# Supplementary material for: Porous Supramolecular Crystalline Probe that Detects Non‐Covalent Interactions Involved in Molecular Recognition of Furanic Compounds
Source: Small. 2024 Jul 30;20(49):2405507. doi: 10.1002/smll.202405507 (PMC11618713; doi:10.1002/smll.202405507)
Supplement: Supplementary file 2 — Supporting Information [file SMLL-20-2405507-s001.zip]

Archive with 14 entries (14 files):
- HMF-CHCl3@MMF.cif
- HMF-CHCl3@MMF_checkcif.pdf
- HMF-MeCN@MMF.cif
- HMF-MeCN@MMF_checkcif.pdf
- HMF-water@MMF.cif
- HMF-water@MMF_checkcif.pdf
- Acfuran-MeCN@MMF.cif
- Acfuran-MeCN@MMFcheckcif.pdf
- Furan-MeCN@MMF.cif
- furan-MeCN@MMF_checkcif.pdf
- Furfural-MeCN@MMF.cif
- Furfural-MeCN@MMF_checkcif.pdf
- Furfurylalcohol-MeCN@MMF.cif
- Furfurylalcohol-MeCN@MMF_checkcif.pdf
