# Supplementary material for: Porous Supramolecular Crystalline Probe that Detects Non‐Covalent Interactions Involved in Molecular Recognition of Furanic Compounds
Source: Small. 2024 Jul 30;20(49):2405507. doi: 10.1002/smll.202405507 (PMC11618713; doi:10.1002/smll.202405507)
Supplement: Supplementary file 2 — Supporting Information [file SMLL-20-2405507-s001.zip › HMF-CHCl3@MMF.cif]

data_General

_vrf_PLAT084_HMF-CHCl3@MMF
;
PROBLEM: High wR2 Value
RESPONSE: Some solvents and guests in the large pore could not be 
          located due to severe disordering. Therefore, the data 
          quality was not high enough.
;

_vrf_PLAT602_HMF-CHCl3@MMF
;
PROBLEM: A very large solvent accessible void(s) in structure
RESPONSE: Some solvents in the large pore could not be located 
          due to severe disordering.
;

_vrf_PLAT971_HMF-CHCl3@MMF
;
PROBLEM: Check calcd resid. Density
RESPONSE: The atom type is correct and there is no evidence of
          twinning.
;

_vrf_RINTA01_HMF-CHCl3@MMF
;
PROBLEM: The value of Rint is greater than 0.18
RESPONSE: Some solvents and guests in the large pore could not be 
          located due to severe disordering. Therefore, the data 
          quality was not high enough.
;

_vrf_PLAT020_HMF-CHCl3@MMF
;
PROBLEM: The value of Rint is greater than 0.12
RESPONSE: Some solvents and guests in the large pore could not be 
          located due to severe disordering. Therefore, the data 
          quality was not high enough.
;

_vrf_PLAT082_HMF-CHCl3@MMF
;
PROBLEM: High wR1 Value
RESPONSE: Some solvents and guests in the large pore could not be 
          located due to severe disordering. Therefore, the data 
          quality was not high enough.
;

_vrf_PLAT306_HMF-CHCl3@MMF
;
PROBLEM: Isolated oxygen atom (H-atoms missing?)
RESPONSE: Hydrogen atoms of water molecules could not be located 
          in the difference electron density maps.
;

_vrf_PLAT973_HMF-CHCl3@MMF
;
PROBLEM: Check calcd resid. Density
RESPONSE: The atom type is correct and there is no evidence of
          twinning. The large residual density on Pd atoms may be
          Due to an anomalous dispersion effect and has no chemical
          significance.
;

data_HMF-CHCl3@MMF
_audit_creation_date               2022-12-09
_audit_creation_method
;
Olex2 1.5
(compiled 2022.04.07 svn.rca3783a0 for OlexSys, GUI svn.r6498)
;
_shelx_SHELXL_version_number       '2018/3'
_audit_contact_author_address      ?
_audit_contact_author_email        ?
_audit_contact_author_name         ''
_audit_contact_author_phone        ?
_publ_contact_author_id_orcid      ?
_publ_section_references
;
Dolomanov, O.V., Bourhis, L.J., Gildea, R.J, Howard, J.A.K. & Puschmann, H.
 (2009), J. Appl. Cryst. 42, 339-341.

Sheldrick, G.M. (2015). Acta Cryst. C71, 3-8.
;
_chemical_name_common              ?
_chemical_name_systematic
;
 ?
;
_chemical_formula_moiety          
 '2(C42 H42 Cl6 N6 Pd3), 4.791(O), 0.616(C6 H2 O3), 0.583(C H Cl3), 0.672(C2 H3 N)'
_chemical_formula_sum              'C89.56 H87.79 Cl13.75 N12.66 O6.64 Pd6'
_chemical_formula_weight           2573.63
_chemical_melting_point            ?
loop_
  _atom_type_symbol
  _atom_type_description
  _atom_type_scat_dispersion_real
  _atom_type_scat_dispersion_imag
  _atom_type_scat_source
 'C' 'C' 0.0181 0.0091 'International Tables Vol C Tables 4.2.6.8 and 6.1.1.4'
 'H' 'H' 0.0000 0.0000 'International Tables Vol C Tables 4.2.6.8 and 6.1.1.4'
 'Cl' 'Cl' 0.3639 0.7018 'International Tables Vol C Tables 4.2.6.8 and 6.1.1.4'
 'N' 'N' 0.0311 0.0180 'International Tables Vol C Tables 4.2.6.8 and 6.1.1.4'
 'O' 'O' 0.0492 0.0322 'International Tables Vol C Tables 4.2.6.8 and 6.1.1.4'
 'Pd' 'Pd' 0.1215 3.9337 'International Tables Vol C Tables 4.2.6.8 and 6.1.1.4'

_shelx_space_group_comment
;
The symmetry employed for this shelxl refinement is uniquely defined
by the following loop, which should always be used as a source of
symmetry information in preference to the above space-group names.
They are only intended as comments.
;
_space_group_crystal_system        'monoclinic'
_space_group_IT_number             14
_space_group_name_H-M_alt          'P 1 21/c 1'
_space_group_name_Hall             '-P 2ybc'
loop_
  _space_group_symop_operation_xyz
 'x, y, z'
 '-x, y+1/2, -z+1/2'
 '-x, -y, -z'
 'x, -y-1/2, z-1/2'

_cell_length_a                     19.6237(9)
_cell_length_b                     52.6924(15)
_cell_length_c                     14.2250(3)
_cell_angle_alpha                  90
_cell_angle_beta                   91.251(3)
_cell_angle_gamma                  90
_cell_volume                       14705.4(9)
_cell_formula_units_Z              4
_cell_measurement_reflns_used      19167
_cell_measurement_temperature      93(2)
_cell_measurement_theta_max        70.3220
_cell_measurement_theta_min        3.1880
_shelx_estimated_absorpt_T_max     0.490
_shelx_estimated_absorpt_T_min     0.164
_exptl_absorpt_coefficient_mu      8.414
_exptl_absorpt_correction_T_max    1.00000
_exptl_absorpt_correction_T_min    0.36284
_exptl_absorpt_correction_type     multi-scan
_exptl_absorpt_process_details
;
CrysAlisPro 1.171.41.104a (Rigaku Oxford Diffraction, 2021)

Empirical absorption correction using spherical harmonics,

implemented in SCALE3 ABSPACK scaling algorithm.
;
_exptl_absorpt_special_details     ?
_exptl_crystal_colour              yellow
_exptl_crystal_colour_lustre       .
_exptl_crystal_colour_modifier     .
_exptl_crystal_colour_primary      yellow
_exptl_crystal_density_diffrn      1.162
_exptl_crystal_density_meas        ?
_exptl_crystal_density_method      ?
_exptl_crystal_description         plate
_exptl_crystal_F_000               5107
_exptl_crystal_size_max            0.336
_exptl_crystal_size_mid            0.255
_exptl_crystal_size_min            0.099
_exptl_special_details
;
 ?
;
_exptl_transmission_factor_max     ?
_exptl_transmission_factor_min     ?
_diffrn_reflns_av_R_equivalents    0.1881
_diffrn_reflns_av_unetI/netI       0.1081
_diffrn_reflns_Laue_measured_fraction_full  0.995
_diffrn_reflns_Laue_measured_fraction_max  0.994
_diffrn_reflns_limit_h_max         20
_diffrn_reflns_limit_h_min         -23
_diffrn_reflns_limit_k_max         63
_diffrn_reflns_limit_k_min         -63
_diffrn_reflns_limit_l_max         17
_diffrn_reflns_limit_l_min         -17
_diffrn_reflns_number              110788
_diffrn_reflns_point_group_measured_fraction_full  0.995
_diffrn_reflns_point_group_measured_fraction_max  0.994
_diffrn_reflns_theta_full          67.684
_diffrn_reflns_theta_max           68.249
_diffrn_reflns_theta_min           3.219
_diffrn_ambient_temperature        93.25
_diffrn_detector_area_resol_mean   ?
_diffrn_measured_fraction_theta_full  0.995
_diffrn_measured_fraction_theta_max  0.994
_diffrn_measurement_device_type    'XtaLAB AFC12 (RINC): Kappa single'
_diffrn_measurement_method         ?
_diffrn_radiation_type             CuK\a
_diffrn_radiation_wavelength       1.54184
_diffrn_source                     ?
_diffrn_special_details            ?
_reflns_Friedel_coverage           0.000
_reflns_Friedel_fraction_full      .
_reflns_Friedel_fraction_max       .
_reflns_number_gt                  16053
_reflns_number_total               26752
_reflns_special_details
;
 Reflections were merged by SHELXL according to the crystal
 class for the calculation of statistics and refinement.
 
 _reflns_Friedel_fraction is defined as the number of unique
 Friedel pairs measured divided by the number that would be
 possible theoretically, ignoring centric projections and
 systematic absences.
;
_reflns_threshold_expression       'I > 2\s(I)'
_computing_cell_refinement         ?
_computing_data_collection         ?
_computing_data_reduction          ?
_computing_molecular_graphics      'Olex2 1.5 (Dolomanov et al., 2009)'
_computing_publication_material    'Olex2 1.5 (Dolomanov et al., 2009)'
_computing_structure_refinement    'SHELXL 2018/3 (Sheldrick, 2015)'
_computing_structure_solution      'SHELXT 2014/5 (Sheldrick, 2014)'
_refine_diff_density_max           3.218
_refine_diff_density_min           -2.269
_refine_diff_density_rms           0.262
_refine_ls_extinction_coef         .
_refine_ls_extinction_method       none
_refine_ls_goodness_of_fit_ref     1.529
_refine_ls_hydrogen_treatment      constr
_refine_ls_matrix_type             full
_refine_ls_number_parameters       1165
_refine_ls_number_reflns           26752
_refine_ls_number_restraints       594
_refine_ls_R_factor_all            0.2120
_refine_ls_R_factor_gt             0.1694
_refine_ls_restrained_S_all        1.526
_refine_ls_shift/su_max            0.001
_refine_ls_shift/su_mean           0.000
_refine_ls_structure_factor_coef   Fsqd
_refine_ls_weighting_details      
 'w=1/[\s^2^(Fo^2^)+(0.2000P)^2^] where P=(Fo^2^+2Fc^2^)/3'
_refine_ls_weighting_scheme        calc
_refine_ls_wR_factor_gt            0.4338
_refine_ls_wR_factor_ref           0.4651
_refine_special_details
;
The occupancy of the guest molecules were refined using free variables.
Since the structural analysis could not determine which of the side chains
was the hydroxymethyl group, the hydrogen atoms on the side chains
were not located.

The occupancy of solvent molecules were set to be 1, 0.75 0.5, 0.33, or 
0.25 based on the Ueq value except for disordered solvents whose
occupancies were refined using free variables. Hydrogen atoms of water 
molecules could not be located in the difference electron density maps.
;
_olex2_refinement_description
;
1. Fixed Uiso
 At 1.2 times of:
  All C(H) groups, All C(H,H) groups, All N(H) groups
 At 1.5 times of:
  All C(H,H,H) groups
2. Restrained distances
 C3S-C4S
 1.52 with sigma of 0.02
 N1S-C4S
 2.7 with sigma of 0.02
 O2A-O3A
 2.5 with sigma of 0.02
 C5A-C4A
 1.37 with sigma of 0.02
 C2A-O2A
 1.36 with sigma of 0.02
 C4A-C3A
 1.42 with sigma of 0.02
 Cl3S-C1S
 1.9 with sigma of 0.02
 O2A-C4A
 2.24 with sigma of 0.02
 O2A-C3A
 2.24 with sigma of 0.02
 C5A-C3A
 2.23 with sigma of 0.02
 C5A-C2A
 2.19 with sigma of 0.02
 C1S-Cl2S
 1.9 with sigma of 0.02
 C2A-C3A
 1.36 with sigma of 0.02
 C1S-Cl1S
 1.9 with sigma of 0.02
 C3A-C4A
 1.42 with sigma of 0.02
 C4A-C5A
 1.36 with sigma of 0.02
 C5A-O2A
 1.37 with sigma of 0.02
 O2A-C2A
 1.37 with sigma of 0.02
 Cl3S-Cl2S
 2.99 with sigma of 0.02
 Cl2S-Cl1S
 2.99 with sigma of 0.02
 Cl3S-Cl1S
 3.23 with sigma of 0.02
 Cl1S-Cl3S
 2.99 with sigma of 0.02
 C3S-N1S
 1.15 with sigma of 0.02
 O2W-O1W
 2.65 with sigma of 0.02
 Cl6S-C2S = Cl4S-C2S = Cl5S-C2S
 1.8 with sigma of 0.02
 C1A-C2A
 1.5 with sigma of 0.02
 N11-Pd6
 2 with sigma of 0.02
3. Restrained planarity
 C2A, O2A, C3A, C4A, C5A
 with sigma of 0.1
 N11, Pd6, Cl11, Cl12, N12
 with sigma of 0.1
 N12, C76, C75, C74, C73, C72, C71, N11
 with sigma of 0.1
 N3, C15, C16, C17, C18, C19, C20, N4
 with sigma of 0.1
 N4, Pd2, Cl4, Cl3, N3
 with sigma of 0.1
 C14, C11, C12, C13, C10, C9, C8, C7
 with sigma of 0.1
 N2, Pd1, Cl2, Cl1, N1
 with sigma of 0.1
 N2, C6, C5, C4, C3, C2, C1, N1
 with sigma of 0.1
 C42, C39, C40, C41, C38, C37, C36, C35
 with sigma of 0.1
 N6, C34, C33, C32, C31, C30, C29, N5
 with sigma of 0.1
 N6, Pd3, Cl6, N5, Cl5
 with sigma of 0.1
 C28, C25, C26, C27, C24, C23, C22, C21
 with sigma of 0.1
 N8, Cl8, Pd4, Cl7, N7
 with sigma of 0.1
 N8, C48, C47, C46, C45, C44, C43, N7
 with sigma of 0.1
 C49, C50, C51, C52, C55, C54, C53, C56
 with sigma of 0.1
 N9, Pd5, Cl9, Cl10, N10
 with sigma of 0.1
 N9, C57, C58, C59, C60, C61, C62, N10
 with sigma of 0.1
 C63, C64, C65, C66, C69, C68, C67, C70
 with sigma of 0.1
 C77, C78, C79, C80, C83, C82, C81, C84
 with sigma of 0.1
 N7, Cl7, Cl8, Pd4, N8
 with sigma of 0.1
4. Uiso/Uaniso restraints and constraints
N1S \\sim C3S \\sim C4S: within 1.7A with sigma of 0.02 and sigma for terminal
atoms of 0.04 within 1.7A
O1A \\sim C1A \\sim C2A \\sim C3A \\sim O2A \\sim C4A \\sim C5A \\sim C6A \\sim
O3A: within 1.7A with sigma of 0.02 and sigma for terminal atoms of 0.04 within
1.7A
N12 \\sim C76 \\sim C75 \\sim C74 \\sim C73 \\sim C72 \\sim C71 \\sim N11:
within 1.7A with sigma of 0.04 and sigma for terminal atoms of 0.08 within 1.7A
C70 \\sim C67 \\sim C66 \\sim C65 \\sim C64 \\sim C69 \\sim C68 \\sim C63:
within 1.7A with sigma of 0.04 and sigma for terminal atoms of 0.08 within 1.7A
Cl2S \\sim C1S \\sim Cl1S \\sim Cl3S: within 1.7A with sigma of 0.02 and sigma
for terminal atoms of 0.04 within 1.7A
C2S \\sim Cl6S \\sim Cl5S \\sim Cl4S: within 1.7A with sigma of 0.02 and sigma
for terminal atoms of 0.04 within 1.7A
Uanis(Cl4S) \\sim Ueq, Uanis(O3W) \\sim Ueq: with sigma of 0.01 and sigma for
terminal atoms of 0.02
Uanis(O9W) \\sim Ueq, Uanis(O10W) \\sim Ueq: with sigma of 0.05 and sigma for
terminal atoms of 0.01
Uanis(O2W) \\sim Ueq: with sigma of 0.05 and sigma for terminal atoms of 0.01
Uanis(C62) \\sim Ueq: with sigma of 0.01 and sigma for terminal atoms of 0.02
Uanis(O11W) \\sim Ueq: with sigma of 0.1 and sigma for terminal atoms of 0.2
Uanis(O7W) \\sim Ueq: with sigma of 0.1 and sigma for terminal atoms of 0.2
5. Rigid body (RIGU) restrains
 O1A, C1A, C2A, C3A, C4A, O2A, C5A, C6A, O3A
 with sigma for 1-2 distances of 0.002 and sigma for 1-3 distances of 0.002
 N1S, C3S, C4S
 with sigma for 1-2 distances of 0.002 and sigma for 1-3 distances of 0.002
 Cl2S, C1S, Cl1S, Cl3S
 with sigma for 1-2 distances of 0.002 and sigma for 1-3 distances of 0.002
 N10, N9, C57, C62, C61, C60, C59, C58
 with sigma for 1-2 distances of 0.002 and sigma for 1-3 distances of 0.002
 C23, C24, C25, C26, C27, C22
 with sigma for 1-2 distances of 0.002 and sigma for 1-3 distances of 0.002
 C71, C76, C75, C74, C73, C72, N11, N12
 with sigma for 1-2 distances of 0.002 and sigma for 1-3 distances of 0.002
 C54, C53, C52, C51, C50, C55
 with sigma for 1-2 distances of 0.002 and sigma for 1-3 distances of 0.002
 Cl6S, C2S, Cl5S, Cl4S
 with sigma for 1-2 distances of 0.002 and sigma for 1-3 distances of 0.002
6. Others
 Sof(O3W)=0.7*(1-FVAR(2))
 Sof(C1A)=Sof(O3A)=Sof(O2A)=Sof(C5A)=Sof(C4A)=Sof(H4AA)=Sof(C3A)=Sof(H3AA)=
 Sof(C2A)=Sof(O1A)=Sof(C6A)=FVAR(1)
 Sof(O10W)=0.7*(1-FVAR(3))
 Sof(O9W)=0.7*FVAR(3)
 Sof(N1S)=Sof(C3S)=Sof(C4S)=Sof(H4SA)=Sof(H4SB)=Sof(H4SC)=1-FVAR(3)
 Sof(O1W)=Sof(O2W)=FVAR(3)
 Fixed Sof: Cl6S(0.33333) Cl5S(0.33333) Cl2S(0.25) Cl1S(0.25) O4W(0.5)
 O11W(0.33333) O5W(0.5) Cl3S(0.25) O7W(0.33333) O6W(0.5) C1S(0.25) H1S(0.25)
 Cl4S(0.33333) C2S(0.33333) H2S(0.33333)
7.a Ternary CH refined with riding coordinates:
 N1(H1), N2(H2), N3(H3), N4(H4), N5(H5), N6(H6), N7(H7), N8(H8), N9(H9A),
 N10(H10A), N12(H12A), N11(H11), C1S(H1S), C2S(H2S)
7.b Secondary CH2 refined with riding coordinates:
 C7(H7A,H7B), C14(H14A,H14B), C21(H21A,H21B), C28(H28A,H28B), C35(H35A,H35B),
 C42(H42A,H42B), C49(H49A,H49B), C56(H56A,H56B), C63(H63A,H63B), C77(H77A,H77B),
  C84(H84A,H84B), C70(H70A,H70B)
7.c Aromatic/amide H refined with riding coordinates:
 C2(H2A), C3(H3A), C4(H4A), C5(H5A), C13(H13), C12(H12), C10(H10), C9(H9),
 C16(H16), C17(H17), C18(H18), C19(H19), C27(H27), C26(H26), C24(H24), C23(H23),
  C33(H33), C32(H32), C31(H31), C30(H30), C37(H37), C38(H38), C40(H40),
 C41(H41), C47(H47), C46(H46), C45(H45), C44(H44), C51(H51), C52(H52), C54(H54),
  C55(H55), C61(H61), C60(H60), C59(H59), C58(H58), C69(H69), C68(H68),
 C66(H66), C65(H65), C72(H72), C73(H73), C74(H74), C75(H75), C79(H79), C80(H80),
  C82(H82), C83(H83), C4A(H4AA), C3A(H3AA)
7.d Fitted hexagon refined as free rotating group:
 C1(C2,C3,C4,C5,C6), C8(C13,C12,C11,C10,C9), C15(C16,C17,C18,C19,C20), C22(C27,
 C26,C25,C24,C23), C29(C34,C33,C32,C31,C30), C36(C37,C38,C39,C40,C41), C43(C48,
 C47,C46,C45,C44), C50(C51,C52,C53,C54,C55), C62(C61,C60,C59,C58,C57), C64(C69,
 C68,C67,C66,C65), C71(C72,C73,C74,C75,C76), C78(C79,C80,C81,C82,C83)
7.e Idealised Me refined with riding coordinates:
 C4S(H4SA,H4SB,H4SC)
;
_atom_sites_solution_hydrogens     geom
_atom_sites_solution_primary       ?
_atom_sites_solution_secondary     ?
loop_
  _atom_site_label
  _atom_site_type_symbol
  _atom_site_fract_x
  _atom_site_fract_y
  _atom_site_fract_z
  _atom_site_U_iso_or_equiv
  _atom_site_adp_type
  _atom_site_occupancy
  _atom_site_site_symmetry_order
  _atom_site_calc_flag
  _atom_site_refinement_flags_posn
  _atom_site_refinement_flags_adp
  _atom_site_refinement_flags_occupancy
  _atom_site_disorder_assembly
  _atom_site_disorder_group
 Pd1 Pd 0.41918(5) 0.51109(2) 0.48787(6) 0.0554(3) Uani 1 1 d . . . . .
 Pd2 Pd 0.28572(6) 0.47897(2) 1.09794(7) 0.0682(4) Uani 1 1 d . . . . .
 Pd3 Pd -0.02882(6) 0.51254(3) 0.67042(8) 0.0750(4) Uani 1 1 d . . . . .
 Pd4 Pd 0.42988(7) 0.42384(2) 0.78041(7) 0.0707(4) Uani 1 1 d . . . . .
 Pd5 Pd 0.19913(10) 0.33760(3) 0.25536(13) 0.1095(6) Uani 1 1 d . . . . .
 Pd6 Pd 0.34323(18) 0.25397(4) 0.72146(19) 0.1807(13) Uani 1 1 d D . . . .
 Cl1 Cl 0.42571(19) 0.50753(7) 0.3272(2) 0.0677(9) Uani 1 1 d . . . . .
 Cl2 Cl 0.41948(19) 0.46741(7) 0.5119(2) 0.0651(9) Uani 1 1 d . . . . .
 Cl3 Cl 0.3691(2) 0.45008(9) 1.1335(3) 0.0887(12) Uani 1 1 d . . . . .
 Cl4 Cl 0.2086(2) 0.44778(9) 1.0601(3) 0.0893(13) Uani 1 1 d . . . . .
 Cl5 Cl -0.1204(2) 0.49516(11) 0.7475(3) 0.0969(14) Uani 1 1 d . . . . .
 Cl6 Cl 0.0030(2) 0.47390(9) 0.6123(3) 0.0818(11) Uani 1 1 d . . . . .
 Cl7 Cl 0.4912(3) 0.42597(9) 0.9210(3) 0.0899(13) Uani 1 1 d . . . . .
 Cl8 Cl 0.5257(2) 0.41686(8) 0.6937(3) 0.0759(10) Uani 1 1 d . . . . .
 Cl9 Cl 0.0901(4) 0.35103(13) 0.2220(6) 0.144(2) Uani 1 1 d . . . . .
 Cl10 Cl 0.1620(4) 0.29751(10) 0.2949(6) 0.152(3) Uani 1 1 d . . . . .
 Cl11 Cl 0.3429(6) 0.21498(13) 0.6450(7) 0.217(5) Uani 1 1 d . . . . .
 Cl12 Cl 0.4598(7) 0.2573(2) 0.7194(8) 0.234(6) Uani 1 1 d . . . . .
 O8W O 0.5730(18) 0.7141(7) 1.0445(18) 0.264(16) Uani 1 1 d . . . . .
 N1 N 0.4146(6) 0.5499(3) 0.4770(7) 0.073(4) Uani 1 1 d . . . . .
 H1 H 0.450183 0.555142 0.431506 0.087 Uiso 1 1 calc R U . . .
 N2 N 0.4229(5) 0.5177(2) 0.6266(7) 0.056(3) Uani 1 1 d . . . . .
 H2 H 0.460421 0.506656 0.651949 0.067 Uiso 1 1 calc R U . . .
 N3 N 0.3468(6) 0.5086(2) 1.1328(6) 0.062(3) Uani 1 1 d . . . . .
 H3 H 0.361326 0.504983 1.199307 0.074 Uiso 1 1 calc R U . . .
 N4 N 0.2125(7) 0.5060(3) 1.0637(7) 0.074(4) Uani 1 1 d . . . . .
 H4 H 0.167586 0.501081 1.090246 0.089 Uiso 1 1 calc R U . . .
 N5 N -0.0504(6) 0.5473(3) 0.7172(9) 0.082(4) Uani 1 1 d . . . . .
 H5 H -0.099298 0.550218 0.698932 0.098 Uiso 1 1 calc R U . . .
 N6 N 0.0489(6) 0.5295(2) 0.6023(8) 0.074(3) Uani 1 1 d . . . . .
 H6 H 0.047360 0.523602 0.535539 0.089 Uiso 1 1 calc R U . . .
 N7 N 0.3370(8) 0.42992(16) 0.8463(9) 0.086(5) Uani 1 1 d . . . . .
 H7 H 0.342975 0.445137 0.887700 0.103 Uiso 1 1 calc R U . . .
 N8 N 0.3682(7) 0.42273(16) 0.6580(7) 0.072(3) Uani 1 1 d . . . . .
 H8 H 0.390097 0.433918 0.610566 0.086 Uiso 1 1 calc R U . . .
 N9 N 0.2329(9) 0.3702(3) 0.2127(9) 0.096(4) Uani 1 1 d . . . . .
 H9A H 0.208744 0.372639 0.150794 0.115 Uiso 1 1 calc R U . . .
 N10 N 0.2993(10) 0.3295(3) 0.2789(11) 0.112(6) Uani 1 1 d . . . . .
 H10A H 0.308532 0.312054 0.254557 0.135 Uiso 1 1 calc R U . . .
 N12 N 0.3304(15) 0.2864(4) 0.7850(14) 0.178(8) Uani 1 1 d . U . . .
 H12A H 0.366164 0.287005 0.836086 0.213 Uiso 1 1 calc R U . . .
 O1W O 0.3040(13) 0.4633(10) 0.333(3) 0.073(17) Uani 0.33(4) 1 d D . P A 1
 C1A C 0.112(3) 0.3930(12) 1.005(3) 0.189(13) Uani 0.62(2) 1 d D U P B 1
 C1 C 0.4344(4) 0.56074(19) 0.5678(5) 0.067(4) Uani 1 1 d G . . . .
 C2 C 0.4513(5) 0.58625(17) 0.5773(6) 0.064(4) Uani 1 1 d G . . . .
 H2A H 0.442633 0.597650 0.526683 0.076 Uiso 1 1 calc R U . . .
 C3 C 0.4808(5) 0.59507(15) 0.6608(7) 0.086(5) Uani 1 1 d G . . . .
 H3A H 0.492304 0.612498 0.667253 0.103 Uiso 1 1 calc R U . . .
 C4 C 0.4934(5) 0.57838(19) 0.7348(5) 0.067(4) Uani 1 1 d G . . . .
 H4A H 0.513560 0.584410 0.791888 0.080 Uiso 1 1 calc R U . . .
 C5 C 0.4765(5) 0.55288(18) 0.7254(5) 0.066(4) Uani 1 1 d G . . . .
 H5A H 0.485144 0.541472 0.775955 0.079 Uiso 1 1 calc R U . . .
 C6 C 0.4470(4) 0.54405(14) 0.6419(6) 0.071(4) Uani 1 1 d G . . . .
 C7 C 0.3619(7) 0.5107(3) 0.6806(8) 0.062(4) Uani 1 1 d . . . . .
 H7A H 0.347330 0.493374 0.661626 0.074 Uiso 1 1 calc R U . . .
 H7B H 0.324336 0.522465 0.663647 0.074 Uiso 1 1 calc R U . . .
 C8 C 0.3730(5) 0.51117(17) 0.7845(4) 0.061(4) Uani 1 1 d G . . . .
 C13 C 0.3577(5) 0.53279(15) 0.8359(5) 0.065(4) Uani 1 1 d G . . . .
 H13 H 0.338598 0.547203 0.805083 0.078 Uiso 1 1 calc R U . . .
 C12 C 0.3704(5) 0.53331(14) 0.9324(5) 0.063(4) Uani 1 1 d G . . . .
 H12 H 0.359909 0.548086 0.967543 0.076 Uiso 1 1 calc R U . . .
 C11 C 0.3983(4) 0.51222(17) 0.9775(4) 0.062(4) Uani 1 1 d G . . . .
 C10 C 0.4136(4) 0.49060(14) 0.9261(6) 0.061(4) Uani 1 1 d G . . . .
 H10 H 0.432715 0.476187 0.956882 0.073 Uiso 1 1 calc R U . . .
 C9 C 0.4010(5) 0.49008(14) 0.8296(5) 0.064(4) Uani 1 1 d G . . . .
 H9 H 0.411405 0.475304 0.794421 0.076 Uiso 1 1 calc R U . . .
 C14 C 0.4123(7) 0.5111(3) 1.0822(10) 0.079(5) Uani 1 1 d . . . . .
 H14A H 0.441993 0.496353 1.097187 0.095 Uiso 1 1 calc R U . . .
 H14B H 0.436216 0.526668 1.103134 0.095 Uiso 1 1 calc R U . . .
 C15 C 0.3054(6) 0.53187(18) 1.1393(6) 0.093(6) Uani 1 1 d G . . . .
 C16 C 0.3316(5) 0.5543(2) 1.1764(7) 0.086(5) Uani 1 1 d G . . . .
 H16 H 0.377802 0.555131 1.197658 0.103 Uiso 1 1 calc R U . . .
 C17 C 0.2902(8) 0.57566(18) 1.1824(8) 0.091(6) Uani 1 1 d G . . . .
 H17 H 0.308098 0.591015 1.207780 0.109 Uiso 1 1 calc R U . . .
 C18 C 0.2226(7) 0.5745(2) 1.1514(8) 0.119(8) Uani 1 1 d G . . . .
 H18 H 0.194331 0.589071 1.155483 0.143 Uiso 1 1 calc R U . . .
 C19 C 0.1965(5) 0.5520(3) 1.1143(8) 0.098(6) Uani 1 1 d G . . . .
 H19 H 0.150268 0.551244 1.093063 0.118 Uiso 1 1 calc R U . . .
 C20 C 0.2379(6) 0.5307(2) 1.1083(6) 0.060(4) Uani 1 1 d G . . . .
 C21 C 0.2073(8) 0.5071(3) 0.9598(10) 0.076(4) Uani 1 1 d . . . . .
 H21A H 0.208575 0.489706 0.934079 0.091 Uiso 1 1 calc R U . . .
 H21B H 0.247025 0.516506 0.935710 0.091 Uiso 1 1 calc R U . . .
 C22 C 0.1436(5) 0.5199(2) 0.9268(7) 0.079(4) Uani 1 1 d G . . . .
 C27 C 0.1417(5) 0.5449(2) 0.8958(8) 0.088(4) Uani 1 1 d G . . . .
 H27 H 0.181988 0.554865 0.897687 0.105 Uiso 1 1 calc R U . . .
 C26 C 0.0808(6) 0.55527(16) 0.8620(7) 0.088(4) Uani 1 1 d G . . . .
 H26 H 0.079528 0.572359 0.840830 0.105 Uiso 1 1 calc R U . . .
 C25 C 0.0218(5) 0.5406(2) 0.8593(6) 0.085(4) Uani 1 1 d G . . . .
 C24 C 0.0237(5) 0.5156(2) 0.8903(7) 0.084(4) Uani 1 1 d G . . . .
 H24 H -0.016572 0.505650 0.888450 0.101 Uiso 1 1 calc R U . . .
 C23 C 0.0846(6) 0.50525(16) 0.9241(7) 0.086(4) Uani 1 1 d G . . . .
 H23 H 0.085888 0.488155 0.945307 0.104 Uiso 1 1 calc R U . . .
 C28 C -0.0462(9) 0.5517(4) 0.8220(11) 0.094(6) Uani 1 1 d . . . . .
 H28A H -0.084854 0.543289 0.852969 0.113 Uiso 1 1 calc R U . . .
 H28B H -0.048376 0.570122 0.835674 0.113 Uiso 1 1 calc R U . . .
 C29 C -0.0114(6) 0.5665(2) 0.6643(8) 0.089(5) Uani 1 1 d G . . . .
 C34 C 0.0353(5) 0.55645(18) 0.6024(7) 0.075(4) Uani 1 1 d G . . . .
 C33 C 0.0714(6) 0.5725(3) 0.5438(8) 0.103(6) Uani 1 1 d G . . . .
 H33 H 0.103339 0.565592 0.501543 0.124 Uiso 1 1 calc R U . . .
 C32 C 0.0606(7) 0.5985(3) 0.5470(11) 0.130(9) Uani 1 1 d G . . . .
 H32 H 0.085233 0.609456 0.506970 0.156 Uiso 1 1 calc R U . . .
 C31 C 0.0138(8) 0.60857(18) 0.6089(12) 0.130(9) Uani 1 1 d G . . . .
 H31 H 0.006483 0.626373 0.611071 0.156 Uiso 1 1 calc R U . . .
 C30 C -0.0222(7) 0.5926(2) 0.6675(10) 0.114(7) Uani 1 1 d G . . . .
 H30 H -0.054162 0.599426 0.709746 0.137 Uiso 1 1 calc R U . . .
 C35 C 0.1141(8) 0.5220(3) 0.6438(10) 0.069(4) Uani 1 1 d . . . . .
 H35A H 0.116254 0.503187 0.644645 0.083 Uiso 1 1 calc R U . . .
 H35B H 0.116115 0.527823 0.709952 0.083 Uiso 1 1 calc R U . . .
 C36 C 0.1772(4) 0.53198(19) 0.5941(6) 0.067(4) Uani 1 1 d G . . . .
 C37 C 0.1971(4) 0.51972(17) 0.5127(6) 0.072(4) Uani 1 1 d G . . . .
 H37 H 0.173322 0.505030 0.491334 0.086 Uiso 1 1 calc R U . . .
 C38 C 0.2518(4) 0.52895(18) 0.4624(5) 0.070(4) Uani 1 1 d G . . . .
 H38 H 0.265378 0.520568 0.406774 0.084 Uiso 1 1 calc R U . . .
 C39 C 0.2866(4) 0.55044(16) 0.4937(5) 0.056(3) Uani 1 1 d G . . . .
 C40 C 0.2667(5) 0.56270(15) 0.5751(6) 0.069(4) Uani 1 1 d G . . . .
 H40 H 0.290424 0.577385 0.596451 0.083 Uiso 1 1 calc R U . . .
 C41 C 0.2120(5) 0.55347(18) 0.6253(5) 0.072(4) Uani 1 1 d G . . . .
 H41 H 0.198368 0.561847 0.681013 0.087 Uiso 1 1 calc R U . . .
 C42 C 0.3463(7) 0.5600(3) 0.4386(9) 0.062(3) Uani 1 1 d . . . . .
 H42A H 0.346789 0.578792 0.440498 0.075 Uiso 1 1 calc R U . . .
 H42B H 0.340382 0.554769 0.372048 0.075 Uiso 1 1 calc R U . . .
 C43 C 0.2885(5) 0.43621(19) 0.7769(6) 0.067(4) Uani 1 1 d G . . . .
 C48 C 0.3050(4) 0.43455(15) 0.6826(7) 0.067(4) Uani 1 1 d G . . . .
 C47 C 0.2594(5) 0.44317(19) 0.6136(5) 0.073(4) Uani 1 1 d G . . . .
 H47 H 0.270674 0.442034 0.549172 0.088 Uiso 1 1 calc R U . . .
 C46 C 0.1972(5) 0.4534(2) 0.6390(7) 0.092(6) Uani 1 1 d G . . . .
 H46 H 0.165988 0.459335 0.591910 0.110 Uiso 1 1 calc R U . . .
 C45 C 0.1807(5) 0.4551(2) 0.7333(8) 0.115(8) Uani 1 1 d G . . . .
 H45 H 0.138162 0.462131 0.750696 0.137 Uiso 1 1 calc R U . . .
 C44 C 0.2263(6) 0.4465(2) 0.8023(6) 0.099(6) Uani 1 1 d G . . . .
 H44 H 0.215023 0.447625 0.866744 0.119 Uiso 1 1 calc R U . . .
 C49 C 0.3653(8) 0.3974(2) 0.6184(10) 0.068(4) Uani 1 1 d . . . . .
 H49A H 0.343271 0.385933 0.663657 0.082 Uiso 1 1 calc R U . . .
 H49B H 0.412413 0.391242 0.609544 0.082 Uiso 1 1 calc R U . . .
 C50 C 0.3272(5) 0.39615(15) 0.5264(5) 0.071(3) Uani 1 1 d G . . . .
 C51 C 0.3608(4) 0.40394(18) 0.4464(7) 0.082(4) Uani 1 1 d G . . . .
 H51 H 0.406595 0.409752 0.451254 0.098 Uiso 1 1 calc R U . . .
 C52 C 0.3275(6) 0.40324(19) 0.3592(5) 0.077(4) Uani 1 1 d G . . . .
 H52 H 0.350457 0.408568 0.304491 0.092 Uiso 1 1 calc R U . . .
 C53 C 0.2605(5) 0.39475(18) 0.3520(6) 0.078(4) Uani 1 1 d G . . . .
 C54 C 0.2269(4) 0.38695(19) 0.4320(7) 0.078(4) Uani 1 1 d G . . . .
 H54 H 0.181114 0.381145 0.427107 0.094 Uiso 1 1 calc R U . . .
 C55 C 0.2602(5) 0.38765(17) 0.5192(6) 0.077(4) Uani 1 1 d G . . . .
 H55 H 0.237251 0.382328 0.573871 0.092 Uiso 1 1 calc R U . . .
 C56 C 0.2235(11) 0.3937(3) 0.2590(13) 0.089(5) Uani 1 1 d . . . . .
 H56A H 0.174227 0.396407 0.268672 0.107 Uiso 1 1 calc R U . . .
 H56B H 0.240007 0.407575 0.218500 0.107 Uiso 1 1 calc R U . . .
 C62 C 0.3350(6) 0.34648(19) 0.2272(7) 0.078(3) Uani 1 1 d G U . . .
 C61 C 0.4034(7) 0.3417(2) 0.2112(8) 0.104(5) Uani 1 1 d G . . . .
 H61 H 0.424834 0.327202 0.238343 0.125 Uiso 1 1 calc R U . . .
 C60 C 0.4405(5) 0.3581(3) 0.1554(9) 0.119(6) Uani 1 1 d G . . . .
 H60 H 0.487230 0.354847 0.144474 0.143 Uiso 1 1 calc R U . . .
 C59 C 0.4091(7) 0.3793(2) 0.1157(7) 0.111(5) Uani 1 1 d G . . . .
 H59 H 0.434431 0.390552 0.077578 0.133 Uiso 1 1 calc R U . . .
 C58 C 0.3407(7) 0.3841(2) 0.1317(7) 0.098(4) Uani 1 1 d G . . . .
 H58 H 0.319236 0.398612 0.104550 0.118 Uiso 1 1 calc R U . . .
 C57 C 0.3036(5) 0.3677(2) 0.1875(7) 0.096(4) Uani 1 1 d G . . . .
 C63 C 0.3194(11) 0.3304(3) 0.3797(15) 0.111(7) Uani 1 1 d . U . . .
 H63A H 0.308144 0.347494 0.403636 0.133 Uiso 1 1 calc R U . . .
 H63B H 0.369575 0.328563 0.384359 0.133 Uiso 1 1 calc R U . . .
 C64 C 0.2873(8) 0.3104(3) 0.4473(10) 0.139(8) Uani 1 1 d G U . . .
 C69 C 0.2327(8) 0.3166(2) 0.5034(13) 0.153(9) Uani 1 1 d G U . . .
 H69 H 0.214135 0.333237 0.501470 0.183 Uiso 1 1 calc R U . . .
 C68 C 0.2051(9) 0.2984(3) 0.5625(13) 0.156(9) Uani 1 1 d G U . . .
 H68 H 0.167781 0.302677 0.600863 0.188 Uiso 1 1 calc R U . . .
 C67 C 0.2322(10) 0.2741(3) 0.5654(12) 0.163(9) Uani 1 1 d G U . . .
 C66 C 0.2868(10) 0.2678(2) 0.5092(14) 0.158(9) Uani 1 1 d G U . . .
 H66 H 0.305358 0.251192 0.511173 0.190 Uiso 1 1 calc R U . . .
 C65 C 0.3144(8) 0.2860(3) 0.4502(12) 0.143(8) Uani 1 1 d G U . . .
 H65 H 0.351714 0.281751 0.411780 0.172 Uiso 1 1 calc R U . . .
 C71 C 0.2182(12) 0.2710(3) 0.7975(11) 0.194(8) Uani 1 1 d G U . . .
 C72 C 0.1539(11) 0.2710(3) 0.8368(15) 0.210(10) Uani 1 1 d G U . . .
 H72 H 0.119994 0.259518 0.814176 0.252 Uiso 1 1 calc R U . . .
 C73 C 0.1393(11) 0.2877(4) 0.9091(15) 0.223(11) Uani 1 1 d G U . . .
 H73 H 0.095435 0.287691 0.935999 0.268 Uiso 1 1 calc R U . . .
 C74 C 0.1890(14) 0.3045(3) 0.9422(14) 0.221(11) Uani 1 1 d G U . . .
 H74 H 0.179004 0.315942 0.991657 0.265 Uiso 1 1 calc R U . . .
 C75 C 0.2532(12) 0.3046(3) 0.9029(14) 0.204(10) Uani 1 1 d G U . . .
 H75 H 0.287134 0.316020 0.925492 0.245 Uiso 1 1 calc R U . . .
 C76 C 0.2678(10) 0.2878(3) 0.8305(13) 0.182(8) Uani 1 1 d G U . . .
 C77 C 0.3453(15) 0.3089(4) 0.7205(14) 0.127(9) Uani 1 1 d . . . . .
 H77A H 0.313873 0.308194 0.665200 0.152 Uiso 1 1 calc R U . . .
 H77B H 0.392388 0.307272 0.697518 0.152 Uiso 1 1 calc R U . . .
 C78 C 0.3378(9) 0.33485(18) 0.7690(8) 0.114(8) Uani 1 1 d G . . . .
 C79 C 0.3927(7) 0.3453(3) 0.8185(10) 0.115(8) Uani 1 1 d G . . . .
 H79 H 0.434886 0.336478 0.822432 0.138 Uiso 1 1 calc R U . . .
 C80 C 0.3860(7) 0.3687(3) 0.8625(8) 0.098(6) Uani 1 1 d G . . . .
 H80 H 0.423562 0.375879 0.896353 0.118 Uiso 1 1 calc R U . . .
 C81 C 0.3243(8) 0.38166(19) 0.8568(8) 0.096(6) Uani 1 1 d G . . . .
 C82 C 0.2694(7) 0.3712(3) 0.8072(10) 0.105(7) Uani 1 1 d G . . . .
 H82 H 0.227191 0.380025 0.803304 0.126 Uiso 1 1 calc R U . . .
 C83 C 0.2761(8) 0.3478(3) 0.7633(9) 0.110(7) Uani 1 1 d G . . . .
 H83 H 0.238513 0.340624 0.729382 0.132 Uiso 1 1 calc R U . . .
 C84 C 0.3221(12) 0.4073(4) 0.9105(11) 0.096(6) Uani 1 1 d . . . . .
 H84A H 0.276491 0.409467 0.937742 0.115 Uiso 1 1 calc R U . . .
 H84B H 0.356105 0.406933 0.962920 0.115 Uiso 1 1 calc R U . . .
 O3A O 0.091(4) 0.3843(12) 0.672(3) 0.235(19) Uani 0.62(2) 1 d D U P B 1
 Cl6S Cl 0.0823(19) 0.3426(8) 0.748(3) 0.231(14) Uani 0.3333 1 d D . P C 2
 Cl5S Cl 0.065(2) 0.3472(6) 0.536(3) 0.240(15) Uani 0.3333 1 d D . P C 2
 Cl2S Cl 0.3368(13) 0.6096(7) 0.776(2) 0.188(13) Uani 0.25 1 d D . P D 1
 N11 N 0.2447(9) 0.2543(3) 0.7280(12) 0.177(9) Uani 1 1 d D U . . .
 H11 H 0.234582 0.237180 0.754659 0.212 Uiso 1 1 calc R U . . .
 Cl1S Cl 0.1861(13) 0.6126(6) 0.756(2) 0.181(11) Uani 0.25 1 d D . P D 1
 O4W O 0.219(2) 0.6056(12) 0.389(4) 0.23(3) Uani 0.5 1 d . . P . .
 O2A O 0.1005(18) 0.3999(7) 0.838(2) 0.200(11) Uani 0.62(2) 1 d D U P B 1
 C5A C 0.059(3) 0.4122(10) 0.7733(17) 0.202(12) Uani 0.62(2) 1 d D U P B 1
 C4A C 0.009(2) 0.4252(10) 0.818(3) 0.198(12) Uani 0.62(2) 1 d D U P B 1
 H4AA H -0.028931 0.433488 0.789815 0.238 Uiso 0.62(2) 1 calc R U P B 1
 C3A C 0.026(2) 0.4237(8) 0.916(2) 0.193(12) Uani 0.62(2) 1 d D U P B 1
 H3AA H 0.003196 0.432278 0.965061 0.231 Uiso 0.62(2) 1 calc R U P B 1
 C2A C 0.080(2) 0.4076(8) 0.9249(17) 0.190(11) Uani 0.62(2) 1 d D U P B 1
 O11W O -0.037(4) 0.6999(19) 0.885(6) 0.26(4) Uani 0.3333 1 d . U P . .
 O1A O 0.175(2) 0.3821(7) 1.0206(18) 0.164(11) Uani 0.62(2) 1 d . U P B 1
 O5W O 0.367(3) 0.6371(10) 0.397(4) 0.23(3) Uani 0.5 1 d . . P . .
 C70 C 0.2020(18) 0.2541(4) 0.632(2) 0.179(12) Uani 1 1 d . U . . .
 H70A H 0.204163 0.237050 0.602691 0.215 Uiso 1 1 calc R U . . .
 H70B H 0.153665 0.258090 0.643708 0.215 Uiso 1 1 calc R U . . .
 Cl3S Cl 0.257(2) 0.6035(8) 0.9506(19) 0.227(17) Uani 0.25 1 d D . P D 1
 O9W O 0.402(4) 0.6308(15) 1.020(6) 0.21(4) Uani 0.35(5) 1 d . U P E 1
 O10W O 0.396(3) 0.6096(12) 0.930(5) 0.18(3) Uani 0.35(5) 1 d . U P E 2
 O7W O 0.472(4) 0.7045(14) 0.618(7) 0.26(4) Uani 0.3333 1 d . U P . .
 C6A C 0.070(4) 0.4094(15) 0.685(4) 0.204(13) Uani 0.62(2) 1 d . U P B 1
 O6W O 0.5171(19) 0.6486(7) 0.474(3) 0.177(18) Uani 0.5 1 d . . P . .
 O2W O 0.1799(15) 0.4510(8) 0.384(3) 0.065(13) Uani 0.33(4) 1 d D U P A 1
 C1S C 0.2569(16) 0.5946(7) 0.822(2) 0.12(3) Uani 0.25 1 d D . P D 1
 H1S H 0.254929 0.575830 0.810948 0.146 Uiso 0.25 1 calc R U P D 1
 N1S N 0.172(2) 0.4464(9) 0.403(4) 0.184(17) Uani 0.67(4) 1 d D U P A 2
 C3S C 0.216(2) 0.4588(9) 0.377(4) 0.172(14) Uani 0.67(4) 1 d D U P A 2
 C4S C 0.287(2) 0.4690(8) 0.350(3) 0.121(14) Uani 0.67(4) 1 d D U P A 2
 H4SA H 0.281004 0.483929 0.309488 0.182 Uiso 0.67(4) 1 calc R U P A 2
 H4SB H 0.311597 0.455812 0.315819 0.182 Uiso 0.67(4) 1 calc R U P A 2
 H4SC H 0.312876 0.473684 0.406803 0.182 Uiso 0.67(4) 1 calc R U P A 2
 O3W O -0.001(4) 0.4381(14) 0.841(5) 0.15(3) Uani 0.268(14) 1 d . U P B 2
 Cl4S Cl 0.107(3) 0.3914(9) 0.640(3) 0.214(14) Uani 0.3333 1 d D U P C 2
 C2S C 0.060(4) 0.3623(8) 0.649(3) 0.31(9) Uani 0.3333 1 d D . P C 2
 H2S H 0.011054 0.367239 0.657025 0.377 Uiso 0.3333 1 calc R U P C 2

loop_
  _atom_site_aniso_label
  _atom_site_aniso_U_11
  _atom_site_aniso_U_22
  _atom_site_aniso_U_33
  _atom_site_aniso_U_23
  _atom_site_aniso_U_13
  _atom_site_aniso_U_12
 Pd1 0.0642(6) 0.0738(7) 0.0286(5) 0.0042(4) 0.0113(4) -0.0015(5)
 Pd2 0.0720(7) 0.0890(8) 0.0442(6) -0.0010(5) 0.0182(5) -0.0039(6)
 Pd3 0.0618(6) 0.1029(10) 0.0607(7) 0.0059(6) 0.0134(5) 0.0049(6)
 Pd4 0.0935(8) 0.0730(8) 0.0464(6) 0.0069(5) 0.0213(6) -0.0040(6)
 Pd5 0.1330(13) 0.0660(9) 0.1310(14) -0.0168(8) 0.0365(11) -0.0099(8)
 Pd6 0.286(3) 0.0812(12) 0.179(2) 0.0404(13) 0.104(2) 0.0364(16)
 Cl1 0.081(2) 0.095(3) 0.0269(14) 0.0029(14) 0.0041(14) 0.0104(19)
 Cl2 0.079(2) 0.079(2) 0.0380(16) 0.0079(14) 0.0091(15) -0.0025(17)
 Cl3 0.093(3) 0.088(3) 0.086(3) 0.013(2) 0.019(2) 0.007(2)
 Cl4 0.095(3) 0.102(3) 0.072(3) -0.013(2) 0.026(2) -0.017(2)
 Cl5 0.073(2) 0.137(4) 0.081(3) -0.001(3) 0.025(2) -0.011(3)
 Cl6 0.088(3) 0.099(3) 0.058(2) 0.006(2) 0.016(2) 0.008(2)
 Cl7 0.112(3) 0.108(3) 0.050(2) 0.007(2) 0.006(2) -0.007(3)
 Cl8 0.081(2) 0.088(3) 0.059(2) 0.0169(18) 0.0209(19) -0.0027(19)
 Cl9 0.127(5) 0.109(4) 0.197(7) -0.030(4) 0.020(5) 0.006(4)
 Cl10 0.160(6) 0.068(3) 0.231(8) -0.010(4) 0.076(6) -0.027(3)
 Cl11 0.349(13) 0.081(4) 0.228(9) 0.048(5) 0.167(9) 0.050(6)
 Cl12 0.281(13) 0.197(9) 0.228(10) 0.053(8) 0.112(10) 0.086(9)
 O8W 0.32(4) 0.33(4) 0.15(2) 0.03(2) 0.09(2) 0.06(3)
 N1 0.083(8) 0.107(10) 0.029(6) 0.008(5) 0.037(6) -0.002(7)
 N2 0.053(6) 0.076(8) 0.039(6) 0.017(5) 0.014(5) -0.003(5)
 N3 0.080(8) 0.077(8) 0.027(5) -0.006(5) 0.001(5) -0.020(6)
 N4 0.070(7) 0.106(11) 0.046(7) 0.006(6) 0.014(6) 0.024(7)
 N5 0.060(7) 0.105(11) 0.081(9) -0.002(8) 0.010(7) -0.016(7)
 N6 0.090(9) 0.070(8) 0.063(8) 0.008(6) 0.016(7) 0.012(7)
 N7 0.138(13) 0.057(8) 0.065(8) -0.001(6) 0.047(9) 0.003(8)
 N8 0.096(9) 0.084(9) 0.035(6) 0.011(5) 0.019(6) 0.008(7)
 N9 0.126(8) 0.082(10) 0.079(9) -0.012(7) 0.004(8) 0.010(7)
 N10 0.152(12) 0.066(8) 0.121(13) -0.021(6) 0.058(11) 0.006(8)
 N12 0.257(18) 0.124(15) 0.157(17) 0.056(13) 0.097(15) 0.050(13)
 O1W 0.034(16) 0.14(4) 0.04(2) 0.00(2) -0.023(14) -0.027(18)
 C1A 0.24(3) 0.23(3) 0.102(14) 0.017(16) 0.028(18) -0.02(2)
 C1 0.054(7) 0.099(12) 0.048(8) 0.005(7) 0.012(6) -0.008(7)
 C2 0.052(7) 0.079(10) 0.059(9) 0.007(7) 0.009(7) 0.005(7)
 C3 0.108(13) 0.087(12) 0.064(10) -0.005(9) 0.029(10) -0.013(10)
 C4 0.069(9) 0.080(11) 0.051(8) -0.008(7) 0.010(7) 0.002(7)
 C5 0.088(10) 0.086(11) 0.023(6) -0.003(6) 0.002(6) 0.012(8)
 C6 0.056(8) 0.091(11) 0.066(9) 0.015(8) 0.028(7) 0.004(7)
 C7 0.070(8) 0.084(10) 0.031(6) 0.000(6) 0.013(6) -0.020(7)
 C8 0.073(9) 0.075(10) 0.036(7) -0.003(6) 0.013(6) -0.013(7)
 C13 0.056(8) 0.079(10) 0.061(9) 0.017(7) 0.008(7) 0.010(7)
 C12 0.081(9) 0.064(9) 0.047(8) 0.013(6) 0.025(7) 0.008(7)
 C11 0.046(7) 0.088(11) 0.052(8) 0.013(7) 0.003(6) -0.009(7)
 C10 0.071(9) 0.078(10) 0.034(7) 0.005(6) -0.003(6) -0.011(7)
 C9 0.066(8) 0.062(9) 0.063(9) 0.006(7) 0.013(7) 0.000(7)
 C14 0.095(11) 0.101(12) 0.044(8) 0.001(7) 0.033(8) -0.013(9)
 C15 0.148(18) 0.104(14) 0.029(7) 0.006(7) 0.042(10) -0.029(13)
 C16 0.107(13) 0.098(14) 0.054(9) -0.010(9) 0.010(9) -0.029(11)
 C17 0.134(17) 0.074(12) 0.067(11) -0.010(8) 0.029(11) 0.017(11)
 C18 0.15(2) 0.113(18) 0.098(16) -0.007(13) 0.028(15) 0.054(16)
 C19 0.115(15) 0.116(17) 0.063(11) 0.007(11) 0.008(10) -0.008(13)
 C20 0.073(9) 0.086(10) 0.022(6) -0.003(6) 0.013(6) 0.004(8)
 C21 0.078(10) 0.099(12) 0.052(9) -0.008(8) 0.008(8) -0.004(9)
 C22 0.077(7) 0.103(8) 0.059(9) -0.001(7) 0.022(7) -0.003(6)
 C27 0.094(7) 0.102(8) 0.068(10) -0.001(8) 0.018(8) -0.007(7)
 C26 0.092(7) 0.087(9) 0.085(11) 0.001(8) 0.021(8) -0.007(6)
 C25 0.093(7) 0.106(9) 0.056(9) -0.013(7) 0.030(7) -0.016(6)
 C24 0.085(7) 0.101(8) 0.068(9) -0.018(7) 0.014(7) -0.027(7)
 C23 0.093(7) 0.115(9) 0.052(8) -0.005(7) 0.019(7) -0.020(6)
 C28 0.078(11) 0.107(15) 0.098(14) -0.019(11) 0.016(10) 0.011(10)
 C29 0.092(12) 0.095(14) 0.079(12) 0.008(10) -0.013(10) 0.025(10)
 C34 0.095(12) 0.079(11) 0.051(8) 0.004(8) -0.013(8) 0.004(9)
 C33 0.084(12) 0.113(17) 0.111(16) 0.029(13) -0.018(12) -0.006(11)
 C32 0.087(14) 0.14(2) 0.17(2) 0.069(18) 0.015(15) 0.009(14)
 C31 0.108(16) 0.097(16) 0.18(3) 0.037(17) 0.006(17) 0.045(13)
 C30 0.141(19) 0.076(13) 0.128(18) -0.002(12) 0.047(16) 0.018(12)
 C35 0.071(9) 0.083(11) 0.052(8) 0.014(7) -0.006(7) -0.005(8)
 C36 0.054(8) 0.101(12) 0.045(8) 0.013(7) 0.008(6) 0.013(8)
 C37 0.062(8) 0.089(11) 0.064(9) -0.004(8) 0.011(7) -0.012(8)
 C38 0.062(8) 0.118(13) 0.029(6) 0.000(7) 0.001(6) -0.004(8)
 C39 0.065(8) 0.064(9) 0.041(7) 0.006(6) 0.008(6) 0.005(7)
 C40 0.077(9) 0.065(9) 0.067(9) -0.002(7) 0.022(8) -0.002(7)
 C41 0.073(9) 0.088(11) 0.057(9) 0.002(8) 0.032(8) 0.014(8)
 C42 0.066(8) 0.072(9) 0.049(8) -0.001(7) 0.005(7) -0.003(7)
 C43 0.077(9) 0.070(10) 0.055(8) 0.002(7) 0.013(8) 0.023(8)
 C48 0.093(11) 0.053(8) 0.055(8) -0.011(6) 0.017(8) -0.004(7)
 C47 0.090(11) 0.073(10) 0.057(9) 0.001(7) 0.016(8) 0.008(8)
 C46 0.107(13) 0.056(9) 0.115(15) -0.008(9) 0.036(12) 0.020(9)
 C45 0.128(17) 0.124(17) 0.094(14) 0.019(12) 0.051(13) 0.044(14)
 C44 0.126(16) 0.104(15) 0.067(11) -0.004(10) 0.027(11) 0.027(12)
 C49 0.085(10) 0.053(8) 0.068(9) 0.009(7) 0.033(8) 0.006(7)
 C50 0.100(8) 0.052(8) 0.062(6) 0.006(6) 0.031(6) 0.004(6)
 C51 0.106(9) 0.079(10) 0.063(6) 0.004(6) 0.033(5) -0.010(8)
 C52 0.112(8) 0.059(9) 0.060(5) 0.007(6) 0.032(6) 0.005(7)
 C53 0.116(8) 0.051(8) 0.069(6) -0.004(6) 0.025(6) 0.006(7)
 C54 0.107(9) 0.053(8) 0.076(6) -0.006(6) 0.026(6) -0.009(7)
 C55 0.104(8) 0.057(8) 0.071(6) 0.010(7) 0.032(6) -0.002(6)
 C56 0.126(15) 0.058(10) 0.084(12) 0.000(9) 0.002(11) 0.001(9)
 C62 0.121(7) 0.067(6) 0.047(6) -0.025(4) 0.016(6) 0.007(5)
 C61 0.117(8) 0.093(11) 0.105(14) -0.025(8) 0.017(9) -0.002(7)
 C60 0.144(12) 0.122(14) 0.093(14) -0.020(9) 0.038(11) -0.005(9)
 C59 0.145(10) 0.131(13) 0.057(10) -0.023(8) 0.006(9) -0.018(10)
 C58 0.135(9) 0.112(11) 0.047(9) -0.005(7) -0.015(8) -0.027(8)
 C57 0.127(8) 0.076(9) 0.083(11) -0.008(6) 0.007(8) 0.001(7)
 C63 0.144(17) 0.056(10) 0.135(17) 0.015(11) 0.048(15) 0.005(10)
 C64 0.169(18) 0.082(13) 0.168(18) 0.000(13) 0.055(15) 0.002(13)
 C69 0.18(2) 0.080(13) 0.20(2) 0.022(14) 0.103(17) -0.007(14)
 C68 0.17(2) 0.080(13) 0.22(2) -0.002(15) 0.078(18) -0.012(14)
 C67 0.20(2) 0.082(13) 0.21(2) 0.026(15) 0.048(18) -0.009(15)
 C66 0.21(2) 0.092(15) 0.18(2) 0.026(15) 0.055(19) 0.007(16)
 C65 0.20(2) 0.079(13) 0.150(18) 0.013(13) 0.047(17) 0.031(14)
 C71 0.293(18) 0.085(11) 0.210(16) 0.023(10) 0.153(14) 0.024(11)
 C72 0.299(19) 0.095(14) 0.24(2) 0.001(13) 0.164(17) 0.015(13)
 C73 0.33(2) 0.093(14) 0.25(2) -0.002(14) 0.193(19) -0.005(14)
 C74 0.33(2) 0.070(13) 0.27(2) -0.005(14) 0.178(17) 0.014(13)
 C75 0.31(2) 0.092(13) 0.216(19) 0.021(11) 0.145(17) 0.020(13)
 C76 0.284(18) 0.071(10) 0.196(16) 0.044(9) 0.133(13) 0.038(10)
 C77 0.19(3) 0.087(14) 0.101(15) 0.033(12) 0.058(16) 0.040(15)
 C78 0.16(2) 0.072(13) 0.113(17) 0.027(12) 0.064(16) -0.009(14)
 C79 0.16(2) 0.081(14) 0.104(16) 0.034(12) 0.031(16) 0.033(14)
 C80 0.137(17) 0.080(13) 0.080(12) 0.027(10) 0.042(12) -0.002(12)
 C81 0.137(17) 0.075(12) 0.079(12) 0.022(9) 0.057(13) 0.010(12)
 C82 0.129(17) 0.063(12) 0.125(17) 0.024(11) 0.034(15) -0.012(11)
 C83 0.120(17) 0.105(17) 0.107(16) 0.029(13) 0.030(14) 0.011(14)
 C84 0.140(17) 0.095(14) 0.053(9) 0.028(9) 0.026(10) 0.008(12)
 O3A 0.30(4) 0.24(3) 0.16(3) -0.01(2) 0.04(3) 0.02(3)
 Cl6S 0.22(3) 0.27(3) 0.20(2) 0.04(3) -0.01(2) -0.03(3)
 Cl5S 0.33(4) 0.18(2) 0.20(2) 0.040(18) -0.05(3) 0.10(2)
 Cl2S 0.18(2) 0.24(3) 0.15(2) -0.10(2) 0.027(19) 0.04(2)
 N11 0.31(3) 0.066(9) 0.161(15) 0.061(8) 0.132(15) 0.060(11)
 Cl1S 0.17(2) 0.12(2) 0.26(3) -0.05(2) 0.03(2) -0.017(18)
 O4W 0.17(4) 0.32(6) 0.20(5) 0.12(4) 0.05(4) 0.12(4)
 O2A 0.26(3) 0.24(2) 0.101(12) 0.015(15) 0.036(15) 0.004(18)
 C5A 0.26(3) 0.24(3) 0.101(12) 0.012(16) 0.032(16) 0.007(19)
 C4A 0.26(3) 0.24(3) 0.098(14) 0.008(17) 0.030(16) 0.004(19)
 C3A 0.25(3) 0.23(3) 0.098(13) 0.010(16) 0.032(16) -0.006(18)
 C2A 0.24(2) 0.23(2) 0.098(12) 0.015(14) 0.033(15) -0.011(18)
 O11W 0.20(7) 0.36(10) 0.21(7) -0.18(7) -0.04(6) 0.06(7)
 O1A 0.22(3) 0.20(3) 0.073(15) 0.015(15) 0.022(16) -0.05(2)
 O5W 0.23(5) 0.23(5) 0.24(5) 0.08(4) 0.14(4) 0.12(4)
 C70 0.24(3) 0.060(13) 0.24(3) 0.038(17) 0.08(2) -0.031(15)
 Cl3S 0.30(5) 0.18(3) 0.20(3) 0.02(3) 0.07(2) -0.08(3)
 O9W 0.21(4) 0.21(4) 0.21(4) 0.001(10) 0.005(10) 0.001(10)
 O10W 0.18(3) 0.17(3) 0.18(3) 0.004(10) 0.001(10) 0.005(10)
 O7W 0.23(7) 0.16(6) 0.37(10) 0.07(6) -0.18(7) -0.04(5)
 C6A 0.27(3) 0.24(3) 0.103(12) 0.010(19) 0.031(17) 0.02(2)
 O6W 0.15(3) 0.12(3) 0.27(5) -0.07(3) 0.11(3) 0.00(2)
 O2W 0.062(15) 0.067(15) 0.066(15) 0.003(9) -0.002(9) 0.000(9)
 C1S 0.08(4) 0.19(6) 0.10(5) -0.02(4) 0.03(3) 0.06(4)
 N1S 0.23(4) 0.13(3) 0.20(3) 0.06(2) 0.04(3) -0.01(2)
 C3S 0.24(3) 0.12(3) 0.16(3) 0.04(2) 0.04(2) -0.02(2)
 C4S 0.23(4) 0.051(16) 0.08(2) 0.005(15) 0.04(2) 0.000(18)
 O3W 0.15(3) 0.15(3) 0.15(3) 0.003(19) 0.013(19) -0.004(19)
 Cl4S 0.21(2) 0.238(19) 0.20(2) 0.015(14) 0.040(17) 0.008(16)
 C2S 0.33(10) 0.25(8) 0.36(14) -0.01(7) -0.06(5) -0.14(8)

_geom_special_details
;
 All esds (except the esd in the dihedral angle between two l.s. planes)
 are estimated using the full covariance matrix.  The cell esds are taken
 into account individually in the estimation of esds in distances, angles
 and torsion angles; correlations between esds in cell parameters are only
 used when they are defined by crystal symmetry.  An approximate (isotropic)
 treatment of cell esds is used for estimating esds involving l.s. planes.
;
loop_
  _geom_bond_atom_site_label_1
  _geom_bond_atom_site_label_2
  _geom_bond_distance
  _geom_bond_site_symmetry_2
  _geom_bond_publ_flag
 Pd1 Cl1 2.300(3) . ?
 Pd1 Cl2 2.327(4) . ?
 Pd1 N1 2.055(14) . ?
 Pd1 N2 2.004(10) . ?
 Pd2 Cl3 2.284(5) . ?
 Pd2 Cl4 2.291(5) . ?
 Pd2 N3 2.021(11) . ?
 Pd2 N4 2.073(12) . ?
 Pd3 Cl5 2.314(4) . ?
 Pd3 Cl6 2.290(5) . ?
 Pd3 N5 1.997(15) . ?
 Pd3 N6 2.033(13) . ?
 Pd4 Cl7 2.314(5) . ?
 Pd4 Cl8 2.300(4) . ?
 Pd4 N7 2.092(14) . ?
 Pd4 N8 2.100(13) . ?
 Pd5 Cl9 2.294(7) . ?
 Pd5 Cl10 2.308(5) . ?
 Pd5 N9 1.942(16) . ?
 Pd5 N10 2.03(2) . ?
 Pd6 Cl11 2.324(9) . ?
 Pd6 Cl12 2.295(14) . ?
 Pd6 N12 1.95(2) . ?
 Pd6 N11 1.939(17) . ?
 N1 H1 1.0000 . ?
 N1 C1 1.456(13) . ?
 N1 C42 1.533(17) . ?
 N2 H2 1.0000 . ?
 N2 C6 1.480(13) . ?
 N2 C7 1.484(15) . ?
 N3 H3 1.0000 . ?
 N3 C14 1.491(16) . ?
 N3 C15 1.477(15) . ?
 N4 H4 1.0000 . ?
 N4 C20 1.528(17) . ?
 N4 C21 1.480(18) . ?
 N5 H5 1.0000 . ?
 N5 C28 1.510(19) . ?
 N5 C29 1.485(16) . ?
 N6 H6 1.0000 . ?
 N6 C34 1.442(15) . ?
 N6 C35 1.455(18) . ?
 N7 H7 1.0000 . ?
 N7 C43 1.397(18) . ?
 N7 C84 1.534(18) . ?
 N8 H8 1.0000 . ?
 N8 C48 1.437(14) . ?
 N8 C49 1.448(15) . ?
 N9 H9A 1.0000 . ?
 N9 C56 1.42(2) . ?
 N9 C57 1.447(19) . ?
 N10 H10A 1.0000 . ?
 N10 C62 1.362(18) . ?
 N10 C63 1.48(2) . ?
 N12 H12A 1.0000 . ?
 N12 C76 1.40(3) . ?
 N12 C77 1.53(2) . ?
 C1A C2A 1.51(2) . ?
 C1A O1A 1.37(6) . ?
 C1 C2 1.3900 . ?
 C1 C6 1.3900 . ?
 C2 H2A 0.9500 . ?
 C2 C3 1.3900 . ?
 C3 H3A 0.9500 . ?
 C3 C4 1.3900 . ?
 C4 H4A 0.9500 . ?
 C4 C5 1.3900 . ?
 C5 H5A 0.9500 . ?
 C5 C6 1.3900 . ?
 C7 H7A 0.9900 . ?
 C7 H7B 0.9900 . ?
 C7 C8 1.490(13) . ?
 C8 C13 1.3900 . ?
 C8 C9 1.3900 . ?
 C13 H13 0.9500 . ?
 C13 C12 1.3900 . ?
 C12 H12 0.9500 . ?
 C12 C11 1.3900 . ?
 C11 C10 1.3900 . ?
 C11 C14 1.510(16) . ?
 C10 H10 0.9500 . ?
 C10 C9 1.3900 . ?
 C9 H9 0.9500 . ?
 C14 H14A 0.9900 . ?
 C14 H14B 0.9900 . ?
 C15 C16 1.3900 . ?
 C15 C20 1.3900 . ?
 C16 H16 0.9500 . ?
 C16 C17 1.3900 . ?
 C17 H17 0.9500 . ?
 C17 C18 1.3900 . ?
 C18 H18 0.9500 . ?
 C18 C19 1.3900 . ?
 C19 H19 0.9500 . ?
 C19 C20 1.3900 . ?
 C21 H21A 0.9900 . ?
 C21 H21B 0.9900 . ?
 C21 C22 1.486(19) . ?
 C22 C27 1.3900 . ?
 C22 C23 1.3900 . ?
 C27 H27 0.9500 . ?
 C27 C26 1.3900 . ?
 C26 H26 0.9500 . ?
 C26 C25 1.3900 . ?
 C25 C24 1.3900 . ?
 C25 C28 1.54(2) . ?
 C24 H24 0.9500 . ?
 C24 C23 1.3900 . ?
 C23 H23 0.9500 . ?
 C28 H28A 0.9900 . ?
 C28 H28B 0.9900 . ?
 C29 C34 1.3900 . ?
 C29 C30 1.3900 . ?
 C34 C33 1.3900 . ?
 C33 H33 0.9500 . ?
 C33 C32 1.3900 . ?
 C32 H32 0.9500 . ?
 C32 C31 1.3900 . ?
 C31 H31 0.9500 . ?
 C31 C30 1.3900 . ?
 C30 H30 0.9500 . ?
 C35 H35A 0.9900 . ?
 C35 H35B 0.9900 . ?
 C35 C36 1.532(16) . ?
 C36 C37 1.3900 . ?
 C36 C41 1.3900 . ?
 C37 H37 0.9500 . ?
 C37 C38 1.3900 . ?
 C38 H38 0.9500 . ?
 C38 C39 1.3900 . ?
 C39 C40 1.3900 . ?
 C39 C42 1.510(15) . ?
 C40 H40 0.9500 . ?
 C40 C41 1.3900 . ?
 C41 H41 0.9500 . ?
 C42 H42A 0.9900 . ?
 C42 H42B 0.9900 . ?
 C43 C48 1.3900 . ?
 C43 C44 1.3900 . ?
 C48 C47 1.3900 . ?
 C47 H47 0.9500 . ?
 C47 C46 1.3900 . ?
 C46 H46 0.9500 . ?
 C46 C45 1.3900 . ?
 C45 H45 0.9500 . ?
 C45 C44 1.3900 . ?
 C44 H44 0.9500 . ?
 C49 H49A 0.9900 . ?
 C49 H49B 0.9900 . ?
 C49 C50 1.496(18) . ?
 C50 C51 1.3900 . ?
 C50 C55 1.3900 . ?
 C51 H51 0.9500 . ?
 C51 C52 1.3900 . ?
 C52 H52 0.9500 . ?
 C52 C53 1.3900 . ?
 C53 C54 1.3900 . ?
 C53 C56 1.50(2) . ?
 C54 H54 0.9500 . ?
 C54 C55 1.3900 . ?
 C55 H55 0.9500 . ?
 C56 H56A 0.9900 . ?
 C56 H56B 0.9900 . ?
 C62 C61 1.3900 . ?
 C62 C57 1.3900 . ?
 C61 H61 0.9500 . ?
 C61 C60 1.3900 . ?
 C60 H60 0.9500 . ?
 C60 C59 1.3900 . ?
 C59 H59 0.9500 . ?
 C59 C58 1.3900 . ?
 C58 H58 0.9500 . ?
 C58 C57 1.3900 . ?
 C63 H63A 0.9900 . ?
 C63 H63B 0.9900 . ?
 C63 C64 1.57(2) . ?
 C64 C69 1.3900 . ?
 C64 C65 1.3900 . ?
 C69 H69 0.9500 . ?
 C69 C68 1.3900 . ?
 C68 H68 0.9500 . ?
 C68 C67 1.3900 . ?
 C67 C66 1.3900 . ?
 C67 C70 1.54(3) . ?
 C66 H66 0.9500 . ?
 C66 C65 1.3900 . ?
 C65 H65 0.9500 . ?
 C71 C72 1.3900 . ?
 C71 C76 1.3900 . ?
 C71 N11 1.43(2) . ?
 C72 H72 0.9500 . ?
 C72 C73 1.3900 . ?
 C73 H73 0.9500 . ?
 C73 C74 1.3900 . ?
 C74 H74 0.9500 . ?
 C74 C75 1.3900 . ?
 C75 H75 0.9500 . ?
 C75 C76 1.3900 . ?
 C77 H77A 0.9900 . ?
 C77 H77B 0.9900 . ?
 C77 C78 1.54(2) . ?
 C78 C79 1.3900 . ?
 C78 C83 1.3900 . ?
 C79 H79 0.9500 . ?
 C79 C80 1.3900 . ?
 C80 H80 0.9500 . ?
 C80 C81 1.3900 . ?
 C81 C82 1.3900 . ?
 C81 C84 1.55(2) . ?
 C82 H82 0.9500 . ?
 C82 C83 1.3900 . ?
 C83 H83 0.9500 . ?
 C84 H84A 0.9900 . ?
 C84 H84B 0.9900 . ?
 O3A C6A 1.40(9) . ?
 Cl6S C2S 1.80(2) . ?
 Cl5S C2S 1.80(2) . ?
 Cl2S C1S 1.88(2) . ?
 N11 H11 1.0000 . ?
 N11 C70 1.59(4) . ?
 Cl1S C1S 1.91(2) . ?
 O2A C5A 1.378(17) . ?
 O2A C2A 1.371(13) . ?
 C5A C4A 1.365(13) . ?
 C5A C6A 1.28(6) . ?
 C4A H4AA 0.9500 . ?
 C4A C3A 1.420(14) . ?
 C3A H3AA 0.9500 . ?
 C3A C2A 1.360(19) . ?
 C70 H70A 0.9900 . ?
 C70 H70B 0.9900 . ?
 Cl3S C1S 1.89(2) . ?
 C1S H1S 1.0000 . ?
 N1S C3S 1.162(17) . ?
 C3S C4S 1.540(17) . ?
 C4S H4SA 0.9800 . ?
 C4S H4SB 0.9800 . ?
 C4S H4SC 0.9800 . ?
 Cl4S C2S 1.80(2) . ?
 C2S H2S 1.0000 . ?

loop_
  _geom_angle_atom_site_label_1
  _geom_angle_atom_site_label_2
  _geom_angle_atom_site_label_3
  _geom_angle
  _geom_angle_site_symmetry_1
  _geom_angle_site_symmetry_3
  _geom_angle_publ_flag
 Cl1 Pd1 Cl2 93.75(13) . . ?
 N1 Pd1 Cl1 90.6(3) . . ?
 N1 Pd1 Cl2 175.2(3) . . ?
 N2 Pd1 Cl1 172.5(3) . . ?
 N2 Pd1 Cl2 91.6(3) . . ?
 N2 Pd1 N1 84.3(4) . . ?
 Cl3 Pd2 Cl4 92.33(19) . . ?
 N3 Pd2 Cl3 92.4(4) . . ?
 N3 Pd2 Cl4 175.0(4) . . ?
 N3 Pd2 N4 86.1(6) . . ?
 N4 Pd2 Cl3 178.1(4) . . ?
 N4 Pd2 Cl4 89.2(4) . . ?
 Cl6 Pd3 Cl5 92.29(18) . . ?
 N5 Pd3 Cl5 91.8(4) . . ?
 N5 Pd3 Cl6 175.8(4) . . ?
 N5 Pd3 N6 85.5(5) . . ?
 N6 Pd3 Cl5 177.0(4) . . ?
 N6 Pd3 Cl6 90.4(4) . . ?
 Cl8 Pd4 Cl7 93.18(17) . . ?
 N7 Pd4 Cl7 92.7(5) . . ?
 N7 Pd4 Cl8 174.1(5) . . ?
 N7 Pd4 N8 83.3(5) . . ?
 N8 Pd4 Cl7 176.0(3) . . ?
 N8 Pd4 Cl8 90.8(3) . . ?
 Cl9 Pd5 Cl10 92.0(3) . . ?
 N9 Pd5 Cl9 89.2(5) . . ?
 N9 Pd5 Cl10 175.4(4) . . ?
 N9 Pd5 N10 84.4(7) . . ?
 N10 Pd5 Cl9 173.5(5) . . ?
 N10 Pd5 Cl10 94.4(5) . . ?
 Cl12 Pd6 Cl11 93.1(4) . . ?
 N12 Pd6 Cl11 172.4(9) . . ?
 N12 Pd6 Cl12 94.4(9) . . ?
 N11 Pd6 Cl11 92.2(7) . . ?
 N11 Pd6 Cl12 174.7(7) . . ?
 N11 Pd6 N12 80.3(10) . . ?
 Pd1 N1 H1 107.0 . . ?
 C1 N1 Pd1 108.2(7) . . ?
 C1 N1 H1 107.0 . . ?
 C1 N1 C42 113.3(10) . . ?
 C42 N1 Pd1 114.1(9) . . ?
 C42 N1 H1 107.0 . . ?
 Pd1 N2 H2 105.3 . . ?
 C6 N2 Pd1 108.2(6) . . ?
 C6 N2 H2 105.3 . . ?
 C6 N2 C7 114.7(9) . . ?
 C7 N2 Pd1 116.9(8) . . ?
 C7 N2 H2 105.3 . . ?
 Pd2 N3 H3 104.0 . . ?
 C14 N3 Pd2 117.5(9) . . ?
 C14 N3 H3 104.0 . . ?
 C15 N3 Pd2 109.5(8) . . ?
 C15 N3 H3 104.0 . . ?
 C15 N3 C14 115.9(10) . . ?
 Pd2 N4 H4 110.2 . . ?
 C20 N4 Pd2 105.7(8) . . ?
 C20 N4 H4 110.2 . . ?
 C21 N4 Pd2 107.2(9) . . ?
 C21 N4 H4 110.2 . . ?
 C21 N4 C20 113.2(11) . . ?
 Pd3 N5 H5 105.3 . . ?
 C28 N5 Pd3 117.6(11) . . ?
 C28 N5 H5 105.3 . . ?
 C29 N5 Pd3 109.9(9) . . ?
 C29 N5 H5 105.3 . . ?
 C29 N5 C28 112.2(12) . . ?
 Pd3 N6 H6 107.9 . . ?
 C34 N6 Pd3 107.0(8) . . ?
 C34 N6 H6 107.9 . . ?
 C34 N6 C35 115.5(11) . . ?
 C35 N6 Pd3 110.4(8) . . ?
 C35 N6 H6 107.9 . . ?
 Pd4 N7 H7 107.1 . . ?
 C43 N7 Pd4 107.8(8) . . ?
 C43 N7 H7 107.1 . . ?
 C43 N7 C84 118.0(14) . . ?
 C84 N7 Pd4 109.1(10) . . ?
 C84 N7 H7 107.1 . . ?
 Pd4 N8 H8 107.1 . . ?
 C48 N8 Pd4 105.7(7) . . ?
 C48 N8 H8 107.1 . . ?
 C48 N8 C49 117.9(10) . . ?
 C49 N8 Pd4 111.4(9) . . ?
 C49 N8 H8 107.1 . . ?
 Pd5 N9 H9A 103.4 . . ?
 C56 N9 Pd5 125.4(12) . . ?
 C56 N9 H9A 103.4 . . ?
 C56 N9 C57 109.2(14) . . ?
 C57 N9 Pd5 109.5(10) . . ?
 C57 N9 H9A 103.4 . . ?
 Pd5 N10 H10A 108.6 . . ?
 C62 N10 Pd5 106.3(12) . . ?
 C62 N10 H10A 108.6 . . ?
 C62 N10 C63 111.9(15) . . ?
 C63 N10 Pd5 112.9(12) . . ?
 C63 N10 H10A 108.6 . . ?
 Pd6 N12 H12A 105.7 . . ?
 C76 N12 Pd6 112.6(19) . . ?
 C76 N12 H12A 105.7 . . ?
 C76 N12 C77 114.6(15) . . ?
 C77 N12 Pd6 111.9(14) . . ?
 C77 N12 H12A 105.7 . . ?
 O1A C1A C2A 134(5) . . ?
 C2 C1 N1 121.5(8) . . ?
 C2 C1 C6 120.0 . . ?
 C6 C1 N1 117.7(8) . . ?
 C1 C2 H2A 120.0 . . ?
 C1 C2 C3 120.0 . . ?
 C3 C2 H2A 120.0 . . ?
 C2 C3 H3A 120.0 . . ?
 C4 C3 C2 120.0 . . ?
 C4 C3 H3A 120.0 . . ?
 C3 C4 H4A 120.0 . . ?
 C3 C4 C5 120.0 . . ?
 C5 C4 H4A 120.0 . . ?
 C4 C5 H5A 120.0 . . ?
 C6 C5 C4 120.0 . . ?
 C6 C5 H5A 120.0 . . ?
 C1 C6 N2 115.5(7) . . ?
 C5 C6 N2 124.3(7) . . ?
 C5 C6 C1 120.0 . . ?
 N2 C7 H7A 108.8 . . ?
 N2 C7 H7B 108.8 . . ?
 N2 C7 C8 114.0(10) . . ?
 H7A C7 H7B 107.7 . . ?
 C8 C7 H7A 108.8 . . ?
 C8 C7 H7B 108.8 . . ?
 C13 C8 C7 120.6(8) . . ?
 C13 C8 C9 120.0 . . ?
 C9 C8 C7 119.4(8) . . ?
 C8 C13 H13 120.0 . . ?
 C12 C13 C8 120.0 . . ?
 C12 C13 H13 120.0 . . ?
 C13 C12 H12 120.0 . . ?
 C13 C12 C11 120.0 . . ?
 C11 C12 H12 120.0 . . ?
 C12 C11 C14 123.3(9) . . ?
 C10 C11 C12 120.0 . . ?
 C10 C11 C14 116.7(9) . . ?
 C11 C10 H10 120.0 . . ?
 C11 C10 C9 120.0 . . ?
 C9 C10 H10 120.0 . . ?
 C8 C9 H9 120.0 . . ?
 C10 C9 C8 120.0 . . ?
 C10 C9 H9 120.0 . . ?
 N3 C14 C11 109.9(10) . . ?
 N3 C14 H14A 109.7 . . ?
 N3 C14 H14B 109.7 . . ?
 C11 C14 H14A 109.7 . . ?
 C11 C14 H14B 109.7 . . ?
 H14A C14 H14B 108.2 . . ?
 C16 C15 N3 122.3(9) . . ?
 C16 C15 C20 120.0 . . ?
 C20 C15 N3 117.7(9) . . ?
 C15 C16 H16 120.0 . . ?
 C17 C16 C15 120.0 . . ?
 C17 C16 H16 120.0 . . ?
 C16 C17 H17 120.0 . . ?
 C16 C17 C18 120.0 . . ?
 C18 C17 H17 120.0 . . ?
 C17 C18 H18 120.0 . . ?
 C17 C18 C19 120.0 . . ?
 C19 C18 H18 120.0 . . ?
 C18 C19 H19 120.0 . . ?
 C20 C19 C18 120.0 . . ?
 C20 C19 H19 120.0 . . ?
 C15 C20 N4 118.0(9) . . ?
 C19 C20 N4 121.9(9) . . ?
 C19 C20 C15 120.0 . . ?
 N4 C21 H21A 109.2 . . ?
 N4 C21 H21B 109.2 . . ?
 N4 C21 C22 111.9(12) . . ?
 H21A C21 H21B 107.9 . . ?
 C22 C21 H21A 109.2 . . ?
 C22 C21 H21B 109.2 . . ?
 C27 C22 C21 123.0(10) . . ?
 C27 C22 C23 120.0 . . ?
 C23 C22 C21 117.0(10) . . ?
 C22 C27 H27 120.0 . . ?
 C26 C27 C22 120.0 . . ?
 C26 C27 H27 120.0 . . ?
 C27 C26 H26 120.0 . . ?
 C27 C26 C25 120.0 . . ?
 C25 C26 H26 120.0 . . ?
 C26 C25 C24 120.0 . . ?
 C26 C25 C28 121.0(11) . . ?
 C24 C25 C28 119.0(11) . . ?
 C25 C24 H24 120.0 . . ?
 C25 C24 C23 120.0 . . ?
 C23 C24 H24 120.0 . . ?
 C22 C23 H23 120.0 . . ?
 C24 C23 C22 120.0 . . ?
 C24 C23 H23 120.0 . . ?
 N5 C28 C25 108.0(10) . . ?
 N5 C28 H28A 110.1 . . ?
 N5 C28 H28B 110.1 . . ?
 C25 C28 H28A 110.1 . . ?
 C25 C28 H28B 110.1 . . ?
 H28A C28 H28B 108.4 . . ?
 C34 C29 N5 114.6(10) . . ?
 C34 C29 C30 120.0 . . ?
 C30 C29 N5 125.2(10) . . ?
 C29 C34 N6 120.0(10) . . ?
 C29 C34 C33 120.0 . . ?
 C33 C34 N6 120.0(10) . . ?
 C34 C33 H33 120.0 . . ?
 C32 C33 C34 120.0 . . ?
 C32 C33 H33 120.0 . . ?
 C33 C32 H32 120.0 . . ?
 C33 C32 C31 120.0 . . ?
 C31 C32 H32 120.0 . . ?
 C32 C31 H31 120.0 . . ?
 C30 C31 C32 120.0 . . ?
 C30 C31 H31 120.0 . . ?
 C29 C30 H30 120.0 . . ?
 C31 C30 C29 120.0 . . ?
 C31 C30 H30 120.0 . . ?
 N6 C35 H35A 108.4 . . ?
 N6 C35 H35B 108.4 . . ?
 N6 C35 C36 115.5(11) . . ?
 H35A C35 H35B 107.5 . . ?
 C36 C35 H35A 108.4 . . ?
 C36 C35 H35B 108.4 . . ?
 C37 C36 C35 118.0(9) . . ?
 C37 C36 C41 120.0 . . ?
 C41 C36 C35 121.9(9) . . ?
 C36 C37 H37 120.0 . . ?
 C38 C37 C36 120.0 . . ?
 C38 C37 H37 120.0 . . ?
 C37 C38 H38 120.0 . . ?
 C37 C38 C39 120.0 . . ?
 C39 C38 H38 120.0 . . ?
 C38 C39 C40 120.0 . . ?
 C38 C39 C42 119.2(8) . . ?
 C40 C39 C42 120.8(8) . . ?
 C39 C40 H40 120.0 . . ?
 C41 C40 C39 120.0 . . ?
 C41 C40 H40 120.0 . . ?
 C36 C41 H41 120.0 . . ?
 C40 C41 C36 120.0 . . ?
 C40 C41 H41 120.0 . . ?
 N1 C42 H42A 109.1 . . ?
 N1 C42 H42B 109.1 . . ?
 C39 C42 N1 112.5(8) . . ?
 C39 C42 H42A 109.1 . . ?
 C39 C42 H42B 109.1 . . ?
 H42A C42 H42B 107.8 . . ?
 C48 C43 N7 119.9(8) . . ?
 C48 C43 C44 120.0 . . ?
 C44 C43 N7 119.8(8) . . ?
 C43 C48 N8 118.9(8) . . ?
 C43 C48 C47 120.0 . . ?
 C47 C48 N8 121.1(8) . . ?
 C48 C47 H47 120.0 . . ?
 C46 C47 C48 120.0 . . ?
 C46 C47 H47 120.0 . . ?
 C47 C46 H46 120.0 . . ?
 C45 C46 C47 120.0 . . ?
 C45 C46 H46 120.0 . . ?
 C46 C45 H45 120.0 . . ?
 C44 C45 C46 120.0 . . ?
 C44 C45 H45 120.0 . . ?
 C43 C44 H44 120.0 . . ?
 C45 C44 C43 120.0 . . ?
 C45 C44 H44 120.0 . . ?
 N8 C49 H49A 108.9 . . ?
 N8 C49 H49B 108.9 . . ?
 N8 C49 C50 113.3(9) . . ?
 H49A C49 H49B 107.7 . . ?
 C50 C49 H49A 108.9 . . ?
 C50 C49 H49B 108.9 . . ?
 C51 C50 C49 117.8(8) . . ?
 C51 C50 C55 120.0 . . ?
 C55 C50 C49 122.2(8) . . ?
 C50 C51 H51 120.0 . . ?
 C50 C51 C52 120.0 . . ?
 C52 C51 H51 120.0 . . ?
 C51 C52 H52 120.0 . . ?
 C51 C52 C53 120.0 . . ?
 C53 C52 H52 120.0 . . ?
 C52 C53 C56 121.1(10) . . ?
 C54 C53 C52 120.0 . . ?
 C54 C53 C56 118.9(10) . . ?
 C53 C54 H54 120.0 . . ?
 C53 C54 C55 120.0 . . ?
 C55 C54 H54 120.0 . . ?
 C50 C55 H55 120.0 . . ?
 C54 C55 C50 120.0 . . ?
 C54 C55 H55 120.0 . . ?
 N9 C56 C53 112.2(14) . . ?
 N9 C56 H56A 109.2 . . ?
 N9 C56 H56B 109.2 . . ?
 C53 C56 H56A 109.2 . . ?
 C53 C56 H56B 109.2 . . ?
 H56A C56 H56B 107.9 . . ?
 N10 C62 C61 118.6(12) . . ?
 N10 C62 C57 121.3(12) . . ?
 C61 C62 C57 120.0 . . ?
 C62 C61 H61 120.0 . . ?
 C60 C61 C62 120.0 . . ?
 C60 C61 H61 120.0 . . ?
 C61 C60 H60 120.0 . . ?
 C61 C60 C59 120.0 . . ?
 C59 C60 H60 120.0 . . ?
 C60 C59 H59 120.0 . . ?
 C58 C59 C60 120.0 . . ?
 C58 C59 H59 120.0 . . ?
 C59 C58 H58 120.0 . . ?
 C59 C58 C57 120.0 . . ?
 C57 C58 H58 120.0 . . ?
 C62 C57 N9 113.0(10) . . ?
 C58 C57 N9 127.0(10) . . ?
 C58 C57 C62 120.0 . . ?
 N10 C63 H63A 107.8 . . ?
 N10 C63 H63B 107.8 . . ?
 N10 C63 C64 118.0(12) . . ?
 H63A C63 H63B 107.1 . . ?
 C64 C63 H63A 107.8 . . ?
 C64 C63 H63B 107.8 . . ?
 C69 C64 C63 121.3(12) . . ?
 C69 C64 C65 120.0 . . ?
 C65 C64 C63 118.7(12) . . ?
 C64 C69 H69 120.0 . . ?
 C64 C69 C68 120.0 . . ?
 C68 C69 H69 120.0 . . ?
 C69 C68 H68 120.0 . . ?
 C67 C68 C69 120.0 . . ?
 C67 C68 H68 120.0 . . ?
 C68 C67 C66 120.0 . . ?
 C68 C67 C70 119.8(17) . . ?
 C66 C67 C70 120.2(17) . . ?
 C67 C66 H66 120.0 . . ?
 C67 C66 C65 120.0 . . ?
 C65 C66 H66 120.0 . . ?
 C64 C65 H65 120.0 . . ?
 C66 C65 C64 120.0 . . ?
 C66 C65 H65 120.0 . . ?
 C72 C71 C76 120.0 . . ?
 C72 C71 N11 128.5(17) . . ?
 C76 C71 N11 111.3(18) . . ?
 C71 C72 H72 120.0 . . ?
 C71 C72 C73 120.0 . . ?
 C73 C72 H72 120.0 . . ?
 C72 C73 H73 120.0 . . ?
 C74 C73 C72 120.0 . . ?
 C74 C73 H73 120.0 . . ?
 C73 C74 H74 120.0 . . ?
 C73 C74 C75 120.0 . . ?
 C75 C74 H74 120.0 . . ?
 C74 C75 H75 120.0 . . ?
 C74 C75 C76 120.0 . . ?
 C76 C75 H75 120.0 . . ?
 C71 C76 N12 115(2) . . ?
 C75 C76 N12 125(2) . . ?
 C75 C76 C71 120.0 . . ?
 N12 C77 H77A 108.9 . . ?
 N12 C77 H77B 108.9 . . ?
 N12 C77 C78 113.5(13) . . ?
 H77A C77 H77B 107.7 . . ?
 C78 C77 H77A 108.9 . . ?
 C78 C77 H77B 108.9 . . ?
 C79 C78 C77 119.9(16) . . ?
 C79 C78 C83 120.0 . . ?
 C83 C78 C77 120.1(16) . . ?
 C78 C79 H79 120.0 . . ?
 C80 C79 C78 120.0 . . ?
 C80 C79 H79 120.0 . . ?
 C79 C80 H80 120.0 . . ?
 C79 C80 C81 120.0 . . ?
 C81 C80 H80 120.0 . . ?
 C80 C81 C84 115.6(14) . . ?
 C82 C81 C80 120.0 . . ?
 C82 C81 C84 124.4(14) . . ?
 C81 C82 H82 120.0 . . ?
 C83 C82 C81 120.0 . . ?
 C83 C82 H82 120.0 . . ?
 C78 C83 H83 120.0 . . ?
 C82 C83 C78 120.0 . . ?
 C82 C83 H83 120.0 . . ?
 N7 C84 C81 112.1(11) . . ?
 N7 C84 H84A 109.2 . . ?
 N7 C84 H84B 109.2 . . ?
 C81 C84 H84A 109.2 . . ?
 C81 C84 H84B 109.2 . . ?
 H84A C84 H84B 107.9 . . ?
 Pd6 N11 H11 102.5 . . ?
 C71 N11 Pd6 114.6(16) . . ?
 C71 N11 H11 102.5 . . ?
 C71 N11 C70 114.0(18) . . ?
 C70 N11 Pd6 117.8(15) . . ?
 C70 N11 H11 102.5 . . ?
 C2A O2A C5A 106.2(12) . . ?
 C4A C5A O2A 109.9(12) . . ?
 C6A C5A O2A 120(5) . . ?
 C6A C5A C4A 130(5) . . ?
 C5A C4A H4AA 126.9 . . ?
 C5A C4A C3A 106.3(13) . . ?
 C3A C4A H4AA 126.9 . . ?
 C4A C3A H3AA 126.7 . . ?
 C2A C3A C4A 106.6(12) . . ?
 C2A C3A H3AA 126.7 . . ?
 O2A C2A C1A 113(3) . . ?
 C3A C2A C1A 135(3) . . ?
 C3A C2A O2A 110.4(14) . . ?
 C67 C70 N11 108.7(19) . . ?
 C67 C70 H70A 109.9 . . ?
 C67 C70 H70B 109.9 . . ?
 N11 C70 H70A 109.9 . . ?
 N11 C70 H70B 109.9 . . ?
 H70A C70 H70B 108.3 . . ?
 C5A C6A O3A 107(5) . . ?
 Cl2S C1S Cl1S 103.1(14) . . ?
 Cl2S C1S Cl3S 104.1(14) . . ?
 Cl2S C1S H1S 113.1 . . ?
 Cl1S C1S H1S 113.1 . . ?
 Cl3S C1S Cl1S 109.4(14) . . ?
 Cl3S C1S H1S 113.1 . . ?
 N1S C3S C4S 165(5) . . ?
 C3S C4S H4SA 109.5 . . ?
 C3S C4S H4SB 109.5 . . ?
 C3S C4S H4SC 109.5 . . ?
 H4SA C4S H4SB 109.5 . . ?
 H4SA C4S H4SC 109.5 . . ?
 H4SB C4S H4SC 109.5 . . ?
 Cl6S C2S Cl5S 116(3) . . ?
 Cl6S C2S Cl4S 115(4) . . ?
 Cl6S C2S H2S 106.4 . . ?
 Cl5S C2S H2S 106.4 . . ?
 Cl4S C2S Cl5S 106(3) . . ?
 Cl4S C2S H2S 106.4 . . ?

loop_
  _geom_torsion_atom_site_label_1
  _geom_torsion_atom_site_label_2
  _geom_torsion_atom_site_label_3
  _geom_torsion_atom_site_label_4
  _geom_torsion
  _geom_torsion_site_symmetry_1
  _geom_torsion_site_symmetry_2
  _geom_torsion_site_symmetry_3
  _geom_torsion_site_symmetry_4
  _geom_torsion_publ_flag
 Pd1 N1 C1 C2 165.1(4) . . . . ?
 Pd1 N1 C1 C6 -4.3(8) . . . . ?
 Pd1 N1 C42 C39 54.1(12) . . . . ?
 Pd1 N2 C6 C1 25.7(7) . . . . ?
 Pd1 N2 C6 C5 -158.4(5) . . . . ?
 Pd1 N2 C7 C8 168.3(8) . . . . ?
 Pd2 N3 C14 C11 56.4(15) . . . . ?
 Pd2 N3 C15 C16 169.6(4) . . . . ?
 Pd2 N3 C15 C20 -9.4(7) . . . . ?
 Pd2 N4 C20 C15 14.5(8) . . . . ?
 Pd2 N4 C20 C19 -168.5(4) . . . . ?
 Pd2 N4 C21 C22 163.1(10) . . . . ?
 Pd3 N5 C28 C25 47.9(17) . . . . ?
 Pd3 N5 C29 C34 -6.1(11) . . . . ?
 Pd3 N5 C29 C30 168.9(5) . . . . ?
 Pd3 N6 C34 C29 16.9(8) . . . . ?
 Pd3 N6 C34 C33 -166.1(6) . . . . ?
 Pd3 N6 C35 C36 175.7(9) . . . . ?
 Pd4 N7 C43 C48 7.4(10) . . . . ?
 Pd4 N7 C43 C44 -166.2(5) . . . . ?
 Pd4 N7 C84 C81 -54.3(18) . . . . ?
 Pd4 N8 C48 C43 -20.3(7) . . . . ?
 Pd4 N8 C48 C47 162.7(5) . . . . ?
 Pd4 N8 C49 C50 -174.7(8) . . . . ?
 Pd5 N9 C56 C53 67(2) . . . . ?
 Pd5 N9 C57 C62 -19.8(8) . . . . ?
 Pd5 N9 C57 C58 161.6(6) . . . . ?
 Pd5 N10 C62 C61 -164.4(5) . . . . ?
 Pd5 N10 C62 C57 12.9(12) . . . . ?
 Pd5 N10 C63 C64 65.2(18) . . . . ?
 Pd6 N12 C76 C71 -21.2(13) . . . . ?
 Pd6 N12 C76 C75 159.5(11) . . . . ?
 Pd6 N12 C77 C78 -178.4(17) . . . . ?
 Pd6 N11 C70 C67 -47(3) . . . . ?
 N1 C1 C2 C3 -169.1(8) . . . . ?
 N1 C1 C6 N2 -14.4(8) . . . . ?
 N1 C1 C6 C5 169.5(8) . . . . ?
 N2 C7 C8 C13 93.3(12) . . . . ?
 N2 C7 C8 C9 -84.6(12) . . . . ?
 N3 C15 C16 C17 -178.9(6) . . . . ?
 N3 C15 C20 N4 -3.9(9) . . . . ?
 N3 C15 C20 C19 179.0(6) . . . . ?
 N4 C21 C22 C27 101.4(13) . . . . ?
 N4 C21 C22 C23 -81.3(14) . . . . ?
 N5 C29 C34 N6 -7.7(11) . . . . ?
 N5 C29 C34 C33 175.3(10) . . . . ?
 N5 C29 C30 C31 -174.7(11) . . . . ?
 N6 C34 C33 C32 -177.0(7) . . . . ?
 N6 C35 C36 C37 -79.0(14) . . . . ?
 N6 C35 C36 C41 97.5(13) . . . . ?
 N7 C43 C48 N8 9.4(10) . . . . ?
 N7 C43 C48 C47 -173.6(9) . . . . ?
 N7 C43 C44 C45 173.6(9) . . . . ?
 N8 C48 C47 C46 176.9(7) . . . . ?
 N8 C49 C50 C51 79.1(11) . . . . ?
 N8 C49 C50 C55 -100.6(11) . . . . ?
 N10 C62 C61 C60 177.3(11) . . . . ?
 N10 C62 C57 N9 4.1(12) . . . . ?
 N10 C62 C57 C58 -177.2(11) . . . . ?
 N10 C63 C64 C69 -99.8(18) . . . . ?
 N10 C63 C64 C65 80.1(18) . . . . ?
 N12 C77 C78 C79 87(2) . . . . ?
 N12 C77 C78 C83 -93(2) . . . . ?
 C1 N1 C42 C39 -70.3(14) . . . . ?
 C1 C2 C3 C4 0.0 . . . . ?
 C2 C1 C6 N2 176.1(6) . . . . ?
 C2 C1 C6 C5 0.0 . . . . ?
 C2 C3 C4 C5 0.0 . . . . ?
 C3 C4 C5 C6 0.0 . . . . ?
 C4 C5 C6 N2 -175.7(6) . . . . ?
 C4 C5 C6 C1 0.0 . . . . ?
 C6 N2 C7 C8 -63.4(14) . . . . ?
 C6 C1 C2 C3 0.0 . . . . ?
 C7 N2 C6 C1 -106.8(10) . . . . ?
 C7 N2 C6 C5 69.1(10) . . . . ?
 C7 C8 C13 C12 -177.9(9) . . . . ?
 C7 C8 C9 C10 177.9(9) . . . . ?
 C8 C13 C12 C11 0.0 . . . . ?
 C13 C8 C9 C10 0.0 . . . . ?
 C13 C12 C11 C10 0.0 . . . . ?
 C13 C12 C11 C14 -178.7(6) . . . . ?
 C12 C11 C10 C9 0.0 . . . . ?
 C12 C11 C14 N3 73.1(12) . . . . ?
 C11 C10 C9 C8 0.0 . . . . ?
 C10 C11 C14 N3 -105.7(12) . . . . ?
 C9 C8 C13 C12 0.0 . . . . ?
 C14 N3 C15 C16 -54.6(11) . . . . ?
 C14 N3 C15 C20 126.4(10) . . . . ?
 C14 C11 C10 C9 178.8(5) . . . . ?
 C15 N3 C14 C11 -75.8(13) . . . . ?
 C15 C16 C17 C18 0.0 . . . . ?
 C16 C15 C20 N4 177.1(8) . . . . ?
 C16 C15 C20 C19 0.0 . . . . ?
 C16 C17 C18 C19 0.0 . . . . ?
 C17 C18 C19 C20 0.0 . . . . ?
 C18 C19 C20 N4 -177.0(8) . . . . ?
 C18 C19 C20 C15 0.0 . . . . ?
 C20 N4 C21 C22 -80.8(15) . . . . ?
 C20 C15 C16 C17 0.0 . . . . ?
 C21 N4 C20 C15 -102.4(11) . . . . ?
 C21 N4 C20 C19 74.6(11) . . . . ?
 C21 C22 C27 C26 177.2(10) . . . . ?
 C21 C22 C23 C24 -177.4(10) . . . . ?
 C22 C27 C26 C25 0.0 . . . . ?
 C27 C22 C23 C24 0.0 . . . . ?
 C27 C26 C25 C24 0.0 . . . . ?
 C27 C26 C25 C28 -179.9(6) . . . . ?
 C26 C25 C24 C23 0.0 . . . . ?
 C26 C25 C28 N5 88.7(13) . . . . ?
 C25 C24 C23 C22 0.0 . . . . ?
 C24 C25 C28 N5 -91.2(13) . . . . ?
 C23 C22 C27 C26 0.0 . . . . ?
 C28 N5 C29 C34 126.8(12) . . . . ?
 C28 N5 C29 C30 -58.2(13) . . . . ?
 C28 C25 C24 C23 179.9(6) . . . . ?
 C29 N5 C28 C25 -81.1(16) . . . . ?
 C29 C34 C33 C32 0.0 . . . . ?
 C34 N6 C35 C36 -62.8(17) . . . . ?
 C34 C29 C30 C31 0.0 . . . . ?
 C34 C33 C32 C31 0.0 . . . . ?
 C33 C32 C31 C30 0.0 . . . . ?
 C32 C31 C30 C29 0.0 . . . . ?
 C30 C29 C34 N6 177.0(7) . . . . ?
 C30 C29 C34 C33 0.0 . . . . ?
 C35 N6 C34 C29 -106.4(12) . . . . ?
 C35 N6 C34 C33 70.6(12) . . . . ?
 C35 C36 C37 C38 176.6(9) . . . . ?
 C35 C36 C41 C40 -176.5(10) . . . . ?
 C36 C37 C38 C39 0.0 . . . . ?
 C37 C36 C41 C40 0.0 . . . . ?
 C37 C38 C39 C40 0.0 . . . . ?
 C37 C38 C39 C42 179.4(6) . . . . ?
 C38 C39 C40 C41 0.0 . . . . ?
 C38 C39 C42 N1 -94.7(11) . . . . ?
 C39 C40 C41 C36 0.0 . . . . ?
 C40 C39 C42 N1 84.7(11) . . . . ?
 C41 C36 C37 C38 0.0 . . . . ?
 C42 N1 C1 C2 -67.4(10) . . . . ?
 C42 N1 C1 C6 123.2(9) . . . . ?
 C42 C39 C40 C41 -179.4(6) . . . . ?
 C43 N7 C84 C81 69.1(19) . . . . ?
 C43 C48 C47 C46 0.0 . . . . ?
 C48 N8 C49 C50 62.9(13) . . . . ?
 C48 C43 C44 C45 0.0 . . . . ?
 C48 C47 C46 C45 0.0 . . . . ?
 C47 C46 C45 C44 0.0 . . . . ?
 C46 C45 C44 C43 0.0 . . . . ?
 C44 C43 C48 N8 -177.0(6) . . . . ?
 C44 C43 C48 C47 0.0 . . . . ?
 C49 N8 C48 C43 104.9(11) . . . . ?
 C49 N8 C48 C47 -72.1(11) . . . . ?
 C49 C50 C51 C52 -179.7(6) . . . . ?
 C49 C50 C55 C54 179.7(6) . . . . ?
 C50 C51 C52 C53 0.0 . . . . ?
 C51 C50 C55 C54 0.0 . . . . ?
 C51 C52 C53 C54 0.0 . . . . ?
 C51 C52 C53 C56 -179.7(10) . . . . ?
 C52 C53 C54 C55 0.0 . . . . ?
 C52 C53 C56 N9 89.2(15) . . . . ?
 C53 C54 C55 C50 0.0 . . . . ?
 C54 C53 C56 N9 -90.6(16) . . . . ?
 C55 C50 C51 C52 0.0 . . . . ?
 C56 N9 C57 C62 120.9(12) . . . . ?
 C56 N9 C57 C58 -57.7(13) . . . . ?
 C56 C53 C54 C55 179.8(10) . . . . ?
 C62 N10 C63 C64 -175.0(14) . . . . ?
 C62 C61 C60 C59 0.0 . . . . ?
 C61 C62 C57 N9 -178.7(6) . . . . ?
 C61 C62 C57 C58 0.0 . . . . ?
 C61 C60 C59 C58 0.0 . . . . ?
 C60 C59 C58 C57 0.0 . . . . ?
 C59 C58 C57 N9 178.5(7) . . . . ?
 C59 C58 C57 C62 0.0 . . . . ?
 C57 N9 C56 C53 -66.3(17) . . . . ?
 C57 C62 C61 C60 0.0 . . . . ?
 C63 N10 C62 C61 72.0(14) . . . . ?
 C63 N10 C62 C57 -110.8(15) . . . . ?
 C63 C64 C69 C68 179.8(7) . . . . ?
 C63 C64 C65 C66 -179.8(7) . . . . ?
 C64 C69 C68 C67 0.0 . . . . ?
 C69 C64 C65 C66 0.0 . . . . ?
 C69 C68 C67 C66 0.0 . . . . ?
 C69 C68 C67 C70 179.3(19) . . . . ?
 C68 C67 C66 C65 0.0 . . . . ?
 C68 C67 C70 N11 -94(2) . . . . ?
 C67 C66 C65 C64 0.0 . . . . ?
 C66 C67 C70 N11 86(2) . . . . ?
 C65 C64 C69 C68 0.0 . . . . ?
 C71 C72 C73 C74 0.0 . . . . ?
 C71 N11 C70 C67 92(2) . . . . ?
 C72 C71 C76 N12 -179.3(7) . . . . ?
 C72 C71 C76 C75 0.0 . . . . ?
 C72 C71 N11 Pd6 -161.5(7) . . . . ?
 C72 C71 N11 C70 58.6(16) . . . . ?
 C72 C73 C74 C75 0.0 . . . . ?
 C73 C74 C75 C76 0.0 . . . . ?
 C74 C75 C76 N12 179.2(8) . . . . ?
 C74 C75 C76 C71 0.0 . . . . ?
 C76 N12 C77 C78 52(3) . . . . ?
 C76 C71 C72 C73 0.0 . . . . ?
 C76 C71 N11 Pd6 14.0(14) . . . . ?
 C76 C71 N11 C70 -126.0(15) . . . . ?
 C77 N12 C76 C71 108(2) . . . . ?
 C77 N12 C76 C75 -71(2) . . . . ?
 C77 C78 C79 C80 -179.9(6) . . . . ?
 C77 C78 C83 C82 179.9(6) . . . . ?
 C78 C79 C80 C81 0.0 . . . . ?
 C79 C78 C83 C82 0.0 . . . . ?
 C79 C80 C81 C82 0.0 . . . . ?
 C79 C80 C81 C84 178.6(9) . . . . ?
 C80 C81 C82 C83 0.0 . . . . ?
 C80 C81 C84 N7 95.2(16) . . . . ?
 C81 C82 C83 C78 0.0 . . . . ?
 C82 C81 C84 N7 -86.3(17) . . . . ?
 C83 C78 C79 C80 0.0 . . . . ?
 C84 N7 C43 C48 -116.6(12) . . . . ?
 C84 N7 C43 C44 69.7(12) . . . . ?
 C84 C81 C82 C83 -178.4(10) . . . . ?
 N11 C71 C72 C73 175.1(16) . . . . ?
 N11 C71 C76 N12 4.8(14) . . . . ?
 N11 C71 C76 C75 -175.9(13) . . . . ?
 O2A C5A C4A C3A 8(5) . . . . ?
 O2A C5A C6A O3A 36(9) . . . . ?
 C5A O2A C2A C1A 171(5) . . . . ?
 C5A O2A C2A C3A 2(2) . . . . ?
 C5A C4A C3A C2A -7(4) . . . . ?
 C4A C5A C6A O3A -140(7) . . . . ?
 C4A C3A C2A C1A -163(6) . . . . ?
 C4A C3A C2A O2A 3(2) . . . . ?
 C2A O2A C5A C4A -6(4) . . . . ?
 C2A O2A C5A C6A 177(6) . . . . ?
 O1A C1A C2A O2A 34(9) . . . . ?
 O1A C1A C2A C3A -160(6) . . . . ?
 C70 C67 C66 C65 -179.3(19) . . . . ?
 C6A C5A C4A C3A -175(7) . . . . ?

_shelx_res_file
;
TITL xcalibur
    shelxl.res
    created by SHELXL-2018/3 at 00:26:23 on 09-Dec-2022
CELL 1.54184 19.6237 52.6924 14.225 90 91.251 90
ZERR 4 0.0009 0.0015 0.0003 0 0.003 0
LATT 1
SYMM -X,0.5+Y,0.5-Z
SFAC C H Cl N O Pd
UNIT 358.23 351.14 55 50.65 26.58 24
DFIX 1.52 C3S C4S
RIGU 0.002 0.002 O1A C1A C2A C3A C4A O2A C5A C6A O3A
SIMU 0.02 0.04 1.7 N1S C3S C4S
SIMU 0.02 0.04 1.7 O1A C1A C2A C3A O2A C4A C5A C6A O3A
FLAT C2A O2A C3A C4A C5A
RIGU 0.002 0.002 N1S C3S C4S
ISOR 0.01 0.02 Cl4S O3W
DFIX 2.7 N1S C4S
DFIX 2.5 O2A O3A
ISOR 0.05 0.01 O9W O10W
ISOR 0.05 0.01 O2W
DFIX 1.37 C5A C4A
DFIX 1.36 C2A O2A
DFIX 1.42 C4A C3A
DFIX 1.9 Cl3S C1S
DFIX 2.24 O2A C4A
DFIX 2.24 O2A C3A
DFIX 2.23 C5A C3A
DFIX 2.19 C5A C2A
DFIX 1.9 C1S Cl2S
DFIX 1.36 C2A C3A
DFIX 1.9 C1S Cl1S
DFIX 1.42 C3A C4A
DFIX 1.36 C4A C5A
DFIX 1.37 C5A O2A
DFIX 1.37 O2A C2A
DFIX 2.99 Cl3S Cl2S
DFIX 2.99 Cl2S Cl1S
DFIX 3.23 Cl3S Cl1S
DFIX 2.99 Cl1S Cl3S
FLAT N11 Pd6 Cl11 Cl12 N12
FLAT N12 C76 C75 C74 C73 C72 C71 N11
FLAT N3 C15 C16 C17 C18 C19 C20 N4
FLAT N4 Pd2 Cl4 Cl3 N3
FLAT C14 C11 C12 C13 C10 C9 C8 C7
FLAT N2 Pd1 Cl2 Cl1 N1
FLAT N2 C6 C5 C4 C3 C2 C1 N1
FLAT C42 C39 C40 C41 C38 C37 C36 C35
FLAT N6 C34 C33 C32 C31 C30 C29 N5
FLAT N6 Pd3 Cl6 N5 Cl5
FLAT C28 C25 C26 C27 C24 C23 C22 C21
FLAT N8 Cl8 Pd4 Cl7 N7
FLAT N8 C48 C47 C46 C45 C44 C43 N7
FLAT C49 C50 C51 C52 C55 C54 C53 C56
FLAT N9 Pd5 Cl9 Cl10 N10
FLAT N9 C57 C58 C59 C60 C61 C62 N10
FLAT C63 C64 C65 C66 C69 C68 C67 C70
FLAT C77 C78 C79 C80 C83 C82 C81 C84
FLAT N7 Cl7 Cl8 Pd4 N8
SIMU 0.04 0.08 1.7 N12 C76 C75 C74 C73 C72 C71 N11
SIMU 0.04 0.08 1.7 C70 C67 C66 C65 C64 C69 C68 C63
SIMU 0.02 0.04 1.7 Cl2S C1S Cl1S Cl3S
RIGU 0.002 0.002 Cl2S C1S Cl1S Cl3S
DFIX 1.15 C3S N1S
DFIX 2.65 O2W O1W
RIGU 0.002 0.002 N10 N9 C57 C62 C61 C60 C59 C58
ISOR 0.01 0.02 C62
RIGU 0.002 0.002 C23 C24 C25 C26 C27 C22
RIGU 0.002 0.002 C71 C76 C75 C74 C73 C72 N11 N12
ISOR O11W
ISOR O7W
RIGU 0.002 0.002 C54 C53 C52 C51 C50 C55
DFIX 1.8 Cl6S C2S Cl4S C2S Cl5S C2S
RIGU 0.002 0.002 Cl6S C2S Cl5S Cl4S
SIMU 0.02 0.04 1.7 C2S Cl6S Cl5S Cl4S
DFIX 1.5 C1A C2A
DFIX 2 N11 Pd6

L.S. 10
PLAN  132
SIZE 0.099 0.255 0.336
TEMP -179.9
CONF
WPDB -2
HTAB
BOND $H
LIST 6
MORE -1
fmap 2
acta
SHEL 17.673792 0.830009
OMIT 4 7 0
OMIT 4 6 2
OMIT 2 6 1
OMIT -4 5 2
OMIT 0 6 1
OMIT -2 2 1
OMIT 10 4 7
OMIT 3 6 0
OMIT 9 1 10
OMIT 1 2 0
OMIT 3 1 0
OMIT -3 10 2
OMIT -2 3 2
REM <olex2.extras>
REM <HklSrc "%./shelxl.hkl">
REM </olex2.extras>

WGHT    0.200000
FVAR       0.13387   0.61644   0.49373   0.32797
PD1   6    0.419179    0.511088    0.487867    11.00000    0.06418    0.07375 =
         0.02858    0.00420    0.01133   -0.00147
PD2   6    0.285716    0.478973    1.097937    11.00000    0.07202    0.08902 =
         0.04416   -0.00097    0.01822   -0.00392
PD3   6   -0.028825    0.512540    0.670424    11.00000    0.06184    0.10287 =
         0.06069    0.00595    0.01336    0.00492
PD4   6    0.429882    0.423840    0.780407    11.00000    0.09351    0.07303 =
         0.04639    0.00693    0.02126   -0.00399
PD5   6    0.199126    0.337598    0.255364    11.00000    0.13301    0.06605 =
         0.13097   -0.01678    0.03653   -0.00987
PD6   6    0.343233    0.253967    0.721461    11.00000    0.28596    0.08119 =
         0.17924    0.04036    0.10412    0.03638
CL1   3    0.425708    0.507530    0.327180    11.00000    0.08118    0.09506 =
         0.02691    0.00292    0.00411    0.01041
CL2   3    0.419483    0.467411    0.511913    11.00000    0.07898    0.07856 =
         0.03797    0.00787    0.00911   -0.00252
CL3   3    0.369121    0.450082    1.133519    11.00000    0.09293    0.08770 =
         0.08612    0.01326    0.01866    0.00666
CL4   3    0.208551    0.447779    1.060125    11.00000    0.09487    0.10168 =
         0.07247   -0.01330    0.02596   -0.01663
CL5   3   -0.120380    0.495156    0.747512    11.00000    0.07276    0.13749 =
         0.08134   -0.00116    0.02473   -0.01123
CL6   3    0.003022    0.473897    0.612326    11.00000    0.08841    0.09938 =
         0.05834    0.00602    0.01646    0.00822
CL7   3    0.491191    0.425969    0.920990    11.00000    0.11171    0.10824 =
         0.04987    0.00707    0.00637   -0.00657
CL8   3    0.525651    0.416857    0.693747    11.00000    0.08141    0.08803 =
         0.05926    0.01691    0.02089   -0.00268
CL9   3    0.090061    0.351032    0.222012    11.00000    0.12676    0.10856 =
         0.19690   -0.02984    0.01991    0.00609
CL10  3    0.161992    0.297514    0.294911    11.00000    0.15954    0.06823 =
         0.23091   -0.00966    0.07586   -0.02665
CL11  3    0.342913    0.214977    0.645045    11.00000    0.34878    0.08089 =
         0.22811    0.04771    0.16711    0.05034
CL12  3    0.459781    0.257330    0.719354    11.00000    0.28061    0.19744 =
         0.22813    0.05257    0.11230    0.08572
O8W   5    0.572954    0.714141    1.044535    11.00000    0.31906    0.32789 =
         0.14982    0.03336    0.08943    0.06071
N1    4    0.414650    0.549947    0.477018    11.00000    0.08294    0.10690 =
         0.02941    0.00798    0.03672   -0.00183
AFIX  13
H1    2    0.450183    0.555142    0.431506    11.00000   -1.20000
AFIX   0
N2    4    0.422910    0.517723    0.626637    11.00000    0.05321    0.07642 =
         0.03937    0.01688    0.01396   -0.00302
AFIX  13
H2    2    0.460421    0.506656    0.651949    11.00000   -1.20000
AFIX   0
N3    4    0.346811    0.508551    1.132791    11.00000    0.08045    0.07699 =
         0.02740   -0.00581    0.00136   -0.02024
AFIX  13
H3    2    0.361326    0.504983    1.199307    11.00000   -1.20000
AFIX   0
N4    4    0.212480    0.505987    1.063709    11.00000    0.07049    0.10609 =
         0.04562    0.00599    0.01352    0.02365
AFIX  13
H4    2    0.167586    0.501081    1.090246    11.00000   -1.20000
AFIX   0
N5    4   -0.050439    0.547283    0.717221    11.00000    0.05970    0.10457 =
         0.08116   -0.00181    0.01008   -0.01625
AFIX  13
H5    2   -0.099298    0.550218    0.698932    11.00000   -1.20000
AFIX   0
N6    4    0.048887    0.529549    0.602310    11.00000    0.08965    0.06986 =
         0.06254    0.00766    0.01568    0.01212
AFIX  13
H6    2    0.047360    0.523602    0.535539    11.00000   -1.20000
AFIX   0

N7    4    0.337021    0.429918    0.846334    11.00000    0.13819    0.05668 =
         0.06476   -0.00051    0.04683    0.00261
AFIX  13
H7    2    0.342975    0.445137    0.887700    11.00000   -1.20000
AFIX   0
N8    4    0.368188    0.422729    0.657981    11.00000    0.09624    0.08439 =
         0.03539    0.01051    0.01914    0.00821
AFIX  13
H8    2    0.390097    0.433918    0.610566    11.00000   -1.20000
AFIX   0
N9    4    0.232904    0.370173    0.212744    11.00000    0.12583    0.08221 =
         0.07905   -0.01190    0.00426    0.01027
AFIX  13
H9A   2    0.208744    0.372639    0.150794    11.00000   -1.20000
AFIX   0
N10   4    0.299293    0.329496    0.278881    11.00000    0.15162    0.06584 =
         0.12135   -0.02146    0.05805    0.00616
AFIX  13
H10A  2    0.308532    0.312054    0.254557    11.00000   -1.20000
AFIX   0
N12   4    0.330407    0.286383    0.784964    11.00000    0.25700    0.12371 =
         0.15676    0.05623    0.09700    0.05003
AFIX  13
H12A  2    0.366164    0.287005    0.836086    11.00000   -1.20000
AFIX   0

PART 1
O1W   5    0.303994    0.463339    0.333481    41.00000    0.03437    0.13963 =
         0.04253    0.00378   -0.02270   -0.02730

C1A   1    0.112290    0.392974    1.005157    21.00000    0.23672    0.22893 =
         0.10209    0.01731    0.02798   -0.02207
PART 0
AFIX  66
C1    1    0.434382    0.560741    0.567817    11.00000    0.05411    0.09903 =
         0.04801    0.00453    0.01172   -0.00791
C2    1    0.451262    0.586246    0.577283    11.00000    0.05238    0.07950 =
         0.05934    0.00748    0.00919    0.00539
AFIX  43
H2A   2    0.442633    0.597650    0.526683    11.00000   -1.20000
AFIX  65
C3    1    0.480768    0.595066    0.660783    11.00000    0.10826    0.08705 =
         0.06364   -0.00497    0.02868   -0.01342
AFIX  43
H3A   2    0.492304    0.612498    0.667253    11.00000   -1.20000
AFIX  65
C4    1    0.493394    0.578381    0.734819    11.00000    0.06891    0.07975 =
         0.05141   -0.00752    0.00976    0.00162
AFIX  43
H4A   2    0.513560    0.584410    0.791888    11.00000   -1.20000
AFIX  65
C5    1    0.476514    0.552876    0.725354    11.00000    0.08790    0.08648 =
         0.02259   -0.00259    0.00172    0.01231
AFIX  43
H5A   2    0.485144    0.541472    0.775955    11.00000   -1.20000
AFIX  65
C6    1    0.447009    0.544055    0.641854    11.00000    0.05606    0.09137 =
         0.06568    0.01510    0.02790    0.00435
AFIX   0
C7    1    0.361885    0.510657    0.680551    11.00000    0.07008    0.08448 =
         0.03083   -0.00020    0.01314   -0.02001
AFIX  23
H7A   2    0.347330    0.493374    0.661626    11.00000   -1.20000
H7B   2    0.324336    0.522465    0.663647    11.00000   -1.20000
AFIX  66
C8    1    0.372998    0.511171    0.784477    11.00000    0.07285    0.07536 =
         0.03579   -0.00325    0.01317   -0.01325
C13   1    0.357703    0.532788    0.835896    11.00000    0.05550    0.07900 =
         0.06064    0.01659    0.00832    0.00955
AFIX  43
H13   2    0.338598    0.547203    0.805083    11.00000   -1.20000
AFIX  65
C12   1    0.370362    0.533312    0.932400    11.00000    0.08060    0.06352 =
         0.04702    0.01275    0.02543    0.00796
AFIX  43
H12   2    0.359909    0.548086    0.967543    11.00000   -1.20000
AFIX  65
C11   1    0.398316    0.512220    0.977486    11.00000    0.04626    0.08801 =
         0.05153    0.01272    0.00292   -0.00941
C10   1    0.413611    0.490603    0.926067    11.00000    0.07078    0.07753 =
         0.03433    0.00541   -0.00299   -0.01116
AFIX  43
H10   2    0.432715    0.476187    0.956882    11.00000   -1.20000
AFIX  65
C9    1    0.400952    0.490078    0.829563    11.00000    0.06623    0.06231 =
         0.06294    0.00622    0.01256    0.00024
AFIX  43
H9    2    0.411405    0.475304    0.794421    11.00000   -1.20000
AFIX   0
C14   1    0.412264    0.511053    1.082241    11.00000    0.09470    0.10108 =
         0.04401    0.00062    0.03340   -0.01259
AFIX  23
H14A  2    0.441993    0.496353    1.097187    11.00000   -1.20000
H14B  2    0.436216    0.526668    1.103134    11.00000   -1.20000
AFIX  66
C15   1    0.305441    0.531871    1.139347    11.00000    0.14780    0.10410 =
         0.02910    0.00618    0.04195   -0.02868
C16   1    0.331615    0.554342    1.176426    11.00000    0.10677    0.09797 =
         0.05412   -0.01035    0.01043   -0.02900
AFIX  43
H16   2    0.377802    0.555131    1.197658    11.00000   -1.20000
AFIX  65
C17   1    0.290209    0.575658    1.182439    11.00000    0.13370    0.07404 =
         0.06716   -0.01027    0.02884    0.01683
AFIX  43
H17   2    0.308098    0.591015    1.207780    11.00000   -1.20000
AFIX  65
C18   1    0.222630    0.574503    1.151374    11.00000    0.14780    0.11300 =
         0.09837   -0.00732    0.02834    0.05449
AFIX  43
H18   2    0.194331    0.589071    1.155483    11.00000   -1.20000
AFIX  65
C19   1    0.196456    0.552033    1.114295    11.00000    0.11527    0.11643 =
         0.06346    0.00714    0.00806   -0.00845
AFIX  43
H19   2    0.150268    0.551244    1.093063    11.00000   -1.20000
AFIX  65
C20   1    0.237861    0.530717    1.108281    11.00000    0.07259    0.08591 =
         0.02192   -0.00253    0.01289    0.00444
AFIX   0
C21   1    0.207308    0.507149    0.959845    11.00000    0.07812    0.09859 =
         0.05193   -0.00787    0.00844   -0.00365
AFIX  23
H21A  2    0.208575    0.489706    0.934079    11.00000   -1.20000
H21B  2    0.247025    0.516506    0.935710    11.00000   -1.20000
AFIX  66
C22   1    0.143572    0.519866    0.926843    11.00000    0.07672    0.10310 =
         0.05857   -0.00092    0.02169   -0.00291
C27   1    0.141682    0.544875    0.895812    11.00000    0.09397    0.10243 =
         0.06795   -0.00105    0.01795   -0.00700
AFIX  43
H27   2    0.181988    0.554865    0.897687    11.00000   -1.20000
AFIX  65
C26   1    0.080819    0.555267    0.862038    11.00000    0.09182    0.08672 =
         0.08489    0.00055    0.02069   -0.00666
AFIX  43
H26   2    0.079528    0.572359    0.840830    11.00000   -1.20000
AFIX  65
C25   1    0.021846    0.540649    0.859295    11.00000    0.09274    0.10602 =
         0.05619   -0.01319    0.02988   -0.01573
C24   1    0.023734    0.515640    0.890325    11.00000    0.08485    0.10065 =
         0.06765   -0.01776    0.01396   -0.02673
AFIX  43
H24   2   -0.016572    0.505650    0.888450    11.00000   -1.20000
AFIX  65
C23   1    0.084597    0.505248    0.924100    11.00000    0.09276    0.11474 =
         0.05240   -0.00457    0.01929   -0.01998
AFIX  43
H23   2    0.085888    0.488155    0.945307    11.00000   -1.20000
AFIX   0
C28   1   -0.046228    0.551719    0.822032    11.00000    0.07841    0.10670 =
         0.09758   -0.01859    0.01637    0.01118
AFIX  23
H28A  2   -0.084854    0.543289    0.852969    11.00000   -1.20000
H28B  2   -0.048376    0.570122    0.835674    11.00000   -1.20000
AFIX  66
C29   1   -0.011435    0.566502    0.664259    11.00000    0.09215    0.09495 =
         0.07883    0.00798   -0.01252    0.02458
C34   1    0.035344    0.556453    0.602421    11.00000    0.09506    0.07912 =
         0.05094    0.00429   -0.01342    0.00404
C33   1    0.071367    0.572460    0.543807    11.00000    0.08405    0.11297 =
         0.11110    0.02916   -0.01847   -0.00635
AFIX  43
H33   2    0.103339    0.565592    0.501543    11.00000   -1.20000
AFIX  65
C32   1    0.060612    0.598516    0.547031    11.00000    0.08680    0.13783 =
         0.16603    0.06866    0.01545    0.00934
AFIX  43
H32   2    0.085233    0.609456    0.506970    11.00000   -1.20000
AFIX  65
C31   1    0.013833    0.608565    0.608868    11.00000    0.10770    0.09693 =
         0.18486    0.03687    0.00633    0.04451
AFIX  43
H31   2    0.006483    0.626373    0.611071    11.00000   -1.20000
AFIX  65
C30   1   -0.022191    0.592558    0.667483    11.00000    0.14141    0.07597 =
         0.12757   -0.00235    0.04720    0.01817
AFIX  43
H30   2   -0.054162    0.599426    0.709746    11.00000   -1.20000
AFIX   0
C35   1    0.114145    0.521958    0.643830    11.00000    0.07065    0.08315 =
         0.05229    0.01416   -0.00568   -0.00548
AFIX  23
H35A  2    0.116254    0.503187    0.644645    11.00000   -1.20000
H35B  2    0.116115    0.527823    0.709952    11.00000   -1.20000
AFIX  66
C36   1    0.177189    0.531977    0.594124    11.00000    0.05415    0.10093 =
         0.04499    0.01264    0.00814    0.01347
C37   1    0.197092    0.519717    0.512673    11.00000    0.06243    0.08928 =
         0.06437   -0.00391    0.01141   -0.01237
AFIX  43
H37   2    0.173322    0.505030    0.491334    11.00000   -1.20000
AFIX  65
C38   1    0.251776    0.528947    0.462442    11.00000    0.06226    0.11781 =
         0.02911    0.00041    0.00069   -0.00385
AFIX  43
H38   2    0.265378    0.520568    0.406774    11.00000   -1.20000
AFIX  65
C39   1    0.286556    0.550437    0.493663    11.00000    0.06474    0.06384 =
         0.04054    0.00585    0.00807    0.00527
C40   1    0.266653    0.562698    0.575114    11.00000    0.07686    0.06464 =
         0.06747   -0.00244    0.02172   -0.00150
AFIX  43
H40   2    0.290424    0.577385    0.596451    11.00000   -1.20000
AFIX  65
C41   1    0.211970    0.553468    0.625345    11.00000    0.07324    0.08782 =
         0.05750    0.00183    0.03204    0.01374
AFIX  43
H41   2    0.198368    0.561847    0.681013    11.00000   -1.20000
AFIX   0
C42   1    0.346256    0.560012    0.438564    11.00000    0.06644    0.07179 =
         0.04916   -0.00064    0.00467   -0.00322
AFIX  23
H42A  2    0.346789    0.578792    0.440498    11.00000   -1.20000
H42B  2    0.340382    0.554769    0.372048    11.00000   -1.20000
AFIX  66

C43   1    0.288507    0.436212    0.776892    11.00000    0.07738    0.07013 =
         0.05509    0.00225    0.01271    0.02266
C48   1    0.305035    0.434552    0.682570    11.00000    0.09347    0.05285 =
         0.05487   -0.01075    0.01697   -0.00418
C47   1    0.259378    0.443169    0.613637    11.00000    0.09001    0.07307 =
         0.05709    0.00118    0.01572    0.00784
AFIX  43
H47   2    0.270674    0.442034    0.549172    11.00000   -1.20000
AFIX  65
C46   1    0.197192    0.453446    0.639024    11.00000    0.10676    0.05557 =
         0.11455   -0.00844    0.03605    0.02028
AFIX  43
H46   2    0.165988    0.459335    0.591910    11.00000   -1.20000
AFIX  65
C45   1    0.180663    0.455107    0.733345    11.00000    0.12767    0.12448 =
         0.09352    0.01858    0.05128    0.04362
AFIX  43
H45   2    0.138162    0.462131    0.750696    11.00000   -1.20000
AFIX  65
C44   1    0.226320    0.446490    0.802280    11.00000    0.12598    0.10440 =
         0.06718   -0.00372    0.02724    0.02656
AFIX  43
H44   2    0.215023    0.447625    0.866744    11.00000   -1.20000
AFIX   0
C49   1    0.365344    0.397418    0.618422    11.00000    0.08505    0.05310 =
         0.06765    0.00872    0.03292    0.00610
AFIX  23
H49A  2    0.343271    0.385933    0.663657    11.00000   -1.20000
H49B  2    0.412413    0.391242    0.609544    11.00000   -1.20000
AFIX  66
C50   1    0.327202    0.396151    0.526361    11.00000    0.10028    0.05167 =
         0.06237    0.00566    0.03120    0.00397
C51   1    0.360824    0.403945    0.446353    11.00000    0.10615    0.07860 =
         0.06274    0.00395    0.03283   -0.00972
AFIX  43
H51   2    0.406595    0.409752    0.451254    11.00000   -1.20000
AFIX  65
C52   1    0.327478    0.403242    0.359173    11.00000    0.11247    0.05935 =
         0.05982    0.00704    0.03205    0.00464
AFIX  43
H52   2    0.350457    0.408568    0.304491    11.00000   -1.20000
AFIX  65
C53   1    0.260508    0.394745    0.352001    11.00000    0.11552    0.05112 =
         0.06949   -0.00426    0.02478    0.00563
C54   1    0.226885    0.386952    0.432009    11.00000    0.10742    0.05284 =
         0.07593   -0.00563    0.02570   -0.00902
AFIX  43
H54   2    0.181114    0.381145    0.427107    11.00000   -1.20000
AFIX  65
C55   1    0.260231    0.387655    0.519189    11.00000    0.10352    0.05697 =
         0.07140    0.01036    0.03182   -0.00241
AFIX  43
H55   2    0.237251    0.382328    0.573871    11.00000   -1.20000
AFIX   0
C56   1    0.223499    0.393692    0.258998    11.00000    0.12569    0.05803 =
         0.08377   -0.00037    0.00162    0.00145
AFIX  23
H56A  2    0.174227    0.396407    0.268672    11.00000   -1.20000
H56B  2    0.240007    0.407575    0.218500    11.00000   -1.20000
AFIX  66
C62   1    0.334970    0.346485    0.227206    11.00000    0.12097    0.06716 =
         0.04681   -0.02506    0.01562    0.00701
C61   1    0.403398    0.341697    0.211184    11.00000    0.11664    0.09291 =
         0.10454   -0.02479    0.01738   -0.00250
AFIX  43
H61   2    0.424834    0.327202    0.238343    11.00000   -1.20000
AFIX  65
C60   1    0.440463    0.358119    0.155425    11.00000    0.14399    0.12184 =
         0.09281   -0.02033    0.03761   -0.00523
AFIX  43
H60   2    0.487230    0.354847    0.144474    11.00000   -1.20000
AFIX  65
C59   1    0.409099    0.379328    0.115687    11.00000    0.14490    0.13124 =
         0.05684   -0.02281    0.00614   -0.01751
AFIX  43
H59   2    0.434431    0.390552    0.077578    11.00000   -1.20000
AFIX  65
C58   1    0.340672    0.384116    0.131709    11.00000    0.13450    0.11204 =
         0.04727   -0.00512   -0.01488   -0.02693
AFIX  43
H58   2    0.319236    0.398612    0.104550    11.00000   -1.20000
AFIX  65
C57   1    0.303606    0.367694    0.187468    11.00000    0.12710    0.07643 =
         0.08325   -0.00814    0.00732    0.00099
AFIX   0
C63   1    0.319406    0.330393    0.379693    11.00000    0.14392    0.05584 =
         0.13547    0.01497    0.04825    0.00481
AFIX  23
H63A  2    0.308144    0.347494    0.403636    11.00000   -1.20000
H63B  2    0.369575    0.328563    0.384359    11.00000   -1.20000
AFIX  66
C64   1    0.287282    0.310367    0.447280    11.00000    0.16912    0.08178 =
         0.16831   -0.00022    0.05482    0.00213
C69   1    0.232653    0.316582    0.503439    11.00000    0.18289    0.08015 =
         0.19985    0.02240    0.10265   -0.00706
AFIX  43
H69   2    0.214135    0.333237    0.501470    11.00000   -1.20000
AFIX  65
C68   1    0.205117    0.298429    0.562480    11.00000    0.17349    0.08023 =
         0.21834   -0.00182    0.07815   -0.01192
AFIX  43
H68   2    0.167781    0.302677    0.600863    11.00000   -1.20000
AFIX  65
C67   1    0.232211    0.274061    0.565362    11.00000    0.20024    0.08171 =
         0.20837    0.02555    0.04846   -0.00880
C66   1    0.286841    0.267846    0.509203    11.00000    0.20819    0.09229 =
         0.17576    0.02554    0.05527    0.00747
AFIX  43
H66   2    0.305358    0.251192    0.511173    11.00000   -1.20000
AFIX  65
C65   1    0.314377    0.285999    0.450162    11.00000    0.20322    0.07929 =
         0.14978    0.01288    0.04745    0.03070
AFIX  43
H65   2    0.351714    0.281751    0.411780    11.00000   -1.20000
AFIX  66
C71   1    0.218153    0.271034    0.797468    11.00000    0.29256    0.08534 =
         0.21041    0.02289    0.15267    0.02394
C72   1    0.153922    0.270987    0.836772    11.00000    0.29949    0.09494 =
         0.24343    0.00066    0.16359    0.01537
AFIX  43
H72   2    0.119994    0.259518    0.814176    11.00000   -1.20000
AFIX  65
C73   1    0.139334    0.287723    0.909137    11.00000    0.33355    0.09267 =
         0.25172   -0.00232    0.19297   -0.00527
AFIX  43
H73   2    0.095435    0.287691    0.935999    11.00000   -1.20000
AFIX  65
C74   1    0.188975    0.304504    0.942199    11.00000    0.32860    0.06973 =
         0.27123   -0.00476    0.17820    0.01407
AFIX  43
H74   2    0.179004    0.315942    0.991657    11.00000   -1.20000
AFIX  65
C75   1    0.253206    0.304551    0.902895    11.00000    0.31043    0.09168 =
         0.21553    0.02105    0.14508    0.01962
AFIX  43
H75   2    0.287134    0.316020    0.925492    11.00000   -1.20000
AFIX  65
C76   1    0.267796    0.287816    0.830530    11.00000    0.28417    0.07082 =
         0.19604    0.04362    0.13323    0.03823
AFIX   0
C77   1    0.345329    0.308881    0.720506    11.00000    0.19374    0.08677 =
         0.10145    0.03321    0.05804    0.04024
AFIX  23
H77A  2    0.313873    0.308194    0.665200    11.00000   -1.20000
H77B  2    0.392388    0.307272    0.697518    11.00000   -1.20000
AFIX  66
C78   1    0.337765    0.334846    0.768957    11.00000    0.16013    0.07240 =
         0.11334    0.02719    0.06354   -0.00897
C79   1    0.392725    0.345317    0.818549    11.00000    0.16027    0.08140 =
         0.10363    0.03352    0.03064    0.03302
AFIX  43
H79   2    0.434886    0.336478    0.822432    11.00000   -1.20000
AFIX  65
C80   1    0.385999    0.368722    0.862459    11.00000    0.13718    0.08000 =
         0.07951    0.02681    0.04242   -0.00218
AFIX  43
H80   2    0.423562    0.375879    0.896353    11.00000   -1.20000
AFIX  65
C81   1    0.324312    0.381656    0.856778    11.00000    0.13686    0.07491 =
         0.07868    0.02245    0.05702    0.00967
C82   1    0.269351    0.371185    0.807187    11.00000    0.12875    0.06267 =
         0.12481    0.02366    0.03386   -0.01171
AFIX  43
H82   2    0.227191    0.380025    0.803304    11.00000   -1.20000
AFIX  65
C83   1    0.276076    0.347780    0.763276    11.00000    0.12040    0.10479 =
         0.10698    0.02894    0.03023    0.01104
AFIX  43
H83   2    0.238513    0.340624    0.729382    11.00000   -1.20000
AFIX   0
C84   1    0.322109    0.407287    0.910482    11.00000    0.14013    0.09548 =
         0.05315    0.02798    0.02562    0.00843
AFIX  23
H84A  2    0.276491    0.409467    0.937742    11.00000   -1.20000
H84B  2    0.356105    0.406933    0.962920    11.00000   -1.20000
AFIX   0

PART 1
O3A   5    0.090707    0.384272    0.672314    21.00000    0.30139    0.24404 =
         0.15955   -0.01225    0.03546    0.01587

PART 2
CL6S  3    0.082349    0.342612    0.748488    10.33333    0.22231    0.27321 =
         0.19560    0.04359   -0.01243   -0.03198
CL5S  3    0.064765    0.347243    0.535767    10.33333    0.33489    0.17712 =
         0.20459    0.04009   -0.05415    0.10085

PART 1
CL2S  3    0.336810    0.609627    0.776472    10.25000    0.18405    0.23658 =
         0.14580   -0.09784    0.02690    0.04099

PART 0
N11   4    0.244653    0.254297    0.727967    11.00000    0.30971    0.06556 =
         0.16078    0.06073    0.13166    0.05962
AFIX  13
H11   2    0.234582    0.237180    0.754659    11.00000   -1.20000
AFIX   0

PART 1
CL1S  3    0.186108    0.612596    0.756317    10.25000    0.17391    0.11507 =
         0.25649   -0.05283    0.03322   -0.01746

PART 0
O4W   5    0.218557    0.605579    0.389131    10.50000    0.17146    0.31768 =
         0.20291    0.11856    0.04866    0.11835

PART 1
O2A   5    0.100518    0.399882    0.838228    21.00000    0.26010    0.23983 =
         0.10053    0.01549    0.03553    0.00353
C5A   1    0.059269    0.412246    0.773331    21.00000    0.26254    0.24307 =
         0.10125    0.01180    0.03159    0.00748
C4A   1    0.009226    0.425172    0.818197    21.00000    0.26018    0.23823 =
         0.09770    0.00829    0.02966    0.00359
AFIX  43
H4AA  2   -0.028931    0.433488    0.789815    21.00000   -1.20000
AFIX   0
C3A   1    0.025595    0.423706    0.915759    21.00000    0.25046    0.23060 =
         0.09768    0.01041    0.03152   -0.00611
AFIX  43
H3AA  2    0.003196    0.432278    0.965061    21.00000   -1.20000
AFIX   0
C2A   1    0.079577    0.407643    0.924901    21.00000    0.24477    0.22843 =
         0.09824    0.01527    0.03313   -0.01052

PART 0
O11W  5   -0.037139    0.699864    0.884937    10.33333    0.19765    0.36004 =
         0.21454   -0.17783   -0.04356    0.05568

PART 1
O1A   5    0.174861    0.382112    1.020557    21.00000    0.21563    0.20401 =
         0.07343    0.01506    0.02165   -0.05230

PART 0
O5W   5    0.367206    0.637052    0.396625    10.50000    0.23353    0.23302 =
         0.23517    0.08480    0.14494    0.12197

C70   1    0.202012    0.254080    0.631869    11.00000    0.23606    0.06038 =
         0.24429    0.03808    0.07821   -0.03112
AFIX  23
H70A  2    0.204163    0.237050    0.602691    11.00000   -1.20000
H70B  2    0.153665    0.258090    0.643708    11.00000   -1.20000
AFIX   0

PART 1
CL3S  3    0.256809    0.603507    0.950571    10.25000    0.30396    0.18081 =
         0.20041    0.02332    0.07152   -0.08072

O9W   5    0.402095    0.630804    1.020269    30.70000    0.20507    0.20729 =
         0.20759    0.00147    0.00528    0.00127
PART 2
O10W  5    0.395700    0.609621    0.930142   -30.70000    0.18030    0.17459 =
         0.17536    0.00401    0.00133    0.00459

PART 0
O7W   5    0.472487    0.704523    0.618308    10.33333    0.23023    0.16098 =
         0.36686    0.06555   -0.18490   -0.03517

PART 1
C6A   1    0.069745    0.409357    0.685297    21.00000    0.26602    0.24287 =
         0.10298    0.01022    0.03104    0.01630

PART 0
O6W   5    0.517051    0.648609    0.473524    10.50000    0.14681    0.11803 =
         0.27114   -0.06922    0.11406   -0.00268

PART 1
O2W   5    0.179891    0.450958    0.384239    41.00000    0.06193    0.06673 =
         0.06571    0.00311   -0.00172   -0.00013

C1S   1    0.256853    0.594574    0.821682    10.25000    0.07610    0.18930 =
         0.10110   -0.02356    0.03112    0.05897
AFIX  13
H1S   2    0.254929    0.575830    0.810948    10.25000   -1.20000
AFIX   0

PART 2
N1S   4    0.171752    0.446385    0.403432   -41.00000    0.22993    0.12506 =
         0.19807    0.05948    0.04035   -0.01382
C3S   1    0.216493    0.458770    0.377108   -41.00000    0.23605    0.12440 =
         0.15663    0.04008    0.03605   -0.02348
C4S   1    0.286893    0.468977    0.349824   -41.00000    0.22991    0.05082 =
         0.08451    0.00500    0.04181    0.00034
AFIX 133
H4SA  2    0.281004    0.483929    0.309488   -41.00000   -1.50000
H4SB  2    0.311597    0.455812    0.315819   -41.00000   -1.50000
H4SC  2    0.312876    0.473684    0.406803   -41.00000   -1.50000
AFIX   0

O3W   5   -0.001240    0.438067    0.841495   -20.70000    0.14614    0.15027 =
         0.15015    0.00285    0.01344   -0.00443
CL4S  3    0.107152    0.391429    0.640345    10.33333    0.20520    0.23763 =
         0.20197    0.01467    0.04033    0.00835
C2S   1    0.059822    0.362310    0.649297    10.33333    0.32693    0.24871 =
         0.36282   -0.00879   -0.06309   -0.14166
AFIX  13
H2S   2    0.011054    0.367239    0.657025    10.33333   -1.20000
AFIX   0
HKLF 4


REM  xcalibur
REM wR2 = 0.4651, GooF = S = 1.529, Restrained GooF = 1.526 for all data
REM R1 = 0.1694 for 16053 Fo > 4sig(Fo) and 0.2120 for all 26752 data
REM 1165 parameters refined using 594 restraints

END

WGHT      0.2000      0.0000

REM Instructions for potential hydrogen bonds
EQIV $1 -x+1, -y+1, -z+1
HTAB N1 Cl8_$1
HTAB N2 Cl1_$1
EQIV $2 x, y, z+1
HTAB N3 Cl1_$2
EQIV $3 -x, -y+1, -z+2
HTAB N4 Cl5_$3
EQIV $4 -x, -y+1, -z+1
HTAB N5 O2W_$4
HTAB N5 N1S_$4
HTAB N6 Cl6_$4
HTAB N8 Cl2
EQIV $5 x, y, z-1
HTAB N9 O1A_$5
EQIV $6 x, -y+1/2, z-1/2
HTAB N10 Cl11_$6
EQIV $7 -x+1, -y+1, -z+2
HTAB N12 O8W_$7
HTAB C7 Cl2
HTAB C14 Cl3
HTAB C14 Cl7_$7
HTAB C16 Cl8_$7
HTAB C21 Cl4
HTAB C28 Cl4_$3
HTAB C30 Cl9_$4
HTAB C35 Cl6
HTAB C44 Cl4
HTAB C49 Cl8
HTAB C56 Cl9
HTAB C58 Cl3_$5
HTAB C77 Cl12
HTAB C84 Cl7
EQIV $8 x, -y+1/2, z+1/2
HTAB N11 Cl10_$8
HTAB C4S Cl3_$5
HTAB C4S Cl2

REM Highest difference peak  3.218,  deepest hole -2.269,  1-sigma level  0.262
Q1    1   0.4592  0.5105  0.4930  11.00000  0.05    3.22
Q2    1   0.3801  0.5098  0.4888  11.00000  0.05    3.18
Q3    1   0.4371  0.4929  0.4816  11.00000  0.05    3.13
Q4    1   0.3278  0.4803  1.1029  11.00000  0.05    3.01
Q5    1   0.4504  0.5103  0.5354  11.00000  0.05    3.01
Q6    1   0.4097  0.4912  0.4972  11.00000  0.05    2.89
Q7    1   0.4354  0.5282  0.4787  11.00000  0.05    2.85
Q8    1   0.3991  0.5284  0.4951  11.00000  0.05    2.79
Q9    1   0.4279  0.4041  0.7803  11.00000  0.05    2.60
Q10   1   0.4562  0.4246  0.8391  11.00000  0.05    2.47
Q11   1   0.4066  0.5108  0.4250  11.00000  0.05    2.46
Q12   1  -0.0375  0.5327  0.6777  11.00000  0.05    2.43
Q13   1   0.2980  0.4600  1.0949  11.00000  0.05    2.39
Q14   1   0.2998  0.4988  1.0935  11.00000  0.05    2.33
Q15   1   0.3928  0.4187  0.7778  11.00000  0.05    2.31
Q16   1   0.4355  0.4441  0.7774  11.00000  0.05    2.30
Q17   1   0.4058  0.4238  0.7220  11.00000  0.05    2.29
Q18   1   0.3064  0.3427  0.2232  11.00000  0.05    2.27
Q19   1  -0.0482  0.4943  0.6784  11.00000  0.05    2.26
Q20   1   0.4722  0.4207  0.7844  11.00000  0.05    2.24
Q21   1  -0.0701  0.5117  0.6694  11.00000  0.05    2.23
Q22   1   0.0117  0.5110  0.6713  11.00000  0.05    2.18
Q23   1  -0.0215  0.4918  0.6589  11.00000  0.05    2.06
Q24   1   0.0056  0.5120  0.7158  11.00000  0.05    1.99
Q25   1   0.2462  0.4743  1.0981  11.00000  0.05    1.86
Q26   1   0.1972  0.3364  0.3261  11.00000  0.05    1.76
Q27   1   0.3014  0.2625  0.7535  11.00000  0.05    1.70
Q28   1   0.3202  0.2591  0.7791  11.00000  0.05    1.66
Q29   1   0.3542  0.2562  0.7884  11.00000  0.05    1.64
Q30   1   0.2558  0.5327  1.1049  11.00000  0.05    1.62
Q31   1   0.2579  0.4805  1.0399  11.00000  0.05    1.56
Q32   1   0.4553  0.4709  0.5158  11.00000  0.05    1.49
Q33   1   0.1975  0.3153  0.2665  11.00000  0.05    1.41
Q34   1  -0.0713  0.4206  0.7215  11.00000  0.05    1.31
Q35   1   0.4231  0.5279  0.3328  11.00000  0.05    1.30
Q36   1   0.3812  0.4664  0.5091  11.00000  0.05    1.29
Q37   1   0.0990  0.6057  0.3061  11.00000  0.05    1.25
Q38   1   0.5399  0.6593  0.4442  11.00000  0.05    1.19
Q39   1   0.0185  0.5559  0.6327  11.00000  0.05    1.18
Q40   1  -0.0319  0.5122  0.5984  11.00000  0.05    1.18
Q41   1   0.1991  0.4450  0.2742  11.00000  0.05    1.17
Q42   1   0.2462  0.3360  0.2619  11.00000  0.05    1.16
Q43   1   0.1971  0.3606  0.2570  11.00000  0.05    1.15
Q44   1   0.2867  0.2432  0.7042  11.00000  0.05    1.15
Q45   1   0.3834  0.5012  0.3292  11.00000  0.05    1.10
Q46   1   0.4178  0.5085  0.2805  11.00000  0.05    1.09
Q47   1   0.0236  0.2237  0.9464  11.00000  0.05    1.07
Q48   1   0.1284  0.5712  0.3279  11.00000  0.05    1.07
Q49   1   0.4575  0.5205  0.6475  11.00000  0.05    1.06
Q50   1   0.0299  0.2232  0.9742  11.00000  0.05    1.05
Q51   1   0.4791  0.4058  0.9247  11.00000  0.05    1.05
Q52   1   0.5077  0.6986  0.4734  11.00000  0.05    1.05
Q53   1   0.4396  0.5118  0.3162  11.00000  0.05    1.03
Q54   1   0.0501  0.4752  0.6227  11.00000  0.05    1.02
Q55   1  -0.1270  0.5149  0.7463  11.00000  0.05    1.00
Q56   1   0.4387  0.4902  0.3215  11.00000  0.05    1.00
Q57   1   0.4972  0.6588  0.4897  11.00000  0.05    0.99
Q58   1   0.3468  0.2306  0.7143  11.00000  0.05    0.99
Q59   1   0.4640  0.6780  0.6017  11.00000  0.05    0.98
Q60   1  -0.0771  0.4985  0.7434  11.00000  0.05    0.95
Q61   1   0.4140  0.4496  1.1340  11.00000  0.05    0.95
Q62   1   0.0424  0.4311  0.9221  11.00000  0.05    0.93
Q63   1   0.2523  0.4708  1.1796  11.00000  0.05    0.92
Q64   1   0.4587  0.6499  0.3844  11.00000  0.05    0.91
Q65   1   0.2291  0.3552  0.2407  11.00000  0.05    0.91
Q66   1   0.4418  0.4752  0.4265  11.00000  0.05    0.88
Q67   1   0.0272  0.4341  0.9075  11.00000  0.05    0.88
Q68   1   0.1069  0.6244  0.9773  11.00000  0.05    0.88
Q69   1   0.2808  0.6294  0.5047  11.00000  0.05    0.87
Q70   1   0.0583  0.3300  0.4839  11.00000  0.05    0.86
Q71   1   0.4032  0.5386  0.6319  11.00000  0.05    0.86
Q72   1   0.4165  0.6334  1.1569  11.00000  0.05    0.86
Q73   1   0.4165  0.6272  1.1388  11.00000  0.05    0.85
Q74   1   0.4185  0.4710  0.5824  11.00000  0.05    0.84
Q75   1   0.2961  0.5324  0.4888  11.00000  0.05    0.84
Q76   1   0.3079  0.5497  0.5559  11.00000  0.05    0.82
Q77   1   0.4084  0.4908  0.3341  11.00000  0.05    0.82
Q78   1   0.1179  0.6207  0.9959  11.00000  0.05    0.82
Q79   1   0.4282  0.6318  1.0976  11.00000  0.05    0.82
Q80   1   0.2282  0.3210  0.2443  11.00000  0.05    0.81
Q81   1   0.5110  0.3983  0.6970  11.00000  0.05    0.81
Q82   1   0.3122  0.6360  0.5374  11.00000  0.05    0.81
Q83   1  -0.0280  0.4529  0.6221  11.00000  0.05    0.81
Q84   1   0.0614  0.6211  0.9446  11.00000  0.05    0.81
Q85   1   0.4932  0.4146  0.6463  11.00000  0.05    0.79
Q86   1   0.4707  0.4297  0.6998  11.00000  0.05    0.79
Q87   1   0.2770  0.5955  0.9370  11.00000  0.05    0.79
Q88   1   0.3807  0.5120  1.0796  11.00000  0.05    0.79
Q89   1   0.1749  0.4445  1.0619  11.00000  0.05    0.79
Q90   1   0.1089  0.3702  0.9610  11.00000  0.05    0.78
Q91   1   0.3305  0.4449  1.1436  11.00000  0.05    0.77
Q92   1   0.5279  0.4380  0.6914  11.00000  0.05    0.77
Q93   1   0.3972  0.5089  0.8230  11.00000  0.05    0.77
Q94   1   0.3881  0.4342  1.1241  11.00000  0.05    0.77
Q95   1   0.4507  0.5548  0.4663  11.00000  0.05    0.77
Q96   1   0.4007  0.5572  0.4821  11.00000  0.05    0.76
Q97   1   0.2036  0.4463  1.1284  11.00000  0.05    0.76
Q98   1   0.4393  0.4747  0.9236  11.00000  0.05    0.76
Q99   1   0.5124  0.7101  0.5977  11.00000  0.05    0.76
Q100  1   0.3362  0.6044  0.8432  11.00000  0.05    0.75
Q101  1   0.4012  0.3987  0.6527  11.00000  0.05    0.75
Q102  1   0.4951  0.7012  1.0321  11.00000  0.05    0.75
Q103  1  -0.0288  0.4728  0.5646  11.00000  0.05    0.75
Q104  1  -0.0243  0.5629  0.6705  11.00000  0.05    0.75
Q105  1   0.4137  0.4905  1.0945  11.00000  0.05    0.75
Q106  1   0.0093  0.5509  0.8587  11.00000  0.05    0.74
Q107  1  -0.0417  0.4188  0.7979  11.00000  0.05    0.73
Q108  1   0.0018  0.4761  0.5428  11.00000  0.05    0.73
Q109  1  -0.0339  0.7152  0.8894  11.00000  0.05    0.73
Q110  1   0.3985  0.5231  1.0910  11.00000  0.05    0.73
Q111  1   0.0361  0.4614  0.5990  11.00000  0.05    0.73
Q112  1   0.2885  0.5953  0.7929  11.00000  0.05    0.73
Q113  1   0.0585  0.5457  0.5983  11.00000  0.05    0.72
Q114  1   0.2596  0.4898  0.2631  11.00000  0.05    0.72
Q115  1   0.0990  0.3609  0.9049  11.00000  0.05    0.72
Q116  1   0.0787  0.5144  0.5978  11.00000  0.05    0.72
Q117  1   0.3320  0.4190  0.8496  11.00000  0.05    0.72
Q118  1   0.4092  0.4909  0.8590  11.00000  0.05    0.71
Q119  1   0.1483  0.3764  1.0368  11.00000  0.05    0.71
Q120  1   0.4845  0.4154  0.6923  11.00000  0.05    0.71
Q121  1   0.2157  0.4262  1.0553  11.00000  0.05    0.71
Q122  1  -0.1270  0.4733  0.7482  11.00000  0.05    0.71
Q123  1   0.2591  0.6033  0.8952  11.00000  0.05    0.71
Q124  1   0.2176  0.6216  0.3831  11.00000  0.05    0.71
Q125  1   0.5260  0.4280  0.9130  11.00000  0.05    0.71
Q126  1   0.2847  0.5952  0.8746  11.00000  0.05    0.71
Q127  1   0.3728  0.4972  0.9794  11.00000  0.05    0.71
Q128  1   0.3153  0.5043  1.2195  11.00000  0.05    0.70
Q129  1   0.0132  0.3955  0.8509  11.00000  0.05    0.70
Q130  1   0.0098  0.4712  0.6742  11.00000  0.05    0.69
Q131  1   0.4023  0.3178  0.2542  11.00000  0.05    0.69
Q132  1   0.2295  0.3717  0.1773  11.00000  0.05    0.69
;
_shelx_res_checksum                57897
_shelx_hkl_file
;
  -1   1   0 3215.05  275.89
  -1   2   0  230.97   14.20
   1  -2   0  212.61   14.15
   0  -1  -1  318.48   27.37
  -1   3   0    3.39    0.91
   1   3   0    6.37    3.00
   1  -3   0    3.85    0.67
   0   2   1   45.06    3.60
   0   2  -1   31.03    3.77
   0  -2  -1   47.97    3.61
   0  -2   1   32.83    3.61
  -1   0   1    0.59    0.34
   1   0  -1    1.08    0.33
   1   0   1    1.10    0.89
  -1  -1   1 1044.26   89.62
   1   1  -1 1044.74   89.61
   1   1   1  235.84   17.86
   1   1   1  201.34   17.75
   0   3   1  240.98   17.20
   0   3  -1  149.84   17.28
   0   3   1  183.77   17.26
   0  -3  -1  174.88   17.19
   0  -3  -1  253.88   17.21
   0  -3   1  161.86   17.22
   1  -4   0  411.63   35.05
  -1  -4   0  384.47   35.33
  -1   4   0  405.14   35.06
   1   4   0  432.03   35.51
   1   2  -1  733.11   59.49
  -1  -2   1  655.86   59.49
   1   2   1 1443.75  124.68
   1   2   1 1668.84  124.78
  -1  -2  -1 1606.84  124.80
  -1  -2  -1 1396.60  124.68
  -2   0   0   49.65    6.19
   1   3  -1    8.30    0.86
  -1  -3   1    8.61    0.87
   0   4   1  772.20   53.49
   0  -4  -1  755.82   53.50
   0  -4   1  510.92   53.52
   0  -4  -1  522.32   53.49
   0   4  -1  522.03   53.59
   0   4   1  513.74   53.55
  -2   1   0  762.97   59.72
   2  -1   0  646.31   59.55
  -1   3  -1  166.87   14.01
   1   3   1  168.86   13.90
  -1  -3  -1  173.42   14.11
   1   3   1  181.62   14.07
  -1  -3  -1  149.51   13.89
   1   5   0  427.54   35.60
  -1   5   0  414.75   35.11
   1  -5   0  401.69   35.10
   2  -2   0 3842.87  338.85
  -2   2   0 4118.17  338.96
   0   6   0 1338.24  114.96
   1   4  -1   73.86    6.64
  -1  -4   1   79.35    6.64
  -1   4  -1 2540.52  220.81
   1   4   1 2764.79  220.86
   1   4   1 2651.62  220.75
   1  -4   1 2422.72  220.80
  -1  -4  -1 2425.59  220.91
  -1  -4  -1 2543.83  220.74
  -2   3   0    1.78    3.03
   2  -3   0   -0.61    1.68
   2   3   0    1.17    5.24
   0  -5  -1  747.57   54.61
   0   5   1  768.22   54.55
   0  -5  -1  547.54   54.57
   0  -5   1  513.99   54.60
   0   5   1  527.21   54.65
   0   5  -1  552.67   54.68
   2   0  -1    0.92    0.59
   2   0  -1   -3.03    4.03
   2  -1  -1  967.60   81.17
   2   1  -1  928.27   81.16
   2   1  -1  817.72   81.56
  -2  -1   1  948.79   81.17
   2  -1  -1 1032.50   81.60
   1   6   0 1170.82  105.52
  -1   6   0 1280.82  105.53
   1   6   0 1350.57  105.99
   2   1   1 6802.93  549.82
   2   1   1 6314.99  549.67
  -2   4   0  555.10   46.44
   2  -4   0  534.99   46.29
   2   4   0  503.09   47.11
  -1  -5   1 1786.30  149.12
   1   5  -1 1685.37  149.13
  -2  -2   1  596.32   50.16
   2  -2  -1  681.20   50.66
   2   2  -1  566.14   50.15
   1  -5   1 1141.44   92.72
   1  -5   1  984.79   93.05
   1   5   1 1074.63   92.65
  -1  -5  -1 1087.80   92.65
  -1  -5  -1  994.23   92.89
   1   5   1 1107.12   92.81
  -1   5  -1 1051.02   92.72
   2   2   1 2135.89  191.41
   2   2   1 2656.07  191.62
  -2   2  -1 2418.04  191.57
  -2  -2  -1 2218.13  191.42
   0   7   0    0.16    2.86
   0  -6  -1   69.15    8.05
   0   6   1   80.77    8.52
   0  -6  -1   96.41    8.40
   0   6  -1   72.20    8.49
   0  -6   1   68.79    8.14
  -2   3   1 4281.63  343.48
   2  -3  -1 4493.07  343.56
  -2  -3   1 3976.86  343.19
   2   3  -1 3932.64  343.18
  -2  -3  -1 2139.67  182.95
   2  -3   1 2021.74  183.03
   2   3   1 2434.07  183.19
  -2  -3  -1 2263.48  183.28
   2   3   1 2048.31  182.94
  -2   3  -1 2382.70  183.08
   2   5   0 1719.33  164.19
  -2   5   0 2258.15  164.36
  -2  -5   0 1906.43  164.67
   2   5   0 2093.26  164.95
   2  -5   0 2168.94  164.25
   0   0  -2 4077.05  349.81
   0  -1  -2   35.80    3.63
   0  -1   2   37.31    3.23
   0   1  -2   37.24    3.67
   0   1  -2   32.00    4.59
   1   7   0  285.59   24.93
   1   7   0  344.72   25.77
  -1   7   0  288.09   24.92
   1  -6  -1   29.85    6.46
   1   6  -1   39.54    3.60
  -1  -6   1   39.17    3.51
  -1  -6  -1 2208.44  203.64
   1  -6   1 2260.97  203.66
   1   6   1 2682.50  203.56
   1   6   1 2395.87  203.36
  -1  -6  -1 2350.08  203.34
  -1   6  -1 2323.91  203.41
  -2   4   1  347.29   32.61
   2  -4  -1  426.87   32.70
  -2  -4   1  362.78   32.15
   2   4  -1  382.59   32.15
   0  -2   2 2384.93  215.75
   0  -2  -2 3056.46  215.84
   0   2  -2 2439.57  215.89
   2   4   1    2.48    0.68
   2   4   1    5.90    3.69
  -2  -4  -1    1.41    5.79
  -2   4  -1    1.06    2.13
   2  -4   1    1.99    1.79
  -2  -4  -1    3.43    0.84
  -1   0   2   19.75    1.94
   1   0  -2   23.14    1.93
   1   1  -2 4407.01  372.47
   1  -1  -2 4275.23  372.46
  -1  -1   2 4356.98  372.47
   0  -7   1   49.92    6.39
   0   7  -1   58.01    7.25
   0   7   1   55.82    7.03
   0  -7  -1   68.56    6.78
   0  -7  -1   59.64    6.31
  -1   0  -2 1860.83  166.13
   1   0   2 2012.95  166.13
   0  -3   2  521.00   47.77
   0   3  -2  473.58   47.99
  -1  -1  -2 4745.23  361.44
   1   1   2 4095.24  361.30
   1   1   2 4333.55  361.42
   1  -1   2 4409.44  361.43
   0   8   0 1526.44  131.23
  -2  -6   0   27.75    6.56
  -2   6   0   33.43    3.47
   2  -6   0   27.77    2.69
   2   6   0   23.74    2.40
   2   6   0   24.66    9.15
  -3   0   0 7013.26  602.20
   1   2  -2  181.60   14.13
  -1  -2   2  153.91   14.12
   1  -2  -2  160.65   14.11
   3  -1   0  550.74   47.28
  -3   1   0  564.27   47.92
  -3  -1   0  507.58   48.07
   2  -5  -1 3112.58  240.43
  -2   5   1 2745.99  240.46
  -2  -5   1 2793.32  240.24
   2   5  -1 2750.18  240.23
  -1  -2  -2 5248.24  404.01
   1   2   2 5267.77  404.01
   1   2   2 4571.27  403.88
  -2  -5  -1 1902.88  167.92
   2   5   1 1866.18  167.42
   2  -5   1 2123.08  167.52
  -2  -5  -1 1929.42  167.42
   2   5   1 2175.19  167.81
  -2   5  -1 2049.92  167.54
   3  -2   0  784.50   70.04
  -3   2   0  870.70   70.53
  -1  -7   1 4711.37  401.22
   1  -7  -1 5185.35  401.53
   1   7  -1 4496.77  401.25
   1   3  -2   25.47    2.58
  -1  -3   2   30.30    2.54
  -1  -7  -1 2410.53  200.41
  -1   7  -1 2259.53  200.48
  -1  -7  -1 2246.95  200.80
   1   7   1 2288.95  200.43
   1   7   1 2519.82  200.67
   1  -7   1 2189.49  200.71
   0  -4   2  846.27   81.16
   0   4  -2  779.98   81.34
   0  -4  -2  971.71   81.11
   0  -4  -2 1049.46   81.20
   1   8   0   16.93    6.46
   1   8   0   12.37    1.98
  -1   8   0   12.03    1.77
   1   3   2    5.91    0.68
   1   3   2    4.51    2.14
  -1  -3  -2    4.77    0.74
   1  -3   2    8.52    5.66
  -1  -3  -2    9.54    2.27
  -3   3   0  156.52   15.03
   3  -3   0  147.61   13.58
  -1  -4   2  188.55   15.79
   1   4  -2  175.65   15.82
   3   0  -1  -10.93    9.22
  -3   0   1   -1.76    7.87
   3   0  -1    1.37    1.05
   2  -6  -1 3168.89  254.82
  -2  -6   1 3012.76  254.73
  -2   6   1 2691.98  254.92
   2   6  -1 2913.68  254.73
   0  -8  -1 6080.79  560.88
   0  -8   1 6035.20  560.91
   0   8  -1 5379.38  561.03
   0   8   1 6323.74  561.02
  -2   7   0 2335.65  190.00
   2   7   0 2093.25  189.90
   2   7   0 2303.00  190.81
   2  -7   0 2301.63  189.92
  -2  -7   0 2274.99  190.41
  -3   1   1  985.69   84.48
  -3  -1   1  931.08   83.68
   3  -1  -1  999.31   84.75
   3   1  -1 1012.98   84.83
   3  -1  -1 1013.39   83.69
   3   1  -1  964.44   83.68
  -3  -1   1 1151.02   84.62
  -1  -4  -2 5139.32  404.21
   1   4   2 4972.13  404.07
  -1  -4  -2 4338.73  404.07
   1  -4   2 4317.42  404.32
   1   4   2 5137.39  404.18
  -2  -6  -1  129.24   11.60
   2   6   1  124.51   13.15
  -2  -6  -1  127.84   14.28
   2  -6   1  144.45   11.83
  -2   6  -1  136.45   11.90
   2   6   1  136.54   11.60
   0   5   2   37.33    6.40
   0  -5  -2   42.02    3.85
   0   5   2   53.04    4.23
   0  -5   2   36.43    4.17
   0  -5  -2   51.71    4.24
   0   5  -2   32.14    6.04
   3   0   1    1.07    1.08
   3   4   0 2171.45  214.25
  -3   4   0 2582.69  213.79
   3  -4   0 2519.82  213.52
   3   1   1 1257.07  107.97
  -3   1  -1 1263.09  108.36
   0   9   0   -3.32    4.68
   3  -2  -1  713.33   55.11
  -3  -2   1  608.77   53.98
   3   2  -1  640.28   53.98
  -3   2   1  642.72   55.07
   2   0  -2   55.68    4.89
   2   1  -2  999.84   83.76
  -2  -1   2  950.23   83.77
   2  -1  -2  974.58   83.76
  -3   2  -1   70.83    6.86
   3   2   1   70.12    7.26
   3   2   1   54.50    4.98
   1   8  -1  372.30   36.28
  -1  -8   1  440.93   36.20
   1  -8  -1  479.86   36.90
   1   8   1  578.35   47.63
  -1  -8  -1  599.70   48.24
   1   8   1  605.69   48.13
   1  -8   1  518.44   48.09
  -1  -8  -1  550.84   47.55
  -1   8  -1  518.05   47.65
   2   0   2  840.66   72.33
   2   2  -2 3064.71  251.79
  -2  -2   2 2780.43  251.79
   2  -2  -2 2949.85  251.79
   1  -5  -2   20.10    6.48
   1  -5  -2   34.27    3.24
   1   5  -2   24.88    3.26
  -1  -5   2   35.76    3.00
   3  -3  -1   45.48    8.79
  -3   3   1   36.19    8.56
   3   3  -1   38.42    3.43
  -3  -3   1   36.14    3.52
   2  -1   2  352.23   32.87
  -2  -1  -2  461.96   33.00
   2   1   2  363.22   32.64
   2   1   2  448.17   32.92
  -1  -5  -2  330.39   28.07
   1   5   2  334.96   27.99
   1  -5   2  318.02   28.49
  -1  -5  -2  321.63   27.80
   1   5   2  324.40   27.82
  -1   5  -2  316.02   28.05
   1   9   0   49.68    8.30
   1   9   0   50.02    4.92
  -1   9   0   49.38    4.61
   3   3   1   62.89    5.54
  -3   3  -1   70.90    7.36
   3  -3   1   70.16    6.42
  -3  -3  -1   59.90    5.58
   3   3   1   70.06    7.68
   2   2   2 2155.78  190.27
   2   2   2 2384.57  190.45
  -2  -2  -2 2418.93  190.50
   3   5   0   86.73   14.55
  -3   5   0   94.31    9.89
   3   5   0   79.58    6.98
   3  -5   0   77.64    7.66
   2   7  -1 2700.25  246.70
  -2   7   1 2647.85  246.88
  -2  -7   1 3017.85  246.71
   2  -7  -1 3009.36  246.72
   0   6  -2 1523.45  149.42
   0  -6   2 1455.51  149.18
   0  -6  -2 1725.40  149.13
   0   6   2 1547.73  149.40
   0  -6  -2 2001.63  149.19
   0   6   2 1911.00  149.17
   2   3  -2  428.18   35.64
  -2  -3   2  399.40   35.65
   2  -7   1  492.07   40.84
   2   7   1  495.68   40.71
  -2  -7  -1  460.31   40.71
  -2  -7  -1  397.70   42.05
   2   7   1  466.48   41.51
  -2   7  -1  441.14   40.87
   2   8   0  112.94    9.57
  -2   8   0  104.55    9.96
   2   8   0  121.80   15.77
   2  -8   0  107.23    9.64
   3  -4  -1  527.19   38.46
  -3  -4   1  399.85   37.43
  -3   4   1  529.65   38.87
   3   4  -1  456.18   37.43
   2   3   2  827.46   63.78
  -2  -3  -2  819.43   63.88
  -2  -3  -2  737.49   63.56
   2   3   2  719.56   63.54
   0  -9  -1   26.91    3.33
   0  -9   1   13.82    3.51
   0   9   1   20.20    6.11
  -3  -4  -1 1509.27  134.54
   3   4   1 1532.76  134.53
  -3  -4  -1 1495.28  135.31
   3  -4   1 1741.18  134.70
  -3   4  -1 1703.99  134.83
   3   4   1 1749.85  135.08
   1   6  -2 4555.88  440.09
   1  -6  -2 5158.09  440.27
  -1  -6   2 5109.29  440.05
   1  -6  -2 5523.66  440.05
  -2  -4   2 1493.54  130.75
   2   4  -2 1551.23  130.74
  -1  -6  -2 5269.97  444.22
   1  -6   2 4614.32  444.44
  -1  -6  -2 5086.30  444.37
   1   6   2 5188.24  444.24
  -1   6  -2 5038.62  444.36
   1   6   2 5322.02  444.32
   0  10   0   77.11    9.12
   3   6   0   42.92   14.03
   3  -6   0   56.15    5.65
  -3  -6   0   61.24   11.27
  -3   6   0   57.06    8.35
   3   6   0   55.35    4.95
  -2  -4  -2   93.25    8.60
   2   4   2  100.88    8.58
  -2  -4  -2  110.64    9.85
  -2   4  -2  113.93    9.20
   2   4   2  102.36    9.44
   1  -9  -1  297.65   22.12
  -1  -9   1  237.44   21.06
   3   5  -1  699.38   59.72
  -3  -5   1  667.35   59.74
  -3   5   1  738.99   60.85
   3  -5  -1  810.78   60.26
   1   9   1  299.73   26.46
  -1  -9  -1  291.53   25.32
   1   9   1  305.66   25.49
   1  -9   1  303.32   26.32
  -1  -9  -1  306.42   26.32
  -1   9  -1  283.80   25.47
   0   7   2  170.80   12.65
   0  -7  -2  131.94   12.59
   0   7  -2  125.53   14.09
   0   7   2  127.73   14.22
   0  -7  -2  182.93   12.80
   0  -7   2  107.15   12.76
  -3  -5  -1   61.93   11.74
   3   5   1   70.07    5.68
   3  -5   1   69.81    6.42
  -3  -5  -1   55.69    5.71
  -3   5  -1   65.43    7.47
   3   5   1   66.05   10.02
  -2   8   1  481.59   43.46
   2  -8  -1  560.78   43.01
  -2  -8   1  546.97   43.05
  -2  -5   2 4102.11  361.68
   2   5  -2 4330.20  361.68
   1  10   0   -5.48    9.33
  -1  10   0    4.22    2.13
  -2   8  -1  513.54   46.03
   2   8   1  522.18   46.99
  -2  -8  -1  477.40   47.34
   2  -8   1  573.20   46.00
  -2  -8  -1  515.56   45.87
   2   8   1  548.57   45.88
   2  -9   0  264.66   22.53
   2   9   0  248.45   26.33
   2   9   0  247.08   22.50
  -2   9   0  288.60   22.68
  -1  -7   2  189.65   15.50
   1  -7  -2  148.25   16.57
   1  -7  -2  182.20   15.49
   1   7  -2  147.13   15.76
  -2  -5  -2   19.20    5.59
  -2  -5  -2   15.42    2.03
   2   5   2   19.94    1.99
   2   5   2   23.48    4.13
   2  -5   2   23.30    3.62
  -1  -7  -2  344.12   29.44
   1   7   2  312.19   29.01
   1  -7   2  329.61   29.68
  -1   7  -2  293.67   29.19
  -1  -7  -2  357.81   28.95
   1   7   2  338.53   29.14
  -3  -6   1  150.39   12.12
   3  -6  -1  159.02   13.27
   3   6  -1  149.16   17.36
   3   6  -1  126.32   12.09
   0 -10   1 1521.38  136.76
   0  10   1 1561.31  137.08
   0  10   1 1800.02  136.88
   0 -10  -1 1554.47  136.73
  -3  -7   0 2766.68  146.98
   3  -7   0 3063.75  145.90
   3   7   0 2935.07  148.10
   4   0   0  819.30   66.53
  -4   0   0  669.02   67.25
   3   6   1  311.82   34.00
  -3  -6  -1  318.03   34.89
   3  -6   1  439.79   32.78
  -3  -6  -1  325.78   32.52
  -3   6  -1  395.73   32.93
   3   6   1  407.26   32.50
   4  -1   0  198.92   18.48
  -4  -1   0  172.31   20.70
   3   0  -2 2960.56  225.51
   3   0  -2 2591.13  224.79
   2   6  -2  512.20   43.33
   2  -6  -2  547.50   43.81
  -2  -6   2  490.06   43.32
   3  -1  -2  865.37   66.45
   3   1  -2  843.53   66.50
   3  -1  -2  739.22   65.46
   3   1  -2  776.27   65.46
  -3  -1   2  757.97   65.47
   0   8  -2  108.54   13.21
   0  -8   2  108.64   10.96
   0   8   2  122.97   10.74
   0  -8  -2  119.74   10.72
   0  -8  -2  148.86   11.07
   0   8   2  118.76   13.07
   4  -2   0  135.91   11.52
  -4   2   0  151.15   16.23
   1 -10  -1 1329.26  106.73
  -1 -10   1 1218.76  106.35
   0  11   0   88.42   10.27
   3   2  -2 2441.63  210.98
   3  -2  -2 2516.18  211.57
  -3  -2   2 2467.93  210.99
   3  -2  -2 2464.30  210.99
   1 -10   1   11.77    5.76
   1  10   1   10.72    7.90
   1  10   1    8.97    3.39
  -1 -10  -1   15.73    6.10
  -1  10  -1    4.50    2.91
  -1 -10  -1    7.38    1.64
   2   6   2  990.08   85.58
   2  -6   2 1021.23   85.78
   2   6   2 1070.10   85.85
  -2   6  -2  991.00   85.80
  -2  -6  -2 1023.73   86.08
  -2  -6  -2  983.37   85.59
   3   0   2  227.37   18.72
   3   0   2  207.56   18.18
   2  -9  -1  662.87   56.18
  -2   9   1  559.02   56.51
  -2  -9   1  661.41   56.23
   3   1   2   20.35    4.27
   3   1   2   16.12    1.94
   0   0  -3    0.59    3.65
   4  -3   0   22.12    6.48
  -4   3   0   33.23   12.81
   2   9   1  222.92   20.10
   2  -9   1  202.96   17.86
  -2  -9  -1  209.52   20.22
  -2   9  -1  197.69   17.97
   2  -9   1  141.79   21.11
   2   9   1  217.60   17.70
  -2  -9  -1  196.97   17.68
   0   1  -3  877.82   78.51
   0  -1  -3  950.49   78.50
   0  -1   3  912.08   78.28
  -1  -8   2  266.27   25.05
   1  -8  -2  303.42   25.00
   1  -8  -2  312.53   25.74
   1   8  -2  293.55   25.32
  -3  -3   2  139.03   13.02
   3   3  -2  158.56   12.99
   3  -3  -2  159.23   15.80
  -3  -7   1  832.23   69.53
   3  -7  -1  869.56   69.75
  -3   7   1  814.71   70.69
   3   7  -1  771.41   69.52
   3   7  -1  861.49   71.35
   3   2   2 3316.64  247.02
  -3  -2  -2 3160.92  247.16
   3   2   2 2744.47  246.76
   1   8   2  858.47   69.57
  -1  -8  -2  891.37   69.42
  -1  -8  -2  873.29   69.92
   1   8   2  888.23   69.54
   1  -8   2  727.54   69.83
   4   0  -1    1.36    1.45
   4   0  -1    9.77   12.97
   0   2  -3   11.31    3.51
   0  -2  -3    9.17    3.02
   0  -2   3    9.60    1.16
   1  11   0 1067.74  109.75
  -1  11   0 1338.05  109.62
  -4   1   1  139.01   18.57
   4  -1  -1  120.85   19.18
   4   1  -1  179.89   19.55
   4   1  -1  162.78   14.07
  -4  -1   1  164.65   18.15
   4  -1  -1  163.02   14.11
   2  10   0 2563.84  184.73
  -2  10   0 2256.38  183.47
   2  10   0 2027.22  183.42
   3  -8   0 2396.75  161.50
  -3  -8   0 2506.71  162.47
  -3   8   0 2547.95  161.82
   3   8   0 2689.73  163.51
   3  -7   1   57.55    5.53
  -3  -7  -1   56.76    4.86
  -3   7  -1   54.15    6.45
   3   7   1   52.38   11.02
  -3  -7  -1   37.65   12.87
   3   7   1   48.22    4.84
   1   0  -3    3.02    0.93
  -1  -1   3 8033.57  718.68
   1  -1  -3 8838.29  718.67
   1   1  -3 7856.28  718.69
   4   0   1    3.86    1.69
  -4   0  -1  142.17    9.62
  -2  -7   2 1405.35  120.29
   2  -7  -2 1469.34  120.56
   2   7  -2 1380.66  120.29
   4  -2  -1  952.48   78.06
  -4  -2   1  878.89   78.05
  -4  -2   1  860.14   79.24
   4   2  -1  933.78   80.20
   4  -2  -1  901.27   79.29
   4   2  -1  901.52   78.04
  -4   2   1  915.33   79.83
  -4   4   0   15.05   11.26
   4  -4   0    8.69    5.20
  -3  -3  -2  855.33   74.32
  -3   3  -2  913.58   74.01
   3   3   2  844.57   73.67
   3   3   2  881.12   74.05
  -4   1  -1 1442.73  113.91
   4   1   1 1303.34  113.09
   1   0   3   10.65    4.78
  -1   0  -3    1.87    3.57
   1   0   3    0.95    3.38
   0  -3   3  112.13    9.54
   0  -3  -3  101.04   10.01
   0   3  -3  105.91   10.19
   1   1   3 3033.36  263.05
  -1   1  -3 3368.08  263.29
  -1  -1  -3 3145.42  263.25
   1   1   3 3312.70  263.25
   1  -1   3 2940.60  263.20
  -3  -4   2 6886.63  610.18
   3  -4  -2 7299.69  610.64
   3   4  -2 7287.49  610.17
   1  -2  -3   80.18    6.91
  -1  -2   3   82.76    6.96
   1   2  -3   71.46    7.14
   2  -7   2  535.80   45.00
  -2  -7  -2  488.48   44.77
  -2  -7  -2  502.95   45.51
   2   7   2  553.85   44.77
   2   7   2  567.20   45.15
  -2   7  -2  515.91   45.06
   0 -11   1  500.46   44.76
   0  11   1  500.07   45.18
   0  11   1  508.88   45.56
   0 -11  -1  545.46   44.75
   4   2   1    9.34    1.85
   4  -2   1    7.07    5.27
  -4   2  -1   18.24    7.53
   0   9  -2 3354.72  313.07
   0  -9   2 3320.80  312.77
   0  -9  -2 3459.10  312.71
   0   9   2 2909.42  313.00
   0   9   2 3896.30  312.70
   1  -2   3  417.88   37.41
  -1  -2  -3  436.91   37.37
   1   2   3  443.66   37.33
  -1   2  -3  424.75   37.42
  -4  -3   1 5906.00  500.18
  -4   3   1 5854.63  500.95
   4   3  -1 5962.92  500.16
   4  -3  -1 6381.58  500.76
  -3   4  -2  288.51   25.54
  -3  -4  -2  277.16   26.44
   3  -4   2  237.51   25.44
  -3  -4  -2  303.80   25.10
   3   4   2  308.18   25.67
   3   4   2  291.61   25.07
   1   3  -3 6168.05  594.23
  -1  -3   3 7217.53  594.19
   1  -3  -3 6904.69  594.16
   1  -3  -3 7486.60  594.30
   0  -4  -3 4078.85  309.45
   0   4  -3 3132.11  309.66
   0  -4   3 3531.92  309.32
   4   3   1  660.84   55.48
   4   3   1  736.17   56.51
   4  -3   1  771.57   55.90
   4   5   0   45.97    4.25
   4   5   0   62.74   15.27
   4  -5   0   48.89    6.44
  -4   5   0   58.69   11.12
   1  -3   3   30.21    4.90
   1   3   3   30.45    4.03
   1   3   3   27.44    2.49
  -1  -3  -3   37.59    4.42
   3   8  -1  714.46   62.43
  -3   8   1  642.65   61.46
  -3  -8   1  702.84   60.42
   3  -8  -1  713.26   60.51
  -1 -11   1  281.95   23.50
   1 -11  -1  222.82   24.16
   2 -10  -1 1730.25  155.73
  -2 -10   1 1812.23  154.88
  -3  -5   2 3567.76  309.61
   3  -5  -2 3806.43  310.13
   3   5  -2 3618.89  309.59
   1  -9  -2  645.05   51.87
   1   9  -2  622.47   51.75
  -1  -9   2  582.12   51.47
  -1 -11  -1   18.61    2.42
  -1  11  -1   15.79    3.23
   1 -11   1   23.80    6.33
   1  11   1   21.00    9.15
  -4   4   1  206.50   21.16
  -4  -4   1  231.75   19.54
   4   4  -1  185.55   16.31
   4  -4  -1  221.47   18.50
  -4  -4   1  186.55   16.36
  -2 -10  -1   57.07    9.47
   2  10   1   58.90   10.59
  -2  10  -1   55.06    4.86
  -2 -10  -1   54.67    3.81
   2 -10   1   42.59   11.25
  -3  -8  -1  651.68   56.30
   3  -8   1  648.07   56.44
  -3  -8  -1  531.79   58.12
   3   8   1  646.64   57.57
  -3   8  -1  635.81   56.57
   3   8   1  671.44   56.29
  -1  -9  -2 2668.06  229.26
  -1  -9  -2 2629.84  229.60
   1   9   2 2785.53  229.38
   1   9   2 2815.94  229.37
  -1   9  -2 2481.86  229.40
   1  -9   2 2554.50  229.52
   0 -12   0 1997.72  175.01
   0  12   0 2153.47  175.36
   1   4  -3  292.58   31.34
   1  -4  -3  385.06   31.38
   1  -4  -3  376.44   31.54
  -1  -4   3  376.50   31.19
  -3  -9   0 1187.28   88.18
   3  -9   0 1051.55   87.24
  -3   9   0 1077.40   87.53
   3   9   0  963.10   87.18
   3   9   0 1120.07   89.62
   2   8  -2   10.49    1.97
  -2  -8   2    7.83    1.64
   2  -8  -2    8.42    5.35
   4  -4   1   31.27    5.03
  -4  -4  -1   17.58   12.20
   4   4   1   30.26    2.92
  -4   4  -1   42.31    8.00
   4   4   1   30.18    8.78
  -4  -4  -1   27.34    3.03
  -3  -5  -2   14.10    1.81
   3   5   2   12.59    5.35
   3   5   2   12.27    1.63
   3  -5   2   10.39    3.87
  -3   5  -2   26.01    4.65
  -3  -5  -2   15.82    7.60
   1   4   3 1014.51   84.40
  -1  -4  -3 1011.66   84.62
   1   4   3  938.57   84.59
   1  -4   3  814.44   84.61
   0  -5  -3    6.93    0.79
   0   5  -3    5.45    8.97
   0  -5   3    4.81    1.56
   0  -5  -3    4.01    2.80
   2   8   2  524.98   41.53
   2  -8   2  456.85   42.78
  -2  -8  -2  400.66   41.93
  -2  -8  -2  482.60   41.05
   2  -8   2  493.35   41.28
   2   8   2  482.43   41.05
  -2   8  -2  426.43   41.29
   2   0  -3    1.08    0.95
   2  11   0  639.07   59.90
  -2  11   0  762.88   59.96
   2   1  -3 1247.59  100.73
  -2  -1   3 1141.25  100.73
   2  -1  -3 1136.70  100.72
  -1  12   0 1826.41  134.55
  -1 -12   0 1483.84  134.54
   4   6   0  499.16   45.69
  -4  -6   0  435.38   47.99
  -4   6   0  735.36   47.39
   4   6   0  724.44   49.30
   4  -6   0  618.15   46.02
  -4  -5   1   78.14    7.45
   4   5  -1   87.46    7.39
  -4   5   1   73.40   14.33
   4  -5  -1   98.08   10.49
   3  -6  -2  387.12   36.11
   3   6  -2  416.10   34.65
  -3  -6   2  388.87   34.67
  -2  -2   3  524.70   47.95
   2   2  -3  571.79   47.94
   2  -2  -3  572.97   47.93
   1  -5  -3 1052.46   86.37
   1   5  -3  844.42   86.34
  -1  -5   3 1004.48   86.21
   1  -5  -3 1120.66   86.34
   0 -10  -2 3406.44  287.21
   0  10  -2 3340.07  287.67
   0 -10   2 3078.55  287.26
   0  10   2 3388.07  287.18
   0  10   2 2750.18  287.60
   0 -10  -2 3866.54  287.40
  -2   0  -3    4.44    4.15
   2   0   3    7.42    3.78
   2   0   3    7.57    1.27
  -4  -5  -1   85.17    7.46
  -4   5  -1   77.91   10.16
   4   5   1   83.42    7.36
  -4  -5  -1   72.62   15.16
   4   5   1   76.83   11.31
   4  -5   1   82.69    8.29
  -2   1  -3 9423.43  787.05
  -2  -1  -3 9345.76  787.04
   2  -1   3 9838.79  787.05
   2   1   3 8862.98  786.83
   2   1   3 9999.00  787.04
   1   5   3  544.79   45.84
  -1  -5  -3  535.96   45.78
   1  -5   3  396.02   46.10
  -1  -5  -3  551.10   46.05
   1   5   3  573.74   46.03
   0 -12   1 3458.11  301.73
   0  12   1 3670.51  302.12
   0 -12  -1 3510.41  301.71
   0  12   1 3539.68  301.93
   3  -9  -1  255.25   21.88
  -3  -9   1  253.83   21.82
  -3   9   1  202.45   24.06
   3   9  -1  251.61   25.64
   3   6   2  250.36   19.90
  -3  -6  -2  184.87   20.89
  -3   6  -2  236.35   19.59
   3   6   2  235.27   18.97
  -3  -6  -2  192.57   18.98
   3  -6   2  239.66   19.38
   2   3  -3   23.79    2.23
  -2  -3   3   21.13    2.25
   2  -3  -3   21.70    2.18
  -2  -2  -3 2638.05  228.97
   2   2   3 2637.58  228.74
   2  -2   3 2728.29  228.96
   2   2   3 2816.43  228.97
   0  -6  -3 2252.80  185.74
   0  -6   3 1875.28  185.79
   0  -6  -3 2407.73  185.88
   0   6  -3 1749.35  186.24
   3  -9   1  753.42   64.76
  -3  -9  -1  714.64   64.63
   3   9   1  801.94   64.63
  -3  -9  -1  616.31   66.07
   3   9   1  794.66   65.95
  -3   9  -1  723.84   64.88
  -1 -10   2 3850.97  349.45
   1  10  -2 4443.44  349.64
   1 -10  -2 4362.47  349.64
   2 -11  -1   39.83   11.01
  -2 -11   1   40.91    3.93
  -1  10  -2  425.23   42.25
  -1 -10  -2  470.46   43.02
  -1 -10  -2  508.06   42.04
   1  10   2  509.75   42.30
   1  10   2  500.44   42.21
   1 -10   2  444.84   42.53
   2   9  -2   30.99    3.56
  -2  -9   2   32.67    3.31
   2  -9  -2   44.74   11.49
   2  -9  -2   38.95    4.65
   4   6  -1   22.94    2.50
  -4  -6   1   24.04    2.66
   4  -6  -1   27.71    6.43
  -4   6   1   20.74   11.68
   2   3   3  789.39   58.45
   2  -3   3  649.49   58.41
   2   3   3  661.19   58.12
  -2  -3  -3  746.97   58.51
  -4   7   0  160.70   15.01
   4   7   0  194.39   19.79
   4  -7   0  163.21   12.56
   4   7   0  129.76   11.84
  -4  -7   0  158.57   16.32
   2  11   1 2176.53  202.55
  -2 -11  -1 2240.93  202.27
   2 -11   1 2128.15  202.34
  -2  11  -1 2090.85  201.84
   2  11   1 2563.66  201.80
  -2 -11  -1 2418.42  201.76
  -1 -12   1   10.62    2.10
   1 -12  -1    6.49    5.34
   3  10   0  107.63    9.03
   3  10   0  107.09   18.06
   3 -10   0   99.67    9.21
  -3  10   0   80.21   10.27
  -1 -12  -1  527.30   44.78
  -1  12  -1  480.50   44.87
   1  12   1  590.34   45.11
   1  12   1  482.61   46.16
   1 -12   1  522.16   45.36
   1   6  -3  428.76   43.06
  -1  -6   3  491.24   42.79
   1  -6  -3  558.66   42.91
   1  -6  -3  492.77   42.96
  -2  -4   3 1223.60  105.55
   2  -4  -3 1190.62  105.53
   2   4  -3 1289.26  105.55
  -3  -7   2  235.79   20.46
   3  -7  -2  210.42   21.97
   3   7  -2  240.02   20.45
   2   9   2    5.70    4.71
   2  -9   2    4.34    9.18
  -2  -9  -2    8.65    1.54
  -2   9  -2    4.77    3.47
   2   9   2    7.58    1.78
  -2  -9  -2    5.74    8.53
   4   0  -2 1127.80   93.00
   4   0  -2 1063.36   91.66
  -4   6  -1   67.51    8.91
  -4  -6  -1   62.32    6.30
   4  -6   1   79.42    7.23
   4   6   1   74.03    6.23
   4   6   1   99.88   11.58
  -4  -6  -1   47.45   13.69
   4   1  -2  481.69   40.38
   4   1  -2  480.26   42.63
   4  -1  -2  484.44   42.58
   4  -1  -2  456.31   40.37
  -1  -6  -3  399.30   32.19
   1   6   3  338.92   32.30
  -1  -6  -3  373.78   32.54
   1  -6   3  265.63   32.59
   1   6   3  370.10   32.44
   0 -13   0    1.97    3.19
   0  13   0   36.15    7.52
   4   2  -2  895.10   78.62
   4   2  -2  944.27   80.13
   4  -2  -2 1040.00   80.06
   4  -2  -2  951.53   78.64
  -4  -2   2  892.77   78.64
   2   4   3  289.68   22.61
   2   4   3  252.42   22.10
  -2  -4  -3  277.34   22.72
  -3  -7  -2  325.60   32.85
   3   7   2  385.43   31.38
  -3   7  -2  392.14   31.84
  -3  -7  -2  320.85   31.40
   3  -7   2  399.94   31.67
   3   7   2  431.13   32.18
   0  -7   3  133.85   14.03
   0  -7  -3  163.24   14.22
   0   7  -3  124.92   16.61
   0  -7  -3  171.24   13.90
   2  12   0 4480.75  347.92
  -2  12   0 3910.78  347.90
  -2 -12   0 3848.31  347.86
   2  12   0 4625.89  349.10
   4   0   2   81.05    7.21
  -2  -5   3  608.36   53.87
   2   5  -3  649.07   53.89
   4   1   2  152.97   13.34
   4   1   2  157.64   14.24
   4  -3  -2 1807.15  163.36
   4   3  -2 1888.17  162.25
   4   3  -2 1883.53  163.43
  -4  -3   2 1892.31  162.28
   4  -3  -2 1900.04  162.27
   0 -11  -2  391.52   31.13
   0 -11   2  356.37   30.80
   0  11   2  361.37   30.61
   0  11   2  304.67   32.06
   0 -11  -2  342.91   30.69
   0  11  -2  337.89   31.94
  -1  13   0  133.38   12.12
   1 -13   0  123.49   13.23
  -1 -13   0  133.68   12.10
   4   7  -1  655.12   59.68
   4   7  -1  784.11   62.61
  -4   7   1  629.66   61.19
   4  -7  -1  739.08   60.02
  -4  -7   1  736.28   59.72
  -3 -10   1 2349.83  196.58
   3 -10  -1 2314.59  196.56
   3  10  -1 2654.62  197.99
  -4   2  -2  537.51   59.37
   4   2   2  689.87   58.90
  -4  -2  -2  615.11   59.82
   1  -7  -3  982.55   75.16
  -1  -7   3  914.01   75.09
   1   7  -3  713.33   75.27
   1  -7  -3  765.88   75.20
  -4  -8   0 1713.12  161.60
   4   8   0 1797.23  160.68
  -4   8   0 2104.16  161.44
   4   8   0 1983.97  162.47
   4  -8   0 2018.01  160.82
   4   7   1  493.90   42.20
  -4  -7  -1  478.58   42.23
   4   7   1  527.09   43.81
  -4  -7  -1  426.66   44.78
  -4   7  -1  482.07   42.84
   4  -7   1  516.13   42.43
   3  10   1   49.64   10.92
  -3  10  -1   34.75    5.57
   3  10   1   49.50    4.48
  -3 -10  -1   50.64    4.49
   3 -10   1   48.43    5.16
  -3 -10  -1   43.90   10.82
  -2  -5  -3 1645.14  145.51
   2   5   3 1753.63  145.50
   2   5   3 1746.28  145.73
  -2  -5  -3 1693.51  145.82
   2  -5   3 1330.83  146.14
   5   0   0 4984.35  406.28
  -5   0   0 4309.70  406.75
  -1  -7  -3 2527.89  198.67
   1   7   3 2284.00  198.55
   1  -7   3 2108.85  198.67
   1   7   3 2533.76  198.61
  -1  -7  -3 2496.54  198.46
   3   8  -2  720.66   59.72
   3  -8  -2  660.44   60.20
  -3  -8   2  674.84   59.72
   5   1   0  182.94   19.14
   5  -1   0  183.97   18.56
  -5  -1   0  218.51   22.58
  -5   1   0  179.86   22.81
  -2 -10   2  604.74   50.83
   2 -10  -2  542.73   51.93
   2  10  -2  577.77   50.90
  -1 -11   2 4431.29  394.08
   1 -11  -2 4461.57  394.23
   1  11  -2 5295.64  394.33
   0 -13  -1   39.72    4.22
   0  13   1   32.45    9.24
   0  13   1   29.57    7.92
   0 -13   1   31.02    4.51
  -4   3  -2  432.92   34.92
   4   3   2  383.00   34.11
  -4  -3  -2  412.52   35.44
   4   3   2  454.31   34.80
  -4  -4   2  622.74   55.00
   4  -4  -2  557.35   56.56
   4   4  -2  659.78   54.98
   4   4  -2  623.45   57.03
  -1 -11  -2 2109.86  171.41
   1  11   2 2183.75  170.98
   1  11   2 2056.72  171.05
  -1 -11  -2 1905.04  170.85
  -1  11  -2 1861.74  170.99
   1 -11   2 2077.66  171.16
   5  -2   0 3386.96  281.61
  -5  -2   0 3115.06  282.47
  -5   2   0 3180.68  282.29
   3   0  -3    3.36    1.18
   2 -10   2 1056.89   92.10
  -2  10  -2  936.20   91.42
   2  10   2 1107.19   91.57
   2  10   2 1072.66   91.28
  -2 -10  -2 1101.90   91.25
  -2 -10  -2  950.13   92.08
   3  -1  -3 4351.08  377.42
   3   1  -3 4445.94  377.42
  -2 -12   1  411.92   36.51
   2 -12  -1  457.95   37.89
   2   6  -3  991.29   83.10
  -2  -6   3  948.01   83.08
  -3 -11   0 2000.19  193.36
  -3  11   0 2176.40  193.57
   3 -11   0 2373.19  193.40
   3  11   0 2435.34  193.38
   3  11   0 2790.41  195.27
  -3  -8  -2  228.51   19.45
   3   8   2  239.01   20.48
  -3   8  -2  230.91   20.00
   3  -8   2  246.35   19.84
  -3  -8  -2  190.47   21.57
   3   8   2  218.04   19.42
  -2 -12  -1   35.65    3.45
  -2  12  -1   28.35    4.08
   2 -12   1   36.54    8.98
  -2 -12  -1   47.65    8.05
   2  12   1   35.44    3.74
   2  12   1   29.15   11.48
   0  -8  -3  573.39   44.84
   0  -8   3  402.61   44.89
   0   8  -3  370.27   46.07
   0  -8  -3  593.36   45.01
   3   2  -3 2528.98  210.35
  -3  -2   3 2437.06  210.36
   3  -2  -3 2386.00  210.34
  -5   3   0  275.83   27.61
   5  -3   0  312.77   24.57
  -1 -13   1   45.58    4.53
   1 -13  -1   49.04    6.41
  -4  -4  -2   11.22    9.01
   4   4   2   24.98    6.35
   4  -4   2   24.77    4.39
   4   4   2   25.68    2.71
  -1 -13  -1   13.41    2.08
   1 -13   1   14.50    5.55
   1  13   1    8.97    9.04
   1  13   1   19.72    4.98
  -1  13  -1   13.29    2.76
   2  -6   3  296.17   35.51
  -2  -6  -3  424.80   34.64
  -2  -6  -3  378.62   34.08
   2   6   3  418.09   34.07
  -2   6  -3  376.38   34.38
   2   6   3  390.02   34.41
  -4   8   1    3.39   11.33
   4  -8  -1    9.10    3.62
  -4  -8   1    5.87    1.86
   4   8  -1    4.41   15.36
   4   5  -2  353.44   29.63
  -4  -5   2  332.91   29.66
   4  -5  -2  334.11   31.56
  -5   0   1    4.31   11.75
   5   0  -1   -3.20   11.18
   5   0  -1    1.64    1.52
  -3   0  -3    0.02    4.46
   3   0   3    2.26    3.60
   3   0   3    0.04    1.21
  -5  -1   1  876.54   68.60
   5   1  -1  755.65   66.78
   5  -1  -1  773.60   68.52
  -5   1   1  749.66   68.50
   5  -1  -1  790.95   66.80
   5   1  -1  867.74   69.09
   3  -1   3  232.39   19.73
   3   1   3  217.18   19.22
   3   1   3  249.68   19.78
  -3  -1  -3  223.81   20.01
  -1  -8   3   26.75    2.80
   1   8  -3   23.58    5.12
   1  -8  -3   31.75    3.17
   1  -8  -3   24.54    4.19
   3   3  -3  646.83   50.29
   3  -3  -3  568.09   50.28
  -3  -3   3  537.17   50.29
  -4  -8  -1   10.12    2.03
   4   8   1   20.86    9.26
  -4  -8  -1    2.11   12.59
   4  -8   1   19.79    3.38
  -4   8  -1   13.79    5.46
   4   8   1   16.20    1.86
   5   2  -1    3.64   13.82
   5  -2  -1   13.15    2.23
   5  -2  -1   16.41    9.75
  -5  -2   1   32.60   10.83
   5   2  -1   14.44    2.09
  -5   2   1    6.39   12.55
   0  14   0  545.91   57.93
   0 -14   0  692.30   57.15
  -1  -8  -3  598.47   43.70
   1   8   3  493.00   43.43
  -1  -8  -3  535.49   43.25
   1  -8   3  423.52   43.57
   1   8   3  466.51   43.47
  -1   8  -3  391.64   43.54
   5   0   1    7.22    1.78
  -5   0  -1   -3.14   10.41
   5  -4   0 3514.95  195.73
  -5   4   0 3329.17  196.89
   3   2   3   14.22    1.60
   3   2   3   10.78    4.10
  -3  -2  -3    7.65    5.25
   3  -2   3    4.80    3.67
  -4   9   0 2380.36  180.48
   4   9   0 2434.60  181.94
  -4  -9   0 2377.02  180.83
   4  -9   0 2256.97  179.89
   4   9   0 1950.12  179.78
  -5   1  -1 1629.92  159.07
   5  -1   1 1984.00  158.19
   5  -1   1 2087.27  158.63
   5   1   1 1802.21  158.16
  -2 -13   0  169.64   15.06
   2 -13   0  165.28   17.33
   2  13   0  209.02   21.18
  -2  13   0  181.31   15.21
   2  13   0  171.00   15.25
   3   9  -2   14.57    2.11
   3  -9  -2   13.43    4.65
  -3  -9   2   18.27    2.07
  -3 -11   1  237.76   20.26
   3 -11  -1  235.08   20.22
  -2  -7   3   27.44    2.86
   2   7  -3   32.11    3.22
  -4   5  -2  240.58   22.41
   4  -5   2  265.71   21.88
  -4  -5  -2  244.35   21.50
   4   5   2  249.95   22.46
   4   5   2  250.36   21.45
  -4  -5  -2  221.64   23.68
   0  12   2 5181.37  450.00
   0  12   2 4657.06  450.50
   0 -12  -2 5432.54  450.06
   0 -12   2 5141.55  450.10
   0 -12  -2 5544.08  450.11
   0  12  -2 4990.17  450.52
  -5   2  -1  747.56   59.34
   5  -2   1  722.00   58.34
   5   2   1  656.96   57.85
   3  -4  -3  290.25   23.31
   3   4  -3  257.49   23.29
  -3  -4   3  266.49   23.32
  -5  -3   1  801.11   67.83
   5   3  -1  772.68   66.35
   5  -3  -1  791.52   66.38
   5   3  -1  829.95   69.08
   5  -3  -1  807.32   67.31
  -5  -3   1  743.29   66.37
  -5   3   1  774.98   68.26
   3 -11   1   94.19    9.14
   3  11   1   89.81   13.85
  -3 -11  -1  107.96    8.87
  -3 -11  -1  114.58   12.89
   3  11   1  107.21    8.86
   3   3   3 3658.77  325.74
  -3  -3  -3 4159.39  326.12
   3   3   3 4259.56  326.01
  -4  -6   2  159.58   14.84
   4  -6  -2  186.30   17.65
   4   6  -2  179.77   14.81
  -2 -11   2  492.82   43.45
   2  11  -2  534.86   43.61
   2 -11  -2  494.96   44.44
  -1 -14   0  914.64   71.38
  -1  14   0  943.18   71.38
   1 -14   0  907.82   71.72
   3   9   2  354.45   29.70
   3  -9   2  340.85   29.97
  -3  -9  -2  344.65   29.72
   3   9   2  359.02   30.54
  -3  -9  -2  310.37   31.62
  -3   9  -2  309.93   30.09
   2  -7   3  131.73   13.89
  -2  -7  -3  134.76   12.06
  -2  -7  -3  136.13   10.91
   2   7   3  134.14   10.92
   2   7   3  142.58   11.52
   0   9  -3  284.77   30.58
   0  -9  -3  350.53   28.83
   0  -9   3  283.77   28.91
   0  -9  -3  378.05   29.02
  -5   3  -1 5125.37  435.07
   5  -3   1 5709.16  434.64
   5   3   1 4892.92  434.31
   1  12  -2  135.79   11.40
  -1 -12   2  109.13   10.13
   1 -12  -2  126.56   11.07
  -5   5   0   27.30   12.56
   5  -5   0   24.01    4.84
   2 -11   2 1302.69  116.97
   2  11   2 1416.10  116.40
  -2 -11  -2 1382.89  116.35
  -2  11  -2 1177.62  116.51
   2  11   2 1453.63  116.66
  -2 -11  -2 1192.21  117.11
   1  12   2  892.11   73.05
   1  12   2  880.11   73.23
  -1 -12  -2  859.87   72.91
  -1 -12  -2  845.39   73.48
   1 -12   2  836.66   73.26
  -1  12  -2  764.25   73.06
   5  -4  -1 2066.72  166.08
  -5  -4   1 1854.77  166.42
   5   4  -1 1930.61  165.41
  -5  -4   1 1916.04  165.44
  -5   4   1 1834.16  166.72
   3   4   3 2491.75  197.10
   3   4   3 2255.77  196.81
  -3  -4  -3 2322.96  197.21
   4   9  -1   28.00   14.64
  -4   9   1   17.82   11.63
  -4  -9   1   22.39    2.58
   4  -9  -1   24.23    3.69
   3  12   0   -4.87   16.07
  -3 -12   0    1.38    1.55
   3 -12   0    1.87    1.98
  -3  12   0    1.57    3.86
   3   5  -3  288.84   24.21
  -3  -5   3  271.72   24.23
   0  14   1    4.96    7.35
   0  14   1   14.29    8.40
   0 -14  -1    8.43    2.55
   0 -14   1    6.66    3.03
   4  -6   2  124.22   11.45
  -4  -6  -2  100.86   15.02
   4   6   2  133.51   12.49
  -4  -6  -2  119.62   10.87
   4   6   2  127.43   10.81
  -4   6  -2  127.34   12.20
  -1  -9   3 1381.47  122.64
   1  -9  -3 1532.28  122.65
   1   9  -3 1355.59  122.91
   1  -9  -3 1386.90  122.72
   2 -13  -1  976.05   81.80
  -2 -13   1  901.82   81.07
  -4   9  -1  247.52   22.15
  -4  -9  -1  218.03   25.06
  -4  -9  -1  231.60   21.37
   4   9   1  275.38   24.45
   4  -9   1  255.91   21.60
   4   9   1  256.04   21.33
  -5   4  -1  312.27   31.61
   5  -4   1  340.45   30.27
   5   4   1  374.14   31.58
   5   4   1  346.32   29.75
   2  13   1 2517.50  194.50
  -2  13  -1 1967.28  194.47
   2  13   1 2345.54  195.30
   2 -13   1 2199.97  194.88
  -2 -13  -1 2321.62  194.40
  -1  -9  -3   50.59    6.12
   1  -9   3   49.20    5.82
   1   9   3   46.54    5.07
   1   9   3   49.68    5.92
  -1  -9  -3   55.56    4.44
   2  -8  -3  778.78   76.29
  -2  -8   3  840.00   75.56
   2   8  -3  877.15   75.65
   2  -8  -3  951.55   75.60
   4  10   0   12.79   15.25
  -4 -10   0    7.76    9.09
  -4  10   0    1.72    7.89
   4 -10   0    5.20    2.62
  -4  -7   2   47.28    4.37
   4  -7  -2   47.34    8.47
   4   7  -2   45.09    4.23
  -5   6   0 2399.93  197.28
   5   6   0 2451.37  197.57
   5   6   0 2194.16  196.03
   5  -6   0 2546.79  196.32
   1 -14  -1  608.07   43.51
  -1 -14   1  471.60   43.04
  -5  -5   1  127.31   10.56
   5   5  -1  120.14   10.46
   5  -5  -1  123.67   12.37
  -5   5   1  105.21   17.22
   3 -10  -2   79.29    7.94
  -3 -10   2   85.35    7.66
   3  10  -2   91.05    7.69
   1  14   1  611.87   52.17
   1 -14   1  595.34   51.24
  -1  14  -1  541.26   50.87
   1  14   1  707.51   51.30
  -1 -14  -1  593.59   50.80
   3   5   3 1118.30   94.88
  -3  -5  -3 1064.50   95.38
  -3   5  -3  999.53   95.16
   3   5   3 1178.85   95.20
  -2  -8  -3 1052.39   91.88
  -2   8  -3 1056.95   92.15
   2   8   3 1071.66   92.09
   2   8   3 1098.69   91.89
  -2  -8  -3 1080.38   92.32
   2  -8   3 1027.32   92.51
   0   0  -4  209.89   18.59
  -3  -6   3  442.16   38.76
   3   6  -3  456.52   38.74
   3  -6  -3  461.85   39.63
   0   1  -4   29.98    4.73
   0  -1  -4   29.13    4.35
  -5  -5  -1 2070.04  211.13
  -5  -5  -1 2504.63  209.87
   5  -5   1 2629.05  210.09
   5   5   1 2323.87  209.84
   5   5   1 2959.36  210.75
  -5   5  -1 2426.73  210.58
   3 -12  -1  558.79   46.15
  -3 -12   1  541.83   46.19
   3 -12  -1  444.47   48.01
   3  12  -1  641.02   48.65
   3 -10   2  210.09   18.55
  -3  10  -2  187.24   18.68
  -3 -10  -2  204.51   18.24
   3 -10   2  148.57   21.76
  -3 -10  -2  187.43   20.99
   3  10   2  221.44   19.38
   3  10   2  225.52   18.24
   4   7   2  364.01   29.59
  -4   7  -2  327.46   29.14
  -4  -7  -2  289.41   30.83
   4   7   2  334.35   28.48
   4  -7   2  350.69   28.84
  -4  -7  -2  318.49   28.52
   0  10  -3  141.06   17.59
   0 -10   3  149.54   14.60
   0 -10  -3  182.86   14.85
   0 -10  -3  173.25   14.48
   0  -2  -4 6891.62  557.59
   0   2  -4 6732.41  557.63
   0  -2   4 6436.94  557.36
   0  13   2   23.88    9.47
   0 -13  -2   38.54    3.50
   0 -13   2   32.21    3.85
   0  13   2   27.82    2.99
   0  13  -2   40.59    9.64
   3  12   1  421.47   40.36
  -3 -12  -1  458.77   38.23
   3  12   1  464.21   38.24
   3 -12   1  379.39   40.51
   3 -12   1  449.82   38.33
  -3 -12  -1  388.92   39.56
  -3  12  -1  378.16   38.44
   2 -14   0 3685.63  291.52
  -2  14   0 3193.54  291.04
   2  14   0 3382.18  291.13
  -2 -14   0 3420.46  291.03
   0 -15   0    0.89    2.47
   0  15   0    9.56    8.13
   1   0  -4  817.04   73.93
   1   0  -4  953.43   74.12
   2  12  -2  274.72   22.75
  -2 -12   2  256.95   22.51
   2 -12  -2  241.23   23.69
   1  -1  -4  747.11   54.04
   1   1  -4  571.22   53.86
  -1  -1   4  623.78   53.69
  -4  10   1   48.30   12.40
   4  10  -1   83.29   17.01
  -4 -10   1   68.08    6.05
   4 -10  -1   65.34    6.30
  -5  -6   1  721.91   61.06
   5  -6  -1  705.10   61.52
   5   6  -1  707.83   61.01
  -5   6   1  606.25   63.10
  -3  -6  -3   26.90    6.56
   3   6   3   26.20    4.93
  -3  -6  -3   30.36    2.98
   3   6   3   34.49    2.88
   3  -6   3   20.36    4.32
  -1   0  -4 4902.37  420.77
   0   3  -4 1646.74  138.65
   0  -3   4 1599.73  138.36
   0  -3  -4 1676.98  138.59
   1   2  -4   -0.54    3.57
   1  -2  -4    0.96    3.09
  -1  -2   4    2.32    0.79
   5  -7   0  271.57   20.18
  -5  -7   0  207.15   23.06
  -5   7   0  233.42   23.24
   5   7   0  217.73   19.60
   5   7   0  261.27   24.04
  -1 -10   3 1139.05  104.44
   1 -10  -3 1284.71  104.44
   1  10  -3 1208.18  104.76
   1 -10  -3 1235.77  104.56
  -2 -12  -2   13.05    1.76
   2 -12   2   14.25    7.73
  -2  12  -2   12.60    3.57
   2  12   2   12.09    4.82
  -2 -12  -2    5.37    8.44
   2  12   2   11.43    2.76
  -1   1  -4 2877.26  194.36
  -1  -1  -4 2814.67  194.33
   1 -13  -2   10.11    4.31
   1  13  -2    9.74    5.18
  -1 -13   2    7.87    1.92
  -2  -9   3  963.53   84.68
   2  -9  -3  958.29   85.30
   2  -9  -3 1050.62   84.69
   2   9  -3  918.25   84.78
   4   8  -2    7.35    1.58
   4  -8  -2   11.21    6.03
  -4  -8   2    8.78    1.78
   4 -10   1  101.38    9.59
  -4  10  -1   94.37   10.51
   4  10   1  106.98    9.16
  -4 -10  -1  104.59    9.22
  -4 -10  -1   78.04   14.42
   4  10   1  123.25   14.65
   5   0  -2  182.37   15.90
   5   0  -2  221.25   21.19
   5  -1  -2  103.27   15.46
   5   1  -2  102.49   15.86
   5   1  -2  102.48    8.88
   5  -1  -2   99.22    8.86
   1 -13   2  896.03   76.24
  -1  13  -2  766.22   76.08
  -1 -13  -2  890.99   75.92
   1  13   2 1018.51   76.35
  -1 -13  -2  977.58   76.42
   1  13   2  868.60   76.05
   1  10   3   59.77    6.60
  -1 -10  -3   58.37    5.13
  -1 -10  -3   60.71    6.89
   1  10   3   53.17    5.69
   1 -10   3   61.22    6.68
  -1  10  -3   54.34    6.21
   1 -15   0  251.76   21.03
   1  15   0  273.17   21.30
  -1  15   0  234.29   20.37
  -1 -15   0  217.37   20.37
  -5  -6  -1   97.54    8.78
   5   6   1  100.03    8.69
  -5  -6  -1   72.29   16.76
   5  -6   1  102.24    9.53
   5   6   1   91.18   12.70
  -5   6  -1   91.86   12.35
  -1  -2  -4 3614.31  247.45
  -1   2  -4 3623.34  247.48
   3  -7  -3   78.42    9.20
   3   7  -3   76.42    6.89
  -3  -7   3   78.52    6.89
   4   0  -3    1.39    1.29
   4   0  -3   -0.34    8.32
   3  13   0 1150.06   89.47
   3 -13   0  817.98   90.69
   3  13   0 1271.42   92.14
  -3 -13   0 1041.33   89.44
  -3  13   0  864.54   89.60
  -1  -3   4    5.00    0.95
   1  -3  -4    3.78    2.94
   1   3  -4    4.13    3.95
   4   1  -3  680.16   61.97
   4  -1  -3  681.43   61.94
   4  -1  -3  716.18   60.75
   4   1  -3  702.85   60.74
   5  -2  -2  367.47   32.14
   5   2  -2  415.40   36.01
   5   2  -2  375.79   32.13
   5  -2  -2  390.52   34.76
   0   4  -4  218.82   21.47
   0  -4  -4  234.83   21.36
   0  -4   4  249.14   21.01
   2   9   3 2075.87  173.96
   2   9   3 2062.40  173.79
  -2  -9  -3 2030.98  173.76
   2  -9   3 1870.94  174.18
  -2  -9  -3 1961.14  174.17
  -2   9  -3 1968.81  174.00
  -4 -11   0 2524.62  192.19
   4  11   0 2763.19  194.36
  -4  11   0 2526.45  192.71
  -4 -11   0 2869.44  193.23
   4 -11   0 2691.91  192.23
  -1   3  -4 1142.97   79.37
  -1  -3  -4 1172.58   79.32
   2 -14  -1  955.66   71.08
  -2 -14   1  765.72   70.33
   4   2  -3  414.50   36.53
   4  -2  -3  384.08   34.70
   4  -2  -3  406.31   36.27
   4   2  -3  415.11   34.70
  -4  -2   3  410.61   34.73
   4   8   2  175.74   15.27
  -4  -8  -2  146.17   13.58
  -4   8  -2  142.53   14.56
   4   8   2  165.94   13.54
  -4  -8  -2  125.55   17.90
   4  -8   2  153.22   14.02
   3  11  -2  142.19   11.30
  -3 -11   2  127.22   11.23
   3 -11  -2  121.44   11.17
   0 -15  -1  785.76   63.99
   0  15   1  742.99   65.11
   0  15   1  599.07   64.55
   2  14   1 1754.06  132.79
   2  14   1 1542.96  133.77
  -2 -14  -1 1591.06  132.63
   2 -14   1 1486.16  133.15
  -2  14  -1 1346.06  132.70
   5   0   2  244.09   21.12
   5  -3  -2 1197.69  105.46
   5   3  -2 1209.03  104.09
  -5  -3   2 1189.90  104.12
   5   3  -2 1289.56  106.20
   5  -3  -2 1235.46  104.12
   5  -1   2   13.61    2.10
  -5   1  -2   19.10    6.92
   5   1   2   13.27    1.99
   5   7  -1  368.89   32.49
  -5  -7   1  379.91   32.55
   5  -7  -1  421.10   33.09
  -5   7   1  338.93   35.64
   1  -4  -4 2920.86  218.40
  -1  -4   4 2602.12  218.20
   3   7   3 3468.45  278.20
  -3  -7  -3 3164.19  278.39
  -3  -7  -3 2899.07  277.92
  -3   7  -3 3047.38  278.17
   3  -7   3 3558.73  278.14
   3   7   3 3451.89  277.91
   4   3  -3   99.59    8.54
   4  -3  -3   92.83    8.58
   4  -3  -3   79.19   12.25
  -4  -3   3  102.98    8.64
   4   3  -3   76.36   12.86
   3 -11   2  195.56   23.35
   3  11   2  215.30   21.28
  -3 -11  -2  227.09   20.17
  -3 -11  -2  188.83   23.06
   3  11   2  246.82   20.18
   3 -11   2  248.73   20.43
  -3  11  -2  210.52   20.58
   5   2   2 1684.61  148.18
  -5   2  -2 1499.03  148.84
   4   0   3    5.61    1.54
   4   0   3    5.88    3.81
  -4   0  -3    3.10    5.64
  -5  -8   0   79.26   12.49
   5   8   0   71.40   14.57
   5  -8   0  104.11    4.95
  -5   8   0  101.14   11.92
   0 -11  -3 2345.89  174.81
   0  11  -3 1803.81  175.42
   0 -11   3 1822.93  174.68
   0 -11  -3 2088.89  174.62
  -1  -4  -4 2935.98  195.99
  -1   4  -4 2914.60  196.07
   0  -5  -4  431.73   35.84
   0   5  -4  393.10   35.95
   0  -5   4  413.73   35.59
   2   0  -4  753.82   64.70
   4  -1   3 2296.28  192.81
   4   1   3 2528.22  192.86
   4  -1   3 2240.05  192.54
  -4  -1  -3 2289.76  193.02
   4   1   3 2160.98  192.53
  -5  -7  -1 4736.82  418.50
  -5   7  -1 4877.47  419.10
   5   7   1 5398.56  419.37
   5   7   1 4844.57  418.47
  -5  -7  -1 5030.67  419.79
   5  -7   1 5083.20  418.66
   1 -15  -1   66.49    5.82
  -1  15   1   60.17    5.65
   2   1  -4  460.52   40.00
   2  -1  -4  469.11   39.98
  -3 -13   1  221.80   18.19
   3 -13  -1  210.46   21.81
  -1  15  -1  169.02   15.16
   1 -15   1  147.43   15.82
  -1 -15  -1  170.91   14.99
   1  15   1  179.51   18.03
   5   4  -2  275.07   26.41
   5  -4  -2  255.07   21.60
   5  -4  -2  250.23   24.39
  -5  -4   2  260.43   21.63
   5   4  -2  237.93   21.55
   4  -9  -2  819.42   74.41
  -4  -9   2  882.14   74.15
   4   9  -2  789.29   75.91
   4   9  -2  864.87   74.12
   4   2   3  106.75   10.86
  -4  -2  -3  105.57   11.65
   4   2   3  115.84    9.95
   4 -11  -1  398.15   34.00
  -4 -11   1  402.17   33.98
   4  11  -1  397.74   37.76
   3  -8  -3  118.34   12.34
  -3  -8   3  122.61   10.78
   3   8  -3  124.91   10.79
   5   3   2 3182.38  232.81
   5   3   2 2643.13  232.31
   5  -3   2 2872.03  232.60
  -5  -3  -2 2247.50  233.12
  -5   3  -2 2624.08  232.91
   3  13   1   64.29    5.68
  -3 -13  -1   46.32    9.86
   3 -13   1   66.26   12.56
  -3  13  -1   55.79    6.29
   3  13   1   68.17   12.93
  -3 -13  -1   60.43    5.56
   2  -2  -4   81.74    7.02
   2   2  -4   86.08    7.11
  -2  -2   4   75.15    7.09
   4   4  -3 2028.64  169.57
   4  -4  -3 1992.81  170.36
   4  -4  -3 1939.62  169.59
  -4  -4   3 1945.58  169.60
   2 -10  -3 1484.90  126.38
   2  10  -3 1461.33  126.55
   2 -10  -3 1478.67  126.58
   2 -10  -3 1377.10  126.84
  -2 -10   3 1477.65  126.42
   1  -5  -4  896.16   72.81
  -1  -5   4  869.01   72.62
  -1 -11   3  261.86   22.97
   1  11  -3  283.50   23.81
   1 -11  -3  260.73   23.17
   1 -11  -3  270.65   23.02
   0  14   2  380.13   31.74
   0 -14   2  422.18   29.75
   0 -14  -2  463.32   29.66
   0  14  -2  385.51   31.48
   2 -13  -2  553.22   43.89
   2  13  -2  525.96   43.28
  -2 -13   2  482.80   43.03
  -4 -11  -1  676.24   65.48
   4  11   1  786.33   64.06
   4  11   1  741.45   65.70
  -4  11  -1  639.28   64.44
   4 -11   1  733.76   64.18
  -4 -11  -1  743.55   64.08
   2   0   4  524.42   44.62
  -2   0  -4  514.80   45.03
   2   0   4  486.95   44.97
  -2  -1  -4   94.13    8.83
   2   1   4   97.28    8.54
   2  -1   4   94.44    8.71
  -2   1  -4   98.85    8.87
   2   1   4   87.56    7.72
   2  -1   4   80.04   10.34
   1  11   3  507.34   43.44
  -1 -11  -3  483.40   43.52
   1 -11   3  493.67   43.30
   1  11   3  447.96   43.10
  -1 -11  -3  536.62   42.98
  -1  11  -3  456.69   43.29
   4   3   3 2569.70  222.73
  -4  -3  -3 2475.80  223.24
   4   3   3 2798.21  223.06
   1  -5   4   15.12    2.95
  -1  -5  -4   36.27    3.87
  -2 -15   0  250.60   21.85
   2 -15   0  249.10   22.98
  -2  15   0  226.61   21.91
   2  15   0  308.41   22.23
   2   3  -4 2355.79  204.16
   2  -3  -4 2437.89  204.11
  -2  -3   4 2285.62  204.14
  -2 -13  -2  396.74   38.08
  -2 -13  -2  447.82   36.89
   2  13   2  476.41   37.09
   2 -13   2  389.18   37.69
   2  13   2  406.90   37.36
  -2  13  -2  364.29   37.11
  -4  -9  -2   27.88    3.03
  -4  -9  -2   22.25   11.34
   4  -9   2   29.91    4.25
  -4   9  -2   28.64    5.44
   4   9   2   31.52    6.77
   4   9   2   31.27    2.92
   2  10   3  550.03   43.34
  -2  10  -3  476.57   43.57
   2 -10   3  508.90   43.97
   2  10   3  506.95   43.49
  -2 -10  -3  485.28   43.22
  -2 -10  -3  507.83   44.02
   5  -4   2 1828.38  154.22
   5   4   2 1934.31  154.49
  -5   4  -2 1699.30  154.54
  -5  -4  -2 1437.79  154.83
   5   4   2 1816.10  153.96
   0  -6   4   98.15    8.65
   0  -6  -4  103.16    9.13
  -5   8   1   36.47   12.77
   5  -8  -1   46.11    5.72
  -5  -8   1   45.07    4.36
   5   8  -1   64.72   17.83
   5  -5  -2    7.65    9.24
  -5  -5   2    8.36    1.88
   5   5  -2    2.31   13.29
   5   5  -2    7.69    1.54
  -2   2  -4 2047.98  171.29
   2   2   4 2092.01  171.25
   2   2   4 1981.08  170.95
   2  -2   4 2057.31  171.24
  -2  -2  -4 2047.70  171.28
   2  -2   4 1799.88  171.35
   0  16   0  176.00   18.12
   0 -16   0  177.78   15.66
  -3  -8  -3  108.65   13.03
   3  -8   3  108.41   15.57
   3  -8   3  133.99   11.54
  -3   8  -3  109.77   11.75
   3   8   3  129.11   10.98
  -3  -8  -3  125.53   11.00
   3   8   3  128.11   11.74
   1  14  -2  178.89   15.14
  -1 -14   2  147.24   13.69
   1 -14  -2  179.37   14.34
   4  -5  -3 4490.66  394.61
  -4  -5   3 4459.04  393.98
   4  -5  -3 4528.10  393.97
   4   5  -3 4778.47  393.97
   1 -14   2   13.02    4.41
   1  14   2   10.96    3.34
  -1 -14  -2   10.64    5.02
   1  14   2    8.91    5.60
  -1  14  -2    9.03    3.29
  -1 -14  -2   10.38    1.84
   4  12   0   16.68   16.85
   4  12   0   30.42    2.80
  -4  12   0   26.48    7.22
  -4 -12   0   22.45    2.87
   4 -12   0   24.59    3.31
  -6   0   0   98.92   18.08
   6   0   0  106.82   12.95
   4   4   3  655.82   55.66
   4   4   3  769.49   56.16
  -4  -4  -3  651.58   56.54
  -5  -8  -1   15.99    2.24
  -5   8  -1    6.20    7.99
   5  -8   1   16.54    3.69
   5   8   1   15.62    2.09
   5   8   1   16.80   10.33
  -5  -8  -1    7.97   14.11
  -6   1   0  515.85   50.18
   6  -1   0  593.65   48.07
   6   1   0  640.23   48.55
   3  14   0  417.58   38.34
  -3 -14   0  470.30   38.31
   3 -14   0  423.96   40.14
  -3  14   0  428.63   38.57
   2   3   4  441.62   35.26
   2   3   4  402.29   34.83
  -2  -3  -4  412.36   35.32
  -2   3  -4  426.04   35.33
   2  -3   4  373.02   35.55
   2   4  -4 1434.31  136.31
  -2  -4   4 1577.82  136.29
   2  -4  -4 1656.13  136.25
  -1  -6   4  672.78   48.29
   1   6  -4  500.89   48.72
   1  -6  -4  710.45   48.51
   1  -6  -4  596.06   48.22
   1  -6  -4  494.62   48.22
   3  12  -2  771.45   64.08
  -3 -12   2  735.25   64.03
   3 -12  -2  637.11   65.37
  -5   9   0  710.19   50.92
  -5  -9   0  706.29   51.06
   5  -9   0  746.73   49.25
   5   9   0  783.63   53.04
  -1 -16   0  249.74   23.17
   1  16   0  341.59   24.10
  -1  16   0  268.75   23.18
   1  16   0  286.94   26.08
   1 -16   0  276.72   23.71
  -6   2   0 2742.59  258.96
   6   2   0 3059.46  258.40
  -6  -2   0 3051.74  259.15
   6  -2   0 3048.91  257.98
   5   5   2   55.95    5.11
  -5  -5  -2   59.02   11.88
   5   5   2   52.02    8.40
  -5   5  -2   56.10    8.11
   5  -5   2   59.35    6.58
   1  -6   4    7.74    2.41
  -1  -6  -4    8.74    3.53
   1   6   4    9.77    2.82
   3   9  -3  100.01    9.45
  -3  -9   3  111.77    9.42
   3  -9  -3  125.63   11.59
  -3 -12  -2  440.03   42.44
   3 -12   2  434.33   42.40
  -3 -12  -2  455.52   40.71
   3  12   2  528.76   40.75
  -3  12  -2  413.70   41.00
   3  12   2  461.22   41.50
   2 -15  -1  482.78   47.27
   2  15  -1  719.80   48.90
   4  10  -2   85.29    7.38
  -4 -10   2   82.35    7.39
   4  10  -2   75.26   14.68
   4 -10  -2   75.51    8.06
  -5  -6   2   95.45    8.18
   5  -6  -2   93.93   11.72
   5   6  -2   89.09    8.06
   0 -12  -3   43.15    5.62
   0 -12   3   33.75    4.03
   0 -12  -3   41.50    3.76
   0  12  -3   37.80   10.39
   2   4   4   20.59    1.93
   2  -4   4   14.99    5.99
   2   4   4   18.73    3.89
  -2  -4  -4   18.47    4.32
  -2  15  -1   11.69    3.28
   2  15   1   11.03   10.85
   2  15   1   20.16    3.97
  -2 -15  -1   18.54    2.23
   2 -15   1   11.19    6.55
   0  -7  -4 3706.76  292.58
   0  -7   4 3297.97  292.44
  -6   3   0   86.51   17.37
   6  -3   0   90.22   11.11
   4   5   3 1523.67  114.74
   4   5   3 1358.94  114.32
  -4  -5  -3 1313.78  115.04
   4  -5   3 1173.56  114.58
  -4   5  -3 1231.11  114.72
   0  16   1  806.99   81.30
   0 -16  -1  977.92   80.77
   0  16   1  937.24   81.80
   4  -6  -3  198.89   18.55
  -4  -6   3  174.90   15.87
   4   6  -3  188.17   15.83
   2   5  -4   36.98    4.03
   2  -5  -4   38.09    3.49
  -2  -5   4   41.95    3.63
   2  11  -3    6.23    3.55
   2 -11  -3    4.81    6.02
   2 -11  -3    3.35    1.33
  -2 -11   3    5.35    1.50
   2 -11  -3    6.96    3.73
   6   0  -1    2.33   11.07
  -6   0   1    4.95   12.86
   6   0  -1    4.70    1.75
  -4 -12   1  831.66   68.22
   4  12  -1  848.17   71.11
   4 -12  -1  807.40   68.20
   6   1  -1 1059.05   92.42
   6  -1  -1 1199.78   93.88
   6  -1  -1 1079.63   92.43
  -6   1   1  953.09   94.11
  -6  -1   1 1140.49   94.34
   6   1  -1 1159.40   94.07
   5  -9  -1    4.08    3.17
  -5  -9   1    5.67    1.76
  -5   9   1    8.46   12.39
   5   9  -1   -9.36   16.17
   3 -14  -1   67.60   11.22
   3  14  -1   76.20   13.58
  -3   9  -3  516.95   49.90
   3   9   3  584.11   49.95
   3  -9   3  526.57   51.19
  -3  -9  -3  486.02   50.39
   3   9   3  610.39   49.56
   3  -9   3  605.70   49.85
  -3  -9  -3  559.49   49.56
   1 -12  -3   23.76    3.37
  -1 -12   3   21.91    2.54
   1 -12  -3   17.51    3.40
   1  12  -3   29.40    6.23
   4 -10   2  215.00   18.18
   4  10   2  210.84   17.81
   4  10   2  210.84   19.32
  -4 -10  -2  202.17   17.86
  -4 -10  -2  177.05   21.62
  -4  10  -2  181.88   18.50
   1  -7  -4    8.39    1.21
  -1  -7   4   12.48    1.50
   1  -7  -4   10.70    2.61
   1   7  -4    5.73    5.48
   6  -2  -1 1732.20  144.51
  -6   2   1 1514.68  146.03
  -6  -2   1 1547.29  145.82
   6   2  -1 1661.55  144.49
   6  -2  -1 1667.38  145.43
   6   2  -1 1801.14  146.10
  -4 -12  -1  197.18   23.48
  -4 -12  -1  229.22   21.03
   4  12   1  261.99   21.01
  -4  12  -1  238.79   21.74
   4 -12   1  233.86   21.19
   4  12   1  271.03   24.45
   5   6   2  321.26   24.31
   5   6   2  261.90   22.81
  -5  -6  -2  210.49   25.64
   5  -6   2  288.77   23.29
  -5  -6  -2  256.45   22.85
  -5   6  -2  267.19   24.09
   6  -4   0    2.24    5.93
  -6   4   0    9.71   13.84
   6   4   0   13.17    1.86
   3 -14   1  904.77   80.91
   3  14   1 1010.65   79.76
  -3 -14  -1  975.59   80.59
  -3 -14  -1  938.71   79.71
   3  14   1  995.76   81.27
  -3  14  -1  767.89   79.84
  -2 -11  -3  208.84   21.78
   2  11   3  228.43   20.81
  -2  11  -3  219.11   20.95
   2 -11   3  224.85   21.53
  -2 -11  -3  247.63   20.46
   2  11   3  233.92   20.69
   6   0   1    2.19    5.87
   6   0   1    4.31    1.78
  -1 -12  -3  687.16   64.09
   1 -12   3  703.13   63.84
   1  12   3  648.33   63.66
   1  12   3  784.51   64.09
  -1 -12  -3  823.46   63.57
  -1  12  -3  664.69   63.84
   1 -16  -1    1.46    4.33
  -1  16   1    5.51    4.70
  -1  16   1    0.47    1.14
   2   5   4  772.86   70.07
  -2  -5  -4  758.56   70.13
   2  -5   4  700.39   70.18
   2   5   4  834.14   69.76
  -6   1  -1   17.23   11.38
   6  -1   1   16.25    6.31
   6   1   1   17.33    2.43
   6  -1   1   23.01    2.58
  -6  -1  -1   32.87   12.88
   5  -9   1 2850.22  238.26
   5   9   1 2864.45  238.10
   5   9   1 2989.70  239.22
  -5   9  -1 2661.69  238.71
  -5  -9  -1 2652.77  238.13
  -5  -9  -1 2472.97  239.30
   1  16   1 5083.51  462.80
  -1 -16  -1 5142.46  462.19
  -1  16  -1 5488.10  462.25
   1  16   1 6358.85  462.63
  -1  -7  -4   28.08    3.97
   1  -7   4   15.62    3.10
   1   7   4   23.86    3.44
   2  14  -2   34.56    5.20
  -2 -14   2   34.21    3.48
   2 -14  -2   44.02    6.94
   3   0  -4 4704.49  403.57
   6  -3  -1  152.16   16.43
  -6  -3   1  187.80   18.41
   6  -3  -1  156.55   13.72
  -6   3   1  115.04   19.82
   6   3  -1  133.12   19.37
   6   3  -1  157.96   13.66
   5   7  -2   52.13    4.56
   5  -7  -2   48.51    8.12
  -5  -7   2   45.42    4.70
   0 -15  -2  807.68   54.13
   0 -15   2  750.36   54.20
   0  15   2  710.26   55.62
   0  15  -2  800.89   55.79
   6  -2   1  165.51   16.00
   6  -2   1  179.82   14.74
   6   2   1  162.01   14.68
  -6   2  -1  136.06   18.77
   4  -6   3   35.63    5.01
  -4  -6  -3   39.44    7.91
   4   6   3   41.86    5.80
   4   6   3   37.72    3.35
   5  10   0    0.52   14.61
  -5 -10   0   12.99   10.47
   5 -10   0    9.44    3.03
   5  10   0   15.05    1.71
  -5  10   0   10.24   10.10
  -5 -10   0    5.53    1.96
   3  -1  -4   86.47    7.25
   3   1  -4   79.55    7.26
   2   6  -4  717.82   70.21
   2  -6  -4  906.65   70.63
   2  -6  -4  804.86   70.08
  -2  -6   4  820.79   70.11
   2  -6  -4  958.68   70.29
  -2 -14  -2  226.44   21.24
  -2  14  -2  191.77   20.02
   2  14   2  249.19   20.08
   2  14   2  193.38   20.37
  -2 -14  -2  243.74   19.72
   2 -14   2  211.53   20.78
  -4  -7   3  946.41   83.50
   4   7  -3  993.52   83.48
   4  -7  -3  968.96   84.47
   3   2  -4 1820.70  152.13
  -3  -2   4 1762.91  152.15
   3  -2  -4 1737.90  152.12
   0  -8   4  129.91   12.50
   0  -8  -4  147.32   12.39
   0  -8  -4  150.05   12.85
  -4 -13   0 3309.15  284.81
   4 -13   0 3187.61  284.81
   4  13   0 3568.92  286.69
  -4  13   0 2791.32  285.13
   4  13   0 3605.38  284.81
  -3 -10   3 1018.03   87.24
   3  10  -3 1000.54   87.26
   3 -10  -3 1058.33   87.66
   6  -5   0   29.54    5.63
  -6   5   0   22.32   14.13
   6   5   0   27.89    2.85
   2  16   0    5.05    3.92
  -2 -16   0   18.20    2.23
  -2  16   0   13.55    2.66
   2  16   0   21.45   14.04
   2 -16   0   16.84    6.50
   6   3   1 1475.82  130.81
   6  -3   1 1637.15  131.23
   6  -3   1 1566.50  130.85
  -6   3  -1 1354.93  132.15
   3  13  -2    3.49    2.20
  -3 -13   2    4.36    1.60
   3 -13  -2    0.52   10.39
   1 -15  -2  135.75   11.41
  -1 -15   2  112.72   10.70
  -6   4   1  306.15   32.81
   6  -4  -1  322.62   30.32
   6   4  -1  328.13   33.42
   6  -4  -1  336.77   29.06
  -6  -4   1  336.94   31.90
   6   4  -1  338.67   29.00
   4  11  -2  293.55   23.45
   4  11  -2  287.10   27.50
  -4 -11   2  267.12   23.44
   4 -11  -2  244.42   23.53
   2   6   4  103.43    9.74
  -2  -6  -4  108.40   10.08
   2  -6   4   80.15   10.48
   2   6   4  104.92    9.02
  -1 -15  -2  148.07   12.23
   1  15   2  117.61   12.55
   1 -15   2  137.28   12.97
  -1  15  -2  130.90   12.60
   3   3  -4  695.77   58.99
  -3  -3   4  669.95   59.01
   3  -3  -4  690.72   58.98
  -5   7  -2   47.74    7.55
   5  -7   2   58.04    5.67
  -5  -7  -2   44.69    4.49
   5   7   2   46.16    4.35
  -5  -7  -2   38.07   12.72
   5   7   2   53.60    7.89
   0 -17   0    1.61    2.57
   0  17   0    0.51    7.97
   1   8  -4  185.93   18.43
   1  -8  -4  237.98   17.47
  -1  -8   4  212.67   17.25
   1  -8  -4  184.05   17.19
  -3   0  -4 4343.37  365.35
   3   0   4 4728.92  365.33
   3   0   4 4150.86  365.01
  -3  15   0   11.50    3.89
   3 -15   0   17.99    8.95
  -3 -15   0   12.58    1.94
   3  15   0    8.35    2.47
   3  15   0    7.61   15.31
  -3  -1  -4  158.08   15.47
  -3   1  -4  176.16   15.48
   3   1   4  170.92   15.30
   3  -1   4  178.01   15.21
   3   1   4  162.92   14.55
   3  -1   4  173.68   14.58
  -3 -13  -2  336.08   34.97
   3  13   2  418.06   33.30
  -3 -13  -2  393.38   33.25
  -3  13  -2  309.54   33.52
   3  13   2  386.84   34.18
   3 -13   2  386.19   35.21
  -5 -10   1    9.11    1.97
   5 -10  -1    7.47    2.86
   5  10  -1   20.45   16.20
  -5  10   1    9.11   12.26
   6  -4   1   10.74    5.10
   6   4   1   20.12    2.37
  -6   4  -1    1.66   10.90
   3  10   3  513.89   40.92
  -3 -10  -3  463.69   40.92
   3  10   3  468.77   41.36
  -3  10  -3  424.30   41.27
   3 -10   3  435.78   42.54
  -3 -10  -3  390.19   42.04
   0 -13  -3  162.57   13.84
   0 -13  -3  166.26   14.88
   0  13  -3  163.62   17.71
   0 -13   3  150.86   13.99
  -1  -8  -4   89.93    8.17
   1   8   4   75.08    7.79
  -1  -8  -4   87.29    7.23
  -4  -7  -3   99.25   12.91
  -4  -7  -3  108.37    9.94
   4   7   3  116.46    9.88
  -4   7  -3  109.13   10.96
   4   7   3  113.64   11.12
   4  -7   3  123.87   10.65
   3  -2   4 3786.38  287.43
   3   2   4 3774.66  287.43
  -3   2  -4 3443.06  287.46
   3   2   4 3151.00  287.11
  -3  -2  -4 3636.14  287.53
  -2 -12   3    9.51    1.76
   2  12  -3    5.05    3.97
   2 -12  -3    5.98    5.62
   2  -7  -4 1528.16  117.73
   2   7  -4 1275.67  117.74
   2  -7  -4 1439.99  117.90
  -2  -7   4 1324.59  117.61
  -4 -11  -2  133.47   11.86
   4  11   2  139.68   11.82
   4  11   2  144.20   14.18
  -4  11  -2  113.36   12.68
  -4 -11  -2  122.48   16.53
   4 -11   2  139.86   12.24
   5   8  -2   99.14    8.14
   5  -8  -2  100.98   10.24
  -5  -8   2   82.06    8.19
   3  -4  -4  563.82   49.70
   3   4  -4  600.95   49.73
  -3  -4   4  575.75   49.74
   6  -6   0 1819.86  142.70
  -6   6   0 1660.46  144.07
   6   6   0 1616.69  142.32
   6   5  -1   66.21    5.80
   6  -5  -1   71.17    8.50
  -6  -5   1   62.57    5.93
  -6   5   1   58.22   14.44
   1 -17   0  831.53   66.13
   1  17   0  624.27   66.32
  -1 -17   0  755.65   65.84
  -1  17   0  754.08   65.82
   5  10   1  258.03   25.86
  -5  10  -1  238.70   24.34
   5  10   1  279.59   23.02
   5 -10   1  269.59   23.27
  -5 -10  -1  253.53   23.06
  -5 -10  -1  252.62   26.58
   4 -13  -1  393.07   31.11
   4  13  -1  398.04   35.92
  -4 -13   1  343.84   31.13
   5   0  -3    0.94    1.33
   5   0  -3   -4.84    9.78
   2  16  -1 1072.11   83.86
   2 -16  -1  914.93   82.76
   4   8  -3   15.93    2.07
  -4  -8   3   18.44    2.23
   5  -1  -3   46.60   11.93
   5   1  -3   61.75    5.61
   5  -1  -3   64.83    5.66
   5   1  -3   43.68   11.71
   1 -13  -3   67.91    6.84
  -1 -13   3   70.75    6.44
   1  13  -3   86.20    9.10
  -3  -3  -4 1035.87   88.28
   3  -3   4 1105.88   88.19
   3   3   4 1073.39   88.19
   3   3   4 1002.82   87.82
   2  12   3  130.41   11.53
  -2 -12  -3  130.03   11.10
   2  12   3  125.93   11.60
  -2 -12  -3  125.78   13.62
  -2  12  -3  113.85   11.77
   2 -12   3  123.12   12.66
  -2  16  -1 1071.05  102.64
   2  16   1 1329.86  103.89
   2  16   1 1475.28  102.91
  -2 -16  -1 1177.26  102.56
   4 -13   1  123.81   10.73
   4  13   1  127.00   10.46
  -4  13  -1  104.80   11.43
   4  13   1  127.65   16.09
  -4 -13  -1  111.64   10.47
  -4 -13  -1  116.45   14.18
   0  -9  -4  465.82   37.21
   0  -9  -4  465.86   36.95
   0   9  -4  284.09   38.82
   0   9  -4  265.13   37.25
   0  -9   4  395.77   37.02
   2   7   4  884.37   73.71
   2  -7   4  765.34   74.08
  -2  -7  -4  868.26   74.09
   2   7   4  830.55   73.93
   6   5   1  397.12   33.64
  -6   5  -1  337.80   34.50
   6  -5   1  369.45   32.37
   6   5   1  369.41   31.88
  -1 -13  -3  202.05   23.27
   1  13   3  273.21   23.03
  -1 -13  -3  285.24   22.13
  -1  13  -3  244.08   22.55
   1  13   3  218.11   22.26
   1 -13   3  247.90   22.54
   5  11   0    4.97    1.53
  -5 -11   0   11.47    9.71
  -5  11   0   10.00    9.53
   5 -11   0    8.07    2.73
  -5 -11   0    9.34    1.91
   5  11   0   17.08   14.80
   5  -2  -3   97.38    8.78
   5  -2  -3  115.81   14.37
   5   2  -3  101.26    8.74
   5   2  -3  104.91   14.67
   3 -15  -1  353.41   24.55
   3  15  -1  376.94   26.95
   0  17   1   42.76    8.93
   0  17   1   30.20   10.69
   0 -17  -1   39.54    4.25
   5   8   2 2219.82  175.64
   5   8   2 2093.41  174.94
  -5   8  -2 1862.28  175.43
   5  -8   2 2154.92  175.18
  -5  -8  -2 1960.24  174.97
  -5  -8  -2 1729.82  176.18
   3   5  -4  249.50   21.01
  -3  -5   4  231.37   21.01
   3  -5  -4  248.11   20.98
  -3  15  -1  997.73  103.89
   3 -15   1 1208.58  104.75
   3  15   1 1304.35  105.26
   3  15   1 1365.45  103.86
  -3 -15  -1 1217.20  103.78
  -3 -11   3 1353.61  117.22
   3  11  -3 1403.36  117.27
   3 -11  -3 1368.98  117.43
   3 -11  -3 1230.40  118.13
   3   4   4  121.44   11.81
   3   4   4  128.72   10.94
  -3  -4  -4  118.85   12.23
   3  -4   4  114.50   11.71
   1   9  -4   37.41    7.22
   1  -9  -4   39.45    3.79
  -1  -9   4   41.00    3.82
   1  -9  -4   45.16    4.27
   5   3  -3   45.14   12.32
   5  -3  -3   56.61   12.32
   5   3  -3   61.07    5.39
   5  -3  -3   59.43    5.47
  -6  -6   1  246.84   21.23
   6   6  -1  240.11   21.15
   6  -6  -1  282.90   22.26
  -2 -15   2   57.29    5.56
   2  15  -2   69.20    7.09
   2 -15  -2   71.26    7.94
   4   8   3    0.28    4.59
  -4   8  -3    7.62    4.40
   4   8   3    3.62    1.19
  -4  -8  -3    4.83    8.07
  -4  -8  -3    1.68    1.53
   4  -8   3    1.06    3.58
   6   7   0  166.99   14.33
   6  -7   0  158.23   15.04
   6   7   0  150.84   19.94
  -6   7   0  149.07   20.81
   2  -8  -4  126.58   10.40
  -2  -8   4  112.19   10.16
   2   8  -4  112.68   10.73
   2  -8  -4  123.21   11.22
   6   0  -2 3213.12  264.43
   6   0  -2 3051.16  262.98
  -1  17   1   47.71    5.71
   1 -17  -1   53.69    5.01
  -1   9  -4   88.70    7.86
  -1  -9  -4   80.64    7.79
  -1  -9  -4   81.55    6.75
   1   9   4   65.94    7.29
   1   9   4   52.92    9.34
   1  -9   4   60.58    7.28
  -1 -17  -1  655.47   58.51
  -1  17  -1  680.62   58.60
   1  17   1  691.70   59.88
   1  17   1  815.93   59.37
   6  -1  -2  244.11   21.65
   6  -1  -2  242.83   25.49
   6   1  -2  256.74   21.65
   6   1  -2  245.35   26.41
   5   0   3   -0.39    1.51
   5   0   3   -0.59    4.33
   2  15   2  353.94   35.99
   2  15   2  479.32   35.86
   2 -15   2  408.17   36.18
  -2 -15  -2  442.18   36.38
  -2 -15  -2  432.47   35.45
  -2  15  -2  340.15   35.66
   4  12  -2   55.92   13.67
   4  12  -2   51.20    4.62
   4 -12  -2   43.14    4.69
  -4 -12   2   51.33    4.66
   0  16   2   29.47    3.16
   0  16  -2   51.83   11.10
   0 -16  -2   48.68    3.79
   0 -16   2   47.11    4.16
   0  16   2   45.36   10.67
   5   1   3   16.55    4.79
   5   1   3   11.97    1.96
  -5  -1  -3   22.30    7.42
   5  -1   3   14.30    2.11
  -4  14   0  166.53   18.89
  -4 -14   0  188.86   17.71
   4  14   0  222.42   17.71
   4  14   0  212.12   24.91
   4 -14   0  206.17   17.77
   5  -9  -2  154.33   15.37
  -5  -9   2  160.22   14.42
   5   9  -2  170.71   14.36
  -6   6  -1   23.37   10.59
   6   6   1   28.64    9.28
   6  -6   1   26.08    4.30
  -6  -6  -1   30.08    2.56
  -6  -6  -1   27.84   14.64
   6   6   1   10.39    2.20
  -5 -11   1   23.74    2.73
   5 -11  -1   19.82    3.20
  -5  11   1    8.63   12.45
   5  11  -1   28.23   17.46
   3 -14  -2 1003.57   84.88
  -3 -14   2  914.81   83.83
   3  14  -2 1130.71   85.61
   3  14  -2 1057.76   83.95
   5  -4  -3  509.79   43.72
   5   4  -3  503.98   43.69
   5   4  -3  527.48   46.15
   5  -4  -3  584.83   45.98
  -5  -4   3  504.52   43.74
   6  -2  -2 2085.89  176.68
   6   2  -2 2069.18  175.41
   6   2  -2 2109.28  177.31
   6  -2  -2 2005.92  175.42
  -3  11  -3  136.52   13.87
  -3 -11  -3  150.40   13.22
  -3 -11  -3  121.42   15.76
   3  11   3  139.95   13.99
   3  11   3  163.10   13.25
   3 -11   3  142.20   16.39
   5   2   3  282.42   24.78
  -5  -2  -3  265.52   26.33
   5   2   3  290.96   25.48
   5  -2   3  294.34   24.82
  -4  -9   3   24.55    3.13
   4   9  -3   34.57    3.06
   4  -9  -3   31.87    7.85
   3   5   4 1522.30  129.58
  -3  -5  -4 1450.73  129.70
   3  -5   4 1080.28  129.97
   3   5   4 1544.70  129.25
   3  -6  -4 2560.79  220.18
  -3  -6   4 2582.84  220.21
   3   6  -4 2556.38  220.21
  -2   8  -4  142.75   15.84
  -2  -8  -4  183.28   15.29
   2  -8   4  151.97   16.12
   2   8   4  183.23   15.43
  -2  -8  -4  177.14   16.21
   2   8   4  172.08   15.78
   5  11   1  682.83   55.41
  -5 -11  -1  584.14   53.24
  -5 -11  -1  563.75   55.15
   5 -11   1  616.21   53.38
   5  11   1  650.88   53.20
  -5  11  -1  588.02   54.07
   1 -16  -2  341.03   26.56
  -1 -16   2  280.00   26.25
   1  16  -2  357.69   27.46
  -4  12  -2   29.11    5.13
   4 -12   2   37.15    4.30
   4  12   2   31.60    7.76
  -4 -12  -2   32.92    3.42
  -4 -12  -2   25.52   11.50
   4  12   2   33.45    3.31
   2 -17   0  307.33   23.15
   2  17   0  321.09   22.60
  -2  17   0  224.11   22.03
   2  17   0  384.86   27.64
  -2 -17   0  249.31   22.00
   6  -3  -2   24.03   10.49
   6   3  -2   18.73   15.14
   6   3  -2   30.33    3.29
   6  -3  -2   35.49    3.47
  -3  14  -2  781.04   83.02
   3  14   2 1041.85   82.91
   3  14   2  879.97   83.46
  -3 -14  -2 1019.45   82.86
  -3 -14  -2  902.01   83.84
   3 -14   2  965.44   83.81
   2  13  -3  964.18   78.80
  -2 -13   3  883.63   78.49
   2 -13  -3  965.60   78.88
  -1 -16  -2   50.89    4.93
  -1  16  -2   59.70    5.75
   1  16   2   67.89    8.10
   1  16   2   47.60    5.66
   1 -16   2   55.15    6.25
  -5   3  -3  267.59   29.52
   5   3   3  334.25   28.68
  -5  -3  -3  344.34   30.36
   5   3   3  378.64   29.48
   0 -14  -3    8.04    4.91
   0  14  -3    6.07   10.55
   0 -14   3    4.80    2.20
   0 -14  -3    7.15    1.73
   0 -10   4  292.76   30.18
   0  10  -4  311.45   30.51
   0 -10  -4  386.58   30.11
   0 -10  -4  361.79   30.39
  -6   7   1  128.74   19.23
  -6  -7   1  145.70   12.70
   6   7  -1  138.95   12.58
   6  -7  -1  175.97   13.65
   6   0   2  972.98   83.63
  -5  -9  -2  257.84   23.71
   5   9   2  298.00   25.46
  -5  -9  -2  222.12   27.46
   5   9   2  284.34   23.65
  -5   9  -2  257.02   24.74
   5  -9   2  287.14   24.04
   6   1   2  212.21   18.68
   6  -1   2  220.86   18.71
  -6   1  -2  190.46   21.14
  -3  16   0   25.20    4.40
  -3 -16   0   29.47    3.03
   3  16   0   23.14    3.54
   3 -16   0   25.73    8.89
   3  16   0   29.29   16.06
  -5  -5   3  421.44   35.17
   5  -5  -3  414.20   35.15
   5   5  -3  395.74   35.10
   5   5  -3  329.38   37.78
   5  -5  -3  436.08   37.38
   4 -14  -1 1309.79  105.94
   4  14  -1 1452.17  108.90
   6   8   0  702.47   62.40
   6   8   0  799.80   65.00
  -6   8   0  723.18   64.85
   6  -8   0  796.71   62.75
  -6  -8   0  736.48   64.46
   6   2   2   13.88    2.13
   6  -2   2   16.10    4.90
   6  -2   2   15.79    2.35
   0 -18   0  123.30   10.39
   0  18   0  127.09   13.28
  -2 -13  -3  698.02   72.33
   2  13   3  772.94   71.64
  -2 -13  -3  862.50   71.45
   2 -13   3  879.29   71.99
  -2  13  -3  719.49   71.70
   2  13   3  942.54   71.71
   5  12   0   33.27    3.06
   5 -12   0   29.67    3.77
   5  12   0   40.40   16.70
  -5 -12   0   31.79   10.03
  -5 -12   0   27.96    3.34
  -5  12   0   21.83    9.65
  -6   7  -1  265.23   27.55
   6   7   1  324.24   27.55
   6  -7   1  306.79   25.45
  -6  -7  -1  287.67   25.09
   6   7   1  286.40   25.01
  -6  -7  -1  268.77   29.76
   1 -10  -4   93.40    8.68
   1 -10  -4   95.47    8.44
  -1 -10   4   98.56    8.46
   1  10  -4   92.73   10.75
  -4  -9  -3   11.08    1.88
   4   9   3    8.87    4.95
  -4  -9  -3    9.27    8.79
  -4   9  -3   -6.04    4.46
   4  -9   3    7.81    3.68
   4   9   3   13.26    1.60
   6  -4  -2 5161.97  442.10
   6   4  -2 5087.54  441.26
   6  -4  -2 5186.17  441.30
   6   4  -2 5433.58  443.03
   1  14  -3  337.71   28.33
   1 -14  -3  346.13   27.23
  -1 -14   3  291.80   27.09
   3   6   4  246.93   24.18
   3   6   4  281.51   23.63
   3  -6   4  242.80   26.00
  -3  -6  -4  244.24   24.50
   2  -9  -4   16.63    4.53
   2   9  -4   14.29    4.03
  -2  -9   4   16.03    1.90
   2  -9  -4   13.17    2.52
  -5   4  -3  721.59   76.27
   5   4   3  958.15   76.22
   5   4   3  906.64   75.70
  -5  -4  -3  776.44   76.69
  -4  14  -1    8.77    4.80
  -4 -14  -1   10.19    8.76
  -4 -14  -1   12.88    2.06
   4 -14   1    4.92   11.66
   4  14   1   16.20    2.08
   4 -14   1   11.75    2.77
   4  14   1   12.09   11.55
  -1 -14  -3  342.74   28.05
  -1 -14  -3  329.58   29.09
   1 -14   3  338.34   28.44
  -1  14  -3  318.74   28.42
   1  14   3  359.71   29.12
   1  14   3  288.82   28.13
   4   0  -4 2962.53  254.19
   3   7  -4   97.04    7.59
  -3  -7   4   85.62    7.53
   3  -7  -4   77.16    7.46
   3 -12  -3  609.50   49.18
   3 -12  -3  545.85   47.54
   3  12  -3  551.54   47.73
   3 -12  -3  540.04   47.64
  -3 -12   3  589.05   47.66
   1  10   4   59.18   10.74
   1  10   4   73.59    8.41
  -1 -10  -4   87.49    9.08
   1 -10   4   70.55    8.42
  -1  10  -4   58.89    8.89
   6   3   2  266.43   25.93
  -6   3  -2  206.32   26.42
   6   3   2  300.56   24.82
   6  -3   2  279.73   25.40
   4  -1  -4  709.17   62.01
   4   1  -4  734.77   62.01
   2 -17  -1  348.86   33.34
   2  17  -1  480.98   35.49
   5  10  -2  219.46   19.13
   5  10  -2  185.24   25.11
  -5 -10   2  236.80   19.21
   5 -10  -2  187.13   19.64
   1  18   0  707.48   99.45
  -1 -18   0 1109.21   99.02
  -1  18   0 1261.27   99.02
   1  18   0 1695.31  100.83
   1 -18   0 1188.07   99.24
   4  -2  -4  464.74   42.17
   4   2  -4  518.90   42.18
  -2  17  -1  185.54   16.55
  -2 -17  -1  187.28   16.32
   2  17   1  204.55   19.91
   2  17   1  189.87   17.08
   2   9   4  474.53   44.40
  -2  -9  -4  516.05   44.66
   2   9   4  529.52   44.25
   2  -9   4  491.40   44.59
  -2   9  -4  376.58   44.45
  -2  -9  -4  546.83   44.12
  -3  16   1  240.51   25.39
   3 -16  -1  345.09   26.77
  -5  -6   3  449.06   39.67
   5   6  -3  482.83   39.63
   5  -6  -3  462.63   41.57
   5   6  -3  368.52   42.45
   5  -6  -3  449.08   39.66
  -4 -10   3 1070.50   93.03
   4 -10  -3 1062.85   93.50
   4  10  -3 1098.79   93.02
   6  -5  -2   56.54   10.67
  -6  -5   2   63.11    5.85
   6   5  -2   62.26    5.66
   6  -5  -2   60.52    5.78
   6  -8  -1   51.70    6.44
  -6  -8   1   53.48    5.07
  -6   8   1   37.85   14.86
   5  -5   3   10.12    4.20
   5   5   3   16.42    5.01
   5   5   3   12.84    1.77
  -5  -5  -3   10.93    9.15
  -5   5  -3    6.38    5.84
   6  -4   2  929.12   73.58
  -6   4  -2  840.23   74.34
   6   4   2  901.04   73.96
   6   4   2  833.12   73.18
  -6  -4  -2  712.54   75.10
   4  13  -2  162.02   19.89
   4  13  -2  184.40   14.80
  -4 -13   2  177.43   14.78
   4 -13  -2  158.66   14.65
  -5 -12   1  196.79   16.03
   5  12  -1  205.98   24.19
   5 -12  -1  174.54   16.07
   3  16   1  711.25   54.34
  -3 -16  -1  647.50   52.13
  -3  16  -1  494.55   52.27
   3 -16   1  511.79   53.16
   3  16   1  649.16   52.24
   3  12   3  436.43   35.16
  -3  12  -3  333.16   35.48
   3 -12   3  417.35   36.50
  -3 -12  -3  334.07   36.73
  -3 -12  -3  425.49   35.13
   3  12   3  356.90   35.52
   4  -3  -4 1367.82  117.44
  -4  -3   4 1335.80  117.47
   4   3  -4 1394.00  117.44
   0  18   1 2133.76  168.61
   0 -18  -1 2109.49  168.08
   2  16  -2  220.11   18.14
   2 -16  -2  216.22   18.27
  -2 -16   2  190.16   17.24
   3   7   4  665.21   48.64
   3  -7   4  603.10   49.99
  -3  -7  -4  575.67   49.30
   3   7   4  630.01   49.07
  -5 -10  -2 1048.45   91.94
   5  10   2 1117.94   91.90
  -5  10  -2  914.35   92.41
  -5 -10  -2  836.47   93.59
   5  10   2 1084.69   92.81
   5 -10   2 1108.85   92.12
   6   8   1  131.92   11.66
  -6   8  -1  120.41   15.74
   6  -8   1  146.03   12.45
  -6  -8  -1  134.29   11.80
  -6  -8  -1   87.69   18.47
   6   8   1  146.86   16.36
  -5 -12  -1   42.42   11.64
   5 -12   1   33.39    4.44
  -5  12  -1   28.75    7.49
  -5 -12  -1   35.45    3.78
   5  12   1   45.52   12.48
   5  12   1   38.50    3.54
   4  15   0 1577.26   92.11
  -4 -15   0 1315.04   88.55
   4  15   0  731.47   88.46
   4 -15   0 1175.59   88.51
   4 -15   0 1069.15   90.27
  -4  15   0  981.29   88.95
   0  11  -4  931.11  104.54
   0  11  -4  834.91  105.44
   0 -11  -4 1372.58  104.27
   0 -11   4 1059.93  104.33
   0 -11  -4 1258.56  104.48
  -6  -9   0   71.58   13.94
   6   9   0   87.60    7.94
   6   9   0   94.07   17.04
   6  -9   0   99.36    8.74
  -6   9   0   96.94   15.53
  -2 -16  -2   37.94    3.66
   2  16   2   43.41    5.58
  -2  16  -2   35.94    4.59
   2  16   2   30.79    6.17
   2 -16   2   29.97    6.68
  -2 -16  -2   29.16    6.96
   4   0   4  317.82   27.52
   4   0   4  329.89   28.11
  -4   0  -4  316.37   28.34
   3  15  -2  421.82   32.58
   3  15  -2  358.51   29.69
   3 -15  -2  377.00   31.08
  -3 -15   2  323.74   29.47
   4  13   2 1704.25  140.50
  -4 -13  -2 1632.04  139.76
   4 -13   2 1646.63  139.89
  -4 -13  -2 1521.67  140.90
  -4  13  -2 1360.14  139.98
   4  13   2 1738.41  139.75
   4 -13   2 1384.86  140.96
   4  -1   4   99.64    8.54
   4   1   4   88.46    9.64
   4  -1   4   91.79    9.58
  -4  -1  -4   95.94   10.52
  -4   1  -4   80.93   10.27
   4   1   4   97.56    8.49
   0   0  -5    5.35    3.93
  -3  -8   4  151.91   13.31
   3   8  -4  154.59   13.41
   0 -17   2   43.38    4.76
   0  17   2   48.27   12.02
   0  17  -2   41.96   11.82
   0 -17  -2   47.76    4.61
   4  -4  -4  652.40   58.63
   4  -4  -4  695.55   59.84
  -4  -4   4  693.76   58.68
   4   4  -4  704.95   58.64
  -4  10  -3   38.86    5.64
   4  10   3   36.46    6.03
  -4 -10  -3   29.51    3.59
   4  10   3   40.82    3.48
   4 -10   3   39.51    4.87
  -4 -10  -3   26.31   10.25
   0   1  -5 4513.39  390.47
   0  -1  -5 4581.68  390.46
   1 -18  -1  403.79   20.32
  -1  18   1  336.34   20.43
   6   5   2   11.42    6.79
   6   5   2   18.49    2.24
  -6   5  -2    7.73    8.77
  -6  -5  -2    8.90   12.59
   6  -5   2   13.02    4.50
   2 -10  -4    7.14    4.14
   2  10  -4    8.00    4.34
   2 -10  -4   10.88    2.19
  -2 -10   4   10.11    1.66
  -1 -18  -1 3579.45  315.65
   1  18   1 4046.01  316.45
   1  18   1 3979.68  316.19
  -1  18  -1 3631.86  315.71
   6   6  -2 3866.95  324.37
  -6  -6   2 3650.05  324.41
   6   6  -2 4011.92  326.42
   6  -6  -2 3759.53  325.01
  -2 -14   3   76.49    7.03
   2 -14  -3   82.02    8.57
   2  14  -3   82.93    8.43
   4  -2   4 2792.15  223.54
   4  -2   4 2593.39  223.22
   4   2   4 2735.41  223.56
   4   2   4 2605.15  223.20
  -4  -2  -4 2562.57  223.70
  -4   2  -4 2279.52  223.60
   1 -11  -4 4816.89  391.89
   1  11  -4 4444.34  392.34
   1 -11  -4 4404.42  391.81
  -1 -11   4 4623.27  391.85
  -5  -7   3  396.04   35.36
   5  -7  -3  401.88   37.15
   5   7  -3  379.89   38.13
   5   7  -3  422.59   35.31
   5   6   3   62.34    5.73
   5   6   3   71.14    7.73
  -5  -6  -3   67.02   11.23
  -5   6  -3   66.41    8.10
   5  -6   3   67.29    7.00
   0   2  -5  100.44   10.02
   0  -2  -5  105.58    9.92
   3 -15   2  677.23   60.83
   3  15   2  784.92   59.88
  -3  15  -2  556.07   59.96
  -3 -15  -2  699.01   60.78
  -3 -15  -2  713.54   59.76
   3  15   2  664.42   60.50
   1   0  -5   -0.98    3.83
   0 -15  -3   80.75    7.02
   0 -15  -3   69.43    7.64
   0  15  -3   72.58   13.71
   0 -15   3   78.57    7.21
   1  -1  -5  502.56   42.95
   1   1  -5  487.41   42.99
  -5 -13   0    7.79    2.17
   5 -13   0    7.47    2.63
   5  13   0   14.82   17.27
  -5  13   0    6.58    8.97
   5  13   0   12.41    1.85
  -1 -11  -4 2644.72  209.91
  -1  11  -4 1823.72  209.83
  -1 -11  -4 2870.13  209.59
   1  11   4 1593.86  209.97
   1  11   4 2203.03  209.70
   1 -11   4 2235.94  209.72
  -1 -17   2    3.62    2.06
   1 -17  -2    4.56    3.43
   1  17  -2    0.81    7.25
  -2  14  -3   59.57    7.16
  -2 -14  -3   58.63   10.58
  -2 -14  -3   73.23    6.20
   2 -14   3   73.62    8.12
   2  14   3   76.96    7.39
   2  14   3   55.16    6.93
   4  -3   4  979.47   87.31
   4   3   4 1015.20   86.93
  -4  -3  -4  968.07   87.58
   4   3   4 1065.45   87.37
  -6  -9   1  341.46   29.03
   6  -9  -1  338.82   29.35
   6   9  -1  339.24   34.97
   5  11  -2   32.19   16.23
  -5 -11   2   49.25    4.39
   5 -11  -2   35.47    5.11
   5  11  -2   43.73    4.29
  -2  10  -4  164.59   17.18
  -2 -10  -4  183.48   17.57
   2  10   4  195.79   16.89
  -2 -10  -4  202.71   16.55
   2  10   4  165.40   16.97
   2 -10   4  176.92   17.47
   1  17   2  177.05   14.52
  -1  17  -2  156.77   12.65
   1 -17   2  152.84   12.97
  -1 -17  -2  140.56   12.22
   0  -3  -5 5788.37  396.19
   0   3  -5 5607.89  396.25
   1   2  -5  389.39   35.41
   1  -2  -5  423.74   35.40
   4  15  -1  335.54   30.82
   4 -15  -1  283.65   24.07
   4 -15  -1  265.35   28.04
  -1   0  -5    1.74    3.77
  -2 -18   0  731.79   62.39
  -2  18   0  646.73   62.40
   2  18   0 1021.22   65.59
   2 -18   0  776.24   62.97
   2  18   0  891.80   62.96
   4   5  -4  264.13   21.27
   4  -5  -4  264.78   23.26
   4  -5  -4  236.44   21.27
  -4  -5   4  235.88   21.31
  -7   0   0  454.51   41.30
   7   0   0  410.34   38.08
   3  13  -3 1461.01  121.41
   3 -13  -3 1565.27  122.17
  -3 -13   3 1363.55  121.29
  -1  -1  -5  366.95   31.46
  -1   1  -5  352.63   31.48
  -3  -8  -4    7.13    5.71
  -3   8  -4   14.47    4.48
   3   8   4   11.67    1.61
   3   8   4    7.17    3.93
   3  -8   4   11.84    8.52
  -3  17   0   18.58    4.49
   3  17   0   49.62   17.07
   3  17   0   41.82    4.42
   3 -17   0   37.83    8.16
  -3 -17   0   29.15    3.31
  -7   1   0  334.13   36.82
  -7  -1   0  402.77   36.85
   7   1   0  381.27   33.86
   7  -1   0  360.93   33.17
   1 -15  -3  252.17   20.16
  -1 -15   3  215.71   19.96
   1  15  -3  253.59   21.77
  -4 -11   3  171.32   14.48
   4 -11  -3  148.64   15.20
   4  11  -3  165.05   14.48
  -6  -6  -2  165.97   22.61
   6   6   2  238.77   19.32
  -6   6  -2  213.80   19.98
   6   6   2  194.28   17.41
   6  -6   2  218.17   18.16
   4  15   1   13.93   12.08
   4 -15   1   15.47   12.14
  -4 -15  -1   18.14    8.40
  -4 -15  -1   14.97    2.35
  -4  15  -1   12.21    4.64
   4  15   1   22.39    2.58
  -1   2  -5  364.79   30.02
   1  -2   5  339.31   29.36
  -1  -2  -5  376.09   29.96
   6  -9   1  525.82   45.16
  -6  -9  -1  440.47   47.74
   6   9   1  532.50   46.95
  -6  -9  -1  507.00   44.93
   6   9   1  535.20   44.86
  -6   9  -1  490.33   46.67
  -1 -15  -3  138.88   11.25
  -1 -15  -3  124.80   13.12
   1  15   3  146.28   13.68
   1  15   3  108.77   11.39
  -1  15  -3  126.41   11.90
   1 -15   3  136.03   11.85
  -1  -3   5  171.90   15.26
   1   3  -5  202.39   16.17
   1  -3  -5  217.19   15.93
   7  -2   0 4268.03  368.51
   7   2   0 4585.92  368.92
  -7  -2   0 4035.56  369.64
  -7   2   0 4092.57  369.76
  -4  -4  -4 2815.04  243.60
   4   4   4 2788.73  243.02
   4   4   4 3103.08  243.41
   6   7  -2  308.08   27.49
   6  -7  -2  279.47   28.77
  -6  -7   2  340.66   27.58
   0  -4   5  336.11   28.96
   0   4  -5  338.15   29.62
   0  -4  -5  344.25   29.42
   5   7   3   13.65    5.51
   5   7   3   16.99    2.01
  -5   7  -3   10.13    5.45
   5  -7   3   13.87    4.16
  -5  -7  -3   15.12    9.30
   6  10   0  429.91   34.00
   6 -10   0  369.78   34.21
  -6  10   0  310.71   37.16
   6  10   0  402.76   38.11
  -6 -10   0  437.23   36.81
  -6 -10   0  365.44   34.05
  -3  -9   4   86.93    8.23
   3  -9  -4   80.97   11.83
   3  -9  -4  109.18    8.44
   3   9  -4   90.25    8.44
  -5 -11  -2  146.78   21.14
   5  11   2  204.64   18.67
   5 -11   2  187.76   16.88
   5  11   2  195.61   16.46
  -5  11  -2  154.74   17.66
  -5 -11  -2  189.12   16.53
  -5 -13   1   56.23    5.19
   5 -13  -1   54.08    5.30
   5  13  -1   58.29   19.05
   0 -19   0   -1.61    2.52
   0  19   0    2.19    8.81
   0  19   0   17.38   11.92
   5   8  -3 1803.24  152.41
   5  -8  -3 1760.18  153.24
  -5  -8   3 1743.28  152.44
   3  13   3   45.51    4.31
   3 -13   3   38.33    9.02
   3  13   3   39.13    5.63
  -3 -13  -3   35.14   10.07
  -3 -13  -3   42.86    4.03
  -3  13  -3   30.53    5.43
  -1   3  -5 1273.82  106.84
   1  -3   5 1228.58  106.39
  -1  -3  -5 1322.15  106.77
   7  -3   0  256.34   22.64
  -7  -3   0  217.14   26.72
  -7   3   0  228.52   28.13
   7   3   0  239.64   24.46
   4 -14  -2  111.19   16.19
   4 -14  -2  101.36    9.79
   4  14  -2  128.40   10.06
  -4 -14   2  132.98   10.03
   0 -12   4 4415.79  441.03
   0 -12  -4 5855.75  441.18
   0  12  -4 4911.46  441.28
   0 -12  -4 5596.96  440.98
  -4  -6   4  101.97    8.91
   4   6  -4  102.32    8.83
   4  -6  -4   89.11   11.74
   4  -6  -4   98.52    8.86
  -7   0   1    1.03   13.32
   7   0  -1   -1.68   10.49
   7   0  -1    1.28    1.81
  -1  -4   5    3.87    1.04
   1  -4  -5    2.51    3.19
   1   4  -5    3.86    3.92
   7  -1  -1   79.32   11.99
  -7  -1   1   45.48   14.90
  -7   1   1   80.89   15.87
   7   1  -1   72.79    6.71
   7  -1  -1   74.80    6.74
   7   1  -1   70.48   13.31
   4  11   3   24.84    2.53
   4  11   3   21.63    5.50
  -4 -11  -3   23.13   10.42
   4 -11   3   23.06    4.13
  -4  11  -3   23.24    5.06
  -4 -11  -3   22.05    2.65
   4 -11   3   11.59   11.65
   5  13   1   23.83    2.62
   5  13   1   25.70   12.39
  -5 -13  -1   22.93   10.25
  -5 -13  -1   22.85    2.88
  -5  13  -1   20.57    7.23
   5 -13   1   26.24    3.63
   2 -18  -1  849.17   79.51
   2  18  -1 1176.40   81.05
  -2 -11   4  266.15   22.72
   2 -11  -4  260.25   23.17
   2  11  -4  256.73   23.43
   2 -11  -4  261.42   22.74
   3  17  -1    4.96   13.11
   3 -17  -1    7.49    7.66
   4   5   4    7.28    4.52
   4   5   4   10.90    1.53
  -4  -5  -4   11.99    6.41
  -2  18  -1  650.71   57.96
   2  18   1  868.38   59.93
   2  18   1  797.36   58.42
  -2 -18  -1  641.47   57.84
   2   0  -5    1.86    2.08
   7  -2  -1  977.34   84.39
   7  -2  -1 1070.30   85.61
   7   2  -1  982.34   84.37
   7   2  -1 1010.96   86.32
  -7  -2   1  948.30   86.44
  -7   2   1  869.47   86.57
   0  -5  -5 5437.38  466.97
   0   5  -5 5371.77  467.08
   0  -5   5 5451.18  466.72
   1  19   0  259.06   19.98
  -1  19   0  207.66   17.82
   1 -19   0  198.52   18.19
  -1 -19   0  191.19   17.83
  -1  -4  -5    4.38    3.69
   1  -4   5    4.05    1.04
  -1   4  -5    5.02    4.15
   2   1  -5  159.51   14.57
   2  -1  -5  155.92   14.43
  -6  -7  -2  393.78   43.67
   6   7   2  471.90   40.77
   6  -7   2  485.89   41.17
   6   7   2  543.33   42.00
  -6   7  -2  417.39   42.15
   3  17   1 1223.79   91.33
   3  17   1 1274.08   92.91
  -3 -17  -1 1084.01   91.13
   1 -12  -4  601.85   47.83
   1  12  -4  564.33   48.79
  -1 -12   4  577.56   47.76
   1 -12  -4  512.81   47.72
   7   4   0 3411.56  297.13
  -7   4   0 3418.41  299.11
   7  -4   0 3763.03  297.64
  -7  -4   0 3262.00  298.77
   4 -14   2  185.65   21.78
  -4  14  -2  158.07   18.32
  -4 -14  -2  202.63   17.74
   4  14   2  174.15   19.62
  -4 -14  -2  189.14   20.88
   4  14   2  225.66   17.77
   7   0   1   22.05    2.80
   7   0   1   15.14    7.35
   3   9   4  192.23   15.23
  -3  -9  -4  167.96   16.80
   3  -9   4  174.53   17.29
  -3   9  -4  167.21   16.02
   3   9   4  186.81   15.90
  -3  -9  -4  160.97   15.21
  -6 -10   1  197.00   16.43
   6  10  -1  194.64   24.97
   6 -10  -1  179.18   16.75
   2 -17  -2 5878.60  453.28
  -2 -17   2 4875.33  452.95
   2  17  -2 6038.15  453.35
  -7   1  -1 1979.21  176.89
   7   1   1 2034.98  174.98
  -7  -1  -1 1735.98  176.77
   7  -1   1 2214.62  175.59
   7   1   1 2120.42  175.68
   7  -1   1 2015.07  174.99
   4 -16   0  134.56   17.87
   4  16   0  153.35   12.68
  -4 -16   0  143.01   12.64
  -4  16   0  100.96   13.94
   4  16   0  162.36   21.67
   2   2  -5  805.55   78.27
   2  -2  -5 1177.90   78.56
  -1 -12  -4  168.94   13.52
  -1 -12  -4  147.88   14.56
  -1  12  -4  141.91   14.35
   1 -12   4  149.18   13.87
   1  12   4  104.44   16.05
   1  12   4  138.99   13.79
  -2 -11  -4  661.61   56.54
   2 -11   4  665.39   57.00
   2  11   4  722.63   56.83
  -2  11  -4  635.45   56.95
   2  11   4  608.34   56.78
  -2 -11  -4  638.37   57.20
  -7   3   1 1384.15  143.92
   7   3  -1 1696.03  143.94
  -7  -3   1 1606.00  143.86
   7   3  -1 1623.94  142.18
   7  -3  -1 1668.96  143.02
   7  -3  -1 1724.10  142.22
   3  16  -2 1793.50  155.08
  -3 -16   2 1738.47  154.93
   3  16  -2 2262.70  156.71
   3 -16  -2 1961.80  155.64
   1   5  -5  271.10   25.99
   1   5  -5  219.81   27.17
  -1  -5   5  298.91   25.41
   1  -5  -5  311.26   25.81
   6  -8  -2 3494.84  327.82
   6   8  -2 3938.25  327.43
  -6  -8   2 3767.57  327.49
   7  -2   1  183.36   15.99
  -7   2  -1  141.74   22.01
   7  -2   1  195.96   17.37
  -7  -2  -1  129.48   22.72
   7   2   1  182.92   15.92
  -5   8  -3  333.71   32.00
   5   8   3  360.84   32.00
   5   8   3  366.79   31.11
   5  -8   3  368.86   31.56
  -5  -8  -3  293.65   33.36
   2 -17   2  352.07   29.16
   2  17   2  262.90   28.89
  -2 -17  -2  328.86   28.27
   2  17   2  379.53   28.94
  -2  17  -2  321.84   28.55
   0  19   1   74.10   14.40
   0  19   1  101.54   11.76
   0 -19  -1   92.98    8.50
  -2 -15   3   65.78    6.22
   2  15  -3   73.16    8.25
   2 -15  -3   77.44    7.96
   5  12  -2 1498.87  112.38
  -5 -12   2 1309.20  109.56
   5  12  -2 1338.54  109.52
   5 -12  -2 1147.40  109.56
   6   0  -3    4.63    1.61
   6   0  -3   -6.81   12.92
   6 -10   1  276.25   23.48
  -6 -10  -1  253.56   23.22
  -6  10  -1  233.79   25.57
  -6 -10  -1  229.18   27.14
   6  10   1  274.08   23.13
  -5  14   0   27.84    9.35
   5  14   0   34.99    3.50
   5  14   0   30.28   17.60
   5 -14   0   28.86    3.90
  -5 -14   0   35.19    3.58
   2   0   5    0.22    1.73
  -2   0  -5   -1.64    4.13
   2   0   5    1.26    0.65
   6  -1  -3 1156.40   97.47
   6   1  -3 1205.64   97.80
   6  -1  -3 1105.28   95.42
   6   1  -3 1107.50   95.42
  -2  -3   5  144.70   12.44
   2   3  -5  116.07   12.88
  -4  -7   4  451.64   40.28
   4  -7  -4  459.28   41.45
   4   7  -4  509.30   40.27
   4  -7  -4  445.36   40.25
   2  -1   5  717.97   54.98
  -2  -1  -5  734.16   55.54
  -2   1  -5  749.75   55.55
  -1   5  -5   36.15    5.31
  -1  -5  -5   35.39    4.74
   1  -5   5   30.62    2.97
  -4 -12   3    8.28    1.90
   4  12  -3    8.11    2.25
   4  12  -3    5.45   11.47
   4 -12  -3    9.12    3.30
  -4  -6  -4 2027.27  186.31
   4   6   4 2225.46  185.67
  -4   6  -4 1899.92  186.07
   4   6   4 2171.13  186.05
   5  -9  -3  149.15   16.60
  -5  -9   3  156.62   14.46
   5   9  -3  173.95   14.41
   3  16   2  182.19   19.12
  -3  16  -2  158.73   17.88
  -3 -16  -2  207.82   17.49
  -3 -16  -2  213.69   19.41
   3  16   2  225.63   17.82
   3 -16   2  200.83   19.29
   7  -5   0  286.87   24.50
   7   5   0  271.42   23.54
   0 -18  -2   95.58    8.13
   0 -18   2   81.82    8.31
   0  18  -2   87.38   14.84
   0  18   2   76.43   14.14
   0   6  -5 1479.95  132.62
   0  -6  -5 1596.62  132.50
   0  -6   5 1538.43  132.24
   7   3   1 1270.73  112.08
  -7   3  -1 1186.58  114.19
   7  -3   1 1335.87  112.13
   7  -3   1 1375.37  112.59
   3 -10  -4   31.56    6.27
   3 -10  -4   23.40    3.02
   3  10  -4   24.74    3.63
  -3 -10   4   27.10    2.78
   3 -10  -4   29.26    9.09
   6  -2  -3 1488.60  126.84
   6   2  -3 1367.93  128.96
   6   2  -3 1468.95  126.83
   6  -2  -3 1539.84  128.64
   0 -16   3   15.85    2.91
   0 -16  -3   17.78    2.35
   0  16  -3   16.31   12.25
  -2 -15  -3   92.35    7.52
  -2 -15  -3   83.97   11.33
   2 -15   3   87.82    9.30
   2  15   3   61.06    8.10
  -2  15  -3   70.17    8.33
   2  15   3  101.45    9.03
  -7   4   1  426.88   49.05
   7   4  -1  527.37   45.92
  -7  -4   1  537.85   48.74
   7   4  -1  503.18   48.96
   7  -4  -1  560.02   45.98
   7  -4  -1  485.99   46.97
  -2   2  -5 1456.19   86.05
  -2  -2  -5 1469.75   86.04
   3 -14  -3  100.82   11.22
  -3 -14   3   83.32    7.62
   3  14  -3   85.69    8.24
   6  11   0  637.71   52.60
  -6  11   0  448.60   54.72
  -6 -11   0  595.91   52.66
  -6 -11   0  613.15   54.70
   6  11   0  665.14   56.10
   6 -11   0  599.38   52.78
  -1  19   1 1864.00  145.26
   1 -19  -1 2130.92  145.30
  -1 -19  -1  145.42   13.31
  -1  19  -1  156.16   13.48
   1  19   1  148.46   15.66
   1  19   1  194.77   17.15
   4 -16  -1  123.19   16.63
  -4  16   1  108.67   14.27
   5 -12   2  155.89   13.47
   5  12   2  159.45   13.00
   5  12   2  155.79   15.75
  -5  12  -2  137.14   14.43
  -5 -12  -2  141.59   18.71
  -5 -12  -2  134.63   13.06
  -2  -4   5  581.24   50.31
   2   4  -5  506.13   50.55
   6   8   2   70.71    6.29
  -6  -8  -2   52.06   14.85
  -6   8  -2   63.07   10.50
   6   8   2   70.44   10.09
   6  -8   2   70.52    7.35
  -6  -8  -2   68.57    6.42
   1   6  -5  274.70   25.56
   1   6  -5  224.71   26.92
  -1  -6   5  287.84   24.92
   1  -6  -5  322.96   25.33
   6   3  -3  439.72   37.75
   6  -3  -3  436.26   37.77
   6  -3  -3  442.18   40.77
   6   3  -3  441.68   41.92
  -1 -18   2 1702.11  157.16
   1 -18  -2 1982.45  157.28
   1  18  -2 2023.60  157.93
  -2  -3  -5   44.25    5.32
  -2   3  -5   45.69    5.61
   1 -16  -3   18.64    3.20
  -1 -16   3   15.41    2.53
   1  16  -3   19.24    8.08
  -7   4  -1    9.22   14.25
   7  -4   1   10.98    5.62
   7  -4   1   14.15    2.68
   7   4   1   15.99    2.35
  -4 -16  -1   52.49    5.10
   4  16   1   56.20   13.69
   4  16   1   59.39    5.27
  -4  16  -1   44.05    6.59
   4 -16   1   46.47   13.05
  -1  18  -2  127.74   11.23
   1  18   2  145.84   13.64
   1 -18   2  135.05   11.47
  -1 -18  -2  121.87   10.77
   1  18   2  104.29   11.15
   5 -14  -1  112.46    9.85
   5  14  -1  129.61   21.57
   1  16   3  161.65   15.24
   1 -16   3  133.65   12.62
  -1 -16  -3  144.24   12.08
   1  16   3  125.24   12.18
  -1  16  -3  142.52   12.70
  -1 -16  -3  153.53   13.35
   4  12   3   68.99    5.78
  -4 -12  -3   50.63   12.19
   4 -12   3   60.39    6.66
  -4 -12  -3   63.24    5.83
  -4  12  -3   43.43    7.24
   4  12   3   57.52    7.79
   4 -12   3   57.61   13.74
  -3 -14  -3  167.24   20.55
  -3 -14  -3  201.48   17.53
   3  14   3  239.23   17.78
  -3  14  -3  174.88   18.09
   3  14   3  171.83   18.18
   3 -14   3  206.89   19.41
  -1   6  -5  179.21   15.87
  -1  -6  -5  187.04   15.63
   1  -6   5  169.89   15.01
   0 -13   4  155.00   15.68
   0 -13  -4  192.56   15.57
   0  13  -4  180.02   16.30
   0 -13  -4  198.88   16.24
   3  18   0  221.03   17.75
   3 -18   0  221.07   19.41
  -3 -18   0  207.88   17.34
   3  18   0  263.50   25.24
   2 -12  -4  205.36   16.98
   2  12  -4  179.16   17.44
  -2 -12   4  192.96   16.47
   2 -12  -4  183.80   16.45
   7   5  -1   37.09    3.71
   7  -5  -1   41.37    7.57
   7  -5  -1   37.47    4.02
   7   5  -1   34.76   14.26
  -7  -5   1   36.18   13.37
  -7   5   1   23.03   14.79
  -7   6   0 1589.71  156.41
   7   6   0 1791.81  154.28
   7  -6   0 1867.86  154.70
   3  10   4 1440.77  113.29
   3  10   4 1230.32  113.55
  -3 -10  -4 1290.55  113.27
   3 -10   4 1333.53  113.96
  -3  10  -4 1162.00  113.61
  -3 -10  -4 1222.83  113.98
  -2 -19   0  183.48   16.27
   2  19   0  221.37   17.51
   2 -19   0  200.41   17.26
  -2  19   0  176.31   16.34
   6  -9  -2  691.50   62.50
   6   9  -2  757.79   61.99
  -6  -9   2  683.29   62.04
  -4  -7  -4   10.93    7.50
  -4   7  -4   15.06    5.39
   4  -7   4   14.75    4.46
   4   7   4   22.20    2.22
   4   7   4   14.23    4.88
   6   0   3   35.80    3.79
   5   0  -4 6395.48  547.36
   5   0  -4 6230.50  548.32
  -5  -9  -3   22.32    2.79
   5   9   3   23.73    2.48
   5   9   3   21.68    6.02
  -5   9  -3   25.33    5.95
  -5  -9  -3   16.40   11.52
   5  -9   3   21.02    4.26
   6  -4  -3 1892.03  158.29
   6  -4  -3 1800.78  156.80
   6   4  -3 1838.25  156.78
   6   4  -3 1898.75  158.83
  -6 -11   1   13.26    2.39
  -6  11   1   -9.19   14.08
   6 -11  -1   12.36    3.38
   6  11  -1   16.99   17.71
  -4 -15   2  487.20   43.29
   4 -15  -2  476.53   45.53
   4  15  -2  518.17   43.35
   4  15  -2  598.98   46.93
   6  -1   3 4217.47  361.09
   6   1   3 4077.51  361.07
   6   1   3 4681.41  361.50
   4  -8  -4  103.95   11.70
  -4  -8   4   96.53    8.64
   4   8  -4   98.01    8.63
   0  -7  -5 1541.19  121.60
   0   7  -5 1385.55  121.73
   0  -7   5 1388.14  121.33
   5  14   1  105.39    8.84
  -5 -14  -1  115.56   13.70
   5 -14   1   98.77    9.17
  -5 -14  -1   94.96    8.91
  -5  14  -1   73.22   10.89
   5  14   1  113.56   15.95
   5  -1  -4  178.63   15.40
   5  -1  -4  162.13   18.86
   5   1  -4  161.09   18.61
   5   1  -4  177.70   15.40
   2   4   5   43.88    5.01
  -2  -4  -5   44.73    5.48
  -2   4  -5   47.56    5.61
  -2  -5   5  125.29   11.26
   2   5  -5  113.49   12.01
   1 -13  -4  202.92   17.96
  -1 -13   4  205.79   18.00
   1  13  -4  221.94   20.29
   1 -13  -4  216.45   18.16
   6   2   3   48.08    7.72
   6  -2   3   66.58    5.88
  -6   2  -3   44.56   10.68
  -6  -2  -3   46.72   11.69
   6   2   3   62.27    5.74
  -7   5  -1 1404.52  142.97
   7   5   1 1672.18  141.27
   7  -5   1 1630.06  141.63
   7   5   1 1640.27  142.26
   5   2  -4 2802.43  237.11
   5  -2  -4 2656.24  238.12
   5   2  -4 2640.70  238.27
   5  -2  -4 2744.98  237.11
   2  12   4    6.21    4.34
  -2 -12  -4    6.12    6.49
   2  12   4    5.06    3.25
  -2  12  -4    4.00    4.05
  -2 -12  -4    8.11    1.49
   2 -12   4    4.35    4.74
  -6 -11  -1   32.91   13.19
   6  11   1   34.24   12.02
   6  11   1   40.88    3.83
  -6 -11  -1   35.35    3.95
  -6  11  -1   32.68   10.39
   6 -11   1   36.21    4.74
   1  -7  -5 1962.97  159.01
   1   7  -5 1714.59  159.17
  -1  -7   5 1904.36  158.81
   5  10  -3 2397.08  200.79
  -5 -10   3 2327.63  200.83
   5 -10  -3 2163.04  201.19
  -1 -13  -4  689.57   62.76
   1  13   4  653.77   62.34
  -1  13  -4  671.60   62.62
  -1 -13  -4  810.79   62.22
   1 -13   4  695.62   62.40
   4  15   2 2699.95  252.88
  -4 -15  -2 3009.94  252.28
  -4  15  -2 2258.48  252.46
  -4 -15  -2 2882.08  253.16
   4 -15   2 2999.31  253.38
   4  15   2 3301.32  252.31
   5 -13  -2   13.21    2.52
  -5 -13   2   17.43    2.49
   5  13  -2   15.11    2.31
   5  13  -2   13.96   15.69
   0  20   0  532.58   50.70
   0 -20   0  535.30   48.33
  -6  -3  -3  239.69   27.66
  -6   3  -3  276.07   27.05
   6  -3   3  286.30   25.21
   6   3   3  306.84   26.09
   6   3   3  297.64   25.18
  -7  -6   1  113.26    9.84
   7   6  -1  107.84    9.69
  -7  -6   1  118.37   16.31
  -7   6   1   87.51   17.72
   7  -6  -1  108.79   11.62
   5   3  -4   62.20    5.62
   5   3  -4   65.94   12.50
   5  -3  -4   62.17    5.67
   5  -3  -4   62.27   11.66
   3 -11  -4  625.67   49.64
   3 -11  -4  502.90   49.05
   3 -11  -4  598.33   48.55
   3  11  -4  543.10   48.72
  -3 -11   4  547.71   48.54
  -6  -5   3    9.83    2.19
   6   5  -3   -1.39   15.54
   6   5  -3    8.80    1.78
   6  -5  -3   12.76    2.08
   6  -5  -3    3.49   10.76
   6   9   2  257.16   21.43
  -6  -9  -2  246.89   26.68
  -6   9  -2  193.91   23.33
   6   9   2  270.31   23.46
  -6  -9  -2  237.48   21.51
   6  -9   2  248.14   21.93
   3 -18  -1   15.30    7.88
   3  18  -1   33.60   14.93
  -2   5  -5   78.01    7.26
  -2  -5  -5   79.92    7.19
   2   5   5   69.79    6.77
   1  -7   5   11.39    1.84
  -1  -7  -5   10.84    3.96
   3   0  -5    0.61    1.15
   7   0  -2  520.73   44.89
   7   0  -2  524.88   47.73
   7  -7   0  568.71   47.96
  -7   7   0  449.91   51.09
   7   7   0  551.73   47.46
   7   7   0  541.45   50.24
   3   1  -5  506.38   45.97
   3  -1  -5  558.73   45.96
   2 -19  -1   14.30    5.81
   2  19  -1   20.67   11.89
  -4 -13   3   77.77    6.26
   4 -13  -3   59.17   13.49
   4 -13  -3   58.53    6.21
   4  13  -3   67.76    6.35
   7   1  -2   48.03    4.58
   7  -1  -2   46.02    4.58
   7  -1  -2   46.99   12.92
   7   1  -2   44.44   14.88
   6  12   0  219.07   18.57
   6  12   0  263.98   25.83
  -6 -12   0  219.50   22.35
  -6 -12   0  205.30   18.66
   6 -12   0  219.36   18.85
  -2  -6   5  166.84   14.79
   2   6  -5  147.41   15.57
   3  18   1  921.72   71.22
  -3 -18  -1  830.36   69.19
   3  18   1  913.45   69.43
  -3  18  -1  664.99   69.32
   4  17   0 1445.60  106.84
  -4 -17   0 1257.86  106.77
   4  17   0 1603.79  110.34
   4 -17   0 1272.69  108.04
  -2  19  -1   54.88    6.12
   2  19   1   63.66    8.25
   2  19   1   79.96   12.91
  -2 -19  -1   62.66    5.70
   5 -15   0  448.10   39.96
   5  15   0  499.03   45.19
  -5 -15   0  469.33   39.96
   5  15   0  497.48   39.92
   3  -2  -5 1305.82  111.14
   3   2  -5 1276.40  111.18
   2  16  -3  526.62   40.88
  -2 -16   3  433.85   40.11
   2 -16  -3  537.19   40.60
  -4   8  -4 2081.16  194.59
   4   8   4 2353.81  194.18
   4   8   4 2226.95  194.56
   4  -8   4 1624.44  195.10
   4  -8   4 2425.04  194.51
  -4  -8  -4 2030.40  194.88
   2  18  -2  124.59   11.06
  -2 -18   2   95.75    9.05
   2 -18  -2  110.76   10.61
  -3 -17   2 1547.35  141.73
   3 -17  -2 1734.35  142.36
   3  17  -2 1777.22  142.00
   3  17  -2 2052.72  143.75
   7  -6   1   91.68    9.03
   7   6   1   81.86    7.48
   7   6   1   95.20   12.52
   7  -2  -2  191.12   21.62
   7   2  -2  208.15   24.50
   7   2  -2  205.66   17.85
   7  -2  -2  205.41   17.88
  -6   4  -3   33.84    8.74
   6   4   3   35.93    3.66
  -6  -4  -3   28.35   11.45
   6  -4   3   40.48    5.54
   6   4   3   41.49    6.37
   0  -8   5   27.70    2.75
   0  -8  -5   25.87    4.18
  -1  20   0  308.26   27.62
   1 -20   0  346.17   28.03
  -1 -20   0  307.39   27.65
   1  20   0  356.21   29.46
   5  -4  -4  828.95   74.70
   5   4  -4  835.84   76.54
   5  -4  -4  835.99   76.16
   5   4  -4  913.80   74.70
  -5  -4   4  871.23   74.74
  -5 -13  -2  383.12   40.08
  -5 -13  -2  411.70   37.49
   5  13   2  462.69   37.46
  -5  13  -2  356.14   38.19
   5  13   2  451.25   39.10
   5 -13   2  454.28   37.71
  -5   0  -4 1364.59  115.95
   5   0   4 1294.42  115.18
   5   0   4 1540.34  115.65
   4   9  -4    8.21    1.94
   4  -9  -4   16.27    8.15
  -4  -9   4    8.14    1.88
  -6 -10   2  460.18   40.12
   6  10  -2  482.00   40.06
   6 -10  -2  423.18   40.43
   2 -18   2  603.93   48.19
  -2  18  -2  523.61   47.79
   2  18   2  493.98   48.09
  -2 -18  -2  547.39   47.57
   2  18   2  663.82   48.31
   3 -15  -3   60.44    8.71
   3  15  -3   56.10    5.99
  -3 -15   3   48.65    4.85
   5  -1   4  929.24   78.12
   5   1   4 1008.67   78.62
  -5   1  -4  793.71   78.86
   5   1   4  878.35   78.10
   5  -1   4  982.19   78.59
  -5  -1  -4  876.47   78.95
   5  10   3   30.48    6.69
  -5 -10  -3   31.70    3.54
  -5 -10  -3   22.65   12.26
  -5  10  -3   24.65    6.60
   5 -10   3   32.44    4.92
   5  10   3   35.03    3.27
   3  -3  -5  293.61   24.73
   3   3  -5  274.94   24.80
  -3 -11  -4  188.88   16.79
  -3 -11  -4  174.43   18.83
   3  11   4  224.98   16.94
   3 -11   4  188.63   18.45
   3  11   4  171.45   17.37
  -3  11  -4  168.40   17.57
   2  16   3   79.57    9.54
  -2 -16  -3  109.59    9.04
  -2  16  -3   92.84    9.80
  -2 -16  -3   93.25   12.12
   2  16   3  118.84   10.67
   2 -16   3  111.88   10.67
   7   3  -2  277.12   24.59
   7   3  -2  260.03   30.29
   7  -3  -2  250.31   27.16
   7  -3  -2  296.53   24.63
   6   6  -3   42.96   16.24
  -6  -6   3   45.63    4.49
   6  -6  -3   46.77   11.33
   6  -6  -3   47.95    4.45
   6   6  -3   42.75    4.26
  -3 -17  -2 1969.06  160.97
  -3  17  -2 1524.55  161.10
  -3 -17  -2 2018.20  161.67
   3 -17   2 1892.15  161.55
   3  17   2 2086.33  161.16
   3  17   2 1756.01  161.49
   1  -8  -5   59.96    6.52
  -1  -8   5   68.41    5.80
   1   8  -5   49.70    7.34
   1   8  -5   41.16   11.58
  -2  -6  -5  342.54   24.98
   2   6   5  304.30   24.65
   0 -17  -3   99.53    8.73
   0  17  -3   95.07    9.38
   0  17  -3   95.63   15.25
   0 -17   3   96.19    8.93
   5  -2   4  658.43   53.39
   5  -2   4  622.27   52.90
  -5  -2  -4  571.82   53.85
   5   2   4  599.24   52.86
   5   2   4  646.12   53.42
  -7   7   1   42.73   16.13
  -7  -7   1   56.72    5.24
   7  -7  -1   54.35    7.29
   7   7  -1   51.57    5.06
   4  13   3  504.87   38.95
  -4  13  -3  353.51   39.39
   4  13   3  432.74   39.56
  -4 -13  -3  443.99   38.93
   4 -13   3  435.43   41.17
  -4 -13  -3  350.89   41.01
   0  20   1 2636.25  204.33
   0  20   1 1978.29  204.89
   0 -20  -1 2363.32  203.79
   2 -13  -4  492.35   40.21
  -2 -13   4  471.51   40.00
   2 -13  -4  433.24   39.94
   2 -13  -4  520.41   40.28
   2  13  -4  475.95   40.72
   7   0   2 1194.71  101.56
  -7   0  -2 1048.78  103.40
   3   0   5    0.12    0.98
  -3   0  -5    3.30    4.68
   3   0   5   -1.27    4.01
  -6 -12   1 1568.49  127.20
   6 -12  -1 1554.38  127.25
   6  12  -1 1808.70  130.66
   7   1   2  511.51   45.48
  -7   1  -2  475.69   48.19
   7  -1   2  539.84   45.51
   7  -1   2  568.98   46.17
  -3   1  -5  186.33   17.54
   3   1   5  200.02   16.57
  -3  -1  -5  184.09   17.64
   3  -1   5  162.91   18.50
   3  -1   5  196.65   17.33
   3  -1   5  184.45   16.60
   3   1   5  190.11   17.33
   0  14  -4  164.90   14.95
   0 -14  -4  151.74   15.06
   0 -14  -4  181.22   14.15
   0 -14   4  138.76   14.25
   0 -19  -2  468.35   38.15
   0  19   2  369.89   40.94
   0 -19   2  420.05   38.19
   0  19  -2  417.91   41.18
   6   5   3  543.15   47.06
  -6  -5  -3  465.06   49.19
  -6   5  -3  472.81   48.21
   6  -5   3  580.56   47.53
   6   5   3  606.20   47.86
   5   5  -4   84.05    7.40
   5   5  -4   71.59   13.85
   5  -5  -4   84.67    7.47
   5  -5  -4   82.08   12.63
  -5  -5   4   82.07    7.54
   4 -17  -1  614.02   56.58
   4  17  -1  793.47   59.69
  -4  17   1  617.51   55.80
   1  -8   5  146.05   13.23
  -1  -8  -5  177.29   13.92
  -2  -7   5  240.64   17.16
   2  -7  -5  191.24   17.02
   2  -7  -5  186.09   17.06
   2   7  -5  204.53   17.98
   5 -15  -1  100.60    8.84
   5  15  -1   98.49   21.65
  -5  15   1   56.76   14.40
   3  15   3   64.28    5.96
   3  15   3   52.47    6.64
  -3 -15  -3   47.45   11.31
   3 -15   3   53.41    8.72
  -3  15  -3   42.11    6.50
  -3 -15  -3   54.17    5.04
   7   8   0  758.63   63.03
  -7   8   0  528.85   63.32
   7  -8   0  728.84   60.70
   7   8   0  698.22   60.26
   3   4  -5  295.55   25.41
  -3  -4   5  285.08   25.36
   3  -4  -5  297.85   25.29
   5   3   4 1730.55  135.72
  -5  -3  -4 1458.29  136.00
   5   3   4 1560.38  135.25
   7   4  -2  587.62   53.23
   7  -4  -2  588.90   49.25
   7  -4  -2  534.07   50.56
   7   4  -2  562.08   49.19
   5  11  -3   18.88    2.38
   5 -11  -3   11.69    5.21
  -5 -11   3   11.18    2.48
   7   2   2  248.99   21.86
   7  -2   2  245.80   22.71
   7  -2   2  263.66   21.93
   1 -17  -3  103.19    8.41
   1  17  -3  107.11   12.19
  -1 -17   3   81.38    8.16
   3  -2   5    3.74    4.22
  -3   2  -5    6.53    4.65
   3   2   5    4.33    4.05
   3  -2   5    5.19    1.30
   3  -2   5    1.00    7.40
  -3  -2  -5    6.65    5.13
   3   2   5    4.81    0.93
   7  -7   1  283.54   26.01
  -7   7  -1  251.77   29.40
  -7  -7  -1  284.84   30.87
   7   7   1  314.44   28.44
   7   7   1  298.72   25.47
   6  10   2   10.11    8.73
  -6 -10  -2   13.61    2.48
  -6  10  -2    9.05    8.21
  -6 -10  -2    2.70   14.08
   6  10   2   14.26    2.07
   6 -10   2   12.69    4.05
  -4  17  -1   15.79    5.02
  -4 -17  -1   20.88    2.70
   4  17   1   18.76   13.15
   4  17   1   21.87    3.16
   6 -12   1  488.79   42.44
  -6 -12  -1  468.57   42.27
  -6 -12  -1  490.06   44.76
  -6  12  -1  386.35   43.64
   6  12   1  514.14   42.22
   6  12   1  571.48   45.17
  -1  20   1   79.34    8.85
  -1  20   1   80.42    7.44
   2  13   4    6.04    3.21
   2 -13   4    3.81    4.81
  -2 -13  -4    6.72    1.49
  -2  13  -4    7.45    4.53
   2  13   4    7.72    4.86
  -2 -13  -4    9.70    7.23
   1  17   3   23.65    9.72
  -1 -17  -3   23.09    2.54
   1  17   3   17.44    2.85
   1 -17   3   19.94    4.06
  -1 -17  -3   29.10    5.17
  -1  17  -3   18.84    4.11
   1  14  -4   89.41   11.35
  -1 -14   4   71.91    6.62
   1 -14  -4   73.77    6.61
   1 -14  -4   68.62    7.24
  -5 -15  -1  587.98   50.63
   5  15   1  661.42   53.25
  -5 -15  -1  548.27   52.34
   5 -15   1  571.33   50.71
   5  15   1  636.01   50.61
  -5  15  -1  426.21   51.27
  -1  20  -1  904.75   76.66
   1  20   1 1082.13   77.90
   1  20   1  910.99   77.63
  -1 -20  -1  851.20   76.57
  -1 -19   2    8.91    2.38
   1 -19  -2   10.13    3.38
   1  19  -2   11.41    9.01
   4 -16  -2   71.79   13.54
   4  16  -2  104.77   15.93
   4  16  -2   81.86    7.53
  -4 -16   2   78.07    7.25
   4  -9   4 1360.55  141.42
  -4  -9  -4 1376.55  141.09
   4   9   4 1560.75  140.69
  -4   9  -4 1404.54  140.69
   4   9   4 1763.19  140.31
   4  -9   4 1613.84  140.61
   3 -12  -4  627.04   57.02
   3 -12  -4  740.95   57.46
   3 -12  -4  687.93   56.50
  -3 -12   4  630.80   56.53
   3  12  -4  615.28   56.76
   7  -3   2  106.68   11.81
   7   3   2  122.08   10.64
   7  -3   2  122.28   10.72
  -7   3  -2   97.99   16.25
   7   3   2  120.66   12.96
   3   3   5  394.19   35.80
   3  -3   5  328.74   36.33
  -3  -3  -5  392.78   36.05
   3   3   5  420.49   35.26
  -3   3  -5  364.85   35.97
   1 -19   2  129.88   10.98
  -1 -19  -2  117.38   10.37
  -1  19  -2  115.52   10.78
   1  19   2  136.26   14.33
   1  19   2  105.09   10.70
   0  -9   5 1641.32  139.56
   0  -9  -5 1584.50  139.75
  -6  -7   3   57.13    5.35
   6   7  -3   40.48   16.57
   6  -7  -3   46.12   11.33
   6   7  -3   57.84    5.14
   6  -7  -3   51.88    5.28
   1  14   4    8.87    2.64
   1  14   4    8.44    9.59
  -1  14  -4    6.85    4.35
  -1 -14  -4   12.10    1.66
  -1 -14  -4    6.45    6.47
   1 -14   4    9.36    2.98
  -5  -4  -4  142.65   16.95
   5   4   4  165.14   14.26
   5   4   4  166.52   15.39
  -2  -7  -5    7.91    4.52
   2  -7   5    3.87    3.21
   2   7   5    4.29    3.68
   3 -19   0 1446.72  119.02
   3  19   0 1559.45  118.63
  -3  19   0 1180.39  118.44
  -3 -19   0 1392.07  118.34
   3  -5  -5  209.20   17.87
  -3  -5   5  204.74   17.97
   3   5  -5  205.96   18.08
  -5 -14   2  398.87   32.20
   5  14  -2  403.76   32.16
   5 -14  -2  334.86   32.08
  -6  -6  -3   54.11   13.54
   6   6   3   63.40    8.90
  -6   6  -3   62.81   10.28
   6   6   3   75.66    6.58
   6  -6   3   70.00    7.82
   7  -5  -2   60.67    5.37
   7  -5  -2   49.74    9.78
   7   5  -2   52.11    5.17
   7   5  -2   37.86   18.18
   5  -6  -4  414.08   35.69
   5  -6  -4  424.34   37.83
   5   6  -4  392.37   38.71
  -5  -6   4  424.14   35.74
   5   6  -4  407.80   35.66
   4 -10  -4   21.11    8.58
  -4 -10   4   15.81    2.16
   4  10  -4   11.88    2.36
  -7  -8   1   81.18    7.17
   7  -8  -1   65.16    8.49
   6  13   0   10.76   17.00
   6 -13   0    5.25    3.07
  -6 -13   0    5.63    2.19
   6  13   0    5.92    1.76
  -6  13   0    3.77   12.52
  -2  20   0   88.19    8.15
   2 -20   0   89.03    9.72
  -2 -20   0   84.02    8.03
   2  20   0  109.37   10.33
   1   9  -5   16.83   11.28
   1  -9  -5   26.28    3.85
  -1  -9   5   27.33    2.77
   4  14  -3  345.51   33.78
   4  14  -3  364.87   30.41
   4 -14  -3  358.60   33.22
  -4 -14   3  340.80   30.31
   4  16   2  180.91   14.01
  -4  16  -2  128.90   14.65
  -4 -16  -2  150.54   13.90
  -4 -16  -2  162.99   17.39
   4 -16   2  148.64   17.70
   4  16   2  166.18   16.48
   6  11  -2   77.79   20.37
   6  11  -2   64.68    5.81
  -6 -11   2   60.21    5.94
   6 -11  -2   63.24    6.98
   7   4   2  687.08   51.80
  -7   4  -2  489.33   52.80
   7  -4   2  659.54   51.29
   7   4   2  575.21   50.71
   7  -4   2  575.88   50.77
   3   4   5  249.01   20.98
  -3  -4  -5  242.08   22.03
   3  -4   5  192.00   22.25
  -3   4  -5  221.09   21.88
   3   4   5  229.43   21.72
  -5  11  -3  233.26   25.09
   5  11   3  288.91   24.10
  -5 -11  -3  281.05   24.17
  -5 -11  -3  208.81   27.63
   5  11   3  250.07   25.18
   5 -11   3  285.75   24.55
   2   8  -5  559.36   52.39
   2  -8  -5  611.07   51.81
  -2  -8   5  648.09   51.90
   2  -8  -5  758.31   52.13
   2  -8  -5  544.87   51.83
   1  -9   5  941.72   85.91
  -1  -9  -5 1204.21   86.27
   5   5   4  119.90   12.46
   5   5   4  130.26   11.05
  -5   5  -4  105.94   12.76
  -5  -5  -4  106.57   14.20
   3 -12   4  551.55   48.54
  -3  12  -4  482.81   48.17
  -3 -12  -4  562.48   47.72
   3  12   4  487.78   48.06
  -3 -12  -4  449.32   48.81
   3  12   4  641.50   47.88
   7   8   1  598.07   50.72
   7  -8   1  574.81   49.15
   7   8   1  559.78   48.73
  -7   8  -1  462.57   51.24
  -7  -8  -1  539.69   52.25
  -7  -8  -1  579.42   48.81
   7   9   0  327.97   35.60
   7   9   0  381.66   31.79
  -7   9   0  264.35   36.24
  -7  -9   0  392.55   35.32
  -7  -9   0  360.94   31.89
   7  -9   0  356.53   32.23
   5 -14   2  234.00   18.82
   5  14   2  220.57   21.05
   5  14   2  234.78   18.48
  -5 -14  -2  157.64   22.11
  -5 -14  -2  186.05   18.52
  -5  14  -2  183.66   19.52
   5  16   0  283.41   29.40
   5  16   0  253.95   21.17
   5 -16   0  182.58   25.63
  -5  16   0  155.24   23.03
  -5 -16   0  234.83   21.18
   5 -16   0  256.23   21.21
   3   6  -5  260.10   24.63
   3  -6  -5  345.26   24.87
  -3  -6   5  274.42   24.49
   3  -6  -5  286.09   24.42
   7  -6  -2  554.63   52.61
  -7  -6   2  607.06   51.69
   7   6  -2  569.30   55.89
   7  -6  -2  616.88   51.69
   7   6  -2  589.90   51.62
   3 -19  -1 1087.22   98.02
   3  19  -1 1290.39  100.07
  -2 -17   3   10.48    2.24
   2 -17  -3   15.01    5.21
   2  17  -3   10.83    6.61
   6   8  -3    9.55    1.83
   6   8  -3    3.63   15.36
  -6  -8   3   11.31    2.31
   6  -8  -3    7.90    8.27
   4 -18   0  209.48   19.66
   4  18   0  204.25   15.83
   4  18   0  224.76   25.32
  -4 -18   0  171.94   15.65
  -7   5  -2    7.13   11.72
   7   5   2   26.95    7.91
   7   5   2   21.52    2.75
   7  -5   2   21.17    5.41
  -7  -5  -2   13.08   15.43
  -3  -5  -5   95.85   11.00
   3   5   5   95.34   10.30
   3  -5   5   84.98   11.33
   3   5   5  108.53    9.22
   6 -13  -1  239.01   20.31
   6  13  -1  286.46   29.39
  -6  -7  -3  308.43   37.38
  -6   7  -3  355.59   36.00
   6   7   3  414.60   35.64
   6   7   3  404.74   34.64
   6  -7   3  424.59   35.15
  -4 -14  -3  163.71   14.22
  -4  14  -3  125.21   14.99
  -4 -14  -3  116.12   18.43
   4  14   3  144.34   15.41
   4 -14   3  163.54   18.45
   4  14   3  179.45   14.27
   5  -7  -4   16.58    9.59
   5  -7  -4   10.32    2.05
  -5  -7   4    7.82    2.08
   5   7  -4   22.59   12.58
   5   7  -4   11.94    1.85
   2   8   5  171.65   15.36
   2  -8   5  150.93   15.18
  -3 -16   3   63.82    6.33
   3 -16  -3   86.02    9.74
   3  16  -3   81.09    7.83
   6  11   2  245.53   22.70
   6  11   2  237.44   20.07
  -6 -11  -2  178.84   25.26
  -6  11  -2  185.25   21.93
   6 -11   2  225.54   20.52
  -6 -11  -2  233.61   20.18
   3  19   1 1372.82   97.36
  -3 -19  -1 1125.80   96.98
   3  19   1 1510.13   99.12
  -3  19  -1  947.47   97.10
   0 -21   0   -1.03    2.72
   0  21   0    0.31   13.52
   0  21   0    6.97   10.21
   2  14  -4    5.87    6.28
   2 -14  -4    8.59    4.10
  -2 -14   4    7.57    1.95
   3  18  -2  463.40   38.22
   3  18  -2  452.74   35.00
  -3 -18   2  373.68   34.46
   3 -18  -2  431.04   35.58
  -5 -12   3 2245.70  190.75
   5  12  -3 2178.46  192.46
   5 -12  -3 2102.69  190.85
   5  12  -3 2271.58  190.72
   2 -20  -1  732.49   65.59
   2  20  -1  859.91   67.53
   4 -10   4  859.07   71.82
   4  10   4  897.13   71.47
  -4  10  -4  672.84   71.93
  -4 -10  -4  705.38   72.62
   4 -10   4  778.12   73.08
  -4 -10  -4  824.15   71.50
   4  10   4  768.15   71.91
   2 -19  -2 1311.16   95.42
  -2 -19   2 1005.57   94.98
   2  19  -2 1277.55   95.68
   0 -10  -5  612.75   50.98
   0 -10   5  581.63   50.74
   2  20   1 1296.08   95.76
  -2 -20  -1 1026.87   95.10
  -2  20  -1 1116.74   95.22
  -2 -17  -3    8.20    1.84
   2 -17   3    5.68    5.23
   2  17   3   10.42    5.87
   2  17   3    2.76    3.21
  -2 -17  -3   10.06    6.76
  -2  17  -3    8.98    4.17
   0 -15   4  610.09   59.07
   0 -15  -4  741.16   59.01
   0  15  -4  731.58   59.47
   0 -15  -4  678.70   59.46
   0  15  -4  508.47   61.38
  -5  -6  -4  678.22   66.05
   5  -6   4  721.39   65.28
   5   6   4  807.38   65.47
  -5   6  -4  707.80   65.57
   5   6   4  766.69   64.84
   6 -13   1  153.84   13.65
  -6 -13  -1  148.75   13.30
   6  13   1  153.19   13.17
  -6  13  -1  103.84   16.49
  -6 -13  -1  150.58   18.00
   6  13   1  166.08   19.24
   7  -9  -1   12.70    4.95
   7   9  -1   11.63   16.90
  -7  -9   1   13.19    2.69
  -7   9   1    3.13   15.01
  -3  18  -2    1.54    3.70
   3  18   2   -1.24    4.46
   3  18   2   -0.99    7.24
   3 -18   2    4.72    7.51
  -3 -18  -2   -0.41    1.91
   2  19   2  179.68   14.43
  -2  19  -2  143.15   13.13
  -2 -19  -2  139.36   12.64
   2  19   2  129.71   13.92
   2 -19   2  160.15   13.97
   0  18  -3 1238.03  104.35
   0  18  -3  994.90  105.94
   0 -18   3 1169.17  104.16
   0 -18  -3 1252.13  104.11
  -5  16   1 1797.89  149.56
   5 -16  -1 1699.66  148.33
  -2  14  -4  357.79   36.26
  -2 -14  -4  453.85   35.75
  -2 -14  -4  382.11   37.12
   2  14   4  458.82   36.45
   2 -14   4  425.37   36.30
   2  14   4  334.67   35.96
   1  21   0  567.75   48.82
  -1 -21   0  507.75   47.34
   1  21   0  815.37   50.63
  -1  21   0  542.27   47.32
  -1  21   0  801.93   48.68
   1 -21   0  530.16   47.56
   1 -10  -5   11.47    1.26
   1 -10  -5   11.98    3.14
  -1 -10   5   14.17    1.79
   1  10  -5    7.01   11.44
   3  13  -4  483.43   39.63
   3 -13  -4  443.42   39.18
   3 -13  -4  460.56   39.65
   3 -13  -4  528.85   40.23
  -3 -13   4  456.62   39.28
  -3 -16  -3  119.48   14.17
  -3 -16  -3  122.71    9.86
   3 -16   3  108.44   12.15
   3  16   3  125.06   10.67
   3  16   3   78.39   10.81
  -3  16  -3   83.63   10.67
  -2  -9   5  555.67   44.48
   2  -9  -5  490.78   44.40
   2  -9  -5  618.02   44.68
   2   9  -5  496.60   45.19
   2  -9  -5  503.66   44.44
   4 -11  -4  428.97   36.82
  -4 -11   4  417.77   35.72
   4  11  -4  406.63   35.76
   4   0  -5    1.51    1.25
   1  15  -4  688.03   58.55
   1 -15  -4  719.45   56.86
  -1 -15   4  594.17   56.88
  -7  -6  -2  853.52   92.66
   7   6   2 1045.67   90.22
   7  -6   2 1101.27   90.62
   7   6   2 1151.59   91.24
  -7   6  -2  910.75   91.86
  -3  -7   5   25.05    2.85
   3  -7  -5   31.35    7.61
   3  -7  -5   28.21    2.64
   3  -7  -5   34.51    4.07
   3   7  -5   25.22    4.13
   3   6   5    9.00    4.22
   3   6   5    7.86    1.37
  -3  -6  -5    8.25    5.49
   3  -6   5    7.03    6.07
   4  -1  -5  670.97   55.64
   4   1  -5  624.87   55.63
   7   9   1   32.54    3.28
   7   9   1   24.49   11.80
  -7  -9  -1   31.23    3.65
  -7  -9  -1   30.69   15.28
   7  -9   1   24.10    5.11
  -7   9  -1   20.17   13.20
   7   7  -2  737.56   74.80
   7  -7  -2  780.44   71.73
   7   7  -2  817.02   70.94
   7  -7  -2  850.38   71.02
  -7  -7   2  828.16   71.02
   4 -18  -1 1897.68  169.95
  -4  18   1 1920.62  169.34
   4  18  -1 2425.09  172.03
   5 -16   1   55.79   15.20
  -5 -16  -1   59.63   11.39
   5  16   1   66.58    6.17
   5 -16   1   65.48    6.49
   5  16   1   62.40   14.96
  -5 -16  -1   72.42    6.27
  -5  16  -1   35.13    8.90
  -1 -10  -5   91.90    8.00
   1 -10   5   68.70    6.66
  -1  10  -5   69.78    7.96
   6 -12  -2  161.82   16.48
  -6 -12   2  179.13   16.21
   6  12  -2  199.68   16.15
  -7 -10   0 1728.01  160.11
  -7  10   0 1347.52  160.32
   7  10   0 1977.13  160.64
   7  10   0 1927.31  158.55
  -7 -10   0 1814.10  158.62
   7 -10   0 1820.07  158.77
   1 -18  -3   25.66    3.47
  -1 -18   3   20.03    3.07
   1  18  -3   27.36   10.56
   1  15   4    8.75   10.10
  -1 -15  -4    6.93    7.17
   1  15   4   12.32    2.44
  -1  15  -4   10.43    4.38
   1 -15   4    8.92    2.92
  -1 -15  -4   10.43    1.74
   4  -2  -5  392.43   34.53
   4   2  -5  412.69   34.55
  -5  12  -3  314.15   32.96
   5 -12   3  375.13   32.55
  -5 -12  -3  251.10   35.20
   5  12   3  349.42   33.17
   5  12   3  395.79   32.18
  -5 -12  -3  369.26   32.23
   0  21   1  222.22   27.71
   0 -21  -1  259.52   23.20
   4  18   1   43.90   14.22
  -4 -18  -1   42.56    4.36
  -4  18  -1   32.36    6.06
   4  18   1   46.95    4.78
   0  20   2  128.31   21.02
   0 -20  -2  181.92   15.41
   0 -20   2  170.89   15.50
   0  20  -2  153.70   21.44
  -6   8  -3  361.54   37.19
  -6  -8  -3  351.28   39.16
   6  -8   3  455.71   36.52
   6   8   3  452.90   37.04
   6   8   3  414.05   35.99
   5  -8  -4    1.98    1.84
  -5  -8   4    1.51    1.81
   5  -8  -4   13.06    9.93
   5   8  -4    2.24    1.56
   5   8  -4    2.15   13.00
   6  14   0  767.26   61.06
  -6 -14   0  699.60   61.10
   6 -14   0  682.28   61.15
   6  14   0  760.88   65.18
   4  17  -2    6.14    3.28
  -4 -17   2    6.09    2.19
   4 -17  -2    3.00   10.94
   4  17  -2    7.39   14.69
  -5 -15   2    5.79    2.22
   5  15  -2    9.77    2.32
   5  15  -2   11.69   17.88
   5 -15  -2    9.27    1.88
  -1  18  -3    2.24    3.97
   1 -18   3    0.57    3.47
  -1 -18  -3    8.26    1.94
   1  18   3    4.21    2.16
  -6  -9   3  140.36   12.88
   6   9  -3  151.20   12.76
   6  -9  -3  129.96   14.80
  -2  -9  -5  117.80    9.92
   2   9   5  101.32    9.06
   2  -9   5   89.07    8.99
  -5   7  -4   59.04    9.37
   5  -7   4   72.31    8.34
  -5  -7  -4   68.63   11.90
   5   7   4   77.28    9.00
   5   7   4   82.08    7.03
  -4 -15   3  697.77   61.02
   4  15  -3  810.83   63.75
   4 -15  -3  772.95   62.82
   4  15  -3  705.26   61.11
  -3 -13  -4  279.92   29.46
   3 -13   4  334.24   28.78
  -3  13  -4  281.15   28.24
   3  13   4  360.77   27.93
  -3 -13  -4  325.53   27.66
   3  13   4  282.96   28.10
   4   3  -5    5.72    1.53
   4  -3  -5    4.80    1.26
   1  20  -2  543.71   43.83
  -1 -20   2  448.15   41.90
   1 -20  -2  542.23   42.11
  -1  21   1  128.47   12.32
  -1  21   1  160.88   13.09
   8   0   0 1780.83  152.50
  -8   0   0 1723.85  154.23
  -1 -21  -1 1556.16  136.80
   1  21   1 1607.15  137.83
   1  21   1 1746.66  137.85
  -1  21  -1 1604.43  136.87
  -8  -1   0  203.41   26.78
   8  -1   0  230.63   21.54
  -8   1   0  158.17   26.87
   8   1   0  233.71   22.00
  -4 -17  -2  293.62   24.98
  -4 -17  -2  264.50   26.88
   4  17   2  295.20   26.80
   4 -17   2  301.02   27.62
   4  17   2  325.31   25.13
  -4  17  -2  213.62   25.40
   1  20   2  261.44   22.32
   1 -20   2  218.67   19.38
  -1  20  -2  249.38   19.43
   1  20   2  178.75   19.23
  -1 -20  -2  226.95   19.06
   4  11   4  277.94   22.68
   4  11   4  232.61   23.36
  -4 -11  -4  265.59   22.71
  -4  11  -4  220.41   23.46
   4 -11   4  240.55   25.54
  -4 -11  -4  211.55   25.04
   7   7   2   42.77    9.06
   7  -7   2   37.57    6.11
   7   7   2   41.95    4.03
  -7  -7  -2   25.54   16.22
  -7   7  -2   13.64   12.31
   3   7   5  603.49   59.09
  -3  -7  -5  663.53   59.43
   3  -7   5  601.56   59.21
   3   7   5  712.75   58.68
   6  12   2   55.46    4.86
   6  12   2   58.34   10.58
  -6 -12  -2   45.04   15.35
  -6  12  -2   39.37    9.16
  -6 -12  -2   45.67    5.09
   6 -12   2   53.49    5.99
   7 -10  -1 1017.86   87.15
  -7 -10   1 1071.08   86.94
   7  10  -1 1257.22   90.90
   0 -11  -5 1256.19   92.41
   0 -11   5 1118.48   92.16
   0  11  -5  993.76   92.56
   0 -11  -5 1047.59   92.06
  -5  15  -2 1563.99  173.44
  -5 -15  -2 1713.05  174.22
   5 -15   2 1740.90  174.51
   5  15   2 2051.85  174.06
   5  15   2 2190.88  173.09
   5 -15   2 2123.69  173.24
  -5 -15  -2 2000.49  173.12
  -3  20   0   42.00    5.55
   3  20   0   50.82    6.81
   3 -20   0   46.43    8.04
  -3 -20   0   42.22    4.50
   3  20   0   51.06   18.66
   3   8  -5  214.77   18.81
   3  -8  -5  249.35   18.70
   3  -8  -5  202.38   18.28
   3  -8  -5  230.01   19.42
  -3  -8   5  211.63   18.37
  -8   2   0  147.71   25.20
  -8  -2   0  159.15   24.45
   8  -2   0  204.33   18.56
   8   2   0  182.50   19.71
   4   4  -5 2117.78  179.71
   4  -4  -5 2076.64  179.68
   7  -8  -2 1016.85   97.53
   7   8  -2 1148.20   96.96
  -7  -8   2 1137.33   97.04
   5 -13  -3    9.67    3.23
   5  13  -3   -1.84   14.02
   5  13  -3   10.20    2.38
  -5 -13   3   10.47    2.46
   6  14  -1 2547.05  176.02
   6 -14  -1 2049.57  172.50
   4   0   5    1.10    1.31
   4   0   5   -0.69    4.60
  -4   0  -5    1.54    6.06
   2  10  -5  135.57   15.25
   2 -10  -5  168.06   13.88
   2 -10  -5  152.74   13.60
  -2 -10   5  157.68   13.62
   7   0  -3    4.76   14.90
   7   0  -3    6.22    1.86
   4   1   5   44.49    4.23
  -4  -1  -5   45.14    7.51
   4  -1   5   47.22    4.30
   4   1   5   50.68    6.49
  -4   1  -5   47.55    7.39
   4  -1   5   50.61    6.40
   7   1  -3  780.11   74.13
   7  -1  -3  831.43   70.96
   7   1  -3  822.35   70.95
   7  -1  -3  810.96   73.52
   6   0  -4 2049.22  174.81
   6   0  -4 2014.93  173.19
   4 -15   3  975.82   84.13
  -4  15  -3  768.09   83.28
   4  15   3  868.53   83.45
   4  15   3 1080.58   83.04
  -4 -15  -3  805.28   84.52
  -4 -15  -3  998.26   82.99
   1 -11  -5   16.76    3.29
  -1 -11   5   14.67    2.18
   1  11  -5   15.11   12.13
   1 -11  -5   18.16    1.76
  -5 -17   0  307.09   27.12
   5 -17   0  298.18   27.11
  -5  17   0  212.81   28.76
   5  17   0  351.84   27.14
   5  17   0  388.33   34.25
   5 -17   0  267.70   30.92
   2 -21   0  840.79   66.39
   2  21   0  917.95   66.79
  -2  21   0  716.71   65.91
  -2 -21   0  736.14   65.90
   6  -1  -4  186.60   15.83
   6   1  -4  178.75   15.81
   6  -1  -4  156.64   20.30
   6   1  -4  172.02   21.17
  -2 -15   4   71.21    6.55
   2  15  -4   81.74    9.36
   2 -15  -4   70.47    7.28
  -7  10  -1  105.44   17.48
  -7 -10  -1  128.26   11.57
  -7 -10  -1   93.87   19.55
   7 -10   1  138.96   12.12
   7  10   1  128.43   11.41
   7  10   1  163.71   17.05
   8   3   0  419.57   36.83
   8   3   0  506.15   39.52
  -8   3   0  434.97   42.55
   8  -3   0  435.85   38.00
  -8  -3   0  396.41   41.36
  -4  -2  -5  562.88   49.78
  -4   2  -5  550.76   49.73
   4  -2   5  621.46   49.51
   4   2   5  610.33   49.54
   4  -2   5  587.44   48.95
   4   2   5  548.00   48.90
   7  -2  -3  703.64   60.21
   7  -2  -3  711.50   62.59
   7   2  -3  712.68   63.96
   7   2  -3  694.73   60.18
  -8   0   1   -7.49   14.42
   8   0  -1    5.39   11.55
   8   0  -1    7.23    2.29
  -6 -14  -1  562.00   50.00
   6 -14   1  551.65   50.12
   6  14   1  634.67   49.96
  -6 -14  -1  543.75   52.16
   6  14   1  640.78   52.82
   6  -9   3   62.50    6.83
   6   9   3   47.14    8.61
  -6  -9  -3   45.75   15.15
  -6   9  -3   42.77    9.19
   6   9   3   60.20    5.41
   4 -12  -4 1047.61   83.28
   4  12  -4  939.10   83.38
   4 -12  -4  879.92   84.75
  -4 -12   4  921.16   83.31
   4 -12  -4  923.37   83.78
   5  -9  -4   18.44    2.62
   5   9  -4   23.59   13.21
   5   9  -4   22.95    2.56
   5  -9  -4   19.58   10.17
  -5  -9   4   18.47    2.62
  -5   8  -4   25.84    7.34
  -5  -8  -4   23.10   10.32
   5   8   4   39.89    3.73
   5   8   4   36.77    6.40
   5  -8   4   36.35    5.70
   6  -2  -4 2207.71  190.87
   6  -2  -4 2201.69  189.16
   6   2  -4 2198.75  189.14
   6   2  -4 2286.99  190.86
  -8   1   1  714.21   73.11
   8  -1  -1  814.56   70.53
   8   1  -1  857.36   72.49
  -8  -1   1  836.38   73.42
   8  -1  -1  806.13   71.98
   8   1  -1  829.68   70.53
  -3 -17   3  261.23   23.76
   3 -17  -3  288.28   24.91
   3  17  -3  313.61   24.56
   1 -11   5   49.85    5.64
  -1 -11  -5   65.57    7.13
  -1 -11  -5   61.23    5.21
  -1  11  -5   53.05    7.29
  -2 -18   3    6.39    2.08
   2 -18  -3    6.87    4.43
   2  18  -3   14.10    7.31
   7  11   0   21.10    2.67
  -7 -11   0   18.79    3.14
   7 -11   0   19.88    4.18
  -7 -11   0    8.38   12.06
  -7  11   0   10.75   16.65
   7  11   0   24.53   16.12
  -4  -5   5  352.47   30.00
   4  -5  -5  345.07   29.92
   4   5  -5  346.65   29.97
   3 -14  -4   11.67    6.61
  -3 -14   4    5.73    1.93
   3  14  -4    3.64    4.78
  -6 -10   3  632.31   54.74
   6 -10  -3  573.56   55.35
   6  10  -3  650.59   54.67
   0 -16  -4  138.95   11.39
   0 -16  -4  107.70   12.76
   0  16  -4  128.17   12.38
   0 -16   4  122.84   11.54
  -8   2   1    2.07   15.52
  -8  -2   1    1.76   14.22
   8  -2  -1   17.65    2.97
   8   2  -1   20.28    2.80
   8  -2  -1   11.22    9.71
   8   2  -1   -4.37   13.33
  -4   3  -5   10.12    5.73
   4   3   5   14.09    1.65
   4  -3   5   11.48    2.08
   4   3   5   14.24    5.18
   4  -3   5    9.30    4.89
  -4  -3  -5   17.25    6.44
   2 -10   5  381.98   33.18
  -2  10  -5  410.24   33.56
  -2 -10  -5  475.51   33.78
   2  10   5  382.31   33.24
  -4 -19   0  457.38   39.23
   4  19   0  604.18   45.39
   4 -19   0  461.82   40.95
   4  19   0  519.65   39.47
   7   3  -3  181.13   15.72
   7   3  -3  186.42   24.03
   7  -3  -3  180.73   15.73
   7  -3  -3  151.42   20.31
   2  15   4   72.55    8.15
  -2 -15  -4   77.44   11.84
   2  15   4  105.84   10.26
  -2  15  -4   77.10    8.81
  -2 -15  -4   89.04    7.59
   2 -15   4   87.60    8.84
   3 -20  -1  349.53   33.14
   3  20  -1  482.07   38.01
   8  -4   0    6.99    6.60
   8   4   0   10.65    2.30
  -8  -4   0   14.76   16.12
  -8   4   0   -9.14   19.29
   8   4   0    4.02   10.99
   6   3  -4   10.88    1.80
   6   3  -4   13.41   13.51
   6  -3  -4    2.90   13.27
   6  -3  -4   11.55    2.05
  -3 -19   2   68.43    6.77
   3  19  -2   88.30   15.17
   3 -19  -2   84.81    9.62
   3  19  -2   84.56    8.53
   6  13  -2  971.19   77.96
  -6 -13   2  926.86   78.01
   6 -13  -2  806.53   78.01
   6  13  -2  888.45   82.67
   7   8   2  524.32   42.95
  -7  -8  -2  367.22   45.54
   7   8   2  489.86   41.39
   7  -8   2  481.09   41.83
  -7   8  -2  364.51   43.45
   3   8   5  134.69   14.05
   3  -8   5  127.23   14.53
  -3  -8  -5  151.67   15.17
   3   8   5  162.55   13.37
   8   0   1    2.40    7.20
  -8   0  -1   -3.88   16.71
   8   0   1    3.05    2.23
   2 -18   3  327.07   25.99
  -2 -18  -3  307.27   25.15
  -2 -18  -3  311.95   26.24
  -2  18  -3  275.26   25.65
   2  18   3  231.18   25.35
   2  18   3  349.66   26.45
  -5 -13  -3   31.26   13.72
   5 -13   3   36.78   14.45
  -5  13  -3   38.79    7.24
   5  13   3   31.93    7.52
  -5 -13  -3   36.85    4.28
   5  13   3   48.91    4.18
   5 -13   3   44.48    5.56
   8  -1   1   18.69    2.85
  -8  -1  -1    7.31   17.28
   8  -1   1   17.93    7.16
  -8   1  -1   10.21   17.74
   8   1   1   20.78    2.79
   8   1   1   19.21    7.74
  -3 -20  -1  314.26   27.22
   3  20   1  368.57   27.93
   3  20   1  419.17   31.39
  -3  20  -1  275.02   27.45
   5  17  -1  322.94   34.62
   5 -17  -1  277.02   29.83
  -5  17   1  268.88   28.37
   5 -17  -1  298.12   25.59
   8   3  -1 2134.22  190.41
  -8  -3   1 2253.89  190.70
   8  -3  -1 2123.49  189.62
   8  -3  -1 2227.48  188.83
  -8   3   1 1812.96  190.63
   8   3  -1 2229.04  188.80
  -1 -16   4  469.29   45.48
   1  16  -4  563.77   47.41
   1 -16  -4  587.09   45.49
  -3 -17  -3  113.01   14.78
   3 -17   3  144.86   14.00
  -3  17  -3  110.64   12.40
   3  17   3  109.61   12.46
  -3 -17  -3  133.37   11.57
   3  17   3  167.79   12.52
   2  20  -2   36.41    7.82
  -2 -20   2   27.05    3.46
   2 -20  -2   40.11    6.29
   3  -9  -5   57.75    7.20
  -3  -9   5   35.06    3.84
   3  -9  -5   49.53    4.53
   3  -9  -5   37.26    3.65
   3   9  -5   45.43    5.39
   2 -21  -1    1.01    5.52
   2  21  -1   16.39   12.47
  -8   2  -1   47.03   19.10
  -8  -2  -1   43.91   18.64
   8  -2   1   60.96    6.12
   8   2   1   67.60    6.08
   8  -2   1   68.37    9.05
   8   2   1   67.19   10.24
   7  -9  -2  821.23   80.43
  -7  -9   2  953.68   80.04
   7   9  -2  944.96   79.96
  -4  -4  -5 1580.42  139.52
   4   4   5 1635.04  138.80
   4  -4   5 1702.95  139.26
   4   4   5 1656.17  139.27
  -4   4  -5 1371.61  139.32
  -3 -19  -2  529.63   45.34
  -3  19  -2  451.39   45.58
   3  19   2  519.81   46.28
   3 -19   2  555.57   46.26
   3  19   2  623.84   45.89
   7   4  -3  339.78   28.71
   7   4  -3  341.58   35.06
   7  -4  -3  326.87   32.46
   7  -4  -3  323.71   28.74
   0 -22   0 3685.64  329.10
   0  22   0 3320.65  330.36
  -2 -21  -1   42.69    4.62
  -2  21  -1   49.54    5.20
   2  21   1   57.96    8.46
   0  19  -3   48.36    5.72
   0 -19   3   43.42    4.78
   0  19  -3   30.00   15.72
   0 -19  -3   44.15    4.49
  -1 -16  -4    8.50    7.39
   1 -16   4   12.16    3.18
  -1  16  -4   13.16    4.63
  -1 -16  -4   13.43    1.96
   1  16   4    9.92   11.41
   6 -15   0  190.12   16.83
   6  15   0  207.07   16.66
   6  15   0  236.38   24.74
  -6 -15   0  174.54   16.72
   6   4  -4    4.64   13.13
   6  -4  -4    1.81   12.77
   6   4  -4    5.41    1.56
   6  -4  -4    7.63    1.91
   7  11  -1  266.95   30.59
  -7 -11   1  269.66   22.18
   7 -11  -1  247.46   22.44
  -5  17  -1  101.72   15.74
  -5 -17  -1  155.79   14.40
   5  17   1  203.87   20.38
   5 -17   1  133.28   20.43
   5  17   1  187.29   14.46
  -2 -20  -2  220.20   19.82
   2  20   2  285.39   21.65
  -2  20  -2  231.87   20.23
   2  20   2  201.87   20.69
   2 -20   2  251.55   20.74
   3  14   4  412.47   41.01
  -3 -14  -4  488.84   40.67
  -3 -14  -4  393.08   42.35
   3 -14   4  468.62   41.53
  -3  14  -4  407.68   41.19
   3  14   4  551.45   41.00
  -4  -6   5 1957.02  168.65
   4   6  -5 1983.14  168.65
   4  -6  -5 1957.39  168.60
  -4 -12  -4    3.85    1.85
   4  12   4    3.76    1.92
   4 -12   4   -0.72    9.91
   4  12   4    4.21    5.01
  -4 -12  -4    4.88    9.79
  -4  12  -4    2.16    5.05
   7   0   3    1.41    2.04
   8  -5   0  538.97   45.18
  -8   5   0  433.95   49.45
  -8  -5   0  474.49   48.16
   8   5   0  513.86   44.28
   5  16  -2   10.76    2.48
   5  16  -2    0.95   18.60
   5 -16  -2    8.74    1.73
   5 -16  -2    2.60   14.22
  -5 -16   2   10.34    2.40
   7  -1   3   93.93    7.82
   7   1   3   78.80    7.72
   0 -12   5   21.69    2.73
   0 -12  -5   23.83    2.27
   0  12  -5   23.21    5.39
   0 -12  -5   25.37    4.56
  -8  -3  -1  111.64   23.03
   8   3   1  139.32   12.52
  -8   3  -1  113.47   22.37
   8  -3   1  140.70   12.63
   8  -3   1  177.59   14.45
   8   4  -1  800.24   74.22
   8  -4  -1  820.98   72.70
   8  -4  -1  869.37   71.71
   8   4  -1  823.13   71.62
  -8  -4   1  846.59   74.37
  -8   4   1  641.47   74.32
  -4  19   1 1464.93  128.63
   4 -19  -1 1442.51  129.31
   2  11  -5  281.83   25.27
   2 -11  -5  269.49   23.79
  -2 -11   5  278.70   23.80
   2 -11  -5  279.65   23.94
  -6 -13  -2  787.69   81.60
  -6 -13  -2  880.16   79.64
  -6  13  -2  704.24   80.38
   6  13   2  987.41   79.59
   6 -13   2  960.61   79.83
   6  13   2 1016.95   81.00
   5   9   4 1281.91  106.02
   5   9   4 1207.59  106.56
  -5   9  -4 1123.37  106.65
   5  -9   4 1243.39  106.42
  -5  -9  -4  966.38  107.20
   4 -16  -3   25.12   10.25
   4  16  -3   35.85    4.84
  -4 -16   3   32.67    3.67
   6   0   4 2242.50  194.89
   6   0   4 2491.69  195.36
  -6   0  -4 2084.07  195.78
   7  -2   3 1322.28  112.37
  -7   2  -3 1159.25  113.81
   7   2   3 1449.95  112.98
   7   2   3 1280.05  112.32
   1 -19  -3  885.87   69.62
  -1 -19   3  745.33   69.54
   1  19  -3  854.99   71.09
   6  -1   4   12.45    5.63
   6   1   4   22.17    2.75
   6  -1   4   23.28    2.92
  -6  -1  -4    9.14   10.16
   6   1   4   16.56    5.93
   4  18  -2  510.04   42.58
   4 -18  -2  488.24   39.84
   4  18  -2  467.77   38.10
  -4 -18   2  415.16   37.85
   6  10   3 1268.23  108.30
  -6 -10  -3 1254.78  107.62
  -6  10  -3 1018.59  108.28
   6  10   3 1313.81  107.57
   6 -10   3 1284.05  107.87
   1 -22   0    6.75    3.76
   1  22   0    8.37   10.89
   1  22   0    2.60   13.83
  -1 -22   0    3.82    2.52
  -1  22   0    3.35    2.42
  -1  22   0   10.11    8.76
   7  11   1  155.73   18.48
   7 -11   1  141.47   12.98
   7  11   1  140.46   12.30
  -7 -11  -1   95.43   18.90
  -7 -11  -1  142.50   12.50
  -7  11  -1  103.77   18.31
   5 -10  -4  401.07   35.67
   5  10  -4  411.06   34.07
  -5 -10   4  376.23   34.09
  -4 -19  -1  277.80   24.16
   4  19   1  324.42   24.48
   4  19   1  327.25   28.63
   1  12  -5   78.44    9.69
   1  12  -5   76.79   15.50
   1 -12  -5  100.56    9.03
   1 -12  -5   92.25    8.39
  -1 -12   5  110.25    8.58
   4  -5   5  341.72   37.93
   4   5   5  387.94   36.66
   4   5   5  431.52   35.99
  -4  -5  -5  382.83   37.18
   4  -5   5  395.88   36.59
   7  -5  -3   27.17   11.92
   7   5  -3   30.57   19.15
   7  -5  -3   38.00    3.77
   7   5  -3   35.75    3.65
  -1  19  -3 1008.98   80.96
   1  19   3 1030.66   82.32
   1  19   3  919.69   80.59
   1 -19   3  984.16   80.80
  -1 -19  -3  905.26   80.61
   5 -14  -3 2391.75  233.62
  -5 -14   3 2985.49  233.73
   5  14  -3 3221.67  235.92
   5  14  -3 3060.34  233.73
  -6  -2  -4 2005.52  192.47
   6  -2   4 2221.83  191.54
   6   2   4 2224.67  191.51
   6   2   4 2418.85  192.00
   6   5  -4   42.95   14.51
   6   5  -4   62.19    5.81
   6  -5  -4   65.88    5.90
   6  -5  -4   62.15   14.67
   0   0  -6   56.22    7.13
   8  -4   1  534.82   45.93
   8  -4   1  573.39   46.69
   8   4   1  524.83   45.85
  -8   4  -1  445.04   50.45
  -7   3  -3  208.92   25.61
   7   3   3  262.01   23.84
   7  -3   3  271.42   23.44
   7  -3   3  264.69   22.68
   7   3   3  262.80   22.61
   0   1  -6    5.93    4.86
   0  -1  -6    4.87    4.80
  -7   9  -2  106.86   16.10
  -7  -9  -2  113.04   20.47
   7  -9   2  137.84   11.89
   7   9   2  121.85   10.99
   7   9   2  143.44   14.84
   5 -16   2  682.53   66.76
  -5 -16  -2  799.27   64.50
   5  16   2  826.05   64.47
   5  16   2  713.75   65.86
  -5 -16  -2  683.21   66.12
   5 -16   2  715.61   64.59
  -5  16  -2  515.04   64.91
   3   9   5  822.34   77.27
  -3   9  -5  841.15   77.46
   3  -9   5  817.09   77.36
   3   9   5  954.66   76.96
  -3  -9  -5  924.12   77.70
  -6  15   1    5.44   13.47
   6  15  -1   -6.14   21.60
   6 -15  -1   17.47    3.00
   0 -21  -2   51.08    5.47
   0 -21   2   52.06    5.71
   0  21  -2   66.36    6.09
   0  21  -2   56.67   15.68
   0  21   2   46.50   15.73
  -6 -11   3  205.90   18.54
   6  11  -3  224.73   18.48
   6 -11  -3  180.19   19.42
  -1 -12  -5 1236.68  101.63
   1 -12   5 1032.85  101.74
  -1  12  -5 1095.87  102.11
  -1 -12  -5 1312.95  102.13
   8   5  -1 2166.40  191.53
  -8  -5   1 2526.35  193.72
   8  -5  -1 2178.33  192.21
   8   5  -1 2200.88  193.50
   8  -5  -1 2380.22  191.61
  -8   5   1 1703.26  193.31
  -4 -13   4  514.63   45.13
   4 -13  -4  548.53   47.12
   4 -13  -4  487.14   45.44
   4 -13  -4  534.17   45.05
   4  13  -4  530.52   45.27
  -2  11  -5   22.28    5.58
   2  11   5   22.92    4.36
  -2 -11  -5   28.74    6.39
   2  11   5   14.72    7.65
   2 -11   5   25.10    4.36
  -7  12   0    8.83   16.64
  -7 -12   0   46.32   13.24
   7 -12   0   23.36    4.54
   7  12   0   29.99    3.15
  -7 -12   0   28.28    3.55
   7  12   0   26.62   16.75
   8  -6   0  144.96   13.99
   8   6   0  143.33   12.58
  -8   6   0  104.63   23.49
   0  22   1  205.64   27.23
   0  22   1  260.52   22.29
   0 -22  -1  242.35   22.49
  -4  18  -2   13.92    5.18
   4 -18   2   27.23   10.22
  -4 -18  -2   32.44    9.24
  -4 -18  -2   20.16    2.80
   4  18   2   20.50    8.95
   4  18   2   18.94    3.59
   0   2  -6 1129.03   97.09
   0  -2  -6 1121.47   97.00
   6   3   4   42.09    7.13
   6   3   4   46.34    4.24
   6  -3   4   37.77    4.44
  -6  -3  -4   38.34   10.66
   1   0  -6 3151.71  270.79
   4   7  -5  823.54   68.62
   4  -7  -5  776.37   68.51
  -4  -7   5  803.07   68.58
   4  -7  -5  859.48   69.72
   1  -1  -6  294.77   26.41
   1   1  -6  301.69   26.51
  -4  16  -3  265.55   30.97
  -4 -16  -3  328.18   33.20
   4 -16   3  353.39   32.30
   4  16   3  300.11   31.16
  -4 -16  -3  363.28   30.48
   4  16   3  401.16   30.59
   6  15   1   12.50   13.81
   6  15   1   14.71    2.27
  -6 -15  -1   14.21    2.63
  -6  15  -1    5.50    9.55
   6 -15   1   12.43    3.57
  -6 -15  -1   26.48   11.20
   2  16  -4   83.55   10.20
   2 -16  -4   79.62    7.72
  -2 -16   4   73.56    6.98
   3 -10  -5   36.65    3.75
   3 -10  -5   46.72    4.43
  -3 -10   5   39.49    3.91
   3 -10  -5   50.19    6.86
   3  10  -5   39.99    5.73
  -7   4  -3  395.62   43.50
   7  -4   3  492.81   42.06
   7   4   3  498.73   41.48
   7   4   3  479.01   42.39
   7  -4   3  474.83   41.53
  -7  -4  -3  368.73   44.48
   1 -21  -2   93.62    8.44
   1  21  -2   91.29   13.92
  -1 -21   2   82.68    8.05
  -7 -10   2  718.45   62.95
   7 -10  -2  668.62   63.26
   7  10  -2  760.36   62.87
   1  -2  -6 3429.79  294.22
   1   2  -6 3419.85  294.28
   0   3  -6  298.93   26.76
   0  -3  -6  303.77   26.59
   4   6   5  196.34   16.84
   4  -6   5  181.72   20.52
   4   6   5  189.29   17.87
  -4  -6  -5  187.47   18.79
   8  -5   1  219.60   21.11
  -8   5  -1  178.55   27.56
   8  -5   1  246.36   20.27
   8   5   1  225.80   20.13
   7   6  -3  203.74   17.90
   7   6  -3  186.97   27.04
   7  -6  -3  209.85   17.97
   7  -6  -3  200.58   21.62
   1  21   2 2022.78  195.45
   1 -21   2 2450.23  195.62
   1  21   2 2547.33  196.78
  -1 -21  -2 2264.40  195.44
  -1  21  -2 2517.92  195.63
  -1   0  -6  662.10   57.44
   5 -18   0 1322.77  113.93
   5  18   0 1586.93  115.77
  -5 -18   0 1280.66  112.16
   5  18   0 1406.42  112.18
   3  15  -4  702.80   60.28
   3 -15  -4  748.86   60.37
  -3 -15   4  678.51   59.81
  -1  22   1    7.33    3.42
  -1  22   1    8.04    1.56
   1 -22  -1   12.91    3.69
   6  -6  -4   98.19    8.83
   6  -6  -4  109.68   15.42
   6   6  -4   98.12   17.73
   6   6  -4  106.84    8.78
  -6  -6   4   87.80    8.91
  -1  -1  -6  441.34   38.27
  -1   1  -6  433.85   38.31
  -1 -22  -1  374.07   32.55
  -1  22  -1  364.87   32.64
   1  22   1  395.07   35.12
   1  22   1  447.20   34.70
  -6 -14   2  337.33   26.58
   6  14  -2  332.11   35.64
   6 -14  -2  265.18   26.48
   6  14  -2  324.72   26.50
  -6   4  -4  773.10   81.78
  -6  -4  -4  791.37   82.19
   6   4   4  968.23   81.44
   6   4   4  956.64   80.81
   6  -4   4  962.61   80.88
  -3  21   0 1096.43   98.74
  -3 -21   0 1090.55   98.61
   3 -21   0 1161.72   99.21
   3  21   0 1324.16   99.12
   5 -14   3  621.89   60.49
  -5  14  -3  542.18   58.52
  -5 -14  -3  675.65   57.94
   5  14   3  596.93   58.69
   5 -14   3  722.15   58.20
   5  14   3  709.17   57.91
  -5 -14  -3  557.04   60.16
   1  -3  -6  348.58   30.31
   1   3  -6  341.22   30.51
   8   6  -1   24.49    2.98
  -8   6   1   18.96   16.31
   8  -6  -1   25.10    3.57
   8  -6  -1   20.81    7.50
  -8  -6   1   25.11   15.03
   8   6  -1   17.59   15.04
  -2 -16  -4  127.34   15.63
   2 -16   4  148.99   13.46
  -2  16  -4  126.26   13.42
   2  16   4  119.77   12.80
  -2 -16  -4  150.44   12.41
   2  16   4  168.69   14.98
  -1  -2  -6  492.42   43.11
  -1   2  -6  496.77   43.20
   7 -12  -1  775.83   64.15
  -7 -12   1  760.72   64.04
   7  12  -1  952.21   69.88
   3 -18  -3  963.84   74.93
  -3 -18   3  811.33   74.25
   3  18  -3  966.03   74.82
   0  17  -4   34.12    5.39
   0 -17  -4   34.04    3.45
   0 -17   4   32.54    3.73
   0 -17  -4   26.81    5.06
   0  17  -4   22.86   16.54
   5 -10   4  233.07   22.11
  -5  10  -4  188.95   22.67
  -5 -10  -4  195.11   25.07
   5  10   4  229.54   22.57
   5  10   4  265.75   21.51
   8   0  -2  421.88   40.07
   8   0  -2  423.63   36.59
   0   4  -6  532.76   28.21
   0  -4  -6  552.00   27.90
   8   1  -2   15.49    2.71
   8  -1  -2   17.55   12.41
   8   1  -2   13.21   13.51
   8  -1  -2   13.84    2.67
   8   7   0  611.86   52.11
  -8   7   0  494.70   56.84
   8  -7   0  596.76   52.67
  -2 -19   3   39.35    4.36
   2 -19  -3   55.53    6.05
   2  19  -3   58.29    9.38
   4  13   4   38.57    6.39
  -4 -13  -4   41.55    4.31
   4  13   4   51.90    4.55
   4 -13   4   46.96   11.08
  -4  13  -4   37.09    6.95
  -4 -13  -4   28.21   12.34
   7   5   3    6.95    6.61
   7   5   3   12.28    2.20
   7  -5   3   10.77    5.37
  -7  -5  -3   -0.75   14.14
  -7   5  -3    3.85   11.19
   2  12  -5   15.82    8.03
  -2 -12   5   15.02    1.99
   2 -12  -5   11.44    2.79
   2 -12  -5   11.52    2.28
   6 -11   3  134.58   13.18
  -6  11  -3  125.13   14.62
  -6 -11  -3  130.54   12.47
  -6 -11  -3  104.05   19.46
   6  11   3  138.05   14.87
   6  11   3  150.58   12.31
   0  13  -5    6.12    4.97
   0 -13  -5    2.11    1.06
   0 -13   5    1.36    1.79
   0 -13  -5    2.67    3.99
  -5 -11   4   59.55    5.69
   5 -11  -4   54.45   10.09
   5  11  -4   60.22    5.67
   5   0  -5   -3.84    9.42
   5   0  -5    0.15    1.47
  -2  22   0  386.73   34.23
   2 -22   0  414.29   34.80
  -2 -22   0  378.81   34.19
   2  22   0  456.25   35.64
  -1   3  -6  138.50   13.59
  -1  -3  -6  147.00   13.51
   8  -2  -2  522.73   50.41
   8   2  -2  564.61   48.22
   8  -2  -2  562.96   48.24
   8   2  -2  484.66   51.49
   5  -1  -5  111.95   15.80
   5   1  -5  114.38   15.72
   5  -1  -5  128.40   11.43
   5   1  -5  135.82   11.46
   4   8  -5   76.53    6.73
   4  -8  -5   78.66   10.83
  -4  -8   5   68.48    6.48
   4  -8  -5   70.07    6.37
  -1 -17   4 1062.75  103.28
   1 -17  -4 1330.03  103.29
   1  17  -4 1360.60  105.02
   7 -12   1  388.33   34.71
   7  12   1  411.36   34.40
  -7  12  -1  269.86   37.28
  -7 -12  -1  382.44   37.89
   7  12   1  415.06   37.99
  -7 -12  -1  398.49   34.53
   7 -10   2    9.52    4.52
  -7  10  -2    1.81   11.09
  -7 -10  -2    8.66    2.60
  -7 -10  -2    8.08   15.12
   7  10   2    9.82    2.00
   7  10   2   -3.82   10.17
   3 -10   5  280.62   27.10
  -3 -10  -5  284.58   27.69
   3  10   5  340.27   26.46
  -3  10  -5  282.12   27.08
   3  10   5  275.02   26.82
   6   5   4  509.93   43.31
  -6   5  -4  440.88   43.83
  -6  -5  -4  392.48   44.35
   6   5   4  504.86   42.50
  -3 -15  -4 1185.64   90.33
   3 -15   4 1115.54   90.95
   3  15   4 1311.50   90.69
  -3 -15  -4  855.01   91.51
  -3  15  -4  857.92   90.67
   3  15   4  774.87   90.49
   1  -4  -6 1277.23  107.33
   1   4  -6 1207.21  107.43
   8  -6   1   35.90    6.54
  -8   6  -1   33.78   17.11
   8  -6   1   40.58    4.32
   8   6   1   32.76   10.89
   8   6   1   37.89    3.93
  -4 -20   0  939.51   82.00
  -4  20   0  817.48   82.39
   4 -20   0  983.82   83.11
   4  20   0 1042.93   82.23
   6  16   0  116.59    9.39
   6  16   0  113.66   21.52
  -6 -16   0  100.57    9.49
   6 -16   0   95.13    9.54
  -6 -14  -2  140.01   19.29
   6  14   2  164.48   13.07
   6  14   2  139.58   16.99
  -6 -14  -2  142.42   13.17
  -6  14  -2   91.63   15.25
   6 -14   2  139.54   13.61
  -5  18   1  221.85   21.38
   5  18  -1  214.26   29.68
   5 -18  -1  184.04   23.42
   2 -19   3  280.78   23.65
  -2  19  -3  272.09   23.49
  -2 -19  -3  262.61   22.95
   2  19   3  325.35   24.60
   2  19   3  241.95   23.19
   4   7   5  645.17   52.95
   4   7   5  537.22   53.49
  -4  -7  -5  494.80   53.91
   4  -7   5  541.82   54.39
  -3  18  -3  453.31   45.55
  -3 -18  -3  544.83   45.21
   3  18   3  451.02   45.57
  -3 -18  -3  518.73   46.43
   3  18   3  626.32   45.78
   3 -18   3  563.78   46.08
   5  -2  -5    3.96   10.76
   5  -2  -5    2.35    1.50
   5   2  -5    2.77    1.46
   7  -7  -3    5.85    2.02
   7   7  -3    4.81    1.88
   7   7  -3    8.17   19.48
  -7  -7   3    4.98    2.35
   7  -7  -3    2.53   10.16
  -3 -20   2    8.83    2.37
   3  20  -2    9.04    5.90
   3 -20  -2   11.31    7.19
   3  20  -2   19.22   13.03
   1  13  -5   48.07   13.52
   1 -13  -5   49.64    4.57
  -1 -13   5   53.15    4.78
   1  13  -5   48.43    6.72
   1 -13  -5   51.51    5.59
  -1 -17  -4   11.31    1.95
   1  17   4    5.82   11.35
  -1  17  -4    5.45    4.69
  -1 -17  -4   10.92    6.97
   1 -17   4    6.74    3.12
   2   0  -6 7827.52  671.84
   6  -7  -4   46.43   12.16
   6  -7  -4   39.38    3.99
   6   7  -4   39.33    3.79
   6   7  -4   33.13   15.53
  -6  -7   4   35.34    4.13
   3 -21  -1 1174.49  108.83
   3  21  -1 1648.05  111.56
   8  -3  -2 2498.49  229.81
   8  -3  -2 2677.43  228.73
   8   3  -2 2683.24  228.70
   8   3  -2 2592.30  230.82
   2  -1  -6   40.64    6.26
   2   1  -6   38.44    6.31
   0   5  -6   18.00    5.41
   0  -5   6   15.79    1.70
   0  -5  -6   18.88    4.72
   6  12  -3  167.42   14.10
  -6 -12   3  159.43   14.17
   6 -12  -3  142.19   14.82
   5 -17  -2   27.16   14.91
   5  17  -2   32.57    3.93
  -5 -17   2   30.62    3.59
   5  17  -2   34.29   19.13
  -1  -4  -6   27.27    5.20
  -1   4  -6   28.13    5.68
   1  -4   6   20.94    1.99
  -5 -18  -1    4.81    2.25
  -5  18  -1    3.75    6.39
   5  18   1    8.17   14.16
   5  18   1    5.55    2.67
  -2  12  -5    4.64    5.28
  -2 -12  -5    3.16    1.40
  -2 -12  -5   11.40    6.81
   2  12   5    3.36    7.47
   2 -12   5    5.42    3.55
   2  12   5    2.66    3.65
   8   7  -1  188.21   16.68
   8  -7  -1  203.47   16.83
   8  -7  -1  169.28   17.93
  -3 -21  -1 1681.37  147.53
   3  21   1 1968.08  147.99
  -3  21  -1 1563.85  147.64
   1 -13   5  219.57   23.84
  -1 -13  -5  280.67   24.69
  -1 -13  -5  304.03   23.70
  -1  13  -5  233.90   24.48
   5  -3  -5   60.87   13.05
   5  -3  -5   84.58    7.47
   5   3  -5   84.72    7.48
   2  -2  -6 6322.95  526.74
   2   2  -6 5936.26  526.77
   7  -6   3  188.47   17.39
   7   6   3  188.85   16.44
  -7   6  -3  180.06   20.26
  -7  -6  -3  157.79   23.35
   7   6   3  203.59   18.41
  -5 -15   3   93.86    7.53
   5 -15  -3   72.12    7.14
   5 -15  -3   69.52   15.67
   5  15  -3   93.86    7.62
  -3 -20  -2  392.80   35.15
  -3  20  -2  379.95   35.48
   3  20   2  430.78   36.43
   3  20   2  478.02   35.86
   3 -20   2  432.18   36.25
  -7 -13   0  685.00   58.48
   7  13   0  753.31   62.63
  -7 -13   0  792.36   61.04
   7  13   0  695.93   58.39
   7 -13   0  655.50   58.56
   3 -11  -5   13.17    2.79
   3 -11  -5   14.97    5.51
   3  11  -5   10.36    5.37
  -3 -11   5    8.79    1.87
  -4 -17   3  111.70   10.34
   4  17  -3  147.88   18.28
   4  17  -3  118.19   11.02
   4 -17  -3  136.42   14.64
  -2 -21   2  770.63   71.73
   2 -21  -2  942.92   72.13
   2  21  -2  961.56   72.81
   7  11  -2  261.10   21.47
   7 -11  -2  227.37   21.96
  -7 -11   2  238.06   21.60
   7  11  -2  194.36   31.06
   8   0   2  479.16   44.68
   8   0   2  523.56   43.86
  -8   0  -2  370.03   47.98
   0 -20  -3  387.47   33.29
   0  20  -3  413.44   33.64
   0 -20   3  373.09   33.35
   0  20  -3  288.69   37.69
   1   5  -6   21.31    6.08
   1  -5  -6   30.80    5.13
  -1  -5   6   30.35    2.85
  -4 -14   4  305.48   24.54
   4  14  -4  327.66   24.84
   4 -14  -4  264.27   24.49
   4 -14  -4  340.55   27.33
   4 -14  -4  274.22   24.33
   8  -1   2  181.54   16.03
  -8   1  -2  172.38   24.33
  -8  -1  -2  156.44   23.75
   8  -1   2  215.71   17.63
   8   1   2  178.74   16.00
   8   4  -2 2707.87  235.03
   8  -4  -2 2695.31  232.82
   8  -4  -2 2610.74  233.74
   8   4  -2 2741.70  232.77
   8   8   0  234.40   23.28
   8  -8   0  207.85   17.72
   8   8   0  187.62   16.68
   2 -22  -1 3153.56  284.08
   2  22  -1 3980.23  285.64
  -6   6  -4  637.98   60.31
  -6  -6  -4  576.69   61.09
   6   6   4  766.45   59.98
   6   6   4  669.59   59.13
   6  -6   4  782.61   59.70
   2 -21   2   49.53    7.16
   2  21   2   52.45    7.57
  -2 -21  -2   47.15    4.99
   2  21   2   66.71   10.02
  -2  21  -2   56.35    5.99
  -6  16   1 2289.12  199.29
   6 -16  -1 2285.32  198.01
   6  16  -1 2782.52  201.65
   2   3  -6  471.23   41.79
   2  -3  -6  483.70   41.65
   4 -20  -1 1165.74  109.18
   4  20  -1 1604.03  112.19
  -2  22  -1  133.50   12.09
   2  22   1  149.20   14.39
   2  22   1  176.33   17.13
  -2 -22  -1  127.37   11.79
  -8   2  -2  218.63   31.17
   8  -2   2  309.61   26.03
   8  -2   2  270.68   26.80
   8   2   2  302.38   25.99
   4  19  -2 1178.74   98.32
  -4 -19   2 1074.25   98.10
   4 -19  -2 1318.10   99.30
   4  19  -2 1447.40  101.41
  -8   7  -1   10.99   17.04
   8  -7   1   30.26    6.08
   8   7   1   27.19    3.11
   8   7   1   23.19   11.14
  -2   0  -6  274.55   24.53
   5  17   2 1316.46  102.61
   5  17   2 1150.74  103.67
  -5 -17  -2 1122.41  103.73
  -5 -17  -2 1263.30  102.61
   5 -17   2 1186.62  104.44
   5  -4  -5  611.32   53.57
   5  -4  -5  622.74   55.42
   5   4  -5  637.42   53.60
   0  23   0   11.46   14.79
   0 -23   0    9.69    3.17
   0  23   0    1.24    2.68
   0  23   0   23.64   12.59
  -1  -5  -6  182.15   15.68
  -1   5  -6  171.88   16.00
   1  -5   6  168.31   14.61
  -2  -1  -6   18.73    5.67
  -2   1  -6   19.86    5.54
  -1 -20   3  154.78   14.34
   1  20  -3  162.66   19.15
   1 -20  -3  172.81   14.49
   5 -11   4 1505.93  120.86
  -5  11  -4 1150.51  121.02
   5  11   4 1520.70  120.48
   5 -11   4 1085.45  122.09
   5  11   4 1282.21  120.99
  -5 -11  -4 1025.35  121.77
   0   6  -6  178.08   15.51
   0  -6  -6  185.27   15.18
   0  -6   6  161.55   14.19
  -4  20  -1    7.84    5.08
   4  20   1    7.94    3.91
   4  20   1   -0.90   13.94
  -4 -20  -1    9.72    2.35
   4  -9  -5   13.19    2.04
   4   9  -5   13.89    2.89
  -4  -9   5   14.70    2.23
   4  -9  -5   13.92    7.99
   4   8   5    2.99    1.47
  -4   8  -5    3.83    5.37
   4   8   5    0.69    4.94
   4  -8   5   12.30    9.24
  -4  -8  -5    5.41    8.01
   7  -8  -3  171.72   18.71
   7   8  -3  187.65   16.30
   7  -8  -3  190.37   16.38
   7   8  -3  179.18   26.84
  -7  -8   3  184.13   16.43
  -6  16  -1   43.31   11.80
  -6 -16  -1   67.35   13.06
   6  16   1   75.69    6.89
  -6 -16  -1   74.74    6.99
   6 -16   1   77.04    7.45
   6  16   1   77.96   16.20
  -1 -20  -3  212.63   18.65
   1  20   3  235.04   23.39
   1  20   3  207.16   18.57
  -1  20  -3  227.34   19.18
   1 -20   3  227.90   19.01
  -2   2  -6   73.98    8.55
  -2  -2  -6   76.00    8.73
   8   3   2  206.39   18.00
   8  -3   2  219.47   19.22
   8  -3   2  205.57   18.09
   6  -8  -4   79.65   13.80
   6   8  -4   80.10   16.66
  -6  -8   4   86.75    7.88
   6   8  -4   86.25    7.75
   6  -8  -4   85.70    7.84
   7 -13  -1   63.64    6.62
  -7  13   1   39.56   17.40
   7  13  -1   64.90   20.76
   4 -17   3  241.31   23.20
  -4 -17  -3  205.88   23.55
   4  17   3  279.73   21.11
  -4  17  -3  176.96   21.51
   4  17   3  204.92   21.84
  -4 -17  -3  247.76   20.81
   2   4  -6 1394.83  116.96
   2  -4  -6 1535.14  116.86
   2 -17  -4 1595.62  119.37
   2  17  -4 1570.20  120.11
  -2 -17   4 1248.61  119.20
   6  15  -2  180.90   26.42
  -6 -15   2  170.72   13.11
   6 -15  -2  121.36   12.92
   6  15  -2  159.12   12.97
   5   0   5    3.66    5.64
   5   0   5    7.95    1.79
  -5   0  -5    6.94    7.32
   8  -5  -2  960.05   88.72
   8   5  -2  976.13   91.24
   8   5  -2 1023.43   87.65
   8  -5  -2 1029.79   87.71
   4 -19   2  656.71   56.39
   4  19   2  717.99   55.38
  -4  19  -2  517.21   55.45
   4  19   2  642.27   56.36
  -4 -19  -2  651.37   55.13
   1  -6  -6 3260.18  258.78
  -1  -6   6 2970.05  258.45
   1   6  -6 2978.74  258.95
  -6 -12  -3  587.80   51.49
  -6 -12  -3  452.20   54.55
   6  12   3  571.29   52.49
  -6  12  -3  474.65   52.42
   6 -12   3  649.36   51.86
   6  12   3  619.46   51.42
   7  -7   3   16.18    5.15
  -7   7  -3    6.99    9.79
  -7  -7  -3   16.82   15.94
   7   7   3    8.65    7.68
   7   7   3   20.82    2.58
   5 -12  -4 1958.20  184.60
  -5 -12   4 2132.11  184.26
   5  12  -4 2233.68  184.27
   3 -16  -4  613.93   49.30
  -3 -16   4  552.27   48.64
   3  16  -4  563.75   49.23
   5  -1   5  939.89   76.95
   5  -1   5  862.05   76.37
   5   1   5  886.53   76.90
   5   1   5  930.63   76.37
  -5   1  -5  818.22   77.30
  -5  -1  -5  765.99   77.31
  -5 -15  -3    4.93   13.28
   5  15   3    8.66    2.18
   5 -15   3    3.37   13.34
  -5  15  -3    5.17    6.42
   5  15   3    4.59    7.41
  -5 -15  -3    2.32    2.20
   7 -11   2  817.55   72.13
  -7 -11  -2  707.20   74.84
  -7 -11  -2  836.65   71.89
  -7  11  -2  596.71   73.24
   7  11   2  879.48   71.82
   7  11   2  818.33   73.26
  -3 -11  -5    6.61    8.29
   3  11   5    2.40    4.13
  -3  11  -5    7.66    5.48
   3  11   5    1.95    3.60
   3 -11   5    3.33    5.47
  -8   8   1  740.77  106.96
   8  -8  -1 1357.25  105.19
   1 -23   0 1938.11  170.67
  -1  23   0 2566.63  171.54
  -1 -23   0 1862.24  170.56
   1  23   0 2784.44  172.86
  -1  23   0 1948.77  170.53
   1  23   0 2099.19  171.89
   2 -13  -5  159.32   14.04
   2 -13  -5  151.52   13.92
   2  13  -5  158.51   16.62
  -2 -13   5  167.12   13.92
  -2  -3  -6  232.13   16.60
  -2   3  -6  233.56   16.76
   2  -3   6  192.67   15.25
   5   5  -5  237.98   20.79
   5  -5  -5  242.95   20.76
   5  -5  -5  222.92   23.42
   4 -14   4  135.51   14.13
  -4  14  -4  113.50   12.47
   4  14   4  108.00   12.14
  -4 -14  -4  116.25   11.13
  -4 -14  -4  108.26   16.09
   4  14   4  151.91   11.31
   5  -2   5  390.95   35.11
   5   2   5  412.36   35.06
  -5  -2  -5  378.31   36.57
   5  -2   5  452.57   35.89
  -5   2  -5  387.77   36.36
   5   2   5  441.71   35.89
   6  -7   4  642.05   53.64
  -6   7  -4  534.55   54.34
  -6  -7  -4  478.26   54.99
   6   7   4  625.17   53.12
   6   7   4  659.49   53.96
   0 -22   2  628.82   53.57
   0  22  -2  646.25   53.71
   0  22  -2  499.88   56.79
   0 -22  -2  608.73   53.50
   0 -14   5   86.23    9.17
   0 -14  -5  102.30   10.31
   0  14  -5   95.54   10.41
   0 -14  -5  110.84    8.98
  -7 -13  -1  436.60   41.63
   7 -13   1  438.14   38.69
  -7 -13  -1  432.58   38.50
   7  13   1  473.58   41.55
   7  13   1  469.35   38.39
   8  -4   2  261.16   22.58
   8  -4   2  247.27   21.57
   8   4   2  245.61   21.47
   8   4   2  251.31   23.51
  -8   4  -2  187.44   27.26
  -1  -6  -6  228.48   20.44
   1  -6   6  227.76   19.59
  -1   6  -6  220.13   20.66
   2  17   4    3.09    7.88
  -2 -17  -4    6.92    1.90
   2  17   4    2.98    3.18
  -2 -17  -4    5.33    9.47
   2 -17   4    4.24    4.71
  -2  17  -4    1.98    4.76
  -5 -19   0  402.41   36.14
   5 -19   0  372.26   38.94
   5  19   0  477.55   43.37
  -5  19   0  313.89   37.41
   5  19   0  467.94   36.25
   8   9   0   45.71    4.48
  -8   9   0   30.51   20.46
  -8  -9   0   43.98    4.84
   8   9   0   57.33   15.64
   8  -9   0   41.30    6.58
   0  23   1   75.35    9.51
   0  23  -1   71.10    6.74
   0  23   1   49.10   16.75
   0  23   1   64.04    6.03
   0 -23  -1   60.52    6.48
   2   5  -6 1903.57  162.90
  -2  -5   6 1859.64  162.39
   2  -5  -6 2241.01  162.79
   2   5  -6 1621.26  163.01
  -8  -8  -1  100.45   20.45
   8   8   1  109.02    9.29
   8   8   1   85.90   15.21
  -8   8  -1   67.27   19.84
   8  -8   1   87.98   10.56
   0  -7  -6  122.26   10.54
   0   7  -6  107.15   11.09
   0  -7   6  107.66    9.51
   5  -3   5   20.13    5.73
   5   3   5   14.13    5.66
   5   3   5   17.42    2.02
   5  -3   5   14.35    2.42
  -5  -3  -5   13.63    8.34
  -5   3  -5   17.06    7.82
   0 -18  -4   47.14    4.65
   0 -18   4   45.10    4.88
   0  18  -4   53.51    6.07
   1 -14  -5   28.05    2.71
   1 -14  -5   23.59    4.45
  -1 -14   5   24.42    2.98
   1  14  -5   22.81    5.70
   1  14  -5   15.17   14.31
   2  -4   6  789.36   69.56
  -2  -4  -6  950.64   70.27
  -2   4  -6  919.19   70.30
  -6 -13   3   96.14    9.32
   6  13  -3  111.61    9.23
   6  13  -3  109.07   21.34
   6 -13  -3   92.69    9.82
  -6 -15  -2  442.05   38.12
   6  15   2  480.68   38.05
   6 -15   2  417.52   38.31
  -6 -15  -2  446.99   40.75
   6  15   2  442.44   40.35
   1  22  -2  455.11   43.73
  -1 -22   2  450.26   41.35
   1 -22  -2  523.52   41.48
   2  13   5  523.55   49.76
   2 -13   5  568.88   49.76
  -2  13  -5  559.20   50.10
  -2 -13  -5  603.45   50.42
   2  13   5  412.82   50.46
  -2 -13  -5  611.11   49.49
  -3 -19   3  344.65   31.28
   3 -19  -3  389.83   32.18
   3  19  -3  404.64   32.23
   3 -12  -5  306.62   26.03
   3  12  -5  294.69   26.43
  -3 -12   5  288.42   25.50
   3 -12  -5  297.73   25.55
   3 -12  -5  297.06   26.50
   8  -6  -2  757.72   64.22
   8  -6  -2  673.27   65.16
   8   6  -2  752.75   64.14
   8   6  -2  653.35   68.53
  -3 -16  -4   43.48   11.59
  -3 -16  -4   61.86    5.23
   3 -16   4   48.04    8.14
   3  16   4   36.34    6.34
   3  16   4   73.84    7.68
  -3  16  -4   38.19    6.89
  -7 -12   2  135.35   11.67
   7  12  -2  131.50   11.51
   7  12  -2  126.38   25.07
   7 -12  -2  117.28   12.07
  -1 -22  -2   29.58    3.51
   1 -22   2   31.02    4.52
  -1  22  -2   31.98    4.56
   1  22   2   20.69    4.34
   1  22   2   37.74   12.42
  -1  -7   6  207.98   17.75
   1   7  -6  173.12   18.86
   1  -7  -6  210.13   18.41
  -4  -9  -5   22.31    8.70
  -4   9  -5   19.12    6.19
   4   9   5   27.66    2.80
   4   9   5   21.74    5.55
   4  -9   5   18.83    9.47
   8  -5   2   46.69    6.73
  -8   5  -2   33.70   16.09
   8  -5   2   36.28    4.22
   8   5   2   36.82    3.93
   8   5   2   39.48    9.60
  -1  14  -5   16.02    5.40
  -1 -14  -5   18.53    6.41
  -1 -14  -5   19.81    2.14
   1 -14   5   17.77    2.91
   5  -6  -5  147.52   12.95
   5  -6  -5  141.94   17.34
  -5  -6   5  144.65   13.04
   5   6  -5  152.48   12.98
   6 -17   0  612.95   54.11
   6  17   0  644.09   54.08
  -6 -17   0  647.08   54.16
   6  17   0  723.16   58.96
   7   9  -3  262.60   22.73
  -7  -9   3  266.90   22.88
   7  -9  -3  268.30   22.82
   7  -9  -3  209.01   24.36
   7   9  -3  211.86   31.68
   3 -22   0  246.68   21.50
  -3 -22   0  213.99   20.01
   3  22   0  274.62   21.43
  -3  22   0  228.97   20.32
   3  22   0  306.45   28.13
   1  18  -4  822.12   68.56
  -1 -18   4  669.05   66.32
   1 -18  -4  874.96   66.34
   7  14   0  417.69   32.68
   7  14   0  429.72   38.96
  -7 -14   0  333.79   32.77
   7 -14   0  382.51   32.91
   1 -23  -1  511.07   43.72
   1  23  -1  465.96   45.81
  -2 -20   3   27.56    3.66
   2  20  -3   46.92    9.77
   2 -20  -3   43.85    5.38
  -6  -9   4  114.74   10.92
   6  -9  -4  122.13   10.88
   6   9  -4  106.37   19.12
   6   9  -4  127.17   10.80
   6  -9  -4  133.47   15.42
   4  10  -5   35.55    4.44
   4 -10  -5   40.10    4.18
   4 -10  -5   32.69   10.37
  -4 -10   5   31.92    3.48
   4 -10  -5   30.71    8.93
   4 -10  -5   30.40    3.38
  -7  -8  -3  567.94   66.06
  -7   8  -3  652.96   64.76
   7   8   3  780.45   64.15
   7   8   3  733.74   63.11
   7  -8   3  772.16   63.60
   1  23   1    1.91   13.51
   1  23   1    5.34   10.42
  -1 -23  -1    2.17    2.48
  -1  23  -1    5.83    3.28
  -5  -4  -5    7.36    8.14
   5   4   5   14.29    1.91
   5   4   5   11.43    5.87
   5  -4   5    7.78    5.52
   5  -4   5   13.59    2.30
   3   0  -6   43.16    4.73
   3  -1  -6    7.47    4.80
   3  -1  -6    4.30    2.38
   3   1  -6    3.17    3.18
   1 -18   4   47.61    5.57
  -1 -18  -4   37.77    7.59
  -1 -18  -4   55.85    4.93
  -1  18  -4   47.20    6.54
  -5 -12  -4   24.18    3.17
   5 -12   4   22.45    4.94
   5 -12   4   20.53   12.73
  -5 -12  -4   23.74   12.90
   5  12   4   28.62    2.99
  -5  12  -4   18.80    6.90
   5  12   4   11.90    6.36
   5 -19  -1   25.29   14.07
   5  19  -1   25.68   22.58
  -5  19   1   29.14    9.94
  -8  -9   1  636.96   52.82
   8  -9  -1  643.10   53.26
  -1  -7  -6 1194.26  100.55
   1  -7   6 1163.45  100.12
  -1   7  -6 1150.37  100.73
   4  15  -4  486.05   43.19
   4 -15  -4  545.30   44.55
  -4 -15   4  496.94   42.92
   2  -5   6   31.29    3.16
  -2   5  -6   30.29    6.42
  -2  -5  -6   40.98    6.34
   5  16  -3  248.83   21.49
  -5 -16   3  240.72   21.39
   5  16  -3  310.20   28.18
   5 -16  -3  238.87   26.30
  -3 -19  -3  248.08   20.65
  -3  19  -3  204.94   21.28
   3  19   3  213.81   21.23
   3  19   3  271.26   21.68
   3 -19   3  240.97   21.99
  -3 -19  -3  232.63   22.25
   6   8   4   37.34    3.77
   6   8   4   39.50    7.72
   6  -8   4   40.82    6.39
  -6  -8  -4   37.66   12.99
  -6   8  -4   30.26    8.46
  -2  -6   6 3044.46  264.11
   2   6  -6 2465.37  264.64
   2   6  -6 3046.80  264.58
  -5 -18   2  122.18   11.27
   5  18  -2  150.71   23.76
   5 -18  -2  117.75   17.15
   5  18  -2  132.18   11.47
   2  20   3   -0.47    3.47
   2 -20   3    1.85    4.98
   2  20   3   -0.97    8.63
  -2  20  -3    1.34    4.21
  -2 -20  -3    4.87    2.09
   3   2  -6    4.91    3.75
   3  -2  -6    4.42    4.64
   3  -2  -6    1.84    1.70
   4  21   0 1767.41  144.78
   4 -21   0 1794.49  145.44
  -4  21   0 1630.59  144.93
  -4 -21   0 1603.64  144.52
  -5 -19  -1  580.19   50.04
   5  19   1  640.69   50.11
   5  19   1  697.98   53.44
   4  18  -3   75.52    7.81
   4  18  -3   75.48   15.85
   4 -18  -3   73.42   11.35
  -4 -18   3   67.47    6.56
  -2  23   0 2311.40  199.82
  -2 -23   0 2197.13  199.81
   2  23   0 2747.23  200.76
   2 -23   0 2308.20  200.08
   0  -8  -6  978.16   82.23
   0   8  -6  877.45   82.44
   0  -8   6  958.78   81.85
  -3 -21   2  122.69   11.72
   3  21  -2  156.66   13.63
   3 -21  -2  143.19   13.59
   7  12   2  154.86   13.06
  -7  12  -2  102.01   17.37
   7  12   2  157.34   17.05
   7 -12   2  157.58   13.81
  -7 -12  -2  119.63   22.11
  -7 -12  -2  139.05   13.25
   8  -7  -2  750.61   68.47
   8   7  -2  784.50   67.50
   8  -7  -2  793.54   67.59
   8   7  -2  777.64   72.22
   3 -12   5  212.39   18.60
   3  12   5  167.81   18.00
  -3  12  -5  180.66   18.43
   3  12   5  235.57   18.04
  -3 -12  -5  212.99   19.93
  -5  -5  -5  945.19   93.37
   5   5   5 1093.31   92.35
   5   5   5 1042.48   92.94
   8  -6   2   29.60    6.29
   8   6   2   38.18    9.85
  -8  -6  -2   27.51   18.62
   8  -6   2   35.85    4.04
  -8   6  -2   27.13   14.91
   8   6   2   34.58    3.67
  -6  17   1  813.52   63.64
   6  17  -1  910.57   67.85
   6 -17  -1  697.63   61.26
  -8   9  -1  639.68   74.65
   8   9   1  843.68   71.84
   8  -9   1  848.93   72.24
  -8  -9  -1  723.12   75.22
   8   9   1  905.79   73.92
   6  13   3  315.51   24.96
   6 -13   3  287.96   25.44
  -6  13  -3  195.38   26.14
   6  13   3  254.10   26.68
  -6 -13  -3  224.18   29.74
  -6 -13  -3  281.99   25.05
   7  14  -1   56.64   21.79
   7 -14  -1   55.91    5.87
  -7  14   1   44.43   17.03
  -5 -13   4  291.67   24.26
   5  13  -4  285.94   24.28
   5 -13  -4  232.16   24.73
   3  -3  -6  524.73   34.82
   3   3  -6  328.32   34.44
   7   0  -4  386.12   33.45
   7   0  -4  420.53   38.13
   3  22  -1  108.22   19.74
   3 -22  -1   67.40    9.49
  -8 -10   0  166.70   18.49
   8  10   0  131.88   11.14
  -8 -10   0  128.66   11.37
   8 -10   0  100.62   11.98
  -8  10   0   59.77   22.20
   8  10   0   89.49   20.49
  -5  -7   5  953.45   80.71
   5   7  -5  940.27   80.67
   5  -7  -5  929.82   80.64
   5  -7  -5  910.46   82.07
   7  -1  -4   16.49    2.39
   7  -1  -4   10.71   15.32
   7   1  -4   11.85    2.22
   7   1  -4    4.50   14.99
   1  -8  -6   11.73    4.11
   1   8  -6   10.69    5.42
  -1  -8   6   12.55    1.73
  -3 -21  -2  498.55   44.98
   3  21   2  586.09   45.76
   3 -21   2  551.73   45.87
  -3  21  -2  501.91   45.30
   3  21   2  578.26   46.12
  -5 -18  -2   27.88    3.74
   5  18   2   38.12    4.16
  -5 -18  -2   40.85   10.40
   5  18   2   21.59   10.56
   5 -18   2   32.72   13.78
  -5  18  -2   22.21    6.96
  -2 -14   5    6.41    1.95
   2  14  -5    3.88    9.77
   2 -14  -5    8.24    2.20
   2 -14  -5    6.57    2.69
  -3 -22  -1  370.15   33.56
  -3  22  -1  375.79   33.78
   3  22   1  450.95   34.53
  -2   6  -6 2173.53  156.86
  -2  -6  -6 2252.09  156.80
   0  21  -3  232.49   20.63
   0  21  -3  167.94   26.34
   0 -21  -3  238.27   20.08
   0 -21   3  222.05   20.17
   7  -2  -4 2046.15  172.00
   7  -2  -4 2008.36  174.10
   7   2  -4 1967.13  171.98
   7   2  -4 1968.76  174.36
  -6 -17  -1    0.78    2.43
   6 -17   1   17.32   15.78
   6  17   1    1.44   14.44
   6  17   1    3.37    2.16
  -6  17  -1   -3.53    9.98
   6 -17   1    0.35    3.35
   6  16  -2    7.60    2.38
   6 -16  -2    4.91    2.26
   6  16  -2    1.64   22.74
  -6 -16   2    5.56    2.50
   2  22  -2   77.64   11.64
   2 -22  -2   80.15    7.96
  -2 -22   2   64.36    6.62
   7  14   1  129.07   18.13
  -7 -14  -1   85.13   15.88
  -7 -14  -1   95.92    9.26
   7  14   1  107.56    9.05
   7 -14   1   97.82    9.81
  -5 -16  -3   17.39   12.57
  -5 -16  -3   24.29    3.30
   5  16   3   27.58    7.92
   5  16   3   34.39    3.58
  -5  16  -3   25.13    6.97
   5 -16   3   27.61   12.79
  -2  -7   6   25.26    2.71
   2   7  -6   25.35    6.19
   2   7  -6   22.40   10.33
   2  -7  -6   27.88    4.83
   4  20  -2   32.86   17.89
   4  20  -2   37.26    5.99
  -4 -20   2   28.01    3.65
   4 -20  -2   41.73    9.66
   3   0   6 2481.22  247.35
   3   0   6 3033.68  247.31
  -4 -15  -4   31.29   12.52
   4  15   4   35.08    4.63
   4 -15   4   37.62    9.05
  -4  15  -4   27.17    6.43
   4  15   4   21.76    6.00
  -4 -15  -4   37.89    3.66
  -7  -9  -3  142.72   23.95
  -7   9  -3  139.28   20.60
   7  -9   3  211.28   18.63
   7   9   3  211.73   17.87
   7   9   3  201.82   19.99
   3  -4  -6    6.13    4.20
   3   4  -6    1.99    4.62
  -4 -10  -5  157.28   20.42
   4  10   5  222.65   17.71
   4  10   5  166.34   18.47
   4 -10   5  194.08   19.96
  -4  10  -5  164.73   18.87
   7 -10  -3 1156.46  107.90
   7  10  -3 1287.14  107.33
  -7 -10   3 1228.09  107.41
   3  -1   6   55.15    6.49
  -3  -1  -6   89.49    8.76
   3   1   6   44.73    5.99
  -3   1  -6   95.62    8.83
   3  -1   6   95.93    5.99
   3   1   6   67.20    5.90
  -1   8  -6  683.21   60.06
   1  -8   6  687.74   59.37
  -1  -8  -6  712.78   59.86
   4  18   3   85.44    8.14
   4  18   3   66.06    9.37
  -4  18  -3   57.94    8.44
  -4 -18  -3   82.18    7.18
  -4 -18  -3   86.23   12.10
   4 -18   3   66.15   11.84
   0 -15   5   12.60    2.38
   0 -15  -5   11.72    5.67
   0  15  -5   10.33    5.39
   0 -15  -5   11.66    1.76
   3  17  -4  272.06   23.20
  -3 -17   4  238.55   21.88
   3 -17  -4  300.31   22.95
   4 -21  -1   54.80   10.83
   4  21  -1   67.36   20.84
   6  10  -4  361.67   30.01
   6 -10  -4  326.08   30.05
   6 -10  -4  361.92   31.93
   6  10  -4  398.95   35.70
  -6 -10   4  346.65   30.07
   2  18  -4  156.63   15.27
   2 -18  -4  137.27   11.51
  -2 -18   4  116.74   11.15
  -2 -22  -2  609.57   57.22
   2 -22   2  677.97   57.66
   2  22   2  819.88   58.64
  -2  22  -2  714.65   57.50
   2  22   2  689.33   57.71
   7   3  -4  628.03   60.43
   7  -3  -4  613.85   59.27
   7   3  -4  627.04   56.22
   7  -3  -4  690.57   56.27
   5   6   5  281.87   26.92
   5   6   5  306.28   25.96
  -5  -6  -5  250.24   28.32
  -1 -21   3  281.48   27.04
   1 -21  -3  346.84   27.15
   1  21  -3  371.02   31.13
   3 -13  -5   58.29    8.54
   3  13  -5   65.18    8.88
   3 -13  -5   67.32    7.49
  -3 -13   5   63.97    5.95
   3 -13  -5   64.10    6.09
   2 -23  -1  156.33   14.96
   2  23  -1  182.04   21.81
  -6   9  -4  331.76   35.36
   6   9   4  391.49   34.98
   6   9   4  404.63   33.94
  -6  -9  -4  300.34   37.20
   6  -9   4  397.41   34.55
   4 -11  -5  313.53   27.70
   4 -11  -5  370.57   30.16
  -4 -11   5  311.76   27.76
   4 -11  -5  300.80   29.31
   4  11  -5  304.64   28.05
   4 -11  -5  356.55   27.88
  -3   2  -6 2366.42  172.10
  -3  -2  -6 2360.98  172.10
   3  -2   6 2218.53  171.39
   7 -13  -2 1568.86  151.14
  -7 -13   2 1751.04  151.10
   7  13  -2 1998.46  155.11
   7  13  -2 1879.04  151.03
   6  14  -3 1368.52  109.04
  -6 -14   3 1386.47  109.10
   6 -14  -3 1065.34  109.03
  -4  21  -1   11.59    5.54
  -4 -21  -1   11.95    2.54
   4  21   1   11.69    5.12
   4  21   1   17.17   13.64
   8 -10  -1  484.76   41.86
   8  10  -1  530.57   47.22
  -8 -10   1  506.25   41.45
  -2 -14  -5 1316.16  106.03
  -2 -14  -5 1189.28  106.81
   2  14   5  903.44  106.84
  -2  14  -5 1094.53  106.51
   2  14   5 1171.78  106.25
   2 -14   5 1274.97  106.27
  -2  23  -1  629.77   53.18
   2  23   1  675.80   54.41
  -2 -23  -1  580.38   53.04
   2  23   1  781.36   55.31
   8  -7   2    0.43    5.58
   8   7   2   -3.76    9.15
  -8   7  -2   -0.77   14.91
  -8  -7  -2   -7.48   18.22
   8   7   2    3.44    1.98
  -1  21  -3  153.33   13.21
   1  21   3  129.63   12.39
   1 -21   3  160.26   12.99
  -1 -21  -3  152.43   12.57
   1  21   3  153.83   18.98
   1  15  -5   85.92   17.76
  -1 -15   5  119.08   10.45
   1 -15  -5  100.92   11.14
   1  15  -5  119.26   11.73
   1 -15  -5  120.94   10.32
   8   8  -2 2066.19  174.98
  -8  -8   2 1999.93  175.05
   8  -8  -2 2058.85  175.06
   8  -8  -2 1986.33  175.54
   8   8  -2 1985.15  178.02
  -4 -20  -2  369.02   31.72
   4  20   2  410.81   33.75
   4 -20   2  350.43   33.19
   4  20   2  405.80   32.14
  -4  20  -2  311.24   32.19
   8   0  -3   16.20    2.67
   8   0  -3   -6.67   16.40
   0   9  -6 1330.88  133.98
   0  -9  -6 1527.20  133.78
   0  -9   6 1605.43  133.48
   8   1  -3 1230.50  109.82
   8  -1  -3 1194.59  109.04
   8   1  -3 1231.78  106.88
   8  -1  -3 1262.04  106.90
   6  16   2  271.35   21.13
  -6 -16  -2  227.64   21.17
  -6 -16  -2  195.57   25.10
   6 -16   2  163.12   26.82
  -6  16  -2  154.14   22.74
   6 -16   2  250.10   21.45
   6  16   2  262.19   24.47
   3  -3   6   87.53    7.05
  -3  -3  -6   82.87   10.01
  -3   3  -6   74.54    9.75
   2 -18   4  661.51   56.12
  -2 -18  -4  674.91   55.75
   2  18   4  713.01   57.12
   2  18   4  639.87   55.89
  -2 -18  -4  536.49   56.75
  -2  18  -4  587.53   56.20
   0  24   0  185.52   27.47
   0 -24   0  237.24   20.96
   0  24   0  239.21   20.85
   3  -5  -6  110.32    9.66
   3   5  -6   79.02    9.75
   5  -8  -5  620.47   57.99
  -5  -8   5  646.77   56.27
   5   8  -5  657.88   56.25
   5  -8  -5  656.96   56.19
   7  -4  -4   62.10    5.77
   7   4  -4   44.32   17.82
   7   4  -4   60.22    5.64
   7  -4  -4   40.07   15.52
  -2  -7  -6  212.05   15.49
  -2   7  -6  204.22   15.49
  -1 -15  -5   57.64    9.10
   1 -15   5   56.00    6.36
  -1 -15  -5   72.01    5.97
  -1  15  -5   59.34    7.80
   5  13   4  519.21   39.83
  -5 -13  -4  316.57   42.72
   5  13   4  393.00   40.56
  -5 -13  -4  453.75   39.85
  -5  13  -4  366.02   40.62
   5 -13   4  415.30   42.40
  -7 -15   0  465.31   40.58
   7 -15   0  437.42   40.64
   7  15   0  526.96   45.83
   7  15   0  507.07   40.50
   3  17   4  423.63   43.82
  -3 -17  -4  554.57   43.55
  -3 -17  -4  419.14   45.48
   3  17   4  612.79   44.28
   3 -17   4  500.90   44.29
  -3  17  -4  414.71   44.03
   8   2  -3  399.71   35.39
   8  -2  -3  411.01   39.06
   8  -2  -3  420.83   35.44
   8   2  -3  434.07   40.96
   8 -10   1   74.05    8.68
   8  10   1   83.36   15.36
   8  10   1   85.52    7.37
  -8  10  -1   55.77   19.20
  -8 -10  -1   76.26    7.60
  -8 -10  -1   70.82   17.50
   1  -9  -6  161.04   15.03
  -1  -9   6  171.63   14.39
   1   9  -6  125.90   15.61
   5 -20   0  115.00   16.85
  -5 -20   0  114.30   11.31
  -5  20   0  115.95   15.04
   5  20   0  146.56   11.58
   0 -19   4 1434.34  131.52
   0 -19  -4 1579.89  131.47
   0  19  -4 1611.62  131.84
   2  -8  -6  442.14   34.64
  -2  -8   6  399.38   34.22
   2   8  -6  356.22   35.00
  -8 -11   0 1095.91   96.66
   8 -11   0 1097.38   96.82
  -8 -11   0 1074.98   98.76
   8  11   0 1232.25   99.72
   8  11   0 1190.28   96.57
   3  -4   6   18.91    4.36
   3  -4   6   34.90    3.17
  -3  -4  -6   30.49    7.20
  -3   4  -6   36.42    7.00
  -1  24   0  863.21   60.74
  -1  24   0  691.05   59.14
  -1 -24   0  665.43   59.17
   1 -24   0  642.69   59.28
   1  24   0  702.51   61.62
   5   7   5 1012.69   82.73
  -5   7  -5  835.94   83.52
  -5  -7  -5  819.98   83.99
   5  -7   5  697.36   84.40
   5   7   5  945.67   83.34
   7  13   2  229.95   22.97
   7 -13   2  230.19   19.85
  -7 -13  -2  159.58   25.27
  -7 -13  -2  217.50   19.42
   7  13   2  227.76   19.27
  -7  13  -2  156.32   22.59
   3  13   5  399.93   32.25
  -3 -13  -5  401.64   31.68
  -3 -13  -5  318.53   33.46
   3  13   5  277.59   32.13
  -3  13  -5  300.15   32.38
   3 -13   5  368.25   32.51
  -6 -18   0   19.97    3.33
   6  18   0   25.09    3.27
   6  18   0   12.87   19.67
  -6  18   0   19.01   13.05
   6 -18   0   23.50    3.60
   6 -18   0   13.05   15.91
   8  -3  -3  179.23   20.68
   8   3  -3  175.37   25.35
   8   3  -3  190.31   16.26
   8  -3  -3  181.58   16.29
   0  23  -2    2.13    3.98
   0 -23  -2    2.32    2.70
   0 -23   2    6.22    3.01
   4  16  -4  125.93   11.55
   4 -16  -4  130.22   13.85
  -4 -16   4  113.71   10.50
   9   0   0  504.25   44.11
  -9   0   0  449.39   47.68
  -3 -20   3  104.89    9.99
   3  20  -3  131.30   12.43
   3 -20  -3  124.52   11.82
  -1  -9  -6 1949.83  150.61
   1  -9   6 1708.22  150.16
   7   0   4  497.43   44.92
   7   0   4  635.96   45.79
  -9   1   0  142.09   24.58
   9   1   0  151.35   16.61
  -9  -1   0  133.75   23.48
   9  -1   0  144.67   15.84
   7  -5  -4  440.26   42.76
   7  -5  -4  456.02   39.35
   7   5  -4  448.46   44.71
   7   5  -4  457.08   39.32
  -1 -19   4  661.32   65.30
   1  19  -4  815.77   67.99
   1 -19  -4  852.80   65.30
  -7 -10  -3    1.39   15.75
  -7  10  -3    3.26    9.82
   7  10   3   12.09    2.24
   7 -10   3    5.59    4.83
   7  10   3    5.93    7.74
   7   1   4  655.17   49.93
   7  -1   4  567.40   49.05
   7   1   4  559.84   49.03
  -7  -1  -4  495.93   51.32
   5  17  -3  247.70   20.39
  -5 -17   3  218.77   20.19
   5  17  -3  299.86   27.98
   5 -17  -3  232.23   24.87
   6 -14   3  430.35   35.70
  -6 -14  -3  379.86   35.31
  -6  14  -3  301.13   36.29
  -6 -14  -3  280.98   38.82
   6  14   3  451.73   35.25
   6  14   3  398.25   36.71
   5 -14  -4  117.41   19.04
   5  14  -4  150.89   12.73
   5 -14  -4  120.50   12.74
  -5 -14   4  147.82   12.55
   3  -6  -6  472.99   35.74
  -3  -6   6  410.21   35.23
   8   8   2  328.80   26.09
  -8   8  -2  226.22   27.88
   8  -8   2  285.62   24.03
   8   8   2  263.43   23.29
  -8  -8  -2  207.37   30.19
   9   2   0   24.26   11.35
   9  -2   0   31.47    9.24
   9   2   0   33.02    3.79
  -9  -2   0   19.96   17.70
  -9   2   0   28.05   19.45
  -4  11  -5  136.35   15.15
   4  11   5  133.39   14.48
  -4 -11  -5  140.12   17.03
   4 -11   5  137.68   15.95
   4  11   5  167.33   13.62
   7 -11  -3  229.68   23.37
  -7 -11   3  253.74   22.58
   7  11  -3  268.37   22.45
   7  15  -1  185.71   26.51
   7 -15  -1  151.33   13.58
  -7  15   1  134.19   20.74
   7   2   4   50.53    5.02
   7   2   4   61.76    8.27
   7  -2   4   51.00    5.12
  -1 -19  -4  222.53   21.09
  -1  19  -4  239.68   21.22
  -1 -19  -4  240.71   20.47
   1 -19   4  231.82   20.72
   0 -24  -1 1260.64  108.25
   0  24   1 1195.25  108.11
   0  24  -1 1603.34  109.90
   0  24  -1 1359.72  108.32
   0  24   1 1375.64  108.76
  -6 -10  -4   52.70   15.89
   6  10   4   91.14   10.35
   6 -10   4   89.67    9.12
   6  10   4   86.69    7.76
  -6  10  -4   81.48   11.23
   6   0  -5   -3.62   11.87
   6   0  -5    1.57    1.64
  -6 -11   4  165.86   15.11
   6 -11  -4  155.47   17.35
   6  11  -4  178.67   15.07
   1 -23  -2 2044.17  168.02
  -1 -23   2 1866.31  167.96
   1  23  -2 2109.54  169.71
   8   9  -2  296.49   25.50
   8  -9  -2  314.97   25.64
   8  -9  -2  246.68   26.48
  -8  -9   2  284.85   25.64
   8   4  -3 1687.89  145.21
   8   4  -3 1684.58  142.14
   8  -4  -3 1627.59  142.16
   8  -4  -3 1596.08  143.56
   2  21  -3   11.62    9.86
   2 -21  -3    4.18    4.02
  -2 -21   3    2.90    2.32
   6   1  -5  132.98   17.79
   6  -1  -5  148.53   18.97
   6   1  -5  151.18   12.63
   6  -1  -5  138.35   12.62
   5  20  -1  393.83   39.19
  -5  20   1  333.26   31.12
   5 -20  -1  355.60   32.95
   5 -19  -2   92.99   15.88
   5  19  -2  118.29   23.63
   5  19  -2  100.13    9.53
  -5 -19   2  101.57    9.18
   3  -5   6   51.56    6.47
  -3  -5  -6   75.73    8.36
  -3   5  -6   72.29    8.40
   1 -23   2   47.50    5.06
   1  23   2   27.63    4.70
  -1 -23  -2   39.36    4.30
  -1  23  -2   39.16    5.22
   1  23   2   48.85   14.24
   2  -8   6 1151.01  105.18
  -2  -8  -6 1675.23  105.92
   3  20   3 1257.49  118.43
   3 -20   3 1450.14  118.75
  -3 -20  -3 1473.13  118.89
   3  20   3 1585.34  118.77
  -3  20  -3 1239.16  118.47
  -3 -20  -3 1390.61  118.19
   2 -15  -5  991.90   94.18
   2 -15  -5  953.22   94.29
   2 -15  -5 1218.45   94.16
   2  15  -5 1198.81   95.41
  -2 -15   5 1145.31   94.20
   8 -11  -1   64.60    7.89
  -8 -11   1   73.51    6.87
   9   3   0  460.95   39.90
   9   3   0  425.90   37.21
   9  -3   0  464.76   38.59
  -9   3   0  389.99   43.94
  -9  -3   0  370.85   42.34
  -5  -9   5  229.78   20.40
   5  -9  -5  227.41   23.29
   5  -9  -5  233.08   20.32
   5   9  -5  241.56   20.42
   6  -2  -5  358.57   31.90
   6   2  -5  387.15   31.92
   6   2  -5  319.59   35.14
   6  -2  -5  339.34   35.34
   4 -12  -5  247.65   22.13
   4 -12  -5  209.63   21.53
   4  12  -5  208.76   20.03
  -4 -12   5  230.46   19.57
   4 -12  -5  224.70   19.60
  -3  23   0 1433.97  123.08
   3 -23   0 1482.46  123.48
   3  23   0 1590.85  123.62
  -3 -23   0 1328.37  122.93
   9   0  -1    1.29    2.32
   9   0  -1   -0.72   11.25
  -9   0   1   -7.71   16.83
   0 -10  -6 1419.40  120.04
   0 -10   6 1387.23  119.72
   7   3   4  605.84   51.93
  -7  -3  -4  522.90   54.28
   7   3   4  661.99   52.80
   7  -3   4  593.13   52.00
  -4 -19   3  231.54   21.16
   4  19  -3  259.59   21.90
   4 -19  -3  269.61   23.45
   4  19  -3  314.34   27.29
   6 -18  -1  415.56   36.58
   6 -18  -1  389.80   40.79
  -6  18   1  533.09   39.54
   6  18  -1  531.18   45.41
   9   1  -1   63.22   13.75
   9   1  -1   56.07    5.54
  -9   1   1   46.54   17.28
   9  -1  -1   59.03   12.05
   9  -1  -1   54.72    5.54
  -9  -1   1   68.68   16.54
   7  15   1  360.00   32.11
  -7 -15  -1  291.97   27.40
  -7 -15  -1  291.85   30.87
   7 -15   1  312.68   27.61
   7  15   1  344.55   27.33
   8   0   3    0.58    2.21
   2  21   3  311.92   24.81
   2  21   3  242.83   22.37
  -2  21  -3  259.85   22.77
  -2 -21  -3  260.18   22.21
   2 -21   3  244.32   22.81
   5  20   1  796.93   62.30
   5  20   1  894.64   65.67
  -5 -20  -1  710.77   62.18
   1  24  -1 1254.18   93.71
   1 -24  -1 1036.67   91.69
   8   1   3   33.83    3.85
  -8   1  -3   29.35   15.34
   8  -1   3   36.46    3.93
   7   6  -4   12.48   18.21
   7   6  -4    7.89    2.09
   7  -6  -4    8.00    2.24
   7  -6  -4    2.63   12.90
  -1 -24  -1   17.11    3.15
  -1  24  -1   24.99    3.92
   1  24   1   23.57   10.16
   1  24   1   30.10   13.81
   3 -14  -5 2633.97  219.09
   3  14  -5 2637.85  219.29
   3 -14  -5 2892.52  218.99
   3 -14  -5 2352.04  218.73
  -3 -14   5 2654.88  218.81
   4 -16   4  105.30   12.38
  -4 -16  -4   69.95   15.38
   4  16   4  116.67    9.66
  -4 -16  -4  102.22    8.84
  -4  16  -4   77.08   10.43
   4  16   4   74.58   10.19
   9   2  -1    1.47    2.31
   9  -2  -1    2.62    2.42
   9  -2  -1    1.97    9.92
   9   2  -1   -3.21   13.42
  -9  -2   1    5.41   15.85
  -9   2   1   -1.60   17.10
   7  14  -2 1592.38  124.83
   7  14  -2 1550.21  120.10
  -7 -14   2 1383.72  120.15
   7 -14  -2 1234.98  120.11
  -6 -17   2   42.58    3.95
   6  17  -2   34.76    3.92
  -5   8  -5  164.35   19.24
   5   8   5  195.20   18.85
   5  -8   5  146.64   22.52
  -5  -8  -5  180.50   20.85
   5  -8   5  195.23   18.54
   5   8   5  212.86   17.65
  -1 -10   6  656.90   55.06
   1  10  -6  518.60   55.67
   1 -10  -6  658.65   55.35
   2   9  -6  182.28   24.90
   2  -9  -6  268.51   22.11
  -2  -9   6  255.31   21.68
   2   9  -6  208.90   22.64
   6   3  -5   15.15   13.74
   6  -3  -5   18.41    2.44
   6  -3  -5   24.28   13.93
   6   3  -5   19.22    2.46
   4   0  -6  203.81   17.65
   0 -16  -5  399.48   41.51
   0  16  -5  498.34   41.57
   0 -16   5  421.62   40.96
   0 -16  -5  513.74   40.86
  -5 -17  -3  306.26   26.96
   5 -17   3  314.43   30.26
  -5 -17  -3  238.85   29.96
   5  17   3  354.49   27.04
  -5  17  -3  226.80   27.81
   5  17   3  297.04   28.31
   4  22   0  182.29   14.93
   4 -22   0  169.45   16.81
   4  22   0  178.70   25.12
  -4  22   0  153.36   15.31
  -4 -22   0  145.09   13.74
   8   2   3   14.26    5.89
   8  -2   3   13.36    2.76
  -8   2  -3   11.50   14.57
   8  -2   3   12.95    6.31
   8   2   3   11.84    2.53
   8   5  -3   81.02    7.63
   8   5  -3   60.08   21.98
   8  -5  -3   71.41   13.89
   8  -5  -3   88.18    7.78
   8  11   1   90.92   15.72
   8 -11   1   81.98    8.90
  -8  11  -1   55.90   18.92
  -8 -11  -1   74.45    8.11
   8  11   1   96.01    7.89
  -8 -11  -1  101.21   17.63
   6 -18   1  218.60   21.87
  -6 -18  -1  262.52   21.82
   6  18   1  271.79   27.52
   6  18   1  273.59   21.76
   4  -1  -6   96.48    8.48
   4   1  -6   96.44    8.57
   9  -4   0   24.10    7.63
   9   4   0   14.89    2.76
  -9   4   0   -4.09   20.35
   9   4   0   18.53   12.12
  -9  -4   0    4.73   17.47
  -3  -7   6 1620.34  144.34
   3   7  -6 1462.32  144.65
   6  15  -3  906.93   70.17
   6  15  -3  964.53   74.77
  -6 -15   3  903.67   70.23
   6 -15  -3  710.18   70.06
   5  19   2 1915.69  145.79
  -5  19  -2 1222.33  146.03
  -5 -19  -2 1751.22  146.84
  -5 -19  -2 1717.26  145.71
   5  19   2 1781.12  146.84
   5 -19   2 1670.45  146.90
   3 -22  -2   87.21    9.42
   3  22  -2   86.17    9.98
  -3 -22   2   63.56    6.57
   7   4   4   44.91    4.37
  -7  -4  -4   47.17   14.34
  -7   4  -4   27.75   11.61
   7  -4   4   39.88    4.69
   7   4   4   58.48    8.09
  -2 -15  -5  159.82   13.31
   2  15   5  152.34   13.83
  -2  15  -5  126.62   14.60
  -2 -15  -5  143.18   16.03
   2 -15   5  150.51   13.86
   2  15   5  106.66   16.97
   9   0   1    8.85    2.73
   9   0   1    2.31    8.35
  -9   0  -1   -2.28   21.47
   9  -1   1  486.23   41.90
  -9  -1  -1  396.15   48.33
   9  -1   1  476.21   43.02
   9   1   1  497.42   43.38
   9   1   1  490.19   41.89
  -9   1  -1  411.18   47.97
  -3  -6  -6   65.67    8.37
  -3   6  -6   64.55    8.08
   3   6   6   61.54    7.03
   3  -6   6   47.51    6.38
  -9  -3   1  128.03   19.80
   9   3  -1  129.85   11.18
   9  -3  -1  120.38   11.27
  -9   3   1   92.78   20.89
   9  -3  -1  122.23   14.75
   9   3  -1  128.59   18.21
   4  -2  -6  162.00   14.00
   4   2  -6  160.98   14.13
  -3 -18   4  562.86   51.60
   3 -18  -4  675.76   52.10
   3  18  -4  649.66   52.51
  -1 -10  -6  320.33   27.25
   1 -10   6  304.70   26.53
   1 -16  -5  289.99   22.46
   1  16  -5  270.70   23.46
   1  16  -5  220.77   28.45
  -1 -16   5  248.58   22.54
   8   9   2  119.15   10.21
  -8   9  -2   80.21   17.17
  -8  -9  -2   98.96   21.86
   8  -9   2  102.71   11.33
   8   9   2  111.97   14.45
   8   3   3  144.79   11.83
   8  -3   3  171.13   13.51
   8  -3   3  143.56   11.97
   5 -14   4  138.31   18.90
   5  14   4  175.40   13.52
  -5 -14  -4  100.07   19.20
  -5  14  -4  125.58   14.98
   5  14   4  133.97   14.85
  -5 -14  -4  143.94   13.51
  -2  24   0   10.50    3.28
   2  24   0   14.45   10.16
   2 -24   0   11.91    4.94
   2  24   0   12.31   18.40
  -2 -24   0   10.83    2.84
  -2  24   0   12.31    8.16
   4  19   3  103.59   10.83
   4 -19   3   97.28   12.34
  -4 -19  -3   71.56   12.77
  -4  19  -3   83.38   10.21
  -4 -19  -3   94.52    8.87
  -8 -12   0  454.87   38.05
   8 -12   0  391.75   38.23
   8  12   0  458.44   37.91
   8  12   0  418.12   42.67
  -8 -12   0  498.16   41.78
   6   4  -5  291.08   34.24
   6  -4  -5  357.52   33.96
   6   4  -5  349.82   30.16
   6  -4  -5  351.17   30.17
  -9   2  -1  126.35   27.77
  -9  -2  -1  149.86   27.91
   9   2   1  170.36   20.10
   9   2   1  203.28   17.35
   9  -2   1  202.80   17.41
   9  -2   1  173.68   19.33
   2 -19  -4  702.92   49.72
   2  19  -4  657.96   51.18
   3  23  -1  322.80   30.81
   3 -23  -1  243.12   23.29
   3  22   2    8.12    7.45
   3  22   2    7.24    7.41
   3 -22   2   24.05    6.70
  -3 -22  -2    2.65    2.40
  -3  22  -2    7.95    4.35
  -7 -11  -3    8.50   17.35
   7  11   3   13.06    8.54
  -7  11  -3   12.35    9.93
   7 -11   3   18.48    4.99
   7  11   3   16.30    2.39
   0 -22  -3   22.12    3.11
   0  22  -3   17.86    4.64
   0 -22   3   20.24    3.39
   0  22  -3    8.95   17.97
   4 -21  -2  307.36   19.63
   4  21  -2  308.47   18.21
   4  21  -2  340.33   26.69
   4  -3  -6   88.28    7.61
   4   3  -6   82.54    7.87
  -1 -16  -5   49.11    9.27
  -1  16  -5   46.90    7.04
  -1 -16  -5   56.31    4.81
   1 -16   5   42.83    5.33
   6  17   2    4.53    2.39
  -6 -17  -2   -3.59   11.40
  -6 -17  -2    4.40    2.56
  -6  17  -2    4.43    7.94
   6 -17   2   18.87   14.89
   6 -17   2    6.09    3.79
   6  17   2    2.27   10.39
   3  23   1  171.62   15.15
  -3  23  -1  145.63   13.08
  -3 -23  -1  133.19   12.62
   3  23   1  178.95   18.76
   2  -9   6  318.76   29.15
  -2  -9  -6  451.96   30.23
  -9  -5   0  170.61   23.80
   9   5   0  192.91   20.62
   9  -5   0  177.97   17.43
  -9   5   0  147.71   27.08
   9   5   0  177.36   15.58
  -7  16   0    7.30   16.37
   7  16   0    9.55    2.38
   7 -16   0    7.81    3.58
   7  16   0   18.84   17.75
  -7 -16   0    9.94    2.79
   8 -10  -2  779.80   77.80
   8  10  -2  938.80   77.39
  -8 -10   2  905.07   77.48
   7  -7  -4   53.97   14.13
   7   7  -4   61.66    5.73
   7  -7  -4   61.69    5.88
   7   7  -4   43.63   19.70
   9   4  -1   68.68    6.49
  -9   4   1   52.84   18.82
   9   4  -1   74.04   15.88
   9  -4  -1   67.09    6.69
   9  -4  -1   80.58   10.60
  -9  -4   1   78.34   17.47
   7  -5   4  620.40   53.32
  -7  -5  -4  489.17   55.84
   7   5   4  604.49   53.22
   7   5   4  720.19   54.22
   7  -5   4  669.22   53.91
  -7   5  -4  547.33   55.09
  -7  14  -2  110.16   18.47
   7  14   2  190.59   19.34
   7 -14   2  168.15   15.45
   7  14   2  179.37   14.88
  -7 -14  -2  124.43   21.42
  -7 -14  -2  163.21   15.03
  -3 -14  -5  523.20   53.70
  -3  14  -5  509.97   52.91
   3  14   5  487.91   52.64
  -3 -14  -5  649.54   52.30
   3 -14   5  635.88   52.90
   3  14   5  705.44   52.91
   6  11   4  269.63   26.13
  -6  11  -4  239.91   26.50
  -6 -11  -4  223.26   29.81
   6  11   4  301.16   24.99
   6 -11   4  285.17   25.68
   8  -6  -3  542.28   52.20
   8   6  -3  582.88   50.57
   8  -6  -3  601.63   50.63
   8   6  -3  527.77   55.92
  -9   3  -1 1048.21  108.94
   9   3   1 1158.48  106.24
   9  -3   1 1223.30  105.17
   9  -3   1 1256.23  105.87
  -9  -3  -1 1069.64  108.76
   9   3   1 1246.51  105.13
   2 -23  -2  112.26    7.34
   2  23  -2  103.42   11.98
   2  23  -2   99.35   14.87
   4 -12   5  872.83   75.94
  -4 -12  -5  761.22   76.31
  -4  12  -5  736.14   75.69
   4  12   5  731.21   75.49
   4  12   5 1014.88   75.20
   4 -22  -1 1656.33  150.58
   4  22  -1 2199.79  154.16
   8  -4   3  577.33   45.29
   8   4   3  564.15   45.19
   8  -4   3  573.30   45.93
  -8  -4  -3  426.60   49.59
  -8   4  -3  427.21   48.45
   7 -12  -3  133.03   15.89
   7  12  -3  187.73   15.06
  -7 -12   3  165.08   15.16
   5 -10  -5   31.71   11.26
  -5 -10   5   27.91    3.47
   5 -10  -5   31.77    3.37
   5  10  -5   30.63    3.68
   6  12  -4  160.25   13.51
  -6 -12   4  145.44   13.58
   6 -12  -4  150.76   15.11
   2  19   4  398.15   33.47
  -2 -19  -4  361.96   31.07
   2 -19   4  369.08   31.52
  -2  19  -4  349.43   31.72
   2  19   4  366.42   31.23
  -2 -19  -4  299.78   32.18
   1  22  -3   12.44   13.79
  -1 -22   3   21.53    3.36
   1 -22  -3   24.39    3.63
   3  18   4   48.77    7.80
   3 -18   4   37.67    6.92
  -3  18  -4   35.89    6.21
  -3 -18  -4   32.18    3.66
   3  18   4   33.53    5.16
  -3 -18  -4   22.77   10.39
   2  23   2  181.79   16.33
  -2 -23  -2  185.69   15.28
  -2  23  -2  200.06   15.78
   2  23   2  228.12   19.24
   4 -21   2   -5.05    8.46
   4  21   2   13.03    9.13
  -4 -21  -2    8.15    2.48
  -4  21  -2    7.66    4.98
   4  21   2    9.50    5.35
   6   5  -5   94.24   18.23
   6  -5  -5  116.89   17.40
   6  -5  -5  124.10   10.72
   6   5  -5  119.73   10.67
  -4  22  -1   19.80    5.72
   4  22   1   32.23   14.73
   4  22   1   26.44    6.05
  -4 -22  -1   24.03    3.29
   4   4  -6  135.17   12.42
   4  -4  -6  141.09   12.11
   0 -11  -6    7.72    4.56
   0 -11   6    5.41    1.74
  -3  -8   6   96.77    8.87
   3   8  -6   93.05   11.06
   3  -8  -6  114.90    9.68
  -5  -9  -5   15.85   10.95
   5  -9   5   18.18    5.29
  -5   9  -5   14.05    7.21
   5  -9   5   11.13   13.04
   5   9   5   20.20    2.43
   5   9   5   17.38    6.19
   8  12  -1  114.55   20.08
  -8 -12   1   83.40   10.33
  -8  12   1  115.79   20.66
   6   0   5    1.13    1.86
  -6   0  -5   -1.25    9.20
  -3  -7  -6    4.34    6.79
   3  -7   6    0.80    3.72
   3   7   6    0.03    4.62
  -6 -15  -3  117.32   19.53
  -6  15  -3   90.67   14.25
  -6 -15  -3  116.03   11.97
   6  15   3  141.20   14.86
   6 -15   3  131.99   12.58
   6  15   3  155.25   11.88
   6 -15   3  111.20   20.38
  -1  22  -3  608.05   39.97
   1 -22   3  593.19   39.69
  -1 -22  -3  550.74   39.45
   1  22   3  545.97   43.45
   5 -15  -4  226.52   20.93
   5  15  -4  239.43   15.88
   5 -15  -4  150.08   15.35
   5 -15  -4  167.46   15.28
  -5 -15   4  243.20   15.67
   6   1   5   57.48    8.72
  -6  -1  -5   67.65   11.96
   6   1   5   77.41    6.36
   6  -1   5   74.20    6.37
  -6   1  -5   54.71   11.53
   4 -17  -4  191.52   17.25
  -4 -17   4  160.45   14.61
   4  17  -4  177.22   15.75
   2 -24  -1 3113.81  283.08
   2  24  -1 4376.08  285.21
   2  10  -6  489.75   61.05
  -2 -10   6  722.72   59.42
   2  10  -6  546.95   59.97
   2 -10  -6  738.67   59.66
   9   4   1  934.05   80.86
  -9  -4  -1  817.35   85.04
   9  -4   1  944.20   80.93
  -9   4  -1  731.81   85.10
   9  -4   1 1021.39   81.62
   4 -13  -5  420.26   39.05
   4 -13  -5  489.52   39.36
   4  13  -5  411.25   38.46
   4 -13  -5  443.70   38.00
  -4 -13   5  444.20   38.04
  -9  -5   1  424.98   40.89
  -9   5   1  310.72   41.82
   9   5  -1  428.47   40.65
   9  -5  -1  421.65   37.81
   9   5  -1  418.80   36.50
   9  -5  -1  434.03   36.61
   2  24   1   31.96   11.70
  -2  24  -1   20.42    3.97
  -2 -24  -1   15.14    2.95
   2  24   1   19.82   10.24
   0 -20  -4  302.90   24.73
   0  20  -4  298.88   25.40
   0 -20   4  257.13   24.81
  -1 -11   6 1049.24   89.86
   1 -11  -6 1037.72   90.08
   6   2   5   34.51    3.39
  -6   2  -5   30.00    9.70
   6   2   5   42.48    7.03
   6  -2   5   39.38    3.61
  -6  -2  -5   26.18   11.12
   4   0   6 1720.50  164.44
   4   0   6 1928.98  163.88
   4   0   6 1957.98  164.41
  -4   0  -6 1886.91  164.68
  -7  16   1  118.42   18.61
   7  16  -1  144.46   25.98
   7 -16  -1  115.80   10.64
  -9   6   0   60.29   22.66
   9  -6   0   70.67   10.86
   9   6   0   95.81    8.44
  -9  -6   0  106.26   19.39
  -8  -5  -3   42.30   18.69
   8  -5   3   54.07    5.55
   8   5   3   56.69    8.57
   8   5   3   53.35    5.17
  -8   5  -3   34.28   15.08
   8  -5   3   53.90    7.53
   6 -19   0   -6.62   15.85
  -6  19   0   10.89   13.10
  -6 -19   0    3.03    2.64
   6  19   0    3.83    2.76
   6  19   0   -4.55   20.24
  -4   1  -6  109.70   13.25
   4   1   6  103.37   12.24
  -4  -1  -6   94.18   13.08
   4  -1   6  125.09   10.66
   4   1   6   96.50   14.19
   4  -1   6  107.54   13.70
   4  -1   6  102.29   12.26
   4   1   6  126.01   10.62
   7   6   4 1508.74  125.19
   7  -6   4 1500.29  125.68
  -7  -6  -4 1073.80  126.99
  -7   6  -4 1148.62  126.29
   7   6   4 1534.14  125.93
  -5 -21   0   92.86    8.99
   5  21   0  109.39    9.53
   5 -21   0   92.40   14.97
  -5  21   0   93.59   13.14
   5  21   0  129.74   23.12
   5 -18  -3  387.31   33.30
  -5 -18   3  327.91   30.03
   5  18  -3  369.67   30.29
   5  18  -3  394.81   36.46
  -8 -12  -1  291.51   25.15
   8  12   1  303.83   25.00
   8  12   1  294.68   29.47
   8 -12   1  262.43   25.47
  -8 -12  -1  230.62   29.64
  -8 -10  -2  130.60   23.93
  -8  10  -2   94.80   19.95
   8 -10   2  130.59   14.59
   8  10   2  167.57   13.70
   8  10   2  127.94   17.82
   2 -16  -5  143.11   12.50
  -2 -16   5  139.33   12.49
   2  16  -5  154.90   17.33
   8  -7  -3  266.15   22.89
   8  -7  -3  265.45   25.39
   8   7  -3  280.32   32.50
   8   7  -3  259.35   22.81
   4   2   6  392.52   34.31
  -4   2  -6  360.48   34.72
  -4  -2  -6  355.47   34.66
   4  -2   6  357.57   33.45
   4   2   6  421.39   33.41
   4  -2   6  278.20   34.51
   4  -5  -6   50.63    4.48
   4   5  -6   45.51    5.32
   6  -3   5 2643.61  207.27
   6   3   5 2561.02  207.20
   6   3   5 2732.22  207.83
  -6  -3  -5 2341.89  208.42
   7  -8  -4  122.67   15.68
   7   8  -4  121.28   10.10
   7  -8  -4  114.93   10.21
  -7  -8   4   98.94   10.28
   7   8  -4  132.06   22.61
   0  25   0   -2.30   17.47
   0  25   0   -2.40   13.68
   0 -25   0    2.79    2.98
   0  25   0    0.69    2.70
   1 -11   6   72.64    6.84
  -1 -11  -6   95.52    8.89
   1 -20  -4  132.60   11.12
   1  20  -4  122.16   19.07
  -1 -20   4  115.49   11.16
   3 -21  -3    4.56    6.12
  -3 -21   3    8.45    2.65
   3  21  -3   11.98    7.72
   6   6  -5    1.92   14.26
   6  -6  -5    4.31    1.99
   6  -6  -5    9.95   13.45
   6   6  -5    4.86    1.94
   7  16   1  108.80   18.26
   7 -16   1   93.28    9.69
  -7 -16  -1   99.96    9.29
   7  16   1  106.98    9.14
  -7 -16  -1  120.70   16.13
  -3 -15   5    8.45    2.21
   3 -15  -5    4.11    1.78
   3 -15  -5    5.36    3.38
   3  15  -5   10.21    7.42
   3 -15  -5    6.94    4.81
  -9   5  -1   10.69   20.60
   9   5   1   28.81    3.65
   9  -5   1   17.60    7.39
   9  -5   1   35.99    4.25
  -7 -15   2  235.41   21.79
   7  15  -2  286.21   21.74
   7  15  -2  314.27   31.82
   7 -15  -2  220.07   21.78
  -2 -10  -6   10.93    6.37
   2 -10   6    5.60    2.33
   1 -20   4  487.33   42.50
  -1 -20  -4  489.02   42.33
  -1  20  -4  505.88   42.89
   4  -3   6  303.99   37.14
  -4   3  -6  369.85   37.27
   4   3   6  383.21   36.97
   4   3   6  443.62   36.14
   4  -3   6  408.26   36.20
  -4  -3  -6  375.04   37.45
  -9   6   1  155.54   26.83
   9  -6  -1  208.87   21.03
   9   6  -1  214.39   19.28
  -9  -6   1  222.23   25.94
   9  -6  -1  237.80   19.44
   9   6  -1  196.15   26.52
   7  12   3  107.14   12.72
  -7  12  -3   68.83   13.38
  -7 -12  -3   61.66   19.38
   7  12   3   97.75    8.69
   7 -12   3  101.73    9.90
   8 -11  -2  222.72   20.00
   8  11  -2  248.13   19.25
  -8 -11   2  184.38   19.34
  -8 -13   0   57.84   14.53
  -8 -13   0   47.64    5.06
   8 -13   0   40.62    5.80
   8  13   0   45.84    4.56
   8  13   0   38.32   17.30
   5 -20  -2  110.86   14.22
  -5 -20   2   73.51    7.64
   5  20  -2  116.79   23.61
   5  20  -2  107.36    8.57
   0 -24  -2 2372.30  174.72
   0  24  -2 2415.86  174.87
   0 -24   2 1598.99  174.65
   0  24  -2 1747.34  176.83
   3  -8   6   52.87    6.40
  -3  -8  -6   63.31    8.89
   3   8   6   58.11    7.05
  -4 -17  -4   53.29   14.03
   4  17   4   86.62    7.75
  -4 -17  -4   68.30    6.38
  -4  17  -4   54.64    8.42
   4 -17   4   75.55   10.27
   4  17   4   55.02    7.98
   9   0  -2 1757.33  149.71
   9   0  -2 1628.43  151.43
   6  16  -3 2582.83  177.84
   6  16  -3 2461.51  181.21
  -6 -16   3 2412.84  177.86
   8  -6   3   59.94    6.11
   8  -6   3   60.25    7.85
   8   6   3   65.54    5.83
   8   6   3   41.27    9.37
  -8   6  -3   46.26   14.53
  -8  -6  -3   44.12   19.49
   6  19  -1  904.66   73.43
  -6  19   1  781.58   68.33
   6 -19  -1  705.29   69.71
   6   4   5   44.52    4.03
   6  -4   5   32.17    4.40
   6   4   5   31.37    7.78
   0 -17  -5   34.80    3.26
   0  17  -5   24.26    6.17
   0 -17   5   28.85    3.70
   1  25   0   34.33   16.26
   1 -25   0   14.43    3.96
  -1 -25   0   12.75    3.07
   1  25   0   12.40   15.21
  -1  25   0   14.12    3.11
  -1  25   0   17.72   11.44
   3  -9  -6  264.54   25.51
   3   9  -6  345.62   26.88
   3  -9  -6  297.82   25.50
   3  -9  -6  444.35   26.18
  -3  -9   6  400.88   25.72
   9  -1  -2   93.31   16.48
   9  -1  -2  116.57   10.22
   9   1  -2  110.65   10.19
   9   1  -2   79.37   17.76
  -2 -16  -5 1052.10  110.64
  -2  16  -5 1064.71  110.23
   2  16   5 1249.26  109.94
  -2 -16  -5 1390.64  109.77
   2  16   5  926.77  110.78
   2 -16   5 1360.22  110.01
   5 -21  -1  590.81   54.58
  -5  21   1  608.43   52.96
   5  21  -1  691.66   59.87
  -9   7   0  239.04   35.46
   9  -7   0  319.82   28.01
   9   7   0  310.25   26.91
   6  18  -2   13.96    3.04
  -6 -18   2   11.99    2.60
   6 -18  -2   13.12   16.53
   6 -18  -2    9.69    2.05
   6  18  -2   10.03   24.37
  -3 -21  -3    7.55    2.43
   3  21   3    5.23    4.70
  -3  21  -3    5.45    4.83
   3 -21   3    8.45    6.68
   3  21   3   14.15    7.86
   5 -11  -5  709.30   62.53
   5 -11  -5  737.41   61.08
  -5 -11   5  666.87   61.11
   5  11  -5  724.91   61.19
  -5  15  -4    7.81    6.26
  -5 -15  -4    7.74   13.58
   5 -15   4    7.43   11.25
   5  15   4    8.43    2.66
  -5 -15  -4    8.65    2.39
   5  15   4    2.27    6.03
  -4 -20   3  477.62   44.27
   4  20  -3  666.79   48.63
   4 -20  -3  578.22   45.45
   4  20  -3  557.41   44.92
   6 -12   4   51.48    6.83
  -6  12  -4   39.70    9.21
   6  12   4   43.84    8.36
  -6 -12  -4   38.40   15.52
   6  12   4   57.72    5.18
  -2 -22   3    3.88    2.41
   2  22  -3    7.55   10.26
   2 -22  -3    3.64    3.97
   7  -7   4  149.34   14.97
  -7  -7  -4  106.70   20.72
  -7   7  -4  104.99   17.47
   7   7   4  165.92   13.82
   7   7   4  145.57   15.98
   5  10   5  496.91   48.66
  -5 -10  -5  430.80   49.91
  -5  10  -5  472.89   48.93
   5 -10   5  520.79   50.36
   5  10   5  593.17   47.97
  -5  18  -3    5.08    6.39
  -5 -18  -3    5.23    2.56
   5  18   3    8.15    7.67
   5 -18   3   13.03   12.05
   5  18   3    9.28    3.20
  -5 -18  -3    7.00   11.14
   4  -6  -6  601.91   43.52
   4  -6  -6  494.44   42.94
   4   6  -6  467.17   43.25
   9  -2  -2  336.10   29.34
   9   2  -2  340.01   29.32
   9  -2  -2  362.14   32.51
   9   2  -2  297.72   34.09
   4   4   6   17.01    5.58
   4  -4   6   12.11    6.89
  -4  -4  -6   22.62    7.63
   4  -4   6   12.15    2.26
   4   4   6   18.37    1.86
  -4   4  -6   19.21    6.91
  -4  13  -5  112.52   13.69
   4  13   5  159.13   12.44
  -4 -13  -5  114.33   16.27
   4 -13   5  136.90   14.40
   4  13   5  114.08   13.07
   7  13  -3  157.64   13.58
   7 -13  -3  125.29   14.14
  -7 -13   3  160.18   13.73
  -6 -19  -1  266.04   23.36
   6  19   1  282.63   23.35
   6  19   1  304.52   28.95
   1  17  -5   54.71   17.14
   1  17  -5   57.28    7.16
   1 -17  -5   51.77    4.81
  -1 -17   5   47.87    4.96
   5  21   1  195.73   16.30
  -5  21  -1  153.61   17.50
   5  21   1  222.62   23.12
  -5 -21  -1  174.98   15.85
   1 -24  -2   16.66    3.46
  -1 -24   2    2.70    2.55
  -6 -13   4  370.31   33.06
   6 -13  -4  345.20   33.50
   6  13  -4  407.89   33.05
   9  -6   1 1140.13   96.14
   9   6   1 1107.18   96.04
  -9   6  -1  903.72   99.85
   9  -6   1 1136.94   96.59
   0 -12   6  176.31   15.49
   0 -12  -6  184.61   16.32
   0  25   1   25.12    7.24
   0  25  -1   33.59   11.33
   0  25   1   23.52    2.99
   0 -25  -1   23.53    3.67
   0  25  -1   27.79    4.09
   8  -8  -3   88.55    8.23
   8   8  -3   89.45    8.10
   8   8  -3   91.43   23.41
   8  -8  -3   83.57   11.92
   2 -11  -6  192.89   17.06
  -2 -11   6  193.27   16.65
   6  -7  -5  522.16   45.61
   6   7  -5  458.94   49.19
   6  -7  -5  535.31   48.32
   6   7  -5  534.91   45.62
  -6  -7   5  537.01   45.68
  -1 -24  -2  944.85   65.83
   1  24   2  910.31   68.96
   1 -24   2  618.60   65.84
  -1  24  -2  924.13   66.03
   1  24   2  662.06   65.72
   2  22   3 1185.26  102.69
   2 -22   3 1214.75  102.91
  -2 -22  -3 1133.37  102.62
  -2  22  -3 1272.93  102.97
   2  22   3 1423.97  104.14
  -7 -15  -2  369.23   31.72
   7 -15   2  358.58   31.96
   7  15   2  364.26   34.35
  -7 -15  -2  328.13   35.58
   7  15   2  384.40   31.60
  -5  20  -2  355.22   40.38
   5  20   2  520.81   39.91
   5  20   2  489.50   41.85
   5 -20   2  397.98   41.37
  -5 -20  -2  460.37   39.71
  -3 -15  -5   19.83    2.51
   3 -15   5   13.91    5.92
   3  15   5   26.05    7.22
  -3 -15  -5   15.12   10.48
  -3  15  -5   12.72    5.94
   3  15   5   12.27    4.70
   3  19  -4 2653.45  206.81
  -3 -19   4 2227.29  206.13
   3 -19  -4 2679.55  206.45
   9  -3  -2 1649.10  141.81
   9   3  -2 1668.63  141.78
   9  -3  -2 1590.07  143.09
   9   3  -2 1557.51  144.18
   8 -13  -1   47.79    5.78
  -8  13   1   37.22   17.53
   8  13  -1   19.63   19.01
   6  -5   5 3455.39  307.96
   6   5   5 3688.05  308.48
  -6  -5  -5 3107.90  308.96
   6   5   5 3712.68  307.90
   3 -24   0  780.20   66.04
  -3  24   0  791.40   65.58
  -3 -24   0  702.09   65.36
   3  24   0  837.60   66.33
  -1  17  -5   19.13    5.66
   1 -17   5   15.21    3.15
  -1 -17  -5    7.40    8.15
  -1 -17  -5   17.25    2.21
   7   9  -4   28.85    3.68
  -7  -9   4   38.16    4.05
   7  -9  -4   24.16   10.46
   7   9  -4   33.54   18.82
   7  -9  -4   38.49    3.99
   7  17   0  461.41   37.35
  -7 -17   0  427.16   37.42
   7  17   0  469.03   43.22
   7 -17   0  410.78   37.44
  -1 -12   6  165.77   14.02
   1 -12  -6  144.16   14.54
   9   7  -1  779.19   68.53
   9  -7  -1  883.82   68.66
   9   7  -1  743.76   71.82
   9  -7  -1  752.51   69.25
   6 -18   2  193.44   33.27
   6  18   2  365.16   32.41
  -6 -18  -2  347.47   29.77
  -6 -18  -2  315.23   32.43
  -6  18  -2  180.32   30.92
   6  18   2  391.45   29.78
  -4  20  -3   58.49    7.90
   4  20   3   76.41    8.09
   4 -20   3   63.52   10.32
  -4 -20  -3   53.54   10.76
   4  20   3   60.79    8.56
  -4 -20  -3   65.77    6.19
   4  23   0 3032.08  226.57
  -4 -23   0 2434.60  226.11
   4 -23   0 2523.25  226.71
  -4  23   0 2688.74  226.49
   8  11   2  338.73   30.34
   8  11   2  327.75   27.47
  -8  11  -2  206.26   31.47
   8 -11   2  316.84   28.07
  -8 -11  -2  176.46   33.15
   8   7   3  320.38   27.25
   8  -7   3  296.58   26.28
   8   7   3  295.36   25.44
  -8   7  -3  252.00   29.80
  -2 -20   4  103.31   10.75
   2 -20  -4  149.50   11.14
   2  20  -4  141.00   15.97
   4   5   6    7.81    1.44
   4  -5   6    4.37    6.92
   4  -5   6    8.76    1.92
   4   5   6    6.05    5.44
  -4  -5  -6    7.35    8.07
  -4   5  -6    1.24    6.61
   1  25  -1   17.01   13.38
   1 -25  -1   17.63    3.97
   4 -14  -5  576.69   54.18
   4 -14  -5  746.24   54.65
   4  14  -5  652.12   54.21
   4 -14  -5  607.72   53.60
  -4 -14   5  631.99   53.71
   3  23  -2   -0.11   15.59
  -3 -23   2    9.88    2.55
   3  23  -2    8.49    8.01
   3 -23  -2    6.54    6.48
   1  25   1   42.67   15.98
  -1 -25  -1   45.08    4.77
  -1  25  -1   39.51    5.14
   1  25   1   43.24   10.60
   9   0   2  122.48   12.52
   9   0   2  105.04    9.74
   6  16   3   36.13    3.97
   6 -16   3   35.20    5.44
  -6 -16  -3   23.64   14.39
   6 -16   3   22.08   16.23
  -6 -16  -3   40.23    4.18
   6  16   3   30.66    9.21
  -6  16  -3   22.29    8.47
   5  16  -4  250.02   22.50
  -5 -16   4  256.32   22.25
   5  16  -4  245.09   27.71
   5 -16  -4  285.96   26.50
   9   4  -2  200.26   17.47
   9  -4  -2  202.10   17.57
   9  -4  -2  180.88   20.84
   9   4  -2  160.79   25.40
   8 -13   1   94.54    9.31
   8  13   1   93.87    8.36
  -8 -13  -1   90.28    8.63
  -8 -13  -1   72.48   16.56
  -8  13  -1   57.40   18.85
   8  13   1  113.80   17.36
   3  -9   6   22.32    4.61
   3   9   6   25.81    5.33
  -1 -12  -6   44.64    6.65
   1 -12   6   32.07    3.61
  -1  12  -6   32.88    6.81
   9   1   2  240.06   20.60
   9  -1   2  242.33   20.61
  -9  -1  -2  138.98   29.20
   9   1   2  228.63   22.33
   9  -1   2  215.75   22.06
  -9   1  -2  166.69   29.88
   4   7  -6  244.05   23.05
   4  -7  -6  259.39   22.47
   4  -7  -6  306.92   24.41
   4  -7  -6  312.43   23.16
  -4  -7   6  250.23   22.60
   9   8   0  117.39   10.18
  -9   8   0   82.02   23.97
   9  -8   0   97.95   11.72
   2 -11   6  728.91   66.79
  -2 -11  -6 1013.86   67.63
   7   8   4  367.35   30.66
  -7   8  -4  283.56   32.90
  -7  -8  -4  243.23   35.14
   7  -8   4  357.41   31.43
   7   8   4  341.53   31.92
  -3  19  -4    3.27    5.22
   3  19   4    3.73    7.64
  -3 -19  -4    5.45    2.18
   3  19   4    2.99    3.99
  -3 -19  -4    4.82    9.01
   3 -19   4    8.73    6.17
   4  22  -2 1087.52   76.06
   4 -22  -2  904.65   72.28
   4  22  -2  971.26   72.03
   9   7   1   28.80    3.45
   9  -7   1   31.31    4.11
   9   7   1   20.97    9.48
   9  -7   1   23.29    6.27
  -9   2  -2  134.83   27.23
   9  -2   2  197.01   17.84
  -9  -2  -2  128.59   26.98
   9   2   2  213.20   17.83
   9  -2   2  204.31   19.29
   3 -10  -6  398.92   35.72
   3 -10  -6  383.01   35.69
  -3 -10   6  577.25   35.91
   3 -10  -6  609.89   36.23
   3  10  -6  504.68   37.05
   3  23   2 1545.85  112.12
  -3  23  -2 1302.46  111.57
   3  23   2 1537.35  112.17
   3 -23   2 1246.00  111.77
  -3 -23  -2 1201.24  111.30
   6   6   5   88.71    7.55
   6   6   5   65.68    9.99
  -6   6  -5   54.95   11.75
  -6  -6  -5   48.95   13.97
  -2 -20  -4 1259.10  110.88
   2 -20   4 1377.43  111.19
   2  20   4 1432.33  112.44
   2  20   4 1324.79  110.96
  -2  20  -4 1232.49  111.30
  -2 -20  -4 1212.91  111.35
   4 -18  -4  571.90   47.20
  -4 -18   4  515.43   46.21
   4  18  -4  576.20   46.88
   0 -23  -3    2.73    2.53
   0 -23   3    1.83    2.81
   0  23  -3    2.76    4.14
  -7  17   1  756.08   58.48
   7  17  -1  765.58   62.07
   7 -17  -1  629.47   55.51
   3 -24  -1  170.10   17.41
   3  24  -1  266.12   26.49
   8  12  -2   -3.57   17.71
   8  12  -2    5.30    2.22
  -8 -12   2    5.55    2.77
   8 -12  -2    4.44    4.39
   6  -8  -5   32.32    3.43
  -6  -8   5   32.39    3.64
   6  -8  -5   37.33   13.93
   6   8  -5   40.49   15.74
   6   8  -5   28.96    3.49
   2  25   0  927.63   66.04
  -2 -25   0  685.01   61.76
  -2  25   0  913.75   62.97
  -2  25   0  674.90   61.78
   2  25   0  784.63   63.66
   2 -25   0  751.08   62.15
   7  13   3   85.50   12.68
   7 -13   3   93.98    9.44
   7  13   3   97.15    8.05
  -7  13  -3   64.81   13.02
  -7 -13  -3   77.70    8.27
  -7 -13  -3   69.53   19.21
  -5 -11  -5  228.72   29.81
   5  11   5  341.61   27.04
   5  11   5  262.39   27.91
  -5  11  -5  233.28   28.26
   5 -11   5  294.09   29.88
   8   9  -3  105.93   24.81
   8  -9  -3  102.57    9.12
  -8  -9   3   99.90    9.21
   8   9  -3   99.36    8.98
   8  -9  -3   73.37   11.80
   3  24   1 1979.97  147.02
  -3  24  -1 1656.25  146.31
  -3 -24  -1 1596.85  146.17
   9  -3   2   33.04    7.34
   9  -3   2   29.24    4.17
   9   3   2   39.60    4.04
   4  -6   6  139.38   15.26
   4   6   6  161.61   13.63
   4   6   6  146.98   14.92
  -4   6  -6  139.74   15.61
  -4  -6  -6  137.46   16.28
   9  -5  -2   38.11    4.47
   9   5  -2   39.72   17.48
   9   5  -2   39.88    4.21
   9  -5  -2   38.35    9.98
   4  23  -1   52.00   22.22
   4 -23  -1   21.33    8.80
   5 -12  -5   30.44    3.70
   5 -12  -5   46.35    4.30
   5 -12  -5   24.83    9.67
   5 -12  -5   42.48   13.69
  -5 -12   5   29.50    3.77
   5  12  -5   33.97    4.50
   2  17  -5  129.09   15.82
   2 -17  -5  117.06   10.28
  -2 -17   5  112.50   10.28
   3 -16  -5  242.11   21.61
  -3 -16   5  243.13   21.26
   3  16  -5  258.66   23.00
   8 -14   0   71.46    7.71
   8  14   0   76.93    6.88
  -8 -14   0   71.13    7.21
   8  14   0   83.62   20.46
   4 -22   2  158.85   14.34
   4  22   2  150.25   13.31
   4  22   2  147.81   15.17
  -4 -22  -2  126.31   11.79
  -4  22  -2  121.40   12.81
   2 -24  -2  361.11   28.36
   2  24  -2  369.84   30.90
   2  24  -2  425.30   32.44
   9  -8  -1  278.68   23.35
   9  -8  -1  264.39   24.26
   7 -16  -2  138.01   13.25
   7  16  -2  175.35   13.26
  -7 -16   2  133.99   13.28
   7  16  -2  126.56   26.93
   5  19  -3   10.77   18.59
   5  19  -3   14.48    4.44
  -5 -19   3   11.05    2.79
   5 -19  -3   23.73   11.47
   1  23  -3  336.20   33.61
  -1 -23   3  301.84   28.75
   1 -23  -3  367.55   28.83
   6  13   4  148.19   12.36
   6 -13   4  138.74   13.32
  -6 -13  -4   88.31   19.89
   6 -13   4  115.84   20.86
  -6  13  -4  108.47   14.87
   6  13   4  125.70   14.46
  -7 -17  -1  169.07   21.58
  -7 -17  -1  184.22   16.92
   7 -17   1  180.13   17.12
   7  17   1  210.63   16.83
   7  17   1  226.13   24.38
  -8   8  -3  183.38   26.84
   8  -8   3  258.95   23.50
   8   8   3  256.62   24.77
  -8  -8  -3  168.62   29.29
   8   8   3  269.89   22.67
  -6 -20   0  214.22   19.16
   6  20   0  233.54   28.94
   6  20   0  226.09   19.23
   6 -20   0  179.26   24.47
  -6  20   0  207.23   23.96
  -4 -23  -1   28.86    3.56
   4  23   1   32.47   14.59
  -4  23  -1   24.88    6.04
   4  23   1   30.52    6.83
   0 -21   4  253.64   24.02
   0 -21  -4  288.53   23.93
   0  21  -4  289.22   24.67
   7  10  -4 1340.82  112.15
   7 -10  -4 1098.95  112.88
   7 -10  -4 1323.33  112.19
  -7 -10   4 1308.29  112.22
   7  10  -4 1182.11  115.72
  -1  23  -3   23.50    5.09
   1  23   3   29.13   16.52
   1 -23   3   26.41    4.29
  -1 -23  -3   25.71    3.32
   5   0  -6    2.36    1.65
   2 -24   2   91.14    9.34
   2  24   2  116.55   14.94
  -2 -24  -2   83.49    8.50
  -2  24  -2  106.20    9.28
   2  24   2  102.03    9.99
  -2 -12   6  449.25   38.57
   2 -12  -6  461.40   38.78
   5  -1  -6  109.28    9.54
   5   1  -6  107.71    9.59
   9  -4   2   63.27    8.50
   9   4   2   53.28    5.50
   9  -4   2   57.73    5.83
  -4  -8   6   21.10    2.66
   4   8  -6   17.91    5.15
   4  -8  -6   23.29    4.47
   4  -8  -6   19.80    7.27
   4  -8  -6   19.29    2.13
   0  13  -6  270.72   29.54
   0 -13  -6  352.26   29.33
   0 -13   6  340.25   28.74
   4 -14   5 1520.34  131.87
  -4 -14  -5 1204.44  132.36
   4  14   5 1197.80  131.53
   4  14   5 1863.64  131.50
  -4  14  -5 1254.58  131.73
  -4 -14  -5 1637.27  131.24
   7 -14  -3  357.07   36.79
  -7 -14   3  432.30   36.76
   7  14  -3  468.61   36.68
   7  14  -3  362.22   44.09
  -5  22   0   -0.98    9.77
   5  22   0   10.62   20.25
   5  22   0    4.17    4.39
   5 -22   0    3.37   10.27
  -6 -17   3  150.84   10.42
   6 -17  -3   97.38    9.82
   6  17  -3  201.75   24.94
   6  17  -3  161.69   10.46
   6 -17  -3  130.63   19.17
   5  16   4  274.50   30.05
  -5 -16  -4  346.55   29.23
   5  16   4  382.89   29.32
  -5  16  -4  258.06   30.07
  -5 -16  -4  252.55   32.94
   5 -16   4  327.27   31.59
  -6 -14   4  358.37   28.21
   6  14  -4  363.25   28.21
   6   7   5 2960.32  237.72
  -6  -7  -5 2234.89  238.86
  -6   7  -5 2343.25  238.50
   6   7   5 2723.36  238.28
   6  -7   5 2578.98  238.11
   9   9   0   46.60   15.26
  -9   9   0   72.77   23.90
   9   9   0  104.71    9.00
   9  -9   0   89.58   10.51
  -2 -17  -5  761.72   62.45
   2  17   5  525.21   64.02
  -2  17  -5  644.96   63.05
   2 -17   5  730.19   62.67
  -2 -17  -5  585.53   63.67
   2  17   5  762.60   62.65
   5  -2  -6  722.42   62.57
   5   2  -6  692.40   60.41
   5  -2  -6  709.16   60.37
  -9   8  -1  214.07   33.75
   9  -8   1  330.90   26.16
   9   8   1  312.14   25.97
  -9  -8  -1  242.95   32.84
   9  -8   1  280.87   26.79
  -4 -18  -4  160.17   13.70
  -4 -18  -4  112.33   18.24
   4  18   4  133.66   14.62
   4 -18   4  148.92   16.12
  -4  18  -4  133.44   14.88
   1  21  -4  388.67   38.12
   1 -21  -4  420.55   33.19
  -1 -21   4  344.68   33.21
   7   9   4  186.53   15.60
   7  -9   4  169.68   16.72
  -7   9  -4  132.36   18.79
  -7  -9  -4  129.19   23.06
   7   9   4  167.60   17.61
   2 -25  -1 2136.95  186.87
   2  25  -1 2012.38  187.75
   3  10   6  319.55   29.34
  -3 -10  -6  391.14   30.35
   3 -10   6  324.57   29.14
   0 -18   5  358.57   33.86
   0  18  -5  435.02   34.59
   0 -18  -5  434.86   33.77
   9  -6  -2   38.79    4.93
   9  -6  -2   45.92    9.35
   9   6  -2   48.11    4.59
   9   6  -2   28.47   19.42
   8   0  -4    9.76    2.14
   8   0  -4   15.03   16.25
   8  12   2  297.93   28.73
   8 -12   2  277.71   26.34
   8  12   2  318.94   25.78
  -8 -12  -2  276.36   31.89
  -8 -12  -2  287.44   25.90
  -1 -13   6    6.24    1.89
   1 -13  -6    5.15    4.05
   8 -14  -1  446.80   38.57
  -8  14   1  374.13   42.65
   8  14  -1  516.46   45.87
   8  -1  -4  142.23   12.52
   8   1  -4  141.99   12.51
   8   1  -4  146.27   22.32
   8  -1  -4  134.35   20.81
   2  25   1  325.36   28.68
  -2  25  -1  298.05   25.88
  -2 -25  -1  281.74   25.68
   3 -22  -3  958.91   70.44
   3  22  -3  946.84   70.99
   3  22  -3 1031.62   73.30
   4  -7   6  172.68   18.32
   4   7   6  168.32   18.13
  -4  -7  -6  172.86   19.35
   4   7   6  205.22   17.02
  -1  21  -4   70.96    8.41
   1 -21   4   74.96    7.36
  -1 -21  -4   74.24    6.87
  -6 -19   2    6.53    2.60
   6 -19  -2    1.28   15.15
   6  19  -2   14.45   24.17
   6  19  -2    5.97    3.03
  -7 -16  -2  180.29   22.09
   7  16   2  206.37   16.82
  -7 -16  -2  186.81   16.94
   7  16   2  169.51   21.15
   7 -16   2  190.76   17.32
   5  -3  -6  123.45   15.38
   5   3  -6  102.34    9.77
   5  -3  -6  115.41    9.68
   3 -16   5 2247.80  186.39
  -3 -16  -5 2305.89  186.04
   3  16   5 1966.48  186.28
  -3  16  -5 1790.99  186.44
   3  16   5 2602.37  186.68
  -3 -16  -5 1752.09  186.98
   6  20  -1 1078.33   98.63
  -6  20   1 1179.54   94.63
   6 -20  -1  927.55   95.68
   6  -9  -5  183.25   20.14
   6  -9  -5  170.64   15.34
   6   9  -5  176.26   15.37
   6   9  -5  170.61   22.49
  -6  -9   5  179.63   15.44
   8  -2  -4   70.13   17.38
   8   2  -4   90.30    8.26
   8  -2  -4   94.05    8.28
   8   2  -4   65.44   19.99
   5 -19   3  450.43   42.81
   5  19   3  537.12   41.14
  -5  19  -3  376.98   41.65
   5  19   3  447.64   42.00
  -5 -19  -3  457.99   42.90
  -5 -19  -3  475.73   40.98
   5  21  -2  142.52   13.19
  -5 -21   2  136.10   12.45
   5 -21  -2  151.80   16.90
  -9   5  -2  346.55   42.68
   9  -5   2  461.66   37.17
   9   5   2  428.07   36.26
   9   5   2  292.44   37.28
   9  -5   2  436.52   36.39
   1  18  -5   33.43    5.95
   1 -18  -5   32.77    3.35
   1  18  -5   35.47   16.72
  -1 -18   5   26.50    3.48
  -2  12  -6  185.66   16.74
   2 -12   6  165.96   15.36
  -2 -12  -6  210.71   17.30
   3 -11  -6  553.70   49.21
  -3 -11   6  693.35   49.39
   3 -11  -6  708.85   49.57
   3  11  -6  658.09   50.58
   3 -11  -6  524.30   49.23
   0   0  -7   -0.88    5.91
   1 -13   6 2533.88  225.62
  -1  13  -6 2555.06  226.12
  -1 -13  -6 3081.45  226.13
   0   1  -7 4233.15  361.14
   0  -1  -7 4175.70  361.09
   4 -21  -3  274.17   21.41
   4  21  -3  274.72   20.80
  -4 -21   3  201.50   19.42
   4  21  -3  265.97   27.24
   8 -10  -3   23.86    3.40
   8  10  -3   19.60   23.31
   8  10  -3   21.63    3.01
  -8 -10   3   23.94    3.55
   8 -10  -3   18.72    7.18
  -8 -14  -1  114.36   18.64
   8  14   1  155.98   19.39
  -8 -14  -1  127.54   11.50
   8 -14   1  112.28   11.97
   8  14   1  132.04   11.26
   4 -15  -5  909.95   53.16
  -4 -15   5  808.71   52.28
   4 -15  -5  612.19   52.19
   4  15  -5  847.70   52.98
   4 -15  -5  522.70   52.03
   9  -9  -1   33.22    6.66
   9  -9  -1   35.51    4.36
   5  22  -1    3.70   22.45
   5 -22  -1   12.77   10.77
   0 -26   0  327.59   30.51
   0  26   0  362.10   30.46
   6  20   1   83.75   16.98
   6  20   1   70.36    6.51
  -6 -20  -1   60.73    6.31
   3  22   3  983.18   68.88
   3  22   3  782.17   67.98
  -3  22  -3  765.92   68.06
  -3 -22  -3  751.14   67.67
   3 -22   3  832.05   68.30
   8  -3  -4  277.50   23.49
   8  -3  -4  254.81   28.84
   8   3  -4  254.96   31.99
   8   3  -4  265.08   23.43
  -1 -18  -5   90.33    7.46
  -1 -18  -5   64.96   11.15
  -1  18  -5   71.35    9.21
   1 -18   5   73.89    7.81
  -8  -9  -3   35.23   19.34
   8   9   3   68.58    6.37
  -8   9  -3   53.24   14.91
   8   9   3   77.98   10.82
   8  -9   3   68.67    8.42
   0  -2  -7  456.12   40.06
   0   2  -7  456.63   40.22
   1   0  -7    1.20    5.71
  -7 -18   0  783.59   67.89
   7  18   0  824.64   67.83
   7  18   0  920.30   72.69
   7 -18   0  759.90   67.88
   5   4  -6 1638.91  143.94
   5  -4  -6 1626.39  145.35
   5  -4  -6 1704.96  143.89
   1   1  -7  231.81   20.86
   1  -1  -7  223.56   20.78
   5  12   5  436.49   34.99
   5 -12   5  387.00   37.17
   5  12   5  335.62   35.74
  -5  12  -5  394.27   36.11
   8  13  -2   31.63    3.50
   8  13  -2   10.73   21.63
   8 -13  -2   25.68    4.87
  -8 -13   2   30.14    3.94
   2 -23  -3  113.01    9.88
   2  23  -3  123.10   15.33
  -2 -23   3   96.14    9.38
   3 -20  -4  104.75    9.28
  -3 -20   4   75.50    7.71
   3  20  -4   93.78   11.52
   0  25  -2    7.60    4.18
   0  25  -2    8.78   19.08
   0 -25  -2   14.18    3.15
   0 -25   2    6.63    2.98
   6   8   5  245.61   19.87
   6  -8   5  206.22   20.97
  -6  -8  -5  168.68   24.20
   6   8   5  197.19   21.40
  -6   8  -5  160.84   22.11
   6  17   3  535.91   52.58
  -6 -17  -3  603.01   51.48
  -6 -17  -3  536.11   54.10
   6  17   3  670.98   51.46
   6 -17   3  595.74   54.53
   4  -9  -6  304.62   26.89
  -4  -9   6  311.09   27.02
   4  -9  -6  319.13   29.05
   4  -9  -6  362.25   27.40
   4   9  -6  289.31   27.56
   4  -9  -6  338.56   27.77
  -5 -22  -1  187.86   16.98
   5  22   1  210.76   17.59
  -5  22  -1  162.35   18.59
   5  17  -4  975.97   81.72
   5 -17  -4 1033.10   83.11
   5  17  -4 1135.66   84.84
  -5 -17   4  904.09   81.49
   9   7  -2  379.38   33.19
   9  -7  -2  360.76   34.49
   9  -7  -2  395.62   33.32
   5  21   2  546.46   48.15
  -5 -21  -2  527.32   46.16
   5 -21   2  568.02   47.85
  -5  21  -2  436.88   46.80
   5  21   2  600.03   46.48
   6 -19   2  490.47   47.23
  -6 -19  -2  581.04   46.24
   6  19   2  557.58   43.90
   6  19   2  533.73   46.10
  -6 -19  -2  511.15   43.88
   1  -2  -7  387.51   34.08
   1   2  -7  384.71   34.18
   7   0  -5    3.78   15.08
   7   0  -5   10.34    2.29
   0  -3  -7 2516.15  214.70
   0   3  -7 2474.02  214.78
   5 -13  -5 1075.60   87.07
   5  13  -5  986.31   87.21
   5 -13  -5  908.66   87.67
  -5 -13   5  982.10   87.10
   5 -13  -5 1079.83   88.81
   7 -11  -4  246.95   26.57
   7  11  -4  278.14   33.94
   7 -11  -4  306.30   25.25
  -7 -11   4  293.55   25.29
   7  11  -4  282.44   25.15
   7 -14   3  907.15   79.17
   7  14   3 1022.32   78.84
  -7 -14  -3  685.69   81.57
   7  14   3  892.02   80.05
  -7  14  -3  608.64   79.91
  -7 -14  -3  887.09   78.90
   7   1  -5 1827.22  160.39
   7  -1  -5 1837.18  158.03
   7  -1  -5 1911.26  160.43
   7   1  -5 1839.64  158.03
  -1   0  -7   -0.46    5.86
   9   9   1  706.35   58.84
   9   9   1  724.98   61.17
  -9   9  -1  485.34   63.37
  -9  -9  -1  620.79   62.53
   9  -9   1  645.07   59.32
   9   6   2  154.89   18.87
   9  -6   2  171.50   17.75
  -9   6  -2  139.25   25.69
  -9  -6  -2  128.05   26.66
   9  -6   2  195.37   16.74
   9   6   2  195.77   16.56
  -1  26   0   77.12    7.70
  -1 -26   0   82.53    7.74
   1  26   0   62.17   17.32
   1  26   0  104.84   18.41
  -1  26   0  104.14   14.58
   1 -26   0   84.80    8.14
   8   4  -4  983.52   85.13
   8  -4  -4 1003.17   85.16
   8   4  -4  967.35   89.47
   8  -4  -4  942.12   87.59
  -1   1  -7 1898.52  163.53
  -1  -1  -7 1898.26  163.49
   2  23   3  252.95   23.82
  -2 -23  -3  212.42   19.43
  -2  23  -3  235.67   20.08
   2 -23   3  231.76   20.06
   4  -8   6   86.68   10.13
   4   8   6   88.54    9.63
  -4  -8  -6   87.49   11.80
   9  10   0   13.55    2.64
   9  10   0   51.39   14.33
   9 -10   0   15.48    5.37
  -9  10   0   13.34   20.92
  -9 -10   0   16.20   14.93
   4 -21   3  544.89   46.89
   4  21   3  517.82   46.46
  -4  21  -3  464.21   46.24
   4  21   3  649.34   46.57
  -4 -21  -3  525.42   45.77
  -4 -21  -3  529.24   47.09
  -7 -10  -4   45.41   16.89
  -7  10  -4   44.19   11.37
   7  10   4   68.15    6.06
   7  10   4   53.24    9.68
   7 -10   4   62.06    7.99
   7  -2  -5  121.30   10.87
   7   2  -5  123.54   10.87
   7  -2  -5  123.54   20.25
   7   2  -5  117.31   19.63
  -6 -14  -4  174.86   27.05
   6 -14   4  216.65   27.01
  -6  14  -4  182.11   23.42
   6 -14   4  257.17   22.40
  -6 -14  -4  235.47   21.83
   6  14   4  279.48   21.76
   6  14   4  225.75   23.16
   1   3  -7  459.14   41.47
   1  -3  -7  483.53   41.35
  -2 -21   4   49.90    5.68
   2  21  -4   68.58   13.59
   2 -21  -4   70.21    6.13
   1 -25  -2  111.61    7.77
   1  25  -2  109.23   17.91
   5   5  -6  142.32   13.09
   5  -5  -6  150.75   12.92
   5  -5  -6  169.12   17.54
   8  15   0  810.66   65.09
   8  15   0  883.47   69.62
   8 -15   0  693.18   65.24
  -8 -15   0  759.89   65.20
   2 -13  -6  893.63   77.94
   2  13  -6  675.93   79.67
  -2 -13   6  934.33   77.83
  -1  -2  -7    8.59    6.07
  -1   2  -7    5.44    5.98
   5   0   6 2692.31  232.73
  -5   0  -6 2638.57  233.60
   5   0   6 2881.84  233.31
  -3 -11  -6  285.40   23.10
   3  11   6  220.39   21.61
   3 -11   6  238.79   21.36
  -3  11  -6  258.36   22.26
   1 -25   2 1172.67  116.61
  -1  25  -2 1503.36  116.75
   1  25   2 1331.08  119.12
  -1 -25  -2 1425.17  116.57
  -7  18   1  150.35   19.35
   7  18  -1  194.59   28.09
   7 -18  -1  144.01   12.96
   5  -1   6  167.49   14.39
   5   1   6  168.14   14.34
   5  -1   6  150.68   15.89
  -5   1  -6  126.21   17.28
   5   1   6  166.03   16.10
  -5  -1  -6  135.72   17.20
   0  -4  -7   14.20    5.51
   0   4  -7   12.28    6.37
   4  19  -4  313.72   28.89
  -4 -19   4  249.01   22.97
   4  19  -4  292.40   24.13
   4 -19  -4  292.57   24.51
   0  26  -1  129.81   15.47
   0  26  -1  123.02   10.35
   0 -26  -1  100.75   10.09
   3 -20   4  714.21   60.72
   3  20   4  723.59   60.39
  -3 -20  -4  604.75   61.12
  -3 -20  -4  687.79   60.13
  -3  20  -4  646.36   60.63
   3  20   4  888.69   61.41
   6 -10  -5  566.52   51.22
  -6 -10   5  569.46   49.27
   6 -10  -5  571.22   49.19
   6  10  -5  572.01   49.22
  -3 -25   0 1069.13   97.02
   3  25   0 1246.15   97.98
   0 -14  -6  217.05   17.12
   0  14  -6  187.07   17.53
   0 -14   6  178.23   16.16
   7   3  -5 2968.06  246.09
   7  -3  -5 2926.75  248.16
   7   3  -5 2676.59  248.22
   7  -3  -5 2784.26  246.07
   3  17  -5   30.14    9.34
   3 -17  -5   37.05    4.99
  -3 -17   5   29.01    3.54
   7 -17  -2   88.96    8.89
   7  17  -2  110.61    8.93
   7  17  -2  108.15   28.13
  -7 -17   2   93.08    8.98
   4  24   0  402.30   30.88
  -4 -24   0  321.95   29.78
  -5   2  -6 3221.11  290.90
   5  -2   6 3294.62  290.10
   5   2   6 3464.85  290.06
  -5  -2  -6 3021.81  290.89
   5   2   6 3375.69  290.63
   5  -2   6 3626.10  290.64
   2 -18  -5   55.60    4.97
   2  18  -5   48.31   13.82
  -2 -18   5   41.88    4.88
  -1   3  -7  311.64   28.02
  -1  -3  -7  313.33   27.88
   4 -15   5  111.12   13.29
  -4 -15  -5   91.14   16.24
   4  15   5   81.86   11.83
  -4  15  -5   95.53   12.56
  -4 -15  -5  138.82   10.77
   8  -5  -4   14.84   14.22
   8   5  -4   19.18    2.70
   8  -5  -4   16.99    2.79
   8 -13   2   20.29    5.23
  -8 -13  -2   28.94   15.78
  -8  13  -2   24.40   14.10
  -8 -13  -2   23.59    3.73
   8  13   2   22.76   11.63
   8  13   2   24.95    3.11
   1   4  -7 1411.47  125.19
   1  -4  -7 1482.37  125.04
   7  15  -3  115.37    9.28
  -7 -15   3  103.73    9.40
   7  15  -3  104.54   23.20
   7 -15  -3   83.90    9.36
   2 -21   4  871.83   67.03
   2  21   4  940.45   69.09
  -2 -21  -4  719.05   66.68
  -2  21  -4  800.85   67.19
  -3 -24   2   11.92    2.69
   3 -24  -2   20.00    6.44
   3  24  -2   32.65   16.46
   3  24  -2   23.23    8.90
   6  15  -4    2.08    2.89
   6  15  -4   -5.11   16.60
   6 -15  -4    1.08    2.84
  -6 -15   4    2.73    2.53
   9 -10  -1  314.70   24.96
   9 -10  -1  263.71   25.57
  -7 -18  -1    2.77    2.87
  -7  18  -1    2.70   13.13
   7  18   1    6.13   15.64
   7  18   1    6.98    2.55
   7 -18   1    0.13    3.58
   1  14  -6  101.23   11.45
   1 -14  -6  109.25   10.52
  -1 -14   6  109.62    9.67
   8   0   4 2723.94  344.66
   8   0   4 4660.56  344.41
   3  12  -6   89.63   11.40
   3 -12  -6   66.49    6.75
  -3 -12   6   88.79    7.10
   3 -12  -6   81.61    6.87
   3 -12  -6  100.77    7.60
   9   8  -2  302.28   26.27
   9   8  -2  266.68   34.14
   9  -8  -2  322.62   26.45
   9  -8  -2  249.76   27.43
   2   0  -7   -2.02    5.97
   8  10   3  209.35   17.45
  -8 -10  -3  132.05   26.38
  -8  10  -3  138.25   22.38
   8 -10   3  188.47   18.34
   8  10   3  182.91   20.26
   8  11  -3 1112.95   93.97
   8 -11  -3 1140.26   94.07
   8 -11  -3  906.22   94.40
  -8 -11   3 1109.79   94.09
   4 -23  -2   25.28    8.11
   4  23  -2   14.36    6.86
  -4 -23   2    8.19    2.50
   4  23  -2   15.74   19.19
   9  -7   2   12.19    3.14
  -9  -7  -2    3.85   20.59
  -9   7  -2   -3.67   17.99
   9  -7   2    8.16    5.89
   9   7   2   11.17    2.47
   9   7   2    5.98    9.08
   9   0  -3    5.22    2.44
   9   0  -3   -2.20   15.57
   8   1   4  228.83   23.92
  -8  -1  -4  173.21   27.87
   8  -1   4  242.03   22.83
   2  -1  -7  170.56   15.90
   2   1  -7  165.80   16.20
   1 -26  -1  161.86   14.77
   1  26  -1  142.76   21.90
   5   3   6  220.43   21.75
  -5   3  -6  187.71   22.46
   5   3   6  262.40   20.36
   5  -3   6  179.03   24.31
   5  -3   6  222.05   20.43
   5  -3   6  183.13   21.38
  -5  -3  -6  191.00   22.96
  -8  15   1   12.26   16.65
   8 -15  -1    4.27    3.63
   8  15  -1   -4.53   21.91
  -6   9  -5 1856.62  188.53
  -6  -9  -5 1658.28  188.93
   6  -9   5 1592.67  189.17
   6   9   5 2104.44  188.31
   6  -9   5 2247.73  188.18
   6   9   5 2356.72  187.72
   9  -1  -3  340.44   36.24
   9   1  -3  366.17   32.21
   9   1  -3  354.20   37.18
   9  -1  -3  382.14   32.25
   2 -13   6 1187.71  105.24
  -2 -13  -6 1367.89  106.01
  -2  13  -6 1236.40  105.82
   5  20  -3 2983.87  214.54
  -5 -20   3 2300.39  211.38
   5  20  -3 2602.17  211.65
   5 -20  -3 2730.97  212.44
  -1 -26  -1 1157.38   99.39
   1  26   1 1135.32  101.97
   7   4  -5  169.80   14.81
   7  -4  -5  167.89   14.84
   7  -4  -5  159.20   22.65
   7   4  -5  163.46   23.64
   5   6  -6 1896.51  165.78
   5  -6  -6 1997.09  165.68
   0   5  -7  376.80   34.12
   0  -5  -7  389.85   33.84
  -5 -17  -4   16.91   13.77
   5 -17   4    4.18   10.18
   5  17   4   12.13    3.50
  -5 -17  -4    5.11    2.52
   5  17   4    0.30    6.13
  -5  17  -4    7.87    6.47
   3  24   2    8.52    7.30
   3  24   2    9.87    9.06
  -3  24  -2    3.94    4.45
  -3 -24  -2    4.64    2.49
  -1  -4  -7    9.43    5.52
  -1   4  -7   12.22    6.25
   4  10  -6   36.53    6.69
   4 -10  -6   42.36    3.89
   4 -10  -6   53.51    6.93
   4 -10  -6   42.18    5.27
  -4 -10   6   36.30    4.22
   8   2   4 1063.90   94.08
  -8  -2  -4  843.46   95.81
   8   2   4 1120.52   93.42
   8  -2   4 1080.04   93.44
   6 -18  -3  754.56   67.68
  -6 -18   3  711.62   64.65
   6  18  -3  793.38   64.72
   6  18  -3  803.34   70.13
   2   2  -7    8.51    6.00
   2  -2  -7    7.03    5.46
   0 -24  -3   12.32    2.78
   0 -24   3   10.30    3.15
   0  24  -3   14.65    4.55
  -1 -14  -6   94.67   10.05
   1 -14   6   82.35    7.62
  -1  14  -6   75.13    9.64
   9  -2  -3   40.53    4.37
   9   2  -3   39.36    4.20
   9  -2  -3   30.13   13.95
   9   2  -3   37.10   17.45
  -2 -18  -5  314.50   36.52
  -2 -18  -5  416.27   34.79
  -2  18  -5  355.86   35.53
   2 -18   5  418.44   35.09
   6  21   0  225.46   18.38
  -6 -21   0  192.72   18.25
   6  21   0  258.93   28.38
  -6  21   0  191.97   23.04
   6 -21   0  198.17   23.56
  -4  -9  -6  834.75   70.03
   4  -9   6  817.28   69.33
   4   9   6  764.33   69.30
   1  -5  -7  100.22   10.02
   1   5  -7   88.40   10.57
   9  10   1  927.06   75.11
  -9  10  -1  566.71   78.96
  -9 -10  -1  658.90   78.03
   9 -10   1  845.76   75.53
   9  10   1  800.54   77.14
   3  25  -1  111.24   13.46
   3 -25  -1  105.40   11.97
   4  23   2   66.42    8.45
  -4  23  -2   55.48    7.11
   4  23   2   68.44   10.51
  -4 -23  -2   54.14    5.32
   4  19   4   31.89    6.51
   4 -19   4   35.45    8.44
  -4  19  -4   18.73    6.32
   4  19   4   21.66    5.58
  -4 -19  -4   23.68   11.17
  -4 -19  -4   27.03    3.37
   5 -13   5  488.19   44.48
   5  13   5  375.21   43.24
  -5 -13  -5  378.00   45.21
  -5  13  -5  374.76   43.51
   8   6  -4  164.13   14.43
   8  -6  -4  151.67   20.08
   8   6  -4  150.62   27.44
   8  -6  -4  165.16   14.48
   4  24  -1 1852.76  119.31
   4 -24  -1 1236.93  114.78
  -7 -17  -2   89.17   14.83
  -7  17  -2   42.53   12.99
   7  17   2   73.50   13.87
  -7 -17  -2   71.61    7.26
   7  17   2   81.72    7.11
   7 -17   2   73.23    7.93
  -5   4  -6 2651.20  240.00
   5  -4   6 2464.43  239.64
   5  -4   6 2932.99  239.24
   5  -4   6 2665.53  240.21
   5   4   6 2929.63  239.79
  -5  -4  -6 2568.91  240.08
   3 -17   5   13.89    5.77
   3  17   5    9.27    4.47
  -3 -17  -5   14.34    2.41
   3  17   5   17.36    8.86
  -3  17  -5    6.74    5.97
  -3 -17  -5   18.03   11.20
   0 -22  -4  134.10   12.34
   0 -22   4  138.42   12.51
   0  22  -4  162.98   13.41
  -8 -15  -1    9.82   13.29
  -8  15  -1  -12.18   16.85
  -8 -15  -1    3.28    2.91
   8  15   1    5.38    2.28
   8 -15   1    5.14    4.18
   8  15   1    7.34   15.07
   0  19  -5    2.24    5.25
   0 -19  -5    2.27    1.90
   0 -19   5    2.20    2.38
  -8  -3  -4   20.52   15.82
   8  -3   4   40.28    5.00
  -8   3  -4   31.44   14.57
   8   3   4    8.87    8.19
   2  -3  -7   11.82    5.18
   2   3  -7    9.53    6.08
   2 -26   0  516.48   44.21
   2  26   0  559.46   46.59
  -2 -26   0  485.76   43.84
   7  12  -4   45.21    4.51
   7 -12  -4   37.10    7.80
   7 -12  -4   42.91    4.69
  -7 -12   4   40.77    4.78
   3  25   1  344.06   27.63
  -3  25  -1  278.41   23.80
  -3 -25  -1  253.10   23.45
   3  25   1  301.92   25.70
   9  -3  -3  444.46   37.78
   9  -3  -3  409.68   40.41
   9   3  -3  434.66   37.74
   9   3  -3  390.47   43.27
   9  11   0  614.33   66.02
  -9 -11   0  836.44   66.61
   9 -11   0  666.21   63.45
   9  11   0  789.98   63.11
  -1 -24   3  313.41   28.87
   1 -24  -3  353.26   28.92
   1  24  -3  333.75   34.55
  -8 -14   2  269.13   22.92
   8 -14  -2  216.61   22.94
   8  14  -2  181.05   32.21
   8  14  -2  289.38   22.78
   4 -16  -5  495.67   38.46
  -4 -16   5  418.44   37.55
   4  16  -5  440.05   38.39
   7  11   4   46.77    4.52
  -7 -11  -4   19.77   16.29
  -7  11  -4   34.12   10.67
   7 -11   4   46.38    6.59
   7  11   4   45.58    9.07
   7   5  -5 3718.48  337.12
   7  -5  -5 3944.56  334.95
   7   5  -5 3868.88  334.93
   7  -5  -5 4012.62  336.73
  -4 -24  -1  129.32   12.39
  -4  24  -1  152.78   13.55
   4  24   1  155.36   14.27
   2  25  -2  572.67   37.16
   2 -25  -2  542.58   34.00
   2  25  -2  667.33   38.23
  -2   0  -7   -1.71    6.11
  -1  -5  -7  343.49   30.22
  -1   5  -7  336.56   30.45
  -1 -24  -3  597.35   52.31
   1 -24   3  602.15   52.46
   1  24   3  518.11   55.81
  -1  24  -3  652.63   52.70
  -2   1  -7  221.70   20.59
  -2  -1  -7  222.90   20.64
   0   6  -7   66.81    9.07
   0  -6  -7   73.72    8.34
   5 -14  -5  164.69   18.22
   5  14  -5  145.94   14.07
  -5 -14   5  152.67   13.45
  -1 -22   4   13.50    3.15
   1 -22  -4   18.03    3.03
   1  22  -4   23.75   16.60
   1  22  -4   15.86    5.04
   1  19  -5  156.07   12.95
   1 -19  -5  146.31   11.55
  -1 -19   5  108.06   11.60
   1  19  -5  118.79   21.54
   5  23   0    2.11   19.56
  -5 -23   0   -0.67    2.54
   5 -23   0    2.44   10.27
   5  23   0    3.61    4.97
   6  20  -2  -10.43   24.69
   6 -20  -2   -1.26   14.34
  -6 -20   2    3.51    2.40
   6  20  -2    4.42    3.31
   5 -20   3   25.73   10.10
  -5 -20  -3    7.93    9.75
   5  20   3    6.83    7.89
  -5 -20  -3   13.04    2.82
  -5  20  -3    7.95    6.46
   5  20   3   14.03    4.61
   5  -7  -6  244.82   26.50
   5  -7  -6  277.51   23.55
   5   7  -6  264.05   23.77
   2 -25   2    7.95    4.22
  -2  25  -2   19.63    4.43
   2  25   2   22.82   13.52
  -2 -25  -2   13.84    2.86
   6  11  -5  100.63   18.50
  -6 -11   5   80.74    7.84
   6 -11  -5   81.18   12.91
   6  11  -5   84.16    7.89
   6 -11  -5   87.57    7.77
  -3 -12  -6  500.59   40.97
   3 -12   6  472.63   39.74
   3  12   6  419.57   39.86
  -3  12  -6  462.26   40.34
   9  -8   2    8.33    5.72
   9  -8   2    8.67    3.12
   9   8   2    8.32    2.40
  -9   8  -2    4.19   18.37
  -9  -8  -2   -3.76   19.76
   9   8   2    5.29    9.49
  -7 -15  -3   87.01   19.89
   7  15   3  146.86   11.78
  -7  15  -3   73.77   15.43
   7 -15   3  121.29   12.60
   7  15   3  119.65   15.46
  -7 -15  -3  128.15   11.99
  -8  -4  -4  232.53   32.36
   8   4   4  316.75   27.42
   8  -4   4  315.16   27.53
   8  -4   4  335.72   28.48
   8   4   4  345.88   28.82
  -8   4  -4  256.68   31.28
   2   4  -7    4.57    6.28
   2  -4  -7   13.62    5.32
  -2  -2  -7  336.84   30.79
  -2   2  -7  355.31   30.93
   6  21  -1   77.11   24.32
   6 -21  -1   58.04   15.63
   7   0   5   -6.48    6.41
   7   0   5    1.80    2.11
  -7   0  -5   -2.82   11.71
   9   4  -3   13.35    2.56
   9   4  -3   12.44   19.44
   9  -4  -3   16.64    2.84
   9  -4  -3   10.61   11.15
   9  -9  -2  125.27   12.66
   9   9  -2  123.33   10.96
   9   9  -2  137.62   23.80
   9  -9  -2  120.77   11.20
  -5   5  -6   19.68    8.63
   5  -5   6   20.71    3.08
   5  -5   6   42.63    5.95
   5   5   6   11.20    6.64
  -5  -5  -6   15.37    9.59
   5  -5   6   15.24   11.58
  -1 -22  -4  197.12   17.75
   1 -22   4  208.32   18.01
  -1  22  -4  214.55   18.59
   1  -6  -7  714.68   59.22
   1   6  -7  638.86   59.46
   7   1   5   28.02    7.06
  -7   1  -5   20.15   11.82
  -7  -1  -5    8.00   12.27
   7  -1   5   28.20    3.26
   7   1   5   23.93    3.11
   7  -1   5    2.40    6.18
  -3 -23   3    2.91    2.76
   3 -23  -3   11.54    5.93
   3  23  -3   12.44   15.60
   3  23  -3    0.43    9.46
  -1 -19  -5  675.16   57.18
   1 -19   5  660.26   57.33
  -1  19  -5  625.01   57.84
  -2 -14   6  429.38   35.70
   2 -14  -6  397.91   35.84
   2  14  -6  319.99   38.82
   7 -19   0  425.47   48.99
  -7  19   0  416.62   48.59
  -7 -19   0  503.34   44.86
   7 -19   0  506.08   44.83
   7  19   0  553.76   44.81
   7  19   0  612.27   51.41
  -6 -15  -4    5.10   15.00
  -6 -15  -4    8.24    2.68
   6  15   4    6.73    2.44
   6  15   4    4.34    6.95
   6 -15   4    3.68   14.37
  -6  15  -4    8.94    7.74
  -5 -22   2   86.79    9.23
   5 -22  -2  138.07   14.31
   5  22  -2  123.43   24.22
   5  22  -2  141.26   10.50
   6  18   3   13.02    8.99
  -6  18  -3   16.37    8.08
   6  18   3   28.34    3.69
  -6 -18  -3   23.96    3.60
  -6 -18  -3   27.57   12.63
   6 -18   3   18.97   14.67
  -9 -11   1   34.50    4.54
  -9  11   1   37.70   17.60
   9  11  -1   13.00   16.59
  -5 -18   4   74.60    7.42
   5  18  -4   83.73   18.17
   5 -18  -4   90.82   13.01
   5  18  -4   86.65    8.74
   7  -2   5  910.51   74.43
   7   2   5  922.84   74.39
   7   2   5  957.00   75.26
  -7  -2  -5  726.27   76.26
   6 -10   5  241.46   22.20
   6  10   5  210.97   22.50
   6  10   5  263.23   21.21
   6 -10   5  175.41   26.73
  -6 -10  -5  174.98   25.56
  -6  10  -5  186.76   23.23
   8   7  -4  292.83   25.57
   8  -7  -4  264.33   28.81
   8  -7  -4  300.70   25.62
   8   7  -4  247.60   35.64
  -2   3  -7  225.12   20.43
  -2  -3  -7  213.30   20.31
   8 -11   3    6.79    5.12
   8  11   3    7.60    2.21
  -8 -11  -3    0.39   18.02
   8  11   3    1.12    9.01
  -8  11  -3   -7.30   13.10
   6  21   1   42.52    4.58
   6  21   1   39.89   15.43
  -6  21  -1   25.86   10.79
  -6 -21  -1   30.27    4.27
   7   6  -5  195.84   16.90
   7  -6  -5  193.47   16.97
   7   6  -5  143.80   24.97
   7  -6  -5  165.35   23.17
   8 -16   0   27.08    4.58
  -8 -16   0   20.66    3.96
   8  16   0   19.07   18.99
   8  16   0   31.43    3.53
  -8  16   0    8.38   18.52
   2 -26  -1 1045.05   78.23
   2  26  -1 1190.23   82.13
   2  26  -1 1011.71   80.08
   4 -22  -3  762.30   57.00
  -4 -22   3  585.16   55.95
   4  22  -3  753.18   56.94
  -8 -12   3  152.79   13.35
   8 -12  -3  114.23   14.08
   8  12  -3  153.94   13.08
  -1   6  -7  324.04   29.78
  -1  -6  -7  338.94   29.55
   0 -15  -6  396.06   32.43
   0 -15   6  357.38   31.70
   0  15  -6  379.11   32.64
   2  26   1 1136.17   80.88
  -2 -26  -1  874.45   79.18
  -2  26  -1  935.56   79.30
   2  26   1  950.93   80.99
  -8 -14  -2   91.06   18.53
   8  14   2  126.69   10.47
   8 -14   2  122.84   11.42
  -8  14  -2   73.51   17.07
  -8 -14  -2  103.01   10.71
   8  14   2  129.64   16.14
  -9   0  -3    4.12   18.56
   9   0   3    8.07    2.55
  -6 -20  -2  731.62   63.86
   6  20   2  844.53   63.93
   6 -20   2  671.30   65.93
   6  20   2  804.04   65.75
   4  10   6    5.57    5.38
  -4 -10  -6    9.13    9.25
   4 -10   6    6.60    6.14
  -4  10  -6    2.33    6.72
   4 -11  -6   45.61    5.05
   4 -11  -6   35.84    9.32
  -4 -11   6   40.05    4.20
   4  11  -6   37.30    7.21
   8   5   4   52.68    8.61
   8  -5   4   45.08    7.51
   8  -5   4   43.70    5.09
   8   5   4   50.63    4.74
  -8   5  -4   25.62   13.54
  -8  -5  -4   25.68   16.73
  -3 -13   6    4.16    2.06
   3  13  -6   10.87    9.61
   3 -13  -6   11.89    6.98
   3 -13  -6    4.97    3.03
   3  21  -4  554.74   43.42
   3 -21  -4  588.30   42.26
   2   5  -7   13.70    6.56
   2  -5  -7   15.01    4.99
   9  -1   3  305.82   25.50
   9   1   3  285.12   25.49
   9  -1   3  288.58   26.63
  -9   1  -3  216.76   32.03
   7   3   5  157.23   12.97
   7  -3   5  136.04   13.07
   7   3   5  151.73   14.92
  -7  -3  -5  113.72   18.53
   5  23  -1   69.17   23.45
  -5  23   1   59.01   12.76
   5 -23  -1   49.96   11.59
   9  -5  -3  247.62   26.02
   9  -5  -3  268.18   23.27
   9   5  -3  270.01   32.66
   9   5  -3  267.44   23.20
  10   0   0  650.11   55.57
 -10   0   0  552.09   59.00
  -3 -23  -3  402.48   37.35
  -3  23  -3  431.44   37.85
   3  23   3  456.63   37.73
   3 -23   3  448.79   38.12
   3  23   3  551.52   39.24
   0   7  -7  527.60   48.62
   0  -7  -7  574.77   48.35
 -10  -1   0   60.33   20.93
 -10   1   0   69.28   21.37
  10  -1   0   86.73   12.02
  10   1   0   72.50   12.67
   9 -11   1  403.53   34.77
   9  11   1  413.84   38.32
  -9 -11  -1  404.55   39.00
  -9  11  -1  222.39   40.32
   9  11   1  489.95   34.25
  -9 -11  -1  105.82   35.01
   4  16   5 2663.04  183.50
  -4 -16  -5 1636.65  184.19
  -4 -16  -5 2295.87  183.08
   4 -16   5 2141.73  183.63
  -4  16  -5 1695.97  183.52
   4  16   5 1842.34  183.36
   9   2   3   48.05    4.85
  -9  -2  -3   13.52    6.26
   9  -2   3   60.64    5.09
  -9   2  -3    7.76   18.04
   9  -2   3   24.44    7.91
   5   6   6  644.51   58.69
   5  -6   6  696.82   58.02
  -5  -6  -6  609.75   59.50
   5  -6   6  623.18   59.38
   5 -22   2  410.23   38.25
  -5  22  -2  386.26   37.20
  -5 -22  -2  391.36   36.39
   5  22   2  482.78   36.86
   5  22   2  522.34   38.65
  -2  -4  -7  208.83   19.13
  -2   4  -7  200.47   19.22
   1 -15  -6  404.22   22.97
   1  15  -6  417.55   23.75
  -1 -15   6  474.81   22.47
   7  16  -3  634.37   50.69
   7  16  -3  592.85   57.35
  -7 -16   3  593.06   50.75
  -2 -14  -6  676.74   54.91
   2 -14   6  620.09   53.87
  -2  14  -6  602.32   54.54
   6  16  -4   66.03   17.45
   6  16  -4   91.72    5.92
   6 -16  -4   82.64   17.11
  -6 -16   4   84.12    5.54
   7 -19  -1   57.21   18.55
   7  19  -1   92.85   25.07
   7 -19  -1   69.79    6.78
  -7  19   1   83.76   13.94
   5  23   1  570.38   45.86
  -5  23  -1  520.35   46.38
  -5 -23  -1  492.50   45.41
  10   2   0  433.59   33.12
  10  -2   0  453.25   32.22
 -10   2   0  357.96   38.09
 -10  -2   0  411.90   37.62
  10   2   0  426.25   30.29
  -5  -8   6  819.80   64.87
   5  -8  -6  797.84   64.74
   5   8  -6  842.19   65.00
   5  -8  -6  801.50   66.63
   3  18  -5  623.04   50.23
  -3 -18   5  527.12   48.58
   3 -18  -5  611.82   48.76
   2 -24  -3   10.15    4.02
   2  24  -3   16.56   12.84
  -2 -24   3    9.49    2.86
   1  -7  -7  608.70   36.58
   1   7  -7  563.52   37.04
  -7  18   2   14.92   13.24
  -7 -18   2   28.61    3.97
   7  18  -2   43.66   24.91
   7  18  -2   39.74    4.12
  -7  18   2   58.66   20.19
   7   4   5  368.98   29.71
   7   4   5  371.37   28.41
   7  -4   5  379.79   28.55
   8 -16  -1   11.09    3.52
  -8  16   1    2.35   15.50
   8  16  -1   14.96   21.95
   9  -9   2  129.35   10.43
  -9  -9  -2   56.35   10.86
   9   9   2  157.09   14.16
  -9   9  -2   99.86   19.87
  -9   9  -2   25.59    9.54
   9   9   2  122.54    8.83
  -9  -9  -2   69.11   21.07
   4  20  -4   12.95   15.40
  -4 -20   4   -0.86    2.14
   4  20  -4   16.13    7.36
   4 -20  -4   14.14    7.29
  -4 -20   4   12.49    2.64
   4  22   3   39.25    7.81
   4 -22   3   16.50    8.31
   4  22   3   27.45    6.72
  -4  22  -3   26.84    5.78
  -4 -22  -3   30.70    3.66
  -9  12   0  169.41   36.82
   9  12   0  467.13   35.17
  -9 -12   0  396.13   29.46
  -9  12   0   84.73   29.51
   9 -12   0  388.74   29.78
   9  12   0  426.90   29.28
  -9 -12   0  403.19   34.69
   3   0  -7    0.80    5.78
   9  -3   3 1038.86   57.17
  -9  -3  -3  213.55   56.07
   9   3   3  373.66   56.64
  -9   3  -3  809.16   60.71
  -9  -3  -3  509.68   56.73
   9   3   3 1000.52   56.18
   9  -3   3 1005.47   56.25
   2 -19  -5   83.52    6.37
   2  19  -5   78.80   16.21
  -2 -19   5   61.71    6.32
  -2 -19   5   65.64    6.06
   0 -27   0    4.44    3.07
   1 -15   6  266.44   24.29
  -1  15  -6  300.52   25.35
  -1 -15  -6  334.65   25.69
  -2  22   4   32.69    7.71
   2  22  -4   56.07   14.74
  -2 -22   4   43.35    5.04
  -2 -22   4   56.43    4.76
   2 -22  -4   62.40    5.44
   7  12   4   68.48   10.18
   7  12   4   77.57    6.47
  -7 -12  -4   51.82    7.54
  -7  12  -4   60.88   11.72
   7 -12   4   72.12    8.21
   3   1  -7 1831.02  100.04
   3  -1  -7 1992.07  100.06
   7 -13  -4  392.09   37.55
   7  13  -4  462.88   37.11
  -7 -13   4  445.49   37.19
  10   3   0  131.34   10.46
  10  -3   0  146.99   13.76
 -10  -3   0  104.65   21.33
 -10   3   0   98.44   23.55
  10   3   0  140.53   16.10
   5  14   5    8.24    3.02
   5 -14   5    6.82    9.89
  -5  14  -5    4.78    6.97
  -5  14  -5   19.17    6.73
   5  14   5    3.56    5.48
  -5 -14  -5    1.17   13.00
   7   7  -5 2494.74  239.33
   7  -7  -5 2633.51  238.57
   7   7  -5 2823.78  237.04
   7  -7  -5 2735.86  237.04
  10   0  -1    6.15   10.84
  10   0  -1    8.08    2.85
 -10   0   1    7.63   17.22
  -3 -21  -4  441.65   37.97
  -3  21  -4  428.29   38.60
   3  21   4  468.67   38.26
   3 -21   4  484.36   38.73
   3  21   4  551.04   39.86
  -3 -21  -4  437.84   39.11
   0 -26   2  129.87   15.61
   0  26   2  139.64   17.46
   0 -26   2  224.46   17.72
   0  26  -2  208.37   16.14
   0 -26  -2  220.42   15.77
   2  24   3  390.75   32.25
   2 -24   3  322.60   28.31
  -2 -24  -3  304.72   27.89
  -2  24  -3  353.32   28.41
   8  -6   4  169.01   15.34
   8   6   4  177.06   13.90
   8  -6   4  169.45   14.11
   8   6   4  171.56   16.36
  -8   6  -4  136.23   19.40
  -8  -6  -4  123.02   22.23
  -8  -6  -4   93.65   14.59
   7  19   1  762.39   62.17
   7 -19   1  646.91   58.52
  -7 -19  -1  658.77   58.49
   7  19   1  740.90   58.44
  -9  10   2  -10.97   12.15
   9 -10  -2   23.61    3.71
   9 -10  -2   18.39    6.09
  -9 -10   2   -2.27    9.27
   9  10  -2   25.11    3.11
   8  -8  -4 1473.12  137.30
   8   8  -4 1604.96  140.37
   8   8  -4 1606.38  136.20
   8  -8  -4 1581.32  136.25
   2  -6  -7   97.38    9.88
   2   6  -7   90.34   10.73
 -10  -1   1  331.69   36.87
  10  -1  -1  326.39   33.34
  10   1  -1  366.55   30.99
 -10   1   1  273.14   36.82
  10   1  -1  361.67   34.17
  -1  -7  -7  332.54   27.35
  -1   7  -7  320.86   27.65
   1   7   7  290.06   26.68
   9   6  -3   11.36    2.63
   9  -6  -3   11.03    9.65
   9  -6  -3   13.32    3.01
   9   6  -3    8.83   20.76
   3   2  -7  297.85   18.56
   3  -2  -7  310.69   18.44
  -2   5  -7  125.89   11.79
  -2  -5  -7  128.87   11.49
   2   5   7  102.52    9.41
   5  18   4    7.78    4.23
   5 -18   4   13.34    9.92
  -5 -18  -4    5.25    2.42
  -5  18  -4    2.40    6.44
  -5 -18  -4   -0.71    6.29
   5  18   4    8.79    6.00
  -5 -18  -4   -1.22   13.06
   6 -12  -5  210.46   16.98
   6 -12  -5  204.94   19.38
   6  12  -5  237.75   25.14
   6  12  -5  202.82   17.07
  -6 -12   5  184.97   17.03
  -8 -15   2  224.49   20.86
  -8 -15   2  112.84   17.73
   8  15  -2  282.46   17.82
   8  15  -2  299.45   30.32
  -8 -15   2  176.48   17.80
  -8 -15   2  252.22   17.98
   8 -15  -2  224.45   18.01
 -10   2   1  100.59   22.03
  10   2  -1  132.17   18.02
 -10  -2   1  132.43   21.68
  10   2  -1  135.90   12.05
  10  -2  -1  133.05   16.04
  -8 -16  -1  681.21   53.32
   8  16   1  752.02   57.04
   8 -16   1  660.30   53.42
  -8  16  -1  325.02   56.39
   8  16   1  738.75   53.20
  -8 -16  -1  343.62   54.44
  -8  16  -1  212.43   53.81
  -8 -16  -1  735.86   56.37
  -9   4  -3   -7.02   17.89
  -9   4  -3    7.46    4.43
   9  -4   3   17.52    3.43
  -9  -4  -3    5.08    5.14
  -9  -4  -3   12.28    8.52
   9  -4   3   14.27    6.62
   9   4   3   26.05    7.27
   9   4   3   29.19    3.03
  -9  -4  -3    5.98   20.30
  -3 -13  -6   25.09    9.58
   3 -13   6   14.19    4.31
   3  13   6   16.55    4.83
  -3  13  -6   15.51    6.74
  -2  22  -4    6.73    5.19
   2  22   4    9.54   14.68
   2 -22   4    7.65    4.00
  -2 -22  -4   10.52    2.50
   1 -27   0   96.74    9.48
  -1 -27   0  100.58    9.24
   1  27   0   71.78   19.47
   6 -19  -3   22.49   14.85
  -6 -19   3    5.34    2.51
   6  19  -3    9.07   21.77
  -6 -19   3   14.00    2.92
   6  19  -3   15.60    3.77
  -6 -19   3   20.36    3.18
  -5  -7  -6  373.30   35.12
   5   7   6  373.72   33.65
   5  -7   6  397.04   34.78
   0  -8  -7  472.61   40.76
   0   8  -7  457.29   41.19
   7   5   5 1248.57  101.93
   7  -5   5 1188.43  101.22
  -7  -5  -5  926.74  103.05
   7   5   5 1209.80  101.12
  -7   5  -5  919.39  102.36
  -6 -11  -5   60.33   16.23
   6 -11   5   88.50   16.47
   6 -11   5   89.97    9.67
  -6  11  -5   79.39   11.51
   6  11   5  107.02    8.07
   6  11   5   76.92   10.52
  -1 -26   2   49.67    9.19
   1 -26  -2   44.83    4.54
   1  26  -2   68.21   13.87
   1  26  -2    6.68    9.28
  -1 -26   2   26.13    3.95
   1  26  -2   34.64   17.59
  10   4   0   20.98    2.97
 -10  -4   0   10.87   17.27
  10   4   0   20.68   11.74
 -10   4   0    4.48   20.41
 -10   4   0  -15.14    6.91
  10  -4   0   20.84    8.05
   2 -19   5  463.97   38.85
  -2  19  -5  400.80   39.35
  -2 -19  -5  460.75   38.57
  -2 -19  -5  361.85   40.02
  -3  -3   7  666.56   62.42
   3  -3  -7 1160.76   63.21
   3   3  -7 1076.02   63.37
  -3  -3   7  505.01   62.65
   5 -15  -5  997.83   81.16
   5  15  -5  915.41   82.31
   5  15  -5  947.69   80.22
  -5 -15   5  907.05   79.94
   9  12  -1  189.98   22.26
  -9 -12   1  153.96   12.31
   9 -12  -1  175.85   13.07
  -9 -12   1   99.54   12.35
  -9  12   1   93.46   21.60
   6   0  -6   63.90   15.24
   6   0  -6   96.27    8.48
   5 -21  -3  209.64   18.35
  -5 -21   3  165.84   14.95
   5  21  -3  194.88   16.22
  -5 -21   3  171.84   15.09
   7 -18   2   73.86   19.54
   7  18   2  112.11    9.39
  -7 -18  -2  101.47    9.52
  -7 -18  -2   73.21   15.59
  -7  18  -2   55.26   13.93
   7  18   2  113.82   15.50
   7 -18   2   99.66   10.01
  -3 -18  -5  498.70   52.60
   3 -18   5  664.68   51.31
  -3 -18  -5  646.18   51.37
   3  18   5  678.56   51.15
   3  18   5  765.74   52.40
  -3 -18  -5  676.55   50.79
  -3  18  -5  542.09   51.43
  -4 -17   5   19.28    2.66
   4 -17  -5    1.95    6.76
  -4 -17   5    4.17    2.53
  -4  17   5    7.84   11.00
   4  17  -5    4.13    7.38
   1 -26   2  620.32   58.50
  -1  26  -2  840.83   58.72
  -1 -26  -2  795.35   58.47
  -1 -26  -2  597.99   59.09
   1  26   2  633.85   62.16
   6   1  -6  112.59    9.93
   6  -1  -6  112.71    9.92
   6  -1  -6   99.95   16.62
   6   1  -6  106.39   16.30
 -10   0  -1   18.25    4.12
  10   0   1   -3.20    8.58
 -10   0  -1   -5.60   21.19
  10   0   1   -0.12    2.69
   8 -12   3  266.73   19.16
  -8  12  -3  163.26   22.86
  -8  12  -3   79.33   22.17
   8  12   3  274.77   18.29
  -8 -12  -3  105.36   18.43
  -8 -12  -3  209.94   27.02
   8  12   3  269.77   21.17
  10   3  -1  261.81   26.85
 -10  -3   1  310.87   29.43
 -10   3   1  227.12   29.85
  10   3  -1  280.22   22.32
  10  -3  -1  240.53   24.68
   4  25   0 1382.93   90.86
  -4 -25   0  885.24   86.30
   4 -25   0 1047.55   87.11
   4  25   0 1100.12   87.09
  -4 -25   0  690.14   86.89
  10  -1   1   -4.21    8.02
 -10  -1  -1    6.74    4.07
 -10  -1  -1   18.96    5.92
 -10   1  -1   17.90    3.86
 -10  -1  -1   -3.36   21.44
  10   1   1    1.84    2.58
  10   1   1    3.20    8.88
 -10  -1  -1    6.23    4.64
 -10   1  -1   11.34   22.44
  10  -1   1    4.39    2.67
  -1   8   7  353.79   32.34
   1  -8  -7  440.25   32.75
  -1  -8   7  353.50   32.22
   1   8  -7  407.64   33.27
   3  26   0 1841.27  149.32
  -3 -26   0 1910.17  149.00
   3 -26   0 1706.75  148.75
  -3 -26   0 1605.71  148.36
  -4  11  -6   65.53    8.84
  -4 -11  -6   65.91   11.62
   4 -11   6   76.04    8.53
   4  11   6   53.71    7.58
  -4 -20  -4   18.74    9.84
  -4 -20  -4   14.82    2.85
   4  20   4   14.22    5.27
   4 -20   4   10.89    7.72
  -4  20  -4   12.38    5.71
   4  20   4   17.91    6.87
  -4  20  -4   29.53   15.30
   7 -16   3  635.02   60.75
   7 -16   3  736.34   57.49
   7  16   3  911.14   57.19
  -7 -16  -3  592.80   60.03
  -7 -16  -3  818.03   57.28
  -7 -16  -3  454.85   57.14
   7  16   3  755.13   58.69
  -7  16  -3  479.33   58.33
  -3 -25   2   71.32    7.47
   3 -25  -2   91.49    9.09
  -3 -25   2   84.40   10.25
  -3  25   2   76.72   10.38
   6   2  -6    9.86   12.50
   6   2  -6    5.78    1.98
   6  -2  -6    5.74    1.85
   6  -2  -6    8.85   12.65
   5  -9  -6   15.20   10.67
   5  -9  -6   13.42   11.33
  -5  -9   6    6.44    2.31
   5  -9  -6    9.40    1.87
   5   9  -6   10.61    3.82
   5  -9  -6   10.46    3.95
   0  27  -1   16.30    3.83
   0 -27  -1   17.13    3.29
   0  27   1   16.56    6.73
   0  27  -1   21.17   12.17
   0 -27  -1   17.53    7.69
   0 -27   1   17.97    8.54
   2  15  -6  109.96   11.91
   2  15  -6  101.12   19.17
  -2  15   6  116.65   11.02
  -2 -15   6  116.35   10.28
   4 -24  -2   74.88    9.86
   4  24  -2   74.33    9.55
  -4 -24   2   60.13    6.05
  -4  24   2   60.70   12.93
   4  24  -2   77.06   20.83
  -4 -24   2   51.49   10.14
   4  12  -6 1542.27  132.17
   4 -12  -6 1507.78  132.41
   4 -12  -6 1670.59  131.76
  -4 -12   6 1575.71  131.69
   0 -20  -5  108.82    8.10
   0  20  -5  129.09   10.02
   0 -20   5   74.06    7.94
   0  20   5   66.12    9.92
   0 -20   5   97.49    8.31
 -10  -2  -1   34.76    7.47
 -10  -2  -1   41.80   21.38
 -10   2  -1    5.08    5.14
 -10   2  -1   35.67   22.92
  10  -2   1   66.43    9.15
 -10  -2  -1   15.57    5.48
  10   2   1   62.42   10.27
  10   2   1   63.30    4.66
  10  -2   1   59.87    4.73
 -10  -2  -1   31.79    5.68
  -2  -6  -7  103.33   10.17
   2   6   7   91.38    7.84
   2   6   7   68.76    8.37
  -2   6  -7   95.71   10.36
   6  22   0  147.50   24.01
   6 -22   0  128.51   18.22
  -6 -22   0  119.28   11.68
  -6  22   0  169.89   15.67
   6  22   0  136.60   11.94
   8 -13  -3  985.05   97.19
  -8 -13   3 1169.91   97.11
   8  13  -3 1234.81   97.00
  -8   7  -4   55.17   21.90
   8  -7   4  269.89   22.02
  -8  -7  -4  150.77   21.34
  -8   7  -4  220.16   25.20
   8  -7   4  292.42   21.08
   8   7   4  292.18   22.79
  -8  -7  -4  178.26   27.83
   8   7   4  290.39   20.88
  -8   7  -4   32.87   25.18
  -2   7   7    4.76    3.65
  -2  -7   7    4.72    2.95
   2  -7  -7    5.22    4.74
  -2   7   7    4.02    6.33
   2   7  -7   -1.72    6.32
  -3   4   7   14.51    6.46
  -3  -4   7   16.31    4.99
   3  -4  -7   21.25    5.69
  -3  -4   7   12.56    2.94
   3   4  -7   14.50    6.69
   9   5   3   28.09    3.09
  -9  -5  -3   -1.55   19.59
   9  -5   3   27.85    3.75
   9  -5   3   30.08    6.42
  -9   5  -3    9.33    4.80
   9   5   3   44.26    8.09
  -9  -5  -3    9.07    5.19
  -9   5  -3   16.91   17.01
  -9  -5  -3   17.30    8.61
  -9   5  -3   -2.20   11.59
  -9  -7   3  552.44   63.21
   9   7  -3  751.67   62.01
   9  -7  -3  746.43   62.08
   9   7  -3  653.47   67.45
   9  -7  -3  616.27   63.15
  -7   8   5   10.62   10.27
   7  -8  -5   33.40    3.97
   7   8  -5   31.68    3.78
   7   8  -5   18.50   19.10
   7  -8  -5   35.27   13.61
  -6 -16  -4   12.56    4.00
  -6 -16  -4   19.11    7.26
   6 -16   4    4.74   13.76
   6  16   4   12.71    2.79
   6  16   4    8.54    7.16
  -6 -16  -4    4.46   15.56
  -6  16  -4    1.34    7.98
  -6 -16  -4   14.29    2.92
   9 -12   1 1464.59   90.26
  -9 -12  -1  545.48   89.70
  -9 -12  -1 1285.82   93.14
  -9  12  -1  828.23   93.32
   9  12   1 1559.12   89.83
   9  12   1 1635.84   92.97
  10   5   0   22.86   13.02
 -10   5   0   19.63   21.58
 -10  -5   0   30.79    5.09
 -10  -5   0    8.67   17.39
 -10  -5   0   12.16    7.11
  10   5   0   36.86    3.63
 -10   5   0   11.10    4.89
  10  -5   0   26.98    8.13
   3   0   7    2.18    2.07
  -3   0  -7   -2.68    6.85
  10   4  -1  100.04   17.75
 -10  -4   1  109.18   19.86
  10   4  -1  107.77    9.46
 -10   4   1   66.70   20.82
  10  -4  -1   91.42   12.99
  10  -4  -1  117.96    9.65
  -1   8  -7  406.83   33.12
   1   8   7  339.73   32.23
  -1  -8  -7  414.70   32.82
  -9 -10  -2   22.01    6.20
  -9  10  -2   53.11   17.98
   9  10   2   79.21   12.59
  -9 -10  -2   31.53   19.16
   9 -10   2   78.16    7.37
   9  10   2   77.94    5.35
  -9 -10  -2   46.24    6.36
  -9  10  -2    9.19    6.63
  -9 -10  -2   51.72    9.10
   6  -3  -6   30.54    3.14
  -6   3   6   22.88    7.82
   6   3  -6   30.09    3.25
   6  -3  -6   20.09   12.99
   6   3  -6   11.22   13.44
   3  14  -6   -0.74    9.46
  -3 -14   6   -0.47    1.95
  -3  14   6    2.60    4.47
  -3 -25  -2   63.54   14.76
  -3 -25  -2   86.50   13.38
  -3 -25  -2  148.51   12.10
   3  25   2  186.96   16.26
   3 -25   2  167.12   13.50
  -3  25  -2   89.37   18.19
   3  -1   7  689.63   61.71
  -3   1  -7  817.99   62.70
  -3  -1  -7  818.49   62.72
   7  -6   5  164.43   15.28
   7  -6   5  147.97   16.59
  -7  -6  -5  113.30   20.76
  -7   6  -5  117.17   18.74
   7   6   5  188.84   15.11
   7   6   5  167.99   16.96
  -1 -20   5   73.68    7.65
   1  20  -5   89.20    9.39
   1 -20  -5  104.05    7.61
   1  20  -5   46.61   19.34
  -1 -20   5   79.46    9.18
  -1 -20   5   65.16    7.38
  -1 -20   5  119.14    7.90
   8   9  -4 2587.68  195.93
   8   9  -4 2625.57  200.09
   8  -9  -4 2340.03  196.87
   8  -9  -4 2699.44  196.01
 -10  -3  -1   51.11   20.80
 -10  -3  -1   20.33    5.60
  10   3   1   62.63    4.96
  10   3   1   54.09   11.09
  10  -3   1   68.21    5.09
 -10  -3  -1   20.14    7.45
 -10   3  -1   56.51   23.60
  10  -3   1   52.70    8.89
 -10   3  -1   19.77    5.42
  -8 -15  -2  216.99   23.51
  -8  15  -2   66.44   24.14
  -8 -15  -2  307.79   23.51
   8  15   2  327.74   27.20
  -8  15  -2  146.97   27.15
   8  15   2  331.49   23.34
   8 -15   2  302.86   23.88
  -8 -15  -2  223.90   27.92
   0 -25  -3   11.13    6.76
   0 -25  -3   21.36    3.14
   0  25  -3   17.49    4.72
   0 -25   3   16.33    3.37
   0  25   3    4.81    8.16
   0 -25   3   18.16    8.05
   0  23  -4  189.95   16.71
   0 -23   4  173.77   15.99
   0 -23   4  218.15   17.68
   0  23   4   68.36   17.36
   0 -23   4  308.94   16.24
   0  23  -4   66.38   21.12
   0 -23  -4  134.03   17.22
   0 -23  -4  174.47   15.84
   0 -23   4  167.57   15.68
   1 -27  -1  300.97   28.58
   1  27  -1  304.12   34.19
   1  27  -1  383.39   30.53
  -1 -27   1  317.14   30.11
  -1  27   1  360.22   29.56
   4  24   2   14.21    7.30
   4 -24   2   27.66    7.78
  -4 -24  -2   12.44    2.92
   4  24   2   14.92    8.91
  -4  24  -2   26.67   14.26
   0  16  -6  341.18   28.89
   0  16   6  312.54   28.27
   0 -16   6  321.24   27.85
   1  27   1  127.99   13.24
   1  27   1  106.03   21.31
   1 -27   1  121.68   13.50
  -1  27  -1  136.39   15.81
  -1 -27  -1  120.20   11.30
  -1  27  -1  130.01   11.53
  -6 -21   2   17.29    2.97
  -6 -21   2   11.90    3.38
  -6  21   2   -2.19   18.37
   6  21  -2   22.88   24.22
   6 -21  -2   -1.04   13.08
   8  17   0  836.78   59.26
   8  17   0  776.30   53.56
  -8 -17   0  413.14   53.50
  -8 -17   0  697.63   53.70
   8 -17   0  694.43   53.69
  -8 -17   0  530.68   55.06
  -3   2  -7   28.57    7.30
   3  -2   7   11.80    3.02
   3  -2   7   14.37    2.56
  -3  -2  -7   22.78    7.09
  -5 -21  -3  183.66   14.49
   5 -21   3  182.37   17.73
   5  21   3  187.94   16.36
   5  21   3  198.31   15.17
  -5  21  -3   41.37   19.22
  -5 -21  -3  182.22   17.68
  -5  21  -3  158.58   15.95
  -5 -21  -3   24.97   15.97
   5   8   6  710.07   44.17
  -5  -8  -6  635.83   45.44
   5  -8   6  698.05   44.86
   6  19   3  789.96   64.72
  -6 -19  -3  728.30   65.36
   6 -19   3  823.62   65.98
  -6 -19  -3  768.33   63.54
   6  19   3  947.63   63.65
   5 -19  -4   30.12   10.21
  -5 -19   4   11.11    3.07
  -5 -19   4   23.18    3.18
   5  19  -4   23.06    5.83
   5  19  -4   33.90   16.70
  -5  19   4   12.99   13.06
  -9 -11   2  403.46   29.09
  -9 -11   2   78.04   30.15
  -9  11   2  101.67   31.85
   9 -11  -2  438.45   29.11
   9  11  -2  395.06   28.91
   9 -11  -2  309.43   29.51
  -9 -11   2  225.26   28.99
   4 -25  -1  172.77   17.73
  -4  25   1  235.22   17.43
  -4  25   1  212.51   19.37
   4  25  -1  255.02   28.87
   4  25  -1  168.83   17.51
  -1 -20  -5   86.48    7.61
   1 -20   5   82.54    7.92
  -1  20  -5   98.46    9.51
   1 -20   5   86.62    9.41
  -2 -15  -6  522.61   43.64
  -2  15  -6  472.29   43.07
   2 -15   6  519.40   42.37
  -9  13   0   17.91    8.20
   9  13   0   65.14    5.45
   9 -13   0   53.18    6.63
  -9  13   0   14.30   21.89
   9  13   0   53.73   17.68
  -9 -13   0   50.40    5.86
  -3  26   1  367.04   30.31
   3  26  -1  420.94   37.13
   3  26  -1  330.61   31.16
   3 -26  -1  299.89   29.81
  -3 -26   1  355.12   30.66
   3   5  -7  427.90   22.37
   3  -5  -7  490.18   21.88
  -3  -5   7  320.50   21.42
  -3   5   7  310.54   21.91
  -7  20   0 1331.33  119.77
   7 -20   0 1233.56  117.35
   7  20   0 1488.60  117.42
   7  20   0 1591.74  121.13
  -7  20   0 1678.57  118.88
  -7 -20   0 1360.71  117.45
   7 -20   0 1188.15  119.75
   0   9  -7  350.38   26.21
   0  -9  -7  401.89   25.75
  -1 -23   4 2065.43  163.53
   1 -23  -4 2033.57  163.60
   1  23  -4 1649.52  165.92
   1  23  -4 2008.43  163.97
  -1 -23   4 1728.88  163.61
  -1 -23   4 1836.60  163.48
  -1 -23   4 1733.01  163.97
   6   4  -6  126.23   11.12
   6  -4  -6   86.93   17.21
   6   4  -6   88.04   18.36
   6  -4  -6  132.49   11.05
  -6   4   6   68.74   13.61
  -7 -13  -4  426.67   50.84
   7 -13   4  610.78   47.54
   7  13   4  537.92   48.12
  -7  13  -4  443.55   48.49
  -7 -13  -4  520.12   47.18
   7  13   4  700.93   46.97
   1  25  -3  342.97   38.23
   1 -25  -3  414.10   33.06
  -1 -25   3  380.82   33.05
  -1 -25   3  368.25   34.26
  -1 -25   3  435.68   32.89
  -6 -22   1    6.11    3.14
   6  22  -1   10.51   23.28
   6 -22  -1    3.72   13.33
   1  16  -6  344.92   30.19
  -1 -16   6  378.55   29.21
  -1 -16   6  310.17   29.10
 -10   4  -1  227.48   27.55
 -10  -4  -1   72.51   13.21
 -10  -4  -1   78.36   14.33
 -10   4  -1   74.37   15.37
  10  -4   1  315.36   13.44
  10  -4   1  260.45   15.46
 -10   4  -1   35.03   12.96
 -10  -4  -1  231.13   25.65
  10   4   1  283.02   17.77
 -10  -4  -1   81.43   13.35
  10   4   1  286.75   13.14
   9  -6   3   16.13    5.98
  -9  -6  -3    6.73    4.70
   9   6   3   15.43    8.04
   9   6   3   13.54    2.47
  -9  -6  -3   13.50    8.53
  -9   6  -3   31.70   11.62
   9  -6   3   12.80    3.14
  -9   6  -3    9.90   16.78
  -9   6  -3    1.12    4.35
  -9  -6  -3   -5.01   19.21
  -3   3  -7  216.88   19.00
  -3  -3  -7  240.30   19.33
   3  -3   7  192.38   17.32
  10   5  -1  225.96   24.17
 -10  -5   1  185.56   25.68
  10   5  -1  223.37   18.20
  10  -5  -1  211.25   20.29
  10  -5  -1  218.19   18.32
  -4 -25  -1  112.45   11.48
   4  25   1  132.12   16.66
   4  25   1  123.02   11.62
  -4 -25  -1   88.48    8.33
  -3 -26  -1   76.71    9.77
   3  26   1   69.27   11.71
  -3 -26  -1   59.54    6.23
   3  26   1   81.21   13.97
   4 -17   5  573.19   43.81
  -4  17  -5  204.27   43.57
  -4  17  -5  425.56   43.66
   4  17   5  666.54   43.74
  -4  17  -5  128.33   45.48
  -4 -17  -5  418.28   45.43
   4  17   5  526.17   43.38
  -4 -17  -5  570.80   42.86
   5  24   0  368.15   31.93
   5  24   0  322.11   23.53
   5 -24   0  270.80   24.95
  -5 -24   0  235.91   22.63
  -5 -24   0  241.43   24.64
  -2  -7  -7    1.73    6.40
  -2   7  -7    1.46    6.68
   2   7   7    6.58    3.38
   2  -7   7    5.48    2.23
  -7 -17   3  207.81   16.75
   7  17  -3  181.74   29.27
  -7 -17   3  180.00   13.54
  -7 -17   3  156.50   13.37
  -7 -17   3   91.49   13.37
  -7  17   3   68.10   19.17
   7  17  -3  185.42   13.48
  -7  14   4  305.43   53.21
  -7 -14   4  768.83   51.49
   7  14  -4  835.73   51.43
  -7 -14   4  419.37   51.24
   1 -25   3   58.34    5.85
  -1 -25  -3   52.02    5.27
   1  25   3   24.99    9.34
  -1 -25  -3   31.24    8.17
   1 -25   3   57.77    9.43
  -1  25  -3   60.09    6.69
 -10   6   0  197.30   44.83
  10  -6   0 1207.47   46.77
 -10   6   0  815.67   52.79
  10   6   0 1289.77   49.95
 -10  -6   0  253.38   46.47
 -10  -6   0  351.81   45.45
 -10  -6   0 1084.61   51.68
  10   6   0 1179.53   45.14
 -10  -6   0  427.47   44.95
   1  23   4  250.25   46.77
   1 -23   4  717.56   47.13
   1 -23   4  570.63   46.34
  -1  23  -4  601.91   46.74
   1 -23   4  789.42   47.13
  -1 -23  -4  530.78   46.16
  -1  23  -4  108.88   48.36
   1   9  -7   10.21    6.36
   1  -9  -7    3.09    4.72
  -1   9   7    4.47    3.09
  -1  -9   7    4.11    2.90
  -2 -27   0 1410.43  129.74
  -2 -27   0 1546.44  129.05
   2 -27   0 1633.55  129.29
   2  27   0 1755.41  131.06
   6 -17  -4   22.71   15.39
  -6 -17   4   17.75    3.40
  -6 -17   4   14.34    3.09
   6  17  -4   19.96    3.86
  -2 -26   2   30.95    3.73
   2 -26  -2   47.76    5.03
  -2 -26   2   40.85    8.04
   2  26  -2   33.22   13.32
  -6 -13   5  134.64   14.83
  -6 -13   5  180.46   14.87
   6  13  -5  189.94   14.97
   6 -13  -5  184.82   14.81
   8   8   4  104.80   12.45
  -8   8  -4   27.77   17.08
  -8  -8  -4   73.70   10.43
   8   8   4  134.29    9.43
  -8  -8  -4   61.48   19.57
  -8   8  -4   93.73   15.95
  -8   8  -4   -9.32   11.73
   8  -8   4  115.83   11.06
   5 -15   5   21.10    9.64
   5  15   5   30.01    4.03
  -5  15  -5    4.11    8.20
  -5 -15  -5    1.13   13.38
  -5  15  -5    5.72   15.42
   5  15   5   17.39    5.96
  -5  15  -5   21.16    6.98
   2   8  -7  693.72   56.88
  -2   8   7  669.68   56.22
  -2   8   7  581.80   56.63
  -2  -8   7  593.39   56.07
   2  -8  -7  803.85   56.50
   5 -23  -2  105.30   11.94
  -5 -23   2   71.72    7.29
  -5 -23   2   74.01    7.26
   5  23  -2   92.92    9.13
  -5 -23   2   93.10   11.87
   5  23  -2  119.47   25.50
  -5  23   2   56.90   14.17
  -6 -12  -5  189.85   16.06
   6  12   5  204.19   15.45
   6  12   5  164.22   17.02
  -6 -12  -5  146.03   21.45
  -6  12  -5  164.49   17.88
   6 -12   5  182.44   21.39
   6  22   1   97.63    9.09
  -6  22  -1   68.96   13.24
   6  22   1  105.15   17.62
  -6 -22  -1   86.56    8.59
  -1  16  -6    2.21    9.97
  -1 -16  -6   16.09    7.43
  -1  16  -6    5.87    5.88
   1  16   6    6.54    4.26
   1 -16   6    6.54    2.28
   9  -8  -3 1149.86   90.05
   9  -8  -3 1046.38   90.90
   9   8  -3 1192.70   89.96
  -9   8   3  492.85   91.19
  -9  -8   3  604.69   90.64
   9   8  -3 1093.93   94.90
   3 -24  -3 2053.02  129.24
  -3 -24   3 1577.83  128.81
  -3 -24   3  440.93  128.95
   3  24  -3 2101.80  130.28
  -3 -24   3 1768.07  128.67
  -3  24   3  747.02  129.07
  -3 -24   3  942.15  129.24
  -3 -24   3 1718.40  128.67
   3  24  -3 2458.22  132.31
   6 -21   2  541.77   54.11
   6  21   2  795.71   54.46
  -6 -21  -2  688.70   52.12
  -6  21  -2  513.08   53.00
   6  21   2  743.11   52.23
   7   7   5  993.60   76.29
  -7   7  -5  741.16   77.72
   7  -7   5  926.19   76.94
  -7  -7  -5  672.88   78.44
   7   7   5  911.13   77.15
   7  -7   5  943.16   76.41
  -8  17   1   14.52    9.55
   8 -17  -1   46.22    4.86
  -8  17   1   53.48   14.63
   8  17  -1   56.01   22.94
  -8  17   1   60.28   15.66
  -8  17   1   19.69   18.29
  -8 -17   1   45.23   11.24
  -8 -17   1   31.49    4.97
  -5 -10   6  696.73   62.01
   5 -10  -6  833.75   62.20
   5 -10  -6  663.00   63.60
   5  10  -6  660.62   62.19
  -2 -26  -2  443.75   35.54
   2 -26   2  436.11   35.86
   2  26   2  522.90   39.57
  -2  26  -2  481.82   35.85
  -2  26  -2  159.27   37.66
  -2 -26  -2  190.96   36.54
  -7  -9   5 3643.80  293.73
   7  -9  -5 3430.91  294.82
   7  -9  -5 3558.27  293.66
   7   9  -5 3650.45  293.67
   7   9  -5 3508.03  296.21
   3 -19  -5  140.83   11.20
   3  19  -5  127.97   15.04
  -3 -19   5  110.85   10.71
  -3 -19   5  114.10   10.58
  -3 -19   5  117.45   10.64
  -3  19   5   94.79   12.43
   3   4   7   85.27    7.32
  -3   4  -7  105.38   10.14
  -3  -4  -7   85.58   10.07
  -4 -23   3   38.32    4.20
  -4 -23   3   23.07    9.85
   4  23  -3   36.72    8.87
   4  23  -3   56.15   18.36
  -4 -23   3   42.11    4.01
   4 -23  -3   33.61    7.97
  -4  23   3    8.18   12.18
  -4  23   3   20.16    8.09
  -4 -23   3   31.26    4.21
  -3  14  -6 1207.79  108.70
   3 -14   6 1487.47  108.33
   3  14   6 1328.45  108.40
  -3 -14  -6 1269.03  109.20
  -9 -13   1   16.97    4.12
  -9  13   1   37.20   16.87
   9 -13  -1   42.92    5.15
   9  13  -1   41.55   19.38
  -9  13   1   19.14    7.73
   6  -5  -6  223.65   26.42
   6   5  -6  216.90   27.13
   6   5  -6  262.34   22.15
   6  -5  -6  265.87   22.10
  -7 -19   2  145.12   16.16
  -7 -19   2  206.61   16.40
   7  19  -2  223.34   32.19
  -7  19   2  157.65   25.56
  -7 -19   2  234.26   19.02
   7  19  -2  227.42   16.39
   7 -19  -2  199.31   24.28
  -3 -22   4  108.98   10.50
   3  22  -4  155.47   15.17
  -3 -22   4  143.89   13.13
   3 -22  -4  155.78   11.45
  -3 -22   4  113.83   10.35
   1  -9   7    8.58    2.54
  -1   9  -7    2.36    6.37
   1   9   7    3.50    3.47
  -1  -9  -7   11.52    5.92
  -4  12  -6  430.42   35.41
  -4 -12  -6  456.25   36.47
   4 -12   6  515.24   35.10
   4  12   6  375.20   34.82
   7  20  -1   24.73   23.49
   7 -20  -1   17.28   16.66
  -7  20   1   27.72   13.10
  -7  20   1    4.75   19.19
  -7 -20   1   10.74    3.51
 -10  -5  -1  414.77   32.29
 -10   5  -1  161.93   24.44
 -10  -5  -1  145.37   25.65
 -10  -5  -1  163.40   22.91
 -10   5  -1  440.45   34.93
 -10   5  -1   92.78   22.76
 -10  -5  -1  249.10   24.00
 -10  -5  -1  105.43   22.81
  10  -5   1  580.53   24.84
  -3  -6   7   79.56    8.07
   3  -6  -7   75.06    7.87
   3   6  -7   62.28    8.92
   8 -13   3    7.71    4.83
   8  13   3   -0.46    9.46
  -8 -13  -3    3.13    3.63
  -8  13  -3    3.25   12.25
  -8 -13  -3   -0.09    5.69
  -8 -13  -3    0.88   16.66
   8  13   3    8.55    2.26
  -8 -16   2  283.27   39.10
  -8  16   2  266.23   41.99
   8  16  -2  663.17   39.27
  -8 -16   2  438.30   39.17
  -8 -16   2  491.42   39.32
   8  16  -2  624.66   48.76
   8 -16  -2  501.39   39.25
  -8 -16   2  620.80   41.13
  10   6  -1   27.87    3.46
  10  -6  -1   32.72    3.95
 -10  -6   1    9.91   11.15
 -10   6   1   27.35    9.75
 -10   6   1    5.49   17.40
  10   6  -1   14.30   15.67
  10  -6  -1   25.24    7.85
 -10  -6   1    6.70    5.20
   8  10  -4  227.53   30.89
   8  10  -4  227.51   18.06
  -8 -10   4  149.97   18.18
   8 -10  -4  192.48   20.42
   8 -10  -4  236.54   18.20
  -8 -10   4  227.99   18.29
  10   0  -2   84.86   15.91
  10   0  -2   99.98    9.13
  -2 -20   5   20.70    3.08
   2  20  -5   34.13   14.94
  -2  20   5   24.46    6.05
  -2 -20   5   11.31    2.53
  -2 -20   5   42.62    6.61
  -2 -20   5   36.47    6.25
  -2 -20   5   31.25    2.97
   2 -20  -5   19.08    3.05
  -8 -17  -1   22.32    4.70
  -8 -17  -1   17.68   11.45
  -8 -17  -1   42.46   13.32
   8  17   1   38.85    3.85
   8  17   1   35.04   16.07
   8 -17   1   30.91    4.99
  -8  17  -1   10.86    9.55
  -8 -17  -1   32.50    4.38
  -8  17  -1   17.88   16.74
   5  24  -1   24.86   22.66
  -5  24   1   15.27   12.74
   5  24  -1   25.69    6.52
   5 -24  -1   31.58   10.14
  -5 -24   1   26.07    9.95
  -9 -11  -2  273.92   27.52
  -9 -11  -2  183.16   27.33
  -9  11  -2  319.65   33.54
   9  11   2  595.06   27.39
   9  11   2  550.82   31.12
  -9  11  -2   32.64   30.40
   9 -11   2  515.74   28.16
  -9 -11  -2  443.17   34.42
  -9 -11  -2  333.79   28.47
  -9  11  -2   91.14   27.49
  -4 -13   6 1013.45   80.54
   4  13  -6 1002.44   81.23
  -3  24  -3   17.61   13.90
  -3 -24  -3   30.82   10.95
  -3  24  -3   95.03    9.03
  -3 -24  -3   65.03    9.89
  -3 -24  -3   87.60    7.66
   3 -24   3   92.14    9.36
   3  24   3  106.93   12.95
  10   1  -2   35.34    4.26
  10  -1  -2   41.60    4.45
  10   1  -2   20.00   14.41
  10  -1  -2   24.01   12.35
  -9   7  -3    4.47    4.18
   9  -7   3    6.42    5.60
  -9  -7  -3    6.82    4.48
  -9   7  -3    9.49   15.98
   9  -7   3   14.56    3.23
   9   7   3   14.09    2.46
  -9  -7  -3    2.44   19.71
   9   7   3    9.26    8.46
   5  -9   6  433.33   31.02
  -5   9  -6  400.79   30.87
   5   9   6  410.04   30.21
  -5  -9  -6  388.05   32.05
  -5  23  -2  750.01   58.51
   5  23   2  882.68   58.33
  -5 -23  -2  314.09   58.28
  -5 -23  -2  748.78   57.76
   5  23   2  979.28   59.77
  -5  23  -2  139.79   59.24
   5 -23   2  726.17   58.94
  -5 -16   5 1126.08   82.21
  -5 -16   5  932.94   82.08
   5  16  -5  780.34   84.62
  -5  16   5  565.62   83.13
   5 -16  -5 1331.77   83.50
  -5 -16   5  859.48   82.06
   5  16  -5 1121.76   82.62
  -4  21   4   -0.49   12.08
  -4 -21   4   -0.89    2.56
  -4  21   4    7.11    7.16
   4 -21  -4    3.83    6.67
   4  21  -4    1.84    7.46
  -4 -21   4    3.78    2.42
   4  21  -4    4.52   15.87
  -4 -21   4    3.01    7.49
  -6   0  -6  201.42   16.01
   6   0   6  233.96   13.94
  -5  19  -4   -1.97    9.19
  -5 -19  -4   20.74    6.66
  -5 -19  -4    4.47    2.43
   5  19   4    3.62    4.53
   5 -19   4    0.10    9.34
  -5  19  -4    1.49    6.30
   5  19   4    4.24    5.89
  -5 -19  -4   -1.15   11.87
  -7  20  -1  440.53   49.67
   7  20   1  707.96   51.79
  -7  20  -1  809.81   49.55
   7  20   1  638.88   47.45
  -7 -20  -1  538.70   47.44
 -10  -7   0  247.78   24.82
  10  -7   0  425.84   26.08
 -10  -7   0  179.97   25.47
 -10  -7   0  558.99   32.37
  10   7   0  549.60   24.79
 -10   7   0   80.89   24.72
 -10   7   0  327.01   33.92
 -10  -7   0  153.79   27.27
   6   1   6   21.45    6.76
  -6  -1  -6   20.69   10.07
  -6   1  -6    5.01    7.38
   6  -1   6   26.57    6.60
  -6   1  -6   19.81    9.81
  -2 -27   1  412.71   29.79
   2 -27  -1  368.70   28.42
  -2 -27   1  342.29   29.42
   2  27  -1  408.36   32.50
   8  14  -3   27.25   22.13
  -8 -14   3  138.20   10.92
  -8  14   3  198.36   21.69
   8 -14  -3  114.77   11.11
  -8 -14   3   78.48   10.88
  -8  14   3   37.30   17.56
   8  14  -3  135.76   10.60
  -9 -13  -1    7.75    4.53
  -9 -13  -1   19.09    7.68
  -9 -13  -1   15.97   14.85
  -9 -13  -1   21.59    3.84
   9 -13   1   20.46    5.10
   9  13   1    6.41   13.96
   9  13   1   29.89    3.12
  -9  13  -1   13.78   13.45
  -9 -13  -1   -0.47    5.75
  -9  13  -1    2.89   18.85
  10  -2  -2  270.32   27.78
  10   2  -2  298.95   24.61
  10   2  -2  268.51   29.56
  10  -2  -2  312.93   24.68
   2   8   7   31.16    4.67
  -2   8  -7   42.06    7.35
  -2  -8  -7   47.73    7.37
   2  -8   7   30.70    3.64
   3  -5   7  400.31   37.12
  -3  -5  -7  495.65   38.42
  -3   5  -7  513.90   38.42
   3   5   7  454.04   37.31
  -5 -24  -1   63.20    6.44
   5  24   1   87.00   15.85
   5  24   1   85.53    8.70
   2  27   1  343.96   29.52
   2 -27   1  388.83   26.87
  -2 -27  -1  202.52   26.10
  -2  27  -1  129.09   28.13
  -2 -27  -1  317.54   25.36
   0  10  -7    6.18    6.55
   0 -10  -7    9.44    5.26
   0 -10   7    8.76    2.72
   4  23   3  351.96   24.43
   4 -23   3  283.82   24.22
  -4 -23  -3  265.47   22.74
   4  23   3  303.70   23.67
  -4  23  -3  276.04   23.49
  -6  -2  -6  161.79   16.15
   6   2   6  192.37   13.56
   6  -2   6  153.31   13.28
  -6   2  -6  151.07   15.26
  -3 -22  -4  227.25   19.03
   3  22   4  289.36   22.46
   3 -22   4  303.65   19.98
  -3  22  -4  228.42   19.91
  -3  22  -4   98.30   20.95
  -3  22  -4   52.98   24.16
   3 -22   4  241.02   20.00
  -3 -22  -4  111.90   20.44
  -2  16   6  167.07   16.17
  -2 -16   6  141.17   15.35
   2  16  -6  161.51   22.59
   2  16  -6  176.32   16.77
  -2 -16   6  191.71   15.43
  -4  18   5  577.16   89.65
  -4 -18   5 1173.31   88.73
  -4  18   5  837.76   89.07
  -4 -18   5 1024.61   88.61
   4 -18  -5 1387.88   89.26
   4  18  -5 1286.98   89.65
  -4 -18   5  957.86   88.60
   2  23  -4  238.28   27.90
   2  23  -4  348.04   29.18
  -2 -23   4  237.63   25.36
  -2 -23   4  294.75   24.28
   2 -23  -4  326.66   24.55
  -2 -23   4  309.08   24.30
  -2 -23   4  242.49   24.39
  -2 -23   4  363.65   25.86
  -6   6   6  215.05   28.13
   6   6  -6  314.77   26.71
   6  -6  -6  278.95   30.28
   6   6  -6  259.70   31.79
   6  -6  -6  317.06   26.64
  -2 -25   3  275.87   57.20
  -2 -25   3  707.61   56.50
  -2 -25   3  732.18   56.49
   2  25  -3  758.63   59.51
  -2  25   3  330.97   57.01
   2 -25  -3  792.64   56.82
   2  25  -3  634.53   58.08
  -2 -25   3  623.44   56.63
   7  17   3  114.97    8.22
   7 -17   3   98.29   18.82
  -7 -17  -3  105.91    8.48
  -7 -17  -3   91.35   16.65
   7 -17   3   97.09    9.11
  -7  17  -3   90.69   16.62
   7  17   3   73.25   12.48
  -7 -17  -3   72.73    8.54
  -7  17  -3   54.87   12.36
  -9 -12   2   84.53   16.70
  -9 -12   2  124.26   14.46
  -9 -12   2  198.97   14.50
   9 -12  -2  204.20   15.10
  -9 -12   2   91.00   14.22
   9  12  -2  225.41   14.22
   6  20  -3  225.33   29.92
  -6 -20   3  219.31   18.32
   6 -20  -3  257.70   23.94
  -6 -20   3  185.70   18.12
   6  20  -3  236.21   18.62
 -10  -6  -1   55.99    8.84
 -10   6  -1   89.51   25.35
  10  -6   1  172.16    9.05
 -10  -6  -1   43.18   14.75
 -10  -6  -1   41.02    9.11
 -10  -6  -1   80.33   11.14
 -10   6  -1   42.41   12.75
  10   6   1  159.96    8.60
  10  -6   1  140.64   10.85
 -10   6  -1   16.00    8.76
   7  19   2   41.69    4.07
  -7 -19  -2   47.93   12.64
   7  19   2   18.71   11.85
  -7 -19  -2   35.85    4.20
  -7  19  -2   15.43    9.69
   7 -19   2   29.76    4.87
   7 -19   2   49.95   17.18
  -7  19  -2   11.87   11.07
  -7 -19  -2   25.48    4.64
  -7  19  -2    7.95   14.73
  -3 -19  -5   43.61   11.61
  -3  19  -5   55.25    9.26
  -3 -19  -5   36.55    7.37
   3  19   5   51.55   11.70
   3 -19   5   48.56    6.19
   3 -19   5   42.00    6.19
  -3  19  -5   29.79    7.09
  -3 -19  -5   35.46    4.10
  -7  -8  -5  242.80   30.62
   7   8   5  369.38   31.69
  -7  -8  -5  247.05   34.51
   7  -8   5  396.24   31.30
  -7   8  -5  301.31   32.69
   7   8   5  425.08   30.32
   4   0  -7    0.18    5.51
  -4   0   7    1.14    3.13
  -4   0   7    6.25    5.76
   8   9   4  177.55   16.28
  -8   9  -4  142.44   18.81
  -8  -9  -4  120.38   22.91
   8   9   4  190.59   13.60
   8  -9   4  183.88   14.87
  -8  -9  -4   96.47   14.23
   3  15  -6  198.50   18.35
  -3  15   6  109.39   17.03
  -3 -15   6  140.38   14.13
  -3  15   6  130.92   14.95
  -3 -15   6  198.89   14.20
  -2  20  -5 1690.42  140.61
  -2 -20  -5 1485.72  140.41
   2 -20   5 2280.07  140.52
   2 -20   5 1878.61  140.29
  -2 -20  -5 1753.99  140.06
   2  20   5 1237.10  140.33
  -2   9   7  125.85   10.11
  -2   9   7  103.84   11.50
   2   9  -7   90.36   11.48
  -2  -9   7   97.80    9.68
   2  -9  -7  103.05   10.35
  10   3  -2  619.40   53.44
  10   3  -2  626.08   49.89
  10  -3  -2  641.73   49.94
  10  -3  -2  617.48   51.77
  -1 -10   7   51.27    5.65
   1  10  -7   61.02    8.46
  -1  10   7   47.83    5.92
   4   1  -7  235.47   21.10
   4  -1  -7  254.44   20.97
  -4   1   7  237.63   20.00
  -4  -1   7  239.48   20.82
  -4  -1   7  242.60   20.07
  -9  -9   3   20.41   12.27
   9  -9  -3   83.06   10.66
   9  -9  -3  104.72    7.94
   9   9  -3   55.72   23.61
  -9  -9   3   46.72    7.76
   9   9  -3  101.31    7.68
   3  -7  -7   57.24    6.32
  -3   7   7   42.44    5.49
   3   7  -7   38.52    7.43
  -3  -7   7   46.96    6.78
  -3   7   7   33.79    7.75
  -6  -3  -6  524.41   44.15
  -6   3  -6  497.76   43.77
   6   3   6  590.92   43.05
   6  -3   6  584.84   41.93
   6  -3   6  604.79   42.82
   6 -17   4  225.42   23.32
  -6  17  -4  141.93   20.14
   6  17   4  267.51   18.74
  -6 -17  -4  156.86   19.94
  -6  17  -4   73.30   20.47
   6  17   4  177.47   19.98
  -6 -17  -4  166.45   24.12
  -6 -17  -4  233.47   18.68
  -8 -16  -2   25.89   14.38
   8  16   2   27.37   12.80
   8  16   2   36.23    3.57
  -8 -16  -2   -2.09    6.27
  -8 -16  -2   29.46    4.08
   8 -16   2   33.38    5.20
  -8 -16  -2   27.13    4.87
  -8  16  -2    1.12   13.29
  -8  16  -2    0.23    8.19
 -10   7   1  389.41   48.34
 -10   7   1  151.52   43.54
  10   7  -1  886.56   48.78
 -10  -7   1  402.42   43.66
  10  -7  -1 1025.69   43.99
 -10   7   1  165.42   44.79
 -10  -7   1  130.52   44.86
  10   7  -1  933.49   43.72
  10  -7  -1  856.89   44.98
  -4   2   7   21.01    3.43
   4  -2  -7   24.46    6.15
   2 -25   3    7.16    7.24
   2 -25   3   10.47    4.20
   2  25   3    9.80    7.40
   2  25   3   20.47   15.23
  -2 -25  -3    9.22    2.68
  -2 -25  -3    2.09    8.13
  -2  25  -3    8.45    4.63
  -9 -14   0    6.00    4.12
   9  14   0    5.26    2.27
   9 -14   0    5.30    4.04
  -9  14   0   15.33    6.72
  -9 -14   0    4.63    2.95
  -9  14   0   -2.45   20.99
  -2  23  -4  319.26   49.45
   2 -23   4  747.59   49.29
  -2  23  -4  127.34   50.66
   2 -23   4  847.21   49.25
  -2  23  -4  686.81   49.15
   2  23   4  676.86   52.28
  -2 -23  -4  613.95   48.52
  -2 -23  -4  315.29   49.13
   2 -23   4  663.15   48.80
   2  23   4  293.37   49.04
  -7 -14  -4  275.01   26.73
  -7 -14  -4  205.06   31.70
  -7 -14  -4  271.29   27.32
   7 -14   4  267.96   32.25
   7  14   4  299.66   28.02
   7 -14   4  312.37   27.09
  -7  14  -4  241.54   28.56
  -5  22   3  190.80   40.05
   5  22  -3  542.90   38.75
  -5 -22   3  428.17   37.95
   5  22  -3  660.73   45.83
  -5 -22   3  148.02   38.88
   5 -22  -3  550.76   39.67
  -5 -22   3  436.11   37.85
  -5 -22   3  487.74   37.84
  -7 -10   5  415.18   33.42
   7  10  -5  392.34   39.55
   7 -10  -5  385.47   35.67
  -7 -10   5  307.55   33.30
   7  10  -5  449.26   33.34
   7 -10  -5  417.81   33.33
  -5 -11   6  208.39   19.21
   5  11  -6  246.01   19.77
  -3  -6  -7  134.80   11.60
   3   6   7   93.80    9.15
   3  -6   7   91.07    8.64
  -3   6  -7  118.88   11.33
  -1  10  -7  828.34   67.53
   1  10   7  855.30   66.90
   1 -10   7  695.05   66.65
  -1 -10  -7  954.96   67.41
  -4  21  -4  175.42   61.22
   4  21   4  966.61   60.52
   4 -21   4  776.78   60.36
  -4  21  -4  354.86   60.22
  -4 -21  -4  654.04   60.63
  -4 -21  -4  788.59   59.51
  -4  21  -4  701.61   60.10
   0  17   6   10.71    4.98
   0 -17   6    7.28    2.28
   0 -17   6   11.68    2.08
   0  17  -6    7.93   10.35
   0  17  -6   12.08    6.00
  10   4  -2  213.77   17.20
  10   4  -2  171.48   24.45
  10  -4  -2  216.24   17.28
 -10  -4   2  110.31   20.01
  10  -4  -2  165.48   20.23
 -10   4   2   53.90   19.69
   9   8   3  316.87   20.14
  -9  -8  -3   73.18   17.22
  -9   8  -3   27.54   18.27
   9   8   3  331.16   17.09
  -9   8  -3  -23.88   21.15
  -9   8  -3   53.83   17.25
  -9  -8  -3  228.97   27.59
   9  -8   3  330.25   18.46
  -9   8  -3  219.68   23.99
   9  -8   3  322.56   17.38
   0  27   2   49.14    9.33
   0 -27   2   72.04   10.40
   0 -27   2   73.54   10.11
   0 -27  -2   61.40    9.32
   0 -27   2   54.23    6.12
   0  27  -2   70.89    6.85
   0 -27  -2   68.73    6.28
   0 -28   0  300.71   27.86
   0 -28   0  338.86   29.18
   0 -28   0  382.80   29.34
   0 -21   5   29.49    3.77
   0  21  -5   34.87    6.21
   0 -21   5   27.14    3.11
   0 -21  -5   37.97    3.44
  -2  16  -6    9.24    6.21
   2  16   6   22.88    4.73
  -2  16  -6   15.62   10.27
   2 -16   6   12.68    3.19
  -2 -16  -6   12.59    9.04
  -4   3   7  308.48   24.68
  -4  -3   7  329.34   25.42
   4  -3  -7  356.51   25.54
  -6 -13  -5  457.79   37.26
  -6  13  -5  363.29   38.30
  -6  13  -5   57.36   39.92
  -6 -13  -5  347.35   40.75
   6 -13   5  503.98   40.36
  -6  13  -5   96.84   37.66
   6  13   5  395.21   37.87
   6  13   5  579.23   37.03
 -10   0  -2  999.93   51.56
  10   0   2 1350.43   44.42
  10   0   2 1297.54   42.21
 -10  -8   0    1.39   12.71
 -10  -8   0   13.95    7.05
  10   8   0   38.82    3.66
  10  -8   0   27.42    6.82
 -10   8   0   12.86    5.34
 -10  -8   0   24.24    4.99
 -10   8   0    8.43   20.75
   6  -4   6  352.75   26.91
  -6  -4  -6  324.08   29.86
   6   4   6  384.33   28.25
   6  -4   6  350.01   27.76
  -6   4  -6  298.85   29.11
   8 -18   0   24.93    4.34
   8  18   0   34.95    3.62
   8  18   0   37.15   18.75
  -8 -18   0   26.55    4.02
  -8  18   0   23.24   12.77
  -8  18   0   14.54   17.08
  -8 -18   0   13.36   11.07
  -8  18   0   17.02   19.04
  -8 -18   0   18.81    4.40
   6 -14  -5   12.47   14.95
  -6  14   5   25.26   10.23
  -6 -14   5    6.35    2.92
   6 -14  -5   10.96    2.63
   6  14  -5   13.71    3.56
  -6 -14   5   12.02    2.74
  -7 -15   4  499.82   61.10
   7  15  -4 1031.47   61.34
  -7 -15   4  958.26   61.40
  -7  15   4  355.74   62.84
  -7 -15   4  749.70   61.22
   7  15  -4  423.36   64.54
  10   1   2  118.13   12.15
 -10   1  -2   28.63   11.50
 -10  -1  -2   16.89    8.53
  10  -1   2  107.19   11.50
 -10   1  -2   39.21    8.58
 -10  -1  -2   23.48   23.81
 -10   1  -2   17.65    9.22
 -10   1  -2   37.08   23.69
 -10  -1  -2   80.32    9.02
   6   7  -6 1552.59  130.35
   6  -7  -6 1443.52  129.58
   6   7  -6 1688.55  127.79
   8   0  -5    9.47   16.68
   8   0  -5    3.42    1.97
  -5  10  -6  422.89   33.25
  -5 -10  -6  435.98   34.67
   5  10   6  420.70   32.77
   5 -10   6  515.63   33.55
  -1 -17   6   12.58    3.57
   1  17  -6    4.82    6.00
  -1 -17   6    5.42    2.05
  -1 -17   6    4.92    2.25
   9   0  -4  121.69   10.82
   9   0  -4  109.85   20.21
  -8  11   4  225.29   33.46
   8 -11  -4  374.66   28.66
   8  11  -4  376.42   28.56
  -8 -11   4  337.25   28.68
   8 -11  -4  325.61   29.76
   8  11  -4  399.59   39.09
  -8 -11   4  270.50   28.58
 -10  -7  -1  282.12   34.35
 -10  -7  -1   40.27   32.34
 -10   7  -1  565.05   42.22
 -10   7  -1   60.28   34.64
 -10  -7  -1  366.51   33.04
 -10   7  -1  119.44   32.09
 -10  -7  -1  278.99   32.23
 -10   7  -1  217.95   33.71
   8  -1  -5  232.09   28.16
   8  -1  -5  243.88   21.36
   8   1  -5  248.21   21.37
   8   1  -5  242.21   28.83
   2  -9   7    8.59    2.33
   2   9   7   10.34    3.58
  -2  -9  -7    2.49    6.46
  -2   9  -7    9.30    6.60
  -6 -23   0  147.17   14.27
   6  23   0  196.33   24.97
   6 -23   0  160.38   18.73
   6  23   0  160.09   14.72
  10  -2   2 1781.48   68.25
 -10   2  -2 1325.56   75.06
 -10  -2  -2 1329.91   75.36
  10   2   2 1788.43   70.20
  10   2   2 1815.15   68.21
 -10   2  -2  600.89   68.50
  10  -2   2 1647.32   69.51
   4 -13   6   41.44    6.76
  -4  13  -6   37.28    7.63
   4  13   6   29.84    6.18
  -4 -13  -6   36.22   10.84
  -4  13  -6   19.07   10.02
  -1 -21   5   25.92    4.17
   1  21  -5   10.09   18.42
   1  21  -5    2.82    5.38
  -1 -21   5   13.97    1.80
  -1 -21   5   -0.48    2.40
  -1 -21   5   12.55    5.70
   1 -21  -5    2.55    2.29
   9  -1  -4   27.15   16.11
   9   1  -4   28.91    3.36
   9  -1  -4   27.76    3.36
   9   1  -4   35.00   18.19
  -9  14   1  108.99   25.39
   9 -14  -1  287.45   19.73
   9  14  -1  343.00   29.49
  -9  14   1  188.62   26.39
  -9  14   1   84.36   20.82
  -1 -27   2   18.50    3.32
   1 -27  -2   15.92    7.68
  -1 -27   2   24.13    8.36
   1 -27  -2   23.07    3.85
   1  27  -2   14.95   12.94
   1  27  -2    7.93   18.63
  -5  16  -5    7.68   17.14
  -5 -16  -5   90.91    7.75
   5 -16   5   91.52   11.99
  -5 -16  -5   52.75   15.87
  -5 -16  -5   87.38    9.78
  -5  16  -5   -4.26   11.72
   5  16   5  117.51    8.74
  -5  16  -5   73.01   10.23
   5  16   5   69.58    9.31
  -9 -12  -2  291.63   26.83
  -9  12  -2   73.98   19.69
  -9 -12  -2  107.94   19.31
   9  12   2  376.92   23.57
   9 -12   2  359.71   20.23
  -9 -12  -2  173.60   19.48
  -9  12  -2   29.27   23.63
   9  12   2  395.30   19.31
  -9  12  -2  219.73   26.77
  -6  20  -3   17.24    7.87
   6  20   3   21.71    8.89
   6  20   3   31.03    4.50
  -6 -20  -3   31.92    3.93
  -6 -20  -3   25.79   11.33
  -6  20  -3   33.05   14.73
  -6 -20  -3    6.33    8.71
   6 -20   3   33.41   12.95
  -1 -28   0  379.03   32.79
   1 -28   0  391.38   33.83
  -1 -28   0  341.24   34.04
   1 -28   0  378.04   32.88
   1  28   0  400.64   34.55
   1  28   0  350.56   38.37
   5  20  -4  802.55   52.69
  -5 -20   4  672.51   51.95
   5  20  -4  864.82   57.29
   5 -20  -4  809.53   53.36
  -5 -20   4  839.02   52.95
  -4  18  -5 1223.58  109.86
   4  18   5 1521.50  109.67
  -4 -18  -5 1587.20  109.27
  -4 -18  -5 1214.71  110.94
  -4  18  -5  624.28  109.62
   4 -18   5 1548.19  109.90
  -4  18  -5  314.06  110.32
  -4 -26   0   63.99    9.85
  -4 -26   0   53.35    6.13
   4  26   0   73.51   19.49
  -4 -26   0   86.65   10.19
   4 -26   0   49.10    9.19
   4  26   0   64.67   10.11
   8   2  -5    1.85   18.08
   8  -2  -5   14.37   16.42
   8  -2  -5    6.80    2.03
   8   2  -5    6.76    1.95
  -8 -14  -3   99.41   19.52
   8  14   3  130.32    8.90
  -8  14  -3   59.82   15.24
   8 -14   3  121.36   10.17
  -8  14  -3   25.30    9.94
  -8 -14  -3   68.16    9.32
   8  14   3  120.71   13.89
   4  25  -2   41.71    8.65
   4  25  -2   31.76   21.03
  -4 -25   2   18.70    3.37
  -4 -25   2   31.45    3.49
   4 -25  -2   38.80    7.76
  -4  25   2   31.46   12.81
  -4  25   2   30.63    7.80
  -4 -25   2   36.98    8.18
  -4 -25   2   24.01    9.28
  -7 -18   3   70.24    6.63
  -7 -18   3   92.53   11.10
  -7 -18   3   51.47    6.57
   7 -18  -3   70.40   18.45
   7  18  -3   77.11    6.75
  -7 -18   3   68.37    6.52
   7  18  -3   64.46   25.49
   4  -4  -7   68.04    7.90
  -4  -4   7   57.35    8.06
   3  15   6  112.95   11.15
   3  15   6  126.56   11.34
  -3 -15  -6  118.47   14.77
  -3  15  -6  105.52   12.37
   3 -15   6  128.70   11.09
   1  27   2  107.76   21.54
   1 -27   2   94.86   11.50
  -1 -27  -2  134.48   13.62
  -1  27  -2  125.01   17.03
   1 -27   2  173.41   13.95
  -1  27  -2  148.80   12.01
   1 -27   2  157.29   13.88
  -1 -27  -2  146.01   11.49
   1  27   2   98.73   13.66
  -1 -27  -2   73.61   14.01
   9   2  -4   48.92   19.22
   9  -2  -4   66.59    6.18
   9   2  -4   63.16    6.16
   9  -2  -4   59.23   16.43
  -3   8   7  276.02   25.37
   3   8  -7  280.68   26.26
  -3   8   7  234.22   26.12
  10   5  -2  478.38   50.77
  10  -5  -2  515.42   47.99
 -10  -5   2  419.28   48.00
  10  -5  -2  606.95   46.61
  10   5  -2  596.80   46.53
   7   9   5   64.43    9.11
  -7   9  -5   51.39    8.59
  -7  -9  -5   42.14    7.10
  -7  -9  -5   48.56   16.12
   7   9   5   70.36    5.80
   7  -9   5   57.37    8.16
  -7   9  -5   61.33   11.45
   6 -18  -4  301.40   26.27
  -6 -18   4  268.66   21.90
  -6 -18   4  221.15   21.78
   6  18  -4  276.10   30.18
   6  18  -4  269.60   22.17
  -1  17  -6  143.95   13.24
   1  17   6  147.23   12.49
   1 -17   6  125.90   11.61
  -3 -26   2  253.93   21.40
  -3  26   2  167.25   22.52
  -3  26   2  143.95   21.12
   3  26  -2  351.31   27.24
  -3 -26   2  155.38   19.45
  -3 -26   2  268.71   21.15
  -3 -26   2  262.78   19.37
   3  26  -2  297.52   22.77
   3 -26  -2  256.38   20.30
   6  22  -2  523.16   34.56
  -6 -22   2  397.74   33.97
  -6 -22   2  381.86   35.64
   6  22  -2  664.75   46.14
   6 -22  -2  549.08   37.39
  -6 -22   2  281.41   34.05
  -6 -22   2  429.95   34.06
  -1 -21  -5  164.00   14.43
  -1 -21  -5  123.20   15.92
   1  21   5  118.26   15.71
   1 -21   5  178.48   14.68
  -1  21  -5  190.05   15.69
   1 -21   5  211.94   15.83
   0  11  -7  685.76   57.31
   0 -11   7  599.76   56.44
  -3 -27   0  284.25   23.96
   3  27   0  238.65   24.92
   3 -27   0  201.19   22.82
  -3 -27   0  224.14   22.14
   3  27   0  309.52   30.00
 -10   3  -2  100.96   28.13
  10  -3   2  233.02   19.04
  10  -3   2  379.54   17.64
  10   3   2  289.57   17.32
 -10   3  -2   68.52   19.02
 -10   3  -2   34.58   21.43
 -10  -3  -2   96.42   28.80
 -10  -3  -2   45.24   17.25
  -5  22  -3  129.72   13.38
   5  22   3  185.50   13.24
  -5 -22  -3   61.98   13.79
  -5  22  -3   55.12   18.07
  -5 -22  -3  140.38   11.82
   5 -22   3  152.84   14.96
   5  22   3  167.64   14.02
  -5 -22  -3   69.83   13.51
   7  21   0 1006.61   74.71
  -7  21   0  379.07   72.09
   7  21   0  966.42   69.68
  -7 -21   0  911.70   69.71
  -7  21   0 1477.56   71.73
  -7 -21   0  773.20   70.58
  -7 -21   0  638.43   69.49
   7 -21   0  852.80   72.86
   6  -5   6  711.84   60.52
   6   5   6  912.88   58.98
   6  -5   6  927.34   57.99
  -6  -5  -6  811.02   60.26
 -10  -8   1  104.39   13.24
 -10   8   1  167.14   17.05
  10  -8  -1  264.22   13.26
  10   8  -1  232.31   22.52
 -10   8   1   82.90   22.38
 -10   8   1   42.44   13.30
  10  -8  -1  216.53   14.67
 -10  -8   1   27.47   16.94
  -4  14   6  198.26   26.64
  -4 -14   6  276.14   24.69
  -4 -14   6  321.97   24.75
  -4  14   6  238.04   25.17
   4  14  -6  324.16   26.26
  -8  10  -4   -7.12    7.82
   8  10   4   11.62    8.03
  -8 -10  -4    7.17    4.84
  -8  10  -4   15.89   12.01
  -8 -10  -4    2.31   17.62
   8  10   4   10.78    2.33
   8 -10   4   16.36    5.58
  -2 -10   7  612.22   57.27
   2  10  -7  719.50   58.10
  -2  10   7  620.96   57.86
  -2  10   7  605.67   57.41
   0 -24  -4  910.67   74.82
   0 -24  -4  494.68   75.16
   0 -24   4  882.37   74.70
   0 -24   4  914.99   75.56
   0  24  -4  290.69   76.17
   0  24   4  371.31   75.24
   0  24  -4  974.11   75.29
   0 -24   4 1488.72   75.03
   0 -24   4  855.90   74.88
   3   7   7  777.90   59.83
  -3  -7  -7  859.03   60.81
  -3   7  -7  831.29   60.75
   8  18  -1   10.40   22.45
  -8 -18   1   -2.19    9.68
  -8 -18   1    1.93    3.52
  -8  18   1    4.43   14.00
[truncated: 3,025,705 more chars]
