# Supplementary material for: Porous Supramolecular Crystalline Probe that Detects Non‐Covalent Interactions Involved in Molecular Recognition of Furanic Compounds
Source: Small. 2024 Jul 30;20(49):2405507. doi: 10.1002/smll.202405507 (PMC11618713; doi:10.1002/smll.202405507)
Supplement: Supplementary file 2 — Supporting Information [file SMLL-20-2405507-s001.zip › HMF-MeCN@MMF.cif]

data_General

_vrf_PLAT602_HMF-MeCN@MMF
;
PROBLEM: A very large solvent accessible void(s) in structure
RESPONSE: Some solvents in the large pore could not be located 
          due to severe disordering.
;

_vrf_PLAT306_HMF-MeCN@MMF
;
PROBLEM: Isolated oxygen atom (H-atoms missing?)
RESPONSE: Hydrogen atoms of water molecules and OH groups of the 
          guests could not be located in the difference electron 
          density maps.
;

_vrf_PLAT971_HMF-MeCN@MMF
;
PROBLEM: Check calcd resid. Density
RESPONSE: The atom type is correct and there is no evidence of
          twinning. 
;

_vrf_PLAT972_HMF-MeCN@MMF
;
PROBLEM: Check calcd resid. Density
RESPONSE: The atom type is correct and there is no evidence of
          twinning. The large residual density on Pd atoms may be
          Due to an anomalous dispersion effect and has no chemical
          significance.
;

_vrf_PLAT973_HMF-MeCN@MMF
;
PROBLEM: Check calcd resid. Density
RESPONSE: The atom type is correct and there is no evidence of
          twinning. The large residual density on Pd atoms may be
          Due to an anomalous dispersion effect and has no chemical
          significance.
;

data_HMF-MeCN@MMF
_audit_creation_date               2022-11-29
_audit_creation_method
;
Olex2 1.5
(compiled 2022.04.07 svn.rca3783a0 for OlexSys, GUI svn.r6498)
;
_shelx_SHELXL_version_number       '2018/3'
_audit_contact_author_address      ?
_audit_contact_author_email        ?
_audit_contact_author_name         ''
_audit_contact_author_phone        ?
_publ_contact_author_id_orcid      ?
_publ_section_references
;
Dolomanov, O.V., Bourhis, L.J., Gildea, R.J, Howard, J.A.K. & Puschmann, H.
 (2009), J. Appl. Cryst. 42, 339-341.

Sheldrick, G.M. (2015). Acta Cryst. C71, 3-8.
;
_chemical_name_common              ?
_chemical_name_systematic
;
 ?
;
_chemical_formula_moiety          
 '2(C42 H42 Cl6 N6 Pd3), 1.75(C2 H3 N), 4.25(O), 0.765(C5 H2 O2), 0.733(C6 H4 O2)'
_chemical_formula_sum              'C95.72 H93.71 Cl12 N13.75 O7.24 Pd6'
_chemical_formula_weight           2616.44
_chemical_melting_point            ?
loop_
  _atom_type_symbol
  _atom_type_description
  _atom_type_scat_dispersion_real
  _atom_type_scat_dispersion_imag
  _atom_type_scat_source
 'C' 'C' 0.0181 0.0091 'International Tables Vol C Tables 4.2.6.8 and 6.1.1.4'
 'H' 'H' 0.0000 0.0000 'International Tables Vol C Tables 4.2.6.8 and 6.1.1.4'
 'Cl' 'Cl' 0.3639 0.7018 'International Tables Vol C Tables 4.2.6.8 and 6.1.1.4'
 'N' 'N' 0.0311 0.0180 'International Tables Vol C Tables 4.2.6.8 and 6.1.1.4'
 'O' 'O' 0.0492 0.0322 'International Tables Vol C Tables 4.2.6.8 and 6.1.1.4'
 'Pd' 'Pd' 0.1215 3.9337 'International Tables Vol C Tables 4.2.6.8 and 6.1.1.4'

_shelx_space_group_comment
;
The symmetry employed for this shelxl refinement is uniquely defined
by the following loop, which should always be used as a source of
symmetry information in preference to the above space-group names.
They are only intended as comments.
;
_space_group_crystal_system        'monoclinic'
_space_group_IT_number             14
_space_group_name_H-M_alt          'P 1 21/c 1'
_space_group_name_Hall             '-P 2ybc'
loop_
  _space_group_symop_operation_xyz
 'x, y, z'
 '-x, y+1/2, -z+1/2'
 '-x, -y, -z'
 'x, -y-1/2, z-1/2'

_cell_length_a                     19.68940(11)
_cell_length_b                     52.7043(4)
_cell_length_c                     14.27080(7)
_cell_angle_alpha                  90
_cell_angle_beta                   90.9211(5)
_cell_angle_gamma                  90
_cell_volume                       14807.13(16)
_cell_formula_units_Z              4
_cell_measurement_reflns_used      87141
_cell_measurement_temperature      93(2)
_cell_measurement_theta_max        72.0460
_cell_measurement_theta_min        2.3790
_shelx_estimated_absorpt_T_max     0.536
_shelx_estimated_absorpt_T_min     0.213
_exptl_absorpt_coefficient_mu      8.086
_exptl_absorpt_correction_T_max    1.00000
_exptl_absorpt_correction_T_min    0.23393
_exptl_absorpt_correction_type     multi-scan
_exptl_absorpt_process_details
;
CrysAlisPro 1.171.41.104a (Rigaku Oxford Diffraction, 2021)
Empirical absorption correction using spherical harmonics,
implemented in SCALE3 ABSPACK scaling algorithm.
;
_exptl_absorpt_special_details     ?
_exptl_crystal_colour              yellow
_exptl_crystal_colour_lustre       .
_exptl_crystal_colour_modifier     .
_exptl_crystal_colour_primary      yellow
_exptl_crystal_density_diffrn      1.174
_exptl_crystal_density_meas        ?
_exptl_crystal_density_method      ?
_exptl_crystal_description         plate
_exptl_crystal_F_000               5209
_exptl_crystal_preparation         ?
_exptl_crystal_size_max            0.277
_exptl_crystal_size_mid            0.195
_exptl_crystal_size_min            0.088
_exptl_special_details
;
 ?
;
_exptl_transmission_factor_max     ?
_exptl_transmission_factor_min     ?
_diffrn_reflns_av_R_equivalents    0.0661
_diffrn_reflns_av_unetI/netI       0.0358
_diffrn_reflns_Laue_measured_fraction_full  0.999
_diffrn_reflns_Laue_measured_fraction_max  0.999
_diffrn_reflns_limit_h_max         22
_diffrn_reflns_limit_h_min         -23
_diffrn_reflns_limit_k_max         63
_diffrn_reflns_limit_k_min         -63
_diffrn_reflns_limit_l_max         17
_diffrn_reflns_limit_l_min         -17
_diffrn_reflns_number              163892
_diffrn_reflns_point_group_measured_fraction_full  0.999
_diffrn_reflns_point_group_measured_fraction_max  0.999
_diffrn_reflns_theta_full          67.684
_diffrn_reflns_theta_max           68.249
_diffrn_reflns_theta_min           2.802
_diffrn_ambient_temperature        93.15
_diffrn_detector_area_resol_mean   ?
_diffrn_measured_fraction_theta_full  0.999
_diffrn_measured_fraction_theta_max  0.999
_diffrn_measurement_device_type    'XtaLAB AFC12 (RINC): Kappa single'
_diffrn_measurement_method         ?
_diffrn_radiation_type             CuK\a
_diffrn_radiation_wavelength       1.54184
_diffrn_source                     ?
_reflns_Friedel_coverage           0.000
_reflns_Friedel_fraction_full      .
_reflns_Friedel_fraction_max       .
_reflns_number_gt                  23955
_reflns_number_total               27086
_reflns_special_details
;
 Reflections were merged by SHELXL according to the crystal
 class for the calculation of statistics and refinement.
 
 _reflns_Friedel_fraction is defined as the number of unique
 Friedel pairs measured divided by the number that would be
 possible theoretically, ignoring centric projections and
 systematic absences.
;
_reflns_threshold_expression       'I > 2\s(I)'
_computing_cell_refinement         ?
_computing_data_collection         ?
_computing_data_reduction          ?
_computing_molecular_graphics      'Olex2 1.5 (Dolomanov et al., 2009)'
_computing_publication_material    'Olex2 1.5 (Dolomanov et al., 2009)'
_computing_structure_refinement    'SHELXL 2018/3 (Sheldrick, 2015)'
_computing_structure_solution      'SHELXT 2014/5 (Sheldrick, 2014)'
_refine_diff_density_max           2.787
_refine_diff_density_min           -2.981
_refine_diff_density_rms           0.174
_refine_ls_extinction_coef         .
_refine_ls_extinction_method       none
_refine_ls_goodness_of_fit_ref     1.103
_refine_ls_hydrogen_treatment      constr
_refine_ls_matrix_type             full
_refine_ls_number_parameters       1157
_refine_ls_number_reflns           27086
_refine_ls_number_restraints       569
_refine_ls_R_factor_all            0.0928
_refine_ls_R_factor_gt             0.0859
_refine_ls_restrained_S_all        1.106
_refine_ls_shift/su_max            0.002
_refine_ls_shift/su_mean           0.000
_refine_ls_structure_factor_coef   Fsqd
_refine_ls_weighting_details      
 'w=1/[\s^2^(Fo^2^)+(0.1201P)^2^+122.0025P] where P=(Fo^2^+2Fc^2^)/3'
_refine_ls_weighting_scheme        calc
_refine_ls_wR_factor_gt            0.2450
_refine_ls_wR_factor_ref           0.2507
_refine_special_details
;
The occupancy of the guest molecules were refined using free variables.
Their side chains were partly missing due to severe disorder. 
The observed side-chains were assigned based on the dihedral angle of 
the C-C bonds. The orientation of the furan ring of the guests was 
determined based on the contact manner with the MMF framework. 
Although other very weak electron densities that may be assigned to 
furan rings were observed in the Fo-Fc map, they were notassigned 
to the guests, because their electron densities in Fo map after 
assignment were very unclear at the threshold of 1.0 e/A3.

The occupancy of solvents molecules were set to be 1, 0.75 0.5, 0.33, or 
0.25 based on the Ueq value. Hydrogen atoms of water molecules could 
not be located in the difference electron density maps.
;
_olex2_refinement_description
;
1. Fixed Uiso
 At 1.2 times of:
  All C(H) groups, All C(H,H) groups, All N(H) groups
 At 1.5 times of:
  All C(H,H,H) groups
2. Restrained distances
 C5A-C3A
 2.23 with sigma of 0.02
 C2A-C4A
 2.23 with sigma of 0.02
 C2B-C3B
 1.42 with sigma of 0.02
 C3A-C4A
 1.42 with sigma of 0.02
 C2B-C1B
 1.36 with sigma of 0.02
 C4A-C5A
 1.36 with sigma of 0.02
 C4A-O1A
 2.25 with sigma of 0.02
 C1B-C3B
 2.23 with sigma of 0.02
 C5B-O2B
 1.23 with sigma of 0.02
 C3A-C2A
 1.36 with sigma of 0.02
 C3B-C4B
 1.36 with sigma of 0.02
 O1A-C5A
 1.37 with sigma of 0.02
 C4B-C2B
 2.23 with sigma of 0.02
 C1B-C4B
 2.2 with sigma of 0.02
 O1A-C2A
 1.37 with sigma of 0.02
 O1A-C3A
 2.25 with sigma of 0.02
 C5B-C4B
 1.43 with sigma of 0.02
 C4B-O2B
 1.98 with sigma of 0.02
 O1B-C2B
 2.25 with sigma of 0.02
 C2A-C5A
 2.2 with sigma of 0.02
 C2A-C1A
 1.44 with sigma of 0.02
 O1B-C3B
 2.25 with sigma of 0.02
 C1B-O1B
 1.37 with sigma of 0.02
 C2A-C1A = C6A-O2A
 1.42 with sigma of 0.02
 C5B-O1B
 2.39 with sigma of 0.02
 O2B-O1B
 2 with sigma of 0.02
 O1B-C4B
 1.37 with sigma of 0.02
3. Restrained planarity
 N4, C20, C19, C16, C15, N3
 with sigma of 0.1
 C4B, O1B, C1B, C2B, C3B
 with sigma of 0.1
 N10, Pd5, Cl10, Cl9, N9
 with sigma of 0.1
 N8, C48, C47, C44, C43, N7
 with sigma of 0.1
 N8, Pd4, Cl8, Cl7, N7
 with sigma of 0.1
 C75, C76, N12, C72, C71, N11
 with sigma of 0.1
 C70, C67, C66, C65, C68, C69, C64, C63
 with sigma of 0.1
 N6, Pd3, Cl6, Cl5, N5
 with sigma of 0.1
 N5, N6, C29, C34, C33, C30
 with sigma of 0.1
 N4, Pd2, Cl4, Cl3, N3
 with sigma of 0.1
 N2, C6, C5, C4, C3, C2, C1, N1
 with sigma of 0.1
 N2, Pd1, Cl2, Cl1, N1
 with sigma of 0.1
4. Uiso/Uaniso restraints and constraints
C19 \\sim C18 \\sim C17 \\sim C16 \\sim C15 \\sim C20 \\sim N4 \\sim N3: within
1.7A with sigma of 0.02 and sigma for terminal atoms of 0.04 within 1.7A
C2A \\sim C3A \\sim C4A \\sim C5A \\sim O1A: within 1.7A with sigma of 0.04 and
sigma for terminal atoms of 0.08 within 1.7A
C5B \\sim O2B: within 1.7A with sigma of 0.005 and sigma for terminal atoms of
0.01 within 1.7A
C5B \\sim C4B: within 1.7A with sigma of 0.005 and sigma for terminal atoms of
0.01 within 1.7A
C1B: within 1.7A with sigma of 0.02 and sigma for terminal atoms of 0.04 within
1.7A
C1B \\sim O1B \\sim C4B \\sim C3B \\sim C2B: within 1.7A with sigma of 0.005
and sigma for terminal atoms of 0.01 within 1.7A
C2A: within 1.7A with sigma of 0.04 and sigma for terminal atoms of 0.08 within
1.7A
C5A \\sim C6A \\sim O2A: within 1.7A with sigma of 0.04 and sigma for terminal
atoms of 0.08 within 1.7A
C2A \\sim C1A: within 1.7A with sigma of 0.04 and sigma for terminal atoms of
0.08 within 1.7A
Uanis(O3W) \\sim Ueq: with sigma of 0.02 and sigma for terminal atoms of 0.04
Uanis(C20) \\sim Ueq: with sigma of 0.005 and sigma for terminal atoms of 0.001
Uanis(C1A) \\sim Ueq, Uanis(C2A) \\sim Ueq, Uanis(C3A) \\sim Ueq, Uanis(C4A)
\\sim Ueq, Uanis(O1A) \\sim Ueq, Uanis(C5A) \\sim Ueq, Uanis(O2A) \\sim Ueq,
Uanis(C6A) \\sim Ueq: with sigma of 0.05 and sigma for terminal atoms of 0.1
Uanis(O2B) \\sim Ueq, Uanis(C5B) \\sim Ueq, Uanis(C4B) \\sim Ueq, Uanis(C3B)
\\sim Ueq, Uanis(O1B) \\sim Ueq, Uanis(C2B) \\sim Ueq, Uanis(C1B) \\sim Ueq, :
with sigma of 0.1 and sigma for terminal atoms of 0.2
Uanis(O9W) \\sim Ueq: with sigma of 0.1 and sigma for terminal atoms of 0.2
Uanis(O7W) \\sim Ueq: with sigma of 0.1 and sigma for terminal atoms of 0.2
Uanis(C62) \\sim Ueq: with sigma of 0.01 and sigma for terminal atoms of 0.02
Uanis(O4W) \\sim Ueq: with sigma of 0.05 and sigma for terminal atoms of 0.1
Uanis(O5W) \\sim Ueq: with sigma of 0.1 and sigma for terminal atoms of 0.2
5. Rigid body (RIGU) restrains
 C19, C18, C17, C16, C15, C20, N4, N3
 with sigma for 1-2 distances of 0.002 and sigma for 1-3 distances of 0.002
 O1A, C2A, C3A, C4A, C5A
 with sigma for 1-2 distances of 0.004 and sigma for 1-3 distances of 0.004
 C5B, O2B
 with sigma for 1-2 distances of 0.0005 and sigma for 1-3 distances of 0.0005
 C4B, C5B
 with sigma for 1-2 distances of 0.0005 and sigma for 1-3 distances of 0.0005
 C1B
 with sigma for 1-2 distances of 0.002 and sigma for 1-3 distances of 0.002
 O1B, C1B, C2B, C3B, C4B
 with sigma for 1-2 distances of 0.0005 and sigma for 1-3 distances of 0.0005
 C2A
 with sigma for 1-2 distances of 0.004 and sigma for 1-3 distances of 0.004
 C5A, C6A, O2A
 with sigma for 1-2 distances of 0.004 and sigma for 1-3 distances of 0.004
 C1A, C2A
 with sigma for 1-2 distances of 0.004 and sigma for 1-3 distances of 0.004
 N12, C76, C75, C74, C73, C72, C71, N11, C70
 with sigma for 1-2 distances of 0.002 and sigma for 1-3 distances of 0.002
 C62, C57, C58, C59, C60, C61
 with sigma for 1-2 distances of 0.002 and sigma for 1-3 distances of 0.002
 N2S, C3S, C4S
 with sigma for 1-2 distances of 0.002 and sigma for 1-3 distances of 0.002
6. Others
 Sof(O2A)=Sof(C6A)=Sof(H6AA)=Sof(H6AB)=Sof(O1A)=Sof(C5A)=Sof(C4A)=Sof(H4AA)=
 Sof(C3A)=Sof(H3AA)=Sof(C2A)=Sof(C1A)=FVAR(1)
 Sof(O2B)=Sof(C3B)=Sof(H3B)=Sof(C2B)=Sof(H2B)=Sof(C1B)=Sof(O1B)=Sof(C4B)=
 Sof(C5B)=FVAR(2)
 Fixed Sof: C4S(0.75) H4SA(0.75) H4SB(0.75) H4SC(0.75) C3S(0.75) N2S(0.75)
 O1W(0.75) O9W(0.5) O5W(0.5) O4W(0.33333) O7W(0.25) O6W(0.25) O8W(0.33333)
 O3W(0.33333)
7.a Ternary CH refined with riding coordinates:
 N1(H1), N2(H2), N3(H3), N4(H4), N5(H5), N6(H6), N7(H7), N8(H8), N9(H9A),
 N10(H10A), N11(H11), N12(H12A)
7.b Secondary CH2 refined with riding coordinates:
 C42(H42A,H42B), C7(H7A,H7B), C14(H14A,H14B), C21(H21A,H21B), C28(H28A,H28B),
 C35(H35A,H35B), C84(H84A,H84B), C49(H49A,H49B), C56(H56A,H56B), C63(H63A,H63B),
  C70(H70A,H70B), C77(H77A,H77B), C6A(H6AA,H6AB)
7.c Aromatic/amide H refined with riding coordinates:
 C2(H2A), C3(H3A), C4(H4A), C5(H5A), C10(H10), C9(H9), C13(H13), C12(H12),
 C16(H16), C17(H17), C18(H18), C19(H19), C27(H27), C26(H26), C24(H24), C23(H23),
  C33(H33), C32(H32), C31(H31), C30(H30), C41(H41), C40(H40), C38(H38),
 C37(H37), C82(H82), C83(H83), C79(H79), C80(H80), C47(H47), C46(H46), C45(H45),
  C44(H44), C54(H54), C55(H55), C51(H51), C52(H52), C61(H61), C60(H60),
 C59(H59), C58(H58), C69(H69), C68(H68), C66(H66), C65(H65), C72(H72), C73(H73),
  C74(H74), C75(H75), C3B(H3B), C2B(H2B), C4A(H4AA), C3A(H3AA)
7.d Fitted hexagon refined as free rotating group:
 C1(C2,C3,C4,C5,C6), C11(C10,C9,C8,C13,C12), C20(C15,C16,C17,C18,C19), C22(C27,
 C26,C25,C24,C23), C29(C34,C33,C32,C31,C30), C36(C41,C40,C39,C38,C37), C81(C82,
 C83,C78,C79,C80), C48(C47,C46,C45,C44,C43), C53(C54,C55,C50,C51,C52), C62(C61,
 C60,C59,C58,C57), C64(C69,C68,C67,C66,C65), C76(C71,C72,C73,C74,C75)
7.e Idealised Me refined as rotating group:
 C2S(H2SA,H2SB,H2SC), C4S(H4SA,H4SB,H4SC)
;
_atom_sites_solution_hydrogens     geom
_atom_sites_solution_primary       ?
_atom_sites_solution_secondary     ?
loop_
  _atom_site_label
  _atom_site_type_symbol
  _atom_site_fract_x
  _atom_site_fract_y
  _atom_site_fract_z
  _atom_site_U_iso_or_equiv
  _atom_site_adp_type
  _atom_site_occupancy
  _atom_site_site_symmetry_order
  _atom_site_calc_flag
  _atom_site_refinement_flags_posn
  _atom_site_refinement_flags_adp
  _atom_site_refinement_flags_occupancy
  _atom_site_disorder_assembly
  _atom_site_disorder_group
 Pd1 Pd 0.58125(2) 0.48929(2) 0.51117(3) 0.02829(13) Uani 1 1 d . . . . .
 Pd2 Pd 0.71234(3) 0.52282(2) -0.09764(3) 0.03760(15) Uani 1 1 d . . . . .
 Pd3 Pd 1.03009(3) 0.48630(2) 0.32763(4) 0.03898(15) Uani 1 1 d . . . . .
 Pd4 Pd 0.56487(3) 0.57638(2) 0.21567(4) 0.04250(16) Uani 1 1 d . . . . .
 Pd5 Pd 0.79922(5) 0.66305(2) 0.73482(7) 0.0703(2) Uani 1 1 d . . . . .
 Pd6 Pd 0.65446(10) 0.74603(2) 0.27319(11) 0.1300(6) Uani 1 1 d . . . . .
 Cl1 Cl 0.57831(9) 0.49330(4) 0.67202(10) 0.0357(4) Uani 1 1 d . . . . .
 Cl2 Cl 0.57871(8) 0.53266(3) 0.48515(11) 0.0334(4) Uani 1 1 d . . . . .
 Cl3 Cl 0.62767(10) 0.55130(4) -0.12975(15) 0.0503(5) Uani 1 1 d . . . . .
 Cl4 Cl 0.79081(11) 0.55417(4) -0.06640(14) 0.0506(5) Uani 1 1 d . . . . .
 Cl5 Cl 1.12398(10) 0.50236(4) 0.25303(14) 0.0473(5) Uani 1 1 d . . . . .
 Cl6 Cl 1.00182(11) 0.52504(4) 0.39014(14) 0.0491(5) Uani 1 1 d . . . . .
 Cl7 Cl 0.50349(13) 0.57469(5) 0.07711(14) 0.0585(6) Uani 1 1 d . . . . .
 Cl8 Cl 0.47007(11) 0.58274(4) 0.30434(13) 0.0486(5) Uani 1 1 d . . . . .
 Cl9 Cl 0.90808(18) 0.64959(6) 0.7673(3) 0.0989(11) Uani 1 1 d . . . . .
 Cl10 Cl 0.83612(19) 0.70311(5) 0.6961(3) 0.1049(13) Uani 1 1 d . . . . .
 Cl11 Cl 0.6544(4) 0.78483(7) 0.3470(4) 0.169(3) Uani 1 1 d . . . . .
 Cl12 Cl 0.5375(4) 0.74202(12) 0.2761(5) 0.166(2) Uani 1 1 d . . . . .
 N1 N 0.5882(3) 0.45049(13) 0.5237(4) 0.0343(13) Uani 1 1 d . . . . .
 H1 H 0.553285 0.445346 0.570085 0.041 Uiso 1 1 calc R U . . .
 N2 N 0.5730(3) 0.48266(12) 0.3719(4) 0.0321(13) Uani 1 1 d . . . . .
 H2 H 0.535298 0.493565 0.347044 0.039 Uiso 1 1 calc R U . . .
 N3 N 0.6523(3) 0.49276(14) -0.1326(4) 0.0397(13) Uani 1 1 d . U . . .
 H3 H 0.637906 0.496090 -0.199025 0.048 Uiso 1 1 calc R U . . .
 N4 N 0.7824(3) 0.49571(14) -0.0656(4) 0.0396(13) Uani 1 1 d . U . . .
 H4 H 0.826712 0.500600 -0.093807 0.047 Uiso 1 1 calc R U . . .
 N5 N 1.0470(3) 0.45072(14) 0.2761(5) 0.0451(16) Uani 1 1 d . . . . .
 H5 H 1.095468 0.446813 0.292402 0.054 Uiso 1 1 calc R U . . .
 N6 N 0.9506(3) 0.46988(14) 0.3933(5) 0.0412(15) Uani 1 1 d . . . . .
 H6 H 0.951991 0.475557 0.460177 0.049 Uiso 1 1 calc R U . . .
 N7 N 0.6547(4) 0.57151(14) 0.1462(4) 0.0479(17) Uani 1 1 d . . . . .
 H7 H 0.648556 0.556648 0.103385 0.057 Uiso 1 1 calc R U . . .
 N8 N 0.6248(3) 0.57670(11) 0.3344(4) 0.0389(14) Uani 1 1 d . . . . .
 H8 H 0.603261 0.565293 0.381373 0.047 Uiso 1 1 calc R U . . .
 N9 N 0.7630(5) 0.63001(15) 0.7833(6) 0.059(2) Uani 1 1 d . . . . .
 H9A H 0.786650 0.627698 0.845233 0.071 Uiso 1 1 calc R U . . .
 N10 N 0.7000(5) 0.67090(18) 0.7098(7) 0.080(3) Uani 1 1 d . . . . .
 H10A H 0.692102 0.688505 0.733313 0.096 Uiso 1 1 calc R U . . .
 N11 N 0.7483(10) 0.7465(2) 0.2698(11) 0.142(6) Uani 1 1 d . . . . .
 H11 H 0.758331 0.763492 0.242011 0.171 Uiso 1 1 calc R U . . .
 N12 N 0.6618(9) 0.7126(2) 0.2036(10) 0.123(5) Uani 1 1 d . . . . .
 H12A H 0.624915 0.712009 0.154589 0.147 Uiso 1 1 calc R U . . .
 N1S N 0.8321(4) 0.55433(16) 0.5985(6) 0.058(2) Uani 1 1 d . . . . .
 C2S C 0.7223(4) 0.53214(18) 0.6540(6) 0.0448(19) Uani 1 1 d . . . . .
 H2SA H 0.696995 0.525746 0.599250 0.067 Uiso 1 1 calc R U . . .
 H2SB H 0.694074 0.544244 0.688024 0.067 Uiso 1 1 calc R U . . .
 H2SC H 0.734391 0.517936 0.695378 0.067 Uiso 1 1 calc R U . . .
 C42 C 0.6540(4) 0.44017(16) 0.5589(5) 0.0366(16) Uani 1 1 d . . . . .
 H42A H 0.652788 0.421415 0.555286 0.044 Uiso 1 1 calc R U . . .
 H42B H 0.660301 0.444931 0.625609 0.044 Uiso 1 1 calc R U . . .
 C1 C 0.5662(2) 0.43978(9) 0.4332(3) 0.0351(16) Uani 1 1 d G . . . .
 C2 C 0.5512(3) 0.41412(8) 0.4235(3) 0.0446(19) Uani 1 1 d G . . . .
 H2A H 0.560872 0.402746 0.473628 0.053 Uiso 1 1 calc R U . . .
 C3 C 0.5222(3) 0.40512(7) 0.3406(4) 0.053(2) Uani 1 1 d G . . . .
 H3A H 0.511949 0.387588 0.333987 0.064 Uiso 1 1 calc R U . . .
 C4 C 0.5081(3) 0.42177(10) 0.2673(3) 0.048(2) Uani 1 1 d G . . . .
 H4A H 0.488199 0.415613 0.210576 0.057 Uiso 1 1 calc R U . . .
 C5 C 0.5230(3) 0.44742(9) 0.2769(3) 0.0401(18) Uani 1 1 d G . . . .
 H5A H 0.513371 0.458797 0.226805 0.048 Uiso 1 1 calc R U . . .
 C6 C 0.5521(2) 0.45642(7) 0.3599(3) 0.0357(16) Uani 1 1 d G . . . .
 C7 C 0.6369(4) 0.49012(16) 0.3209(5) 0.0348(16) Uani 1 1 d . . . . .
 H7A H 0.674036 0.478309 0.338556 0.042 Uiso 1 1 calc R U . . .
 H7B H 0.650715 0.507406 0.340440 0.042 Uiso 1 1 calc R U . . .
 C11 C 0.5999(3) 0.48875(10) 0.0235(2) 0.0379(17) Uani 1 1 d G . . . .
 C10 C 0.5844(3) 0.51022(8) 0.0756(3) 0.0406(18) Uani 1 1 d G . . . .
 H10 H 0.564799 0.524608 0.045570 0.049 Uiso 1 1 calc R U . . .
 C9 C 0.5976(3) 0.51063(8) 0.1715(3) 0.0372(17) Uani 1 1 d G . . . .
 H9 H 0.587035 0.525298 0.207119 0.045 Uiso 1 1 calc R U . . .
 C8 C 0.6263(2) 0.48957(9) 0.2154(2) 0.0343(16) Uani 1 1 d G . . . .
 C13 C 0.6418(3) 0.46811(8) 0.1634(3) 0.0374(17) Uani 1 1 d G . . . .
 H13 H 0.661457 0.453719 0.193398 0.045 Uiso 1 1 calc R U . . .
 C12 C 0.6286(3) 0.46770(8) 0.0674(3) 0.0440(19) Uani 1 1 d G . . . .
 H12 H 0.639222 0.453028 0.031848 0.053 Uiso 1 1 calc R U . . .
 C14 C 0.5867(4) 0.48936(18) -0.0813(5) 0.0431(19) Uani 1 1 d . . . . .
 H14A H 0.564751 0.473320 -0.101396 0.052 Uiso 1 1 calc R U . . .
 H14B H 0.555477 0.503512 -0.096976 0.052 Uiso 1 1 calc R U . . .
 C20 C 0.7596(2) 0.47101(8) -0.1073(3) 0.0320(12) Uani 1 1 d G U . . .
 C15 C 0.6922(2) 0.46962(9) -0.1371(3) 0.0407(14) Uani 1 1 d G U . . .
 C16 C 0.6666(2) 0.44710(11) -0.1741(4) 0.0533(18) Uani 1 1 d G U . . .
 H16 H 0.620502 0.446154 -0.194476 0.064 Uiso 1 1 calc R U . . .
 C17 C 0.7085(3) 0.42598(9) -0.1813(4) 0.059(2) Uani 1 1 d G U . . .
 H17 H 0.690971 0.410592 -0.206564 0.071 Uiso 1 1 calc R U . . .
 C18 C 0.7759(3) 0.42737(9) -0.1515(5) 0.065(2) Uani 1 1 d G U . . .
 H18 H 0.804523 0.412930 -0.156361 0.078 Uiso 1 1 calc R U . . .
 C19 C 0.8015(2) 0.44988(11) -0.1145(4) 0.0530(18) Uani 1 1 d G U . . .
 H19 H 0.847606 0.450830 -0.094070 0.064 Uiso 1 1 calc R U . . .
 C21 C 0.7914(4) 0.49478(19) 0.0410(5) 0.045(2) Uani 1 1 d . . . . .
 H21A H 0.791382 0.512360 0.065467 0.054 Uiso 1 1 calc R U . . .
 H21B H 0.751971 0.485869 0.067777 0.054 Uiso 1 1 calc R U . . .
 C22 C 0.8553(2) 0.48181(10) 0.0742(4) 0.046(2) Uani 1 1 d G . . . .
 C27 C 0.8557(2) 0.45651(10) 0.1017(4) 0.047(2) Uani 1 1 d G . . . .
 H27 H 0.814908 0.446912 0.099534 0.057 Uiso 1 1 calc R U . . .
 C26 C 0.9159(3) 0.44526(8) 0.1325(4) 0.052(2) Uani 1 1 d G . . . .
 H26 H 0.916226 0.427975 0.151373 0.062 Uiso 1 1 calc R U . . .
 C25 C 0.9757(2) 0.45931(10) 0.1357(4) 0.045(2) Uani 1 1 d G . . . .
 C24 C 0.9752(2) 0.48460(10) 0.1082(4) 0.048(2) Uani 1 1 d G . . . .
 H24 H 1.016057 0.494204 0.110373 0.058 Uiso 1 1 calc R U . . .
 C23 C 0.9150(3) 0.49585(8) 0.0774(4) 0.0458(19) Uani 1 1 d G . . . .
 H23 H 0.914739 0.513141 0.058533 0.055 Uiso 1 1 calc R U . . .
 C28 C 1.0413(4) 0.4477(2) 0.1725(6) 0.052(2) Uani 1 1 d . . . . .
 H28A H 1.042521 0.429495 0.156149 0.063 Uiso 1 1 calc R U . . .
 H28B H 1.080290 0.456149 0.142549 0.063 Uiso 1 1 calc R U . . .
 C29 C 1.0074(3) 0.43275(11) 0.3288(4) 0.052(2) Uani 1 1 d G . . . .
 C34 C 0.9616(3) 0.44262(9) 0.3924(4) 0.0469(19) Uani 1 1 d G . . . .
 C33 C 0.9243(3) 0.42639(12) 0.4486(4) 0.064(3) Uani 1 1 d G . . . .
 H33 H 0.893084 0.433138 0.492074 0.077 Uiso 1 1 calc R U . . .
 C32 C 0.9328(3) 0.40029(11) 0.4411(6) 0.079(4) Uani 1 1 d G . . . .
 H32 H 0.907316 0.389197 0.479527 0.094 Uiso 1 1 calc R U . . .
 C31 C 0.9785(4) 0.39042(8) 0.3775(6) 0.088(4) Uani 1 1 d G . . . .
 H31 H 0.984305 0.372581 0.372421 0.105 Uiso 1 1 calc R U . . .
 C30 C 1.0158(3) 0.40665(12) 0.3213(5) 0.065(3) Uani 1 1 d G . . . .
 H30 H 1.047064 0.399907 0.277861 0.078 Uiso 1 1 calc R U . . .
 C35 C 0.8834(4) 0.47879(17) 0.3504(6) 0.0417(18) Uani 1 1 d . . . . .
 H35A H 0.880114 0.472946 0.284552 0.050 Uiso 1 1 calc R U . . .
 H35B H 0.882290 0.497573 0.350185 0.050 Uiso 1 1 calc R U . . .
 C36 C 0.8225(2) 0.46882(10) 0.4039(3) 0.0413(18) Uani 1 1 d G . . . .
 C41 C 0.7854(2) 0.44838(10) 0.3690(3) 0.0411(18) Uani 1 1 d G . . . .
 H41 H 0.797189 0.440919 0.310870 0.049 Uiso 1 1 calc R U . . .
 C40 C 0.7311(2) 0.43887(8) 0.4191(3) 0.0403(17) Uani 1 1 d G . . . .
 H40 H 0.705686 0.424896 0.395157 0.048 Uiso 1 1 calc R U . . .
 C39 C 0.7138(2) 0.44979(9) 0.5041(3) 0.0338(15) Uani 1 1 d G . . . .
 C38 C 0.7510(2) 0.47023(10) 0.5390(3) 0.0379(17) Uani 1 1 d G . . . .
 H38 H 0.739185 0.477692 0.597159 0.045 Uiso 1 1 calc R U . . .
 C37 C 0.8053(2) 0.47975(9) 0.4890(3) 0.0431(18) Uani 1 1 d G . . . .
 H37 H 0.830689 0.493715 0.512874 0.052 Uiso 1 1 calc R U . . .
 C81 C 0.6685(4) 0.61869(10) 0.1366(4) 0.059(3) Uani 1 1 d G . . . .
 C82 C 0.7237(3) 0.62890(12) 0.1855(5) 0.065(3) Uani 1 1 d G . . . .
 H82 H 0.765671 0.620025 0.187980 0.078 Uiso 1 1 calc R U . . .
 C83 C 0.7174(4) 0.65211(13) 0.2309(5) 0.072(3) Uani 1 1 d G . . . .
 H83 H 0.755121 0.659088 0.264311 0.086 Uiso 1 1 calc R U . . .
 C78 C 0.6560(4) 0.66510(10) 0.2273(5) 0.073(3) Uani 1 1 d G . . . .
 C79 C 0.6008(3) 0.65488(13) 0.1784(5) 0.078(4) Uani 1 1 d G . . . .
 H79 H 0.558856 0.663762 0.175965 0.094 Uiso 1 1 calc R U . . .
 C80 C 0.6071(3) 0.63168(14) 0.1331(5) 0.068(3) Uani 1 1 d G . . . .
 H80 H 0.569405 0.624699 0.099634 0.082 Uiso 1 1 calc R U . . .
 C84 C 0.6743(5) 0.5940(2) 0.0862(6) 0.057(2) Uani 1 1 d . . . . .
 H84A H 0.721703 0.591796 0.065536 0.068 Uiso 1 1 calc R U . . .
 H84B H 0.644650 0.594426 0.029546 0.068 Uiso 1 1 calc R U . . .
 C48 C 0.6906(2) 0.56566(10) 0.3104(3) 0.0402(17) Uani 1 1 d G . . . .
 C47 C 0.7365(3) 0.55696(11) 0.3781(2) 0.0423(18) Uani 1 1 d G . . . .
 H47 H 0.725146 0.557703 0.442543 0.051 Uiso 1 1 calc R U . . .
 C46 C 0.7989(3) 0.54718(12) 0.3517(3) 0.053(2) Uani 1 1 d G . . . .
 H46 H 0.830180 0.541240 0.398025 0.064 Uiso 1 1 calc R U . . .
 C45 C 0.8154(2) 0.54610(12) 0.2575(4) 0.059(2) Uani 1 1 d G . . . .
 H45 H 0.858064 0.539419 0.239391 0.071 Uiso 1 1 calc R U . . .
 C44 C 0.7696(3) 0.55480(13) 0.1897(3) 0.054(2) Uani 1 1 d G . . . .
 H44 H 0.780915 0.554062 0.125274 0.065 Uiso 1 1 calc R U . . .
 C43 C 0.7072(3) 0.56458(11) 0.2161(3) 0.047(2) Uani 1 1 d G . . . .
 C49 C 0.6284(5) 0.60275(16) 0.3759(5) 0.0442(19) Uani 1 1 d . . . . .
 H49A H 0.581607 0.608927 0.386035 0.053 Uiso 1 1 calc R U . . .
 H49B H 0.649895 0.614282 0.330315 0.053 Uiso 1 1 calc R U . . .
 C53 C 0.7371(3) 0.60536(11) 0.6390(3) 0.047(2) Uani 1 1 d G . . . .
 C54 C 0.7687(2) 0.61376(10) 0.5583(4) 0.048(2) Uani 1 1 d G . . . .
 H54 H 0.814054 0.619907 0.561646 0.058 Uiso 1 1 calc R U . . .
 C55 C 0.7340(3) 0.61316(10) 0.4727(3) 0.047(2) Uani 1 1 d G . . . .
 H55 H 0.755652 0.618902 0.417586 0.056 Uiso 1 1 calc R U . . .
 C50 C 0.6677(3) 0.60417(11) 0.4678(3) 0.0444(19) Uani 1 1 d G . . . .
 C51 C 0.6361(2) 0.59577(11) 0.5485(3) 0.0456(19) Uani 1 1 d G . . . .
 H51 H 0.590746 0.589618 0.545119 0.055 Uiso 1 1 calc R U . . .
 C52 C 0.6708(3) 0.59636(11) 0.6340(3) 0.049(2) Uani 1 1 d G . . . .
 H52 H 0.649147 0.590623 0.689180 0.058 Uiso 1 1 calc R U . . .
 C56 C 0.7763(6) 0.60615(17) 0.7324(7) 0.059(3) Uani 1 1 d . . . . .
 H56A H 0.762703 0.591553 0.771515 0.071 Uiso 1 1 calc R U . . .
 H56B H 0.825586 0.604675 0.720669 0.071 Uiso 1 1 calc R U . . .
 C62 C 0.6619(4) 0.65463(10) 0.7665(4) 0.0520(18) Uani 1 1 d G U . . .
 C61 C 0.5935(4) 0.65922(12) 0.7822(5) 0.079(3) Uani 1 1 d G . . . .
 H61 H 0.572017 0.673633 0.754977 0.095 Uiso 1 1 calc R U . . .
 C60 C 0.5566(3) 0.64273(16) 0.8379(5) 0.080(3) Uani 1 1 d G . . . .
 H60 H 0.509881 0.645877 0.848630 0.096 Uiso 1 1 calc R U . . .
 C59 C 0.5881(4) 0.62165(14) 0.8778(4) 0.077(3) Uani 1 1 d G . . . .
 H59 H 0.562878 0.610381 0.915805 0.092 Uiso 1 1 calc R U . . .
 C58 C 0.6565(4) 0.61705(11) 0.8621(4) 0.066(2) Uani 1 1 d G . . . .
 H58 H 0.678010 0.602641 0.889328 0.079 Uiso 1 1 calc R U . . .
 C57 C 0.6934(3) 0.63354(11) 0.8064(4) 0.062(2) Uani 1 1 d G . . . .
 C63 C 0.6750(7) 0.6704(2) 0.6085(9) 0.073(3) Uani 1 1 d . . . . .
 H63A H 0.625542 0.673837 0.607145 0.087 Uiso 1 1 calc R U . . .
 H63B H 0.681963 0.653161 0.583057 0.087 Uiso 1 1 calc R U . . .
 C64 C 0.7098(5) 0.68950(13) 0.5445(6) 0.086(4) Uani 1 1 d G . . . .
 C69 C 0.7627(5) 0.68272(11) 0.4862(7) 0.086(4) Uani 1 1 d G . . . .
 H69 H 0.779656 0.665849 0.486989 0.103 Uiso 1 1 calc R U . . .
 C68 C 0.7908(5) 0.70064(15) 0.4267(7) 0.112(6) Uani 1 1 d G . . . .
 H68 H 0.826907 0.696007 0.386884 0.134 Uiso 1 1 calc R U . . .
 C67 C 0.7659(5) 0.72533(14) 0.4256(7) 0.124(7) Uani 1 1 d G . . . .
 C66 C 0.7130(6) 0.73210(12) 0.4838(8) 0.120(7) Uani 1 1 d G . . . .
 H66 H 0.696063 0.748973 0.483049 0.144 Uiso 1 1 calc R U . . .
 C65 C 0.6850(5) 0.71419(15) 0.5433(7) 0.109(5) Uani 1 1 d G . . . .
 H65 H 0.648811 0.718815 0.583155 0.131 Uiso 1 1 calc R U . . .
 C70 C 0.7986(11) 0.7452(3) 0.3566(13) 0.148(6) Uani 1 1 d . . . . .
 H70A H 0.803080 0.761978 0.386975 0.177 Uiso 1 1 calc R U . . .
 H70B H 0.844167 0.739432 0.337073 0.177 Uiso 1 1 calc R U . . .
 C76 C 0.7251(6) 0.71137(19) 0.1583(8) 0.134(5) Uani 1 1 d G . . . .
 C71 C 0.7749(7) 0.72755(19) 0.1941(7) 0.142(5) Uani 1 1 d G . . . .
 C72 C 0.8391(7) 0.7278(2) 0.1551(10) 0.177(8) Uani 1 1 d G . . . .
 H72 H 0.873164 0.738824 0.179551 0.212 Uiso 1 1 calc R U . . .
 C73 C 0.8536(6) 0.7118(2) 0.0805(11) 0.189(9) Uani 1 1 d G . . . .
 H73 H 0.897496 0.711980 0.053875 0.227 Uiso 1 1 calc R U . . .
 C74 C 0.8038(8) 0.6957(2) 0.0447(9) 0.175(8) Uani 1 1 d G . . . .
 H74 H 0.813650 0.684756 -0.006281 0.211 Uiso 1 1 calc R U . . .
 C75 C 0.7395(7) 0.69543(18) 0.0837(8) 0.149(6) Uani 1 1 d G . . . .
 H75 H 0.705471 0.684376 0.059241 0.179 Uiso 1 1 calc R U . . .
 C77 C 0.6503(9) 0.6904(2) 0.2738(11) 0.097(5) Uani 1 1 d . . . . .
 H77A H 0.684419 0.691522 0.325428 0.117 Uiso 1 1 calc R U . . .
 H77B H 0.604726 0.692052 0.301355 0.117 Uiso 1 1 calc R U . . .
 C1S C 0.7835(4) 0.54465(16) 0.6237(6) 0.0415(18) Uani 1 1 d . . . . .
 C4S C 0.9235(11) 0.5903(5) 0.4134(15) 0.107(6) Uani 0.75 1 d . . P . .
 H4SA H 0.932199 0.576365 0.369568 0.161 Uiso 0.75 1 calc R U P . .
 H4SB H 0.889907 0.584824 0.459160 0.161 Uiso 0.75 1 calc R U P . .
 H4SC H 0.965838 0.594900 0.446054 0.161 Uiso 0.75 1 calc R U P . .
 C3S C 0.8978(11) 0.6118(8) 0.362(3) 0.175(14) Uani 0.75 1 d . . P . .
 N2S N 0.8775(16) 0.6315(8) 0.345(3) 0.28(2) Uani 0.75 1 d . . P . .
 O1W O 0.5690(17) 0.7133(5) 0.0413(14) 0.241(16) Uani 0.75 1 d . . P . .
 O2B O 1.0229(15) 0.4303(6) -0.118(2) 0.258(9) Uani 0.765(16) 1 d D U P . .
 C3B C 0.9064(17) 0.4258(6) -0.290(2) 0.251(9) Uani 0.765(16) 1 d D U P . .
 H3B H 0.883803 0.440078 -0.316344 0.302 Uiso 0.765(16) 1 calc R U P . .
 C2B C 0.8954(17) 0.4005(7) -0.313(2) 0.252(9) Uani 0.765(16) 1 d D U P . .
 H2B H 0.863604 0.394159 -0.358223 0.303 Uiso 0.765(16) 1 calc R U P . .
 C1B C 0.9394(18) 0.3864(5) -0.259(3) 0.254(9) Uani 0.765(16) 1 d D U P . .
 O1B O 0.9773(13) 0.4025(4) -0.1991(18) 0.255(9) Uani 0.765(16) 1 d D U P . .
 C4B C 0.9557(16) 0.4266(5) -0.221(2) 0.252(8) Uani 0.765(16) 1 d D U P . .
 O9W O 0.7286(18) 0.4110(5) 0.161(3) 0.179(14) Uani 0.5 1 d . U P A 1
 O2A O 0.543(3) 0.3494(9) 0.596(4) 0.37(2) Uani 0.733(17) 1 d D U P . .
 C6A C 0.485(2) 0.3473(9) 0.536(3) 0.233(16) Uani 0.733(17) 1 d D U P . .
 H6AA H 0.484096 0.360812 0.488260 0.280 Uiso 0.733(17) 1 calc R U P . .
 H6AB H 0.442798 0.347662 0.572389 0.280 Uiso 0.733(17) 1 calc R U P . .
 O1A O 0.5307(17) 0.3225(6) 0.408(3) 0.242(12) Uani 0.733(17) 1 d D U P . .
 C5A C 0.498(3) 0.3205(7) 0.492(3) 0.232(13) Uani 0.733(17) 1 d D U P . .
 C4A C 0.489(2) 0.2956(8) 0.514(3) 0.243(14) Uani 0.733(17) 1 d D U P . .
 H4AA H 0.475089 0.288886 0.572331 0.292 Uiso 0.733(17) 1 calc R U P . .
 C3A C 0.503(3) 0.2816(6) 0.432(4) 0.258(15) Uani 0.733(17) 1 d D U P . .
 H3AA H 0.494466 0.264078 0.421651 0.309 Uiso 0.733(17) 1 calc R U P . .
 C2A C 0.531(3) 0.2982(8) 0.370(3) 0.257(14) Uani 0.733(17) 1 d D U P . .
 C5B C 0.992(2) 0.4459(5) -0.168(3) 0.253(9) Uani 0.765(16) 1 d D U P . .
 O5W O 1.026(3) 0.3000(9) 0.118(4) 0.29(3) Uani 0.5 1 d . U P . .
 O4W O 1.050(3) 0.3325(13) 0.491(4) 0.24(3) Uani 0.3333 1 d . U P . .
 O7W O 0.609(4) 0.3742(18) -0.003(6) 0.25(5) Uani 0.25 1 d . U P B 1
 O6W O 0.586(3) 0.3691(13) -0.146(6) 0.18(3) Uani 0.25 1 d . . P C 2
 O8W O 0.632(5) 0.3926(13) 0.083(5) 0.28(5) Uani 0.3333 1 d . . P D 2
 O2W O 0.8278(11) 0.6207(4) -0.0231(11) 0.218(10) Uani 1 1 d . . . . .
 C1A C 0.559(3) 0.2943(12) 0.279(3) 0.29(2) Uani 0.733(17) 1 d D U P . .
 O3W O 0.680(4) 0.3711(12) 0.577(6) 0.26(3) Uani 0.3333 1 d . U P . .

loop_
  _atom_site_aniso_label
  _atom_site_aniso_U_11
  _atom_site_aniso_U_22
  _atom_site_aniso_U_33
  _atom_site_aniso_U_23
  _atom_site_aniso_U_13
  _atom_site_aniso_U_12
 Pd1 0.0227(2) 0.0485(3) 0.0137(2) 0.00343(19) 0.00097(17) -0.0010(2)
 Pd2 0.0302(3) 0.0625(4) 0.0203(3) 0.0010(2) 0.0023(2) 0.0008(2)
 Pd3 0.0261(3) 0.0587(4) 0.0321(3) 0.0045(2) 0.0009(2) 0.0045(2)
 Pd4 0.0494(4) 0.0543(4) 0.0240(3) 0.0059(2) 0.0047(2) -0.0037(3)
 Pd5 0.0731(5) 0.0426(4) 0.0954(6) -0.0161(4) 0.0101(5) -0.0041(3)
 Pd6 0.2012(16) 0.0614(6) 0.1295(11) 0.0323(6) 0.0696(11) 0.0323(8)
 Cl1 0.0325(8) 0.0594(11) 0.0151(7) 0.0026(7) -0.0022(6) 0.0016(7)
 Cl2 0.0290(8) 0.0500(10) 0.0211(7) 0.0055(6) -0.0008(6) -0.0028(7)
 Cl3 0.0401(10) 0.0646(13) 0.0462(11) 0.0044(9) -0.0002(8) 0.0082(9)
 Cl4 0.0441(11) 0.0690(13) 0.0387(10) -0.0038(9) 0.0066(8) -0.0077(9)
 Cl5 0.0310(9) 0.0733(13) 0.0378(10) 0.0040(9) 0.0045(7) -0.0012(9)
 Cl6 0.0497(11) 0.0576(12) 0.0402(10) 0.0056(9) 0.0052(8) 0.0053(9)
 Cl7 0.0622(14) 0.0817(16) 0.0314(10) 0.0067(10) -0.0020(9) -0.0073(11)
 Cl8 0.0486(11) 0.0649(12) 0.0325(9) 0.0120(8) 0.0059(8) -0.0032(9)
 Cl9 0.0735(19) 0.0715(18) 0.152(3) -0.030(2) -0.001(2) 0.0040(15)
 Cl10 0.095(2) 0.0460(14) 0.175(4) -0.0110(18) 0.031(2) -0.0116(14)
 Cl11 0.290(7) 0.0536(18) 0.166(4) 0.030(2) 0.128(5) 0.041(3)
 Cl12 0.179(6) 0.147(5) 0.175(5) 0.037(4) 0.055(4) 0.058(4)
 N1 0.020(3) 0.057(4) 0.026(3) 0.004(3) 0.004(2) -0.003(3)
 N2 0.022(3) 0.052(4) 0.022(3) 0.005(2) 0.000(2) 0.000(2)
 N3 0.033(3) 0.071(4) 0.015(3) 0.007(3) 0.002(2) 0.004(3)
 N4 0.029(3) 0.068(3) 0.022(3) 0.000(3) 0.004(2) 0.004(3)
 N5 0.029(3) 0.065(5) 0.041(4) -0.003(3) 0.002(3) 0.010(3)
 N6 0.026(3) 0.061(4) 0.037(3) 0.006(3) 0.002(3) 0.002(3)
 N7 0.057(4) 0.063(4) 0.024(3) 0.008(3) 0.005(3) 0.000(4)
 N8 0.046(4) 0.042(3) 0.028(3) 0.007(3) 0.010(3) -0.001(3)
 N9 0.075(6) 0.048(4) 0.054(5) -0.009(4) -0.003(4) -0.002(4)
 N10 0.075(6) 0.061(5) 0.104(8) -0.039(5) 0.008(6) -0.002(5)
 N11 0.243(17) 0.058(5) 0.128(8) 0.056(5) 0.089(9) 0.050(7)
 N12 0.191(10) 0.066(7) 0.113(10) 0.034(6) 0.063(8) 0.031(7)
 N1S 0.045(4) 0.064(5) 0.064(5) 0.016(4) -0.014(4) 0.004(4)
 C2S 0.039(4) 0.061(5) 0.034(4) 0.002(4) 0.001(3) -0.004(4)
 C42 0.030(4) 0.054(5) 0.026(3) 0.007(3) -0.002(3) 0.006(3)
 C1 0.021(3) 0.059(5) 0.025(3) 0.000(3) 0.002(3) -0.007(3)
 C2 0.038(4) 0.054(5) 0.042(4) 0.003(4) 0.006(3) 0.002(4)
 C3 0.050(5) 0.057(5) 0.053(5) -0.012(4) 0.007(4) -0.008(4)
 C4 0.034(4) 0.070(6) 0.038(4) -0.016(4) 0.002(3) -0.003(4)
 C5 0.035(4) 0.063(5) 0.022(3) -0.003(3) 0.002(3) -0.002(4)
 C6 0.023(3) 0.054(4) 0.030(4) 0.000(3) 0.008(3) -0.003(3)
 C7 0.023(3) 0.061(5) 0.020(3) 0.003(3) 0.002(3) -0.009(3)
 C11 0.024(3) 0.067(5) 0.023(3) 0.007(3) 0.003(3) -0.008(3)
 C10 0.032(4) 0.061(5) 0.028(4) 0.008(3) 0.003(3) 0.005(3)
 C9 0.032(4) 0.059(5) 0.021(3) 0.005(3) 0.006(3) 0.001(3)
 C8 0.023(3) 0.063(5) 0.016(3) 0.003(3) 0.002(3) -0.008(3)
 C13 0.034(4) 0.058(5) 0.021(3) 0.005(3) 0.003(3) 0.004(3)
 C12 0.043(4) 0.063(5) 0.027(4) -0.002(3) 0.014(3) -0.001(4)
 C14 0.033(4) 0.072(6) 0.024(4) 0.005(3) 0.001(3) -0.004(4)
 C20 0.029(2) 0.058(3) 0.010(2) 0.010(2) 0.0046(19) 0.009(2)
 C15 0.034(3) 0.071(3) 0.016(3) 0.001(3) 0.000(2) 0.003(2)
 C16 0.057(4) 0.073(4) 0.030(4) -0.003(3) -0.002(3) -0.002(3)
 C17 0.070(4) 0.073(4) 0.034(4) -0.010(4) 0.000(4) 0.004(3)
 C18 0.068(4) 0.072(4) 0.055(5) -0.008(4) 0.000(4) 0.013(4)
 C19 0.047(4) 0.069(4) 0.043(4) 0.000(3) -0.001(3) 0.017(3)
 C21 0.029(4) 0.081(6) 0.024(4) 0.002(4) -0.004(3) 0.006(4)
 C22 0.026(4) 0.080(6) 0.031(4) 0.003(4) -0.003(3) -0.001(4)
 C27 0.032(4) 0.074(6) 0.035(4) 0.003(4) -0.007(3) -0.010(4)
 C26 0.039(5) 0.068(6) 0.048(5) 0.002(4) -0.001(4) 0.001(4)
 C25 0.025(4) 0.075(6) 0.035(4) -0.008(4) -0.002(3) -0.001(4)
 C24 0.031(4) 0.080(6) 0.034(4) 0.001(4) 0.002(3) -0.011(4)
 C23 0.038(4) 0.066(5) 0.033(4) 0.002(4) -0.005(3) -0.008(4)
 C28 0.025(4) 0.080(6) 0.051(5) -0.005(4) 0.004(4) 0.008(4)
 C29 0.039(5) 0.068(6) 0.049(5) 0.008(4) -0.002(4) 0.001(4)
 C34 0.046(5) 0.050(5) 0.044(5) 0.004(4) -0.009(4) 0.011(4)
 C33 0.042(5) 0.070(7) 0.081(7) 0.024(5) -0.003(5) -0.001(4)
 C32 0.060(7) 0.062(7) 0.114(10) 0.024(7) 0.018(7) 0.001(5)
 C31 0.072(8) 0.056(6) 0.137(12) 0.012(7) 0.010(8) 0.011(6)
 C30 0.048(5) 0.059(6) 0.088(8) -0.004(5) -0.001(5) 0.011(4)
 C35 0.025(4) 0.061(5) 0.040(4) 0.010(4) 0.002(3) 0.010(3)
 C36 0.027(4) 0.063(5) 0.035(4) 0.004(4) 0.003(3) 0.011(3)
 C41 0.032(4) 0.062(5) 0.030(4) -0.003(3) 0.007(3) 0.009(3)
 C40 0.032(4) 0.054(5) 0.034(4) -0.003(3) 0.000(3) 0.003(3)
 C39 0.021(3) 0.051(4) 0.029(3) 0.004(3) 0.001(3) 0.007(3)
 C38 0.025(3) 0.061(5) 0.027(4) -0.006(3) 0.002(3) 0.003(3)
 C37 0.035(4) 0.053(5) 0.042(4) -0.004(4) -0.001(3) 0.001(3)
 C81 0.069(6) 0.067(6) 0.042(5) 0.024(4) 0.012(5) -0.005(5)
 C82 0.077(7) 0.059(6) 0.061(6) 0.021(5) 0.015(5) -0.004(5)
 C83 0.087(8) 0.057(6) 0.071(7) 0.018(5) 0.009(6) -0.010(6)
 C78 0.095(9) 0.058(6) 0.067(7) 0.021(5) 0.017(6) -0.002(6)
 C79 0.101(10) 0.076(8) 0.058(7) 0.021(6) 0.018(6) 0.025(7)
 C80 0.081(8) 0.076(7) 0.047(5) 0.019(5) 0.016(5) 0.009(6)
 C84 0.062(6) 0.075(6) 0.033(4) 0.014(4) 0.009(4) -0.005(5)
 C48 0.046(5) 0.043(4) 0.031(4) 0.000(3) 0.007(3) 0.000(3)
 C47 0.047(5) 0.046(4) 0.033(4) -0.001(3) 0.006(3) -0.003(4)
 C46 0.063(6) 0.058(5) 0.039(5) -0.002(4) 0.000(4) 0.005(4)
 C45 0.059(6) 0.072(6) 0.048(5) -0.003(5) 0.016(4) 0.009(5)
 C44 0.058(6) 0.075(6) 0.031(4) -0.005(4) 0.016(4) 0.006(5)
 C43 0.055(5) 0.056(5) 0.029(4) -0.003(3) 0.008(4) -0.005(4)
 C49 0.057(5) 0.045(4) 0.032(4) 0.005(3) 0.008(4) 0.001(4)
 C53 0.062(6) 0.038(4) 0.041(4) -0.002(3) -0.003(4) 0.004(4)
 C54 0.050(5) 0.037(4) 0.057(5) -0.005(4) -0.002(4) -0.008(4)
 C55 0.053(5) 0.040(4) 0.047(5) -0.002(4) 0.019(4) -0.003(4)
 C50 0.061(5) 0.035(4) 0.037(4) -0.003(3) 0.010(4) -0.001(4)
 C51 0.050(5) 0.053(5) 0.034(4) -0.004(3) 0.013(4) -0.005(4)
 C52 0.063(6) 0.049(5) 0.034(4) -0.003(3) 0.006(4) -0.003(4)
 C56 0.087(7) 0.040(5) 0.050(5) -0.006(4) -0.017(5) 0.001(5)
 C62 0.097(5) 0.035(3) 0.024(3) -0.014(3) 0.009(3) 0.004(3)
 C61 0.088(5) 0.073(6) 0.078(7) -0.013(5) 0.006(5) -0.004(4)
 C60 0.088(6) 0.088(7) 0.065(7) -0.019(4) 0.006(5) -0.013(5)
 C59 0.097(6) 0.095(7) 0.039(5) -0.014(4) 0.007(5) -0.014(5)
 C58 0.093(5) 0.072(6) 0.032(4) 0.000(4) -0.001(4) -0.017(4)
 C57 0.093(6) 0.044(4) 0.048(5) -0.006(3) 0.002(4) -0.007(4)
 C63 0.082(8) 0.048(5) 0.089(8) 0.005(5) 0.017(6) 0.002(5)
 C64 0.103(10) 0.053(6) 0.103(10) 0.001(6) 0.021(8) 0.004(6)
 C69 0.101(10) 0.053(6) 0.105(10) 0.014(6) 0.036(8) 0.002(6)
 C68 0.133(14) 0.060(8) 0.143(15) 0.005(8) 0.046(12) -0.008(8)
 C67 0.163(17) 0.047(7) 0.163(17) 0.016(8) 0.058(14) -0.001(8)
 C66 0.176(18) 0.063(8) 0.122(13) 0.021(8) 0.066(12) 0.029(9)
 C65 0.153(15) 0.056(7) 0.120(12) 0.019(8) 0.030(11) 0.020(8)
 C70 0.218(19) 0.062(8) 0.166(11) 0.019(9) 0.076(11) 0.005(11)
 C76 0.207(11) 0.049(6) 0.148(10) 0.039(5) 0.089(8) 0.033(6)
 C71 0.203(11) 0.074(7) 0.153(10) 0.031(7) 0.100(8) 0.020(7)
 C72 0.220(13) 0.086(10) 0.230(19) 0.004(10) 0.132(13) 0.010(10)
 C73 0.244(16) 0.088(11) 0.240(19) 0.001(11) 0.162(15) -0.003(10)
 C74 0.246(18) 0.065(9) 0.220(17) 0.014(10) 0.144(13) 0.012(9)
 C75 0.230(15) 0.063(7) 0.159(12) 0.030(6) 0.113(11) 0.017(8)
 C77 0.132(13) 0.061(7) 0.100(10) 0.027(7) 0.046(9) 0.010(7)
 C1S 0.034(4) 0.051(5) 0.039(4) 0.002(3) -0.007(3) 0.008(4)
 C4S 0.088(14) 0.143(17) 0.091(14) 0.004(11) -0.003(11) 0.015(11)
 C3S 0.050(11) 0.24(3) 0.24(3) 0.13(2) 0.017(15) 0.014(13)
 N2S 0.15(2) 0.30(3) 0.41(5) 0.24(3) 0.13(3) 0.09(2)
 O1W 0.39(4) 0.24(3) 0.092(13) 0.024(15) 0.070(19) 0.16(3)
 O2B 0.265(18) 0.218(15) 0.294(19) -0.014(13) 0.116(13) -0.039(13)
 C3B 0.264(17) 0.215(13) 0.278(18) -0.017(12) 0.120(11) -0.037(12)
 C2B 0.266(17) 0.215(13) 0.279(18) -0.018(12) 0.117(11) -0.037(12)
 C1B 0.268(17) 0.216(13) 0.282(18) -0.018(12) 0.114(12) -0.036(12)
 O1B 0.269(17) 0.216(13) 0.283(18) -0.018(12) 0.114(11) -0.037(12)
 C4B 0.265(17) 0.215(13) 0.281(18) -0.018(12) 0.118(11) -0.037(12)
 O9W 0.17(3) 0.11(2) 0.26(4) -0.03(2) 0.10(3) 0.019(19)
 O2A 0.38(4) 0.31(4) 0.41(4) -0.12(3) -0.11(3) 0.08(3)
 C6A 0.23(3) 0.24(2) 0.23(3) -0.04(2) 0.02(2) 0.09(2)
 O1A 0.24(2) 0.250(19) 0.24(2) -0.029(17) 0.011(17) 0.055(19)
 C5A 0.23(2) 0.236(19) 0.23(2) -0.030(17) 0.010(18) 0.06(2)
 C4A 0.25(3) 0.24(2) 0.25(2) -0.036(18) 0.01(2) 0.04(2)
 C3A 0.26(3) 0.25(2) 0.26(3) -0.052(19) 0.02(2) 0.03(2)
 C2A 0.27(3) 0.25(2) 0.25(2) -0.041(18) 0.02(2) 0.05(2)
 C5B 0.263(17) 0.216(13) 0.283(18) -0.018(12) 0.119(12) -0.039(12)
 O5W 0.28(5) 0.25(4) 0.34(6) -0.22(4) 0.07(4) -0.08(4)
 O4W 0.25(5) 0.28(6) 0.19(4) 0.15(4) 0.04(4) 0.15(5)
 O7W 0.23(7) 0.31(9) 0.22(7) 0.16(7) 0.13(6) 0.22(7)
 O6W 0.09(3) 0.17(5) 0.30(9) 0.08(6) 0.02(4) 0.00(3)
 O8W 0.45(12) 0.20(6) 0.20(6) 0.09(5) 0.19(7) 0.21(7)
 O2W 0.24(2) 0.30(2) 0.110(11) 0.037(13) 0.029(12) -0.120(18)
 C1A 0.31(5) 0.30(5) 0.28(3) -0.04(4) 0.06(4) 0.07(4)
 O3W 0.29(4) 0.17(4) 0.33(5) 0.02(3) -0.03(3) 0.10(3)

_geom_special_details
;
 All esds (except the esd in the dihedral angle between two l.s. planes)
 are estimated using the full covariance matrix.  The cell esds are taken
 into account individually in the estimation of esds in distances, angles
 and torsion angles; correlations between esds in cell parameters are only
 used when they are defined by crystal symmetry.  An approximate (isotropic)
 treatment of cell esds is used for estimating esds involving l.s. planes.
;
loop_
  _geom_bond_atom_site_label_1
  _geom_bond_atom_site_label_2
  _geom_bond_distance
  _geom_bond_site_symmetry_2
  _geom_bond_publ_flag
 Pd1 Cl1 2.3069(16) . ?
 Pd1 Cl2 2.3163(19) . ?
 Pd1 N1 2.057(7) . ?
 Pd1 N2 2.021(6) . ?
 Pd2 Cl3 2.284(2) . ?
 Pd2 Cl4 2.301(2) . ?
 Pd2 N3 2.034(7) . ?
 Pd2 N4 2.033(7) . ?
 Pd3 Cl5 2.309(2) . ?
 Pd3 Cl6 2.300(2) . ?
 Pd3 N5 2.043(7) . ?
 Pd3 N6 2.032(6) . ?
 Pd4 Cl7 2.302(2) . ?
 Pd4 Cl8 2.296(2) . ?
 Pd4 N7 2.057(7) . ?
 Pd4 N8 2.049(7) . ?
 Pd5 Cl9 2.298(4) . ?
 Pd5 Cl10 2.303(3) . ?
 Pd5 N9 2.009(8) . ?
 Pd5 N10 2.023(11) . ?
 Pd6 Cl11 2.300(5) . ?
 Pd6 Cl12 2.314(7) . ?
 Pd6 N11 1.849(19) . ?
 Pd6 N12 2.028(13) . ?
 N1 H1 1.0000 . ?
 N1 C42 1.486(9) . ?
 N1 C1 1.469(7) . ?
 N2 H2 1.0000 . ?
 N2 C6 1.452(7) . ?
 N2 C7 1.515(8) . ?
 N3 H3 1.0000 . ?
 N3 C14 1.505(9) . ?
 N3 C15 1.453(8) . ?
 N4 H4 1.0000 . ?
 N4 C20 1.498(8) . ?
 N4 C21 1.529(9) . ?
 N5 H5 1.0000 . ?
 N5 C28 1.490(11) . ?
 N5 C29 1.445(9) . ?
 N6 H6 1.0000 . ?
 N6 C34 1.453(8) . ?
 N6 C35 1.523(9) . ?
 N7 H7 1.0000 . ?
 N7 C84 1.517(11) . ?
 N7 C43 1.471(8) . ?
 N8 H8 1.0000 . ?
 N8 C48 1.467(8) . ?
 N8 C49 1.497(10) . ?
 N9 H9A 1.0000 . ?
 N9 C56 1.478(12) . ?
 N9 C57 1.427(10) . ?
 N10 H10A 1.0000 . ?
 N10 C62 1.405(12) . ?
 N10 C63 1.519(16) . ?
 N11 H11 1.0000 . ?
 N11 C70 1.58(2) . ?
 N11 C71 1.568(16) . ?
 N12 H12A 1.0000 . ?
 N12 C76 1.414(16) . ?
 N12 C77 1.561(15) . ?
 N1S C1S 1.147(12) . ?
 C2S H2SA 0.9800 . ?
 C2S H2SB 0.9800 . ?
 C2S H2SC 0.9800 . ?
 C2S C1S 1.446(12) . ?
 C42 H42A 0.9900 . ?
 C42 H42B 0.9900 . ?
 C42 C39 1.512(8) . ?
 C1 C2 1.3900 . ?
 C1 C6 1.3900 . ?
 C2 H2A 0.9500 . ?
 C2 C3 1.3900 . ?
 C3 H3A 0.9500 . ?
 C3 C4 1.3900 . ?
 C4 H4A 0.9500 . ?
 C4 C5 1.3900 . ?
 C5 H5A 0.9500 . ?
 C5 C6 1.3900 . ?
 C7 H7A 0.9900 . ?
 C7 H7B 0.9900 . ?
 C7 C8 1.516(7) . ?
 C11 C10 1.3900 . ?
 C11 C12 1.3900 . ?
 C11 C14 1.515(8) . ?
 C10 H10 0.9500 . ?
 C10 C9 1.3900 . ?
 C9 H9 0.9500 . ?
 C9 C8 1.3900 . ?
 C8 C13 1.3900 . ?
 C13 H13 0.9500 . ?
 C13 C12 1.3900 . ?
 C12 H12 0.9500 . ?
 C14 H14A 0.9900 . ?
 C14 H14B 0.9900 . ?
 C20 C15 1.3900 . ?
 C20 C19 1.3900 . ?
 C15 C16 1.3900 . ?
 C16 H16 0.9500 . ?
 C16 C17 1.3900 . ?
 C17 H17 0.9500 . ?
 C17 C18 1.3900 . ?
 C18 H18 0.9500 . ?
 C18 C19 1.3900 . ?
 C19 H19 0.9500 . ?
 C21 H21A 0.9900 . ?
 C21 H21B 0.9900 . ?
 C21 C22 1.501(8) . ?
 C22 C27 1.3900 . ?
 C22 C23 1.3900 . ?
 C27 H27 0.9500 . ?
 C27 C26 1.3900 . ?
 C26 H26 0.9500 . ?
 C26 C25 1.3900 . ?
 C25 C24 1.3900 . ?
 C25 C28 1.514(9) . ?
 C24 H24 0.9500 . ?
 C24 C23 1.3900 . ?
 C23 H23 0.9500 . ?
 C28 H28A 0.9900 . ?
 C28 H28B 0.9900 . ?
 C29 C34 1.3900 . ?
 C29 C30 1.3900 . ?
 C34 C33 1.3900 . ?
 C33 H33 0.9500 . ?
 C33 C32 1.3900 . ?
 C32 H32 0.9500 . ?
 C32 C31 1.3900 . ?
 C31 H31 0.9500 . ?
 C31 C30 1.3900 . ?
 C30 H30 0.9500 . ?
 C35 H35A 0.9900 . ?
 C35 H35B 0.9900 . ?
 C35 C36 1.525(8) . ?
 C36 C41 1.3900 . ?
 C36 C37 1.3900 . ?
 C41 H41 0.9500 . ?
 C41 C40 1.3900 . ?
 C40 H40 0.9500 . ?
 C40 C39 1.3900 . ?
 C39 C38 1.3900 . ?
 C38 H38 0.9500 . ?
 C38 C37 1.3900 . ?
 C37 H37 0.9500 . ?
 C81 C82 1.3900 . ?
 C81 C80 1.3900 . ?
 C81 C84 1.492(12) . ?
 C82 H82 0.9500 . ?
 C82 C83 1.3900 . ?
 C83 H83 0.9500 . ?
 C83 C78 1.3900 . ?
 C78 C79 1.3900 . ?
 C78 C77 1.494(15) . ?
 C79 H79 0.9500 . ?
 C79 C80 1.3900 . ?
 C80 H80 0.9500 . ?
 C84 H84A 0.9900 . ?
 C84 H84B 0.9900 . ?
 C48 C47 1.3900 . ?
 C48 C43 1.3900 . ?
 C47 H47 0.9500 . ?
 C47 C46 1.3900 . ?
 C46 H46 0.9500 . ?
 C46 C45 1.3900 . ?
 C45 H45 0.9500 . ?
 C45 C44 1.3900 . ?
 C44 H44 0.9500 . ?
 C44 C43 1.3900 . ?
 C49 H49A 0.9900 . ?
 C49 H49B 0.9900 . ?
 C49 C50 1.514(9) . ?
 C53 C54 1.3900 . ?
 C53 C52 1.3900 . ?
 C53 C56 1.531(10) . ?
 C54 H54 0.9500 . ?
 C54 C55 1.3900 . ?
 C55 H55 0.9500 . ?
 C55 C50 1.3900 . ?
 C50 C51 1.3900 . ?
 C51 H51 0.9500 . ?
 C51 C52 1.3900 . ?
 C52 H52 0.9500 . ?
 C56 H56A 0.9900 . ?
 C56 H56B 0.9900 . ?
 C62 C61 1.3900 . ?
 C62 C57 1.3900 . ?
 C61 H61 0.9500 . ?
 C61 C60 1.3900 . ?
 C60 H60 0.9500 . ?
 C60 C59 1.3900 . ?
 C59 H59 0.9500 . ?
 C59 C58 1.3900 . ?
 C58 H58 0.9500 . ?
 C58 C57 1.3900 . ?
 C63 H63A 0.9900 . ?
 C63 H63B 0.9900 . ?
 C63 C64 1.528(12) . ?
 C64 C69 1.3900 . ?
 C64 C65 1.3900 . ?
 C69 H69 0.9500 . ?
 C69 C68 1.3900 . ?
 C68 H68 0.9500 . ?
 C68 C67 1.3900 . ?
 C67 C66 1.3900 . ?
 C67 C70 1.580(18) . ?
 C66 H66 0.9500 . ?
 C66 C65 1.3900 . ?
 C65 H65 0.9500 . ?
 C70 H70A 0.9900 . ?
 C70 H70B 0.9900 . ?
 C76 C71 1.3900 . ?
 C76 C75 1.3900 . ?
 C71 C72 1.3900 . ?
 C72 H72 0.9500 . ?
 C72 C73 1.3900 . ?
 C73 H73 0.9500 . ?
 C73 C74 1.3900 . ?
 C74 H74 0.9500 . ?
 C74 C75 1.3900 . ?
 C75 H75 0.9500 . ?
 C77 H77A 0.9900 . ?
 C77 H77B 0.9900 . ?
 C4S H4SA 0.9800 . ?
 C4S H4SB 0.9800 . ?
 C4S H4SC 0.9800 . ?
 C4S C3S 1.44(3) . ?
 C3S N2S 1.13(4) . ?
 O2B C5B 1.237(19) . ?
 C3B H3B 0.9500 . ?
 C3B C2B 1.396(17) . ?
 C3B C4B 1.370(17) . ?
 C2B H2B 0.9500 . ?
 C2B C1B 1.368(17) . ?
 C1B O1B 1.410(17) . ?
 O1B C4B 1.370(16) . ?
 C4B C5B 1.453(17) . ?
 O2A C6A 1.414(19) . ?
 C6A H6AA 0.9900 . ?
 C6A H6AB 0.9900 . ?
 C6A C5A 1.57(5) . ?
 O1A C5A 1.372(17) . ?
 O1A C2A 1.393(17) . ?
 C5A C4A 1.364(17) . ?
 C4A H4AA 0.9500 . ?
 C4A C3A 1.413(17) . ?
 C3A H3AA 0.9500 . ?
 C3A C2A 1.367(17) . ?
 C2A C1A 1.438(14) . ?

loop_
  _geom_angle_atom_site_label_1
  _geom_angle_atom_site_label_2
  _geom_angle_atom_site_label_3
  _geom_angle
  _geom_angle_site_symmetry_1
  _geom_angle_site_symmetry_3
  _geom_angle_publ_flag
 Cl1 Pd1 Cl2 93.91(6) . . ?
 N1 Pd1 Cl1 90.43(17) . . ?
 N1 Pd1 Cl2 175.00(16) . . ?
 N2 Pd1 Cl1 172.33(17) . . ?
 N2 Pd1 Cl2 90.69(19) . . ?
 N2 Pd1 N1 85.3(2) . . ?
 Cl3 Pd2 Cl4 93.01(9) . . ?
 N3 Pd2 Cl3 92.5(2) . . ?
 N3 Pd2 Cl4 173.08(19) . . ?
 N4 Pd2 Cl3 175.8(2) . . ?
 N4 Pd2 Cl4 90.6(2) . . ?
 N4 Pd2 N3 84.2(3) . . ?
 Cl6 Pd3 Cl5 93.09(8) . . ?
 N5 Pd3 Cl5 92.0(2) . . ?
 N5 Pd3 Cl6 174.9(2) . . ?
 N6 Pd3 Cl5 176.2(2) . . ?
 N6 Pd3 Cl6 90.4(2) . . ?
 N6 Pd3 N5 84.6(3) . . ?
 Cl8 Pd4 Cl7 93.38(8) . . ?
 N7 Pd4 Cl7 91.4(2) . . ?
 N7 Pd4 Cl8 175.1(2) . . ?
 N8 Pd4 Cl7 176.1(2) . . ?
 N8 Pd4 Cl8 90.32(19) . . ?
 N8 Pd4 N7 84.9(3) . . ?
 Cl9 Pd5 Cl10 91.98(14) . . ?
 N9 Pd5 Cl9 89.9(3) . . ?
 N9 Pd5 Cl10 173.0(2) . . ?
 N9 Pd5 N10 83.7(4) . . ?
 N10 Pd5 Cl9 173.6(3) . . ?
 N10 Pd5 Cl10 94.4(3) . . ?
 Cl11 Pd6 Cl12 93.7(3) . . ?
 N11 Pd6 Cl11 90.4(5) . . ?
 N11 Pd6 Cl12 175.5(4) . . ?
 N11 Pd6 N12 85.4(7) . . ?
 N12 Pd6 Cl11 175.4(5) . . ?
 N12 Pd6 Cl12 90.5(5) . . ?
 Pd1 N1 H1 106.4 . . ?
 C42 N1 Pd1 116.7(5) . . ?
 C42 N1 H1 106.4 . . ?
 C1 N1 Pd1 106.7(4) . . ?
 C1 N1 H1 106.4 . . ?
 C1 N1 C42 113.6(5) . . ?
 Pd1 N2 H2 107.3 . . ?
 C6 N2 Pd1 107.4(4) . . ?
 C6 N2 H2 107.3 . . ?
 C6 N2 C7 115.2(5) . . ?
 C7 N2 Pd1 111.9(4) . . ?
 C7 N2 H2 107.3 . . ?
 Pd2 N3 H3 104.5 . . ?
 C14 N3 Pd2 118.2(5) . . ?
 C14 N3 H3 104.5 . . ?
 C15 N3 Pd2 110.6(4) . . ?
 C15 N3 H3 104.5 . . ?
 C15 N3 C14 113.0(6) . . ?
 Pd2 N4 H4 108.7 . . ?
 C20 N4 Pd2 108.9(4) . . ?
 C20 N4 H4 108.7 . . ?
 C20 N4 C21 113.4(6) . . ?
 C21 N4 Pd2 108.3(5) . . ?
 C21 N4 H4 108.7 . . ?
 Pd3 N5 H5 105.4 . . ?
 C28 N5 Pd3 116.3(6) . . ?
 C28 N5 H5 105.4 . . ?
 C29 N5 Pd3 108.8(4) . . ?
 C29 N5 H5 105.4 . . ?
 C29 N5 C28 114.5(6) . . ?
 Pd3 N6 H6 107.6 . . ?
 C34 N6 Pd3 107.5(4) . . ?
 C34 N6 H6 107.6 . . ?
 C34 N6 C35 115.5(6) . . ?
 C35 N6 Pd3 110.7(5) . . ?
 C35 N6 H6 107.6 . . ?
 Pd4 N7 H7 107.2 . . ?
 C84 N7 Pd4 113.8(6) . . ?
 C84 N7 H7 107.2 . . ?
 C43 N7 Pd4 107.8(4) . . ?
 C43 N7 H7 107.2 . . ?
 C43 N7 C84 113.2(7) . . ?
 Pd4 N8 H8 107.7 . . ?
 C48 N8 Pd4 107.6(4) . . ?
 C48 N8 H8 107.7 . . ?
 C48 N8 C49 114.9(6) . . ?
 C49 N8 Pd4 111.0(5) . . ?
 C49 N8 H8 107.7 . . ?
 Pd5 N9 H9A 104.3 . . ?
 C56 N9 Pd5 120.1(7) . . ?
 C56 N9 H9A 104.3 . . ?
 C57 N9 Pd5 108.3(5) . . ?
 C57 N9 H9A 104.3 . . ?
 C57 N9 C56 113.8(8) . . ?
 Pd5 N10 H10A 106.6 . . ?
 C62 N10 Pd5 107.2(7) . . ?
 C62 N10 H10A 106.6 . . ?
 C62 N10 C63 111.8(8) . . ?
 C63 N10 Pd5 117.5(7) . . ?
 C63 N10 H10A 106.6 . . ?
 Pd6 N11 H11 103.1 . . ?
 C70 N11 Pd6 126.5(11) . . ?
 C70 N11 H11 103.1 . . ?
 C71 N11 Pd6 110.7(13) . . ?
 C71 N11 H11 103.1 . . ?
 C71 N11 C70 107.5(13) . . ?
 Pd6 N12 H12A 108.3 . . ?
 C76 N12 Pd6 109.5(10) . . ?
 C76 N12 H12A 108.3 . . ?
 C76 N12 C77 113.3(10) . . ?
 C77 N12 Pd6 109.0(9) . . ?
 C77 N12 H12A 108.3 . . ?
 H2SA C2S H2SB 109.5 . . ?
 H2SA C2S H2SC 109.5 . . ?
 H2SB C2S H2SC 109.5 . . ?
 C1S C2S H2SA 109.5 . . ?
 C1S C2S H2SB 109.5 . . ?
 C1S C2S H2SC 109.5 . . ?
 N1 C42 H42A 109.1 . . ?
 N1 C42 H42B 109.1 . . ?
 N1 C42 C39 112.6(5) . . ?
 H42A C42 H42B 107.8 . . ?
 C39 C42 H42A 109.1 . . ?
 C39 C42 H42B 109.1 . . ?
 C2 C1 N1 121.3(4) . . ?
 C2 C1 C6 120.0 . . ?
 C6 C1 N1 118.1(4) . . ?
 C1 C2 H2A 120.0 . . ?
 C3 C2 C1 120.0 . . ?
 C3 C2 H2A 120.0 . . ?
 C2 C3 H3A 120.0 . . ?
 C4 C3 C2 120.0 . . ?
 C4 C3 H3A 120.0 . . ?
 C3 C4 H4A 120.0 . . ?
 C3 C4 C5 120.0 . . ?
 C5 C4 H4A 120.0 . . ?
 C4 C5 H5A 120.0 . . ?
 C6 C5 C4 120.0 . . ?
 C6 C5 H5A 120.0 . . ?
 C1 C6 N2 117.3(4) . . ?
 C5 C6 N2 122.6(4) . . ?
 C5 C6 C1 120.0 . . ?
 N2 C7 H7A 109.3 . . ?
 N2 C7 H7B 109.3 . . ?
 N2 C7 C8 111.8(5) . . ?
 H7A C7 H7B 107.9 . . ?
 C8 C7 H7A 109.3 . . ?
 C8 C7 H7B 109.3 . . ?
 C10 C11 C12 120.0 . . ?
 C10 C11 C14 118.4(5) . . ?
 C12 C11 C14 121.6(5) . . ?
 C11 C10 H10 120.0 . . ?
 C9 C10 C11 120.0 . . ?
 C9 C10 H10 120.0 . . ?
 C10 C9 H9 120.0 . . ?
 C8 C9 C10 120.0 . . ?
 C8 C9 H9 120.0 . . ?
 C9 C8 C7 118.7(4) . . ?
 C9 C8 C13 120.0 . . ?
 C13 C8 C7 121.2(4) . . ?
 C8 C13 H13 120.0 . . ?
 C12 C13 C8 120.0 . . ?
 C12 C13 H13 120.0 . . ?
 C11 C12 H12 120.0 . . ?
 C13 C12 C11 120.0 . . ?
 C13 C12 H12 120.0 . . ?
 N3 C14 C11 110.4(6) . . ?
 N3 C14 H14A 109.6 . . ?
 N3 C14 H14B 109.6 . . ?
 C11 C14 H14A 109.6 . . ?
 C11 C14 H14B 109.6 . . ?
 H14A C14 H14B 108.1 . . ?
 C15 C20 N4 116.5(4) . . ?
 C15 C20 C19 120.0 . . ?
 C19 C20 N4 123.5(4) . . ?
 C20 C15 N3 117.2(4) . . ?
 C16 C15 N3 122.7(4) . . ?
 C16 C15 C20 120.0 . . ?
 C15 C16 H16 120.0 . . ?
 C17 C16 C15 120.0 . . ?
 C17 C16 H16 120.0 . . ?
 C16 C17 H17 120.0 . . ?
 C16 C17 C18 120.0 . . ?
 C18 C17 H17 120.0 . . ?
 C17 C18 H18 120.0 . . ?
 C17 C18 C19 120.0 . . ?
 C19 C18 H18 120.0 . . ?
 C20 C19 H19 120.0 . . ?
 C18 C19 C20 120.0 . . ?
 C18 C19 H19 120.0 . . ?
 N4 C21 H21A 108.7 . . ?
 N4 C21 H21B 108.7 . . ?
 H21A C21 H21B 107.6 . . ?
 C22 C21 N4 114.3(6) . . ?
 C22 C21 H21A 108.7 . . ?
 C22 C21 H21B 108.7 . . ?
 C27 C22 C21 121.8(5) . . ?
 C27 C22 C23 120.0 . . ?
 C23 C22 C21 118.2(5) . . ?
 C22 C27 H27 120.0 . . ?
 C26 C27 C22 120.0 . . ?
 C26 C27 H27 120.0 . . ?
 C27 C26 H26 120.0 . . ?
 C27 C26 C25 120.0 . . ?
 C25 C26 H26 120.0 . . ?
 C26 C25 C28 120.9(5) . . ?
 C24 C25 C26 120.0 . . ?
 C24 C25 C28 119.1(5) . . ?
 C25 C24 H24 120.0 . . ?
 C23 C24 C25 120.0 . . ?
 C23 C24 H24 120.0 . . ?
 C22 C23 H23 120.0 . . ?
 C24 C23 C22 120.0 . . ?
 C24 C23 H23 120.0 . . ?
 N5 C28 C25 110.6(6) . . ?
 N5 C28 H28A 109.5 . . ?
 N5 C28 H28B 109.5 . . ?
 C25 C28 H28A 109.5 . . ?
 C25 C28 H28B 109.5 . . ?
 H28A C28 H28B 108.1 . . ?
 C34 C29 N5 117.1(5) . . ?
 C34 C29 C30 120.0 . . ?
 C30 C29 N5 122.8(5) . . ?
 C29 C34 N6 118.3(5) . . ?
 C29 C34 C33 120.0 . . ?
 C33 C34 N6 121.5(5) . . ?
 C34 C33 H33 120.0 . . ?
 C32 C33 C34 120.0 . . ?
 C32 C33 H33 120.0 . . ?
 C33 C32 H32 120.0 . . ?
 C31 C32 C33 120.0 . . ?
 C31 C32 H32 120.0 . . ?
 C32 C31 H31 120.0 . . ?
 C32 C31 C30 120.0 . . ?
 C30 C31 H31 120.0 . . ?
 C29 C30 H30 120.0 . . ?
 C31 C30 C29 120.0 . . ?
 C31 C30 H30 120.0 . . ?
 N6 C35 H35A 109.2 . . ?
 N6 C35 H35B 109.2 . . ?
 N6 C35 C36 112.1(6) . . ?
 H35A C35 H35B 107.9 . . ?
 C36 C35 H35A 109.2 . . ?
 C36 C35 H35B 109.2 . . ?
 C41 C36 C35 120.0(5) . . ?
 C41 C36 C37 120.0 . . ?
 C37 C36 C35 120.0(5) . . ?
 C36 C41 H41 120.0 . . ?
 C40 C41 C36 120.0 . . ?
 C40 C41 H41 120.0 . . ?
 C41 C40 H40 120.0 . . ?
 C41 C40 C39 120.0 . . ?
 C39 C40 H40 120.0 . . ?
 C40 C39 C42 121.1(4) . . ?
 C38 C39 C42 118.9(4) . . ?
 C38 C39 C40 120.0 . . ?
 C39 C38 H38 120.0 . . ?
 C39 C38 C37 120.0 . . ?
 C37 C38 H38 120.0 . . ?
 C36 C37 H37 120.0 . . ?
 C38 C37 C36 120.0 . . ?
 C38 C37 H37 120.0 . . ?
 C82 C81 C80 120.0 . . ?
 C82 C81 C84 121.0(6) . . ?
 C80 C81 C84 119.0(6) . . ?
 C81 C82 H82 120.0 . . ?
 C83 C82 C81 120.0 . . ?
 C83 C82 H82 120.0 . . ?
 C82 C83 H83 120.0 . . ?
 C82 C83 C78 120.0 . . ?
 C78 C83 H83 120.0 . . ?
 C83 C78 C77 119.6(9) . . ?
 C79 C78 C83 120.0 . . ?
 C79 C78 C77 120.4(9) . . ?
 C78 C79 H79 120.0 . . ?
 C78 C79 C80 120.0 . . ?
 C80 C79 H79 120.0 . . ?
 C81 C80 H80 120.0 . . ?
 C79 C80 C81 120.0 . . ?
 C79 C80 H80 120.0 . . ?
 N7 C84 H84A 109.0 . . ?
 N7 C84 H84B 109.0 . . ?
 C81 C84 N7 112.8(7) . . ?
 C81 C84 H84A 109.0 . . ?
 C81 C84 H84B 109.0 . . ?
 H84A C84 H84B 107.8 . . ?
 C47 C48 N8 122.3(4) . . ?
 C47 C48 C43 120.0 . . ?
 C43 C48 N8 117.7(4) . . ?
 C48 C47 H47 120.0 . . ?
 C48 C47 C46 120.0 . . ?
 C46 C47 H47 120.0 . . ?
 C47 C46 H46 120.0 . . ?
 C45 C46 C47 120.0 . . ?
 C45 C46 H46 120.0 . . ?
 C46 C45 H45 120.0 . . ?
 C44 C45 C46 120.0 . . ?
 C44 C45 H45 120.0 . . ?
 C45 C44 H44 120.0 . . ?
 C45 C44 C43 120.0 . . ?
 C43 C44 H44 120.0 . . ?
 C48 C43 N7 118.2(4) . . ?
 C44 C43 N7 121.5(4) . . ?
 C44 C43 C48 120.0 . . ?
 N8 C49 H49A 108.7 . . ?
 N8 C49 H49B 108.7 . . ?
 N8 C49 C50 114.1(6) . . ?
 H49A C49 H49B 107.6 . . ?
 C50 C49 H49A 108.7 . . ?
 C50 C49 H49B 108.7 . . ?
 C54 C53 C52 120.0 . . ?
 C54 C53 C56 119.1(6) . . ?
 C52 C53 C56 120.9(6) . . ?
 C53 C54 H54 120.0 . . ?
 C53 C54 C55 120.0 . . ?
 C55 C54 H54 120.0 . . ?
 C54 C55 H55 120.0 . . ?
 C54 C55 C50 120.0 . . ?
 C50 C55 H55 120.0 . . ?
 C55 C50 C49 121.8(5) . . ?
 C51 C50 C49 118.2(5) . . ?
 C51 C50 C55 120.0 . . ?
 C50 C51 H51 120.0 . . ?
 C50 C51 C52 120.0 . . ?
 C52 C51 H51 120.0 . . ?
 C53 C52 H52 120.0 . . ?
 C51 C52 C53 120.0 . . ?
 C51 C52 H52 120.0 . . ?
 N9 C56 C53 111.1(7) . . ?
 N9 C56 H56A 109.4 . . ?
 N9 C56 H56B 109.4 . . ?
 C53 C56 H56A 109.4 . . ?
 C53 C56 H56B 109.4 . . ?
 H56A C56 H56B 108.0 . . ?
 C61 C62 N10 120.9(6) . . ?
 C61 C62 C57 120.0 . . ?
 C57 C62 N10 119.1(6) . . ?
 C62 C61 H61 120.0 . . ?
 C60 C61 C62 120.0 . . ?
 C60 C61 H61 120.0 . . ?
 C61 C60 H60 120.0 . . ?
 C61 C60 C59 120.0 . . ?
 C59 C60 H60 120.0 . . ?
 C60 C59 H59 120.0 . . ?
 C58 C59 C60 120.0 . . ?
 C58 C59 H59 120.0 . . ?
 C59 C58 H58 120.0 . . ?
 C57 C58 C59 120.0 . . ?
 C57 C58 H58 120.0 . . ?
 C62 C57 N9 115.7(5) . . ?
 C58 C57 N9 124.3(5) . . ?
 C58 C57 C62 120.0 . . ?
 N10 C63 H63A 108.6 . . ?
 N10 C63 H63B 108.6 . . ?
 N10 C63 C64 114.6(10) . . ?
 H63A C63 H63B 107.6 . . ?
 C64 C63 H63A 108.6 . . ?
 C64 C63 H63B 108.6 . . ?
 C69 C64 C63 122.4(7) . . ?
 C69 C64 C65 120.0 . . ?
 C65 C64 C63 117.5(7) . . ?
 C64 C69 H69 120.0 . . ?
 C68 C69 C64 120.0 . . ?
 C68 C69 H69 120.0 . . ?
 C69 C68 H68 120.0 . . ?
 C67 C68 C69 120.0 . . ?
 C67 C68 H68 120.0 . . ?
 C68 C67 C66 120.0 . . ?
 C68 C67 C70 118.7(9) . . ?
 C66 C67 C70 121.3(9) . . ?
 C67 C66 H66 120.0 . . ?
 C67 C66 C65 120.0 . . ?
 C65 C66 H66 120.0 . . ?
 C64 C65 H65 120.0 . . ?
 C66 C65 C64 120.0 . . ?
 C66 C65 H65 120.0 . . ?
 N11 C70 C67 105.2(11) . . ?
 N11 C70 H70A 110.7 . . ?
 N11 C70 H70B 110.7 . . ?
 C67 C70 H70A 110.7 . . ?
 C67 C70 H70B 110.7 . . ?
 H70A C70 H70B 108.8 . . ?
 C71 C76 N12 115.2(11) . . ?
 C71 C76 C75 120.0 . . ?
 C75 C76 N12 124.8(11) . . ?
 C76 C71 N11 113.7(11) . . ?
 C76 C71 C72 120.0 . . ?
 C72 C71 N11 125.9(11) . . ?
 C71 C72 H72 120.0 . . ?
 C71 C72 C73 120.0 . . ?
 C73 C72 H72 120.0 . . ?
 C72 C73 H73 120.0 . . ?
 C74 C73 C72 120.0 . . ?
 C74 C73 H73 120.0 . . ?
 C73 C74 H74 120.0 . . ?
 C73 C74 C75 120.0 . . ?
 C75 C74 H74 120.0 . . ?
 C76 C75 H75 120.0 . . ?
 C74 C75 C76 120.0 . . ?
 C74 C75 H75 120.0 . . ?
 N12 C77 H77A 109.2 . . ?
 N12 C77 H77B 109.2 . . ?
 C78 C77 N12 111.8(11) . . ?
 C78 C77 H77A 109.2 . . ?
 C78 C77 H77B 109.2 . . ?
 H77A C77 H77B 107.9 . . ?
 N1S C1S C2S 179.0(11) . . ?
 H4SA C4S H4SB 109.5 . . ?
 H4SA C4S H4SC 109.5 . . ?
 H4SB C4S H4SC 109.5 . . ?
 C3S C4S H4SA 109.5 . . ?
 C3S C4S H4SB 109.5 . . ?
 C3S C4S H4SC 109.5 . . ?
 N2S C3S C4S 162(5) . . ?
 C2B C3B H3B 126.1 . . ?
 C4B C3B H3B 126.1 . . ?
 C4B C3B C2B 107.8(11) . . ?
 C3B C2B H2B 126.7 . . ?
 C1B C2B C3B 106.7(11) . . ?
 C1B C2B H2B 126.7 . . ?
 C2B C1B O1B 110.0(11) . . ?
 C4B O1B C1B 105.1(11) . . ?
 C3B C4B O1B 110.4(11) . . ?
 C3B C4B C5B 137.1(19) . . ?
 O1B C4B C5B 112.4(14) . . ?
 O2A C6A H6AA 111.7 . . ?
 O2A C6A H6AB 111.7 . . ?
 O2A C6A C5A 100(4) . . ?
 H6AA C6A H6AB 109.5 . . ?
 C5A C6A H6AA 111.7 . . ?
 C5A C6A H6AB 111.7 . . ?
 C5A O1A C2A 106.1(12) . . ?
 O1A C5A C6A 111(4) . . ?
 C4A C5A C6A 139(4) . . ?
 C4A C5A O1A 109.8(12) . . ?
 C5A C4A H4AA 126.7 . . ?
 C5A C4A C3A 106.6(12) . . ?
 C3A C4A H4AA 126.7 . . ?
 C4A C3A H3AA 126.6 . . ?
 C2A C3A C4A 106.8(12) . . ?
 C2A C3A H3AA 126.6 . . ?
 O1A C2A C1A 120(4) . . ?
 C3A C2A O1A 109.3(11) . . ?
 C3A C2A C1A 131(5) . . ?
 O2B C5B C4B 93.7(13) . . ?

loop_
  _geom_torsion_atom_site_label_1
  _geom_torsion_atom_site_label_2
  _geom_torsion_atom_site_label_3
  _geom_torsion_atom_site_label_4
  _geom_torsion
  _geom_torsion_site_symmetry_1
  _geom_torsion_site_symmetry_2
  _geom_torsion_site_symmetry_3
  _geom_torsion_site_symmetry_4
  _geom_torsion_publ_flag
 Pd1 N1 C42 C39 -52.7(7) . . . . ?
 Pd1 N1 C1 C2 -166.4(2) . . . . ?
 Pd1 N1 C1 C6 5.4(5) . . . . ?
 Pd1 N2 C6 C1 -23.1(4) . . . . ?
 Pd1 N2 C6 C5 161.0(3) . . . . ?
 Pd1 N2 C7 C8 -169.8(4) . . . . ?
 Pd2 N3 C14 C11 -54.4(8) . . . . ?
 Pd2 N3 C15 C20 7.3(5) . . . . ?
 Pd2 N3 C15 C16 -169.2(3) . . . . ?
 Pd2 N4 C20 C15 -15.0(5) . . . . ?
 Pd2 N4 C20 C19 166.9(3) . . . . ?
 Pd2 N4 C21 C22 -162.2(6) . . . . ?
 Pd3 N5 C28 C25 -49.6(9) . . . . ?
 Pd3 N5 C29 C34 7.4(5) . . . . ?
 Pd3 N5 C29 C30 -169.3(3) . . . . ?
 Pd3 N6 C34 C29 -18.4(5) . . . . ?
 Pd3 N6 C34 C33 166.1(3) . . . . ?
 Pd3 N6 C35 C36 -174.5(5) . . . . ?
 Pd4 N7 C84 C81 47.5(9) . . . . ?
 Pd4 N7 C43 C48 -7.6(6) . . . . ?
 Pd4 N7 C43 C44 166.1(3) . . . . ?
 Pd4 N8 C48 C47 -162.8(3) . . . . ?
 Pd4 N8 C48 C43 18.6(5) . . . . ?
 Pd4 N8 C49 C50 175.8(5) . . . . ?
 Pd5 N9 C56 C53 -69.7(10) . . . . ?
 Pd5 N9 C57 C62 18.5(6) . . . . ?
 Pd5 N9 C57 C58 -163.8(3) . . . . ?
 Pd5 N10 C62 C61 164.7(4) . . . . ?
 Pd5 N10 C62 C57 -16.0(7) . . . . ?
 Pd5 N10 C63 C64 -60.8(11) . . . . ?
 Pd6 N11 C70 C67 39.5(16) . . . . ?
 Pd6 N11 C71 C76 -11.0(9) . . . . ?
 Pd6 N11 C71 C72 161.7(6) . . . . ?
 Pd6 N12 C76 C71 20.5(9) . . . . ?
 Pd6 N12 C76 C75 -159.9(7) . . . . ?
 Pd6 N12 C77 C78 -179.2(10) . . . . ?
 Cl11 Pd6 N11 C70 66.6(11) . . . . ?
 Cl11 Pd6 N11 C71 -160.6(7) . . . . ?
 N1 C42 C39 C40 -81.4(7) . . . . ?
 N1 C42 C39 C38 97.3(6) . . . . ?
 N1 C1 C2 C3 171.6(5) . . . . ?
 N1 C1 C6 N2 12.1(5) . . . . ?
 N1 C1 C6 C5 -171.9(4) . . . . ?
 N2 C7 C8 C9 83.7(6) . . . . ?
 N2 C7 C8 C13 -93.2(6) . . . . ?
 N3 C15 C16 C17 176.4(5) . . . . ?
 N4 C20 C15 N3 5.3(5) . . . . ?
 N4 C20 C15 C16 -178.1(4) . . . . ?
 N4 C20 C19 C18 178.0(4) . . . . ?
 N4 C21 C22 C27 -97.1(7) . . . . ?
 N4 C21 C22 C23 83.3(8) . . . . ?
 N5 C29 C34 N6 7.6(6) . . . . ?
 N5 C29 C34 C33 -176.9(5) . . . . ?
 N5 C29 C30 C31 176.7(5) . . . . ?
 N6 C34 C33 C32 175.4(6) . . . . ?
 N6 C35 C36 C41 -101.9(7) . . . . ?
 N6 C35 C36 C37 76.4(7) . . . . ?
 N8 C48 C47 C46 -178.5(5) . . . . ?
 N8 C48 C43 N7 -7.6(6) . . . . ?
 N8 C48 C43 C44 178.6(5) . . . . ?
 N8 C49 C50 C55 101.6(6) . . . . ?
 N8 C49 C50 C51 -77.3(7) . . . . ?
 N10 C62 C61 C60 179.3(7) . . . . ?
 N10 C62 C57 N9 -1.5(7) . . . . ?
 N10 C62 C57 C58 -179.4(6) . . . . ?
 N10 C63 C64 C69 98.7(10) . . . . ?
 N10 C63 C64 C65 -83.8(11) . . . . ?
 N11 C71 C72 C73 -172.3(11) . . . . ?
 N12 Pd6 N11 C70 -115.5(12) . . . . ?
 N12 Pd6 N11 C71 17.3(7) . . . . ?
 N12 C76 C71 N11 -7.2(10) . . . . ?
 N12 C76 C71 C72 179.6(7) . . . . ?
 N12 C76 C75 C74 -179.6(8) . . . . ?
 C42 N1 C1 C2 63.5(6) . . . . ?
 C42 N1 C1 C6 -124.7(5) . . . . ?
 C42 C39 C38 C37 -178.7(5) . . . . ?
 C1 N1 C42 C39 72.2(7) . . . . ?
 C1 C2 C3 C4 0.0 . . . . ?
 C2 C1 C6 N2 -176.0(4) . . . . ?
 C2 C1 C6 C5 0.0 . . . . ?
 C2 C3 C4 C5 0.0 . . . . ?
 C3 C4 C5 C6 0.0 . . . . ?
 C4 C5 C6 N2 175.8(4) . . . . ?
 C4 C5 C6 C1 0.0 . . . . ?
 C6 N2 C7 C8 67.0(7) . . . . ?
 C6 C1 C2 C3 0.0 . . . . ?
 C7 N2 C6 C1 102.4(5) . . . . ?
 C7 N2 C6 C5 -73.5(6) . . . . ?
 C7 C8 C13 C12 176.9(5) . . . . ?
 C11 C10 C9 C8 0.0 . . . . ?
 C10 C11 C12 C13 0.0 . . . . ?
 C10 C11 C14 N3 103.7(6) . . . . ?
 C10 C9 C8 C7 -177.0(5) . . . . ?
 C10 C9 C8 C13 0.0 . . . . ?
 C9 C8 C13 C12 0.0 . . . . ?
 C8 C13 C12 C11 0.0 . . . . ?
 C12 C11 C10 C9 0.0 . . . . ?
 C12 C11 C14 N3 -74.5(7) . . . . ?
 C14 N3 C15 C20 -127.8(5) . . . . ?
 C14 N3 C15 C16 55.7(6) . . . . ?
 C14 C11 C10 C9 -178.2(5) . . . . ?
 C14 C11 C12 C13 178.1(5) . . . . ?
 C20 N4 C21 C22 76.9(8) . . . . ?
 C20 C15 C16 C17 0.0 . . . . ?
 C15 N3 C14 C11 77.0(8) . . . . ?
 C15 C20 C19 C18 0.0 . . . . ?
 C15 C16 C17 C18 0.0 . . . . ?
 C16 C17 C18 C19 0.0 . . . . ?
 C17 C18 C19 C20 0.0 . . . . ?
 C19 C20 C15 N3 -176.6(5) . . . . ?
 C19 C20 C15 C16 0.0 . . . . ?
 C21 N4 C20 C15 105.6(5) . . . . ?
 C21 N4 C20 C19 -72.5(6) . . . . ?
 C21 C22 C27 C26 -179.6(6) . . . . ?
 C21 C22 C23 C24 179.6(6) . . . . ?
 C22 C27 C26 C25 0.0 . . . . ?
 C27 C22 C23 C24 0.0 . . . . ?
 C27 C26 C25 C24 0.0 . . . . ?
 C27 C26 C25 C28 177.7(6) . . . . ?
 C26 C25 C24 C23 0.0 . . . . ?
 C26 C25 C28 N5 -87.1(8) . . . . ?
 C25 C24 C23 C22 0.0 . . . . ?
 C24 C25 C28 N5 90.6(8) . . . . ?
 C23 C22 C27 C26 0.0 . . . . ?
 C28 N5 C29 C34 -124.6(6) . . . . ?
 C28 N5 C29 C30 58.7(7) . . . . ?
 C28 C25 C24 C23 -177.7(6) . . . . ?
 C29 N5 C28 C25 78.7(9) . . . . ?
 C29 C34 C33 C32 0.0 . . . . ?
 C34 N6 C35 C36 63.0(8) . . . . ?
 C34 C29 C30 C31 0.0 . . . . ?
 C34 C33 C32 C31 0.0 . . . . ?
 C33 C32 C31 C30 0.0 . . . . ?
 C32 C31 C30 C29 0.0 . . . . ?
 C30 C29 C34 N6 -175.6(6) . . . . ?
 C30 C29 C34 C33 0.0 . . . . ?
 C35 N6 C34 C29 105.8(6) . . . . ?
 C35 N6 C34 C33 -69.7(7) . . . . ?
 C35 C36 C41 C40 178.3(5) . . . . ?
 C35 C36 C37 C38 -178.3(5) . . . . ?
 C36 C41 C40 C39 0.0 . . . . ?
 C41 C36 C37 C38 0.0 . . . . ?
 C41 C40 C39 C42 178.7(5) . . . . ?
 C41 C40 C39 C38 0.0 . . . . ?
 C40 C39 C38 C37 0.0 . . . . ?
 C39 C38 C37 C36 0.0 . . . . ?
 C37 C36 C41 C40 0.0 . . . . ?
 C81 C82 C83 C78 0.0 . . . . ?
 C82 C81 C80 C79 0.0 . . . . ?
 C82 C81 C84 N7 91.7(8) . . . . ?
 C82 C83 C78 C79 0.0 . . . . ?
 C82 C83 C78 C77 -178.2(8) . . . . ?
 C83 C78 C79 C80 0.0 . . . . ?
 C83 C78 C77 N12 95.3(13) . . . . ?
 C78 C79 C80 C81 0.0 . . . . ?
 C79 C78 C77 N12 -82.8(13) . . . . ?
 C80 C81 C82 C83 0.0 . . . . ?
 C80 C81 C84 N7 -89.2(8) . . . . ?
 C84 N7 C43 C48 119.1(6) . . . . ?
 C84 N7 C43 C44 -67.2(8) . . . . ?
 C84 C81 C82 C83 179.1(6) . . . . ?
 C84 C81 C80 C79 -179.1(6) . . . . ?
 C48 N8 C49 C50 -61.9(8) . . . . ?
 C48 C47 C46 C45 0.0 . . . . ?
 C47 C48 C43 N7 173.8(6) . . . . ?
 C47 C48 C43 C44 0.0 . . . . ?
 C47 C46 C45 C44 0.0 . . . . ?
 C46 C45 C44 C43 0.0 . . . . ?
 C45 C44 C43 N7 -173.6(6) . . . . ?
 C45 C44 C43 C48 0.0 . . . . ?
 C43 N7 C84 C81 -76.0(9) . . . . ?
 C43 C48 C47 C46 0.0 . . . . ?
 C49 N8 C48 C47 73.1(6) . . . . ?
 C49 N8 C48 C43 -105.5(6) . . . . ?
 C49 C50 C51 C52 179.0(6) . . . . ?
 C53 C54 C55 C50 0.0 . . . . ?
 C54 C53 C52 C51 0.0 . . . . ?
 C54 C53 C56 N9 93.3(9) . . . . ?
 C54 C55 C50 C49 -178.9(6) . . . . ?
 C54 C55 C50 C51 0.0 . . . . ?
 C55 C50 C51 C52 0.0 . . . . ?
 C50 C51 C52 C53 0.0 . . . . ?
 C52 C53 C54 C55 0.0 . . . . ?
 C52 C53 C56 N9 -86.8(8) . . . . ?
 C56 N9 C57 C62 -117.9(7) . . . . ?
 C56 N9 C57 C58 59.8(9) . . . . ?
 C56 C53 C54 C55 179.9(6) . . . . ?
 C56 C53 C52 C51 -179.9(6) . . . . ?
 C62 N10 C63 C64 174.6(8) . . . . ?
 C62 C61 C60 C59 0.0 . . . . ?
 C61 C62 C57 N9 177.8(6) . . . . ?
 C61 C62 C57 C58 0.0 . . . . ?
 C61 C60 C59 C58 0.0 . . . . ?
 C60 C59 C58 C57 0.0 . . . . ?
 C59 C58 C57 N9 -177.6(7) . . . . ?
 C59 C58 C57 C62 0.0 . . . . ?
 C57 N9 C56 C53 61.0(10) . . . . ?
 C57 C62 C61 C60 0.0 . . . . ?
 C63 N10 C62 C61 -65.2(9) . . . . ?
 C63 N10 C62 C57 114.1(8) . . . . ?
 C63 C64 C69 C68 177.5(10) . . . . ?
 C63 C64 C65 C66 -177.6(10) . . . . ?
 C64 C69 C68 C67 0.0 . . . . ?
 C69 C64 C65 C66 0.0 . . . . ?
 C69 C68 C67 C66 0.0 . . . . ?
 C69 C68 C67 C70 -179.6(6) . . . . ?
 C68 C67 C66 C65 0.0 . . . . ?
 C68 C67 C70 N11 99.7(12) . . . . ?
 C67 C66 C65 C64 0.0 . . . . ?
 C66 C67 C70 N11 -79.9(12) . . . . ?
 C65 C64 C69 C68 0.0 . . . . ?
 C70 N11 C71 C76 130.8(11) . . . . ?
 C70 N11 C71 C72 -56.5(11) . . . . ?
 C70 C67 C66 C65 179.6(6) . . . . ?
 C76 N12 C77 C78 -57.0(19) . . . . ?
 C76 C71 C72 C73 0.0 . . . . ?
 C71 N11 C70 C67 -94.5(14) . . . . ?
 C71 C76 C75 C74 0.0 . . . . ?
 C71 C72 C73 C74 0.0 . . . . ?
 C72 C73 C74 C75 0.0 . . . . ?
 C73 C74 C75 C76 0.0 . . . . ?
 C75 C76 C71 N11 173.1(9) . . . . ?
 C75 C76 C71 C72 0.0 . . . . ?
 C77 N12 C76 C71 -101.4(13) . . . . ?
 C77 N12 C76 C75 78.2(14) . . . . ?
 C77 C78 C79 C80 178.1(8) . . . . ?
 C3B C2B C1B O1B 2(3) . . . . ?
 C3B C4B C5B O2B 176(4) . . . . ?
 C2B C3B C4B O1B 0(4) . . . . ?
 C2B C3B C4B C5B 177(5) . . . . ?
 C2B C1B O1B C4B -1(2) . . . . ?
 C1B O1B C4B C3B 1(2) . . . . ?
 C1B O1B C4B C5B -177(4) . . . . ?
 O1B C4B C5B O2B -7(5) . . . . ?
 C4B C3B C2B C1B -1(4) . . . . ?
 O2A C6A C5A O1A -95(6) . . . . ?
 O2A C6A C5A C4A 83(9) . . . . ?
 C6A C5A C4A C3A 170(6) . . . . ?
 O1A C5A C4A C3A -12(7) . . . . ?
 C5A O1A C2A C3A -3(7) . . . . ?
 C5A O1A C2A C1A 177(6) . . . . ?
 C5A C4A C3A C2A 10(7) . . . . ?
 C4A C3A C2A O1A -4(8) . . . . ?
 C4A C3A C2A C1A 176(7) . . . . ?
 C2A O1A C5A C6A -172(4) . . . . ?
 C2A O1A C5A C4A 9(6) . . . . ?

_shelx_res_file
;
TITL xcalibur
    shelxl.res
    created by SHELXL-2018/3 at 19:06:19 on 29-Nov-2022
CELL 1.54184 19.6894 52.7043 14.2708 90 90.9211 90
ZERR 4 0.00011 0.0004 0.00007 0 0.0005 0
LATT 1
SYMM -X,0.5+Y,0.5-Z
SFAC C H Cl N O Pd
UNIT 382.89 374.85 48 55 28.98 24
DFIX 2.23 C5A C3A
ISOR 0.02 0.04 O3W
FLAT N4 C20 C19 C16 C15 N3
SIMU 0.02 0.04 1.7 C19 C18 C17 C16 C15 C20 N4 N3
RIGU 0.002 0.002 C19 C18 C17 C16 C15 C20 N4 N3
DFIX 2.23 C2A C4A
ISOR 0.005 0.001 C20
DFIX 1.42 C2B C3B
DFIX 1.42 C3A C4A
DFIX 1.36 C2B C1B
DFIX 1.36 C4A C5A
DFIX 2.25 C4A O1A
SIMU 0.04 0.08 1.7 C2A C3A C4A C5A O1A
DFIX 2.23 C1B C3B
RIGU O1A C2A C3A C4A C5A
DFIX 1.23 C5B O2B
ISOR 0.05 0.1 C1A C2A C3A C4A O1A C5A O2A C6A
DFIX 1.36 C3A C2A
DFIX 1.36 C3B C4B
DFIX 1.37 O1A C5A
DFIX 2.23 C4B C2B
DFIX 2.2 C1B C4B
DFIX 1.37 O1A C2A
DFIX 2.25 O1A C3A
DFIX 1.43 C5B C4B
DFIX 1.98 C4B O2B
DFIX 2.25 O1B C2B
DFIX 2.2 C2A C5A
DFIX 1.44 C2A C1A
DFIX 2.25 O1B C3B
DFIX 1.37 C1B O1B
DFIX 1.42 C2A C1A C6A O2A
DFIX 2.39 C5B O1B
DFIX 2 O2B O1B
DFIX 1.37 O1B C4B
FLAT C4B O1B C1B C2B C3B
SIMU 0.005 0.01 1.7 C5B O2B
SIMU 0.005 0.01 1.7 C5B C4B
SIMU 0.02 0.04 1.7 C1B
SIMU 0.005 0.01 1.7 C1B O1B C4B C3B C2B
RIGU 0.0005 0.0005 C5B O2B
RIGU 0.0005 0.0005 C4B C5B
RIGU 0.002 0.002 C1B
RIGU 0.0005 0.0005 O1B C1B C2B C3B C4B
ISOR O2B C5B C4B C3B O1B H3B C2B C1B H2B
FLAT N10 Pd5 Cl10 Cl9 N9
FLAT N8 C48 C47 C44 C43 N7
FLAT N8 Pd4 Cl8 Cl7 N7
FLAT C75 C76 N12 C72 C71 N11
FLAT C70 C67 C66 C65 C68 C69 C64 C63
FLAT N6 Pd3 Cl6 Cl5 N5
FLAT N5 N6 C29 C34 C33 C30
FLAT N4 Pd2 Cl4 Cl3 N3
FLAT N2 C6 C5 C4 C3 C2 C1 N1
FLAT N2 Pd1 Cl2 Cl1 N1
SIMU 0.04 0.08 1.7 C2A
SIMU 0.04 0.08 1.7 C5A C6A O2A
SIMU 0.04 0.08 1.7 C2A C1A
RIGU C2A
RIGU C5A C6A O2A
RIGU C1A C2A
ISOR O9W
ISOR O7W
RIGU 0.002 0.002 N12 C76 C75 C74 C73 C72 C71 N11 C70
ISOR 0.01 0.02 C62
RIGU 0.002 0.002 C62 C57 C58 C59 C60 C61
ISOR 0.05 0.1 O4W
ISOR O5W
RIGU 0.002 0.002 N2S C3S C4S

L.S. 10
PLAN  124
SIZE 0.088 0.195 0.277
TEMP -180
CONF
WPDB -2
HTAB
BOND $H
LIST 6
MORE -1
fmap 2
acta
SHEL 17.673792 0.830009
OMIT 1 5 1
OMIT 2 4 0
OMIT -2 2 1
OMIT 0 6 0
OMIT 0 3 1
OMIT 5 4 1
OMIT 1 10 2
OMIT 1 13 0
OMIT 0 8 2
OMIT 0 5 1
OMIT 2 3 1
OMIT -18 2 5
OMIT 1 3 0
OMIT -3 10 2
OMIT -2 7 3
OMIT 0 11 2
OMIT 4 6 2
OMIT 2 0 2
REM <olex2.extras>
REM <HklSrc "%./shelxl.hkl">
REM </olex2.extras>

WGHT    0.120100  122.002502
FVAR       0.13681   0.73277   0.76520
PD1   6    0.581253    0.489291    0.511167    11.00000    0.02269    0.04848 =
         0.01373    0.00343    0.00097   -0.00103
PD2   6    0.712338    0.522817   -0.097642    11.00000    0.03017    0.06245 =
         0.02025    0.00099    0.00229    0.00076
PD3   6    1.030093    0.486302    0.327628    11.00000    0.02615    0.05872 =
         0.03207    0.00447    0.00089    0.00448
PD4   6    0.564865    0.576383    0.215670    11.00000    0.04938    0.05429 =
         0.02397    0.00588    0.00474   -0.00366
PD5   6    0.799221    0.663046    0.734823    11.00000    0.07309    0.04257 =
         0.09543   -0.01606    0.01014   -0.00413
PD6   6    0.654460    0.746026    0.273192    11.00000    0.20118    0.06139 =
         0.12946    0.03230    0.06958    0.03227
CL1   3    0.578309    0.493303    0.672019    11.00000    0.03246    0.05944 =
         0.01508    0.00262   -0.00221    0.00157
CL2   3    0.578708    0.532664    0.485148    11.00000    0.02900    0.04998 =
         0.02110    0.00553   -0.00081   -0.00284
CL3   3    0.627667    0.551301   -0.129752    11.00000    0.04013    0.06456 =
         0.04623    0.00444   -0.00018    0.00823
CL4   3    0.790809    0.554169   -0.066399    11.00000    0.04408    0.06905 =
         0.03871   -0.00380    0.00657   -0.00770
CL5   3    1.123981    0.502363    0.253034    11.00000    0.03102    0.07331 =
         0.03781    0.00396    0.00453   -0.00123
CL6   3    1.001819    0.525041    0.390139    11.00000    0.04970    0.05765 =
         0.04018    0.00562    0.00523    0.00531
CL7   3    0.503493    0.574688    0.077111    11.00000    0.06221    0.08168 =
         0.03140    0.00675   -0.00196   -0.00727
CL8   3    0.470067    0.582736    0.304343    11.00000    0.04863    0.06493 =
         0.03246    0.01201    0.00595   -0.00322
CL9   3    0.908078    0.649590    0.767275    11.00000    0.07345    0.07152 =
         0.15172   -0.02994   -0.00078    0.00398
CL10  3    0.836123    0.703114    0.696108    11.00000    0.09457    0.04602 =
         0.17492   -0.01096    0.03149   -0.01162
CL11  3    0.654409    0.784827    0.347020    11.00000    0.29009    0.05361 =
         0.16627    0.03036    0.12843    0.04088
CL12  3    0.537476    0.742021    0.276067    11.00000    0.17858    0.14675 =
         0.17488    0.03662    0.05525    0.05768
N1    4    0.588209    0.450495    0.523664    11.00000    0.02006    0.05743 =
         0.02554    0.00425    0.00353   -0.00300
AFIX  13
H1    2    0.553285    0.445346    0.570085    11.00000   -1.20000
AFIX   0
N2    4    0.573020    0.482656    0.371947    11.00000    0.02192    0.05229 =
         0.02217    0.00538    0.00045   -0.00020
AFIX  13
H2    2    0.535298    0.493565    0.347044    11.00000   -1.20000
AFIX   0
N3    4    0.652263    0.492764   -0.132623    11.00000    0.03327    0.07126 =
         0.01476    0.00666    0.00176    0.00356
AFIX  13
H3    2    0.637906    0.496090   -0.199025    11.00000   -1.20000
AFIX   0
N4    4    0.782436    0.495714   -0.065566    11.00000    0.02861    0.06788 =
         0.02236   -0.00023    0.00432    0.00440
AFIX  13
H4    2    0.826712    0.500600   -0.093807    11.00000   -1.20000
AFIX   0
N5    4    1.046996    0.450719    0.276132    11.00000    0.02923    0.06508 =
         0.04109   -0.00335    0.00158    0.00952
AFIX  13
H5    2    1.095468    0.446813    0.292402    11.00000   -1.20000
AFIX   0
N6    4    0.950554    0.469875    0.393316    11.00000    0.02571    0.06068 =
         0.03735    0.00626    0.00179    0.00211
AFIX  13
H6    2    0.951991    0.475557    0.460177    11.00000   -1.20000
AFIX   0

N7    4    0.654672    0.571514    0.146239    11.00000    0.05703    0.06266 =
         0.02418    0.00804    0.00490    0.00036
AFIX  13
H7    2    0.648556    0.556648    0.103385    11.00000   -1.20000
AFIX   0
N8    4    0.624808    0.576702    0.334403    11.00000    0.04589    0.04249 =
         0.02847    0.00684    0.00951   -0.00124
AFIX  13
H8    2    0.603261    0.565293    0.381373    11.00000   -1.20000
AFIX   0
N9    4    0.762987    0.630007    0.783292    11.00000    0.07510    0.04777 =
         0.05432   -0.00931   -0.00322   -0.00155
AFIX  13
H9A   2    0.786650    0.627698    0.845233    11.00000   -1.20000
AFIX   0
N10   4    0.700001    0.670899    0.709750    11.00000    0.07473    0.06141 =
         0.10424   -0.03863    0.00753   -0.00240
AFIX  13
H10A  2    0.692102    0.688505    0.733313    11.00000   -1.20000
AFIX   0
N11   4    0.748296    0.746511    0.269818    11.00000    0.24318    0.05808 =
         0.12807    0.05618    0.08920    0.05001
AFIX  13
H11   2    0.758331    0.763492    0.242011    11.00000   -1.20000
AFIX   0
N12   4    0.661774    0.712624    0.203569    11.00000    0.19093    0.06633 =
         0.11320    0.03443    0.06263    0.03131
AFIX  13
H12A  2    0.624915    0.712009    0.154589    11.00000   -1.20000
AFIX   0

N1S   4    0.832109    0.554331    0.598550    11.00000    0.04478    0.06446 =
         0.06417    0.01586   -0.01369    0.00354
C2S   1    0.722310    0.532136    0.654027    11.00000    0.03885    0.06104 =
         0.03446    0.00230    0.00090   -0.00365
AFIX 137
H2SA  2    0.696995    0.525746    0.599250    11.00000   -1.50000
H2SB  2    0.694074    0.544244    0.688024    11.00000   -1.50000
H2SC  2    0.734391    0.517936    0.695378    11.00000   -1.50000
AFIX   0

C42   1    0.654050    0.440168    0.558922    11.00000    0.02977    0.05444 =
         0.02554    0.00749   -0.00154    0.00586
AFIX  23
H42A  2    0.652788    0.421415    0.555286    11.00000   -1.20000
H42B  2    0.660301    0.444931    0.625609    11.00000   -1.20000
AFIX  66
C1    1    0.566182    0.439776    0.433167    11.00000    0.02079    0.05915 =
         0.02528    0.00038    0.00235   -0.00654
C2    1    0.551229    0.414124    0.423525    11.00000    0.03843    0.05371 =
         0.04176    0.00327    0.00585    0.00159
AFIX  43
H2A   2    0.560872    0.402746    0.473628    11.00000   -1.20000
AFIX  65
C3    1    0.522169    0.405120    0.340576    11.00000    0.05035    0.05678 =
         0.05309   -0.01243    0.00665   -0.00792
AFIX  43
H3A   2    0.511949    0.387588    0.333987    11.00000   -1.20000
AFIX  65
C4    1    0.508061    0.421767    0.267268    11.00000    0.03431    0.07010 =
         0.03815   -0.01574    0.00241   -0.00320
AFIX  43
H4A   2    0.488199    0.415613    0.210576    11.00000   -1.20000
AFIX  65
C5    1    0.523013    0.447419    0.276908    11.00000    0.03500    0.06328 =
         0.02215   -0.00338    0.00171   -0.00150
AFIX  43
H5A   2    0.513371    0.458797    0.226805    11.00000   -1.20000
AFIX  65
C6    1    0.552074    0.456424    0.359857    11.00000    0.02348    0.05400 =
         0.02988    0.00014    0.00811   -0.00322
AFIX   0
C7    1    0.636881    0.490115    0.320882    11.00000    0.02332    0.06092 =
         0.02020    0.00297    0.00212   -0.00879
AFIX  23
H7A   2    0.674036    0.478309    0.338556    11.00000   -1.20000
H7B   2    0.650715    0.507406    0.340440    11.00000   -1.20000
AFIX  66
C11   1    0.599920    0.488754    0.023520    11.00000    0.02387    0.06675 =
         0.02318    0.00711    0.00326   -0.00757
C10   1    0.584420    0.510218    0.075577    11.00000    0.03199    0.06141 =
         0.02835    0.00773    0.00340    0.00485
AFIX  43
H10   2    0.564799    0.524608    0.045570    11.00000   -1.20000
AFIX  65
C9    1    0.597628    0.510628    0.171540    11.00000    0.03208    0.05909 =
         0.02053    0.00531    0.00629    0.00070
AFIX  43
H9    2    0.587035    0.525298    0.207119    11.00000   -1.20000
AFIX  65
C8    1    0.626336    0.489573    0.215446    11.00000    0.02331    0.06341 =
         0.01634    0.00267    0.00231   -0.00772
C13   1    0.641836    0.468108    0.163390    11.00000    0.03379    0.05756 =
         0.02101    0.00511    0.00327    0.00379
AFIX  43
H13   2    0.661457    0.453719    0.193398    11.00000   -1.20000
AFIX  65
C12   1    0.628628    0.467698    0.067427    11.00000    0.04314    0.06259 =
         0.02669   -0.00217    0.01430   -0.00091
AFIX  43
H12   2    0.639222    0.453028    0.031848    11.00000   -1.20000
AFIX   0
C14   1    0.586720    0.489362   -0.081314    11.00000    0.03345    0.07202 =
         0.02374    0.00509    0.00130   -0.00440
AFIX  23
H14A  2    0.564751    0.473320   -0.101396    11.00000   -1.20000
H14B  2    0.555477    0.503512   -0.096976    11.00000   -1.20000
AFIX  66
C20   1    0.759645    0.471006   -0.107271    11.00000    0.02851    0.05824 =
         0.00950    0.01039    0.00464    0.00944
C15   1    0.692194    0.469617   -0.137092    11.00000    0.03424    0.07128 =
         0.01650    0.00075   -0.00023    0.00292
C16   1    0.666602    0.447103   -0.174094    11.00000    0.05654    0.07300 =
         0.03022   -0.00267   -0.00187   -0.00225
AFIX  43
H16   2    0.620502    0.446154   -0.194476    11.00000   -1.20000
AFIX  65
C17   1    0.708462    0.425979   -0.181275    11.00000    0.06984    0.07284 =
         0.03406   -0.00965    0.00014    0.00381
AFIX  43
H17   2    0.690971    0.410592   -0.206564    11.00000   -1.20000
AFIX  65
C18   1    0.775914    0.427368   -0.151454    11.00000    0.06793    0.07218 =
         0.05534   -0.00837   -0.00040    0.01263
AFIX  43
H18   2    0.804523    0.412930   -0.156361    11.00000   -1.20000
AFIX  65
C19   1    0.801506    0.449881   -0.114452    11.00000    0.04722    0.06893 =
         0.04287   -0.00013   -0.00054    0.01660
AFIX  43
H19   2    0.847606    0.450830   -0.094070    11.00000   -1.20000
AFIX   0
C21   1    0.791426    0.494785    0.040979    11.00000    0.02928    0.08137 =
         0.02446    0.00201   -0.00392    0.00618
AFIX  23
H21A  2    0.791382    0.512360    0.065467    11.00000   -1.20000
H21B  2    0.751971    0.485869    0.067777    11.00000   -1.20000
AFIX  66
C22   1    0.855297    0.481806    0.074160    11.00000    0.02629    0.07964 =
         0.03094    0.00341   -0.00293   -0.00082
C27   1    0.855739    0.456512    0.101734    11.00000    0.03244    0.07379 =
         0.03527    0.00349   -0.00746   -0.01024
AFIX  43
H27   2    0.814908    0.446912    0.099534    11.00000   -1.20000
AFIX  65
C26   1    0.915924    0.445263    0.132527    11.00000    0.03920    0.06756 =
         0.04771    0.00199   -0.00145    0.00130
AFIX  43
H26   2    0.916226    0.427975    0.151373    11.00000   -1.20000
AFIX  65
C25   1    0.975667    0.459309    0.135747    11.00000    0.02501    0.07544 =
         0.03547   -0.00807   -0.00241   -0.00068
C24   1    0.975226    0.484604    0.108173    11.00000    0.03105    0.07954 =
         0.03354    0.00094    0.00159   -0.01139
AFIX  43
H24   2    1.016057    0.494204    0.110373    11.00000   -1.20000
AFIX  65
C23   1    0.915041    0.495853    0.077379    11.00000    0.03790    0.06590 =
         0.03336    0.00205   -0.00453   -0.00838
AFIX  43
H23   2    0.914739    0.513141    0.058533    11.00000   -1.20000
AFIX   0
C28   1    1.041253    0.447743    0.172483    11.00000    0.02542    0.08049 =
         0.05080   -0.00508    0.00405    0.00775
AFIX  23
H28A  2    1.042521    0.429495    0.156149    11.00000   -1.20000
H28B  2    1.080290    0.456149    0.142549    11.00000   -1.20000
AFIX  66
C29   1    1.007353    0.432755    0.328798    11.00000    0.03884    0.06768 =
         0.04920    0.00760   -0.00227    0.00077
C34   1    0.961620    0.442625    0.392421    11.00000    0.04594    0.05031 =
         0.04411    0.00397   -0.00872    0.01100
C33   1    0.924341    0.426393    0.448591    11.00000    0.04221    0.06966 =
         0.08096    0.02367   -0.00300   -0.00086
AFIX  43
H33   2    0.893084    0.433138    0.492074    11.00000   -1.20000
AFIX  65
C32   1    0.932795    0.400291    0.441137    11.00000    0.06050    0.06216 =
         0.11409    0.02425    0.01752    0.00144
AFIX  43
H32   2    0.907316    0.389197    0.479527    11.00000   -1.20000
AFIX  65
C31   1    0.978528    0.390421    0.377514    11.00000    0.07154    0.05596 =
         0.13653    0.01155    0.01037    0.01094
AFIX  43
H31   2    0.984305    0.372581    0.372421    11.00000   -1.20000
AFIX  65
C30   1    1.015807    0.406652    0.321344    11.00000    0.04763    0.05859 =
         0.08834   -0.00449   -0.00078    0.01133
AFIX  43
H30   2    1.047064    0.399907    0.277861    11.00000   -1.20000
AFIX   0
C35   1    0.883393    0.478793    0.350395    11.00000    0.02478    0.06073 =
         0.03972    0.01016    0.00208    0.00994
AFIX  23
H35A  2    0.880114    0.472946    0.284552    11.00000   -1.20000
H35B  2    0.882290    0.497573    0.350185    11.00000   -1.20000
AFIX  66
C36   1    0.822542    0.468824    0.403946    11.00000    0.02652    0.06295 =
         0.03459    0.00388    0.00285    0.01147
C41   1    0.785415    0.448384    0.368984    11.00000    0.03154    0.06166 =
         0.03043   -0.00281    0.00660    0.00881
AFIX  43
H41   2    0.797189    0.440919    0.310870    11.00000   -1.20000
AFIX  65
C40   1    0.731060    0.438866    0.419052    11.00000    0.03233    0.05425 =
         0.03434   -0.00319   -0.00035    0.00294
AFIX  43
H40   2    0.705686    0.424896    0.395157    11.00000   -1.20000
AFIX  65
C39   1    0.713833    0.449788    0.504082    11.00000    0.02145    0.05119 =
         0.02886    0.00354    0.00050    0.00740
C38   1    0.750960    0.470228    0.539045    11.00000    0.02510    0.06119 =
         0.02749   -0.00557    0.00182    0.00305
AFIX  43
H38   2    0.739185    0.477692    0.597159    11.00000   -1.20000
AFIX  65
C37   1    0.805315    0.479746    0.488978    11.00000    0.03507    0.05265 =
         0.04161   -0.00359   -0.00064    0.00070
AFIX  43
H37   2    0.830689    0.493715    0.512874    11.00000   -1.20000
AFIX  66

C81   1    0.668531    0.618689    0.136631    11.00000    0.06947    0.06699 =
         0.04198    0.02438    0.01153   -0.00459
C82   1    0.723690    0.628903    0.185541    11.00000    0.07703    0.05854 =
         0.06077    0.02143    0.01536   -0.00439
AFIX  43
H82   2    0.765671    0.620025    0.187980    11.00000   -1.20000
AFIX  65
C83   1    0.717423    0.652107    0.230883    11.00000    0.08721    0.05664 =
         0.07140    0.01763    0.00854   -0.01021
AFIX  43
H83   2    0.755121    0.659088    0.264311    11.00000   -1.20000
AFIX  65
C78   1    0.655997    0.665097    0.227314    11.00000    0.09537    0.05814 =
         0.06716    0.02051    0.01722   -0.00187
C79   1    0.600838    0.654884    0.178404    11.00000    0.10071    0.07620 =
         0.05842    0.02131    0.01839    0.02466
AFIX  43
H79   2    0.558856    0.663762    0.175965    11.00000   -1.20000
AFIX  65
C80   1    0.607104    0.631680    0.133062    11.00000    0.08091    0.07613 =
         0.04725    0.01862    0.01575    0.00928
AFIX  43
H80   2    0.569405    0.624699    0.099634    11.00000   -1.20000
AFIX   0
C84   1    0.674313    0.594011    0.086201    11.00000    0.06185    0.07504 =
         0.03345    0.01380    0.00937   -0.00482
AFIX  23
H84A  2    0.721703    0.591796    0.065536    11.00000   -1.20000
H84B  2    0.644650    0.594426    0.029546    11.00000   -1.20000
AFIX  66
C48   1    0.690638    0.565662    0.310354    11.00000    0.04634    0.04350 =
         0.03091   -0.00014    0.00748    0.00004
C47   1    0.736466    0.556964    0.378140    11.00000    0.04737    0.04622 =
         0.03350   -0.00103    0.00555   -0.00286
AFIX  43
H47   2    0.725146    0.557703    0.442543    11.00000   -1.20000
AFIX  65
C46   1    0.798858    0.547185    0.351696    11.00000    0.06267    0.05829 =
         0.03863   -0.00202   -0.00040    0.00516
AFIX  43
H46   2    0.830180    0.541240    0.398025    11.00000   -1.20000
AFIX  65
C45   1    0.815422    0.546103    0.257464    11.00000    0.05929    0.07194 =
         0.04761   -0.00295    0.01592    0.00852
AFIX  43
H45   2    0.858064    0.539419    0.239391    11.00000   -1.20000
AFIX  65
C44   1    0.769594    0.554801    0.189677    11.00000    0.05797    0.07450 =
         0.03113   -0.00476    0.01583    0.00553
AFIX  43
H44   2    0.780915    0.554062    0.125274    11.00000   -1.20000
AFIX  65
C43   1    0.707202    0.564580    0.216120    11.00000    0.05522    0.05628 =
         0.02889   -0.00339    0.00800   -0.00470
AFIX   0
C49   1    0.628405    0.602754    0.375893    11.00000    0.05651    0.04482 =
         0.03159    0.00511    0.00802    0.00052
AFIX  23
H49A  2    0.581607    0.608927    0.386035    11.00000   -1.20000
H49B  2    0.649895    0.614282    0.330315    11.00000   -1.20000
AFIX  66
C53   1    0.737092    0.605360    0.638957    11.00000    0.06235    0.03813 =
         0.04064   -0.00245   -0.00332    0.00381
C54   1    0.768724    0.613759    0.558291    11.00000    0.05046    0.03684 =
         0.05667   -0.00540   -0.00184   -0.00827
AFIX  43
H54   2    0.814054    0.619907    0.561646    11.00000   -1.20000
AFIX  65
C55   1    0.734033    0.613162    0.472717    11.00000    0.05328    0.03980 =
         0.04729   -0.00152    0.01867   -0.00309
AFIX  43
H55   2    0.755652    0.618902    0.417586    11.00000   -1.20000
AFIX  65
C50   1    0.667708    0.604166    0.467809    11.00000    0.06099    0.03492 =
         0.03746   -0.00280    0.00960   -0.00086
C51   1    0.636076    0.595767    0.548474    11.00000    0.04989    0.05332 =
         0.03394   -0.00373    0.01306   -0.00450
AFIX  43
H51   2    0.590746    0.589618    0.545119    11.00000   -1.20000
AFIX  65
C52   1    0.670767    0.596364    0.634049    11.00000    0.06335    0.04913 =
         0.03350   -0.00273    0.00588   -0.00344
AFIX  43
H52   2    0.649147    0.590623    0.689180    11.00000   -1.20000
AFIX   0
C56   1    0.776325    0.606151    0.732410    11.00000    0.08698    0.04049 =
         0.05029   -0.00580   -0.01685    0.00097
AFIX  23
H56A  2    0.762703    0.591553    0.771515    11.00000   -1.20000
H56B  2    0.825586    0.604675    0.720669    11.00000   -1.20000
AFIX  66
C62   1    0.661924    0.654625    0.766520    11.00000    0.09700    0.03490 =
         0.02428   -0.01373    0.00935    0.00414
C61   1    0.593533    0.659223    0.782249    11.00000    0.08827    0.07254 =
         0.07774   -0.01325    0.00610   -0.00404
AFIX  43
H61   2    0.572017    0.673633    0.754977    11.00000   -1.20000
AFIX  65
C60   1    0.556623    0.642735    0.837880    11.00000    0.08771    0.08843 =
         0.06454   -0.01885    0.00565   -0.01295
AFIX  43
H60   2    0.509881    0.645877    0.848630    11.00000   -1.20000
AFIX  65
C59   1    0.588104    0.621650    0.877784    11.00000    0.09683    0.09490 =
         0.03885   -0.01354    0.00744   -0.01406
AFIX  43
H59   2    0.562878    0.610381    0.915805    11.00000   -1.20000
AFIX  65
C58   1    0.656495    0.617052    0.862055    11.00000    0.09324    0.07205 =
         0.03185    0.00018   -0.00068   -0.01685
AFIX  43
H58   2    0.678010    0.602641    0.889328    11.00000   -1.20000
AFIX  65
C57   1    0.693406    0.633539    0.806424    11.00000    0.09293    0.04354 =
         0.04847   -0.00561    0.00230   -0.00669
AFIX   0
C63   1    0.674992    0.670425    0.608498    11.00000    0.08174    0.04752 =
         0.08882    0.00453    0.01677    0.00204
AFIX  23
H63A  2    0.625542    0.673837    0.607145    11.00000   -1.20000
H63B  2    0.681963    0.653161    0.583057    11.00000   -1.20000
AFIX  66
C64   1    0.709791    0.689496    0.544484    11.00000    0.10265    0.05260 =
         0.10305    0.00115    0.02146    0.00350
C69   1    0.762687    0.682722    0.486190    11.00000    0.10086    0.05310 =
         0.10502    0.01434    0.03591    0.00183
AFIX  43
H69   2    0.779656    0.665849    0.486989    11.00000   -1.20000
AFIX  65
C68   1    0.790755    0.700637    0.426725    11.00000    0.13337    0.05994 =
         0.14314    0.00496    0.04556   -0.00781
AFIX  43
H68   2    0.826907    0.696007    0.386884    11.00000   -1.20000
AFIX  65
C67   1    0.765927    0.725325    0.425555    11.00000    0.16350    0.04654 =
         0.16251    0.01572    0.05811   -0.00053
C66   1    0.713032    0.732099    0.483849    11.00000    0.17598    0.06338 =
         0.12175    0.02141    0.06598    0.02889
AFIX  43
H66   2    0.696063    0.748973    0.483049    11.00000   -1.20000
AFIX  65
C65   1    0.684963    0.714185    0.543314    11.00000    0.15270    0.05562 =
         0.11979    0.01859    0.02980    0.01952
AFIX  43
H65   2    0.648811    0.718815    0.583155    11.00000   -1.20000
AFIX   0
C70   1    0.798646    0.745159    0.356599    11.00000    0.21767    0.06168 =
         0.16621    0.01944    0.07620    0.00479
AFIX  23
H70A  2    0.803080    0.761978    0.386975    11.00000   -1.20000
H70B  2    0.844167    0.739432    0.337073    11.00000   -1.20000
AFIX  66
C76   1    0.725057    0.711375    0.158319    11.00000    0.20694    0.04860 =
         0.14793    0.03922    0.08873    0.03334
C71   1    0.774863    0.727546    0.194051    11.00000    0.20283    0.07365 =
         0.15311    0.03080    0.10016    0.01998
C72   1    0.839123    0.727772    0.155130    11.00000    0.21998    0.08554 =
         0.22984    0.00367    0.13197    0.01028
AFIX  43
H72   2    0.873164    0.738824    0.179551    11.00000   -1.20000
AFIX  65
C73   1    0.853577    0.711826    0.080475    11.00000    0.24416    0.08776 =
         0.23962    0.00054    0.16204   -0.00290
AFIX  43
H73   2    0.897496    0.711980    0.053875    11.00000   -1.20000
AFIX  65
C74   1    0.803771    0.695654    0.044742    11.00000    0.24611    0.06475 =
         0.22010    0.01449    0.14431    0.01195
AFIX  43
H74   2    0.813650    0.684756   -0.006281    11.00000   -1.20000
AFIX  65
C75   1    0.739511    0.695428    0.083663    11.00000    0.22984    0.06335 =
         0.15856    0.02965    0.11289    0.01732
AFIX  43
H75   2    0.705471    0.684376    0.059241    11.00000   -1.20000
AFIX   0
C77   1    0.650344    0.690392    0.273825    11.00000    0.13227    0.06070 =
         0.09996    0.02713    0.04638    0.01000
AFIX  23
H77A  2    0.684419    0.691522    0.325428    11.00000   -1.20000
H77B  2    0.604726    0.692052    0.301355    11.00000   -1.20000
AFIX   0

C1S   1    0.783506    0.544650    0.623674    11.00000    0.03431    0.05105 =
         0.03883    0.00205   -0.00711    0.00799
C4S   1    0.923478    0.590269    0.413357    10.75000    0.08815    0.14303 =
         0.09079    0.00404   -0.00326    0.01498
AFIX 137
H4SA  2    0.932199    0.576365    0.369568    10.75000   -1.50000
H4SB  2    0.889907    0.584824    0.459160    10.75000   -1.50000
H4SC  2    0.965838    0.594900    0.446054    10.75000   -1.50000
AFIX   0
C3S   1    0.897804    0.611849    0.362460    10.75000    0.04974    0.23945 =
         0.23508    0.13314    0.01709    0.01392
N2S   4    0.877496    0.631478    0.345137    10.75000    0.14644    0.30073 =
         0.40687    0.24182    0.13067    0.08629

O1W   5    0.569037    0.713298    0.041276    10.75000    0.39096    0.24270 =
         0.09190    0.02401    0.06956    0.16118
O2B   5    1.022918    0.430261   -0.118031    31.00000    0.26504    0.21759 =
         0.29354   -0.01384    0.11636   -0.03946
C3B   1    0.906434    0.425842   -0.289521    31.00000    0.26413    0.21501 =
         0.27847   -0.01738    0.11953   -0.03728
AFIX  43
H3B   2    0.883803    0.440078   -0.316344    31.00000   -1.20000
AFIX   0
C2B   1    0.895442    0.400464   -0.313244    31.00000    0.26590    0.21531 =
         0.27920   -0.01781    0.11713   -0.03682
AFIX  43
H2B   2    0.863604    0.394159   -0.358223    31.00000   -1.20000
AFIX   0
C1B   1    0.939439    0.386431   -0.259125    31.00000    0.26839    0.21561 =
         0.28208   -0.01808    0.11442   -0.03646
O1B   5    0.977293    0.402518   -0.199098    31.00000    0.26851    0.21618 =
         0.28305   -0.01830    0.11392   -0.03675
C4B   1    0.955678    0.426561   -0.220657    31.00000    0.26480    0.21546 =
         0.28051   -0.01791    0.11817   -0.03750

PART 1
O9W   5    0.728591    0.411009    0.160784    10.50000    0.17467    0.11052 =
         0.25518   -0.02645    0.09571    0.01901
PART 0
O2A   5    0.543320    0.349424    0.595760    21.00000    0.37609    0.30807 =
         0.40921   -0.11692   -0.11025    0.07842
C6A   1    0.485383    0.347304    0.536461    21.00000    0.23251    0.24096 =
         0.22660   -0.04239    0.02281    0.08741
AFIX  23
H6AA  2    0.484096    0.360812    0.488260    21.00000   -1.20000
H6AB  2    0.442798    0.347662    0.572389    21.00000   -1.20000
AFIX   0
O1A   5    0.530733    0.322527    0.408152    21.00000    0.23592    0.25017 =
         0.23866   -0.02888    0.01072    0.05523
C5A   1    0.498400    0.320518    0.492288    21.00000    0.22761    0.23579 =
         0.23358   -0.03027    0.00995    0.06202
C4A   1    0.488732    0.295573    0.513748    21.00000    0.24754    0.23696 =
         0.24633   -0.03610    0.01433    0.03860
AFIX  43
H4AA  2    0.475089    0.288886    0.572331    21.00000   -1.20000
AFIX   0
C3A   1    0.502970    0.281614    0.431821    21.00000    0.26393    0.24948 =
         0.26085   -0.05158    0.02086    0.02579
AFIX  43
H3AA  2    0.494466    0.264078    0.421651    21.00000   -1.20000
AFIX   0
C2A   1    0.531336    0.298194    0.370002    21.00000    0.26876    0.25184 =
         0.25005   -0.04134    0.02446    0.04940

C5B   1    0.992459    0.445878   -0.167885    31.00000    0.26335    0.21569 =
         0.28299   -0.01838    0.11941   -0.03852
O5W   5    1.025694    0.299992    0.118384    10.50000    0.28187    0.25016 =
         0.34435   -0.22422    0.06645   -0.07790
O4W   5    1.049522    0.332526    0.490992    10.33333    0.25012    0.28409 =
         0.19424    0.14755    0.03698    0.15254
PART 1
O7W   5    0.609260    0.374223   -0.002805    10.25000    0.22738    0.30730 =
         0.21973    0.16199    0.12840    0.21550
PART 2
O6W   5    0.586125    0.369054   -0.145666    10.25000    0.08576    0.16740 =
         0.30232    0.08084    0.01947   -0.00129
O8W   5    0.631591    0.392598    0.083068    10.33333    0.45498    0.20086 =
         0.19744    0.08776    0.18604    0.20670

PART 0
O2W   5    0.827820    0.620714   -0.023098    11.00000    0.23947    0.30415 =
         0.11026    0.03689    0.02902   -0.11962

C1A   1    0.559349    0.294261    0.278685    21.00000    0.30893    0.29557 =
         0.28191   -0.04191    0.06438    0.06580
O3W   5    0.679589    0.371125    0.576851    10.33333    0.28822    0.17437 =
         0.33070    0.02088   -0.02974    0.10015
HKLF 4


REM  xcalibur
REM wR2 = 0.2507, GooF = S = 1.103, Restrained GooF = 1.106 for all data
REM R1 = 0.0859 for 23955 Fo > 4sig(Fo) and 0.0928 for all 27086 data
REM 1157 parameters refined using 569 restraints

END

WGHT      0.1200    122.0713

REM Instructions for potential hydrogen bonds
EQIV $1 -x+1, -y+1, -z+1
HTAB N1 Cl8_$1
HTAB N2 Cl1_$1
EQIV $2 x, y, z-1
HTAB N3 Cl1_$2
EQIV $3 -x+2, -y+1, -z
HTAB N4 Cl5_$3
EQIV $4 -x+2, -y+1, -z+1
HTAB N5 N1S_$4
HTAB N6 Cl6_$4
HTAB N8 Cl2
EQIV $5 x, y, z+1
HTAB N9 O2W_$5
EQIV $6 x, -y+3/2, z+1/2
HTAB N10 Cl11_$6
EQIV $7 x, -y+3/2, z-1/2
HTAB N11 Cl10_$7
HTAB N12 O1W
HTAB C2S Cl2
HTAB C2S Cl3_$5
HTAB C7 Cl2
EQIV $8 -x+1, -y+1, -z
HTAB C14 Cl7_$8
HTAB C14 Cl3
HTAB C16 Cl8_$8
HTAB C21 Cl4
HTAB C28 Cl4_$3
HTAB C30 Cl9_$4
HTAB C35 Cl6
HTAB C44 Cl4
HTAB C49 Cl8
HTAB C56 Cl9
HTAB C58 Cl3_$5
HTAB C77 Cl12
HTAB C4A Cl12_$1

REM Highest difference peak  2.787,  deepest hole -2.981,  1-sigma level  0.174
Q1    1   0.7495  0.4614 -0.1138  11.00000  0.05    2.79
Q2    1   0.6963  0.6566  0.7661  11.00000  0.05    2.54
Q3    1   0.6971  0.7370  0.2492  11.00000  0.05    2.48
Q4    1   0.7144  0.7554  0.2951  11.00000  0.05    2.09
Q5    1   0.6314  0.7431  0.2023  11.00000  0.05    1.99
Q6    1   0.5662  0.5937  0.2177  11.00000  0.05    1.72
Q7    1   0.5821  0.5054  0.5104  11.00000  0.05    1.69
Q8    1   0.7116  0.5430 -0.0984  11.00000  0.05    1.63
Q9    1   0.5857  0.4713  0.5154  11.00000  0.05    1.43
Q10   1   1.0286  0.4664  0.3263  11.00000  0.05    1.35
Q11   1   0.5641  0.5552  0.2153  11.00000  0.05    1.22
Q12   1   1.0327  0.5060  0.3264  11.00000  0.05    1.21
Q13   1   0.6942  0.5030 -0.1077  11.00000  0.05    1.10
Q14   1   0.7822  0.6747  0.6781  11.00000  0.05    1.06
Q15   1   1.1091  0.3946 -0.1577  11.00000  0.05    1.06
Q16   1   0.9918  0.4491  0.3589  11.00000  0.05    1.02
Q17   1   0.8054  0.6680  0.6713  11.00000  0.05    0.99
Q18   1   1.0783  0.4076 -0.0667  11.00000  0.05    0.96
Q19   1   0.4947  0.3630  0.5148  11.00000  0.05    0.92
Q20   1   1.0248  0.2982  0.4976  11.00000  0.05    0.91
Q21   1   1.0383  0.2764  0.4771  11.00000  0.05    0.91
Q22   1   0.7095  0.3741  0.4981  11.00000  0.05    0.88
Q23   1   0.8690  0.4067 -0.3317  11.00000  0.05    0.87
Q24   1   0.5827  0.7565  0.2764  11.00000  0.05    0.87
Q25   1   0.9006  0.6406  0.1008  11.00000  0.05    0.87
Q26   1   0.9022  0.6303  0.0886  11.00000  0.05    0.86
Q27   1   0.4711  0.7094  0.0014  11.00000  0.05    0.86
Q28   1   0.6322  0.6337  0.8746  11.00000  0.05    0.86
Q29   1   0.8942  0.3769  0.0405  11.00000  0.05    0.85
Q30   1   0.8597  0.6338  0.0346  11.00000  0.05    0.85
Q31   1   0.7207  0.7913  0.3754  11.00000  0.05    0.85
Q32   1   0.7814  0.7686  0.2654  11.00000  0.05    0.84
Q33   1   0.7838  0.7447  0.2781  11.00000  0.05    0.83
Q34   1   0.5997  0.6838  0.7421  11.00000  0.05    0.82
Q35   1   0.4996  0.7086 -0.0017  11.00000  0.05    0.82
Q36   1   0.6932  0.3695  0.4799  11.00000  0.05    0.82
Q37   1   0.9369  0.3780  0.0865  11.00000  0.05    0.81
Q38   1   0.4860  0.3415  0.5437  11.00000  0.05    0.76
Q39   1   1.0191  0.2999  0.6004  11.00000  0.05    0.75
Q40   1   0.6991  0.4010  0.1028  11.00000  0.05    0.75
Q41   1   0.7404  0.3766  0.5774  11.00000  0.05    0.74
Q42   1   0.5108  0.5917  0.0772  11.00000  0.05    0.72
Q43   1   0.8009  0.6401  0.7398  11.00000  0.05    0.72
Q44   1   0.8234  0.6340 -0.0354  11.00000  0.05    0.71
Q45   1   0.6777  0.4011  0.1359  11.00000  0.05    0.71
Q46   1   0.9749  0.3354  0.5187  11.00000  0.05    0.70
Q47   1   1.0600  0.4083 -0.2198  11.00000  0.05    0.70
Q48   1   0.6295  0.7652  0.2480  11.00000  0.05    0.69
Q49   1   0.4549  0.3422  0.5933  11.00000  0.05    0.69
Q50   1   0.6275  0.5716 -0.1376  11.00000  0.05    0.68
Q51   1   0.6538  0.3658  0.6650  11.00000  0.05    0.68
Q52   1   1.0406  0.4255 -0.0620  11.00000  0.05    0.68
Q53   1   0.9779  0.4094 -0.0658  11.00000  0.05    0.67
Q54   1   0.5815  0.5713  0.1885  11.00000  0.05    0.66
Q55   1   0.5655  0.4577  0.1738  11.00000  0.05    0.65
Q56   1   0.5223  0.7305  0.0256  11.00000  0.05    0.65
Q57   1   0.9885  0.5056  0.3792  11.00000  0.05    0.64
Q58   1   0.6828  0.3609  0.3895  11.00000  0.05    0.64
Q59   1   0.5266  0.7060  0.0819  11.00000  0.05    0.64
Q60   1   0.8972  0.3709  0.1336  11.00000  0.05    0.64
Q61   1   0.6933  0.6087  0.6117  11.00000  0.05    0.63
Q62   1   0.7527  0.3906  0.2190  11.00000  0.05    0.63
Q63   1   0.6363  0.5302 -0.1303  11.00000  0.05    0.62
Q64   1   0.7326  0.4159  0.1855  11.00000  0.05    0.62
Q65   1   0.7488  0.7491  0.2242  11.00000  0.05    0.62
Q66   1   0.7068  0.4297 -0.1636  11.00000  0.05    0.62
Q67   1   0.6891  0.3971  0.1799  11.00000  0.05    0.61
Q68   1   0.8194  0.3896  0.0804  11.00000  0.05    0.61
Q69   1   1.0363  0.3180  0.4820  11.00000  0.05    0.61
Q70   1   0.9415  0.4036 -0.1373  11.00000  0.05    0.61
Q71   1   0.9727  0.7558 -0.0189  11.00000  0.05    0.61
Q72   1   0.5826  0.7083  0.0365  11.00000  0.05    0.60
Q73   1   0.9228  0.5935  0.3168  11.00000  0.05    0.60
Q74   1   0.6394  0.7700  0.2731  11.00000  0.05    0.60
Q75   1   0.5710  0.4547  0.3503  11.00000  0.05    0.60
Q76   1   0.6303  0.7232  0.2606  11.00000  0.05    0.59
Q77   1   0.9279  0.6165 -0.0149  11.00000  0.05    0.59
Q78   1   0.6040  0.3602 -0.2007  11.00000  0.05    0.59
Q79   1   0.8440  0.3659 -0.0759  11.00000  0.05    0.57
Q80   1   0.7046  0.4118  0.2149  11.00000  0.05    0.57
Q81   1   0.7517  0.6299  0.8060  11.00000  0.05    0.57
Q82   1   0.6235  0.7838  0.2632  11.00000  0.05    0.57
Q83   1   0.5633  0.5750  0.2390  11.00000  0.05    0.57
Q84   1   0.6219  0.3616  0.5951  11.00000  0.05    0.57
Q85   1   0.9521  0.6041  0.3710  11.00000  0.05    0.56
Q86   1   0.6984  0.4000  0.2115  11.00000  0.05    0.56
Q87   1   0.8032  0.3964  0.2022  11.00000  0.05    0.56
Q88   1   0.8539  0.6101 -0.0707  11.00000  0.05    0.56
Q89   1   0.7756  0.5345 -0.0758  11.00000  0.05    0.55
Q90   1   0.5774  0.3361  0.7190  11.00000  0.05    0.55
Q91   1   0.7092  0.3753  0.3267  11.00000  0.05    0.54
Q92   1   0.7682  0.7100  0.1822  11.00000  0.05    0.54
Q93   1   0.5873  0.3204  0.2258  11.00000  0.05    0.54
Q94   1   0.9318  0.4076 -0.0476  11.00000  0.05    0.54
Q95   1   0.8982  0.4547 -0.0628  11.00000  0.05    0.54
Q96   1   0.6607  0.3914  0.0357  11.00000  0.05    0.53
Q97   1   0.5077  0.4405  0.2777  11.00000  0.05    0.53
Q98   1   1.0931  0.3539  0.5394  11.00000  0.05    0.53
Q99   1   0.8476  0.4449 -0.1076  11.00000  0.05    0.53
Q100  1   0.5794  0.4917  0.6397  11.00000  0.05    0.53
Q101  1   0.6417  0.3543  0.2810  11.00000  0.05    0.53
Q102  1   0.7743  0.3875 -0.3949  11.00000  0.05    0.52
Q103  1   0.4773  0.5657  0.2929  11.00000  0.05    0.52
Q104  1   0.8394  0.3849  0.1192  11.00000  0.05    0.52
Q105  1   0.5805  0.3495 -0.2576  11.00000  0.05    0.52
Q106  1   0.5801  0.5508  0.4774  11.00000  0.05    0.52
Q107  1   0.6462  0.7646  0.3382  11.00000  0.05    0.51
Q108  1   0.9613  0.7403  0.4241  11.00000  0.05    0.51
Q109  1   0.6744  0.4856 -0.1398  11.00000  0.05    0.51
Q110  1   0.7860  0.4303 -0.1209  11.00000  0.05    0.51
Q111  1   0.6722  0.3648  0.3151  11.00000  0.05    0.51
Q112  1   0.5771  0.3571 -0.0756  11.00000  0.05    0.50
Q113  1   0.8577  0.4495 -0.1139  11.00000  0.05    0.50
Q114  1   0.6270  0.7651  0.3187  11.00000  0.05    0.50
Q115  1   0.5616  0.4921  0.6720  11.00000  0.05    0.50
Q116  1   0.5567  0.6360  0.8564  11.00000  0.05    0.50
Q117  1   0.6895  0.4487  0.5059  11.00000  0.05    0.50
Q118  1   0.6544  0.3581  0.2914  11.00000  0.05    0.50
Q119  1   0.6746  0.5505 -0.1325  11.00000  0.05    0.50
Q120  1   0.7881  0.5759 -0.0665  11.00000  0.05    0.50
Q121  1   0.8915  0.6017  0.3580  11.00000  0.05    0.49
Q122  1   0.5725  0.4650  0.4410  11.00000  0.05    0.49
Q123  1   0.9621  0.6145  0.3437  11.00000  0.05    0.49
Q124  1   0.8722  0.6142  0.2989  11.00000  0.05    0.49
;
_shelx_res_checksum                38019
_shelx_hkl_file
;
  -1   0   0 2463.61  152.22
  -1  -1   0 3099.57  165.11
  -1   1   0 3318.99  165.12
   0   3   0    0.70    1.01
  -1   2   0  184.92   11.44
  -1  -2   0  181.70   11.41
   0   0  -1    0.28    0.33
   0   0   1    0.39    0.34
   0   0   1    0.07    0.61
   0   0  -1    0.85    0.82
   0  -1   1  314.28   19.12
   0   1  -1  311.72   19.12
   0  -1  -1  314.67   19.40
   0   1   1  297.76   19.32
   0  -1  -1  308.70   19.14
   0   1   1  299.76   19.13
   0  -4   0 6353.99  448.14
   0   4   0 8304.52  448.21
   1  -3   0    0.73    0.54
  -1  -3   0    1.43    0.51
  -1   3   0    0.55    0.53
   0  -2  -1   89.27    5.60
   0   2   1   70.46    5.00
   0  -2   1   79.80    4.99
   0   2  -1   84.42    4.99
   1   0  -1   -0.05    0.45
   1   0  -1    0.30    0.58
  -1   0   1   -0.11    0.51
   1   0  -1    0.47    0.63
  -1   0   1   -0.07    0.50
   1   0   1   -0.06    0.45
  -1   0  -1    0.35    0.40
   1   1  -1 1050.42   66.03
  -1  -1   1 1102.35   66.02
   1  -1  -1 1037.21   66.03
  -1   1   1 1060.75   66.01
   1  -1  -1 1074.14   66.08
   1   1  -1 1074.19   66.01
   1   1   1  380.85   21.72
  -1   1  -1  344.50   21.69
  -1  -1  -1  350.54   21.72
   1  -1   1  327.77   21.69
   0   3   1  201.34   13.12
   0   3  -1  222.65   13.13
   0  -3  -1  195.38   13.62
   0  -3   1  210.35   13.13
   1  -4   0  284.94   18.41
  -1  -4   0  295.13   18.41
  -1   4   0  304.32   18.42
  -1  -2   1  857.92   50.99
   1   2  -1  827.13   50.97
   1   2  -1  795.57   51.01
  -1  -2   1  841.41   50.98
   1  -2  -1  780.08   51.01
   1  -2  -1  811.85   51.10
   1   2  -1  834.61   50.99
   0  -5   0    3.63    2.19
   0   5   0    1.08    1.63
   1  -2   1 1971.42  105.64
  -1   2  -1 1679.62  105.64
  -1  -2  -1 1789.96  105.65
  -1  -2  -1 1593.04  105.66
   1   2   1 1707.32  105.64
   1  -2   1 1485.78  105.63
   1  -2   1 1725.39  105.60
   2   0   0   44.37    2.87
  -2   0   0   41.45    2.88
   1   3  -1    0.56    0.54
   1   3  -1    0.83    0.44
  -1  -3   1    1.11    0.47
   1   3  -1    0.36    0.54
   1  -3  -1    1.67    0.59
  -1   3   1    1.13    0.46
   0  -4   1  807.93   48.53
   0   4   1  750.54   48.49
   0   4  -1  797.56   48.52
  -2   1   0  925.99   63.59
  -2   1   0 1056.55   63.55
  -2  -1   0 1042.33   63.55
   2  -1   0 1077.75   63.56
   2   1   0 1013.44   63.53
   1  -3   1  176.23   12.74
  -1   3  -1  220.12   12.76
   1  -3   1  225.67   12.82
  -1  -3  -1  181.43   12.76
  -1  -3  -1  199.83   12.74
   1  -3   1  219.31   12.68
  -1   5   0  348.97   21.83
  -1  -5   0  353.19   21.82
   1  -5   0  343.98   21.84
   2  -2   0 3860.01  227.99
  -2   2   0 3542.48  228.03
   2   2   0 3671.84  227.97
  -2  -2   0 3659.97  227.96
   0  -6   0 1600.93  105.38
   0   6   0 1786.30  105.35
  -1  -4   1   53.00    3.44
   1   4  -1   53.56    3.45
   1   4  -1   48.19    3.49
  -1   4   1   51.58    3.41
   1  -4  -1   55.91    3.43
   1  -4   1 2536.41  152.55
  -1   4  -1 2422.80  152.54
   1  -4   1 2414.42  152.72
   2  -3   0   19.90    1.49
   2  -3   0   17.45    1.58
  -2  -3   0   21.71    1.51
   2   3   0   16.34    1.46
  -2   3   0   20.95    1.67
   0  -5   1  667.18   37.03
   0   5  -1  638.35   37.01
   0  -5  -1  518.80   36.93
   0   5   1  591.86   36.94
   0   5  -1  597.85   37.04
  -2   0   1    0.32    0.58
   2   0  -1    0.23    0.81
   2   0  -1    0.70    0.61
  -2  -1   1  618.59   36.43
   2  -1  -1  558.19   36.55
  -2  -1   1  579.92   36.53
   2  -1  -1  577.40   36.44
   2   1  -1  586.70   36.53
   2   0   1    0.31    0.30
  -2   0  -1    0.21    0.37
  -2   0  -1    1.19    0.50
  -2   0  -1    1.43    0.57
   2   0   1    1.97    0.63
   1  -6   0 1361.43   84.20
  -1  -6   0 1338.01   84.14
  -1   6   0 1373.23   84.15
   2  -1   1 6708.67  396.78
  -2  -1  -1 6232.91  396.78
   2   1   1 6374.76  396.77
   2  -1   1 6435.02  396.83
   2   1   1 6418.79  396.86
  -2   1  -1 6186.92  396.82
  -2  -1  -1 6289.80  396.81
   2   1   1 7107.09  396.83
  -2  -1  -1 6307.34  396.86
   2  -1   1 6253.35  396.82
   2  -4   0  486.41   29.53
   2   4   0  472.92   29.45
  -2  -4   0  460.90   29.46
  -2   4   0  479.19   29.53
   1  -5  -1 1338.69   81.21
   1   5  -1 1210.52   81.25
  -1  -5   1 1359.45   81.23
  -1   5   1 1323.03   81.19
   2   2  -1  363.17   23.60
   2   2  -1  380.31   23.48
  -2  -2   1  388.37   23.60
   1  -5   1  784.48   55.29
   1  -5   1  904.33   55.11
  -1   5  -1  916.93   55.09
   2   2   1 2259.85  139.36
   2  -2   1 2198.84  139.37
   2  -2   1 2245.85  139.37
  -2  -2  -1 2199.93  139.42
   2  -2   1 2205.41  139.43
   2   2   1 2264.51  139.43
  -2  -2  -1 2128.03  139.33
  -2   2  -1 2405.85  139.40
   2   2   1 2431.84  139.36
   0   7   0    0.59    2.22
   0  -7   0   -0.28    2.91
   0  -6   1   97.22    6.45
   0   6  -1   96.22    6.67
   0  -6  -1  104.04    6.43
   0   6   1  100.28    6.40
   0   6  -1   97.00    6.52
   0  -6   1   98.39    6.55
   2   3  -1 4157.42  255.95
  -2  -3   1 4112.67  255.96
   2   3  -1 4169.58  256.08
   2   3   1 2147.56  133.60
  -2  -3  -1 2070.17  133.51
   2   3   1 2408.27  133.59
   2  -3   1 2157.45  133.58
   2  -3   1 2193.20  133.56
  -2  -3  -1 2085.78  133.52
  -2  -3  -1 2150.86  133.60
   2   5   0 1758.09  112.26
  -2   5   0 1859.09  112.33
   2  -5   0 1870.10  112.34
  -2  -5   0 1792.03  112.28
   0   0  -2 3653.08  225.05
   0   0   2 3719.87  225.18
   0   0  -2 3408.37  225.37
   0   0   2 3666.44  225.05
   0  -1  -2  159.69   11.35
   0  -1  -2  177.25   10.76
   0   1   2  166.42   10.73
   0  -1   2  170.91   10.74
   0   1  -2  170.75   10.73
   0   1   2  171.09   11.05
   0   1  -2  159.58   11.04
   0  -1   2  177.72   10.80
  -1   7   0  402.37   24.50
   1  -7   0  391.70   24.56
  -1  -7   0  375.58   24.46
  -1   6   1   20.16    1.67
   1   6  -1   21.38    1.89
  -1  -6   1   24.26    1.80
   1  -6  -1   24.59    1.71
  -1   6  -1 2240.17  132.66
   1  -6   1 2218.14  132.72
   1  -6   1 1814.03  132.86
  -2   4   1  441.82   27.07
   2   4  -1  436.36   27.09
   2   4  -1  430.73   27.24
  -2  -4   1  432.14   27.10
   0   2   2 2249.61  158.00
   0  -2  -2 2340.38  158.03
   0   2  -2 2634.29  158.10
   0  -2   2 2630.32  157.92
   0  -2   2 2668.29  157.95
   0   2  -2 2570.13  157.94
   0  -2  -2 2485.35  158.53
   0  -2  -2 2637.16  157.96
   0   2   2 2771.55  158.33
  -2   4  -1   17.73    1.49
  -2  -4  -1   19.72    1.55
  -2  -4  -1   17.07    1.46
   2   4   1   21.24    1.58
   2  -4   1   20.32    1.51
  -2  -4  -1   14.20    1.29
   2   4   1   18.82    1.70
   2  -4   1   13.82    1.42
  -1   0   2    6.43    1.21
   1   0  -2    5.99    1.43
  -1   0   2    4.34    1.02
  -1   0   2    7.07    1.18
   1   0  -2    5.74    1.02
  -1   1   2 4450.40  270.29
   1   1  -2 4233.19  270.30
  -1   1   2 4261.91  270.30
   1  -1  -2 4622.62  270.30
  -1   1   2 4336.73  270.33
  -1  -1   2 4408.78  270.28
   1  -1  -2 4288.23  270.41
  -1  -1   2 4287.78  270.25
   1   1  -2 4446.89  270.28
   1   0   2 1275.46   91.07
  -1   0  -2 1498.30   90.54
  -1   0  -2 1524.80   90.69
   1   0   2 1438.17   90.53
   0  -7   1   60.73    4.43
   0   7  -1   57.49    4.68
   0  -7  -1   65.60    4.28
   0   7   1   66.19    4.22
   0   7  -1   63.89    4.42
   1  -1   2 3004.07  230.06
   1   1   2 3248.14  230.29
  -1  -1  -2 3824.98  229.70
   1   1   2 4026.31  229.88
   1  -1   2 3932.38  229.70
  -1   1  -2 3647.12  229.82
  -1   1  -2 3577.75  229.67
   0   3   2  815.15   47.67
   0   3  -2  762.89   47.21
   0   3   2  759.09   47.24
   0  -3  -2  747.26   47.25
   0  -3   2  780.76   47.07
   0  -3  -2  709.51   47.88
   0   3  -2  751.97   47.16
   0  -3   2  730.79   47.15
   0  -3  -2  766.55   47.17
   0  -8   0  886.59   62.99
   0   8   0 1125.77   63.00
   3   0   0 6808.23  416.67
  -3   0   0 6676.81  416.68
  -2  -6   0   95.75    6.19
   2  -6   0   96.04    6.26
   2   6   0   90.36    6.17
  -2   6   0   95.15    6.25
  -1  -2   2  156.09    9.88
   1  -2  -2  159.68    9.96
  -1   2   2  161.92    9.96
  -1  -2   2  153.21    9.94
   1   2  -2  158.12    9.93
   1  -2  -2  167.43   10.26
   1   2  -2  139.85    9.92
  -1   2   2  160.14   10.12
   1   2  -2  157.67    9.91
  -1   2   2  158.08    9.97
   3   1   0  940.56   60.87
  -3   1   0 1023.22   60.75
  -3  -1   0  994.74   60.90
  -3   1   0  879.73   60.95
   3  -1   0  996.07   60.90
  -3   1   0  984.56   60.89
   1  -2   2 5024.34  311.58
  -1   2  -2 5285.27  311.59
   1  -2   2 4847.63  311.70
   1   2   2 4422.58  312.28
  -1  -2  -2 5139.72  311.59
   1   2   2 5635.69  311.77
  -1   2  -2 5165.07  311.71
  -2  -5   1 2411.10  151.19
  -2   5   1 2402.85  151.14
   2   5  -1 2547.32  151.20
   2  -5   1 2073.51  113.71
   2   5   1 1915.04  113.75
   2  -5   1 1756.61  113.59
  -2  -5  -1 1832.45  113.64
  -2   5  -1 1738.68  113.59
  -2  -5  -1 1817.25  113.69
  -3   2   0  679.96   46.33
   3   2   0  764.88   46.25
   3  -2   0  704.14   46.34
   3  -2   0  786.04   46.28
  -3  -2   0  742.47   46.27
  -3   2   0  771.02   46.26
  -1   7   1 5453.93  337.48
  -1  -7   1 6015.82  337.20
  -1   7   1 5350.25  337.08
   1  -7  -1 5568.08  337.12
   1   7  -1 4970.63  337.17
   1   3  -2    5.11    0.96
  -1  -3   2    3.68    0.84
   1   3  -2    4.48    0.97
  -1   3   2    4.49    0.96
  -1  -3   2    2.75    0.95
  -1   3   2    2.38    1.57
   1  -3  -2    3.97    2.18
   1   3  -2    3.80    1.03
   1  -3  -2    2.70    1.08
   1  -7   1 1491.02  103.15
   1  -7   1 1733.53  103.03
  -1   7  -1 1693.19  102.91
  -1  -7  -1 1676.62  103.21
   0  -4  -2  907.75   56.98
   0   4  -2  907.72   56.14
   0  -4  -2  887.95   56.22
   0   4   2  908.51   56.20
   0  -4   2  901.22   56.14
   0   4   2  957.85   56.78
  -1  -8   0    8.00    1.98
   1  -8   0    9.09    2.43
  -1   8   0    8.53    1.95
   1   3   2   16.75    4.18
   1  -3   2   15.22    1.19
  -1  -3  -2   14.05    1.53
   1  -3   2   12.30    1.94
  -1   3  -2   15.01    1.43
  -1  -3  -2   18.65    1.61
   1   3   2   12.47    1.52
   1  -3   2   15.97    1.51
  -1   3  -2   14.59    1.27
   3  -3   0   27.06    2.24
  -3  -3   0   22.33    1.94
  -3   3   0   27.93    2.23
   3  -3   0   23.66    2.02
   3   3   0   23.27    1.92
  -1  -4   2   79.50    5.05
  -1   4   2   80.32    5.58
   1  -4  -2   89.15    5.96
  -1  -4   2   71.04    5.14
  -1   4   2   78.96    5.17
   1   4  -2   75.75    5.15
  -1  -4   2   71.42    5.14
   1   4  -2   78.45    5.18
   1  -4  -2   80.39    5.18
   1   4  -2   82.77    5.06
   3   0  -1    0.22    1.21
   3   0  -1    0.64    0.72
   3   0  -1    0.97    1.25
  -3   0   1    0.25    1.14
   0   8  -1 9261.43  578.65
   0  -8   1 9237.66  578.62
   0  -8  -1 9999.00  578.54
   0   8  -1 8996.76  578.69
   0   8   1 8845.78  579.09
  -2   7   0 2384.42  142.85
   2  -7   0 2249.97  142.85
   2   7   0 2230.90  142.80
  -2  -7   0 2366.72  142.81
  -2   6   1 2407.38  153.35
   2  -6  -1 2506.62  153.38
  -2   6   1 2492.72  153.70
  -2  -6   1 2558.85  153.43
   3  -1  -1  720.67   46.52
   3  -1  -1  665.58   46.55
   3  -1  -1  778.75   46.39
  -3  -1   1  656.03   46.53
   3   1  -1  795.72   46.60
   3   1  -1  670.47   46.50
  -3  -1   1  749.01   46.35
  -3  -1   1  856.31   46.57
  -3   1   1  855.78   46.59
  -1   4  -2 4159.48  261.32
   1   4   2 3583.99  262.06
  -1  -4  -2 4414.33  261.35
   1  -4   2 4356.62  261.24
  -1   4  -2 4648.66  261.30
   1  -4   2 3681.12  261.30
   2  -6   1   58.52    3.89
   2   6   1   63.35    4.30
  -2  -6  -1   55.20    4.13
  -2  -6  -1   58.02    4.09
  -2   6  -1   55.36    3.88
  -3   0  -1    0.01    0.67
   3   0   1    0.18    0.59
   3   0   1    0.81    0.78
  -3   0  -1   -0.15    0.76
   3   0   1   -0.22    0.55
  -3   0  -1    1.24    0.55
   0  -5  -2    3.45    1.10
   0  -5   2    5.57    1.08
   0  -5  -2    4.81    4.15
   0  -5  -2    7.08    1.24
   0   5   2    6.62    3.43
   0   5   2    7.82    1.11
   0   5  -2    4.62    1.08
  -3   1  -1  943.43   61.06
  -3   1  -1  945.50   61.04
   3  -1   1  999.75   61.06
   3  -1   1  965.15   61.21
   3   1   1 1098.73   61.03
   3   1   1  975.78   61.04
   3  -1   1 1036.03   61.06
   3  -1   1  930.51   61.02
   3   1   1 1072.89   61.14
  -3  -1  -1 1036.44   61.06
  -3  -1  -1  945.01   60.99
  -3  -1  -1  929.63   61.09
   3  -4   0 2142.06  124.91
   3   4   0 1950.10  124.78
  -3  -4   0 2030.02  124.59
  -3  -4   0 1931.31  124.77
   3  -4   0 2069.59  124.81
  -3   4   0 1963.09  124.89
   0  -9   0   -0.45    3.50
   0   9   0    2.12    3.35
  -3  -2   1  836.84   53.03
   3   2  -1  874.04   52.81
   3   2  -1  724.09   52.93
   3   2  -1  855.52   53.05
  -3  -2   1  898.03   53.00
  -3   2   1  937.41   53.03
  -3  -2   1  890.12   52.82
   3  -2  -1  778.89   52.97
  -2   0   2  299.66   19.00
  -2   0   2  308.27   18.97
  -2   0   2  276.32   18.99
   2   0  -2  326.09   19.06
   2   0  -2  302.31   19.04
  -2  -1   2  830.36   55.18
   2   1  -2  848.18   55.18
   2  -1  -2  935.69   55.17
   2  -1  -2  892.54   55.27
   2   1  -2  950.08   55.23
  -2   1   2  911.43   55.24
   2  -1  -2  938.19   55.23
  -2  -1   2  905.97   55.16
  -2   1   2  809.75   55.19
  -2  -1   2  907.09   55.20
  -2   1   2  861.48   55.14
  -3  -2  -1   95.18    6.10
   3  -2   1   94.02    6.38
   3   2   1  114.31    6.37
  -3  -2  -1   93.76    6.28
   3  -2   1   96.89    6.16
   3   2   1   94.81    6.19
   3  -2   1   96.18    6.17
   3  -2   1   94.90    6.19
  -3  -2  -1   97.13    6.19
   3   2   1   99.89    6.12
   1  -8  -1  332.86   19.72
  -1   8   1  311.47   20.20
   1   8  -1  289.29   19.79
   2   0   2  680.04   41.82
  -2   0  -2  666.51   41.77
  -1  -8  -1  710.59   44.57
   1  -8   1  683.25   44.55
   1  -8   1  719.65   44.43
  -1   8  -1  732.17   44.25
   1   8   1  666.59   45.18
  -2  -1  -2  692.32   43.16
  -2   1  -2  662.80   43.15
   2   1   2  686.81   43.20
   2  -1   2  698.83   43.21
   2   1   2  745.45   43.21
  -2   2   2 2849.45  170.48
   2  -2  -2 2722.37  170.51
   2   2  -2 2840.70  170.41
   2  -2  -2 2810.01  170.37
   2   2  -2 2711.20  170.38
   2   2  -2 2889.97  170.35
   2  -2  -2 2876.49  170.43
  -2  -2   2 2541.10  170.37
  -2   2   2 2478.31  170.39
  -2  -2   2 2847.82  170.38
   1   5  -2   15.83    1.47
  -1  -5   2   13.81    1.48
   1  -5  -2   16.27    3.35
   1  -5  -2   13.08    1.54
  -1   5   2   13.57    1.40
  -1   5   2   14.25    2.41
   1   5  -2   13.77    1.61
  -1  -5   2   11.69    1.51
   1   5  -2   15.50    1.38
   3   3  -1   47.76    3.71
  -3  -3   1   50.33    3.59
  -3   3   1   55.23    3.62
   3  -3  -1   43.87    3.64
   3   3  -1   50.80    3.28
  -1  -5  -2  229.27   15.23
  -1   5  -2  259.87   15.26
  -1   5  -2  233.35   15.21
   1  -5   2  250.92   15.18
   1   5   2  204.69   16.47
   3  -3   1   10.87    0.99
  -3  -3  -1    8.32    1.08
   3   3   1   10.40    1.22
   3  -3   1   10.89    1.50
  -3  -3  -1   12.85    1.33
   3  -3   1   11.31    1.16
   3  -3   1   10.69    1.12
  -1   9   0   24.17    3.01
   1  -9   0   19.59    3.46
  -1  -9   0   19.64    2.88
   1   9   0   20.72    3.75
   2   2   2 2171.72  138.12
   2  -2   2 2080.91  138.07
  -2   2  -2 2089.55  138.05
   2   2   2 2372.62  138.12
  -2  -2  -2 2380.77  137.94
  -2  -2  -2 2110.27  138.12
   3  -5   0   35.05    3.00
  -3  -5   0   42.14    2.49
   3  -5   0   34.54    2.79
   3   5   0   35.93    2.76
  -3   5   0   32.36    2.92
  -3  -5   0   33.03    2.72
   0   6  -2 1800.91  107.83
   0   6   2 1732.96  107.82
   0   6   2 1569.50  108.43
   0  -6  -2 1666.01  108.77
   0  -6  -2 1703.92  107.85
   0  -6   2 1799.53  107.83
  -2   7   1 2492.33  149.41
  -2  -7   1 2491.88  149.13
  -2   7   1 2341.18  149.04
   2  -7  -1 2403.63  149.06
   2  -3  -2  342.45   21.97
   2  -3  -2  353.52   22.04
  -2   3   2  308.07   21.98
  -2   3   2  355.86   22.13
  -2  -3   2  334.25   21.98
   2   3  -2  361.14   22.01
  -2  -3   2  368.33   21.98
   2   3  -2  375.29   21.94
   2   3  -2  347.04   21.97
   2  -3  -2  365.55   22.20
  -2  -7  -1  538.42   33.23
   2  -7   1  518.83   33.09
  -2  -7  -1  529.32   33.28
  -2   7  -1  539.67   33.08
  -2   8   0   82.29    5.47
  -2  -8   0   79.74    5.38
   2   8   0   75.01    5.41
   2  -8   0   73.82    5.45
   3  -4  -1  733.20   50.75
  -3   4   1  846.72   50.53
   3   4  -1  800.12   50.83
   3   4  -1  818.77   50.57
  -3  -4   1  817.59   50.76
   2  -3   2  778.60   46.02
  -2   3  -2  698.60   46.15
   2   3   2  723.48   46.21
  -2  -3  -2  701.47   46.21
   2  -3   2  701.40   46.16
   2   3   2  740.61   46.18
  -2  -3  -2  794.41   46.11
   0  -9  -1    9.52    4.48
   0   9  -1   17.57    3.23
   0   9   1   11.86    4.69
   0  -9   1   14.02    2.54
   0   9  -1   15.54    2.70
   0  -9  -1   17.64    2.18
  -3  -4  -1 1825.66  107.97
   3   4   1 1734.26  107.88
   3  -4   1 1673.98  107.84
   3  -4   1 1892.63  107.91
  -3  -4  -1 1715.19  107.85
  -3  -4  -1 1713.63  107.77
  -3   4  -1 1745.30  107.97
   3  -4   1 1706.35  107.78
   3  -4   1 1815.46  107.97
   1   6  -2 4853.44  307.41
   1  -6  -2 5405.93  308.00
   1   6  -2 4960.01  307.29
  -1  -6   2 4979.90  307.41
  -1   6   2 4999.50  307.37
  -1  -6   2 4853.48  307.39
   1   6  -2 4931.01  307.38
   1  -6  -2 5097.28  307.40
  -2  -4   2 1023.91   69.23
  -2   4   2 1084.55   69.42
  -2  -4   2 1158.09   69.22
  -2   4   2 1142.29   69.18
   2  -4  -2 1089.60   69.24
   2   4  -2 1147.27   69.28
   2  -4  -2 1066.19   69.29
   2   4  -2 1140.54   69.23
   2  -4  -2 1133.58   69.50
   2   4  -2 1152.00   69.19
   1  -6   2 3970.93  223.75
  -1  -6  -2 3448.50  223.75
  -1   6  -2 3448.00  223.76
  -1   6  -2 3883.32  223.83
   0 -10   0   -0.79    4.15
   0  10   0    2.66    3.88
   3   6   0   23.42    2.03
  -3   6   0   20.91    2.35
  -3  -6   0   21.40    2.12
   3  -6   0   23.15    2.26
   2   4   2  231.54   14.68
  -2  -4  -2  213.00   14.71
  -2  -4  -2  230.01   14.67
  -2   4  -2  223.50   14.63
   2  -4   2  252.85   14.55
  -2  -4  -2  229.06   14.63
   2  -4   2  231.56   14.63
   2  -4   2  232.62   14.53
  -1   9   1  204.21   14.61
   1   9  -1  203.38   14.13
   1  -9  -1  210.81   14.83
   1  -9  -1  245.10   14.05
   1  -9   1  299.22   19.34
  -1   9  -1  318.18   18.98
   1  -9   1  288.50   19.30
  -1  -9  -1  293.01   19.36
   1   9   1  271.40   20.46
   3   5  -1  613.46   37.42
  -3  -5   1  559.48   37.34
  -3   5   1  595.97   37.48
  -3   5   1  599.90   37.08
  -3  -5   1  598.29   37.15
   3  -5  -1  528.26   37.33
   3   5  -1  647.19   37.16
   0  -7   2  112.87    8.81
   0   7  -2  141.50    8.90
   0  -7  -2  113.57   10.80
   0  -7   2  150.08    8.89
   0   7   2  147.06    8.81
   0  -7  -2  137.11    8.86
  -3  -5  -1   36.42    2.68
  -3  -5  -1   38.32    2.87
   3   5   1   38.02    3.03
   3  -5   1   48.77    3.10
  -3   5  -1   38.40    3.14
   3  -5   1   38.85    3.01
  -3  -5  -1   47.05    3.10
   2  -8  -1  501.68   36.95
  -2  -8   1  646.86   36.72
  -2   8   1  575.19   37.02
   2  -8  -1  590.04   36.60
   2  -8   1  322.49   20.81
  -2   8  -1  337.74   20.77
  -2  -8  -1  333.06   21.02
  -2  -8  -1  331.64   21.00
  -2  -5   2 4034.19  249.94
   2   5  -2 4113.68  249.92
  -2   5   2 4281.81  249.92
   2   5  -2 4385.83  250.03
  -2  -5   2 3547.41  249.98
   2  -5  -2 4245.71  250.05
  -2   5   2 3541.86  250.14
   2   5  -2 4239.61  249.97
   2  -5  -2 3679.05  250.25
   1 -10   0    4.06    3.37
   1  10   0    0.81    4.58
  -1 -10   0    0.11    1.95
  -1  10   0    6.05    2.83
  -2   5  -2   31.93    2.68
  -2  -5  -2   33.33    2.95
  -2  -5  -2   33.04    2.64
   2  -5   2   35.90    2.44
  -2  -5  -2   35.00    2.82
   2  -5   2   31.08    2.59
   2   5   2   28.97    2.71
   2  -9   0  166.12   11.00
  -2  -9   0  168.17   10.94
  -2   9   0  174.73   10.99
   2   9   0  159.56   10.90
  -1   7   2   56.03    3.78
   1   7  -2   57.88    3.92
   1  -7  -2   64.41    3.93
  -1  -7   2   55.44    3.98
   1   7  -2   53.74    3.99
   1   7  -2   53.04    3.68
  -1  -7   2   53.11    3.87
   1  -7   2  248.36   14.93
  -1   7  -2  232.83   15.05
  -3  -6   1  176.54   11.30
   3  -6  -1  165.61   11.55
  -3   6   1  195.43   11.78
  -3  -6   1  176.72   11.52
  -3   6   1  183.60   11.22
   3   7   0 2431.98  171.84
  -3   7   0 2695.98  171.96
   3  -7   0 2970.27  171.64
  -3  -7   0 2682.13  171.86
   3  -7   0 2700.37  171.96
   0  10  -1 2051.10  117.54
   0 -10  -1 1793.75  118.23
   0 -10  -1 2007.43  117.29
   0  10   1 2043.37  118.03
   4   0   0  816.97   51.86
  -4   0   0  858.68   51.74
  -4   0   0  812.95   51.88
  -3  -6  -1  188.20   12.47
  -3  -6  -1  207.34   12.69
   3  -6   1  195.37   12.53
  -3   6  -1  203.17   12.56
   3   6   1  192.91   12.57
  -4   1   0   42.23    3.63
  -4   1   0   43.60    3.44
   4  -1   0   39.56    3.70
   4  -1   0   50.07    3.48
  -4  -1   0   47.12    3.42
  -4   1   0   48.86    3.08
   4   1   0   45.50    3.40
  -3   0   2 2867.77  179.30
   3   0  -2 2811.93  179.47
  -3   0   2 3039.47  179.48
   2   6  -2  312.89   19.75
   2  -6  -2  317.28   19.86
   2  -6  -2  275.46   20.12
  -2  -6   2  315.06   19.72
   2   6  -2  321.29   19.83
  -2  -6   2  297.57   19.78
   2   6  -2  323.62   19.69
  -2   6   2  324.74   19.67
   3  -1  -2  790.77   46.54
  -3  -1   2  750.90   46.67
   3   1  -2  750.87   46.65
  -3  -1   2  743.42   46.49
  -3   1   2  775.32   46.71
   3  -1  -2  668.11   46.65
   0  -8   2  122.05    6.57
   0   8  -2  105.22    6.56
   0   8  -2  113.98    6.39
   0  -8  -2  113.61    6.46
   0   8   2  102.65    6.32
  -4   2   0  167.01   10.69
  -4   2   0  172.99   11.22
   4   2   0  170.55   10.96
  -4   2   0  178.03   11.01
   4  -2   0  177.71   11.03
  -4  -2   0  180.60   11.03
   4  -2   0  175.63   11.19
   1 -10  -1 1607.59   93.08
  -1  10   1 1503.99   93.55
   1 -10  -1 1489.66   93.78
   1  10  -1 1377.13   93.15
  -2  -6  -2 1333.43   87.47
   2  -6   2 1459.71   87.23
   2  -6   2 1369.19   87.40
  -2  -6  -2 1374.46   87.46
  -2  -6  -2 1380.57   87.36
   2  -6   2 1484.71   87.44
  -3   0  -2  234.98   15.06
   3   0   2  247.17   15.15
   0  11   0    3.68    4.13
   1  10   1   20.28    5.05
  -1 -10  -1   12.13    3.13
  -1  10  -1   21.64    2.63
   1 -10   1   18.75    3.22
   1 -10   1   20.14    3.64
  -3   2   2 2229.03  133.06
   3  -2  -2 2085.13  133.04
   3   2  -2 2150.30  132.98
   3  -2  -2 2186.05  132.88
  -3  -2   2 2255.38  132.86
  -3  -2   2 1805.00  132.91
   3   2  -2 2279.04  132.86
  -3  -1  -2    3.13    1.06
   3  -1   2    1.87    1.36
   3   1   2    5.32    1.38
  -3   1  -2    3.44    1.06
   3   1   2    3.62    1.15
  -3  -1  -2    2.37    1.40
  -2   9   1  794.91   51.87
  -2  -9   1  904.01   51.61
   2  -9  -1  777.59   51.92
   2  -9  -1  813.16   51.47
   0   0  -3    0.49    1.28
   0   0   3    0.51    1.15
   0   0  -3    3.21    3.68
   0   0   3    0.64    2.01
   4   3   0   40.42    3.17
   4  -3   0   42.34    3.54
   4  -3   0   43.51    3.32
  -4  -3   0   43.58    3.21
  -4   3   0   45.70    3.54
   0  -1  -3  870.49   50.11
   0   1  -3  705.96   50.59
   0  -1   3  800.06   50.15
   0  -1  -3  718.47   50.84
   0  -1   3  828.42   50.09
   0   1   3  840.02   50.37
   0   1  -3  805.22   50.07
   0   1   3  777.25   50.07
  -2   9  -1  136.21    8.81
  -2  -9  -1  134.63    9.22
   2  -9   1  135.62    8.94
  -3  -2  -2 2612.53  166.12
   3   2   2 3035.10  166.33
   3   2   2 2828.69  166.36
  -3   2  -2 2647.71  166.27
   3  -2   2 2819.41  166.32
  -3  -2  -2 2711.51  166.27
  -3  -2  -2 2381.78  166.32
   3  -2   2 2704.09  166.29
   1   8  -2  199.02   14.29
   1  -8  -2  221.74   14.44
   1   8  -2  245.41   14.43
  -1  -8   2  242.63   14.56
  -1   8   2  225.45   14.37
  -1  -8   2  244.04   14.47
   1   8  -2  234.35   14.50
   3   3  -2   82.08    5.55
  -3  -3   2   85.16    5.79
   3   3  -2   84.07    5.88
   3  -3  -2   83.98    6.15
   3  -3  -2   83.11    5.62
  -3   3   2   85.07    6.04
  -3  -3   2   85.40    5.60
  -3  -7   1  556.57   41.04
   3  -7  -1  619.81   41.09
  -3   7   1  686.14   40.83
   3  -7  -1  647.88   41.29
  -3   7   1  737.56   41.34
  -3  -7   1  680.00   40.91
   1   8   2  670.98   48.67
   1  -8   2  972.89   48.88
   0  -2   3   26.98    2.13
   0  -2  -3   26.06    2.17
   0   2  -3   26.53    3.86
   0  -2   3   27.06    2.17
   0   2  -3   28.68    2.12
   0  -2  -3   22.58    5.04
   0   2   3   27.60    3.13
  -4   0   1   -1.27    1.51
   4   0  -1    0.25    1.75
   4   0  -1    1.01    0.91
   4   0  -1    0.04    1.68
   4  -1  -1  425.75   25.78
   4   1  -1  428.20   26.05
  -4  -1   1  410.34   26.02
  -4   1   1  431.01   26.03
   4   1  -1  347.98   26.03
   4  -1  -1  430.35   26.06
  -3  -7  -1   76.52    5.20
   3  -7   1   70.52    5.00
  -3  -7  -1   70.85    5.00
  -3   7  -1   72.93    5.03
   3   7   1   69.73    5.16
  -1 -11   0  968.34   68.15
  -1  11   0 1208.39   68.38
   1 -11   0 1147.73   68.70
   1  11   0 1119.54   68.88
  -3  -8   0 2327.88  150.93
   3  -8   0 2580.23  150.71
   3  -8   0 2402.85  151.01
   3   8   0 2341.63  150.89
  -3   8   0 2341.79  151.01
  -2  10   0 3127.88  174.11
   2 -10   0 3018.82  174.18
   2  10   0 3001.62  174.10
  -1   0   3    2.72    1.69
  -1   0   3    0.11    1.48
  -1   0   3   -0.55    1.39
   1   0  -3    1.94    2.51
   1   0  -3   -0.45    1.61
  -4   0  -1   -0.92    1.07
  -4   0  -1    1.79    0.97
   4   0   1   -0.12    1.04
   4   0   1    1.87    1.74
   4   0   1    3.04    1.35
  -3  -3  -2  457.38   30.35
   3   3   2  533.15   30.30
   3  -3   2  475.20   30.12
   3  -3   2  407.17   30.22
   3   3   2  514.20   30.40
  -3  -3  -2  494.33   30.13
   3  -3   2  518.58   30.35
   3  -3   2  510.49   30.32
  -3   3  -2  503.12   30.30
   3  -3   2  496.17   30.29
   1   1  -3 7670.44  452.96
  -1   1   3 7321.84  453.01
   1  -1  -3 7647.70  453.30
   1   1  -3 7739.07  453.15
  -1   1   3 7558.11  453.04
  -1   1   3 7485.68  452.96
   1  -1  -3 8066.48  452.99
  -1  -1   3 7772.90  452.96
  -1  -1   3 7474.27  452.93
   4   1   1 1552.51   96.82
  -4  -1  -1 1657.51   96.61
   4  -1   1 1410.69   96.76
   4   1   1 1502.98   96.56
  -4  -1  -1 1514.50   96.57
   4   1   1 1650.69   96.47
  -4   1  -1 1541.84   96.57
   4  -1   1 1466.17   96.49
  -4   1  -1 1503.99   96.54
   4  -1   1 1762.88   96.62
   4  -1   1 1580.10   96.59
  -4  -4   0    4.75    1.49
  -4   4   0    4.36    2.03
   4  -4   0    4.32    1.52
   4   4   0    2.25    1.41
   4  -4   0    3.54    1.75
  -1   0  -3   -0.73    0.97
   1   0   3    1.24    3.11
   1   0   3    2.54    1.77
   1   0   3   -0.36    0.87
  -1   0  -3    0.58    1.38
   2  -7  -2 1524.29   87.77
   2   7  -2 1541.74   87.74
  -2  -7   2 1427.91   87.72
   2   7  -2 1491.19   87.68
  -2   7   2 1503.43   87.58
  -2  -7   2 1474.72   87.64
   2   7  -2 1464.33   87.62
   4   2  -1  696.46   33.27
   4   2  -1  675.68   32.90
   4  -2  -1  613.12   32.98
  -4   2   1  649.11   33.26
   4  -2  -1  708.27   33.32
   0  -3  -3   31.73    2.76
   0  -3   3   36.54    2.63
   0   3   3   39.81    3.99
   0   3  -3   36.78    2.74
   0  -3  -3   40.58    3.05
   0   3   3   30.71    2.94
   0  -3   3   38.20    2.78
   0   3  -3   37.66    3.88
   0  -3  -3   33.02    6.00
   1   1   3 3721.37  219.10
   1  -1   3 3603.81  218.86
  -1  -1  -3 3667.87  218.87
  -1   1  -3 3340.93  218.84
   1  -1   3 3564.41  219.27
   1   1   3 3385.95  219.51
  -1   1  -3 3539.80  219.05
  -1   2   3  151.82    9.99
  -1  -2   3  149.96   10.02
   1  -2  -3  165.24   10.84
  -1   2   3  144.09   10.07
  -1   2   3  166.60   10.33
   1  -2  -3  155.91   10.06
   1   2  -3  149.19    9.98
  -1  -2   3  161.63    9.94
   1   2  -3  162.50   10.19
   3  -4  -2 5658.94  357.21
  -3   4   2 5357.78  357.37
   3   4  -2 5942.27  357.29
  -3  -4   2 6044.45  357.29
   3  -4  -2 5422.21  357.41
   3   4  -2 6004.83  357.14
   2   7   2  634.80   40.93
   2  -7   2  656.25   39.72
  -2  -7  -2  629.60   39.77
  -2  -7  -2  650.57   39.69
  -2  -7  -2  606.94   39.58
   2  -7   2  624.30   39.43
   2  -7   2  669.55   39.66
  -4  -2  -1   19.40    1.91
   4  -2   1   23.58    1.78
   4   2   1   20.54    1.82
   4  -2   1   20.96    2.44
   4  -2   1   25.13    1.92
   4  -2   1   21.08    1.67
  -4  -2  -1   22.73    1.95
   0 -11  -1 1004.05   59.55
   0 -11   1  846.51   59.63
   0  11   1 1011.81   60.38
   0  11  -1 1016.57   59.85
   0 -11  -1  906.68   60.71
   1  -2   3  379.36   23.08
   1   2   3  368.65   24.19
  -1  -2  -3  374.13   23.09
   1   2   3  390.55   23.37
  -1   2  -3  363.52   23.26
   1  -2   3  383.04   23.43
  -1   2  -3  351.88   23.06
   0   9  -2 3250.40  195.52
   0  -9   2 2998.14  195.65
   0  -9   2 3183.26  195.61
   0   9   2 3086.82  195.52
   0   9  -2 3190.86  195.63
   0  -9  -2 3238.58  195.62
  -4  -3   1 4474.87  302.81
   4   3  -1 5354.51  302.86
   4   3  -1 5046.29  302.56
  -4   3   1 5475.03  302.89
   4  -3  -1 5580.20  302.92
  -4  -3   1 5064.91  302.59
  -3   4  -2  107.19    6.73
   3   4   2  112.68    6.82
  -3  -4  -2   98.25    6.55
   3  -4   2  110.24    6.72
   3  -4   2  106.87    6.73
  -3  -4  -2  106.99    6.83
   3  -4   2   81.34    6.77
  -1  -3   3 7708.05  458.62
   1  -3  -3 8097.45  459.21
   1   3  -3 8180.54  458.68
   1  -3  -3 7651.07  458.64
  -1   3   3 7660.05  458.86
   1   3  -3 6877.19  458.62
  -1  -3   3 7755.35  458.53
  -1   3   3 7308.41  458.65
  -1   3   3 6081.23  458.61
   1   3  -3 7397.02  458.61
   4  -3   1  584.52   33.60
   4  -3   1  540.19   33.90
   4  -3   1  564.00   33.69
   4  -3   1  561.01   33.63
   4   3   1  518.49   33.66
  -4  -3  -1  569.23   33.75
  -4  -3  -1  513.19   33.49
  -4  -3  -1  544.30   33.69
   0   4   3 4234.10  253.32
   0  -4  -3 4314.85  252.77
   0   4  -3 4324.75  252.75
   0  -4  -3 4454.11  252.92
   0  -4  -3 3758.56  253.76
   0  -4   3 4339.25  252.75
   0   4  -3 3910.61  252.88
   0  -4   3 4379.92  252.62
   4  -5   0  190.89   12.30
  -4  -5   0  181.29   12.23
   4   5   0  195.99   12.26
   4  -5   0  193.77   12.49
  -4   5   0  200.94   12.46
   1   3   3  116.34   10.03
  -1  -3  -3  129.21    8.31
   1  -3   3  127.15    8.46
   1  -3   3  131.31    8.29
  -1   3  -3  127.37    8.28
  -1   3  -3  135.68    8.52
   1   3   3  138.51    8.60
   3  -8  -1  337.38   20.01
  -3  -8   1  353.24   20.11
   3  -8  -1  331.33   20.56
  -3   8   1  364.00   20.59
   1 -11  -1  356.25   22.13
  -1  11   1  369.65   22.83
   1 -11  -1  358.17   23.23
   1  11  -1  345.95   22.24
   1  11  -1  319.39   22.69
  -2  10   1 2272.02  145.41
  -2 -10   1 2505.63  145.16
   2 -10  -1 2326.16  145.02
   2 -10  -1 2188.14  145.48
   1  -9  -2  426.05   26.04
  -1  -9   2  441.74   26.16
  -1  -9   2  425.32   26.06
   1   9  -2  412.70   26.10
  -1   9   2  385.86   25.94
   1  11   1   72.49    7.72
  -1 -11  -1   87.27    6.37
   1 -11   1   83.54    6.40
   1 -11   1   72.32    6.72
  -1  11  -1   83.72    5.82
  -1 -11  -1   71.73    6.02
   3   5  -2 3802.09  213.95
  -3   5   2 3825.32  213.74
   3   5  -2 3675.22  213.75
   2 -10   1  118.88    8.00
  -2 -10  -1  114.98    8.27
  -2  10  -1  118.81    7.81
   4   4  -1  205.02   15.66
   4   4  -1  254.39   15.29
   4  -4  -1  279.26   15.69
  -4   4   1  247.37   15.82
  -4  -4   1  193.35   15.54
   4   4  -1  268.35   15.65
  -4  -4   1  250.78   15.32
  -3  -8  -1  379.23   22.84
   3  -8   1  351.88   22.61
   3   8   1  374.00   22.80
  -3  -8  -1  348.36   22.63
  -3   8  -1  354.33   22.61
   1  -9   2 4322.73  212.22
  -1   9  -2 4027.19  211.75
   0  12   0 2326.84  144.86
   1  -4  -3  136.14    9.24
   1  -4  -3  110.52    7.90
   1   4  -3  116.70    7.86
  -1   4   3  128.07    7.93
  -1   4   3  133.53    8.33
  -1  -4   3  106.46    7.86
   1   4  -3  111.78    7.85
   1   4  -3  120.80    7.84
  -1  -4   3  126.87    7.70
   3   9   0  880.00   55.93
   3  -9   0  904.18   55.73
  -3   9   0  927.28   56.04
  -3  -9   0  926.46   55.97
   3  -9   0  849.18   56.03
   4   4   1   40.46    2.85
   4  -4   1   33.52    3.16
   4  -4   1   34.69    2.80
   4  -4   1   40.77    2.74
  -4  -4  -1   35.78    2.44
   4  -4   1   39.11    2.55
  -4  -4  -1   36.55    2.78
  -4  -4  -1   43.45    3.02
   2   8  -2    4.03    1.52
  -2  -8   2    4.43    1.68
   2  -8  -2    2.43    1.26
  -2  -8   2    2.23    1.56
   2   8  -2    4.42    1.42
   2   8  -2    4.30    1.78
  -2   8   2    3.15    1.17
   3  -5   2   11.99    2.43
   3  -5   2   15.02    1.68
   3  -5   2   12.81    1.65
  -3  -5  -2   19.54    1.64
   3   5   2   10.77    1.78
  -3  -5  -2   16.20    1.60
  -3  -5  -2   16.84    1.99
  -1   4  -3  796.19   49.39
   1  -4   3  764.92   49.21
  -1  -4  -3  784.59   49.24
   1  -4   3  748.80   49.38
  -1  -4  -3  836.08   49.46
   1   4   3  638.13   50.21
   1   4   3  833.20   49.48
  -1   4  -3  805.49   49.24
   1  -4   3  829.09   49.19
   0   5   3   18.51    2.00
   0  -5  -3   20.73    6.13
   0   5  -3   22.91    2.47
   0   5   3   21.59    4.27
   0  -5   3   19.36    1.94
   0   5  -3   21.06    1.99
   0  -5  -3   19.20    2.01
   0  -5  -3   18.83    2.21
   0  -5   3   20.59    1.51
   2  -8   2  476.22   29.18
   2  -8   2  441.91   29.53
   2  -8   2  520.15   29.47
  -2  -8  -2  452.51   29.44
  -2   8  -2  464.60   29.16
  -2  -8  -2  466.97   29.61
   2   8   2  425.38   30.62
   2   0  -3   -0.34    1.68
   2   0  -3   -0.65    2.17
  -2   0   3   -0.40    1.53
  -2   0   3    0.76    1.53
  -2   0   3    0.78    1.53
  -2  11   0  976.72   54.72
   2 -11   0  899.35   54.75
   2  11   0  954.82   54.71
   2   1  -3 1516.02   88.98
   2  -1  -3 1530.64   89.01
  -2  -1   3 1453.64   88.93
   2   1  -3 1463.03   89.03
  -2   1   3 1418.05   88.96
  -2  -1   3 1433.66   88.97
  -2  -1   3 1263.65   88.90
   2  -1  -3 1379.15   89.13
  -2   1   3 1399.55   88.99
  -2   1   3 1503.60   88.98
  -4  -6   0  611.82   37.70
   4  -6   0  619.40   38.02
  -4  -6   0  546.50   37.95
  -4   6   0  641.77   38.20
   4   6   0  626.49   37.99
   4  -6   0  620.95   38.17
  -1  12   0 2240.43  122.20
   1  12   0 2246.84  122.66
   1 -12   0 1959.63  122.42
   4   5  -1   27.24    2.89
  -4   5   1   27.72    1.83
  -4   5   1   30.71    2.86
   4  -5  -1   28.73    2.74
   4   5  -1   23.96    2.57
  -4  -5   1   23.57    2.58
  -3   6   2  447.99   25.62
  -3  -6   2  407.81   25.66
   3   6  -2  425.28   25.85
   3   6  -2  427.25   25.64
   2   0   3    5.67    1.58
  -2   0  -3    4.78    1.63
   2   0   3    1.09    4.44
   2   0   3    4.36    1.74
   2   2  -3  787.57   47.12
  -2   2   3  758.86   47.23
  -2   2   3  734.07   47.12
  -2  -2   3  752.34   47.14
   2  -2  -3  780.02   47.16
  -2   2   3  765.28   47.16
   2  -2  -3  746.94   47.37
  -2  -2   3  790.54   47.09
   2  -2  -3  791.02   47.18
   2   2  -3  782.30   47.17
  -2  -2   3  626.15   47.04
   2   2  -3  789.34   47.15
   1  -5  -3 1072.05   66.18
  -1   5   3 1056.75   65.38
   1  -5  -3 1016.67   65.37
  -1  -5   3 1091.25   65.20
  -1   5   3 1073.18   65.75
   1   5  -3 1102.13   65.28
   1   5  -3 1009.10   65.37
   1   5  -3 1053.42   65.35
  -1  -5   3  982.46   65.34
  -2  -1  -3 8025.87  494.86
   2   1   3 6768.32  495.54
   2  -1   3 8034.71  494.89
  -2   1  -3 8406.80  494.58
   2   1   3 8573.02  494.92
  -2   1  -3 7827.82  494.84
   2  -1   3 6681.02  495.35
   2   1   3 7912.09  494.88
  -2  -1  -3 7817.95  494.56
   0 -10  -2 4565.20  165.05
   0  10  -2 4495.67  164.93
   0 -10   2 4654.60  165.16
   0  10  -2 4376.80  165.11
   4  -5   1   69.80    4.43
   4  -5   1   68.32    4.66
  -4  -5  -1   63.48    4.64
  -4  -5  -1   69.96    4.89
  -4   5  -1   62.57    4.97
   4  -5   1   80.09    4.76
   4   5   1   69.74    4.72
   4  -5   1   63.73    4.93
   1   5   3  351.46   25.66
  -1  -5  -3  404.87   24.47
  -1   5  -3  389.58   24.41
   1  -5   3  394.53   24.24
  -1  -5  -3  379.41   24.27
  -1   5  -3  407.98   24.31
   1  -5   3  361.46   24.40
   3  -6   2  433.38   26.29
   3   6   2  426.28   26.42
  -3  -6  -2  420.63   26.43
  -3  -6  -2  418.70   26.27
   3  -6   2  432.93   26.36
   3  -6   2  378.67   26.47
  -3  -6  -2  422.54   26.27
   2   2   3 2481.65  176.42
   2  -2   3 2297.24  175.94
  -2   2  -3 3127.38  175.33
  -2   2  -3 2700.97  175.52
   2  -2   3 2743.70  175.28
  -2  -2  -3 2842.50  175.30
   2   2   3 2825.14  175.59
   2   2   3 3027.10  175.62
   0  12   1 3982.24  223.98
   0 -12  -1 3583.45  224.22
   0 -12  -1 3638.85  223.16
   0  12  -1 3946.71  223.46
   0 -12   1 3130.64  223.24
  -3  -9   1  136.18    7.17
   3  -9  -1  133.65    7.83
  -3   9   1  139.65    7.73
   3  -9  -1  135.20    7.02
   2  -3  -3  100.38    6.75
   2  -3  -3   98.02    6.78
  -2  -3   3  100.07    6.63
   2   3  -3  100.66    6.77
   2   3  -3  102.22    6.65
  -2   3   3   95.06    6.76
  -2   3   3  103.56    6.93
  -2  -3   3   95.83    6.73
   2  -3  -3   96.78    7.15
   2   3  -3  101.11    6.69
   0  -6   3 1934.23  111.77
   0  -6  -3 1752.24  111.78
   0  -6  -3 1847.77  113.12
   0  -6  -3 1919.77  111.92
   0   6   3 2006.08  112.65
   0   6  -3 1960.26  111.79
  -3  -9  -1  874.59   50.78
  -3   9  -1  823.79   50.53
  -3  -9  -1  753.50   50.57
   3   9   1  812.17   50.72
   3  -9   1  810.58   50.52
  -1  10   2 4065.61  271.66
  -1 -10   2 4630.40  271.83
   1  10  -2 4396.86  271.81
  -1 -10   2 4559.57  271.91
   1 -10  -2 4515.04  271.79
   2   3   3  900.29   57.17
  -2  -3  -3  928.30   56.90
  -2   3  -3  907.97   57.12
   2  -3   3  904.97   56.88
   2  -3   3  732.46   57.48
   2   3   3  690.71   58.05
  -2   3  -3 1004.16   56.98
   2   3   3 1003.33   57.21
   1  10   2  255.22   16.44
  -1  10  -2  272.24   16.18
   1 -10   2  246.81   16.66
  -1 -10  -2  235.22   16.52
   2 -11  -1   99.55    8.07
   2 -11  -1  106.09    7.08
  -2  11   1  101.27    7.81
  -2 -11   1  114.29    7.30
  -2   9   2   12.44    1.48
   2  -9  -2   11.65    1.69
   2   9  -2    8.52    2.01
  -2  -9   2   12.70    2.11
   2   9  -2    9.73    1.89
  -2  -9   2   11.91    1.63
  -4  -6   1   13.71    1.90
  -4  -6   1   12.81    1.26
   4   6  -1   12.23    2.13
   4  -6  -1    9.18    2.32
  -4   6   1   14.70    2.45
   4  -6  -1   11.78    2.14
  -4   6   1   15.25    1.06
   4   6  -1   13.23    1.94
   4  -7   0  284.54   18.00
  -4   7   0  288.23   18.17
   4   7   0  281.06   17.97
  -4  -7   0  271.82   17.95
  -4  -7   0  289.54   17.69
   4  -7   0  278.81   18.15
  -2  11  -1 2462.68  145.04
   2 -11   1 2247.45  145.17
  -2 -11  -1 2307.77  145.29
   2  11   1 2261.05  145.98
   1  12  -1    6.73    3.48
   1  12  -1   10.12    2.65
   1 -12  -1   10.89    5.29
  -1  12   1   15.45    4.04
   1 -12  -1   12.34    2.23
   3 -10   0   68.00    5.37
  -3  10   0   76.68    5.33
  -3 -10   0   68.17    5.13
   3  10   0   67.44    5.17
   1  -6  -3  642.00   38.91
   1  -6  -3  596.16   37.87
  -1  -6   3  504.95   37.82
  -1  -6   3  600.99   37.82
   1   6  -3  621.62   37.86
   1   6  -3  634.94   37.71
   1   6  -3  613.59   37.85
  -1   6   3  664.64   38.40
  -1   6   3  634.73   37.88
  -1 -12  -1  458.77   28.62
   1 -12   1  466.33   28.65
   1 -12   1  425.07   28.76
  -1  12  -1  467.44   28.28
  -1 -12  -1  418.57   28.36
   1  12   1  443.85   29.43
  -2   9  -2    2.62    1.00
   2  -9   2    3.98    1.58
   2  -9   2    4.17    2.27
  -2  -9  -2    3.98    2.53
   2  -9   2    1.18    1.28
   2   4  -3 1137.21   71.70
  -2   4   3 1161.26   71.95
  -2  -4   3 1150.56   71.66
  -2   4   3 1201.06   71.72
   2   4  -3 1147.68   71.75
   2  -4  -3 1201.40   72.17
   2  -4  -3 1120.66   71.77
  -2  -4   3 1104.04   71.74
   2   4  -3 1159.04   71.72
   2  -4  -3 1192.64   71.78
  -4  -6  -1  105.24    6.48
   4  -6   1   92.83    5.94
   4  -6   1   95.75    6.20
   4  -6   1   92.21    6.40
  -4   6  -1   93.65    6.40
   4   6   1   92.90    6.28
  -4  -6  -1   91.46    5.96
  -4  -6  -1   93.22    6.19
   3   7  -2  373.40   23.54
  -3   7   2  383.25   23.49
   3   7  -2  362.21   23.74
  -3  -7   2  379.64   23.58
  -4   0   2  521.43   26.76
   4   0  -2  494.35   26.72
  -1   6  -3  174.24   10.44
   1  -6   3  144.48   10.45
   1  -6   3  166.81   10.35
  -1  -6  -3  162.65   10.54
  -1   6  -3  161.06   10.48
   1   6   3  160.46   12.60
   4   1  -2  446.80   35.53
  -4  -1   2  437.50   35.50
  -4   1   2  467.18   35.51
  -4   1   2  643.72   35.74
   4  -1  -2  631.79   35.73
  -4  -1   2  616.92   35.39
  -4  -1   2  660.20   35.73
   4  -1  -2  677.02   35.45
   0  13   0    3.48    4.35
   2   4   3  672.96   43.31
   2   4   3  746.48   41.98
   2  -4   3  664.71   41.65
  -2   4  -3  689.31   41.90
   2  -4   3  683.04   41.92
   2   4   3  699.50   41.95
  -2  -4  -3  668.72   41.68
   2  -4   3  534.86   42.14
   3  -7   2  601.40   39.57
  -3  -7  -2  589.91   39.32
   3  -7   2  633.86   39.43
   3   7   2  642.39   39.50
   3  -7   2  649.46   39.34
  -3  -7  -2  674.27   39.41
  -3  -7  -2  636.70   39.52
   4   2  -2  966.90   55.02
   4   2  -2  986.78   54.73
   4  -2  -2  956.96   54.79
  -4   2   2  970.12   55.09
  -4  -2   2  922.52   54.72
  -4  -2   2  989.74   55.03
  -4  -2   2  822.89   54.87
   0   7   3  302.12   18.17
   0  -7  -3  279.79   18.23
   0   7  -3  290.86   18.11
   0  -7  -3  286.14   18.24
   0  -7  -3  237.74   19.88
   0  -7   3  282.39   18.09
   0   7   3  292.37   19.21
   4   0   2   32.01    2.21
  -4   0  -2   26.88    1.94
  -2  12   0 4595.07  269.79
  -2 -12   0 4095.68  269.70
   2  12   0 4343.33  269.77
   2 -12   0 4451.79  269.94
  -4  -1  -2  151.28    9.99
   4   1   2  169.43   10.28
   4   1   2  178.62   10.18
   4  -1   2  165.62   10.21
   4  -1   2  151.79    9.97
   4   1   2  183.71   10.04
  -4  -1  -2  156.66   10.09
  -4   1  -2  164.18   10.13
   4  -1   2  130.76   10.29
  -4  -1  -2  149.11   10.22
   2  -5  -3  553.76   35.17
   2  -5  -3  530.03   35.17
   2   5  -3  569.74   35.16
   2  -5  -3  568.54   35.67
   2   5  -3  568.03   35.11
  -2  -5   3  570.45   35.03
   2   5  -3  579.62   35.09
  -2  -5   3  542.50   35.14
  -2   5   3  567.71   35.10
  -2   5   3  562.39   35.44
   0  11  -2  457.77   24.22
   0 -11  -2  462.81   24.24
   0  11  -2  430.33   24.35
   0  11   2  423.08   24.06
   0 -11   2  461.56   24.36
  -4  -3   2 2549.21  142.62
  -4   3   2 2503.80  142.96
  -4  -3   2 2633.57  142.91
   4   3  -2 2729.05  142.62
   4   3  -2 2465.08  142.88
   4  -3  -2 2546.03  142.69
   4  -3  -2 2301.37  142.92
   4   2   2 1184.77   69.32
  -4  -2  -2 1052.38   69.40
  -4  -2  -2 1142.46   69.21
   4   2   2 1128.21   69.43
   4  -2   2 1094.97   69.35
   4  -2   2 1077.04   69.47
  -4  -2  -2 1060.44   69.26
   4  -2   2 1070.00   69.18
   4   2   2 1272.17   69.28
  -4   2  -2 1158.98   69.34
   4  -2   2 1068.04   69.31
  -4  -7   1  615.79   38.48
  -4   7   1  661.85   39.01
   4  -7  -1  662.00   38.98
   4   7  -1  634.94   38.91
   4  -7  -1  666.42   38.84
  -4  -7   1  521.10   38.68
   4   7  -1  640.28   38.78
  -1  13   0  227.25   14.18
   1  13   0  204.89   14.66
  -1 -13   0  199.94   13.91
   1 -13   0  203.95   14.60
  -3 -10   1 2184.39  113.78
  -3  10   1 2232.19  114.21
   3 -10  -1 2097.66  114.22
   3 -10  -1 2126.42  113.64
  -1  -7   3  480.98   31.87
  -1   7   3  551.42   32.49
  -1   7   3  541.83   31.87
   1  -7  -3  478.32   31.89
   1   7  -3  508.65   31.86
  -1  -7   3  481.73   31.82
   1   7  -3  509.81   31.86
   1   7  -3  524.94   31.67
   1  -7  -3  536.91   33.15
   2  -5   3 1437.08   85.66
   2   5   3 1304.54   85.92
   2  -5   3 1327.85   85.68
  -2  -5  -3 1482.26   85.95
   2   5   3 1421.61   87.33
   2  -5   3 1370.68   85.91
  -2   5  -3 1384.17   85.89
  -2  -5  -3 1378.86   85.98
   4  -7   1  207.69   13.46
  -4  -7  -1  199.72   13.10
  -4  -7  -1  215.78   13.32
  -4   7  -1  217.07   13.49
  -4  -7  -1  235.92   13.57
   4   7   1  200.83   13.41
  -4  -8   0 3155.80  178.58
   4   8   0 2686.09  178.74
  -4  -8   0 2729.11  178.75
   4  -8   0 2842.76  178.78
   4  -8   0 2829.94  178.90
  -4   8   0 2843.63  178.91
   3  10   1   52.32    4.45
   3 -10   1   51.79    3.90
  -3 -10  -1   45.84    4.04
  -3 -10  -1   48.15    4.42
  -3  10  -1   54.98    3.89
  -5   0   0 5277.92  315.90
  -5   0   0 5342.06  315.69
   5   0   0 4397.29  315.98
   5   0   0 5211.81  315.88
   5   0   0 5084.70  315.55
  -1   7  -3 3215.59  113.99
   1   7   3 2833.34  115.75
  -1   7  -3 3001.83  114.03
   1  -7   3 3059.27  113.87
  -1  -7  -3 2999.05  114.09
  -5   1   0  275.93   17.28
  -5  -1   0  277.81   17.29
   5  -1   0  269.16   17.26
   5  -1   0  272.05   17.47
  -5   1   0  262.02   16.97
   5   1   0  264.36   17.23
  -5  -1   0  294.56   17.12
   4   3   2  490.08   25.96
   4   3   2  426.15   26.04
   4  -3   2  410.44   25.92
   4  -3   2  407.46   25.91
   4  -3   2  413.87   25.79
  -4  -3  -2  398.03   25.80
  -4  -3  -2  393.94   25.83
   4  -3   2  432.93   26.09
   4   3   2  414.32   25.87
  -4  -3  -2  401.81   26.01
   3   8  -2  907.32   61.81
  -3  -8   2  973.30   61.66
  -3   8   2 1013.95   61.57
   3   8  -2 1042.56   61.65
  -2 -10   2  306.53   19.76
   2  10  -2  306.60   19.69
  -2  10   2  302.30   19.47
   2 -10  -2  312.68   19.57
  -2 -10   2  325.03   19.64
   1 -11  -2 4628.63  276.18
  -1 -11   2 4685.85  276.31
   1  11  -2 4262.82  276.22
  -1  11   2 4202.32  276.05
  -1 -11   2 4710.65  276.25
   0 -13  -1   18.75    6.00
   0  13   1   28.79    4.91
   0 -13   1   21.71    3.67
   0  13  -1   28.90    3.93
   0 -13  -1   21.20    3.04
   4   4  -2  769.57   43.83
   4  -4  -2  754.95   43.60
   4   4  -2  798.73   43.50
  -4  -4   2  778.42   43.53
   4  -4  -2  716.39   43.87
  -5   2   0 2836.74  171.19
   5  -2   0 2938.72  171.22
   5   2   0 2686.42  171.15
  -5   2   0 2642.95  170.88
  -5   2   0 2579.56  171.33
  -5  -2   0 2857.00  171.21
   5  -2   0 2717.66  171.36
  -5  -2   0 3192.53  171.17
  -1 -11  -2 1816.35  108.50
   1 -11   2 1683.54  108.55
  -1  11  -2 1743.81  108.14
  -3   0   3    3.07    1.92
   3   0  -3    3.17    1.99
  -3   0   3    2.91    1.71
   3   0  -3    3.55    1.95
  -3   0   3    1.58    1.53
  -2 -10  -2 1094.68   70.14
   2 -10   2 1299.93   70.08
  -2  10  -2 1161.18   69.70
   2 -10   2 1133.29   69.81
  -3  -8  -2   89.91    6.49
   3  -8   2  106.54    6.69
   3  -8   2  100.50    6.51
  -3  -8  -2   98.88    6.81
  -3   8  -2  100.98    6.52
   3   8   2   96.86    6.69
   3  -8   2   97.94    7.02
  -3  -8  -2  100.12    6.70
   3  -1  -3 5198.57  331.69
  -3   1   3 5342.44  331.63
  -3   1   3 5074.87  331.49
  -3  -1   3 5295.46  331.58
   3  -1  -3 5647.15  331.63
   3   1  -3 5637.19  331.62
  -3  -1   3 5256.82  331.50
  -3  -1   3 5338.41  331.59
  -3   1   3 5602.75  331.61
   3   1  -3 5332.10  331.63
   3 -11   0 2010.69  118.98
  -3  11   0 2143.37  118.95
   3  11   0 1991.16  118.84
   2   6  -3 1278.40   77.68
   2   6  -3 1254.96   77.61
  -2  -6   3 1211.61   77.65
  -2   6   3 1251.32   77.99
   2   6  -3 1289.14   77.58
   2  -6  -3 1277.31   78.24
  -2   6   3 1275.19   77.61
   2  -6  -3 1158.89   77.68
   2  -6  -3 1258.95   77.70
  -2  12   1  275.83   18.20
   2 -12  -1  288.96   17.67
   2 -12  -1  252.80   18.45
   0   8   3  498.75   27.75
   0  -8  -3  489.27   28.51
   0  -8   3  510.35   26.50
   0  -8  -3  509.48   26.62
   0   8  -3  513.55   26.51
   0  -8  -3  496.13   26.61
  -2 -12  -1    8.01    2.84
   2  12   1    8.30    4.65
  -2  12  -1    7.56    1.90
   2 -12   1    8.88    2.77
   4   4   2   12.35    1.60
   4  -4   2   10.92    1.75
   4  -4   2   11.81    1.14
  -4  -4  -2    7.68    1.22
   4   4   2   14.17    1.87
   4  -4   2   12.87    1.39
   4  -4   2   12.66    1.39
  -4  -4  -2    9.89    1.48
  -4  -4  -2    8.44    1.14
   5  -3   0  194.25   12.41
  -5   3   0  201.16   12.40
  -5  -3   0  198.00   12.15
   5   3   0  198.67   12.12
  -5   3   0  193.09   12.12
  -5   3   0  182.10   11.71
   5  -3   0  201.52   12.15
  -3  -2   3 2777.78  173.31
   3  -2  -3 2932.20  173.36
  -3  -2   3 2834.91  173.30
   3   2  -3 2824.89  173.23
  -3  -2   3 2681.05  173.22
  -3   2   3 2815.69  173.34
   3  -2  -3 2818.67  173.27
  -3   2   3 2753.57  173.38
   3   2  -3 2732.35  173.33
   3   2  -3 2908.88  173.34
   3  -2  -3 2711.11  173.45
   2  -6   3  455.72   29.40
  -2  -6  -3  455.80   29.46
   2  -6   3  479.11   29.09
  -2  -6  -3  468.65   29.39
   2  -6   3  472.72   29.19
   2   6   3  459.04   31.11
  -2   6  -3  455.41   29.36
   1 -13  -1   11.76    2.10
  -1  13   1   15.10    4.14
   1 -13  -1   14.68    5.04
   1  13  -1   11.03    2.77
   1  13  -1   11.79    3.72
   1 -13   1    3.18    3.97
  -1 -13  -1    0.65    2.33
   1  13   1   -1.06    4.44
  -1 -13  -1    1.47    2.97
  -1  13  -1    6.07    2.40
   1 -13   1    0.73    2.85
   3   0   3    0.24    1.38
   3   0   3    0.89    1.40
  -3   0  -3   -0.18    1.22
  -4  -8   1   49.95    3.34
   4  -8  -1   45.40    3.80
   4   8  -1   47.58    3.75
  -4   8   1   49.65    4.12
  -4  -8   1   47.82    3.78
   4  -8  -1   49.85    4.22
   3   1   3  506.07   29.23
  -3   1  -3  447.46   29.12
   3  -1   3  453.53   29.19
  -3  -1  -3  465.55   29.14
   3   1   3  465.11   29.21
  -5   0   1   -0.47    1.42
   5   0  -1    0.55    1.67
   4  -5  -2  216.74   11.25
   4   5  -2  216.24   11.06
  -4   5   2  229.21   11.04
   4   5  -2  222.98   11.53
   5   1  -1  643.79   33.38
  -5   1   1  677.37   33.42
   5  -1  -1  628.15   33.02
   5  -1  -1  672.47   33.44
  -5  -1   1  655.35   33.40
  -1  -8   3   72.50    5.07
  -1   8   3   89.40    6.27
   1  -8  -3   73.99    7.12
   1   8  -3   69.33    4.97
   1  -8  -3   71.90    5.14
   1   8  -3   73.67    4.76
  -1   8   3   77.17    5.09
  -1  -8   3   61.43    5.01
   1   8  -3   74.34    5.10
   3  -3  -3  223.16   14.41
   3   3  -3  222.28   14.44
  -3  -3   3  226.70   14.43
  -3  -3   3  218.05   14.47
   3   3  -3  223.99   14.34
  -3  -3   3  220.79   14.34
  -3   3   3  230.46   14.59
   3  -3  -3  222.30   14.73
   3  -3  -3  235.35   14.49
  -3   3   3  226.00   14.49
   3   3  -3  223.31   14.46
   4  -8   1   38.35    3.32
  -4  -8  -1   38.34    3.18
   4   8   1   41.07    3.34
  -4  -8  -1   47.27    3.65
  -4   8  -1   39.32    3.41
  -3   2  -3   14.34    1.73
   3   2   3   18.35    1.98
   3   2   3   16.58    1.99
   3  -2   3   11.90    1.76
  -3  -2  -3   17.51    1.75
  -5   0  -1   -1.37    1.31
   5   0   1   -0.98    1.31
  -5   0  -1    2.51    0.95
   5   0   1    3.61    1.66
  -1  -8  -3  674.74   34.82
  -1   8  -3  671.05   34.77
  -1   8  -3  724.11   34.81
   1  -8   3  716.10   34.70
   1   8   3  626.35   36.32
  -5   4   0 3342.39  214.75
   5   4   0 3346.04  214.55
   5  -4   0 3667.92  214.62
   5  -4   0 3447.35  214.75
  -5  -4   0 3521.77  214.59
   5  -2  -1    2.87    1.82
   5   2  -1    3.50    1.70
   5  -2  -1    2.97    0.94
   5   2  -1    3.44    1.87
   5   2  -1    2.66    0.67
  -5   2   1    2.35    1.71
  -5  -2   1    3.63    1.56
   5   1   1 1942.68  119.19
  -5   1  -1 1867.55  118.80
   5  -1   1 1913.31  118.90
   5  -1   1 1823.10  118.73
  -5  -1  -1 1909.33  118.85
   5   1   1 1902.02  118.88
   5   1   1 1960.91  118.69
  -5   1  -1 1925.98  118.89
  -5  -1  -1 2108.55  118.93
   5  -1   1 1946.28  119.17
   4  -9   0 1908.76  112.11
   4  -9   0 1876.24  111.55
  -4   9   0 1965.49  112.14
   4   9   0 1855.86  111.93
   0  14   0 1426.13   89.30
  -4  -5  -2  314.09   20.32
   4  -5   2  329.93   20.18
   4  -5   2  301.86   20.22
   4  -5   2  322.22   20.09
   4  -5   2  336.41   20.35
  -4  -5  -2  307.04   20.10
   4   5   2  328.72   20.38
   4   5   2  362.78   20.43
   2 -13   0  394.51   26.13
  -2  13   0  427.69   25.92
  -2 -13   0  392.78   25.85
  -3   9   2    1.98    0.98
  -3  -9   2    2.21    1.28
   3   9  -2    2.68    1.74
  -3  11   1  255.33   16.36
  -3 -11   1  267.20   15.92
   3 -11  -1  249.48   16.42
   3 -11  -1  256.72   15.74
  -3 -11   1  213.09   16.01
  -5  -2  -1  767.63   47.56
   5  -2   1  790.90   47.58
   5  -2   1  763.62   47.84
  -5  -2  -1  805.42   47.60
   5   2   1  755.92   47.87
   5  -2   1  737.55   47.42
   5   2   1  762.69   47.55
  -2   7   3  155.52    9.94
   2   7  -3  146.71    9.33
   2  -7  -3  129.95    9.39
   2   7  -3  147.24    9.20
  -2   7   3  144.79    9.21
  -2  -7   3  135.79    9.24
   2   7  -3  140.12    9.20
   2  -7  -3  142.80    9.36
  -2  -7   3  136.48    9.27
   2  -7  -3  142.63   10.20
   0 -12   2 6368.77  431.29
   0  12  -2 7273.74  431.28
   0  12   2 6182.61  432.02
   0 -12   2 7070.23  431.41
   0 -12  -2 7591.89  431.34
   0  12  -2 6974.04  431.37
  -3   3  -3 4137.51  244.19
   3  -3   3 4267.19  244.25
  -3  -3  -3 3703.82  243.88
   3   3   3 4717.34  244.29
  -3  -3  -3 3951.71  243.89
   3   3   3 4322.49  244.29
  -3 -11  -1   43.13    4.23
  -3  11  -1   47.84    3.73
   3 -11   1   52.05    3.86
  -3 -11  -1   46.67    4.03
   5  -3  -1 1058.29   58.81
   5   3  -1 1011.72   58.75
   5   3  -1  766.66   58.75
  -5   3   1 1032.16   58.79
  -5   3   1  819.19   58.80
   5   3  -1  939.05   58.34
  -5  -3   1  994.27   58.76
  -3  -4   3  278.23   17.60
   3  -4  -3  267.12   17.54
   3  -4  -3  270.47   17.64
   3  -4  -3  262.49   17.87
   3   4  -3  290.32   17.49
  -3  -4   3  280.33   17.53
   3   4  -3  264.92   17.56
  -3   4   3  278.87   17.63
   3   4  -3  286.96   17.63
  -3   4   3  270.12   17.76
   3  -9   2  130.71    8.53
  -3  -9  -2  106.34    8.23
  -3  -9  -2  130.25    8.49
   3  -9   2  125.94    8.80
  -3   9  -2  132.86    8.24
   3  -9   2  130.47    8.24
  -3  -9  -2  142.01    8.59
  -2   7  -3   84.83    5.87
   2   7   3   78.33    8.78
  -2  -7  -3   85.96    5.92
   2  -7   3   89.82    5.73
  -2  -7  -3   83.11    5.98
   2  -7   3   86.84    5.91
   4   6  -2  186.88   12.11
   4   6  -2  178.54   11.69
  -4   6   2  188.93   11.65
  -2  11   2  562.49   36.79
   2  11  -2  565.98   36.26
  -2 -11   2  603.15   36.23
   2 -11  -2  613.64   36.16
  -2  11   2  550.16   36.02
  -2 -11   2  576.96   36.35
  -1  14   0 1374.35   72.00
   1 -14   0 1180.16   72.29
   1  14   0 1253.24   72.37
  -5  -3  -1 5030.89  300.22
  -5  -3  -1 4702.55  300.22
   5  -3   1 5010.59  300.23
   5   3   1 4798.23  300.18
   5  -3   1 4876.50  300.44
   5  -3   1 4790.79  300.08
   0  -9  -3  357.83   21.53
   0  -9  -3  368.95   23.40
   0   9   3  346.39   22.60
   0   9  -3  357.38   21.46
   0   9   3  372.10   21.47
   0  -9  -3  337.65   21.53
   0  -9   3  382.38   21.48
   5  -5   0    3.00    1.45
  -5   5   0    9.06    2.27
   5  -5   0    5.27    1.84
  -5  -5   0    5.92    1.47
   5   5   0    3.54    1.47
   1  12  -2   44.26    3.88
  -1 -12   2   48.71    4.00
  -1  12   2   49.81    5.44
  -1 -12   2   48.15    3.85
   1 -12  -2   51.20    3.78
  -1  12   2   47.03    3.51
   1  12  -2   40.44    4.40
   2 -11   2 1739.52  110.21
  -2  11  -2 1798.70  110.02
   2 -11   2 2009.34  110.44
   2 -11   2 1512.38  110.38
  -2 -11  -2 1847.82  110.55
   3  -4   3 2631.48  172.35
   3   4   3 2881.62  172.68
  -3   4  -3 2820.92  172.65
  -3  -4  -3 2962.35  172.43
   3   4   3 2895.79  172.73
   3  -4   3 2787.38  172.67
   3  -4   3 2908.73  172.57
  -3  -4  -3 2842.53  172.75
  -1 -12  -2 1647.40   95.07
  -1  12  -2 1539.72   94.67
   1 -12   2 1390.14   95.03
   5   4  -1 1691.92   99.96
  -5   4   1 1685.10   99.98
   5  -4  -1 1688.84  100.02
  -5  -4   1 1641.03   99.96
  -5   4   1 1629.92  100.13
   5   4  -1 1281.02   99.98
   5   4  -1 1622.41   99.57
  -4  -6  -2  546.66   33.81
   4  -6   2  534.98   33.72
   4   6   2  580.33   33.85
   4  -6   2  545.68   33.59
   4  -6   2  541.90   33.67
  -4  -6  -2  510.66   33.56
  -4  -9   1    5.43    1.81
   4   9  -1   12.37    1.83
  -4   9   1    5.87    2.38
   4  -9  -1    8.39    2.06
   4  -9  -1    7.24    2.42
  -4  -9   1    6.39    1.14
  -3  12   0   21.14    2.62
   3  12   0   15.91    2.47
  -3 -12   0   17.61    2.52
   3 -12   0   18.62    2.63
   3  -5  -3  152.20   10.86
   3   5  -3  158.95   10.37
  -3   5   3  161.71   10.62
   3  -5  -3  157.62   10.41
   3   5  -3  161.26   10.42
  -3   5   3  158.79   10.22
  -3  -5   3  157.62   10.39
   3   5  -3  158.75   10.24
   3  -5  -3  148.06   10.32
  -3  -5   3  164.07   10.30
   0  14   1   37.88    5.30
   0 -14   1   31.69    3.95
   0  14  -1   43.51    4.27
   0 -14  -1   20.43    5.99
   0 -14  -1   29.52    3.33
   1   9  -3  836.51   50.42
  -1   9   3  819.76   50.37
   1  -9  -3  808.01   50.45
   1   9  -3  798.15   50.15
   1  -9  -3  600.21   51.24
   1   9  -3  815.23   50.44
  -1   9   3  867.27   51.21
  -1  -9   3  826.66   50.46
  -1  -9   3  827.32   50.47
   5  -4   1  453.14   27.75
   5  -4   1  434.49   27.97
  -5  -4  -1  429.53   27.74
   5   4   1  431.66   27.72
  -5  -4  -1  459.47   27.80
   5  -4   1  450.39   27.65
  -4  -9  -1  276.68   16.80
   4   9   1  258.49   16.60
   4  -9   1  254.09   16.58
  -4  -9  -1  253.92   16.49
  -4   9  -1  258.88   16.59
   2 -13  -1 1172.01   72.81
   2 -13  -1 1184.73   73.59
  -2  13   1 1159.29   73.33
  -1   9  -3  258.06   15.86
   1  -9   3  261.62   15.85
  -1  -9  -3  263.63   15.95
   1   9   3  201.39   15.75
  -1   9  -3  273.33   15.96
   1   9   3  258.63   17.77
   2 -13   1 2733.74  174.67
  -2 -13  -1 2730.79  174.67
   2 -13   1 2943.80  174.80
  -2  13  -1 2902.12  174.43
   2  13   1 2683.72  175.41
  -2   8   3  962.59   57.07
   2   8  -3  938.49   56.46
   2  -8  -3  893.58   57.22
  -2  -8   3  864.33   56.58
   2   8  -3  938.88   56.59
  -2  -8   3  856.62   56.52
   2  -8  -3  951.49   56.64
   2   8  -3  914.61   56.51
  -2   8   3  930.22   56.48
   2  -8  -3  841.43   56.60
   4  10   0   44.22    3.54
   4 -10   0   44.24    3.85
   4 -10   0   44.09    2.97
  -4 -10   0   47.27    3.72
  -4  10   0   46.91    3.78
  -3   5  -3  390.02   25.87
  -3  -5  -3  439.90   25.74
   3   5   3  431.98   25.99
  -3  -5  -3  405.61   26.00
   3  -5   3  402.81   25.62
   3  -5   3  419.36   25.77
   3  -5   3  400.99   25.91
   5   6   0 3267.99  203.79
   5  -6   0 3256.51  203.99
  -5  -6   0 3202.70  203.81
  -5   6   0 3330.46  204.03
   5  -6   0 3424.90  203.85
  -4   7   2   19.00    1.74
   4   7  -2   22.00    1.82
   4   7  -2   25.52    2.60
   5   5  -1  218.84   17.29
  -5   5   1  288.08   17.54
   5   5  -1  293.84   17.30
  -5  -5   1  283.46   17.27
   5  -5  -1  301.65   17.34
   5  -5  -1  242.31   17.40
  -5  -5   1  269.34   16.85
  -1  14   1 1018.38   58.76
   1 -14  -1  897.23   59.06
   1  14  -1  952.47   58.67
   1 -14  -1  890.63   58.05
  -1  14  -1  932.35   60.20
   1 -14   1 1099.84   60.57
   1  14   1  999.63   61.35
  -1 -14  -1  835.25   60.25
   1 -14   1  906.78   60.70
  -1 -14  -1 1090.36   60.58
  -3  10   2  175.12   12.20
   3  10  -2  193.04   11.79
  -3 -10   2  180.54   11.58
  -3  10   2  176.10   11.44
  -2  -8  -3  841.51   57.87
   2  -8   3  945.10   57.86
  -2  -8  -3  909.73   57.81
   2  -8   3  981.73   57.72
   2   8   3  937.33   59.53
  -2   8  -3  942.76   57.82
   0   0   4  106.87    6.93
   0   0  -4  106.67    6.91
   0   0  -4   87.78    8.39
   0   0   4  106.87    7.20
   0   0  -4  103.15    7.13
   0  -1  -4   17.18    4.68
   0  -1  -4   15.91    1.81
   0  -1   4   19.42    2.09
   0   1   4   15.64    2.58
   0   1   4   16.72    1.85
   0   1  -4   17.68    2.11
   0   1  -4   21.09    4.62
   0   1  -4   18.47    1.78
   0  -1   4   16.02    1.85
  -5  -5  -1 3100.33  184.93
   5  -5   1 2935.60  185.04
   5   5   1 2543.81  184.80
  -5  -5  -1 2796.86  184.83
   5  -5   1 2927.15  184.84
   5  -5   1 3250.61  184.67
   5  -5   1 3149.50  184.81
  -3   6   3  343.22   21.24
   3  -6  -3  325.32   21.43
   3  -6  -3  309.77   20.93
   3   6  -3  331.92   20.82
  -3   6   3  333.67   20.81
   3   6  -3  316.93   20.91
  -3  -6   3  343.67   21.00
   3   6  -3  347.96   21.01
   3  -6  -3  325.26   21.01
   4  -7   2  332.84   20.29
   4  -7   2  331.63   20.29
  -4  -7  -2  315.61   20.16
  -4  -7  -2  313.93   20.12
  -4  -7  -2  318.75   20.38
  -3 -10  -2  132.74    9.13
   3 -10   2  140.20    9.44
   3 -10   2  153.51    9.21
   3 -10   2  131.11    8.86
  -3  10  -2  130.62    8.84
  -3 -10  -2  144.96    9.25
   3 -12  -1  812.40   52.83
  -3 -12   1  911.42   52.43
  -3  12   1  838.61   52.76
   3 -12  -1  832.34   52.23
  -3 -12   1  790.71   52.54
   0  -2   4 6978.25  423.47
   0   2  -4 6957.85  423.46
   0  -2  -4 7164.41  423.50
   0   2  -4 6690.94  424.08
   0  -2   4 7112.66  423.47
   0   2   4 5781.43  423.56
   0   2   4 7420.46  423.85
   0  -2  -4 6247.22  424.49
   0 -10  -3  144.38    9.61
   0  10  -3  153.01    9.61
   0  10   3  143.88    9.46
   0  10   3  143.49   11.04
   0 -10  -3  145.75   11.97
   0 -10   3  132.84    9.54
   0 -10   3  150.99    9.55
  -3  12  -1  226.98   14.61
   3 -12   1  209.95   14.65
  -3 -12  -1  243.75   14.98
  -3 -12  -1  233.38   14.80
   0  13   2   38.13    5.43
   0  13  -2   37.43    3.22
   0 -13   2   33.21    3.44
   0  13  -2   32.21    3.44
   0 -13  -2   38.45    3.17
  -1   0   4  500.62   36.09
   1   0  -4  625.38   36.05
  -1   0   4  577.40   36.06
  -1   0   4  605.52   36.02
   1   0  -4  546.44   36.60
  -2 -14   0 3275.75  209.91
   2 -14   0 3349.84  210.18
  -2  14   0 3600.87  209.98
   2  14   0 3283.69  210.48
   0  15   0   -1.28    3.27
  -1   1   4  393.78   24.10
  -1  -1   4  409.91   24.13
  -1   1   4  404.74   24.27
  -1   1   4  330.81   24.17
  -1  -1   4  408.37   24.13
   1  -1  -4  421.12   25.02
   1  -1  -4  412.64   24.16
   1   1  -4  432.23   24.83
   1   1  -4  412.50   24.13
  -2 -12   2  608.28   38.44
   2  12  -2  587.25   38.34
  -2  12   2  634.85   38.90
   2 -12  -2  634.58   38.24
  -2  12   2  586.38   38.11
  -2 -12   2  638.61   38.34
  -3  -6  -3    5.97    1.31
  -3  -6  -3    3.81    1.66
   3  -6   3    5.84    1.48
   3   6   3    6.62    1.62
  -3   6  -3    3.59    1.45
   3  -6   3    4.68    1.13
   3  -6   3    4.00    1.03
   1   0   4 6204.55  357.35
   1   0   4 6102.19  357.49
  -1   0  -4 5923.05  357.29
  -1   0  -4 5722.94  357.01
   1   0   4 5486.68  357.01
   4 -10  -1   59.98    4.97
  -4  10   1   66.66    5.10
  -4 -10   1   66.88    4.25
   4 -10  -1   61.21    4.79
  -4 -10   1   50.38    4.61
   4  10  -1   64.05    4.62
  -5   6   1  534.34   33.00
   5  -6  -1  520.54   32.96
  -5  -6   1  525.46   32.37
  -5  -6   1  535.39   32.74
   5   6  -1  551.39   32.76
   5  -6  -1  570.78   32.82
   5   6  -1  407.58   32.77
   0   3  -4 1681.46  102.74
   0   3   4 1588.15  102.37
   0  -3   4 1676.45  102.21
   0   3   4 1728.28  102.68
   0  -3   4 1658.48  102.14
   0  -3  -4 1549.59  103.50
   0  -3  -4 1615.34  102.25
   0   3  -4 1659.34  102.20
  -1  -1  -4 2699.29  164.28
  -1   1  -4 2604.39  164.00
  -1   1  -4 2674.36  164.28
   1  -1   4 2535.14  164.00
   1   1   4 2812.13  164.35
  -1  -1  -4 2652.86  164.03
   1  -1   4 2733.70  164.32
   1  -1   4 2709.29  164.33
   1   1   4 2682.14  164.61
  -5   7   0  460.99   24.91
  -5  -7   0  410.32   24.58
   5  -7   0  448.42   24.64
  -5  -7   0  361.48   24.12
   5   7   0  442.99   24.57
   5  -7   0  450.73   24.85
   1   2  -4    4.01    2.65
   1  -2  -4    2.21    1.47
  -1   2   4    3.40    1.92
  -1  -2   4    1.07    1.33
   1  -2  -4    1.66    3.67
   1   2  -4   -0.15    1.34
  -1  -2   4    1.81    1.35
  -1  -2   4    0.91    1.56
  -1   2   4    2.41    1.38
   2 -12   2   35.43    3.52
   2 -12   2   41.15    3.55
  -2 -12  -2   38.44    3.70
   2 -12   2   36.39    3.78
  -2  12  -2   33.32    2.73
  -1  10   3 1305.44   79.39
  -1 -10   3 1269.53   78.68
  -1  10   3 1278.59   78.58
   1 -10  -3 1291.40   78.68
   1  10  -3 1277.19   78.66
   1  10  -3 1309.26   78.64
   1 -10  -3 1159.79   79.78
  -1 -10   3 1300.65   78.68
   1  10  -3 1216.75   78.35
   4 -10   1  232.60   16.06
  -4 -10  -1  259.07   16.05
  -4 -10  -1  268.77   16.35
  -4  10  -1  243.72   16.09
   4  10   1  256.40   16.19
  -1 -13   2   43.07    3.42
   1 -13  -2   33.14    5.82
  -1  13   2   39.21    5.03
  -1 -13   2   36.28    3.69
   1 -13  -2   41.65    3.34
   1  13  -2   33.49    3.50
   1  13  -2   35.61    4.07
  -5  -6  -1    9.95    1.76
   5   6   1    8.33    1.49
   5  -6   1    9.29    1.60
   5  -6   1    7.64    1.56
   5  -6   1    4.60    0.85
  -5  -6  -1    6.58    1.52
   5  -6   1    9.25    1.85
  -5  -6  -1    6.07    0.59
  -5   6  -1    9.34    2.15
  -2  -9   3  909.73   57.20
   2  -9  -3  770.14   57.81
   2   9  -3  953.36   57.08
  -2   9   3  965.24   57.78
   2   9  -3  956.23   57.26
   2  -9  -3  788.97   57.22
   2   9  -3  933.32   57.16
  -2   9   3  983.20   57.14
   2  -9  -3  950.84   57.32
  -2  -9   3  897.87   57.25
  -5   0   2   73.20    5.82
   5   0  -2   69.35    5.97
  -5   0   2   96.15    6.11
   5   0  -2  100.59    6.09
  -4   8   2    2.06    0.80
   4   8  -2    1.82    1.82
   4   8  -2    2.72    1.04
  -4  -8   2    3.11    1.11
  -1   2  -4 2687.24  166.56
   1   2   4 2848.63  166.64
   1  -2   4 2655.90  166.49
   1   2   4 2693.86  167.01
   1  -2   4 2668.50  166.31
  -1   2  -4 2667.92  166.29
  -1  -2  -4 2680.66  166.33
  -1  10  -3  114.10    7.29
  -1 -10  -3  103.53    7.13
   1 -10   3  112.71    7.16
   1  10   3   93.48    6.98
   1  10   3  124.08    9.73
  -1 -10  -3  100.34    7.19
  -1  13  -2 1060.93   64.11
  -1 -13  -2 1116.28   64.51
   1  13   2 1009.30   65.57
   1 -13   2  902.43   64.48
   5  -1  -2  229.20   13.26
   5   1  -2  212.38   13.27
  -5   1   2  222.56   13.34
   5  -1  -2  214.69   13.31
  -5  -1   2  163.73   13.07
  -5   1   2  158.95   13.07
  -5  -1   2  224.31   13.31
   5   1  -2  222.96   13.23
   1 -15   0  542.47   33.74
   1  15   0  555.04   33.62
  -1  15   0  559.26   33.13
  -1 -15   0  451.85   32.89
  -1  -3   4   21.31    2.07
   1  -3  -4   24.48    2.26
  -1   3   4   22.85    2.87
   1   3  -4   24.56    3.22
   1   3  -4   25.92    2.24
  -1   3   4   23.26    2.41
   1  -3  -4   19.41    4.31
  -1  -3   4   20.51    2.25
   3  -7  -3   35.92    3.37
   3  -7  -3   39.91    3.53
  -3  -7   3   44.80    3.39
  -3   7   3   42.20    3.86
   3   7  -3   41.35    3.49
   3  -7  -3   41.41    4.17
   3   7  -3   42.68    3.13
  -3   7   3   41.83    3.13
   3   7  -3   41.38    3.40
  -3  13   0 1111.08   65.55
  -3 -13   0 1038.72   65.52
   3 -13   0 1030.24   65.62
   3  13   0 1019.27   65.47
  -4   0   3   -0.23    1.33
  -4   0   3    1.34    1.76
   4   0  -3    0.05    1.81
   4   0  -3    2.62    2.04
   0   4   4   94.71    8.10
   0   4  -4  134.14    8.68
   0   4  -4  130.19    8.01
   0   4   4  139.12    8.97
   0  -4   4  111.25    8.02
   0   4   4  114.32    8.28
   0  -4  -4  129.47    8.07
   0  -4   4  134.14    7.86
   0  -4  -4  115.56    9.98
   2  -9   3 2567.93  147.59
   2   9   3 2325.90  149.15
  -2  -9  -3 2231.64  147.60
   2  -9   3 2349.84  147.68
   5  -2  -2  337.69   19.60
   5   2  -2  353.20   19.60
   5  -2  -2  361.32   19.21
   5   2  -2  371.87   19.54
   5  -2  -2  392.87   19.62
  -5   2   2  362.76   19.66
   5   2  -2  382.61   19.13
  -5  -2   2  362.65   19.61
  -4  -1   3  435.36   26.96
   4   1  -3  415.39   26.96
   4   1  -3  430.59   26.95
   4  -1  -3  451.25   27.00
  -4  -1   3  400.36   26.73
  -4   1   3  440.70   27.00
   4  -1  -3  421.78   27.04
   4  11   0 3402.91  216.31
  -4 -11   0 3368.36  216.35
   4 -11   0 3549.80  215.97
  -4  11   0 3581.80  216.49
   4 -11   0 3472.94  216.48
  -1   3  -4 1009.34   63.68
  -1   3  -4 1026.79   63.93
   1  -3   4 1018.84   63.69
   1  -3   4 1026.14   63.75
   1   3   4 1048.17   64.01
   1   3   4 1051.63   64.57
  -1  -3  -4 1039.88   63.71
  -4  -8  -2   43.95    3.28
   4  -8   2   35.10    3.07
   4  -8   2   38.02    3.06
  -4  -8  -2   36.86    2.80
  -4  -8  -2   38.66    2.98
   5   0   2   33.96    2.56
   5   0   2   41.00    3.21
   5   0   2   44.14    2.98
  -4  -2   3  289.95   18.33
  -4  -2   3  270.87   18.11
   4  -2  -3  306.22   18.38
  -4   2   3  282.09   18.40
   4   2  -3  283.03   18.34
   4   2  -3  292.95   18.12
   4   2  -3  290.26   18.34
   4  -2  -3  275.49   18.45
   2 -14  -1 1072.71   68.79
   2 -14  -1 1086.75   67.99
  -2  14   1 1119.84   68.55
   5  -1   2   49.08    3.55
  -5  -1  -2   47.08    3.57
   5   1   2   55.98    3.68
   5   1   2   59.01    3.93
  -5  -1  -2   53.59    3.80
   5   1   2   55.31    3.59
   5  -1   2   58.58    4.14
  -5  -1  -2   59.86    3.63
   5  -1   2   55.52    3.81
   3 -11  -2  212.65   13.04
  -3  11   2  200.30   12.92
  -3  11   2  216.99   13.77
  -3 -11   2  215.55   13.12
   3  11  -2  180.25   13.20
   0 -15  -1 1080.55   68.01
   0  15   1 1195.17   67.63
   0 -15   1 1087.24   66.90
   0  15  -1 1210.84   67.08
   2 -14   1 1663.66   93.73
   2  14   1 1448.87   94.39
  -2  14  -1 1491.67   93.35
   2 -14   1 1359.63   93.63
  -2 -14  -1 1541.69   93.65
   3  -7   3 3034.41  199.15
  -3  -7  -3 3034.60  199.24
   3   7   3 3023.94  199.18
  -3  -7  -3 3108.90  199.13
   3  -7   3 3440.86  199.01
   3   7   3 3078.87  200.55
   3  -7   3 3294.76  198.96
  -3  -7  -3 3398.98  199.11
  -5   3   2  811.04   56.21
   5   3  -2  970.13   56.29
   5   3  -2  944.84   55.94
   5  -3  -2  930.25   56.04
   5  -3  -2  972.47   56.34
   5   3  -2  962.20   56.39
  -5  -3   2  913.83   55.95
   5  -3  -2  960.65   56.45
   1  -4  -4 2778.88  171.57
   1  -4  -4 2848.61  170.55
   1   4  -4 2880.48  170.75
  -1  -4   4 2696.26  170.52
  -1   4   4 2785.84  170.86
  -1  -4   4 2801.45  170.39
   1   4  -4 2849.31  170.51
   1   4  -4 2380.39  170.54
  -1   4   4 2823.54  170.62
   5  -7  -1  608.77   37.96
   5   7  -1  603.69   37.90
   5  -7  -1  595.88   38.10
  -5  -7   1  593.72   37.91
   5   7  -1  632.49   38.12
  -5   7   1  598.63   38.14
   5  -2   2 2165.78  137.34
  -5  -2  -2 2215.84  137.27
   5  -2   2 2231.93  137.62
   5   2   2 2327.16  137.31
   5   2   2 2290.04  137.31
   5  -2   2 1995.81  137.25
  -5  -2  -2 2233.02  137.29
   5   2   2 2459.62  137.56
  -5  -2  -2 2153.26  137.44
   5  -2   2 2340.88  137.42
  -4   0  -3    4.77    1.19
   4   0   3    3.88    1.35
   4   0   3    5.29    1.40
   3 -11   2  151.53    9.96
   3 -11   2  127.61    9.34
   3 -11   2  153.30    9.72
  -3  11  -2  150.78    9.36
  -3 -11  -2  151.90    9.82
  -3 -11  -2  143.33    9.68
   4  -1   3 2702.62  165.77
   4   1   3 2892.74  165.77
   4   1   3 2680.50  165.78
  -4  -1  -3 2586.89  165.67
  -4   1  -3 2582.18  165.68
   4  -3  -3  211.21   13.36
   4   3  -3  210.88   13.31
  -4  -3   3  196.51   13.08
   4   3  -3  200.25   13.31
   4  -3  -3  201.51   13.53
   4   3  -3  208.52   13.10
  -4  -3   3  198.90   13.26
   4  -3  -3  203.46   13.15
  -4   3   3  210.58   13.42
   1   4   4 2670.50  159.77
   1  -4   4 2587.19  159.47
   1  -4   4 2507.08  159.41
   1   4   4 2599.76  160.43
  -1   4  -4 2609.39  159.70
  -1   4  -4 2576.96  159.46
  -1  -4  -4 2591.00  159.49
   5  -8   0   90.26    5.73
  -5   8   0   87.35    5.77
   5  -8   0   86.36    5.40
  -5  -8   0   70.71    4.77
   5   8   0   76.27    5.28
  -5  -8   0   71.03    5.24
   0  -5  -4  356.81   22.58
   0  -5   4  346.93   22.38
   0  -5  -4  352.39   22.41
   0  -5   4  363.79   22.18
   0   5   4  382.86   23.16
   0   5   4  352.30   22.56
   0   5  -4  352.55   22.36
   0  -5  -4  317.27   24.15
   5   7   1 5680.18  364.22
  -5  -7  -1 5521.95  364.18
  -5   7  -1 5831.91  364.43
   5  -7   1 5597.61  364.22
   5  -7   1 6074.49  363.93
   5  -7   1 5843.88  364.40
  -5  -7  -1 6317.78  364.41
   0  11  -3 2096.81  129.69
   0  11   3 1987.92  130.59
   0 -11  -3 2176.94  129.75
   0 -11   3 2238.57  129.74
   0  11   3 2010.44  129.58
   0 -11   3 2053.49  129.70
   0 -11  -3 1926.03  131.25
  -2   0   4 1279.35   81.06
   2   0  -4 1369.56   81.38
  -2   0   4 1257.52   81.01
   2   0  -4 1332.13   81.04
  -2   0   4 1306.26   81.02
   4   2   3   20.13    2.08
  -4   2  -3   21.91    2.00
  -4  -2  -3   18.85    1.97
   4   2   3   24.82    2.17
   4  -2   3   25.66    2.16
  -2   1   4  274.70   17.45
  -2  -1   4  274.86   17.36
  -2   1   4  249.34   17.43
   2   1  -4  291.28   17.75
  -2  -1   4  266.38   17.43
  -2   1   4  274.55   17.40
   2   1  -4  274.74   17.42
   2  -1  -4  281.56   17.89
   2  -1  -4  277.53   17.43
   2   1  -4  271.16   17.41
  -2  -1   4  271.01   17.38
  -1  15   1   62.32    5.47
   1 -15  -1   49.64    6.56
   1  15  -1   57.32    5.43
   1 -15  -1   51.81    4.45
   5  -3   2 2476.15  157.57
  -5  -3  -2 2403.57  157.54
   5  -3   2 2637.43  157.68
   5  -3   2 2451.72  157.63
   5  -3   2 2607.20  157.91
   5   3   2 2795.48  157.65
  -5  -3  -2 2509.14  157.75
  -5  -3  -2 2491.09  157.60
   5   3   2 2914.00  157.91
   1  15   1  352.87   22.92
  -1 -15  -1  290.35   21.72
  -1  15  -1  336.76   21.74
   1 -15   1  393.47   22.13
  -1 -15  -1  363.38   22.07
   1 -15   1  316.27   22.32
   3 -13  -1   92.63    6.82
  -3 -13   1   96.32    6.12
   3 -13  -1   95.84    5.89
  -3  13   1   95.83    6.74
   5   4  -2  217.47   13.50
  -5   4   2  219.50   13.54
   5  -4  -2  225.49   13.59
   5   4  -2  208.56   13.10
   5  -4  -2  199.12   13.24
  -5  -4   2  212.03   13.52
  -5  -4   2  210.09   13.15
   5   4  -2  220.89   13.67
   5  -4  -2  161.48   13.53
  -4   9   2  588.95   40.75
   4   9  -2  700.70   40.63
  -4  -9   2  646.25   40.28
  -4   9   2  645.17   40.15
  -4  11   1  445.92   27.49
  -4 -11   1  433.99   26.94
   4 -11  -1  432.39   26.80
   4  11  -1  419.46   27.17
  -4 -11   1  411.66   27.21
   4 -11  -1  442.20   27.53
  -3 -13  -1  251.28   16.48
  -3 -13  -1  242.94   16.68
   3 -13   1  256.09   16.46
  -3  13  -1  260.09   16.32
  -2   2   4   58.56    4.46
  -2  -2   4   62.02    4.47
   2   2  -4   64.84    4.57
   2  -2  -4   71.79    5.33
  -2   2   4   48.02    4.44
  -2  -2   4   62.74    4.38
  -2  -2   4   44.17    4.37
   2   2  -4   65.31    4.48
   2  -2  -4   65.98    4.56
   2   2  -4   66.99    4.96
  -2   2   4   67.86    4.69
   3   8  -3  112.14    7.22
  -3   8   3  108.04    6.97
   3  -8  -3  100.52    7.92
   3   8  -3  103.32    7.16
  -3   8   3  106.97    7.70
  -3  -8   3  103.33    7.03
   3  -8  -3  104.69    7.21
  -3  -8   3  103.95    7.24
   3   8  -3  105.67    6.99
   3  -8  -3  102.69    7.28
   1  -5  -4  803.38   49.71
  -1   5   4  771.24   48.50
   1   5  -4  768.04   48.41
   1   5  -4  782.80   48.55
  -1   5   4  778.44   48.83
  -1  -5   4  797.23   48.25
   1   5  -4  749.94   48.48
  -1  -5   4  762.24   48.41
   1  -5  -4  782.91   48.45
  -2   0  -4  281.83   16.55
   2   0   4  285.38   16.59
   2   0   4  271.48   16.56
   2   0   4  230.62   17.33
  -2   0  -4  246.53   16.08
   2  10  -3 1375.99   85.18
   2 -10  -3 1411.75   85.29
   2  10  -3 1406.27   85.02
  -2  10   3 1288.36   85.65
   2  10  -3 1399.04   85.11
  -2  10   3 1396.50   85.04
  -2 -10   3 1332.92   85.15
  -2 -10   3 1326.91   85.21
   2 -10  -3 1289.24   85.99
  -4   4   3 2356.06  146.08
   4  -4  -3 2275.90  146.14
  -4  -4   3 2396.78  145.93
   4  -4  -3 2382.54  145.99
   4   4  -3 2434.89  145.76
   4  -4  -3 2337.25  145.84
   4   4  -3 2329.70  145.95
  -4  -4   3 2268.48  145.77
   4   4  -3 2387.46  145.97
  -1  11   3  378.36   27.78
   1 -11  -3  453.00   27.13
  -1 -11   3  434.72   27.13
  -1 -11   3  445.11   27.15
   1 -11  -3  365.51   28.39
   1  11  -3  437.99   27.07
   1  11  -3  419.65   26.74
  -1  11   3  440.06   26.97
   4  -3   3 2258.41  135.88
  -4   3  -3 2198.82  135.82
  -4  -3  -3 2131.15  135.78
   4   3   3 2255.29  135.93
   4   3   3 2182.40  135.84
   4  -3   3 2161.58  135.87
   2   1   4  228.43   13.53
  -2   1  -4  202.43   13.03
   2  -1   4  203.85   14.16
  -2   1  -4  215.05   13.43
   2  -1   4  220.18   13.52
  -2  -1  -4  200.20   13.01
   2   1   4  199.05   14.62
   2   1   4  220.10   13.50
   2  -1   4  217.80   13.49
  -2  -1  -4  213.13   13.41
   0  14  -2  683.85   40.22
   0  14   2  682.10   41.30
   0 -14   2  608.97   40.27
   0 -14  -2  569.67   41.59
   0 -14  -2  672.48   40.27
   0 -14   2  594.75   40.31
  -4 -11  -1  989.38   61.60
   4  11   1  978.69   61.70
  -4  11  -1 1002.86   61.64
  -4 -11  -1  997.13   61.89
   4 -11   1  976.31   61.63
   2 -13  -2  472.20   28.84
  -2 -13   2  453.99   29.07
   2  13  -2  435.06   28.92
   2 -13  -2  432.39   29.82
  -2 -13   2  479.61   28.95
  -2  13   2  459.88   29.53
  -1  -5  -4   38.70    3.03
   1  -5   4   42.81    2.79
  -1   5  -4   40.35    3.05
   1   5   4   43.54    5.17
   1  -5   4   41.80    3.03
  -1   5  -4   41.88    3.34
  -1  11  -3  678.05   40.10
   1 -11   3  737.77   40.04
  -1 -11  -3  693.74   40.12
   1  11   3  705.90   41.60
  -4   9  -2    4.30    1.46
  -4  -9  -2    3.71    1.16
   4  -9   2    8.46    1.60
  -4  -9  -2    3.84    1.82
  -4  -9  -2    4.61    1.41
   4  -9   2    5.38    1.36
   5  -4   2 1780.19  109.18
  -5  -4  -2 1767.63  109.20
   5  -4   2 1689.05  109.23
   5  -4   2 1807.12  109.24
  -5  -4  -2 1777.07  109.38
   5  -4   2 1802.72  109.49
  -5  -4  -2 1645.75  109.11
   5   4   2 1995.50  109.30
   2 -10   3  632.81   38.82
   2 -10   3  635.32   38.75
  -2 -10  -3  596.30   38.73
   2  10   3  594.35   40.41
  -2   3   4 1797.85  112.38
  -2  -3   4 1743.86  112.30
  -2  -3   4 1737.49  112.37
  -2  -3   4 1726.26  112.40
   2   3  -4 1868.97  112.42
   2  -3  -4 1881.63  112.42
  -2   3   4 1838.67  112.54
   2   3  -4 1823.51  112.38
   2   3  -4 1886.93  112.53
   2  -3  -4 1899.93  113.00
  -2   2  -4 2340.30  140.94
  -2  -2  -4 2364.17  140.96
   2  -2   4 2313.45  141.31
   2  -2   4 2169.03  140.58
   2   2   4 2514.35  141.05
   2   2   4 2366.35  141.01
  -2  -2  -4 2247.21  140.60
   2   2   4 1980.94  141.75
  -2   2  -4 2313.56  140.62
   2 -13   2  429.30   30.70
   2 -13   2  521.36   30.87
  -2 -13  -2  525.01   30.97
  -2  13  -2  492.28   30.36
   2 -13   2  470.14   30.87
   2  15   0  304.30   20.81
   2 -15   0  311.07   20.60
  -2  15   0  350.31   20.19
  -2 -15   0  278.38   19.92
  -3  -8  -3   18.68    2.26
   3   8   3   20.38    5.66
   3  -8   3   24.25    2.05
  -3  -8  -3   18.70    2.05
   3  -8   3   21.07    1.75
  -3  -8  -3   19.42    2.23
   3   8   3   22.06    2.27
   3  -8   3   21.42    2.24
   0  -6   4  170.64   10.33
   0  -6  -4  154.86   10.64
   0  -6  -4  161.41   10.86
   0   6   4  162.26   10.80
   0  -6  -4  204.07   13.38
   0   6   4  171.75   11.65
   0  -6   4  159.46   10.63
   0   6  -4  160.82   10.63
  -5   8   1   74.37    5.13
   5  -8  -1   67.61    5.20
   5   8  -1   63.67    4.73
   5   8  -1   65.29    5.05
   5  -8  -1   65.77    4.88
  -5  -8   1   56.34    4.71
   5   5  -2   18.70    2.13
   5   5  -2   19.56    2.26
   5  -5  -2   17.35    1.82
  -5   5   2   14.16    1.36
  -5  -5   2   13.17    1.53
   5  -5  -2   17.87    2.25
   5   5  -2   15.06    1.42
   0  16   0  428.92   27.88
  -1 -14   2  272.65   16.53
   1  14  -2  235.50   16.47
   1 -14  -2  228.89   17.96
   1  14  -2  248.39   16.83
  -1  14   2  256.71   17.35
   1 -14  -2  265.91   16.37
  -1 -14   2  251.26   16.59
  -4  -4  -3  683.12   49.78
   4  -4   3  912.70   50.15
  -4   4  -3  881.28   50.12
   4  -4   3  871.81   50.12
  -4  -4  -3  871.00   50.06
   4  -4   3  911.64   50.14
   4   4   3  876.56   50.20
  -4  -4  -3  871.01   50.23
  -6   0   0   49.78    3.82
  -6   0   0   52.37    3.39
   6   0   0   47.16    4.15
   6   0   0   45.22    3.77
  -1  14  -2    1.75    1.47
   1  14   2   -0.94    4.43
   1 -14   2    5.10    2.38
  -1 -14  -2    3.38    2.02
  -5  -8  -1   29.40    2.58
   5  -8   1   23.78    2.47
  -5  -8  -1   25.05    2.16
  -5  -8  -1   20.63    1.67
   5   8   1   25.90    2.41
  -5   8  -1   21.10    2.54
   5  -8   1   24.28    2.30
   5  -8   1   21.74    1.57
  -2   3  -4  934.95   57.89
  -2  -3  -4  923.55   57.58
   2  -3   4  900.99   57.56
   2   3   4  727.26   58.79
   2  -3   4  964.46   58.12
  -2   3  -4  965.60   57.62
   2   3   4  949.86   57.95
   2   3   4  981.17   57.98
  -4   5   3 5136.77  304.89
   4  -5  -3 4763.56  304.99
   4  -5  -3 5098.59  305.14
   4   5  -3 4920.43  305.11
   4   5  -3 5192.02  305.12
   4  -5  -3 4509.94  305.27
   4   5  -3 4973.86  304.89
  -4   5   3 4878.75  305.25
  -4  -5   3 4787.28  304.92
   4 -12   0   81.14    6.06
   4  12   0   79.61    5.79
  -4  12   0   88.36    6.04
  -4 -12   0   87.11    5.94
   4 -12   0   77.30    5.31
  -6   1   0  598.71   38.93
   6  -1   0  634.14   39.27
  -6  -1   0  683.80   39.32
  -6   1   0  664.27   39.29
  -6  -1   0  680.92   39.08
   6   1   0  535.70   39.42
   6  -1   0  667.43   38.89
   6  -1   0  620.64   39.52
   6  -1   0  588.29   38.88
   6   1   0  633.35   39.24
   5   9   0  730.71   46.45
  -5   9   0  795.34   46.73
   5  -9   0  759.51   46.50
  -5  -9   0  724.51   46.11
   5  -9   0  759.24   46.67
  -5  -9   0  759.51   46.47
   1   6  -4  752.23   47.28
  -1   6   4  757.15   47.30
   1   6  -4  757.23   47.23
  -1  -6   4  765.66   47.01
  -1  -6   4  739.19   47.23
   1   6  -4  764.41   47.26
   1  -6  -4  752.37   48.54
   1  -6  -4  750.79   47.24
  -1   6   4  769.97   47.72
   2   4  -4 1027.39   62.82
   2  -4  -4 1015.02   63.46
   2  -4  -4  966.29   62.86
   2   4  -4  999.87   62.79
  -2   4   4  983.93   62.99
  -2   4   4 1021.03   62.81
   2  -4  -4 1011.63   62.81
   2   4  -4 1044.41   62.88
  -2  -4   4  973.77   62.77
  -2  -4   4 1033.69   62.69
   3 -14   0  907.23   57.50
  -3  14   0  979.73   57.39
  -3 -14   0  916.46   57.35
   3  14   0  863.70   57.29
  -3 -12   2  343.78   20.44
   3  12  -2  275.08   20.48
   3 -12  -2  340.17   20.36
   3 -12  -2  309.10   21.15
  -3  12   2  336.41   21.07
   5  -5   2   34.31    2.95
  -5  -5  -2   34.02    2.54
  -5  -5  -2   31.82    2.86
  -5  -5  -2   30.49    2.37
   5  -5   2   32.17    2.59
   5   5   2   39.52    2.88
   5  -5   2   35.10    2.50
   5  -5   2   37.41    2.49
   6  -2   0 3585.55  217.52
  -6  -2   0 3998.67  217.19
  -6   2   0 3152.48  216.92
  -6   2   0 3728.58  217.30
  -6  -2   0 3846.79  217.34
   6  -2   0 3786.92  217.33
   6   2   0 3610.71  217.27
  -1  -6  -4   17.82    1.84
   1  -6   4   17.59    1.81
  -1  -6  -4   22.26    2.40
  -1   6  -4   20.09    2.20
  -1   6  -4   22.05    1.91
   1   6   4   21.03    4.62
   1 -16   0  178.72   11.16
   1 -16   0  182.54   12.40
  -1  16   0  215.38   11.57
   1  16   0  196.74   12.04
   3 -12   2  499.06   29.76
  -3 -12  -2  472.18   29.82
   3 -12   2  432.45   29.43
  -3 -12  -2  456.26   29.70
   3 -12   2  508.64   29.95
  -3  12  -2  476.24   29.39
  -3   9   3   46.52    3.35
  -3   9   3   48.81    4.49
   3  -9  -3   42.33    3.69
   3   9  -3   48.19    3.39
   3   9  -3   38.55    3.55
   3  -9  -3   52.54    3.87
  -3  -9   3   48.55    3.76
   3   9  -3   49.27    3.67
  -3  -9   3   46.75    3.42
   2  -4   4  109.44    7.06
  -2  -4  -4  100.83    6.59
  -2   4  -4  101.63    6.93
   2   4   4   96.11    6.96
   2   4   4   80.50    8.95
   2  -4   4  104.28    6.57
  -2   4  -4  104.10    6.70
   2   4   4  105.79    7.04
  -4  -5  -3 1613.27  100.34
   4  -5   3 1699.74  100.22
   4   5   3 1699.51  100.34
   4  -5   3 1749.58   99.95
   4  -5   3 1590.31  100.22
   4  -5   3 1650.44  100.24
  -4  -5  -3 1525.42   99.96
   4  -5   3 1518.88   99.92
  -4   5  -3 1723.80  100.27
  -5  -6   2    0.53    1.81
  -5  -6   2    3.21    1.02
   5   6  -2    1.34    0.86
   5   6  -2    1.41    1.78
   5   6  -2    2.50    1.82
  -5   6   2    1.94    0.71
   5  -6  -2    1.11    1.76
   2  15  -1  367.43   25.40
   2 -15  -1  385.90   24.68
   2 -15  -1  392.34   25.65
  -2  15   1  416.45   25.33
  -4 -10   2   69.01    4.68
   4  10  -2   77.70    5.22
  -4  10   2   64.91    5.46
  -4  10   2   65.20    4.50
   0  12  -3   34.30    3.35
   0 -12   3   40.49    3.27
   0 -12  -3   35.65    3.23
   0  12   3   36.08    2.94
   0 -12   3   36.71    3.26
   0 -12  -3   28.75    6.15
   6  -3   0   45.63    3.91
  -6   3   0   45.54    2.91
   6  -3   0   46.50    3.63
   6   3   0   46.65    3.57
  -6  -3   0   47.76    3.47
  -6   3   0   43.38    3.59
  -6  -3   0   42.08    3.62
  -6   3   0   45.26    3.86
   0   7   4 3847.36  183.82
   0   7  -4 3773.28  182.73
   0  -7  -4 3768.44  182.99
   0  -7  -4 3504.40  184.68
   0  -7   4 3695.41  182.72
   0  -7  -4 3699.81  182.76
   2 -15   1    5.65    2.78
  -2  15  -1    4.03    1.97
  -2 -15  -1    3.35    2.65
   2  15   1    0.91    4.30
   2 -15   1    2.49    2.91
   2   5  -4  207.16   13.02
  -2   5   4  197.90   12.99
   2   5  -4  202.64   12.99
   2  -5  -4  198.35   13.05
  -2  -5   4  206.96   12.85
   2  -5  -4  211.35   14.01
   2   5  -4  208.38   13.03
  -2   5   4  199.38   13.32
  -2  -5   4  195.81   13.00
   2  -5  -4  183.45   13.03
   0 -16   1  680.40   41.47
   0 -16  -1  547.47   41.08
   0 -16  -1  612.22   41.33
   0  16  -1  782.10   41.61
   0  16   1  756.60   42.12
   4   6  -3  241.72   15.00
  -4   6   3  252.06   15.52
   4   6  -3  241.71   15.28
   4  -6  -3  232.09   15.16
   4   6  -3  256.39   15.29
   4  -6  -3  258.33   15.36
  -4   6   3  266.39   15.02
  -6   0   1    5.18    1.96
   6   0  -1    4.09    1.60
  -2 -11   3   47.03    3.90
   2 -11  -3   36.81    5.13
   2 -11  -3   49.95    3.89
   2  11  -3   46.33    3.50
  -2  11   3   45.33    3.48
   2  11  -3   48.26    3.79
  -2 -11   3   50.54    3.73
   6  -1  -1 2168.51  128.97
   6  -1  -1 2123.58  128.59
   6   1  -1 2099.89  128.95
  -6  -1   1 2179.13  128.98
  -6   1   1 2185.51  128.98
   6   1  -1 1981.59  128.50
   4 -12  -1 1124.69   69.44
   4  12  -1 1096.82   69.07
  -4 -12   1 1134.56   68.87
   4 -12  -1 1178.04   68.73
  -4  12   1 1193.53   69.41
  -4 -12   1  888.74   68.99
   3  -9   3  464.44   26.82
   3   9   3  410.57   26.85
  -3  -9  -3  405.17   26.78
   3  -9   3  416.96   26.54
  -3  -9  -3  433.35   27.00
   3  -9   3  434.12   26.90
  -3  -9  -3  433.29   26.91
   3   9   3  427.81   28.78
   4 -10   2  220.56   13.27
  -4 -10  -2  180.88   13.08
  -4 -10  -2  208.10   13.26
  -4 -10  -2  223.52   13.52
  -4  10  -2  206.54   13.27
   4 -10   2  218.22   13.40
   5  -9  -1    4.58    2.17
  -5  -9   1    1.58    0.80
   5   9  -1    2.28    1.86
  -5  -9   1    1.61    1.72
   5  -9  -1    3.31    1.58
   5   9  -1    2.81    1.58
  -5   9   1    2.11    1.90
   5  -6   2  495.19   29.99
   5  -6   2  483.71   30.09
   5   6   2  543.45   30.25
  -5  -6  -2  476.82   30.23
   5  -6   2  508.96   30.29
  -5  -6  -2  446.87   29.91
   5  -6   2  486.23   30.00
  -5  -6  -2  463.73   29.99
   1  12  -3   39.94    3.39
   1  12  -3   39.17    3.49
   1 -12  -3   42.42    3.41
   1  12  -3   40.83    2.84
  -1  12   3   40.32    3.12
  -1 -12   3   35.73    3.22
  -1 -12   3   45.87    3.57
  -1   7   4   52.72    3.80
  -1   7   4   51.42    4.96
   1   7  -4   47.73    3.75
   1   7  -4   49.29    3.79
   1  -7  -4   46.78    3.77
  -1  -7   4   50.22    3.79
   1   7  -4   50.63    3.86
   1  -7  -4   42.16    6.12
  -3 -14   1   57.44    4.04
   3 -14  -1   45.93    4.93
   3 -14  -1   48.96    3.63
  -3  14   1   51.39    4.65
  -6   0  -1    0.61    1.15
   6   0   1    1.77    0.45
   6   0   1   -0.09    1.14
   6   0   1    0.73    1.92
  -6   0  -1    0.18    0.83
   4 -12   1  256.59   16.67
  -4 -12  -1  253.54   16.96
   4  12   1  254.98   16.81
  -4 -12  -1  261.50   16.67
  -4  12  -1  263.87   16.65
   6  -2  -1 1273.66   70.75
   6  -2  -1 1216.81   70.33
   6   2  -1 1234.46   70.68
  -6  -2   1 1307.41   70.74
  -6   2   1 1293.65   70.73
   6   2  -1 1153.10   70.17
  -6  -4   0   11.84    1.90
  -6  -4   0   12.89    1.79
   6  -4   0   10.92    2.04
   6   4   0   12.18    1.76
   6  -4   0    9.84    1.91
  -6   4   0   11.56    2.20
  -2 -11  -3  259.85   18.08
  -2 -11  -3  300.42   18.45
   2 -11   3  292.98   18.16
   2  11   3  275.18   20.10
   2 -11   3  292.62   18.21
  -2  -5  -4  382.35   24.78
  -2   5  -4  397.66   25.05
   2  -5   4  391.02   24.75
   2  -5   4  417.36   24.89
   2   5   4  368.98   26.53
  -2   5  -4  420.19   24.92
   2   5   4  386.22   25.11
   6  -1   1   12.15    1.46
  -6   1  -1   10.92    1.52
   6   1   1   13.31    1.57
   6   1   1   11.69    2.25
   6  -1   1   15.66    2.26
  -6  -1  -1   11.35    1.63
   6  -1   1   11.75    1.01
  -6   1  -1   11.67    1.17
  -6  -1  -1   11.50    1.30
   1  12   3  679.78   41.36
  -1 -12  -3  721.74   39.87
   1 -12   3  716.61   39.78
   3 -14   1 1050.04   63.97
  -3 -14  -1 1071.14   64.00
  -3  14  -1 1120.94   63.83
  -5  -9  -1 1987.65  107.93
  -5   9  -1 1870.14  107.85
   5  -9   1 1818.97  107.82
  -5  -9  -1 1774.12  107.62
   5   9   1 1811.78  107.68
   5  -9   1 1840.36  107.65
   5  -9   1 1693.19  107.25
  -5  -9  -1 1612.14  107.33
  -1  -7  -4   14.55    1.63
   1   7   4   13.25    4.11
   1   7   4    9.22    1.75
  -1  -7  -4   17.64    2.13
  -1   7  -4   15.71    1.99
   1  -7   4   14.88    1.62
   1  -7   4   17.42    2.02
  -1   7  -4   16.40    1.81
   1 -16  -1   19.49    4.64
   1  16  -1    8.98    3.51
  -1  16   1   10.49    3.68
   1 -16  -1   10.79    2.22
  -1  16  -1 5884.17  374.20
   1 -16   1 6841.02  374.52
  -1 -16  -1 6666.65  374.49
   1  16   1 6381.73  375.18
   4   6   3    8.54    1.61
  -4  -6  -3   11.39    1.76
   4  -6   3   11.41    1.27
   4  -6   3    9.97    1.55
   4  -6   3    8.83    1.49
  -4  -6  -3   10.60    1.16
   6   2   1   18.95    2.39
   6   2   1   15.15    1.69
   6  -2   1   18.62    2.46
   6  -2   1   16.83    1.33
  -6  -2  -1   14.90    1.87
   6  -2   1   18.20    1.82
  -6  -2  -1   15.72    1.61
   2  14  -2   42.50    3.78
  -2  14   2   39.46    4.68
  -2 -14   2   47.15    3.76
   2 -14  -2   44.83    3.49
  -2 -14   2   44.17    4.00
   2 -14  -2   45.28    5.64
   6  -3  -1  146.71    9.37
  -6   3   1  146.31   10.02
  -6   3   1  159.92    9.81
   6   3  -1  152.75    9.76
   6  -3  -1  166.30    9.87
   6   3  -1  140.44    9.17
   6   3  -1  146.18    9.98
  -6  -3   1  157.99    9.80
  -3   0   4 3615.53  233.13
  -3   0   4 3730.26  233.18
   3   0  -4 3870.43  233.40
   3   0  -4 3958.57  233.21
  -3   0   4 3708.51  233.18
  -5 -10   0   18.55    2.29
   5  10   0   18.43    2.25
   5 -10   0   20.33    2.65
  -5  10   0   20.20    2.73
  -5 -10   0   21.88    1.68
   5 -10   0   19.02    2.40
   5   7  -2    2.24    1.68
   5   7  -2    2.75    0.90
   5   7  -2    1.09    2.01
   5  -7  -2    3.38    1.95
  -5   7   2    2.74    0.73
  -5  -7   2    2.12    1.72
   0 -15   2  877.58   55.07
   0 -15  -2  883.91   55.03
   0  15   2  937.63   56.10
   0  15  -2  967.30   55.04
   0 -15   2  792.42   55.05
   0 -15  -2  784.89   56.42
  -3  -1   4   12.39    1.94
   3   1  -4    9.04    2.06
  -3  -1   4   11.58    2.13
  -3   1   4    5.53    1.85
   3   1  -4   15.32    2.55
  -3   1   4   11.26    1.86
  -3   1   4    9.49    1.84
   3  -1  -4    8.58    2.17
  -3  -1   4   11.15    1.98
   3   1  -4   11.27    1.91
   3  -1  -4   12.60    2.56
  -2   6   4  844.47   50.28
  -2  -6   4  763.76   50.24
   2   6  -4  817.35   50.25
   2  -6  -4  784.76   51.10
  -2   6   4  802.90   50.59
   2   6  -4  818.12   50.27
   2   6  -4  845.84   50.24
   2  -6  -4  803.07   50.29
   2  -6  -4  740.39   50.30
  -2  -6   4  809.39   50.08
  -2 -14  -2  253.56   15.54
   2 -14   2  242.37   15.46
  -2  14  -2  233.46   14.78
   2  14   2  201.12   16.62
   2 -14   2  247.99   15.38
   2 -14   2  202.59   15.28
   0   8   4  283.74   19.65
   0   8   4  327.49   20.70
   0  -8   4  308.69   19.59
   0  -8  -4  316.15   21.89
   0  -8  -4  314.22   19.63
   0  -8  -4  323.04   19.81
   0   8  -4  313.92   19.60
   6  -3   1 2043.71  124.65
   6  -3   1 2096.78  124.36
  -6  -3  -1 2034.13  124.32
   6  -3   1 1913.33  124.14
   6   3   1 2041.99  124.72
  -6  -3  -1 2093.58  124.38
   6   3   1 1976.18  124.31
   4  -7  -3 1250.37   77.57
   4  -7  -3 1301.12   77.71
   4   7  -3 1303.52   77.40
  -4   7   3 1348.86   77.92
   4   7  -3 1345.15   77.67
   4   7  -3 1390.05   77.68
  -4   7   3 1386.01   77.39
  -3   2   4 1613.93  102.38
  -3  -2   4 1651.06  102.29
   3  -2  -4 1705.36  102.37
   3  -2  -4 1660.10  102.65
  -3  -2   4 1622.84  102.31
  -3  -2   4 1589.19  102.28
  -3   2   4 1628.16  102.32
   3   2  -4 1665.90  102.45
   3   2  -4 1676.27  102.32
   3   2  -4 1671.88  102.29
   6  -5   0   15.83    2.37
  -6   5   0   14.73    2.42
  -6  -5   0   13.44    2.00
  -6  -5   0   15.95    2.06
   6  -5   0   16.59    2.07
   6   5   0   13.22    1.87
  -4  13   0 3467.89  193.85
   4  13   0 3129.10  193.64
  -4 -13   0 2958.69  193.63
   4 -13   0 3024.42  193.28
   4 -13   0 3298.86  193.86
  -3  10   3 1137.64   67.40
  -3 -10   3 1116.37   67.65
   3  10  -3 1157.05   67.48
   3 -10  -3 1153.70   67.75
  -3 -10   3 1102.72   67.52
   3  10  -3 1156.30   67.65
   3  10  -3 1051.28   67.53
   2 -16   0    8.27    3.80
  -2 -16   0    0.08    2.42
   2  16   0   10.83    4.50
  -2  16   0   14.53    2.94
   2  -6   4  186.40   12.46
  -2   6  -4  213.65   12.89
   2  -6   4  212.41   12.93
   2  -6   4  201.43   12.55
  -2  -6  -4  199.29   12.59
  -2   6  -4  211.04   12.79
   2   6   4  190.71   14.85
   2  -6   4  197.81   12.41
   6   4  -1  223.21   15.06
   6   4  -1  238.99   14.85
   6  -4  -1  192.59   14.96
  -6   4   1  234.87   15.12
   6  -4  -1  242.05   14.92
  -6   4   1  246.21   14.89
  -6  -4   1  227.78   14.87
   5  -7   2  202.18   12.86
   5  -7   2  211.84   13.03
  -5  -7  -2  200.48   13.02
  -5  -7  -2  189.39   12.74
   5  -7   2  200.64   12.70
   5   7   2  223.58   13.10
   5  -7   2  195.95   12.74
   1 -15  -2   69.62    7.48
   1 -15  -2   84.33    4.95
  -1  15   2   79.27    6.44
   1  15  -2   77.05    5.24
   1  15  -2   74.99    5.59
  -1 -15   2   73.93    5.24
   3 -13  -2   12.28    3.30
  -3 -13   2   11.53    1.78
   3  13  -2    9.18    2.09
  -3  13   2   11.84    2.95
   3 -13  -2   11.84    1.56
  -3   0  -4 3345.62  206.40
   3   0   4 3303.90  206.46
   3   0   4 2839.00  207.41
   3   0   4 3542.85  206.49
   1 -15   2   68.12    5.97
  -1 -15  -2   87.65    6.35
  -1 -15  -2   75.89    5.87
  -1  15  -2   79.29    5.47
   1  15   2   78.66    7.75
  -3   1  -4  162.25   10.61
   3  -1   4  136.09   12.12
   3   1   4  172.76   10.73
   3  -1   4  166.87   10.71
   3  -1   4  173.90   10.71
   3   1   4  162.02   10.67
   3   1   4  130.58   12.32
  -3  -1  -4  157.97   10.60
  -4 -11   2  211.26   13.28
   4  11  -2  225.98   13.68
  -4  11   2  223.39   13.96
  -4  11   2  201.57   13.09
   4 -11  -2  182.73   13.94
  -3  -3   4  882.60   55.73
   3  -3  -4  919.16   55.83
  -3  -3   4  855.18   55.74
   3   3  -4  916.77   55.75
  -3  -3   4  881.68   55.78
  -3   3   4  865.06   55.89
   3   3  -4  907.51   55.81
   3  -3  -4  896.27   56.20
  -3   3   4  888.85   55.79
   3   3  -4  929.56   55.89
  -1  -8   4  256.14   15.86
   1  -8  -4  168.52   17.16
   1  -8  -4  253.08   15.90
   1   8  -4  266.04   15.85
   1   8  -4  261.78   15.90
   1   8  -4  271.87   15.69
  -1   8   4  276.09   16.71
  -1   8   4  275.38   15.93
  -1  -8   4  174.62   15.72
   0  17   0    3.12    3.25
  -3  15   0   11.68    2.48
   3 -15   0    8.64    2.92
   3  15   0    8.63    2.40
  -3 -15   0    9.87    2.53
   3 -15   0    6.73    1.96
  -6  -4  -1   15.34    1.65
   6   4   1   10.96    1.51
   6   4   1   11.63    2.27
  -6  -4  -1   10.30    1.59
   6  -4   1   10.47    1.60
   6  -4   1   10.68    2.08
   6  -4   1   10.84    1.17
  -3 -13  -2  374.52   23.63
   3 -13   2  411.30   23.81
  -3 -13  -2  354.05   23.56
   3 -13   2  387.98   23.60
  -3  13  -2  366.10   23.18
   3 -13   2  341.57   23.29
  -3 -10  -3  699.45   43.39
  -3 -10  -3  678.58   43.24
   3 -10   3  733.95   43.39
   3 -10   3  644.26   42.98
   3  10   3  707.16   45.09
  -3 -10  -3  718.63   43.48
   3 -10   3  751.84   43.32
   3  10   3  697.31   43.33
  -4  -7  -3  147.40    9.79
   4  -7   3  173.30    9.91
   4   7   3  143.82   10.07
  -4  -7  -3  143.66   10.16
   4  -7   3  162.28    9.94
   4  -7   3  147.61   10.01
  -3  -2  -4 4000.40  246.48
   3   2   4 4064.86  246.56
   3  -2   4 4103.88  246.55
   3   2   4 4356.27  246.59
  -3   2  -4 3974.46  246.47
   3   2   4 3594.97  247.76
  -1   8  -4  123.15    7.34
   1  -8   4  118.80    7.21
   1   8   4  109.45    9.22
  -1   8  -4  117.23    7.40
  -1  -8  -4  122.33    7.54
   1  -8   4   94.08    7.40
  -1  -8  -4  114.28    7.27
   5  10  -1   78.37    5.36
  -5 -10   1   58.85    5.24
   5 -10  -1   81.62    5.75
   5 -10  -1   82.99    5.46
  -5 -10   1   73.40    4.88
  -5  10   1   73.43    5.78
   0 -13  -3   88.17    5.63
   0 -13   3   92.22    5.67
   0  13   3   81.77    5.29
   0  13  -3   76.73    5.59
   0 -13   3   56.37    5.32
   0  13  -3   73.77    4.82
   0 -13  -3   42.73    7.43
   0  13  -3   73.97    4.77
  -4  11  -2   55.16    4.26
   4 -11   2   56.73    4.25
  -4 -11  -2   65.90    4.45
   4 -11   2   61.81    4.57
  -4 -11  -2   61.79    4.63
  -4 -11  -2   54.94    4.12
   2   7  -4 1647.96  100.23
   2  -7  -4 1622.61  101.18
   2  -7  -4 1458.45  100.26
   2   7  -4 1679.61  100.16
   2  -7  -4 1567.78  100.28
   2   7  -4 1662.79  100.26
  -2   7   4 1644.96  100.22
  -2   7   4 1659.96  100.65
  -2  -7   4 1589.01  100.23
   2  12  -3    3.42    1.63
   2 -12  -3    4.68    2.97
  -2 -12   3    5.62    1.59
   2 -12  -3    5.41    1.50
  -2  12   3    4.86    1.34
   2  12  -3    3.63    1.38
  -2 -12   3    4.85    1.91
   6  -6   0 1612.48  100.02
   6  -6   0 1587.30  100.21
   6   6   0 1519.70   99.94
  -6  -6   0 1555.51   99.99
  -6  -6   0 1851.28  100.21
  -6   6   0 1613.10  100.26
   5 -10   1  281.93   18.14
  -5  10  -1  305.17   18.79
  -5 -10  -1  287.57   18.54
  -5 -10  -1  320.81   18.92
   5 -10   1  301.37   18.75
   5  10   1  292.13   18.62
   5 -10   1  304.92   18.60
  -5   8   2   55.58    4.76
   5   8  -2   56.79    4.49
   5   8  -2   60.29    4.65
   5  -8  -2   62.83    4.58
  -5   8   2   57.58    3.77
  -5  -8   2   51.37    4.39
  -6   5   1  115.76    8.51
   6   5  -1  133.67    8.26
   6  -5  -1  122.67    8.46
   6  -5  -1  141.14    8.37
   6   5  -1  106.63    8.35
  -6  -5   1  110.83    8.18
   3   4  -4  340.48   20.84
   3  -4  -4  343.18   21.37
  -3   4   4  325.94   20.98
   3  -4  -4  327.12   20.86
  -3  -4   4  327.80   20.72
   3  -4  -4  322.40   20.80
   3   4  -4  330.28   20.74
  -3  -4   4  304.00   20.74
  -3  -4   4  315.09   20.80
   3   4  -4  337.97   20.88
   3   3   4 1040.07   63.13
  -3   3  -4 1016.43   63.05
   3   3   4 1074.63   63.14
   3   3   4  953.11   64.58
   3  -3   4 1050.19   63.14
  -3  -3  -4 1035.48   63.07
  -4 -13   1  516.57   29.36
   4 -13  -1  481.36   29.14
   4  13  -1  471.96   29.53
   4 -13  -1  489.96   29.93
  -4  13   1  530.08   29.95
  -1  17   0  823.62   44.88
   1  17   0  854.06   45.48
   1 -17   0  768.41   45.52
   1 -17   0  747.22   44.69
   5   0  -3    1.98    1.88
  -5   0   3   -0.79    1.85
   2 -12   3  190.16   12.23
  -2 -12  -3  200.68   12.56
   2 -12   3  184.64   12.19
  -2 -12  -3  172.55   12.11
   2  12   3  186.74   14.35
   4  -8  -3    5.37    2.42
  -4   8   3    5.53    1.16
   4   8  -3    4.32    1.75
   4   8  -3    4.50    1.77
   4   8  -3    4.53    1.18
   4  -8  -3    6.51    1.53
  -4   8   3    5.32    2.25
   4  -8  -3    5.81    1.87
  -4  -8   3    2.84    1.75
   2 -16  -1  698.73   45.85
  -2  16   1  799.18   46.53
   2 -16  -1  744.40   46.88
   2  16  -1  724.96   46.65
   1 -13  -3   72.96    5.20
  -1  13   3   65.64    4.92
   1  13  -3   73.12    4.71
  -1 -13   3   74.65    5.24
  -1 -13   3   74.51    5.27
   1  13  -3   69.20    5.22
   1  13  -3   67.71    5.19
   5   1  -3   23.15    2.02
  -5   1   3   22.31    2.71
  -5  -1   3   22.25    2.57
   5  -1  -3   21.66    2.67
   2  -7   4  576.86   36.41
  -2  -7  -4  634.80   36.49
  -2   7  -4  585.14   36.38
  -2   7  -4  582.46   36.36
   2   7   4  569.99   38.07
   2  -7   4  568.68   36.10
  -2  -7  -4  566.15   36.14
  -6  -5  -1  158.91   10.72
   6  -5   1  168.43   10.74
   6  -5   1  171.96   10.57
   6  -5   1  167.23   11.02
   6   5   1  163.02   10.68
  -6  -5  -1  163.76   10.76
  -4  13  -1  225.18   14.19
   4  13   1  198.88   14.34
  -4 -13  -1  208.55   14.49
   4 -13   1  223.11   14.27
  -4 -13  -1  228.29   14.24
  -2 -16  -1 1178.11   83.83
  -2 -16  -1 1441.00   84.00
   2 -16   1 1521.29   84.12
   2  16   1 1256.45   84.67
  -2  16  -1 1428.31   83.70
   2 -16   1 1208.76   84.05
   0  -9  -4  495.12   37.23
   0  -9  -4  590.41   35.66
   0  -9  -4  576.40   35.51
   0  -9   4  584.17   35.47
   0   9   4  486.71   35.46
   0   9   4  604.76   36.57
   0   9  -4  608.23   35.50
  -1 -13  -3  552.53   31.17
   1 -13   3  548.71   31.09
  -5 -11   0   26.89    1.96
   5  11   0   21.18    2.47
  -5  11   0   23.93    2.96
  -5 -11   0   24.26    2.59
   5 -11   0   20.23    2.51
   5 -11   0   23.18    2.95
   5   8   2 2714.60  154.80
   5  -8   2 2457.21  154.38
   5  -8   2 2569.99  154.57
  -5  -8  -2 2394.56  154.45
  -5  -8  -2 2581.58  154.74
   5  -8   2 2355.15  154.44
   5  -8   2 2630.95  154.68
   5   2  -3  128.11    9.03
   5   2  -3  137.32    8.67
   5  -2  -3  132.03    9.14
  -5   2   3  135.74    9.11
  -5  -2   3  126.88    8.67
  -5  -2   3  135.12    9.06
   3 -15  -1  227.69   16.27
  -3  15   1  248.49   15.96
  -3 -15   1  270.27   15.64
   3 -15  -1  247.90   15.34
  -3  -4  -4   72.54    4.78
   3  -4   4   61.31    6.35
   3   4   4   73.86    5.37
  -3   4  -4   71.92    5.22
   3   4   4   71.37    8.15
   3   4   4   73.18    5.38
  -3  -4  -4   82.93    4.89
   0 -17   1   69.70    5.59
   0 -17  -1   57.63    5.18
   0  17  -1   69.32    5.67
   0 -17  -1   59.02    5.37
   0  17   1   74.22    6.69
  -3  -5   4  284.28   18.85
  -3  -5   4  310.16   18.82
   3  -5  -4  291.23   19.45
   3   5  -4  312.18   18.94
   3   5  -4  310.75   18.95
   3  -5  -4  278.06   18.89
  -3  -5   4  282.52   18.89
  -3   5   4  291.27   19.14
   3   5  -4  304.80   18.86
  -3   5   4  293.96   18.80
   3  -5  -4  287.58   18.92
  -3 -15  -1 1473.63   94.53
   3 -15   1 1475.57   94.55
  -3  15  -1 1629.60   94.39
   3  15   1 1414.74   95.41
   1   9  -4   23.92    2.41
  -1   9   4   18.34    2.30
  -1  -9   4   21.60    2.40
  -1  -9   4   20.31    2.42
   1   9  -4   22.45    2.29
   1  -9  -4   24.78    2.48
  -1   9   4   24.56    3.66
   1  -9  -4   24.65    5.51
   1   9  -4   27.90    2.07
  -4  -8  -3   10.81    1.87
   4  -8   3   13.64    1.57
   4  -8   3   11.12    1.79
   4  -8   3   15.00    1.79
  -4  -8  -3    9.97    1.43
   4   8   3   12.01    1.87
   3 -11  -3 1201.12   89.59
  -3  11   3 1423.76   88.84
  -3 -11   3 1356.85   89.11
   3  11  -3 1471.77   89.10
  -3 -11   3 1418.01   88.99
   3  11  -3 1543.55   89.05
   3 -11  -3 1523.71   89.22
  -6  -6   1  265.54   17.32
   6   6  -1  264.86   17.55
   6   6  -1  265.00   17.30
   6  -6  -1  263.77   17.52
  -6   6   1  268.32   17.58
   6  -6  -1  288.87   17.38
   5  -3  -3   36.75    2.83
   5   3  -3   38.58    2.72
   5   3  -3   33.76    3.23
  -5   3   3   30.93    3.29
  -5  -3   3   34.43    3.13
  -5  -3   3   35.62    2.74
  -5   0  -3    3.15    0.92
   5   0   3    5.64    1.43
   2 -15  -2   59.73    7.00
   2 -15  -2   71.96    5.23
  -2 -15   2   71.59    5.68
   2  15  -2   68.06    5.44
  -2 -15   2   85.37    5.51
  -2  15   2   66.76    6.38
  -6  -7   0   59.02    4.03
  -6   7   0   58.68    4.44
   6  -7   0   60.14    4.42
   6   7   0   62.22    4.00
   6  -7   0   59.23    4.08
  -1   9  -4  105.13    6.43
  -1  -9  -4   98.45    6.30
  -1   9  -4  101.31    6.47
  -1  -9  -4  101.22    6.57
   1   9   4   98.18    8.35
   1  -9   4  102.39    6.27
   5   1   3   23.16    2.24
   5  -1   3   26.65    2.46
  -5  -1  -3   24.61    2.07
   5  -1   3   24.97    2.35
   5   1   3   28.06    2.40
  -5   1  -3   25.59    2.11
  -2   8   4  181.17   12.67
   2   8  -4  187.70   12.13
  -2   8   4  192.52   12.11
   2  -8  -4  153.91   12.13
   2  -8  -4  195.37   13.43
  -2  -8   4  183.69   12.15
   2   8  -4  199.34   12.02
   2   8  -4  193.97   12.13
   2  -8  -4  187.75   12.21
   6   0  -2 2797.08  171.79
  -6   0   2 2793.98  171.81
  -6   0   2 2535.95  171.60
   6   0  -2 3000.58  171.72
   1  17  -1    3.20    3.65
   1 -17  -1    0.51    4.87
   1 -17  -1    2.10    1.91
  -1  17   1    3.92    3.47
   2 -15   2  644.38   44.56
  -2  15  -2  702.44   44.08
   2 -15   2  702.35   44.57
   2  15   2  684.99   45.78
  -2 -15  -2  779.25   44.76
   2 -15   2  735.05   44.69
   6  -6   1   21.64    2.64
  -6  -6  -1   25.53    2.26
   6  -6   1   23.64    2.27
   6   6   1   22.62    2.22
  -6  -6  -1   24.84    2.31
   6  -6   1   23.73    2.00
   6   1  -2  178.67   11.40
  -6   1   2  177.19   11.46
  -6  -1   2  176.92   11.41
   6  -1  -2  148.62   11.32
   6   1  -2  176.34   10.81
  -6   1   2  153.12   11.25
   6   1  -2  182.96   11.36
  -6  -1   2  145.93   11.21
   6  -1  -2  183.61   11.34
   1 -17   1  870.39   51.96
  -1 -17  -1  902.03   51.93
  -1  17  -1  796.74   51.64
  -1 -17  -1  735.77   51.69
   1  17   1  844.09   52.61
   0 -16   2   12.25    2.73
   0 -16   2   14.26    2.41
   0 -16  -2   10.11    2.38
   0 -16  -2   10.26    5.26
   0  16  -2   14.77    2.62
   0  16   2   11.91    4.31
   4 -14   0  407.33   28.38
  -4 -14   0  505.30   28.93
  -4  14   0  501.38   28.98
   4 -14   0  467.29   29.04
   4  14   0  467.16   28.82
  -4 -12   2   81.29    5.57
   4  12  -2   82.59    6.05
   4 -12  -2   71.23    6.39
  -4  12   2   89.67    6.38
   5   2   3  350.56   21.74
  -5  -2  -3  331.70   21.52
  -5   2  -3  349.56   21.59
   5   2   3  340.81   21.60
   5  -2   3  339.25   21.77
   5  -2   3  354.00   21.67
   3  11   3  141.05   11.16
   3 -11   3  146.00    8.96
   3 -11   3  127.76    8.47
  -3 -11  -3  136.71    9.04
   3 -11   3  139.01    8.95
  -3 -11  -3  144.85    9.10
   3  11   3  116.73    8.77
  -3 -11  -3  127.05    8.74
  -5   9   2  198.93   11.90
   5   9  -2  189.90   11.71
   5  -9  -2  192.75   11.59
  -5   9   2  172.36   10.90
   5   9  -2  195.41   11.52
   3   5   4 2240.65  133.47
  -3  -5  -4 2365.90  133.17
   3   5   4 2099.95  135.06
   3  -5   4 2190.65  133.15
   3  -5   4 1729.79  133.71
  -3  -5  -4 2147.88  133.04
  -3   5  -4 2132.59  133.37
   3  -5   4 2099.77  133.00
  -5  11   1  122.58    8.55
   5  11  -1  116.39    8.17
  -5 -11   1  112.95    8.20
   5 -11  -1  124.65    8.33
   5 -11  -1  124.24    8.58
  -5 -11   1  122.02    7.78
   6  -2  -2 1907.55  107.99
   6   2  -2 1871.08  107.88
  -6   2   2 1820.27  108.31
   6   2  -2 1262.53  108.19
  -6  -2   2 1721.70  108.27
  -6   2   2 1599.15  108.37
   6   2  -2 1854.93  108.31
   6  -2  -2 1919.23  108.37
   6  -2  -2 1499.12  108.31
  -3  14   2  967.02   58.72
   3  14  -2  813.18   58.11
   3 -14  -2  982.17   58.02
   3 -14  -2  904.56   58.92
  -3 -14   2  984.44   58.14
   5   4  -3  562.28   34.82
  -5  -4   3  556.62   34.78
  -5  -4   3  542.69   34.48
   5  -4  -3  459.67   34.83
   5  -4  -3  560.92   34.57
   5   4  -3  577.14   34.46
  -5   4   3  578.94   34.93
   2  -8   4  328.14   20.59
   2   8   4  331.85   22.77
   2  -8   4  336.64   20.91
  -2  -8  -4  339.63   20.91
  -2   8  -4  338.91   20.85
  -2  -8  -4  293.90   20.92
   4   9  -3   22.75    2.61
   4   9  -3   25.93    2.60
  -4  -9   3   18.34    2.49
   4   9  -3   21.70    2.10
   4  -9  -3   25.15    2.68
   4  -9  -3   22.35    3.39
   4  -9  -3   22.09    2.48
  -4   9   3   22.28    1.95
   3  -6  -4 2784.85  175.24
  -3  -6   4 2635.26  174.65
   3  -6  -4 2842.53  174.71
   3  -6  -4 2739.38  174.67
  -3  -6   4 2898.63  174.56
   3   6  -4 2871.88  174.70
   3   6  -4 2901.82  174.66
  -3   6   4 2856.32  174.58
   3   6  -4 2843.68  174.60
  -3   6   4 2757.29  174.90
   5  11   1  399.18   26.51
   5 -11   1  424.43   26.60
  -5 -11  -1  442.26   26.79
  -5  11  -1  436.76   26.63
  -5 -11  -1  403.65   26.43
   5  -3   3  541.53   32.59
  -5  -3  -3  464.21   32.43
  -5  -3  -3  518.19   32.67
   5  -3   3  554.46   32.71
   5   3   3  534.18   32.53
   5   3   3  553.17   32.69
   4 -12   2   60.60    4.83
  -4  12  -2   63.72    4.81
  -4 -12  -2   74.07    5.32
   4 -12   2   76.44    5.20
  -4 -12  -2   68.90    5.02
   6   0   2  908.09   58.42
   6   0   2  982.30   58.43
   6   0   2  929.17   58.88
  -3  14  -2  844.20   50.14
   3 -14   2  767.70   50.30
  -3 -14  -2  680.75   50.45
  -3 -14  -2  771.75   50.47
   3 -14   2  849.78   50.59
   3 -14   2  939.57   50.79
   1  16  -2  422.05   28.66
  -1  16   2  459.92   29.23
  -1 -16   2  415.59   28.47
   1 -16  -2  478.79   28.35
  -1 -16   2  491.36   28.49
   1  16  -2  421.10   28.37
   1 -16  -2  413.37   29.81
   6  -1   2  211.77   14.12
   6   1   2  223.35   14.16
   6   1   2  238.21   14.11
   6  -1   2  241.43   14.40
   6   1   2  226.94   14.68
   6  -1   2  227.71   14.65
  -6  -1  -2  217.91   14.28
  -6  -1  -2  219.15   14.15
  -2  17   0   89.31    5.39
   2  17   0   85.99    6.55
   2 -17   0   95.28    6.64
   6  -3  -2   76.52    5.43
  -6  -3   2   66.54    5.21
   6   3  -2   77.74    5.35
   6   3  -2   72.13    4.65
   6   3  -2   71.10    5.40
  -6   3   2   66.97    5.26
   6  -3  -2   76.52    4.84
  -5  -9  -2  504.88   30.05
  -5  -9  -2  470.11   29.74
   5  -9   2  444.14   29.60
   5  -9   2  495.78   29.87
   5   9   2  514.79   30.13
   5  -9   2  465.73   29.71
  -5  -9  -2  477.22   29.62
   5  -9   2  478.97   29.91
   0 -10   4  214.68   10.33
   0 -10  -4  220.70   10.42
   0 -10  -4  209.32   13.81
   0  10   4  209.32   11.97
   0 -10  -4  216.14   10.63
   0  10   4  218.75   10.44
   0  10  -4  222.87   10.39
  -1 -16  -2   74.68    5.82
   1 -16   2   62.71    5.82
   1  16   2   86.28    7.66
  -1 -16  -2   86.09    6.24
  -1  16  -2   74.32    5.34
   2  13  -3 1219.56   71.84
  -2 -13   3 1165.99   72.02
  -2  13   3 1072.54   71.78
  -2 -13   3 1190.15   72.11
   2 -13  -3 1181.25   71.98
   2  13  -3 1129.07   71.99
   6  -7  -1  145.15    9.81
   6  -7  -1  160.69    9.63
  -6  -7   1  151.22    9.57
  -6  -7   1  133.22    8.94
   6   7  -1  148.65    9.81
  -6   7   1  155.39    9.91
   6   7  -1  151.10    9.55
   0 -14   3   42.48    3.79
   0 -14  -3   43.98    3.68
   0 -14   3   37.93    3.57
   0  14  -3   40.73    2.79
   0  14  -3   38.45    2.91
   0  14  -3   41.84    3.68
   0  14   3   45.07    3.33
   6  -2   2   13.41    1.98
   6   2   2   12.75    1.39
   6  -2   2   20.18    1.72
   6   2   2   16.39    2.35
  -6  -2  -2   14.77    1.60
  -6  -2  -2    8.70    1.31
   6  -2   2   11.72    1.24
  -3  16   0    5.61    2.29
   3 -16   0    3.53    2.97
  -3 -16   0    3.45    2.22
   3 -16   0    7.07    1.92
   6  -8   0  802.20   47.92
  -6  -8   0  745.65   47.86
   6   8   0  759.71   48.24
   6   8   0  743.76   47.82
  -6   8   0  779.76   48.14
   6  -8   0  772.64   48.10
  -5  -5   3  319.11   20.21
   5   5  -3  330.78   20.58
  -5   5   3  325.90   20.70
  -5   5   3  334.64   20.16
   5  -5  -3  327.16   20.32
   5   5  -3  336.02   20.17
   4   9   3   34.24    3.00
  -4  -9  -3   32.99    3.15
   4  -9   3   31.63    2.57
  -4  -9  -3   31.57    2.62
   4  -9   3   26.69    2.86
  -4  -9  -3   35.33    2.67
   4  -9   3   32.16    2.84
   2 -13   3  976.71   56.50
  -2 -13  -3 1070.61   56.78
   2 -13   3 1052.18   56.57
   2  13   3  912.82   58.09
   6  -7   1  271.10   17.10
  -6  -7  -1  247.71   17.06
   6  -7   1  265.69   17.35
   6  -7   1  291.30   17.08
  -6  -7  -1  281.74   17.26
  -6   7  -1  270.68   17.42
   6   7   1  257.29   17.07
   3   6   4  180.51   14.26
   3   6   4  184.01   11.51
  -3  -6  -4  170.14   11.06
  -3  -6  -4  198.73   11.29
   3  -6   4  155.27   11.80
  -3   6  -4  179.04   11.42
   3  -6   4  188.65   11.12
   3  -6   4  178.19   11.45
   3  -6   4  161.51   11.01
  -5  -4  -3  588.62   38.28
   5  -4   3  656.93   38.43
   5   4   3  689.45   38.58
  -5  -4  -3  646.82   38.54
   5  -4   3  657.58   38.54
   5  -4   3  636.44   38.40
  -5  -4  -3  578.49   38.08
   4 -14  -1 1297.40   78.81
  -4 -14   1 1417.30   78.25
   4  14  -1 1249.14   78.39
   4 -14  -1 1331.63   78.03
  -4  14   1 1416.76   78.80
  -5 -12   0   84.68    6.36
   5  12   0   80.88    6.29
  -5 -12   0   96.78    5.98
  -5  12   0   97.63    6.60
   5 -12   0   83.59    6.56
   0  18   0   55.26    5.68
  -1  10   4  106.31    7.89
   1 -10  -4   99.84    6.65
   1 -10  -4   84.50    6.68
  -1  10   4  106.21    6.59
   1  10  -4   97.88    6.15
   1 -10  -4   80.15    9.08
   1  10  -4  103.00    6.57
   1  10  -4  100.75    6.58
  -1 -10   4  103.19    6.59
  -6  -4   2 4885.81  320.38
   6  -4  -2 6222.99  320.58
   6   4  -2 6295.74  320.54
  -6   4   2 5116.98  320.41
   6   4  -2 5603.59  319.98
   6  -4  -2 5831.91  320.18
   6   4  -2 5463.75  320.59
  -1 -14   3  698.96   42.29
   1  14  -3  634.71   42.13
   1  14  -3  694.33   41.79
   1 -14  -3  715.41   42.21
  -1  14   3  627.91   41.93
  -1 -14   3  697.95   42.24
   1  14  -3  636.01   42.12
   6  -3   2   48.72    3.62
   6  -3   2   53.33    4.16
   6  -3   2   62.22    3.84
   6   3   2   54.40    3.71
  -6  -3  -2   52.37    3.85
  -6  -3  -2   52.47    3.69
   6  -3   2   52.58    3.64
   2   9  -4   27.67    2.39
  -2   9   4   26.51    3.66
   2   9  -4   26.87    2.70
   2   9  -4   27.16    2.51
  -2  -9   4   26.55    2.69
   2  -9  -4   26.55    2.82
  -2   9   4   27.46    2.50
   2  -9  -4   25.61    4.78
  -4 -14  -1   11.23    2.51
  -4 -14  -1    6.97    2.10
  -4  14  -1    8.70    1.91
   4 -14   1    9.40    2.32
  -1  10  -4   29.52    2.57
  -1  10  -4   27.49    2.44
  -1 -10  -4   28.62    2.76
   1 -10   4   24.47    2.28
  -1 -10  -4   27.18    2.56
   1  10   4   29.91    5.19
   1 -14   3  335.68   19.34
  -1 -14  -3  354.25   19.39
   4   0  -4 3020.16  185.73
   4   0  -4 3093.99  185.60
  -4   0   4 3043.09  185.59
  -4   0   4 2800.33  185.41
  -4   0   4 3073.53  185.56
   3  -7  -4   46.73    5.22
  -3   7   4   53.75    4.50
   3  -7  -4   52.01    4.10
  -3   7   4   54.55    3.91
   3   7  -4   52.51    4.04
   3   7  -4   49.07    4.03
   3   7  -4   50.36    3.88
  -3  -7   4   47.90    4.00
   3  -7  -4   46.74    4.03
  -3  12   3  340.40   21.64
   3  12  -3  331.47   21.92
   3  12  -3  367.25   21.90
   3 -12  -3  352.18   22.09
  -3 -12   3  339.77   21.99
  -3 -12   3  334.38   21.83
  -4  -1   4  729.40   45.69
  -4   1   4  723.74   45.69
  -4  -1   4  678.59   45.56
   4   1  -4  731.51   45.57
  -4  -1   4  736.13   45.73
   4   1  -4  762.92   45.73
   4  -1  -4  730.58   45.92
   4  -1  -4  759.95   45.74
  -4   1   4  722.31   45.75
   4   1  -4  723.40   45.82
   2  -9   4  412.27   25.53
   2   9   4  414.13   27.43
  -2  -9  -4  420.94   25.54
   2  -9   4  381.73   25.22
  -2   9  -4  406.81   25.44
   5 -10  -2  118.51    9.20
   5  10  -2  144.99    9.14
  -5  10   2  133.61    8.33
   5  10  -2  132.45    8.94
  -5  10   2  132.87    9.26
  -5 -10   2  109.60    8.76
  -5 -10   2  133.45    8.53
   5 -10  -2  142.08    9.08
   2  17  -1  405.56   25.35
   2 -17  -1  345.28   24.31
  -2  17   1  426.25   25.12
   2 -17  -1  413.81   25.73
   1 -18   0 1061.02   49.15
   1  18   0 1173.10   50.08
  -1  18   0 1147.84   49.41
   1 -18   0 1103.07   50.28
   5   5   3   37.28    2.99
  -5  -5  -3   30.69    2.53
   5  -5   3   37.79    2.74
   5  -5   3   31.66    2.25
   5  -5   3   33.21    2.66
   5  -5   3   39.31    2.47
  -5  -5  -3   31.88    2.92
   5  -5   3   35.08    2.88
  -5  -5  -3   31.73    2.32
  -4  -2   4  368.64   23.63
  -4   2   4  361.38   23.65
  -4  -2   4  345.04   23.47
   4  -2  -4  379.52   23.68
   4  -2  -4  376.66   23.91
   4   2  -4  370.29   23.65
   4   2  -4  378.97   23.80
  -4   2   4  376.31   23.72
   4   2  -4  375.25   23.50
  -4  -2   4  385.93   23.65
   2  17   1  257.91   19.26
  -2 -17  -1  255.32   18.27
   2 -17   1  258.48   18.66
   2 -17   1  316.64   18.52
  -2  17  -1  275.45   18.00
  -2 -17  -1  297.44   18.42
   6   4   2  831.49   50.08
  -6  -4  -2  775.30   50.17
  -6  -4  -2  855.59   49.87
   6  -4   2  749.33   49.99
   6  -4   2  751.14   49.99
   6  -4   2  833.79   50.06
   6  -4   2  812.87   50.39
  -6  -4  -2  798.29   50.03
  -3 -16   1  417.50   29.10
   3 -16  -1  458.63   28.75
  -3 -16   1  480.77   29.03
   3 -16  -1  446.91   29.69
  -3  16   1  476.20   29.40
  -5  -6   3  631.75   36.64
   5   6  -3  634.86   36.98
   5   6  -3  625.45   36.56
  -5   6   3  651.53   36.56
   5  -6  -3  612.42   36.74
  -5   6   3  628.21   37.17
  -4 -10   3  766.07   51.49
   4  10  -3  960.72   51.32
   4  10  -3  962.14   51.62
  -4 -10   3  868.50   51.32
  -4  10   3  920.10   51.19
   4 -10  -3  933.18   51.69
   4  10  -3  971.10   51.61
  -6  -8   1   38.92    3.28
   6   8  -1   41.98    3.74
  -6   8   1   38.81    3.72
   6  -8  -1   37.63    3.71
  -6  -8   1   36.59    2.58
   6   8  -1   42.09    3.34
   6  -8  -1   37.47    3.43
  -6   5   2   52.03    3.41
  -6  -5   2   53.37    3.52
   6  -5  -2   54.73    3.75
   6   5  -2   53.30    4.41
   6  -5  -2   58.60    4.42
   6   5  -2   57.54    4.27
   6   5  -2   43.89    3.43
  -3 -12  -3  383.02   24.51
   3 -12   3  370.72   24.25
   3 -12   3  430.96   24.74
  -3 -12  -3  400.12   24.81
   3  12   3  375.41   26.57
   3 -12   3  373.75   24.64
  -3 -12  -3  395.88   24.73
  -3 -16  -1  834.22   54.39
   3 -16   1  840.80   54.51
   3  16   1  820.40   55.33
  -3  16  -1  932.79   54.27
   5 -12  -1  215.92   13.39
  -5  12   1  217.40   13.61
   5  12  -1  206.40   13.25
   5 -12  -1  194.30   13.56
  -5 -12   1  212.99   12.88
  -5 -12   1  165.82   13.17
   3   7   4  463.47   27.86
   3  -7   4  391.08   27.86
  -3  -7  -4  417.43   27.47
   3  -7   4  481.59   27.44
   3  -7   4  435.53   27.81
   3   7   4  425.47   29.81
  -3   7  -4  439.79   27.77
   3  -7   4  417.27   27.42
  -3  -7  -4  479.64   27.71
  -4  13   2  291.75   19.29
  -4 -13   2  290.06   18.63
   4  13  -2  314.75   19.05
   4 -13  -2  273.47   19.34
   4  -3  -4 1470.79   92.57
   4   3  -4 1501.49   92.35
  -4   3   4 1454.07   92.36
  -4  -3   4 1485.61   92.25
  -4   3   4 1513.74   92.28
  -4  -3   4 1472.42   92.26
   4  -3  -4 1486.29   92.31
   4   3  -4 1490.23   92.28
  -4  -3   4 1423.00   92.13
   4   3  -4 1530.44   92.15
  -5 -10  -2  769.36   46.25
  -5 -10  -2  723.53   45.93
   5 -10   2  738.18   46.06
   5 -10   2  764.40   46.08
  -5 -10  -2  716.36   45.77
  -6  -8  -1  117.57    8.32
   6   8   1  118.97    8.34
   6  -8   1  136.67    8.39
  -6  -8  -1  133.59    8.59
  -6   8  -1  124.48    8.64
   6  -8   1  127.43    8.68
   6  -8   1  126.94    8.39
   0 -18   1 2241.48  135.00
   0  18  -1 2319.26  135.07
   0 -18  -1 2201.96  134.97
   0 -18  -1 1899.91  134.71
   0  18   1 2321.75  135.56
   2 -16  -2  152.52   11.64
  -2  16   2  149.18   11.03
   2  16  -2  139.59   10.28
  -2 -16   2  159.15   10.34
  -2 -16   2  147.16   10.49
   2 -16  -2  166.25   10.19
   2  16  -2  143.20   10.72
   4   0   4   80.07    5.61
  -4   0  -4   80.67    5.47
   4   0   4   77.81    5.61
  -5 -12  -1    4.65    1.73
  -5  12  -1    4.63    1.70
   5  12   1    0.83    1.87
   5 -12   1    4.50    1.88
  -5 -12  -1    2.30    2.00
   6  -9   0  226.05   14.87
  -6  -9   0  224.27   14.58
   6  -9   0  233.56   14.61
   6   9   0  216.13   14.54
  -6   9   0  230.72   14.89
  -4  -1  -4    5.26    1.36
   4   1   4    5.53    1.61
   4  -1   4    4.95    1.66
   4   1   4    4.84    1.58
  -4   1  -4    7.22    1.35
   4  -1   4    6.60    1.64
   0  11   4 1165.07   72.40
   0 -11  -4 1174.65   73.37
   0  11   4 1081.96   71.23
   0 -11  -4 1215.05   71.46
   0 -11  -4 1262.08   71.47
   0 -11   4 1245.58   71.29
   0  11  -4 1229.33   71.28
   4 -15   0 1120.85   77.93
   4 -15   0 1337.70   78.64
  -4 -15   0 1398.93   78.49
  -4  15   0 1414.90   78.54
   4  15   0 1233.56   78.36
   2 -16   2   66.52    5.84
  -2  16  -2   70.54    4.88
  -2 -16  -2   58.41    5.46
   2 -16   2   57.63    5.48
  -2 -16  -2   75.94    5.79
   2 -16   2   81.77    5.80
   2  16   2   69.99    7.54
  -4 -13  -2 1757.73  108.39
   4 -13   2 1847.70  108.32
  -4  13  -2 1764.86  108.03
   4 -13   2 1816.03  108.41
  -4 -13  -2 1692.63  108.14
   4 -13   2 1632.73  108.02
   0   0  -5    1.76    3.78
   0   0  -5    4.42    1.72
   0   0   5    0.25    1.29
   0   0  -5   -0.50    1.35
   0   0   5    1.86    1.52
  -4 -10  -3  103.18    6.91
   4 -10   3   96.96    6.41
   4  10   3   99.43    6.73
  -4 -10  -3   97.35    6.55
   4 -10   3   84.53    6.72
   4 -10   3   98.56    6.71
  -4 -10  -3   95.99    6.50
   6  -5   2    6.27    1.01
  -6  -5  -2    2.99    1.36
  -6  -5  -2    3.14    0.65
   6  -5   2    6.01    1.57
  -6  -5  -2    1.85    1.09
   6  -5   2    3.23    0.93
   6  -5   2    5.24    1.02
   6   5   2    4.18    1.34
  -4  -2  -4 2445.19  153.06
   4   2   4 2617.11  153.18
   4   2   4 2468.84  153.17
  -4   2  -4 2386.85  153.05
   4  -2   4 2467.92  153.16
   0  -1  -5 4375.49  289.97
   0   1  -5 4711.82  289.06
   0  -1   5 4657.01  288.80
   0  -1  -5 4715.00  289.05
   0   1  -5 4682.76  288.80
   0   1   5 4780.17  289.06
   0  -1   5 4727.68  288.89
   0   1  -5 4506.16  289.75
   0  -1  -5 4626.11  288.81
   3  15  -2  438.46   29.71
   3 -15  -2  438.22   30.53
  -3  15   2  464.24   30.34
   3 -15  -2  502.37   29.58
  -3 -15   2  477.17   29.68
  -5  -6  -3   62.50    4.28
   5  -6   3   61.15    4.23
   5  -6   3   63.10    4.69
  -5  -6  -3   68.28    4.81
   5   6   3   74.69    4.86
   5  -6   3   68.53    4.58
   5  -6   3   72.26    4.51
   5  -6   3   64.43    4.59
  -5  -6  -3   65.36    4.44
  -3   8   4  150.41    9.52
   3  -8  -4  140.09    9.71
  -3  -8   4  134.92    9.68
   3   8  -4  150.40    9.70
  -3   8   4  150.99   10.17
   3  -8  -4  148.07    9.74
   3   8  -4  143.29    9.55
   3   8  -4  157.41    9.64
   0 -17   2   19.80    3.22
   0  17   2   33.38    5.18
   0 -17  -2   24.11    2.97
   0 -17   2   18.39    3.13
   0  17  -2   28.29    3.07
  -4  -4   4  681.92   44.06
   4   4  -4  720.40   43.94
   4  -4  -4  704.19   44.46
   4  -4  -4  700.89   44.13
  -4   4   4  693.93   44.22
  -4  -4   4  670.44   43.94
  -4   4   4  683.56   44.07
   4   4  -4  729.55   44.11
  -4  -4   4  730.19   44.06
   4  -4  -4  712.90   44.03
   4   4  -4  697.75   44.12
  -2  10   4   23.74    2.55
   2  10  -4   29.38    2.69
  -2 -10   4   26.20    2.84
  -2  10   4   20.98    3.81
   2  10  -4   28.21    2.57
   2 -10  -4   30.35    2.93
   2 -10  -4   19.96    4.39
  -2 -10   4   29.43    2.68
   2  10  -4   27.55    2.35
   1 -18  -1  316.49   22.90
   1 -18  -1  350.57   24.45
  -1  18   1  404.19   23.82
   1  18  -1  400.86   23.75
   6   6  -2 4444.82  274.92
   6  -6  -2 4464.50  274.51
   6   6  -2 4537.45  274.29
  -6  -6   2 4394.32  274.33
  -6  -6   2 3483.44  274.61
   6  -6  -2 4824.80  274.85
   6   6  -2 4739.84  274.79
  -6   6   2 4526.93  274.22
   0  -2  -5   43.93    6.03
   0  -2  -5   40.68    3.42
   0  -2   5   48.03    3.39
   0  -2   5   38.72    3.36
   0   2   5   40.67    3.80
   0   2  -5   48.02    4.99
   0   2   5   43.48    3.76
   0   2  -5   45.66    3.66
   0   2   5   50.46    3.93
   0   2  -5   44.14    3.38
   1  18   1 3811.76  151.52
  -1 -18  -1 3493.21  150.25
  -1  18  -1 3731.51  150.19
   1  11  -4 4661.69  268.62
   1  11  -4 3851.81  268.12
  -1  11   4 4823.63  268.58
  -1 -11   4 4703.86  268.62
  -1 -11   4 4360.23  268.68
   1  11  -4 4844.92  268.61
   1 -11  -4 3581.54  269.83
   1 -11  -4 4496.85  268.74
  -1  11   4 4576.69  269.48
   1 -11  -4 4652.67  268.69
  -2 -14   3   95.24    6.50
   2  14  -3  100.09    6.29
  -2 -14   3   91.99    6.64
  -2  14   3   82.34    6.20
   2 -14  -3   96.30    6.43
   2  14  -3   81.80    6.50
  -3  15  -2  732.42   43.71
   3 -15   2  716.08   44.17
   3 -15   2  627.93   43.91
   3 -15   2  811.57   44.38
  -3 -15  -2  667.47   44.04
   3  15   2  617.16   45.23
   5  -7  -3  313.06   20.63
  -5   7   3  320.70   21.05
  -5  -7   3  320.94   20.52
   5   7  -3  324.74   20.45
  -5   7   3  338.52   20.42
   5  -7  -3  308.16   21.11
   5   7  -3  329.30   20.87
  -1   0   5   -0.37    1.61
   1   0  -5   -3.71    4.04
   1   0  -5   -0.80    1.32
  -1   0   5    0.85    1.48
  -1   0   5    0.17    1.34
  -4   3  -4  446.33   28.08
  -4  -3  -4  437.64   28.07
   4   3   4  450.35   28.20
   4   3   4  460.43   28.16
   4  -3   4  441.05   28.16
  -1   1   5  479.86   30.10
   1  -1  -5  485.90   30.12
   1   1  -5  488.71   30.09
   1  -1  -5  483.11   31.50
  -1  -1   5  472.74   30.11
  -1  -1   5  448.24   30.27
  -1   1   5  498.17   30.26
  -1  -1   5  484.08   30.11
   1   1  -5  449.41   31.08
  -1  11  -4 1937.26  119.36
  -1 -11  -4 1932.66  119.50
  -1  11  -4 1937.72  119.36
   1  11   4 1867.06  119.33
  -1 -11  -4 1883.20  119.42
   1  11   4 1884.21  120.69
   1 -11   4 1979.79  119.26
   0  15  -3  112.53    8.70
   0 -15  -3  131.62    8.74
   0 -15   3  126.96    8.81
   0 -15   3  138.26    8.81
   0  15  -3  122.64    8.08
  -5 -13   0   21.96    1.97
   5  13   0   15.42    2.40
   5 -13   0   19.11    1.41
  -5 -13   0   18.18    2.44
   5 -13   0   20.17    2.79
  -5  13   0   17.76    2.64
   2 -14   3   19.68    2.64
   2 -14   3   14.30    2.66
   2 -10   4   97.43    7.09
   2 -10   4  103.34    6.77
  -2  10  -4  102.83    7.05
   2  10   4  107.85    9.88
  -2 -10  -4  100.14    7.11
   1   0   5    1.67    1.67
   1   0   5    0.43    1.72
   1   0   5   -0.24    1.82
  -1   0  -5    1.65    1.50
  -1   0  -5    0.14    0.93
   0  -3  -5 4382.52  259.00
   0   3  -5 3840.20  259.15
   0  -3   5 4249.57  258.90
   0   3   5 4381.01  259.42
   0   3   5 4181.84  259.20
   0   3   5 4088.82  259.24
   0  -3   5 4074.57  258.95
   0   3  -5 4311.02  258.96
   0  -3  -5 3942.38  260.47
   1 -17  -2   44.97    6.85
  -1  17   2   52.59    5.53
   1  17  -2   56.25    4.74
   1 -17  -2   49.49    3.86
  -1 -17   2   47.86    4.51
  -3   8  -4   12.88    1.74
   3  -8   4    9.15    1.84
   3  -8   4   13.35    1.34
  -3  -8  -4   13.58    2.18
   3  -8   4   12.50    2.00
  -3  -8  -4   14.92    1.99
   3  -8   4   10.23    1.07
   3   8   4   15.43    6.26
   3   8   4   10.13    1.77
  -1   2   5  364.00   23.32
  -1  -2   5  366.11   23.07
  -1   2   5  359.74   23.29
  -1  -2   5  359.59   23.31
   1  -2  -5  352.02   24.57
  -1  -2   5  365.71   23.12
   1  -2  -5  368.15   23.14
   1   2  -5  337.87   23.95
   1   2  -5  386.52   23.13
  -6   9   1  209.38   14.08
  -6  -9   1  207.44   13.77
   6  -9  -1  214.95   13.84
   6  -9  -1  207.98   14.06
   6   9  -1  206.67   13.75
   6   9  -1  223.48   14.15
   1   1   5  130.10    8.73
   1  -1   5  131.19    8.73
  -1   1  -5  136.15    8.24
  -1  -1  -5  124.84    8.60
  -1  -1  -5  124.25    8.22
  -1   1  -5  132.39    8.63
   1  -1   5  120.80    8.22
   1  -1   5  118.32    8.53
   1   1   5  135.60    8.91
  -7   0   0  758.57   47.20
  -7   0   0  779.26   47.56
   7   0   0  756.11   47.52
   7   0   0  747.40   47.83
   1 -17   2  115.95    8.66
   1  17   2  132.58   10.12
  -1 -17  -2  108.67    8.53
  -1  17  -2  115.97    8.07
  -1 -17  -2  135.80    8.85
  -5 -11   2    0.51    1.72
   5  11  -2    0.73    1.75
   5 -11  -2    4.96    2.05
   5  11  -2    2.96    2.16
   5 -11  -2    3.44    2.41
  -5 -11   2    2.81    1.16
  -5  11   2    1.78    2.30
   4 -15  -1  246.58   16.63
  -4  15   1  263.41   16.56
  -4 -15   1  256.07   15.96
   4  15  -1  231.21   16.08
   4 -15  -1  250.15   15.71
  -4 -15   1  239.47   16.24
   7  -1   0  384.17   22.78
   7  -1   0  401.85   22.48
  -7   1   0  386.74   22.45
  -7  -1   0  387.53   22.46
   7  -1   0  322.50   21.84
  -7   1   0  375.23   21.99
   7   1   0  387.30   22.78
   7   1   0  367.57   22.41
  -7  -1   0  410.54   22.13
   6  -6   2  521.67   31.62
  -6  -6  -2  488.82   31.41
   6  -6   2  543.38   31.58
   6  -6   2  495.94   31.64
   6  -6   2  513.24   31.95
   6   6   2  505.10   31.78
  -6  -6  -2  491.82   31.63
  -6  -6  -2  519.02   31.83
   2 -18   0  692.02   46.88
  -2 -18   0  726.39   46.28
   2  18   0  705.68   46.94
  -2  18   0  784.85   46.40
   4  -5  -4  141.76   10.12
  -4   5   4  146.35    9.82
  -4  -5   4  143.01    9.49
   4   5  -4  136.46    9.59
   4   5  -4  143.96    9.60
  -4  -5   4  137.93    9.40
  -4  -5   4  127.98    9.51
  -4   5   4  145.42    9.33
   4   5  -4  152.03    9.39
   4  -5  -4  137.75    9.60
   4  -5  -4  140.23    9.47
   3  13  -3 1181.95   68.48
   3  13  -3 1090.98   68.53
  -3 -13   3 1073.96   68.44
  -3  13   3 1053.41   68.22
   3 -13  -3 1141.02   68.69
  -3 -13   3 1085.00   68.60
  -3 -17   0    1.78    2.26
   3  17   0    8.81    4.08
   3 -17   0    8.49    3.26
   3 -17   0   10.42    1.96
  -3  17   0    7.02    2.43
  -1   2  -5  240.44   15.64
   1  -2   5  246.64   15.46
   1  -2   5  234.59   15.28
   1  -2   5  245.50   15.73
  -1  -2  -5  242.06   15.32
  -1  -2  -5  235.49   15.64
   1   2   5  254.52   16.06
   1   2   5  251.30   15.75
  -1   2  -5  240.92   15.28
  -1 -15   3  227.43   14.40
  -1  15   3  219.24   14.02
   1  15  -3  222.92   13.83
   1  15  -3  217.49   14.23
   1 -15  -3  230.54   14.26
  -1 -15   3  192.09   14.19
   1  15  -3  205.83   14.22
   4  -4   4 3550.68  229.29
   4   4   4 3846.58  229.52
  -4   4  -4 3664.48  229.38
   4   4   4 3778.00  229.44
   4   4   4 3981.78  231.28
  -4  -4  -4 3673.08  229.37
   4  -4   4 3754.96  229.46
   6  -9   1 1011.39   59.99
  -6  -9  -1 1059.89   60.23
  -6  -9  -1  957.10   59.95
   6  -9   1 1028.59   60.24
   6   9   1  985.98   59.98
  -6  -9  -1  931.54   59.51
  -6   9  -1  999.11   60.25
  -4  15  -1   21.81    2.57
   4 -15   1   20.74    2.89
  -4 -15  -1   20.39    3.20
  -4 -15  -1   22.16    2.84
   4 -11  -3   90.95    6.54
   4  11  -3  100.99    6.50
   4  11  -3   96.19    6.45
  -4  11   3   83.26    5.92
  -4 -11   3   79.80    6.39
  -4 -11   3   91.86    6.17
   7  -2   0 4739.47  276.03
  -7  -2   0 4859.80  276.05
   7  -2   0 4620.85  275.57
  -7   2   0 4690.06  276.00
   7  -2   0 4437.80  276.28
   7  -2   0 4273.47  275.57
  -7  -2   0 4721.97  275.80
   7   2   0 4499.28  275.98
   7   2   0 3867.98  276.18
  -7   2   0 4290.26  275.56
  -1   3   5  164.68   11.30
  -1  -3   5  172.44   11.18
  -1  -3   5  167.01   11.05
   1  -3  -5  168.30   13.14
  -1   3   5  173.63   11.50
   1   3  -5  152.38   12.02
   1   3  -5  180.32   11.17
  -1  -3   5  161.69   11.37
   1  -3  -5  188.06   11.24
   5  -7   3   30.60    2.24
  -5  -7  -3   29.26    2.26
   5   7   3   31.67    2.91
  -5  -7  -3   31.80    2.84
   5  -7   3   31.19    2.65
   5  -7   3   32.85    2.53
   5  -7   3   29.02    2.64
   5  -7   3   33.59    2.69
   1 -15   3  167.00   10.59
  -1 -15  -3  182.51   10.64
  -1  15  -3  148.17    9.62
   0  -4  -5  491.70   30.92
   0   4   5  504.79   31.13
   0   4  -5  491.64   30.87
   0  -4   5  474.06   30.87
   0  -4   5  487.72   30.73
   0  -4  -5  454.02   32.67
   0   4   5  532.45   31.52
   0   4   5  511.24   31.21
   6   7  -2  386.35   24.02
  -6   7   2  362.17   23.20
   6  -7  -2  366.49   23.57
  -6  -7   2  383.23   23.85
   6  -7  -2  386.74   23.90
   6   7  -2  393.61   23.84
  -6  -7   2  378.34   23.37
  -5 -11  -2  117.05    7.93
   5 -11   2  129.68    8.13
  -5 -11  -2  125.29    8.27
  -5 -11  -2  110.23    7.70
  -5  11  -2  118.42    8.08
   5 -11   2  120.63    8.01
   6 -10   0  318.09   18.34
  -6 -10   0  293.21   18.25
  -6 -10   0  265.82   17.68
  -6  10   0  326.99   18.62
   6  10   0  302.17   18.25
   6 -10   0  312.05   18.56
   1  -3   5 1444.24   90.57
   1  -3   5 1394.25   90.60
  -1   3  -5 1507.73   90.90
  -1  -3  -5 1493.32   90.60
   1   3   5 1539.07   91.37
  -1   3  -5 1435.07   90.57
   1  -3   5 1496.57   90.97
   1   3   5 1493.63   91.01
  -3 -13  -3   47.56    4.12
   3  13   3   47.07    6.99
  -3 -13  -3   49.93    4.14
   3 -13   3   43.53    3.44
   3 -13   3   40.54    3.92
  -3 -13  -3   41.55    3.63
   3 -13   3   44.54    3.87
   3   9  -4  120.60    8.07
  -3   9   4  113.53    8.74
   3  -9  -4  119.89    8.27
   3  -9  -4  113.92    8.24
   3   9  -4  127.71    8.09
   3  -9  -4  103.77    9.24
   3   9  -4  120.24    8.24
  -3  -9   4  122.87    8.26
  -3   9   4  121.23    8.02
  -7  -3   0  324.15   20.25
  -7  -3   0  345.36   20.08
   7  -3   0  306.07   20.23
   7   3   0  301.82   20.18
   7  -3   0  295.75   20.49
  -5  13   1   65.78    5.20
   5 -13  -1   56.89    5.07
  -5 -13   1   61.22    4.15
  -5 -13   1   55.08    4.66
   5 -13  -1   63.17    4.86
   5  13  -1   52.61    4.48
   0  19   0    2.72    3.37
   5   8  -3 1924.10  112.84
  -5   8   3 1615.26  112.90
   5   8  -3 1842.42  112.41
   5  -8  -3 1747.75  112.61
   5  -8  -3 1788.06  113.06
  -5   8   3 1865.29  112.35
   4 -11   3    4.73    1.24
  -4 -11  -3    6.91    1.44
   4 -11   3    7.81    2.15
  -4 -11  -3    4.88    1.96
   4 -11   3    3.07    1.63
   4  11   3    0.39    4.76
  -4 -11  -3    9.65    1.71
   0 -12  -4 6715.73  414.76
   0  12  -4 6648.17  414.61
   0  12   4 6270.66  415.58
   0 -12  -4 6466.37  416.62
   0 -12   4 6792.37  414.72
   0  12   4 6535.09  414.57
   0 -12  -4 6889.17  414.78
   0 -12   4 6939.13  414.62
   7   0  -1    2.25    1.86
   7   0  -1    2.65    0.64
  -1   4   5   21.13    2.89
   1  -4  -5   19.87    4.91
   1  -4  -5   23.04    2.34
  -1  -4   5   25.04    2.11
  -1  -4   5   23.36    2.59
   1   4  -5   22.67    2.22
  -1   4   5   21.67    2.44
   1   4  -5   20.65    3.64
  -1  -4   5   24.27    2.35
  -4 -14   2  185.26   11.93
   4 -14  -2  184.01   11.79
   4 -14  -2  171.35   12.79
  -4  14   2  187.18   12.65
   4  -5   4   59.15    4.51
  -4   5  -4   59.08    4.41
   4  -5   4   61.92    4.25
  -4  -5  -4   60.92    4.39
   4   5   4   69.13    7.70
   4   5   4   59.51    4.56
   5  13   1   31.09    3.31
  -5 -13  -1   30.43    3.68
  -5 -13  -1   34.79    3.09
   5 -13   1   30.76    3.19
  -5  13  -1   36.42    3.26
  -7   1   1  174.44   11.02
  -7  -1   1  176.41   11.02
   7   1  -1  175.11   11.00
   7  -1  -1  171.31   11.01
   7   1  -1  160.86   10.32
   4   6  -4   53.45    3.86
   4   6  -4   50.87    4.07
   4  -6  -4   49.67    3.94
  -4   6   4   47.60    3.74
   4  -6  -4   54.85    4.17
   4  -6  -4   49.73    4.90
  -4  -6   4   45.85    4.08
   4   6  -4   52.74    4.16
  -4   6   4   42.40    4.34
  -4  -6   4   47.18    3.87
   6  -7   2  656.83   39.36
   6  -7   2  625.84   39.07
   6  -7   2  654.46   38.93
   6  -7   2  598.00   39.01
   6   7   2  685.91   39.24
  -6  -7  -2  650.00   39.27
  -6  -7  -2  598.78   38.79
  -6  -7  -2  614.01   39.03
   2  11  -4  211.71   13.97
   2  11  -4  217.96   13.68
  -2 -11   4  208.33   13.99
   2  11  -4  212.29   13.90
   2 -11  -4  216.98   14.06
  -2  11   4  222.20   13.88
  -2  11   4  221.27   14.80
   2 -11  -4  209.43   15.53
  -2 -11   4  207.11   13.98
  -2  18   1  827.22   46.01
   2 -18  -1  646.81   45.18
   2 -18  -1  750.87   46.52
   2  18  -1  753.38   46.12
   1   4   5    3.52    2.65
  -1   4  -5    4.26    1.19
   1   4   5    4.66    1.80
   1  -4   5    4.32    1.19
   1  -4   5    6.48    1.11
  -1   4  -5    3.31    1.60
  -1  -4  -5    6.71    1.26
   0  -5   5 4875.85  307.96
   0   5   5 5118.85  308.20
   0  -5   5 4935.31  307.76
   0   5  -5 4962.82  307.95
   0  -5  -5 4524.06  309.61
   0   5   5 5193.94  308.62
   0  -5  -5 5109.17  308.00
  -3 -17   1    0.08    2.32
  -3 -17   1    0.94    1.95
   3 -17  -1    5.06    3.39
   3 -17  -1    3.35    1.57
  -3  17   1   -0.31    2.57
  -2   0   5    2.34    1.70
  -2   0   5    0.78    1.58
  -2   0   5    1.09    1.47
   2   0  -5   -0.16    1.69
   2   0  -5    2.98    3.18
   2   0  -5    1.94    1.63
   7  -2  -1 1267.07   79.01
  -7   2   1 1323.59   78.98
  -7  -2   1 1320.06   79.47
  -7   2   1 1187.31   79.63
   7   2  -1 1268.83   79.41
  -7   2   1 1304.63   79.46
   7   2  -1 1079.48   79.55
   7  -2  -1 1326.79   79.49
   2 -18   1  659.13   37.09
   2  18   1  536.10   37.77
  -2  18  -1  567.20   36.68
  -2 -18  -1  592.27   36.98
  -2 -18  -1  592.29   37.00
   2 -18   1  513.76   37.21
   7   0   1    8.15    2.44
   7   0   1    2.90    1.51
  -7   0  -1    6.70    1.10
  -7   0  -1    8.17    1.53
   7   4   0 3089.50  199.90
   7  -4   0 3012.80  200.17
  -7  -4   0 3247.71  199.97
  -7  -4   0 3486.65  199.90
   7  -4   0 3233.99  199.98
   2   1  -5  365.52   22.95
   2  -1  -5  361.08   22.87
   2   1  -5  386.71   23.67
  -2   1   5  356.20   22.93
  -2  -1   5  349.59   22.98
   2   1  -5  357.54   22.85
  -2  -1   5  360.28   22.86
  -2  -1   5  368.64   22.84
  -2   1   5  344.80   22.98
   2  -1  -5  388.53   23.86
  -2   1   5  349.04   22.83
  -3  -9  -4  374.89   23.42
   3  -9   4  370.92   23.47
  -3  -9  -4  369.32   23.60
   3  -9   4  368.82   23.13
   3   9   4  360.14   25.67
   3   9   4  355.42   23.45
  -3  -9  -4  376.60   23.43
  -4  14  -2  177.06   11.25
   4 -14   2  186.35   11.82
   4 -14   2  171.68   11.57
  -4 -14  -2  177.61   11.69
   4 -14   2  156.01   11.28
  -4 -14  -2  168.12   11.44
  -7  -1  -1 2086.53  132.99
   7   1   1 2126.91  133.11
  -7  -1  -1 2208.34  133.16
   7  -1   1 2111.68  133.10
   7  -1   1 2203.87  133.54
  -7   1  -1 2201.43  133.13
   7   1   1 2145.96  133.55
  -7   1  -1 2156.73  132.94
   3 -17   1 1003.51   64.36
   3  17   1  990.61   65.16
  -3 -17  -1  976.82   64.15
  -3  17  -1 1089.75   64.01
   1  19   0   78.28    6.94
  -1  19   0   72.90    6.33
  -1 -19   0   75.53    6.15
   1 -19   0   74.58    6.16
   1 -19   0   62.27    7.26
   1 -12  -4  233.91   15.24
   1  12  -4  237.90   15.12
   1  12  -4  229.63   15.10
   1 -12  -4  213.48   17.32
  -1 -12   4  234.48   15.15
  -1  12   4  236.03   16.22
  -1  12   4  236.29   15.06
   1 -12  -4  233.95   15.28
  -1 -12   4  230.27   15.22
   6 -10  -1  127.51    9.50
  -6 -10   1  129.75    9.17
   6  10  -1  139.46    9.19
  -6  10   1  140.18    9.61
   6 -10  -1  140.20    9.34
   6  10  -1  136.63    9.58
  -2 -11  -4 1362.79   86.46
   2  11   4 1341.96   88.17
   2 -11   4 1419.81   86.53
   2 -11   4 1397.59   86.29
   2  -2  -5  530.66   32.64
  -2   2   5  484.16   31.57
  -2   2   5  485.23   31.69
  -2   2   5  488.00   31.69
  -2  -2   5  508.33   31.53
   2   2  -5  529.31   32.21
  -2  -2   5  492.42   31.71
  -2  -2   5  499.98   31.58
   2   2  -5  503.30   31.58
   2   2  -5  524.90   31.71
   2  -2  -5  498.66   31.60
   4  16   0  265.69   17.76
   4 -16   0  302.62   18.16
  -4 -16   0  293.70   17.90
  -4  16   0  317.90   17.96
   4 -16   0  238.79   17.26
  -1 -12  -4  367.51   23.11
  -1 -12  -4  359.98   23.00
  -1  12  -4  346.17   22.95
   1 -12   4  383.85   22.87
   1  12   4  344.85   22.86
   1  12   4  346.97   24.51
   5   8   3  229.02   13.54
   5  -8   3  226.58   13.35
   5  -8   3  185.30   13.28
  -5  -8  -3  216.29   13.50
   5  -8   3  209.08   13.22
  -5  -8  -3  201.64   13.06
   5  -8   3  209.37   13.30
   5  -8   3  196.93   13.02
  -2 -17   2 6253.54  362.23
   2 -17  -2 6063.96  362.08
  -2 -17   2 5783.53  362.34
   2  17  -2 5620.39  362.17
   2 -17  -2 5621.37  363.25
  -2  17   2 5933.15  362.79
   2  17  -2 5478.21  362.49
   7   2   1  245.88   15.35
   7  -2   1  256.02   15.81
   7   2   1  248.49   15.86
  -7  -2  -1  244.42   15.25
   7  -2   1  231.58   15.02
  -7  -2  -1  250.16   15.41
   7  -2   1  241.14   15.37
  -7   3   1 1480.05   94.36
   7   3  -1 1515.38   95.16
   7  -3  -1 1605.31   94.99
   7   3  -1 1584.74   94.92
  -7  -3   1 1613.32   94.95
   7  -3  -1 1514.85   94.52
  -7   3   1 1566.27   95.19
  -7   3   1 1580.78   94.94
   1   5  -5   63.67    5.02
  -1  -5   5   65.81    4.89
   1   5  -5   65.64    5.72
  -1   5   5   77.28    5.13
  -1  -5   5   66.61    4.66
  -1   5   5   69.21    5.58
   1   5  -5   66.61    4.89
   1  -5  -5   72.91    4.98
   1  -5  -5   67.27    7.78
   6  -8  -2 3743.86  216.18
   6   8  -2 3705.62  216.30
  -6  -8   2 3501.83  215.65
  -6   8   2 3599.85  216.36
   6   8  -2 3747.39  216.10
  -6  -8   2 3529.27  216.07
  -6   8   2 3344.95  215.46
   2   0   5    0.06    1.60
   2   0   5    3.85    2.54
  -2   0  -5    0.11    1.50
   2   0   5    0.18    1.56
  -2   0  -5   -0.46    0.79
   3 -16  -2 1933.52  114.08
  -3 -16   2 1906.51  114.22
   3  16  -2 1637.42  114.17
  -3  16   2 1895.89  114.84
   3 -16  -2 1824.88  115.10
   2 -17   2  275.69   15.88
   2 -17   2  234.37   15.82
  -2  17  -2  222.68   15.07
   2 -17   2  199.73   15.54
  -2 -17  -2  212.66   15.60
  -2 -17  -2  290.95   15.94
   2  17   2  254.89   17.23
   6 -10   1  376.50   23.08
  -6 -10  -1  395.63   23.12
  -6 -10  -1  351.50   22.35
  -6  10  -1  369.85   23.08
   6 -10   1  356.62   22.82
   6  10   1  367.53   22.86
  -6 -10  -1  347.28   22.76
   2  -1   5  486.27   29.84
  -2   1  -5  456.08   29.73
   2   1   5  479.81   29.82
   2  -1   5  499.22   30.02
   2   1   5  479.06   29.85
  -2  -1  -5  463.40   29.75
  -2  -1  -5  465.22   29.30
   2  -1   5  472.52   29.79
  -2   1  -5  465.74   29.31
   2   1   5  489.30   30.38
   4  -6   4 2033.99  121.40
  -4  -6  -4 1845.04  120.94
   4  -6   4 2123.91  121.20
   4   6   4 2005.63  121.45
   4   6   4 2251.72  123.60
  -4   6  -4 2000.93  121.36
   4  -6   4 1999.00  121.39
  -4  -6  -4 1946.58  120.95
   2  15  -3   47.88    4.33
   2 -15  -3   51.00    4.15
  -2 -15   3   56.46    4.34
  -2  15   3   48.70    3.90
   2  15  -3   58.22    4.08
  -2 -15   3   60.15    4.64
  -5 -12   2 1137.75   71.83
  -5 -12   2 1106.82   71.48
  -5  12   2 1177.06   72.18
   5  12  -2 1093.22   71.76
   5 -12  -2 1166.87   72.26
   5  12  -2 1263.35   72.08
   5 -12  -2 1202.30   71.97
   0 -19   1  169.55   10.55
   0 -19  -1  129.03   10.00
   0  19   1  139.34   11.06
   0  19  -1  141.05   10.33
   0 -19  -1  149.15   10.33
  -1  -5  -5   77.18    5.22
   1  -5   5   73.86    5.00
   1  -5   5   74.10    5.20
   1   5   5   82.83    6.62
  -1   5  -5   79.32    5.21
  -1   5  -5   84.01    5.60
  -6   0   3    0.94    2.18
  -6   0   3    3.35    2.23
   6   0  -3    6.70    2.25
   5 -14   0   27.12    2.02
  -5 -14   0   26.03    3.01
   5 -14   0   27.13    3.43
  -5 -14   0   32.91    2.57
   5  14   0   26.06    2.94
  -5  14   0   30.13    3.20
  -2  -3   5  309.29   19.96
   2   3  -5  321.39   19.96
  -2   3   5  301.75   19.91
   2   3  -5  310.60   19.88
  -2  -3   5  294.27   19.84
   2  -3  -5  315.06   21.03
   2  -3  -5  319.47   19.89
  -2   3   5  310.00   20.04
  -2  -3   5  307.08   19.76
   2   3  -5  341.43   20.48
  -7  -3  -1 1165.58   70.34
   7   3   1 1114.30   70.37
   7   3   1 1133.26   70.85
   7  -3   1 1157.61   70.41
  -7  -3  -1 1206.64   70.45
   7  -3   1 1190.71   70.80
   7  -3   1 1077.23   70.11
  -6  -1   3  821.30   51.64
  -6   1   3  805.51   51.55
  -6   1   3  863.96   51.72
   6  -1  -3  797.05   51.67
  -6  -1   3  802.95   51.52
   6   1  -3  800.52   51.66
   6   1  -3  844.43   51.19
  -7  -5   0  330.58   19.28
  -7  -5   0  302.09   19.29
   7   5   0  288.59   19.22
   7  -5   0  309.71   19.31
  -7   5   0  294.44   19.65
   7  -5   0  277.08   19.50
   4   7  -4  579.20   36.28
  -4   7   4  585.33   36.57
  -4  -7   4  554.66   36.27
   4   7  -4  571.41   36.08
   4  -7  -4  592.69   36.34
   4  -7  -4  553.09   36.23
   4  -7  -4  527.83   36.76
   4   7  -4  596.32   36.33
  -4   7   4  598.26   36.08
   2   2   5 1417.07   89.15
   2  -2   5 1436.27   89.16
   2   2   5 1441.58   89.79
   2  -2   5 1402.26   89.14
   2   2   5 1453.63   89.18
   2  -2   5 1440.21   89.14
  -2  -2  -5 1355.46   89.08
  -2   2  -5 1507.09   88.70
  -2  -2  -5 1388.16   88.67
  -2   2  -5 1454.95   89.10
  -3 -16  -2  299.34   19.14
   3  16   2  276.61   20.65
   3 -16   2  285.98   19.17
  -3  16  -2  293.20   18.68
   3 -16   2  261.82   19.00
   3 -16   2  344.71   19.43
   0   6  -5 1291.04   80.89
   0   6   5 1336.93   81.66
   0  -6   5 1309.84   80.62
   0  -6  -5 1307.48   80.93
   0  -6   5 1305.98   80.91
   0   6   5 1288.96   81.12
   0  -6  -5 1204.03   82.74
  -4  12   3    4.67    1.14
   4  12  -3    5.76    1.94
  -4 -12   3    5.69    1.54
   4 -12  -3    5.16    2.08
   4  12  -3    5.42    1.94
  -4 -12   3    4.16    2.00
   5  -9  -3  213.29   14.70
   5   9  -3  234.04   14.39
   5  -9  -3  212.00   14.13
   5   9  -3  210.53   13.85
  -5   9   3  219.69   13.77
  -2  15  -3   21.25    1.65
   2 -15   3   16.59    2.96
  -2 -15  -3   27.17    3.42
   2 -15   3   20.56    2.78
  -2 -15  -3   21.14    2.84
   0 -18   2  137.17    9.81
   0 -18   2  120.49    9.84
   0 -18  -2  127.18    9.59
   0  18  -2  162.02    9.75
   0  18   2  159.25   11.20
  -7   4   1  299.41   19.36
   7   4  -1  298.57   19.32
   7  -4  -1  320.59   19.15
   7  -4  -1  286.25   19.24
   7  -4  -1  285.23   18.64
  -7  -4   1  310.26   19.10
   7   4  -1  294.26   19.02
   0  16  -3   23.72    2.25
   0 -16   3   29.09    3.27
   0 -16  -3   25.99    2.98
   0 -16   3   28.67    3.11
   3 -10  -4   55.43    4.52
   3  10  -4   56.61    4.51
  -3  10   4   60.54    5.13
  -3  10   4   58.82    4.23
  -3 -10   4   54.75    4.54
   3 -10  -4   55.43    5.89
   3  10  -4   57.64    4.32
   3  10  -4   58.40    4.34
   3 -10  -4   55.84    4.61
   6  11   0  734.58   47.00
  -6 -11   0  753.43   47.02
   6 -11   0  791.93   47.35
  -6 -11   0  721.96   46.53
   6 -11   0  822.37   47.13
  -6  11   0  802.48   47.38
  -6   2   3 1266.73   77.27
   6   2  -3 1277.51   76.75
  -6  -2   3 1202.91   77.07
   6  -2  -3 1186.40   77.25
  -6  -2   3 1205.44   77.20
   6   2  -3 1237.20   77.22
  -6   2   3 1236.84   77.13
   6  -8   2   66.68    4.29
   6  -8   2   68.64    4.84
   6  -8   2   62.28    4.44
  -6  -8  -2   62.48    4.48
   6  -8   2   62.26    4.53
  -6  -8  -2   65.37    4.75
   6   8   2   70.66    4.88
  -6  -8  -2   61.73    4.17
  -3 -14   3  198.02   13.18
   3 -14  -3  210.12   13.33
   3  14  -3  212.95   13.03
  -3 -14   3  200.79   12.99
  -3  14   3  180.33   12.69
   3  14  -3  205.36   13.14
   5 -12   2  216.42   13.34
   5 -12   2  198.68   13.17
  -5 -12  -2  217.57   13.54
  -5 -12  -2  189.53   12.89
  -5 -12  -2  199.34   13.14
  -5  12  -2  210.47   13.24
   1  19  -1 3009.66  173.65
  -1  19   1 3062.42  173.81
   1 -19  -1 2527.29  172.98
   1 -19  -1 2792.49  174.38
  -2  -3  -5    5.87    0.98
   2  -3   5    7.03    0.99
  -2   3  -5    7.12    1.08
   2  -3   5    8.85    1.82
   2  -3   5    7.16    1.75
   2   3   5    8.72    1.85
   2   3   5    8.05    3.51
  -2   3  -5    4.73    1.57
  -2  -3  -5    7.41    1.84
   2   3   5    6.89    1.95
  -1  19  -1  105.00    8.12
   1 -19   1  118.91    8.43
  -1 -19  -1  114.80    8.46
  -1 -19  -1  109.12    8.27
   1  19   1  105.77    9.42
   2   4  -5  865.19   53.65
   2  -4  -5  868.92   54.83
  -2  -4   5  843.44   53.63
  -2   4   5  842.71   53.86
   2   4  -5  877.45   53.74
  -2  -4   5  874.53   53.53
   2  -4  -5  851.59   53.68
   2   4  -5  901.71   54.04
  -2   4   5  848.88   53.71
  -2  -4   5  824.31   53.72
  -1   6   5  213.97   14.19
   1  -6  -5  201.11   15.69
   1  -6  -5  209.58   13.63
  -1  -6   5  212.74   13.31
  -1  -6   5  203.85   13.55
  -1   6   5  210.98   13.72
   1   6  -5  200.46   13.96
   1   6  -5  214.82   13.58
   1   6  -5  212.35   13.73
   4  16  -1  153.76   11.06
  -4 -16   1  172.84   11.28
   4 -16  -1  163.98   11.75
  -4 -16   1  171.05   10.93
   4 -16  -1  166.80   10.67
  -4  16   1  155.70   11.44
   7  -4   1    7.26    0.99
  -7  -4  -1    7.46    1.37
   7   4   1    7.84    1.59
   7  -4   1    7.23    1.55
  -7  -4  -1    8.48    1.64
   7  -4   1    7.66    2.09
   7   4   1   10.37    2.35
  -6   3   3  390.36   25.14
  -6  -3   3  386.37   25.19
   6   3  -3  394.61   24.71
  -6   3   3  415.62   25.36
  -6  -3   3  398.37   25.10
   6   3  -3  373.39   25.20
   6  -3  -3  394.54   25.32
   1 -16  -3    7.52    2.06
  -1 -16   3    6.09    2.06
   1  16  -3    6.04    2.29
  -1 -16   3    5.35    2.35
   1  16  -3    6.18    2.26
  -1 -18   2 2214.05  138.05
  -1 -18   2 2041.11  138.07
  -1  18   2 2433.04  138.90
   1 -18  -2 2309.90  139.57
   1 -18  -2 2114.84  137.90
   1  18  -2 2416.95  138.30
  -4 -12  -3   30.18    2.90
   4  12   3   32.13    5.91
  -4 -12  -3   25.28    2.57
  -4 -12  -3   22.98    2.30
   4 -12   3   21.61    2.89
   4 -12   3   21.16    2.15
   4 -12   3   24.74    2.71
  -4 -16  -1  193.94   13.33
  -4 -16  -1  180.24   13.59
   4 -16   1  203.00   13.46
  -4  16  -1  219.66   13.32
   1  -6   5  223.92   15.41
   1  -6   5  268.86   15.75
  -1   6  -5  285.92   15.79
  -1  -6  -5  273.36   15.79
  -1   6  -5  278.60   16.09
   1   6   5  272.39   17.14
   3 -14   3  279.47   18.68
   3  14   3  254.04   20.75
  -3 -14  -3  299.81   18.85
   3 -14   3  331.94   19.12
  -3 -14  -3  335.05   19.21
   3 -14   3  254.01   18.97
  -1 -18  -2  171.48   12.22
   1 -18   2  149.24   12.15
   1  18   2  207.55   13.92
  -1 -18  -2  204.63   12.63
  -1  18  -2  185.54   11.90
   1 -18   2  184.16   12.53
   6   0   3   21.19    2.51
   6   0   3   25.06    2.44
  -6   0  -3   25.44    2.05
   3  10   4 1750.12  111.87
  -3 -10  -4 1779.52  111.85
   3 -10   4 1822.47  111.62
   3  10   4 1751.37  113.76
   3 -10   4 1779.61  111.92
  -3 -10  -4 1866.39  111.92
  -3 -10  -4 1814.05  112.04
  -1  16  -3  243.43   15.35
  -1 -16  -3  267.84   16.24
   1 -16   3  232.05   16.12
   4  -7   4   12.21    1.89
   4  -7   4   10.37    1.42
  -4  -7  -4   13.04    2.11
   4  -7   4    8.47    0.97
   4   7   4   13.67    2.02
  -4  -7  -4   10.22    1.20
   4   7   4    8.72    5.85
  -4   7  -4   14.39    1.79
   7   6   0 2039.11  132.76
   7  -6   0 2156.17  132.84
  -7  -6   0 2119.94  132.83
  -7  -6   0 2345.83  132.92
  -7   6   0 2106.06  133.13
   7  -6   0 2091.47  133.06
   5  14  -1  104.33    7.66
   5 -14  -1   98.14    8.15
  -5  14   1  113.81    8.10
  -5 -14   1  107.33    7.72
  -5 -14   1  113.36    7.31
   5 -14  -1  117.06    7.91
   0 -13   4  442.94   26.92
   0  13   4  402.30   26.65
   0 -13  -4  414.44   26.91
   0  13  -4  405.69   26.75
   0 -13  -4  414.39   29.16
   0 -13   4  440.20   26.79
   0 -13  -4  438.33   26.93
   0  13   4  412.44   28.00
   6   1   3 4313.54  270.93
   6   1   3 4524.12  271.13
   6  -1   3 4485.95  271.08
   6  -1   3 4489.31  270.97
  -6  -1  -3 4281.87  270.89
   6  -1   3 4224.60  271.24
   7  -5  -1   18.37    2.40
  -7  -5   1   15.21    2.26
   7   5  -1   16.65    2.68
   7  -5  -1   17.38    2.65
   7   5  -1   13.78    2.22
  -7   5   1   14.76    2.70
   5  -9   3   44.45    3.24
   5  -9   3   41.31    3.10
  -5  -9  -3   39.20    2.98
   5  -9   3   32.52    3.48
   5  -9   3   40.76    3.26
  -5  -9  -3   39.85    3.57
   2  12  -4  238.51   15.65
  -2  12   4  242.80   16.44
  -2 -12   4  227.15   15.66
   2  12  -4  247.69   15.61
  -2  12   4  246.11   15.52
   2  12  -4  249.94   15.32
  -2 -12   4  234.94   15.65
   2 -12  -4  237.33   15.75
   2 -12  -4  228.28   17.35
   3  18   0  239.52   17.86
  -3  18   0  270.27   17.13
   3 -18   0  278.28   16.75
  -3 -18   0  239.84   17.03
   3 -18   0  241.78   17.49
   2  -4   5   50.04    3.58
  -2   4  -5   47.55    3.87
   2   4   5   50.28    4.05
   2   4   5   49.14    4.00
   2  -4   5   44.86    3.34
   2   4   5   46.14    5.61
  -2   4  -5   52.69    3.47
  -2  -4  -5   50.68    3.38
   2  19   0  360.66   25.56
  -2  19   0  399.52   24.99
  -2 -19   0  409.41   25.02
   2 -19   0  349.60   25.55
   6  -9  -2 1231.90   70.60
   6  -9  -2  972.21   70.64
   6   9  -2 1187.38   70.70
  -6  -9   2 1139.79   70.49
  -6   9   2 1191.12   70.83
   6   9  -2 1214.65   70.50
  -6   9   2 1103.16   69.83
   0  -7   5 1980.70  121.42
   0  -7  -5 1944.09  121.44
   0   7   5 1966.33  121.62
   0   7  -5 1955.09  121.39
   0  -7  -5 1805.21  123.34
   0   7   5 2008.84  122.25
  -5 -14  -1   27.63    3.49
  -5  14  -1   28.79    3.06
   5 -14   1   29.82    3.17
  -5 -14  -1   29.98    3.00
   5  14   1   28.32    3.24
   6  -2   3   49.91    3.66
  -6  -2  -3   45.87    3.33
   6   2   3   46.76    3.42
   6   2   3   51.27    3.79
   6  -2   3   46.40    3.92
  -6 -11   1   15.88    1.36
  -6  11   1   12.10    2.72
   6 -11  -1   12.06    2.33
   6 -11  -1   16.29    2.84
  -6 -11   1   13.59    2.26
   6  11  -1   12.49    2.16
   6  11  -1   11.07    2.72
  -6  -4   3 1714.13  111.31
  -6  -4   3 1782.11  111.67
   6   4  -3 1820.56  111.82
  -6   4   3 1842.69  111.72
   6  -4  -3 1824.57  111.44
   6   4  -3 1818.28  111.30
  -6   4   3 1901.13  111.92
   6  -4  -3 1716.42  111.87
   5   0  -4 7430.62  442.67
  -5   0   4 7090.34  442.68
   5   0  -4 6936.23  442.78
  -5   0   4 7136.38  442.61
   2   5  -5  128.64    8.68
  -2   5   5  116.39    8.53
   2  -5  -5  128.36    9.96
  -2   5   5  110.72    8.22
  -2  -5   5  117.98    8.20
   2  -5  -5  121.84    8.28
  -2  -5   5  114.18    8.31
   2   5  -5  127.11    8.22
  -2  -5   5  125.49    8.02
   2   5  -5  123.71    8.29
  -4  15   2  492.33   31.21
   4 -15  -2  468.37   31.38
  -4 -15   2  475.54   30.55
   4 -15  -2  495.05   30.43
   4   8  -4  146.95    9.45
   4   8  -4  147.67    9.71
  -4   8   4  139.04    9.98
   4   8  -4  144.29    9.63
   4  -8  -4  141.08    9.70
   4  -8  -4  135.99   10.33
  -4   8   4  144.16    9.38
   4  -8  -4  134.74    9.57
  -4  -8   4  140.31    9.64
  -7  -5  -1 1708.93  105.23
   7  -5   1 1717.59  105.55
  -7  -5  -1 1688.63  105.25
   7  -5   1 1696.19  105.24
   7   5   1 1726.54  105.71
   7  -5   1 1684.91  105.01
   7   5   1 1681.71  105.19
   5   1  -4  331.02   20.23
   5  -1  -4  323.92   20.48
   5  -1  -4  309.50   20.64
  -5  -1   4  320.93   20.50
  -5   1   4  293.40   20.48
   5   1  -4  315.86   20.62
  -5  -1   4  317.81   20.44
  -5   1   4  312.62   20.43
   5   1  -4  322.25   20.45
   1 -13  -4  110.59    7.42
   1 -13  -4   99.94    7.26
   1  13  -4  101.50    7.19
  -1 -13   4  110.86    7.29
  -1  13   4   94.49    7.02
  -1 -13   4  102.31    7.30
   1 -13  -4   92.72   10.00
  -1  13   4  102.24    8.42
  -2 -12  -4   48.76    4.05
   2 -12   4   48.98    3.84
   2 -12   4   50.41    4.09
   2  12   4   46.74    6.82
  -6 -11  -1   44.89    3.98
  -6  11  -1   45.97    3.83
   6 -11   1   44.83    3.57
  -6 -11  -1   39.46    2.85
   6  11   1   42.34    3.64
  -6 -11  -1   41.55    3.46
   6 -11   1   47.46    3.82
  -5  -2   4 2785.13  185.27
   5   2  -4 3126.80  185.53
  -5   2   4 2966.05  185.62
   5  -2  -4 3086.48  185.56
  -5  -2   4 3041.64  185.54
  -5   2   4 3048.08  185.51
  -5  -2   4 2920.74  185.48
   5   2  -4 2968.98  185.63
   5   2  -4 3093.67  185.30
   5  -2  -4 2921.12  185.72
   6  -3   3  141.66    8.87
  -6  -3  -3  133.12    8.92
   6   3   3  141.64    9.04
  -6  -3  -3  125.92    8.62
   6  -3   3  143.36    9.11
  -1   7   5 1763.13  107.00
  -1  -7   5 1666.77  106.87
  -1   7   5 1786.27  107.49
   1   7  -5 1798.42  106.89
   1   7  -5 1750.48  107.01
   1  -7  -5 1651.39  108.65
   1  -7  -5 1681.71  106.89
   1   7  -5 1655.98  106.98
   1  13   4 1311.50   83.27
  -1 -13  -4 1357.07   83.44
   1  13   4 1333.32   84.80
  -1 -13  -4 1349.07   83.51
  -1  13  -4 1262.46   83.38
   1 -13   4 1413.35   83.32
  -4 -15  -2 2940.04  182.78
  -4 -15  -2 2828.55  182.54
   4 -15   2 2924.76  182.69
   4 -15   2 2829.24  182.44
  -4  15  -2 3151.70  182.40
   4 -15   2 3348.01  182.85
   5  10  -3 2539.63  147.17
  -5  10   3 2314.72  146.58
   5 -10  -3 2353.98  146.98
   6  -9   2  207.75   13.17
  -6  -9  -2  197.07   13.36
   6   9   2  224.91   13.75
   6  -9   2  203.16   13.37
   6  -9   2  210.66   13.47
  -6  -9  -2  213.02   13.68
   6  -9   2  221.88   13.68
   2   5   5    7.77    4.31
   2  -5   5    9.39    1.15
   2   5   5    9.67    1.92
  -2  -5  -5    8.36    1.16
  -2   5  -5   11.87    1.41
  -2   5  -5   11.67    1.79
   2  -5   5    7.49    1.18
  -7   6   1  266.20   18.08
   7   6  -1  278.74   18.11
   7  -6  -1  264.68   18.05
   7  -6  -1  282.94   17.87
  -7  -6   1  277.40   17.83
   7   6  -1  281.26   17.80
  -1   7  -5   50.81    3.89
   1   7   5   47.26    5.44
  -1  -7  -5   43.54    3.45
  -1   7  -5   52.31    3.57
   1  -7   5   46.13    3.48
   1   7   5   41.43    3.79
   5 -13  -2   46.08    4.60
   5  13  -2   40.87    3.91
  -5 -13   2   47.33    3.49
  -5 -13   2   47.32    4.05
  -5  13   2   49.45    4.61
   5  13  -2   46.89    4.32
   5 -13  -2   46.62    4.22
   3  11  -4  486.79   30.13
   3  11  -4  484.16   29.94
   3 -11  -4  493.76   30.25
   3  11  -4  477.01   29.98
   3 -11  -4  483.81   31.24
  -3 -11   4  439.11   30.02
  -3  11   4  474.06   29.90
  -3  11   4  501.87   30.71
  -3 -11   4  463.55   30.13
   3 -11  -4  469.90   30.22
   0  20   0  360.96   23.92
  -6  -5   3    1.68    1.19
   6   5  -3    4.70    2.16
   6   5  -3    3.84    1.21
  -6   5   3    4.70    2.31
   6  -5  -3    3.52    2.34
   6  -5  -3    3.13    1.48
  -6   5   3    4.53    1.05
  -6  -5   3    3.73    2.04
  -5  -3   4   50.11    4.35
  -5  -3   4   49.15    4.07
  -5   3   4   54.43    4.56
  -5   3   4   52.96    4.46
   5  -3  -4   59.55    4.51
   5   3  -4   53.13    4.46
   5   3  -4   52.64    4.04
  -5  -3   4   51.85    4.37
   5   3  -4   56.16    4.56
   5  -3  -4   54.76    4.92
   7   7   0  441.66   32.54
   7  -7   0  502.48   32.52
  -7   7   0  521.50   32.61
  -7  -7   0  582.92   32.44
   7  -7   0  532.28   32.32
   7   7   0  497.80   32.21
  -7  -7   0  501.34   32.27
  -3   0   5   -0.36    1.78
   3   0  -5    0.68    1.55
   3   0  -5   -0.61    1.82
   3   0  -5    2.33    2.71
  -3   0   5   -0.45    1.73
  -3   0   5   -0.06    1.70
   3 -18  -1   18.17    2.31
  -3  18   1   17.79    3.51
  -3 -18   1   18.38    3.00
   3  18  -1   19.82    3.87
   3 -18  -1   14.47    4.08
  -3 -18   1   17.44    2.78
  -7   0   2  391.04   25.74
   7   0  -2  386.75   25.69
   7   0  -2  398.06   25.04
   7   0  -2  420.94   25.58
  -7   0   2  405.72   25.56
  -3   1   5  481.14   31.80
  -3  -1   5  490.72   31.80
   3   1  -5  538.68   32.34
   3   1  -5  523.77   31.84
   3  -1  -5  509.57   31.84
  -3   1   5  490.05   31.85
  -3  -1   5  514.20   31.81
  -3  -1   5  484.32   31.82
   3  -1  -5  546.41   32.52
   3   1  -5  520.65   31.83
  -3   1   5  475.36   31.82
   6 -12   0  165.25   10.86
   6 -12   0  164.69   11.09
  -6  12   0  170.07   11.15
  -6 -12   0  155.89   10.77
  -6 -12   0  160.37   10.22
   6  12   0  159.32   10.72
   4  -8   4 2381.33  151.84
  -4  -8  -4 2447.10  152.40
   4  -8   4 2601.76  151.98
  -4  -8  -4 2444.28  151.95
   4  -8   4 2437.98  152.27
   4   8   4 2458.92  154.39
   4   8   4 2461.83  152.31
   7   1  -2    2.42    1.86
   7  -1  -2    3.29    1.99
   7  -1  -2    0.83    2.14
  -7   1   2    1.75    1.84
   7   1  -2    3.31    0.93
   7   1  -2    3.74    1.99
  -7  -1   2    1.94    1.93
  -7   1   2    4.52    2.33
   6   4   3   49.56    3.48
  -6  -4  -3   40.22    2.84
   6  -4   3   48.57    3.15
   6  -4   3   40.47    2.61
  -6  -4  -3   38.57    2.68
   6  -4   3   46.28    3.47
  -6  -4  -3   41.33    3.22
   2   6  -5  240.48   15.40
   2  -6  -5  223.59   15.44
   2   6  -5  244.08   15.49
   2   6  -5  256.64   15.68
  -2  -6   5  235.26   15.18
  -2  -6   5  227.13   15.39
   2  -6  -5  234.56   17.04
  -2   6   5  245.46   15.48
  -2   6   5  245.38   15.85
  -4 -13   3    7.05    2.17
   4  13  -3   12.68    2.22
   4 -13  -3    8.24    2.30
   4  13  -3    9.39    2.13
  -4  13   3    9.79    1.41
  -4 -13   3    9.29    1.68
   2 -19  -1   14.19    4.43
  -2  19   1   10.61    3.54
   2 -19  -1    9.82    2.18
   2  19  -1   13.05    3.78
   7  -6   1   33.88    3.46
  -7  -6  -1   32.97    2.96
  -7  -6  -1   38.23    3.03
   7   6   1   39.54    3.68
   7  -6   1   35.24    2.65
   7  -6   1   33.69    3.02
   7   6   1   35.16    2.94
  -3 -18  -1  984.26   63.82
   3 -18   1  978.10   64.04
   3 -18   1 1061.15   63.91
  -3  18  -1 1071.06   63.66
   3  18   1  937.38   64.75
   4  17   0 1552.69   95.63
  -4 -17   0 1670.44   95.73
   4 -17   0 1670.05   96.01
  -4  17   0 1779.80   95.84
   5   0   4 1985.35  121.05
  -5   0  -4 1852.08  120.88
   5   0   4 2044.37  121.01
   2 -19   1  138.91    9.04
   2 -19   1  106.66    9.46
  -2  19  -1  110.70    8.49
   2  19   1  113.92    9.94
  -2 -19  -1  133.93    9.02
  -2 -19  -1  120.88    8.98
   5  15   0  356.93   23.72
  -5 -15   0  408.69   23.55
   5 -15   0  358.74   23.15
   5 -15   0  364.17   24.02
  -5 -15   0  365.53   23.80
  -5  15   0  391.21   23.98
  -3  -2   5 1374.97   81.61
  -3  -2   5 1234.04   81.63
  -3  -2   5 1275.32   81.62
   3  -2  -5 1318.58   81.67
  -3   2   5 1236.65   81.61
   3  -2  -5 1381.54   82.35
   3   2  -5 1355.38   81.66
  -3   2   5 1296.64   81.72
   3   2  -5 1304.66   81.65
   3   2  -5 1398.44   82.04
  -5   1  -4  964.92   63.62
   5  -1   4 1069.95   63.75
   5   1   4 1077.97   63.82
  -5  -1  -4  964.81   63.60
   5   1   4 1078.60   63.75
   5  -1   4 1026.41   63.77
   0   8   5  115.60    7.79
   0   8   5  119.06    8.95
   0  -8  -5  103.19   10.68
   0   8  -5  113.54    7.57
   0  -8  -5  116.58    7.90
   0  -8   5  115.50    7.60
   0  -8  -5  103.53    7.58
   7   2  -2  254.04   15.92
   7  -2  -2  220.95   16.07
   7   2  -2  245.26   16.14
   7   2  -2  240.11   15.34
  -7   2   2  242.19   15.94
  -7  -2   2  247.64   15.93
   7  -2  -2  266.11   16.01
   2  16  -3  402.96   31.67
  -2 -16   3  536.57   31.86
   2  16  -3  538.37   31.47
  -2 -16   3  513.67   31.69
   2  16  -3  477.41   31.61
  -2  16   3  466.33   32.39
   2 -16  -3  536.48   31.65
  -5 -13  -2  479.87   28.95
  -5 -13  -2  428.39   28.34
  -5 -13  -2  451.95   28.60
   5 -13   2  439.15   28.60
   5 -13   2  476.85   28.80
  -5  13  -2  466.03   28.64
   2 -18  -2   93.98    8.99
  -2 -18   2   96.60    7.16
  -2 -18   2   83.31    7.33
   2  18  -2   99.15    7.78
   2 -18  -2  104.29    7.01
   2  18  -2   98.97    7.21
  -2  18   2   96.82    8.05
   3 -17  -2 1656.58  104.11
  -3 -17   2 1761.63  103.15
  -3  17   2 1671.36  103.73
   3 -17  -2 1733.35  102.98
   3  17  -2 1461.69  103.09
   5 -10   3    4.49    1.48
   5 -10   3    3.39    2.00
  -5 -10  -3    4.44    1.18
   5 -10   3    3.53    1.38
  -5 -10  -3    3.35    1.88
   5  -4  -4  634.35   38.50
   5  -4  -4  597.41   38.76
  -5  -4   4  612.97   38.42
   5   4  -4  626.92   38.46
  -5  -4   4  586.40   38.39
   5   4  -4  609.01   38.52
  -5   4   4  619.88   38.59
  -5  -4   4  575.09   38.18
   5   4  -4  615.87   38.18
  -5   4   4  624.40   38.44
   1 -20   0  300.42   20.08
   1  20   0  299.37   20.60
  -1  20   0  303.16   20.23
  -1 -20   0  310.16   20.09
   3 -11   4  533.83   33.60
  -3 -11  -4  553.21   33.63
   3  11   4  467.87   33.46
   3  11   4  539.86   35.80
  -3 -11  -4  551.57   33.74
   3 -11   4  552.70   33.33
  -3 -11  -4  535.52   33.52
   5   2   4  980.40   57.85
  -5   2  -4  882.18   57.65
  -5  -2  -4  895.18   57.64
   5   2   4  984.44   57.77
   5  -2   4  967.38   57.80
   5  -2   4  879.30   57.75
   2  18   2  614.78   41.27
  -2  18  -2  625.15   39.53
  -2 -18  -2  708.61   40.25
  -2 -18  -2  538.88   39.92
   2 -18   2  692.83   40.24
  -6 -10   2  240.91   16.75
   6  10  -2  254.16   16.75
   6  10  -2  266.84   17.09
  -6  10   2  270.50   17.13
   6 -10  -2  255.56   17.14
   6 -10  -2  266.05   16.91
   4  -9  -4    9.68    3.22
   4  -9  -4   13.20    2.47
  -4   9   4   16.38    2.84
   4   9  -4   15.60    2.25
   4   9  -4   15.71    2.38
  -4   9   4   13.94    1.73
   4  -9  -4   14.53    2.28
  -4  -9   4   12.60    2.30
   4   9  -4   13.52    1.86
   2   6   5  190.51   14.08
  -2   6  -5  223.93   12.22
   2  -6   5  181.71   11.81
  -2   6  -5  203.00   12.46
   2  -6   5  172.21   11.83
  -2  -6  -5  208.86   12.08
   2  -6   5  202.67   12.03
  -2 -16  -3   38.28    3.78
  -2 -16  -3   37.66    4.13
   2 -16   3   37.25    3.70
  -2  16  -3   38.75    2.64
   2 -16   3   28.63    3.64
  -3  15   3   49.42    5.27
  -3  15   3   49.99    3.88
  -3 -15   3   54.47    4.23
   3  15  -3   50.10    4.37
   3  15  -3   57.52    4.34
  -3 -15   3   58.26    4.69
   3 -15  -3   51.61    4.12
  -3  -3   5  543.10   33.57
   3  -3  -5  571.50   34.50
   3   3  -5  539.58   33.63
   3   3  -5  540.03   33.64
  -3   3   5  521.87   33.77
  -3   3   5  514.07   33.61
  -3  -3   5  513.68   33.61
  -3  -3   5  500.84   33.62
   3  -3  -5  541.18   33.68
   3   3  -5  579.58   34.02
   3  17   2 2277.25  158.38
   3 -17   2 2210.78  157.20
  -3  17  -2 2655.10  156.90
  -3 -17  -2 2597.11  157.36
   3 -17   2 2347.12  157.31
   7   0   2 1261.69   82.31
   7   0   2 1344.06   81.69
   7   0   2 1302.31   81.81
  -4 -13  -3  508.14   31.88
   4 -13   3  416.55   32.01
   4 -13   3  501.75   31.72
  -4 -13  -3  527.20   32.03
  -4 -13  -3  557.54   32.31
   4  13   3  509.73   33.91
   4 -13   3  551.09   32.15
   7  -3  -2   55.34    4.40
  -7   3   2   50.68    4.33
  -7  -3   2   54.65    4.41
   7  -3  -2   53.29    3.77
   7   3  -2   58.71    4.38
   7   3  -2   51.09    3.51
   7   3  -2   51.12    4.58
   7  -3  -2   42.91    4.50
   3   0   5   -0.06    1.48
   3   0   5    2.04    3.83
   3   0   5   -0.12    1.50
  -3   0  -5    0.22    1.38
   1  -8  -5    3.89    1.73
  -1   8   5    5.93    1.74
   1  -8  -5    1.08    5.06
   1  -8  -5    6.05    1.63
  -1  -8   5    5.32    1.56
   1   8  -5    5.35    1.96
  -1   8   5    3.24    2.79
   1   8  -5    6.44    1.68
   1   8  -5    6.30    1.78
  -6   6   3  113.97    7.21
  -6  -6   3  107.70    7.78
  -6   6   3  111.79    8.08
  -6  -6   3  106.88    7.32
   6   6  -3  111.94    7.25
   6   6  -3  112.57    7.94
   6  -6  -3  104.24    8.12
   6  -6  -3  108.56    7.49
   7  -1   2  491.99   32.84
   7   1   2  526.13   32.90
   7  -1   2  516.87   32.32
  -7  -1  -2  491.08   32.31
  -7  -1  -2  528.49   32.43
   7   1   2  517.64   32.34
   7  -1   2  540.14   32.24
   3   1   5  103.20    6.99
   3  -1   5  102.29    6.99
   3  -1   5   97.36    7.00
   3   1   5   94.84    8.70
   3  -1   5  100.66    8.05
   3   1   5  101.61    7.06
  -3   1  -5   98.40    6.86
  -3  -1  -5   98.24    6.91
   6  -5   3  239.01   13.40
  -6  -5  -3  218.05   13.28
   6  -5   3  175.01   12.96
   6  -5   3  206.85   13.07
   6   5   3  245.52   13.46
   6  -5   3  184.50   12.75
  -6  -5  -3  205.44   12.81
  -6  -5  -3  212.20   12.91
   6  -5   3  230.32   13.12
   7   7  -1   97.59    7.16
   7   7  -1   98.70    6.82
   7  -7  -1   92.07    7.09
  -7  -7   1   95.60    6.85
   7  -7  -1   96.96    6.93
  -7   7   1   96.13    7.16
   0  17  -3   46.00    3.52
   0 -17   3   42.27    4.43
   0 -17   3   48.24    4.25
   0  17   3   40.64    6.08
   0 -17  -3   54.67    4.32
   5   3   4 1706.74  102.20
  -5  -3  -4 1587.46  101.98
   5  -3   4 1630.64  102.09
   5   3   4 1663.29  102.09
   5  -3   4 1663.54  102.14
  -5   3  -4 1641.42  102.04
   2  13  -4  563.49   34.57
   2  13  -4  557.44   34.92
   2 -13  -4  519.24   36.53
  -2  13   4  542.08   35.69
  -2 -13   4  541.01   34.94
  -2 -13   4  544.59   34.94
  -2  13   4  553.95   34.75
   2 -13  -4  566.89   35.07
   0  20  -1 2859.08  174.85
   0 -20  -1 2651.83  174.59
   0 -20  -1 2808.16  174.82
   0  20   1 2883.60  175.31
   0 -20   1 2915.58  174.86
   6  12  -1 2028.47  116.87
  -6 -12   1 1804.80  115.96
   6  12  -1 1851.78  116.40
  -6  12   1 1974.40  116.82
   6 -12  -1 1965.10  116.56
   6 -12  -1 1860.95  116.75
  -6 -12   1 1843.44  116.44
  -1   8  -5  289.41   19.21
  -1  -8  -5  302.08   18.98
   1   8   5  293.70   20.39
  -1   8  -5  313.16   19.03
   1  -8   5  292.62   18.95
   1   8   5  299.48   19.25
   7  -2   2   66.81    5.14
   7  -2   2   66.86    4.44
  -7  -2  -2   63.89    4.47
   7   2   2   66.38    5.24
  -7  -2  -2   67.52    4.58
   7   2   2   62.59    4.53
   0 -14  -4  237.54   15.83
   0  14   4  245.10   17.14
   0 -14   4  256.22   15.87
   0 -14  -4  209.54   18.07
   0 -14   4  248.50   15.76
   0  14  -4  234.80   15.71
   0 -14  -4  247.79   15.86
   0  14   4  231.05   15.56
   3   2   5   18.24    2.31
  -3   2  -5   16.51    2.05
   3  -2   5   19.23    2.33
   3   2   5   12.34    4.88
   3  -2   5   19.73    3.65
  -3  -2  -5   19.11    2.21
   3  -2   5   19.25    2.25
   3   2   5   18.60    2.27
   3 -15   3  124.37    8.38
  -3 -15  -3  143.04    8.58
   3 -15   3  117.74    8.11
  -7  -8   0 1016.51   58.00
   7  -8   0  943.30   57.82
  -7   8   0  930.84   58.11
  -7  -8   0  905.53   57.76
   7   8   0  887.66   57.70
   7   8   0  898.67   58.18
   7  -8   0  906.02   58.01
  -2   7   5  127.35    7.90
   2   7  -5  118.26    7.96
   2  -7  -5  114.36    7.86
   2   7  -5  116.99    7.86
   2  -7  -5   93.31    7.89
   2   7  -5  116.94    7.83
  -2  -7   5  113.20    7.81
   2  -7  -5  115.29    9.90
  -2   7   5  108.62    8.34
   0  19   2  675.21   37.26
   0 -19   2  531.53   36.05
   0  19  -2  644.72   35.97
   0 -19  -2  513.96   35.90
   0 -19   2  520.65   36.08
   4 -17  -1  946.62   61.05
  -4 -17   1  991.56   60.33
   4 -17  -1  969.66   60.08
  -4  17   1 1006.19   60.84
  -4 -17   1  953.76   60.60
   4  17  -1  918.93   60.42
   7  -7   1  435.97   27.63
   7  -7   1  458.01   27.46
   7   7   1  432.73   27.58
   7  -7   1  432.31   27.92
   7   7   1  395.24   28.04
  -7  -7  -1  451.39   27.71
  -7  -7  -1  434.04   27.61
   5   5  -4   54.29    4.44
  -5  -5   4   52.17    4.26
   5   5  -4   50.94    3.99
  -5  -5   4   51.76    4.07
  -5   5   4   52.44    3.97
   5  -5  -4   55.97    5.05
   5   5  -4   56.40    4.56
   5  -5  -4   54.72    4.17
  -5   5   4   54.47    4.58
  -5  -5   4   50.79    4.37
   5  -5  -4   53.36    4.46
   5  15  -1   93.05    7.05
  -5 -15   1   92.93    7.14
   5 -15  -1  100.98    6.39
  -5  15   1  103.94    7.50
  -5 -15   1   96.21    6.65
   5 -15  -1   99.49    7.61
   6  10   2    4.18    2.10
   6 -10   2    1.25    1.58
  -6 -10  -2    2.23    1.29
   6 -10   2    2.80    0.82
   6 -10   2    2.77    1.25
  -6 -10  -2    2.58    1.78
   6 -10   2    1.72    1.42
   3   4  -5  200.05   12.85
   3  -4  -5  193.22   12.88
  -3  -4   5  186.00   12.84
  -3   4   5  185.39   12.77
  -3   4   5  187.77   13.00
   3   4  -5  199.04   12.86
   3  -4  -5  208.43   13.95
  -3  -4   5  198.54   12.73
   3   4  -5  218.75   13.23
  -3  -4   5  188.27   12.83
   7  -4  -2  919.84   57.22
  -7  -4   2  926.47   57.59
   7   4  -2  971.17   57.62
   7   4  -2  946.51   57.80
   7   4  -2  880.62   56.99
  -7   4   2  951.70   57.61
   7  -4  -2  961.06   57.65
  -6 -12  -1  524.17   34.47
   6 -12   1  602.44   35.17
  -6 -12  -1  546.51   34.89
   6 -12   1  572.15   34.95
  -6  12  -1  573.21   35.15
   6  12   1  554.74   34.95
  -6 -12  -1  594.57   35.27
   1  17  -3    7.49    2.38
  -1 -17   3    7.90    2.20
  -1  17   3    8.47    4.04
  -1 -17   3    7.51    2.54
   1 -17  -3    6.67    2.13
   1  17  -3    6.66    2.33
   5  11  -3   23.67    2.90
  -5  11   3   22.50    1.97
   2  13   4    7.31    1.88
   2  13   4    8.30    5.21
   2 -13   4    9.20    2.09
  -2 -13  -4    8.35    2.01
   2 -13   4    5.37    1.80
   4 -17   1   56.64    4.89
  -4  17  -1   56.76    4.51
  -4 -17  -1   50.02    4.70
  -4 -17  -1   57.22    5.24
   4  -9   4 1546.14   96.79
   4   9   4 1630.19   99.40
   4   9   4 1549.11   97.20
   4  -9   4 1510.12   97.16
  -4  -9  -4 1616.18   96.91
   4  -9   4 1571.36   96.79
  -4  -9  -4 1541.33   97.30
  -7  -3  -2  162.87    9.98
   7   3   2  167.43   10.68
   7  -3   2  166.28   10.52
   7  -3   2  142.43    9.90
   7   3   2  145.61    9.98
  -7  -3  -2  162.38   10.09
  -3  -3  -5  431.53   24.93
   3   3   5  477.67   25.68
  -3  -3  -5  465.70   25.56
   3   3   5  485.93   25.68
   3  -3   5  459.08   26.03
  -3   3  -5  470.92   25.54
   3   3   5  380.44   27.15
   3  -3   5  478.55   25.66
  -3  -3  -5  350.02   24.87
  -5 -15  -1  953.28   58.66
  -5  15  -1  976.69   58.75
   5  15   1  895.70   58.75
  -5 -15  -1  893.73   58.93
   5 -15   1  953.62   58.76
   5  -4   4  139.14    9.11
  -5  -4  -4  131.24    8.99
  -5   4  -4  141.98    9.10
   5   4   4  137.43    9.24
   5  -4   4  140.38    9.16
  -1  17  -3   32.45    2.39
   1 -17   3   29.75    3.65
  -1 -17  -3   31.38    3.49
   1 -14  -4   53.14    4.47
  -1  14   4   48.70    4.00
   1 -14  -4   54.83    4.32
   1 -14  -4   52.71    7.48
  -1 -14   4   53.35    4.36
  -1  14   4   46.94    5.66
   1  14  -4   48.41    4.22
  -1 -14   4   51.82    4.29
   1 -20  -1   26.03    5.87
   1  20  -1   26.58    4.43
   1 -20  -1   31.09    3.50
  -1  20   1   34.67    4.73
   1 -20   1 1297.77   77.33
  -1 -20  -1 1193.68   77.19
  -1 -20  -1 1329.60   77.33
   1  20   1 1185.90   77.92
  -1  20  -1 1159.45   77.07
  -2   7  -5   15.41    1.98
  -2   7  -5   14.78    2.04
  -2  -7  -5   17.33    1.62
   2  -7   5   16.11    1.60
   0   9   5 1221.71   73.98
   0  -9  -5 1167.84   73.81
   0   9   5 1199.29   74.81
   0  -9   5 1183.07   73.79
   0  -9  -5 1194.46   74.07
   0  -9  -5 1087.16   75.92
   0   9  -5 1188.91   73.80
  -1 -19   2    9.16    2.86
   1 -19  -2    6.04    2.25
   1  19  -2   12.57    3.16
  -1  19   2   10.32    3.98
  -1 -19   2    9.16    2.57
   1 -19  -2   10.11    5.42
  -6  -6  -3   62.75    4.52
   6  -6   3   67.81    4.27
   6  -6   3   59.53    4.29
  -6  -6  -3   61.89    4.04
   6  -6   3   54.18    4.36
  -6  -6  -3   57.33    4.07
   6  -6   3   58.32    3.96
   6  -6   3   61.44    4.58
  -4 -16   2   57.27    4.47
   4 -16  -2   52.67    5.94
   4 -16  -2   58.85    4.33
  -4  16   2   70.17    5.60
   1  14   4    0.19    4.49
   1 -14   4    2.92    1.95
   1  14   4    3.69    1.70
  -1 -14  -4    2.70    1.91
  -1 -14  -4    4.13    2.08
  -3 -12   4  627.69   41.52
  -3  12   4  652.21   41.37
   3  12  -4  680.23   41.42
   3  12  -4  666.22   41.63
  -3  12   4  668.79   42.24
  -3 -12   4  651.12   41.63
   3 -12  -4  658.81   41.73
   3  12  -4  685.00   41.49
   3 -12  -4  678.08   41.76
   3 -12  -4  625.06   42.70
   1 -19   2  297.48   18.71
   1 -19   2  232.92   18.41
   1  19   2  333.07   20.06
  -1 -19  -2  248.19   18.45
  -1  19  -2  291.90   18.15
  -1 -19  -2  324.96   18.82
   6   7  -3   16.36    1.75
  -6   7   3   17.77    3.08
   6  -7  -3   17.57    3.03
   6   7  -3   16.98    2.62
  -6  -7   3   18.19    1.83
  -6  -7   3   19.08    2.55
   6  -7  -3   17.46    2.15
  -6   7   3   18.34    1.66
  -3 -19   0 1114.09   78.63
   3 -19   0 1223.24   79.18
   3  19   0 1139.82   79.38
  -3  19   0 1262.22   78.73
   3   5  -5  114.47    7.82
   3  -5  -5  116.07    9.20
  -3   5   5  108.36    8.08
  -3  -5   5  119.18    7.71
   3  -5  -5  118.07    7.91
  -3   5   5  111.80    7.77
   3   5  -5  111.36    7.82
   3   5  -5  124.71    8.16
  -3  -5   5  106.88    7.82
  -3  -5   5  104.92    7.81
   7  -4   2  849.23   52.11
   7  -4   2  802.73   51.59
  -7  -4  -2  836.81   51.68
   7  -4   2  792.20   51.64
   7   4   2  845.80   52.28
  -7  -4  -2  832.48   51.80
   7   4   2  894.68   51.73
   7   5  -2   14.76    2.36
   7   5  -2   11.87    1.19
   7   5  -2   11.94    2.53
  -7   5   2   10.82    1.09
   7  -5  -2   13.68    2.37
  -7  -5   2   13.68    2.35
   7  -5  -2   11.07    1.61
  -3  -4  -5  150.47   10.21
   3   4   5  175.63   10.96
  -3  -4  -5  186.32   10.37
   3   4   5  172.81   10.92
   3   4   5  127.58   12.55
  -3  -4  -5  161.33   10.79
  -3   4  -5  168.50   10.81
   3  -4   5  163.55   10.87
   3  -4   5  166.87   11.06
   5  14  -2  197.21   12.29
  -5 -14   2  172.46   11.55
   5 -14  -2  195.61   12.17
  -5 -14   2  171.38   11.97
  -5  14   2  179.68   12.40
   5 -14  -2  181.95   12.59
   5  14  -2  165.10   11.85
   7   8  -1   29.13    3.57
  -7   8   1   31.14    3.59
   7  -8  -1   30.99    3.19
   7  -8  -1   32.67    3.61
  -7  -8   1   31.57    3.18
   7   8  -1   33.46    3.12
   6  13   0    2.16    1.88
  -6 -13   0    2.79    0.89
   6 -13   0    1.39    1.93
   6 -13   0    3.26    2.32
  -6 -13   0    2.24    1.76
  -6  13   0    4.07    2.14
   5  -6  -4  280.52   18.91
  -5   6   4  287.33   18.69
   5  -6  -4  299.02   18.55
   5   6  -4  299.71   18.58
   5   6  -4  280.76   18.13
  -5   6   4  293.71   18.13
   5   6  -4  292.75   18.51
   5  -6  -4  268.46   18.29
  -5  -6   4  270.75   18.20
  -5  -6   4  280.72   18.43
   1   9  -5    6.32    1.57
  -1   9   5    2.58    2.77
  -1  -9   5    4.48    1.73
   1   9  -5    8.68    1.55
  -1   9   5    6.21    1.69
   1  -9  -5   11.20    5.86
   1  -9  -5    7.38    1.79
   1   9  -5    4.81    1.67
   1  -9  -5    5.20    1.96
   5 -11   3  215.77   15.13
  -5 -11  -3  243.40   15.27
   5 -11   3  237.32   15.04
  -5 -11  -3  237.73   14.85
   5 -11   3  232.36   14.86
  -5 -11  -3  225.24   14.79
   4 -16   2  374.33   21.62
   4 -16   2  314.81   21.18
   4 -16   2  319.51   21.42
   4  16   2  304.85   22.71
  -4 -16  -2  311.82   21.49
  -4  16  -2  352.00   21.07
  -4 -16  -2  315.41   21.28
   4  10  -4    5.53    1.97
   4 -10  -4    3.66    2.03
  -4  10   4    6.14    1.44
  -4  10   4    6.80    2.75
  -4 -10   4    5.55    2.01
   4 -10  -4    7.57    3.27
   4 -10  -4    6.43    2.00
   4  10  -4    6.46    2.11
   4  10  -4    5.04    1.52
   2 -20   0   99.56    7.57
   2  20   0   93.15    8.62
  -2  20   0   97.66    7.56
   2 -20   0   97.11    8.51
  -2 -20   0   96.25    7.61
  -5  -5  -4   82.12    6.01
   5  -5   4   90.88    6.11
  -5   5  -4   90.70    6.17
   5  -5   4   96.02    6.21
   5   5   4   86.21    6.29
  -4 -14   3  355.72   22.84
  -4  14   3  342.39   22.58
   4  14  -3  375.02   23.07
  -4 -14   3  341.94   23.08
  -4  14   3  331.16   23.49
   4  14  -3  401.24   23.14
   4 -14  -3  384.26   23.27
  -6  11   2  242.76   15.65
   6 -11  -2  216.44   15.55
  -6 -11   2  225.83   15.21
   6  11  -2  233.82   15.45
   6  11  -2  230.49   15.19
   6 -11  -2  242.73   15.36
   2   8  -5  674.02   41.53
   2   8  -5  695.20   41.58
  -2  -8   5  645.25   41.53
   2  -8  -5  642.44   43.01
   2  -8  -5  629.11   41.58
   2   8  -5  657.95   41.50
  -2   8   5  658.52   42.04
  -2   8   5  672.19   41.54
   3 -12   4  755.67   47.09
   3 -12   4  742.97   47.33
  -3 -12  -4  804.21   47.40
   3  12   4  724.95   49.25
  -3 -12  -4  724.68   47.22
  -3 -12  -4  755.86   47.47
  -1  -9  -5 1347.97   81.03
  -1  -9  -5 1297.74   80.71
  -1   9  -5 1308.24   80.75
  -1   9  -5 1310.04   80.91
   1   9   5 1221.35   81.98
   1   9   5 1275.76   80.92
   1  -9   5 1290.87   80.67
   7   8   1  514.82   33.57
   7  -8   1  521.03   33.61
   7  -8   1  568.81   33.52
  -7  -8  -1  519.42   33.58
   7  -8   1  518.96   33.91
  -7  -8  -1  560.13   33.76
   7   9   0  215.80   14.36
  -7   9   0  225.31   14.31
   7  -9   0  215.62   13.97
   7  -9   0  215.80   14.25
  -7  -9   0  202.77   13.89
   7   9   0  206.35   13.82
  -7  -9   0  215.64   14.13
  -5 -14  -2  595.83   37.20
  -5 -14  -2  615.60   37.58
  -5 -14  -2  560.62   36.91
   5 -14   2  578.59   37.18
   5 -14   2  595.64   37.36
  -5  14  -2  622.89   37.22
   5 -16   0  231.54   14.97
  -5 -16   0  245.66   15.73
   5 -16   0  244.88   15.97
  -5  16   0  246.28   15.82
   5  16   0  234.47   15.59
   7  -5   2   42.20    3.94
  -7  -5  -2   47.81    3.66
   7  -5   2   43.20    3.39
   7  -5   2   45.42    3.32
   7   5   2   56.33    3.64
  -7  -5  -2   48.81    3.48
   3   5   5   71.37    8.64
   3  -5   5   84.92    6.06
   3   5   5   91.15    6.20
   3  -5   5   76.63    5.43
  -3  -5  -5  102.69    5.77
   3  -5   5   88.53    5.64
  -3  -5  -5   83.23    6.07
  -3   5  -5   92.18    6.08
  -3  -5  -5   89.62    5.51
  -6  -7  -3  278.06   17.57
   6  -7   3  274.78   17.86
   6  -7   3  269.47   17.78
   6  -7   3  301.49   18.00
   6  -7   3  299.31   17.73
  -6  -7  -3  273.58   18.00
   6  -7   3  283.96   17.53
  -6  -7  -3  264.58   17.58
   3   6  -5  235.77   13.87
  -3  -6   5  218.25   13.48
  -3  -6   5  199.36   13.61
  -3  -6   5  197.69   13.62
  -3   6   5  201.19   13.56
   3   6  -5  209.93   13.62
   3   6  -5  217.88   13.69
   3  -6  -5  190.95   14.72
  -3   6   5  211.56   14.00
   3  -6  -5  193.08   13.65
  -2   8  -5  192.11   11.61
  -2   8  -5  177.75   11.68
   2   8   5  169.37   13.54
   2  -8   5  164.17   11.31
  -2  -8  -5  182.14   11.35
  -4 -14  -3  286.98   18.15
   4  14   3  266.63   20.37
   4 -14   3  302.18   18.44
   4 -14   3  255.25   18.39
  -4 -14  -3  286.53   18.32
   4 -14   3  272.96   17.99
  -4 -14  -3  312.18   18.65
   7   6  -2  723.63   43.57
  -7   6   2  664.33   42.57
   7  -6  -2  738.82   43.39
   7   6  -2  745.88   43.34
  -7  -6   2  718.82   43.32
   7  -6  -2  686.23   42.94
   6 -11   2  156.50   10.04
  -6 -11  -2  170.70   10.77
   6 -11   2  164.43   10.49
   6 -11   2  152.95   10.34
  -6 -11  -2  158.89   10.08
  -6 -11  -2  154.87   10.35
   6 -11   2  148.02   10.54
   6  11   2  167.38   10.82
   4 -10   4  441.78   27.93
   4  10   4  460.21   27.97
  -4 -10  -4  444.99   27.68
   4 -10   4  419.49   27.44
   4 -10   4  456.78   27.58
   4  10   4  436.52   30.22
  -4 -10  -4  441.95   28.09
  -3 -19   1 1295.82   76.23
  -3 -19   1 1207.67   76.34
   3  19  -1 1208.36   76.88
  -3  19   1 1332.29   76.63
   3 -19  -1 1305.99   77.18
   3 -19  -1 1096.82   75.84
   2  17  -3   45.72    4.81
   2  17  -3   52.43    4.58
   2 -17  -3   52.58    4.44
  -2 -17   3   56.59    4.63
  -2  17   3   57.12    5.89
   2  17  -3   57.51    4.24
  -2 -17   3   60.57    4.88
   4 -18   0  310.34   21.26
   4 -18   0  349.78   22.26
   4  18   0  322.29   21.77
  -4 -18   0  355.34   21.88
  -4  18   0  370.20   21.92
  -6  13   1  320.14   20.42
  -6 -13   1  317.15   20.08
  -6 -13   1  293.38   19.52
   6 -13  -1  340.15   20.28
   6 -13  -1  315.25   20.46
   6  13  -1  316.79   20.02
   6  -8  -3    5.92    1.64
  -6  -8   3    3.78    1.24
  -6  -8   3    4.20    2.02
   6  -8  -3    5.19    2.70
   6   8  -3    5.58    2.25
  -6   8   3    4.72    0.98
   6   8  -3    4.89    1.11
   5  -6   4 1469.73   88.39
  -5  -6  -4 1401.52   88.34
   5  -6   4 1411.07   88.45
   5   6   4 1406.15   88.54
  -3 -19  -1 1500.35   90.24
   3 -19   1 1485.25   90.27
  -3  19  -1 1506.87   89.99
   3  19   1 1308.89   91.05
   3 -19   1 1326.94   90.37
   5  -7  -4   17.00    3.31
   5  -7  -4   18.47    2.71
  -5  -7   4   21.92    2.68
   5   7  -4   22.77    2.17
   5   7  -4   20.50    2.79
  -5   7   4   19.83    2.09
   5   7  -4   23.77    2.84
   5  -7  -4   19.17    2.40
  -5  -7   4   19.07    2.27
  -5   7   4   21.82    2.95
   2  14  -4    1.25    1.82
  -2 -14   4    1.31    1.94
  -2  14   4    2.29    1.44
  -2  14   4    1.78    3.27
  -2 -14   4    3.52    1.77
   2 -14  -4   -2.85    4.97
   2  14  -4    2.15    1.24
   2 -14  -4    2.68    2.13
   3  16  -3  125.25    9.42
  -3 -16   3  132.68    9.39
   3 -16  -3  146.14    9.33
  -3  16   3  136.43   10.32
   3  16  -3  147.17    9.40
  -3 -16   3  133.79    9.63
   0  21   0    1.84    3.12
   0 -10  -5  852.90   57.70
   0  10   5  897.16   55.51
   0  10   5  865.99   56.40
   0 -10   5  875.54   55.35
   0 -10  -5  861.37   55.36
   0  10  -5  911.37   55.37
   0 -10  -5  912.47   55.64
  -3 -18   2  494.96   30.66
  -3  18   2  459.52   31.25
   3 -18  -2  483.96   31.84
   3  18  -2  446.79   30.64
   3 -18  -2  509.46   30.50
  -5  12   3 2490.88  158.54
   5  12  -3 2775.20  159.20
   2 -20  -1  769.25   49.24
   2  20  -1  774.68   48.67
  -2  20   1  838.56   48.57
   2 -20  -1  710.71   47.75
  -2  17  -3   23.92    1.91
   2 -17   3   27.58    3.21
  -2 -17  -3   21.10    3.13
  -2 -17  -3   27.39    3.59
   2 -17   3   16.29    3.18
  -6 -13  -1  270.02   17.59
  -6  13  -1  266.85   17.44
   6  13   1  253.43   17.24
  -6 -13  -1  262.20   17.18
   6 -13   1  270.08   17.43
   6 -13   1  275.24   17.24
  -2 -20  -1 1060.70   62.45
  -2 -20  -1 1032.99   62.42
  -2  20  -1  931.86   62.05
   2 -20   1 1114.38   62.46
   2  20   1  902.79   63.07
   2 -20   1  874.69   62.68
  -2  19   2 1007.38   58.11
  -2 -19   2  945.68   57.34
   2  19  -2  877.57   57.65
   2  19  -2  867.48   57.28
   2 -19  -2  905.50   58.67
  -2 -19   2  880.97   57.45
   2 -19  -2  923.16   57.16
   0 -15  -4  851.06   59.92
   0  15  -4  864.30   57.87
   0 -15   4  961.10   57.96
   0 -15  -4  974.16   58.07
   0  15   4  900.74   59.08
   0 -15   4  944.14   58.04
   0 -15  -4  951.70   58.07
   0  15   4  905.46   57.74
   7   9  -1    6.43    1.97
   7   9  -1    5.60    2.40
  -7  -9   1    5.89    2.07
  -7   9   1    9.38    2.50
   7  -9  -1    5.70    1.97
   7  -9  -1    8.22    2.47
   3 -18   2    7.79    2.99
   3 -18   2    7.94    2.63
  -3 -18  -2    9.21    2.77
   3  18   2    6.43    4.68
  -3  18  -2    7.62    1.76
   3 -18   2   10.36    2.95
  -2 -14  -4  438.38   27.16
   2 -14   4  450.56   26.87
  -2 -14  -4  413.11   26.92
   2  14   4  384.65   26.77
   2 -14   4  435.43   27.05
   2  14   4  422.72   28.89
   2 -19   2  143.75    9.42
   2  19   2  124.61   10.75
  -2  19  -2  125.22    8.53
  -2 -19  -2  143.99    9.43
  -3 -16  -3  123.01    8.08
   3 -16   3  110.96    7.94
  -3  16  -3  116.64    7.13
   3 -16   3   99.40    7.63
   7  -6   2 1126.13   73.41
   7   6   2 1245.35   73.57
   7  -6   2 1218.77   73.89
  -7  -6  -2 1172.86   73.65
  -7  -6  -2 1187.99   73.49
   7  -6   2 1183.74   73.45
   3  -6   5   27.08    2.03
   3  -6   5   29.72    2.43
  -3   6  -5   29.68    2.74
  -3  -6  -5   28.01    2.10
   3  -6   5   29.10    2.14
   3   6   5   31.06    2.90
  -3  -6  -5   31.92    2.57
   1  10  -5    3.81    1.74
  -1 -10   5    2.85    1.71
   1 -10  -5    5.50    2.04
   1 -10  -5    2.61    5.61
  -1  10   5    5.17    3.22
  -1  10   5    4.89    1.69
   1 -10  -5    4.15    1.54
   1  10  -5    5.43    1.62
   0 -18   3 1110.71   66.77
   0 -18  -3 1089.80   66.73
   0 -18   3  983.97   66.72
   0  18   3 1181.36   67.89
   0  18  -3 1042.48   66.15
   5 -16  -1 1470.36   94.28
  -5  16   1 1543.15   94.18
   5 -16  -1 1507.45   93.30
  -5 -16   1 1536.48   93.56
   5  16  -1 1418.57   93.78
  -5 -16   1 1551.81   93.96
   2   9  -5  653.38   40.70
  -2  -9   5  616.29   40.72
   2  -9  -5  641.84   42.47
   2   9  -5  655.32   40.61
   2   9  -5  663.24   40.72
  -2   9   5  650.38   41.29
  -2   9   5  668.14   40.70
   2  -9  -5  624.26   40.75
   3 -13  -4  466.50   28.97
   3 -13  -4  453.74   28.95
   3 -13  -4  417.17   29.97
   3  13  -4  475.96   28.61
   3  13  -4  465.68   28.83
  -3  13   4  449.72   28.55
  -3 -13   4  423.25   28.72
  -3  13   4  442.28   29.47
  -3 -13   4  457.43   28.89
  -7  -9  -1    4.88    1.60
   7  -9   1    5.75    1.42
  -7   9  -1    3.92    2.11
   7   9   1    5.29    1.62
  -7  -9  -1    7.25    1.84
   7  -9   1    5.15    1.64
   7  -9   1    5.83    2.07
   1 -21   0  729.18   45.29
   1  21   0  673.66   45.71
  -1 -21   0  728.25   45.30
  -1  21   0  708.83   45.41
  -4 -11   4  337.34   21.71
   4  11  -4  354.81   21.74
   4 -11  -4  331.31   21.81
   4  11  -4  336.71   21.44
  -4  11   4  336.09   22.20
   4  11  -4  352.08   21.63
   4 -11  -4  321.32   21.68
  -4  11   4  331.80   21.34
   4 -11  -4  328.85   22.51
   1  15  -4  915.50   59.53
  -1  15   4  876.31   60.49
  -1 -15   4  998.59   59.68
   1 -15  -4 1025.37   59.73
   1 -15  -4  935.11   61.66
   1 -15  -4  935.30   59.79
  -1 -15   4  986.77   59.71
  -1  15   4  917.81   59.40
  -4   0   5   -0.07    1.53
   4   0  -5   -2.90    1.96
  -4   0   5    0.36    1.89
  -4   0   5   -0.48    1.95
   4   0  -5   -0.57    1.69
   4   0  -5   -0.51    2.38
   3  -7  -5    1.03    1.75
  -3   7   5    0.37    2.23
   3  -7  -5    2.18    1.78
  -3  -7   5    0.52    1.71
   3   7  -5    1.98    1.68
  -3  -7   5    0.74    1.72
   3  -7  -5    2.46    3.69
  -3   7   5    0.48    1.47
   3   7  -5    2.00    1.69
   3   7  -5    1.87    1.99
  -1  10  -5   69.76    4.67
   1  10   5   56.06    6.63
   1  10   5   60.07    4.80
  -1 -10  -5   68.93    4.92
  -1 -10  -5   63.11    4.52
   1 -10   5   48.61    4.75
   1 -10   5   59.47    4.46
  -1  10  -5   63.93    4.78
   7   7  -2  632.66   33.35
   7   7  -2  627.43   33.69
  -7  -7   2  598.39   33.33
  -7   7   2  487.15   32.43
   7  -7  -2  577.77   32.96
  -7   7   2  590.10   33.63
   7  -7  -2  608.08   33.45
  -4  -1   5  392.51   25.53
   4   1  -5  415.08   25.97
  -4  -1   5  364.25   25.44
   4  -1  -5  400.66   25.57
   4   1  -5  411.68   25.55
   4   1  -5  407.79   25.48
  -4   1   5  400.14   25.55
   4  -1  -5  425.88   26.11
  -4  -1   5  410.06   25.57
  -4   1   5  393.39   25.59
  -5 -16  -1   61.20    5.47
  -5  16  -1   60.67    4.96
   5 -16   1   58.17    5.09
  -5 -16  -1   61.38    4.99
   6  -8   3  542.17   32.94
   6  -8   3  523.02   32.79
  -6  -8  -3  517.75   32.82
  -6  -8  -3  538.53   33.27
  -6  -8  -3  511.52   32.82
   6  -8   3  513.72   33.04
   6  -8   3  520.76   33.13
   6  -8   3  569.79   33.21
  -5 -12  -3  265.67   17.17
  -5 -12  -3  292.57   17.63
   5 -12   3  272.69   17.16
   5 -12   3  262.52   17.35
   5 -12   3  248.23   17.43
  -5 -12  -3  271.56   17.12
   4 -18  -1 1852.61  114.24
  -4 -18   1 1818.01  113.45
  -4  18   1 1935.76  113.98
   4 -18  -1 1811.70  113.20
  -4 -18   1 1877.28  113.75
   4  18  -1 1717.72  113.54
   7  10   0 1986.97  131.87
  -7 -10   0 2245.34  132.24
  -7  10   0 2173.66  132.31
   7 -10   0 2151.30  132.00
   7  10   0 2214.35  132.47
   7 -10   0 2184.39  132.25
  -7 -10   0 2046.74  131.94
   1  15   4    4.12    4.40
  -1 -15  -4    3.72    2.15
  -1 -15  -4    5.87    2.10
   1  15   4    5.72    1.87
   1 -15   4    8.05    2.18
   6  12  -2  239.97   15.02
  -6 -12   2  211.55   14.70
   6  12  -2  219.56   14.66
   6 -12  -2  221.97   15.16
   6 -12  -2  223.73   14.82
  -6  12   2  226.15   15.06
  -5  -7  -4   20.14    2.06
  -5  -7  -4   17.55    1.46
   5   7   4   27.27    2.48
   5  -7   4   19.76    2.26
   5  -7   4   18.09    2.22
  -5  -7  -4   22.85    2.55
   5  -7   4   19.29    2.04
  -1 -18   3   26.62    3.54
  -1 -18   3   28.00    3.30
   1  18  -3   24.97    3.37
   1  18  -3   27.21    3.07
   1 -18  -3   22.92    5.96
   1 -18  -3   26.61    3.08
  -1  18   3   26.13    4.77
   4   2  -5  271.64   17.29
  -4  -2   5  256.50   16.88
   4   2  -5  268.91   16.91
  -4  -2   5  246.31   16.80
  -4   2   5  257.79   16.89
   4  -2  -5  262.85   17.54
  -4  -2   5  259.89   16.88
  -4   2   5  259.72   17.02
   4  -2  -5  259.42   16.96
   4   2  -5  262.41   16.85
  -4  18  -1    1.54    1.84
   4 -18   1    0.92    2.76
   4  18   1    0.18    4.19
  -4 -18  -1    4.38    2.48
  -4 -18  -1    2.29    2.82
  -2   9  -5  145.00    9.87
   2   9   5  130.50   11.87
  -2  -9  -5  151.07    9.58
   2  -9   5  147.01    9.53
  -6  14   0  790.67   48.42
  -6 -14   0  769.27   47.64
  -6 -14   0  753.85   48.11
   6 -14   0  792.41   48.24
   6  14   0  718.28   48.04
   6 -14   0  786.50   48.42
   0  20  -2  289.55   17.21
   0 -20  -2  208.28   17.03
   0 -20   2  268.60   17.48
   0 -20  -2  279.69   17.51
   0 -20   2  244.39   17.25
   0  20   2  317.37   18.67
   0 -21  -1  271.36   18.00
   0  21   1  278.11   18.78
   0  21  -1  268.52   18.19
   0 -21   1  273.70   18.23
   0 -21  -1  271.11   18.19
   1  18   3   21.08    5.42
  -1  18  -3   21.85    1.85
   1 -18   3   18.88    3.20
  -1 -18  -3   16.89    3.41
  -1 -18  -3   19.15    3.05
  -5  -8   4    9.15    1.77
   5   8  -4   11.09    2.24
   5  -8  -4    8.55    1.89
  -5   8   4    8.51    1.53
   5  -8  -4    5.96    2.85
  -5   8   4   10.45    2.78
   5  -8  -4   10.85    2.25
   5   8  -4    7.01    1.48
  -5  -8   4    7.23    2.14
   5   8  -4    9.44    2.39
  -5 -15   2   58.15    4.29
   5 -15  -2   59.81    4.93
  -5 -15   2   51.80    4.76
   5  15  -2   52.33    4.72
  -5  15   2   60.40    5.33
   5 -15  -2   57.29    5.59
   5  15  -2   64.07    5.19
  -3 -13  -4  376.01   24.89
   3 -13   4  392.03   24.81
   3  13   4  394.99   27.27
   3 -13   4  402.31   25.06
  -3 -13  -4  410.18   25.09
  -3 -13  -4  374.14   25.15
  -4 -17   2    1.40    1.81
   4 -17  -2    4.02    3.59
   4 -17  -2    2.41    1.44
  -4  17   2    3.32    2.97
   6  -9  -3  103.07    8.31
  -6   9   3  110.78    7.23
   6   9  -3  117.14    8.20
   6  -9  -3  104.42    7.69
  -6  -9   3  117.09    7.99
   6   9  -3  114.00    7.39
  -6  -9   3  113.84    7.48
  -4  -3   5    5.91    1.99
  -4  -3   5    4.18    1.81
   4   3  -5    5.48    1.74
  -4   3   5    6.60    2.10
   4  -3  -5    6.67    3.13
  -4   3   5    6.01    2.32
   4   3  -5    6.21    2.66
   4  -3  -5    5.65    2.08
  -4  -3   5    4.02    1.89
   4   3  -5    3.33    2.16
   4 -15  -3 1213.46   75.36
   4  15  -3 1310.72   75.23
  -4 -15   3 1139.11   75.19
  -4  15   3 1172.08   75.68
   4  15  -3 1178.01   75.12
  -4 -15   3 1201.44   74.98
   8   0   0 1624.13   99.42
  -8   0   0 1616.85   99.46
  -8   0   0 1570.90   99.04
   8   0   0 1652.63   99.82
  -4 -11  -4  168.10   11.40
  -4 -11  -4  176.06   11.12
   4 -11   4  171.80   10.91
   4  11   4  168.21   11.26
   4 -11   4  158.05   10.64
   4  11   4  172.40   14.02
  -4 -11  -4  178.49   11.03
   4 -11   4  172.83   11.25
   7  -7   2   59.10    4.21
  -7  -7  -2   57.58    4.29
   7  -7   2   57.76    4.72
   7  -7   2   59.70    4.23
  -7  -7  -2   60.14    4.54
   7   7   2   65.46    4.50
   3  -7   5  486.74   28.85
   3  -7   5  442.91   28.76
  -3  -7  -5  538.26   29.20
   3   7   5  517.55   29.48
  -3   7  -5  522.99   29.40
  -3  -7  -5  490.34   28.90
   3  -7   5  408.88   28.78
   3   7   5  483.05   31.62
  -8  -1   0  316.80   19.89
  -8   1   0  326.75   20.30
  -8   1   0  306.14   19.77
   8  -1   0  330.48   20.67
  -8  -1   0  324.30   20.32
   8  -1   0  319.56   20.27
   8   1   0  323.62   20.72
   8   1   0  323.84   20.28
  -6 -12  -2    6.23    1.11
   6 -12   2    6.27    1.89
  -6 -12  -2    7.28    1.74
   6 -12   2   10.05    1.97
   6 -12   2    6.67    1.06
   6 -12   2    5.69    1.71
  -6  12  -2    9.00    1.99
  -6 -12  -2    7.73    2.16
  -4  17  -2  237.60   13.74
   4 -17   2  195.39   13.87
   4  17   2  189.86   15.64
   4 -17   2  197.34   14.05
  -4 -17  -2  188.77   14.18
  -4 -17  -2  187.92   13.95
   4 -17   2  254.98   14.40
  -1  20   2  578.30   32.96
  -1 -20   2  442.28   32.00
  -1 -20   2  478.48   31.95
   1 -20  -2  448.20   31.79
   1  20  -2  617.41   32.34
   1 -20  -2  516.50   33.69
  -1  21   1  168.90   12.03
   1 -21  -1  157.91   11.09
   1 -21  -1  138.41   12.87
   1  21  -1  173.31   11.80
   5 -15   2 2647.48  167.20
   5 -15   2 2708.24  167.38
  -5 -15  -2 2741.03  167.56
  -5  15  -2 2838.44  167.22
  -5 -15  -2 2563.93  167.19
   0 -11  -5 1093.43   66.51
   0  11   5 1049.54   67.60
   0 -11  -5 1042.87   68.87
   0 -11   5  893.90   66.57
   0  11  -5 1111.99   66.51
   0 -11  -5 1106.67   66.74
   0 -11   5 1091.22   66.47
   0  11   5 1107.59   66.59
  -4   0  -5   -0.27    1.30
   4   0   5   -2.15    5.10
   4   0   5    1.00    1.53
   4   0   5    1.36    1.71
  -1  21  -1 2325.41  155.40
  -1 -21  -1 2599.16  155.66
   1  21   1 2437.12  156.24
  -1 -21  -1 2535.39  155.58
   1 -21   1 2626.23  155.69
  -1  20  -2  159.53   10.15
   1  20   2  161.58   12.03
  -1 -20  -2  174.25   10.84
   1 -20   2  122.67   10.48
  -1 -20  -2  119.19   10.40
   1 -20   2  172.06   10.84
   7  10  -1 1028.86   58.89
   7 -10  -1 1068.46   59.05
   7  10  -1 1030.60   59.35
   7 -10  -1  998.57   59.24
  -7 -10   1 1015.05   58.93
  -7 -10   1  867.42   58.18
  -7  10   1 1080.67   59.36
  -8   2   0  199.35   11.76
   8  -2   0  210.34   12.38
  -8  -2   0  213.99   12.04
  -8   2   0  213.60   12.44
   8  -2   0  168.48   11.66
   8   2   0  206.12   12.39
  -8  -2   0  215.12   12.48
   8   2   0  221.66   12.93
   8  -2   0  222.46   12.91
   4  -1   5   60.72    4.55
  -4   1  -5   60.89    4.42
   4   1   5   61.81    4.59
  -4  -1  -5   56.74    4.38
   4   1   5   60.45    4.53
   4  -1   5   59.29    4.53
   4   1   5   51.83    7.47
   3 -20   0   77.72    5.29
   3 -20   0   51.93    6.55
  -3 -20   0   59.86    5.79
  -3  20   0   69.28    5.76
   3  20   0   57.02    6.91
   3   8  -5  167.49   11.34
  -3  -8   5  165.24   11.43
  -3   8   5  173.18   11.89
   3  -8  -5  155.21   11.45
  -3   8   5  174.85   11.33
   3  -8  -5  170.11   11.45
   3  -8  -5  161.67   12.89
   3   8  -5  178.32   11.45
   3   8  -5  185.87   11.47
  -7  -8   2 1190.07   75.10
   7   8  -2 1272.61   75.41
   7  -8  -2 1180.88   74.81
  -7   8   2 1247.52   75.45
  -7  -8   2 1149.22   74.52
   7   8  -2 1259.59   75.11
   7  -8  -2 1278.95   75.21
  -4  -4   5 2145.74  137.04
   4  -4  -5 2294.35  137.12
  -4   4   5 2135.67  136.93
  -4  -4   5 2262.48  137.01
   4   4  -5 2307.93  137.30
   4  -4  -5 2226.58  137.70
  -4   4   5 2160.33  137.20
   4   4  -5 2271.94  136.99
  -4  -4   5 2059.97  136.97
   4   4  -5 2257.00  137.09
  -6 -14   1 2184.05  137.51
   6  14  -1 2136.81  137.91
   6 -14  -1 2221.45  138.36
  -6  14   1 2358.59  138.37
  -6 -14   1 2162.33  137.99
   6 -14  -1 2391.01  138.19
  -4  -2  -5  717.66   45.29
   4  -2   5  576.24   46.42
   4   2   5  749.64   45.42
   4  -2   5  731.05   45.41
   4   2   5  597.76   47.05
   4   2   5  755.02   45.42
   4  -2   5  771.81   45.43
  -4   2  -5  718.98   45.28
  -5  13   3    7.06    1.23
  -5  13   3   10.37    3.06
   5  13  -3    9.10    2.38
  -5 -13   3    8.27    1.73
  -4 -15  -3 1219.69   71.62
  -4 -15  -3 1174.45   71.17
   4 -15   3 1234.32   71.46
   4 -15   3 1064.80   71.01
   4  15   3  998.50   72.82
   4 -15   3 1107.18   71.43
  -4 -15  -3 1163.64   71.32
   2  10  -5  236.79   15.28
  -2 -10   5  240.98   15.33
   2  10  -5  227.25   15.08
   2 -10  -5  220.69   17.20
   2  10  -5  230.54   15.25
   2 -10  -5  235.92   15.36
  -2  10   5  240.71   15.24
  -2  10   5  234.63   16.00
  -7  10  -1  240.98   16.12
   7 -10   1  243.63   16.06
   7 -10   1  239.70   15.72
   7 -10   1  254.05   15.74
  -7 -10  -1  241.61   15.72
   7  10   1  233.46   15.73
  -7 -10  -1  252.72   15.97
   7   0  -3    2.28    2.21
   7   0  -3    3.50    1.30
   7   0  -3    2.97    2.36
  -7   0   3    5.19    2.34
  -7   0   3    1.22    2.23
   6  -9   3   36.47    3.53
  -6  -9  -3   37.26    2.86
   6  -9   3   34.51    3.21
   6  -9   3   35.11    3.15
  -6  -9  -3   39.05    2.80
   6  -9   3   38.31    2.89
   6  -9   3   37.56    2.81
  -6  -9  -3   38.11    3.39
   1  11  -5   33.63    3.06
   1 -11  -5   26.30    6.53
   1 -11  -5   25.84    2.97
   1  11  -5   30.27    2.93
  -1  11   5   28.69    4.54
  -1  11   5   34.54    3.02
  -1 -11   5   31.73    2.98
   1 -11  -5   28.14    3.30
   8  -3   0  440.22   27.83
   8   3   0  465.55   28.34
  -8  -3   0  489.75   28.14
   8  -3   0  423.00   27.85
  -8  -3   0  483.47   28.45
   8  -3   0  466.52   28.42
   8  -3   0  459.57   28.72
   5  -8   4  122.19    7.37
   5  -8   4  120.88    7.51
   5  -8   4  111.06    6.92
   5  -8   4  101.22    6.91
   5  -8   4  113.18    7.56
  -5  -8  -4  114.46    7.74
   5   8   4  113.43    7.67
  -5  -8  -4  106.90    7.00
   5 -17   0  312.79   20.56
  -5  17   0  367.75   21.47
   5 -17   0  332.97   21.59
   5  17   0  309.48   21.18
  -5 -17   0  351.03   21.33
  -7  -1   3  731.33   46.76
  -7   1   3  755.53   46.79
   7   1  -3  760.11   46.32
   7  -1  -3  701.36   46.92
   7  -1  -3  773.72   46.82
   7   1  -3  737.08   46.94
  -7   1   3  726.35   46.92
  -7  -1   3  723.15   46.90
   7   1  -3  748.61   46.80
   6   0  -4 1636.11  101.43
   6   0  -4 1600.25  101.91
   6   0  -4 1637.27  101.74
  -6   0   4 1652.35  101.83
  -2  15   4   49.46    5.89
   2  15  -4   58.87    4.15
  -2 -15   4   64.09    4.92
   2  15  -4   57.77    4.75
   2 -15  -4   62.81    4.99
  -2 -15   4   60.85    4.78
  -2  15   4   54.11    4.29
   2 -15  -4   44.34    7.14
   6 -14   1  703.19   41.47
  -6 -14  -1  639.21   41.72
   6  14   1  605.67   41.43
  -6  14  -1  682.17   41.63
   6 -14   1  669.85   41.61
  -6 -14  -1  649.51   41.37
  -2  21   0  838.24   56.02
   2 -21   0  794.70   56.72
   2  21   0  777.27   56.47
  -2 -21   0  865.75   56.02
   2 -21   0  887.22   55.98
   6   1  -4  133.06    9.75
   6  -1  -4  139.21    9.82
   6   1  -4  140.48    9.18
   6  -1  -4  134.86    9.60
  -6   1   4  139.53    9.73
  -6  -1   4  143.93    9.68
   6   1  -4  128.38    9.55
   8   0  -1    1.83    0.38
  -8   0   1   -4.11    2.23
  -8   0   1    3.58    1.06
   8   0  -1   -2.10    2.26
  -8   1   1 1152.69   67.63
   8  -1  -1 1014.31   66.96
  -8   1   1 1071.94   67.06
  -8  -1   1 1239.42   67.29
  -8  -1   1 1126.09   67.64
   8  -1  -1 1094.63   67.62
   8   1  -1 1101.15   67.58
  -1  11  -5   29.25    2.91
   1  11   5   25.51    2.88
  -1 -11  -5   27.46    2.62
   1 -11   5   25.57    2.55
  -1  11  -5   27.00    2.82
   1  11   5   26.33    5.18
  -1 -11  -5   28.75    3.06
   4   3   5   32.58    2.90
   4  -3   5   26.52    2.80
   4  -3   5   20.92    4.81
   4   3   5   28.22    2.83
  -4   3  -5   26.72    2.57
   4  -3   5   27.91    2.82
  -4  -3  -5   28.24    2.75
   4   3   5   23.16    6.60
   7   2  -3  764.80   47.37
  -7   2   3  762.88   48.05
  -7  -2   3  771.91   48.02
  -7   2   3  755.09   47.86
   7  -2  -3  726.07   48.01
   7  -2  -3  772.17   47.92
   7   2  -3  752.95   47.83
  -7  -2   3  792.17   47.87
   7   2  -3  733.17   48.01
   4 -12  -4  963.59   63.73
  -4 -12   4  953.43   62.95
   4 -12  -4 1029.97   63.07
   4  12  -4 1037.04   62.73
  -4  12   4 1008.76   63.47
   4  12  -4 1053.80   62.87
   4  12  -4 1008.86   62.94
   4 -12  -4  980.30   62.97
  -4  12   4  989.23   62.58
   5   9  -4   29.34    2.65
   5  -9  -4   23.89    3.93
   5  -9  -4   28.14    2.99
  -5   9   4   31.35    2.58
  -5  -9   4   31.23    3.31
  -5   9   4   32.00    3.76
   5   9  -4   31.78    3.35
   5  -9  -4   27.40    3.22
   5   9  -4   34.06    3.28
  -7 -11   0   21.32    2.56
   7  11   0   21.69    3.41
   7 -11   0   22.56    3.19
  -7  11   0   21.65    3.20
   7 -11   0   24.78    2.85
  -7 -11   0   20.25    3.03
   7  11   0   21.48    2.62
   6   2  -4 2430.32  146.54
   6   2  -4 2331.21  146.22
   6  -2  -4 2304.16  146.77
   6   2  -4 2330.88  146.70
  -6   2   4 2378.88  146.68
  -6  -2   4 2370.93  146.61
   6  -2  -4 2366.83  146.56
   2 -10   5  281.81   18.05
  -2 -10  -5  279.56   18.08
   2 -10   5  284.37   18.48
  -2  10  -5  300.55   18.41
  -2 -10  -5  290.47   18.49
   2  10   5  263.25   20.13
   3  17  -3  419.46   25.17
  -3 -17   3  398.65   25.18
   3 -17  -3  403.32   25.10
   3 -17  -3  370.94   26.59
  -3  17   3  375.39   25.95
   3  17  -3  358.31   25.17
  -3 -17   3  405.28   25.43
   2  18  -3    8.87    2.96
   2  18  -3    6.76    2.38
   2 -18  -3    9.78    5.45
  -2 -18   3    7.75    2.11
  -2  18   3    3.89    3.90
  -2 -18   3    6.42    2.73
   2 -18  -3    8.14    2.22
  -8   2   1    2.57    2.24
  -8   2   1    6.86    0.84
   8  -2  -1    3.37    2.20
   8   2  -1    1.59    2.07
  -7  -8  -2  451.44   29.16
   7  -8   2  480.65   29.16
   7  -8   2  452.13   29.13
  -7  -8  -2  454.14   29.37
   7   8   2  479.45   29.34
   7  -8   2  502.74   29.59
   7  -8   2  455.60   28.94
   0 -16  -4  351.99   21.16
   0  16   4  306.59   20.73
   0 -16  -4  312.69   23.43
   0  16  -4  309.85   20.95
   0 -16   4  327.29   21.03
   0  16   4  326.32   22.37
   0 -16   4  335.05   21.11
   0 -16  -4  328.28   21.11
   3   8   5   96.52    6.74
  -3  -8  -5   90.05    6.14
  -3   8  -5   96.43    6.68
   3   8   5   90.76    9.42
  -3  -8  -5  102.32    6.58
   3  -8   5   92.04    6.10
   4   5  -5  295.61   19.13
   4  -5  -5  297.30   19.16
  -4   5   5  285.25   18.94
  -4  -5   5  279.68   18.99
  -4  -5   5  280.03   19.06
   4   5  -5  304.02   19.29
   4  -5  -5  302.81   19.90
  -4   5   5  289.76   19.30
   4   5  -5  311.20   19.00
  -4  -5   5  309.70   19.01
   2 -15   4  226.92   14.39
   2  15   4  222.65   16.58
  -2 -15  -4  211.19   14.41
  -2 -15  -4  221.59   14.52
   2  15   4  192.27   14.04
  -2 -15  -4  210.84   14.22
   2 -15   4  234.01   14.26
  -8  -4   0    4.66    1.38
   8   4   0    4.33    1.79
   8  -4   0    6.57    0.95
   8  -4   0    4.44    2.31
   8  -4   0    3.15    1.88
  -8  -4   0    4.18    1.79
   8   0   1    0.60    1.32
  -8   0  -1    0.63    1.37
  -8   0  -1    0.14    0.84
   8   0   1   -0.43    2.02
   3 -14  -4   15.80    2.66
  -3 -14   4   14.53    2.23
   3 -14  -4   15.74    4.69
  -3  14   4   14.32    1.93
   3  14  -4   15.88    2.12
  -3 -14   4   16.46    2.53
   3  14  -4   17.00    2.61
   3 -14  -4   14.88    2.71
  -3  14   4   13.39    3.58
   6 -10  -3  615.56   38.35
   6  10  -3  643.56   38.70
  -6  10   3  596.26   37.87
  -6 -10   3  610.42   38.51
   4 -19   0  346.97   22.93
  -4  19   0  393.12   23.58
  -4 -19   0  359.98   23.48
   4 -19   0  357.31   23.89
   5 -13   3   48.94    4.19
   5 -13   3   41.29    3.40
  -5 -13  -3   45.80    4.11
   5 -13   3   46.53    3.80
  -5 -13  -3   41.33    3.56
  -5 -13  -3   39.95    3.35
   8   1   1    4.22    1.41
   8   1   1    4.82    2.25
   8  -1   1    4.60    1.41
  -8  -1  -1    4.29    1.47
   8  -1   1    4.53    2.14
  -8  -1  -1    6.05    1.07
   7   3  -3  168.32   11.38
   7   3  -3  163.88   10.77
  -7   3   3  174.89   11.65
   7   3  -3  163.59   11.56
   7  -3  -3  172.21   11.47
   7  -3  -3  163.48   11.57
  -7  -3   3  167.09   11.34
  -7   3   3  172.86   11.41
   3  20  -1  532.33   35.50
  -3 -20   1  618.72   34.86
   3 -20  -1  473.73   34.37
   3 -20  -1  571.61   35.88
  -3  20   1  597.68   35.25
  -3 -20   1  548.41   34.94
  -2 -18  -3  266.66   15.42
   2 -18   3  170.79   14.94
  -2 -18  -3  228.92   15.20
  -2  18  -3  239.13   14.24
   2 -18   3  202.23   15.02
   6   3  -4   11.83    2.66
   6   3  -4   10.38    1.71
  -6   3   4   10.34    2.55
   6  -3  -4    9.29    2.77
   6  -3  -4   11.32    2.49
  -6  -3   4   11.58    2.46
   6   3  -4    9.96    2.43
   6 -13  -2 1116.63   71.73
  -6 -13   2 1087.29   70.84
  -6  13   2 1164.77   71.71
  -6 -13   2 1129.60   71.33
   6  13  -2 1242.18   71.67
   6 -13  -2 1192.00   71.46
   6  13  -2 1143.64   71.29
   4   4   5 2071.92  144.26
   4  -4   5 2368.10  142.47
   4   4   5 2453.38  142.47
   4   4   5 2393.62  142.49
   4  -4   5 1991.29  143.08
   4  -4   5 2155.77  142.13
  -4  -4  -5 2340.43  142.36
  -4   4  -5 2390.52  142.38
   3  19  -2  100.85    8.56
   3 -19  -2  105.58    9.42
  -3  19   2  117.98    8.72
  -3 -19   2  116.65    7.84
   3  19  -2  101.01    7.91
   3 -19  -2  106.99    7.60
  -8   3   1 2359.59  160.52
  -8   3   1 2971.61  161.32
   8  -3  -1 2927.74  160.75
   8   3  -1 2965.98  161.29
   8   3  -1 2735.49  161.58
  -8  -3   1 2989.98  161.33
   8  -3  -1 2794.60  161.55
   8  -3  -1 2983.49  161.34
   8  -2   1   36.06    2.98
  -8  -2  -1   33.40    2.74
  -8  -2  -1   37.10    3.06
   8   2   1   38.56    3.90
   8  -2   1   39.73    3.68
   8   2   1   37.74    3.03
   3 -20   1  317.20   24.02
  -3 -20  -1  365.07   23.79
   3  20   1  335.63   24.82
   3 -20   1  401.16   23.87
  -3  20  -1  377.91   23.50
   3 -17   3  250.35   17.28
  -3  17  -3  278.31   16.60
  -3 -17  -3  284.40   17.50
   1 -16  -4 1018.05   48.50
   1  16  -4  881.22   48.25
  -1 -16   4  992.27   48.48
  -1  16   4  935.11   48.05
   1  16  -4  706.11   47.36
  -1 -16   4  993.23   48.48
  -1  16   4  836.97   49.38
   1 -16  -4  944.94   50.93
   1  16  -4  667.01   47.41
   5 -17  -1  420.29   27.82
  -5  17   1  430.82   27.64
   5  17  -1  397.66   27.17
  -5 -17   1  430.54   26.95
  -5 -17   1  435.85   27.41
   5 -17  -1  431.54   26.68
   7   0   3    0.27    1.03
   7   0   3    1.78    1.03
   7   0   3    4.48    1.70
   7   0   3    1.93    1.73
   7   1   3  305.65   17.84
   7  -1   3  272.03   17.45
   7  -1   3  297.03   17.74
   7   1   3  298.61   17.39
   7   1   3  275.05   17.40
   7  -1   3  240.44   17.86
   7   1   3  254.06   17.94
   7  -1   3  266.95   17.25
  -3  -9   5  120.44    8.41
   3  -9  -5  113.71    8.46
   3   9  -5  122.85    8.43
  -3   9   5  119.91    9.00
   3   9  -5  125.86    8.37
   3   9  -5  125.89    8.36
  -3   9   5  121.65    8.28
   3  -9  -5  119.36    8.50
   3  -9  -5  113.04   10.04
   2  20  -2   28.84    4.13
   2 -20  -2   29.05    3.18
  -2  20   2   23.00    4.34
   2 -20  -2   23.07    5.81
  -2 -20   2   25.25    3.27
  -2 -20   2   23.71    3.71
   3 -19   2  552.56   40.07
   3 -19   2  526.47   39.94
   3  19   2  564.86   41.21
  -3 -19  -2  702.84   40.20
   3 -19   2  781.14   40.39
  -3  19  -2  653.70   39.60
   4 -12   4   40.26    3.15
   4 -12   4   35.93    2.62
   4  12   4   30.02    6.94
  -4 -12  -4   35.47    3.20
   4 -12   4   36.71    3.45
  -4 -12  -4   38.70    3.23
  -4 -12  -4   36.90    3.64
   4  12   4   36.29    3.45
   7  -9  -2  924.92   59.94
  -7  -9   2  929.43   59.64
  -7  -9   2  923.55   59.06
   7   9  -2  967.98   59.65
   7  -9  -2 1005.36   59.75
   7   9  -2  992.89   59.97
  -7   9   2  993.97   60.05
   3 -14   4  783.90   50.07
  -3 -14  -4  779.63   50.14
   3  14   4  778.56   52.20
   3 -14   4  800.59   50.28
  -3 -14  -4  850.58   50.36
  -2  21   1    2.09    3.43
   2  21  -1    1.61    3.47
   2 -21  -1    4.01    2.27
   2 -21  -1   -0.79    4.94
   1  16   4   96.18    8.88
   1  16   4   88.14    6.54
  -1 -16  -4   85.39    6.84
   1 -16   4   94.63    6.78
  -1 -16  -4   96.71    6.99
  -6 -15   0  289.02   18.93
  -6 -15   0  292.26   18.43
  -6  15   0  305.44   19.21
   6 -15   0  299.15   19.06
   6 -15   0  300.53   19.28
   6  15   0  270.19   18.82
   7   4  -3  541.99   35.80
   7   4  -3  556.98   35.12
   7  -4  -3  571.20   35.73
   7  -4  -3  580.15   35.32
  -7   4   3  566.82   35.69
  -7   4   3  552.51   35.87
   7  -4  -3  516.54   35.84
  -7  -4   3  571.62   35.66
   7   4  -3  590.99   35.71
  -5 -17  -1  565.30   36.80
  -5 -17  -1  563.19   37.15
  -5  17  -1  606.22   36.85
   5 -17   1  584.63   36.99
  -7 -11   1  216.07   14.31
  -7 -11   1  235.48   15.05
   7  11  -1  240.95   15.01
   7 -11  -1  229.53   15.40
   7 -11  -1  245.10   15.21
   7  11  -1  245.39   15.57
  -7  11   1  254.56   15.53
   8  -5   0  468.39   31.55
   8  -5   0  519.02   30.89
   8  -5   0  488.16   31.28
   8   5   0  452.30   31.19
  -8  -5   0  521.08   31.16
  -8  -5   0  484.24   31.26
   0  19  -3   67.82    4.61
   0 -19   3   66.30    5.38
   0 -19  -3   61.33    5.33
   0 -19   3   46.79    5.30
   0  19   3   65.82    7.01
   8  -3   1  318.60   20.81
  -8  -3  -1  359.23   21.30
  -8  -3  -1  341.43   21.11
   8   3   1  354.02   21.85
   8  -3   1  343.54   21.71
   8   3   1  341.36   21.23
   8  -3   1  342.14   21.24
   6   0   4 1547.19   92.79
   6   0   4 1508.24   92.89
  -6   0  -4 1440.54   92.70
   2 -21   1  133.42    8.78
   2 -21   1   89.20    9.07
   2  21   1  109.02    9.84
  -2  21  -1  103.77    8.23
  -2 -21  -1  122.08    8.71
  -2 -21  -1  123.17    8.68
   0  22   0 3893.97  241.99
  -2  20  -2  301.59   19.87
  -2 -20  -2  364.95   20.64
   2  20   2  325.84   21.90
   2 -20   2  367.36   20.73
   7   2   3 1109.77   73.35
   7  -2   3 1245.68   73.07
   7  -2   3 1056.54   73.23
   7  -2   3 1152.83   72.86
   7  -2   3 1177.04   72.63
   7   2   3 1223.24   72.84
   6   4  -4    0.83    1.37
  -6  -4   4    2.17    1.46
   6  -4  -4    3.23    2.21
  -6   4   4    0.86    2.26
   6  -4  -4    1.37    2.41
   6   4  -4    0.08    1.97
  -6  -4   4    6.15    2.18
   6   4  -4    0.18    2.15
   5  -9   4 1429.20   86.08
   5  -9   4 1424.08   86.14
   5  -9   4 1256.97   85.63
   5   9   4 1478.27   88.43
   5   9   4 1489.46   86.27
   5  -9   4 1468.20   85.91
   5  -9   4 1450.86   85.68
  -5  -9  -4 1340.80   85.72
  -5  -9  -4 1437.52   86.32
   6  -1   4    5.73    1.59
   6  -1   4    6.97    1.82
   6  -1   4    7.55    1.93
  -6  -1  -4    7.22    1.37
  -6   1  -4    6.79    1.43
   6   1   4    5.42    1.53
   6   1   4    7.37    1.90
   0 -12   5  214.39   14.20
   0  12   5  215.33   14.07
   0  12  -5  215.04   13.99
   0  12   5  197.90   15.26
   0 -12  -5  217.88   14.03
   0 -12   5  216.81   14.00
   0 -12  -5  185.76   16.82
   0 -12  -5  218.28   14.27
   4  -6  -5 2125.99  131.19
  -4  -6   5 2147.44  131.02
  -4   6   5 2055.13  131.36
   4  -6  -5 2080.69  131.86
  -4  -6   5 2063.82  131.13
   4   6  -5 2252.55  131.30
  -4   6   5 2103.54  130.99
   4   6  -5 2181.80  131.18
  -4  -6   5 1979.74  131.02
   4   6  -5 2126.89  131.04
   6 -13   2 1202.45   73.72
  -6 -13  -2 1137.93   73.27
   6 -13   2 1201.68   73.73
   6 -13   2 1157.19   73.19
  -6  13  -2 1218.22   73.79
  -6 -13  -2 1274.31   74.01
   6 -13   2 1189.90   73.56
  -6 -13  -2 1181.54   73.56
   8  -4  -1 1061.16   67.67
   8   4  -1 1154.03   68.17
   8  -4  -1 1059.64   68.42
   8  -4  -1 1102.77   68.21
   8   4  -1 1089.83   68.50
  -8  -4   1 1120.54   68.20
  -8   4   1 1088.92   68.51
   6 -10   3 1251.05   72.99
   6 -10   3 1205.39   73.07
   6 -10   3 1126.43   72.90
   6 -10   3 1184.37   72.72
  -6 -10  -3 1213.90   73.14
  -6 -10  -3 1118.10   72.68
   6 -10   3 1156.30   72.66
  -5  16   2   15.73    3.34
  -5 -16   2   17.10    2.79
   5  16  -2   15.63    3.04
   5 -16  -2   18.52    2.96
  -5 -16   2   14.94    1.97
   5  16  -2   17.50    2.62
   5 -16  -2   15.87    3.71
   4  -5   5  175.85   10.97
   4  -5   5  154.78   12.07
  -4   5  -5  169.33   11.22
   4   5   5  178.46   11.40
   4  -5   5  168.10   11.34
   4   5   5  151.86   14.03
  -4  -5  -5  168.36   11.22
   2 -11  -5  273.33   20.78
   2  11  -5  276.37   18.51
  -2  11   5  302.36   18.78
   2  11  -5  298.76   18.82
  -2 -11   5  292.19   18.84
  -2  11   5  280.95   19.53
   2 -11  -5  287.98   18.91
   2  11  -5  309.83   18.85
  -6   2  -4 1576.90   97.02
   6  -2   4 1545.53   97.20
   6   2   4 1585.24   97.18
   6  -2   4 1580.62   97.12
  -6  -2  -4 1482.30   96.92
   6  -2   4 1590.68   97.06
   6   2   4 1604.37   97.02
   4  19  -1 1371.01   89.76
   4 -19  -1 1387.31   89.37
  -4 -19   1 1439.42   89.64
   4 -19  -1 1482.67   90.52
  -4  19   1 1587.93   90.24
  -4 -19   1 1467.03   89.97
   7  11   1  182.06   12.81
  -7  11  -1  191.65   13.13
   7 -11   1  201.62   13.14
  -7 -11  -1  205.52   13.12
   7 -11   1  189.16   12.80
   7 -11   1  208.77   12.87
  -7 -11  -1  192.01   12.78
   4 -16  -3    4.44    2.37
   4 -16  -3    6.62    4.03
  -4 -16   3    3.85    1.84
   4  16  -3    5.72    2.33
  -4  16   3    3.08    3.12
  -4 -16   3    4.53    2.51
   4  16  -3    6.06    2.31
   7   3   3  238.50   16.37
   7  -3   3  248.10   16.21
   7  -3   3  280.98   15.95
   7  -3   3  241.35   15.49
  -1  19   3 1148.51   71.07
   1 -19  -3 1093.24   71.90
  -1 -19   3 1045.21   70.18
   1 -19  -3 1105.15   70.12
   1  19  -3 1197.48   70.00
  -1 -19   3 1105.37   70.17
  -4  19  -1  555.22   33.21
  -4 -19  -1  509.89   33.31
  -4 -19  -1  521.10   33.60
   4 -19   1  515.17   33.54
   4  19   1  477.80   34.38
  -1 -12   5   24.16    2.89
   1  12  -5   23.55    2.76
  -1 -12   5   27.36    2.91
   1 -12  -5   26.66    3.13
   1 -12  -5   26.87    6.85
   1 -12  -5   25.30    2.81
  -1  12   5   28.60    2.81
   1  12  -5   23.46    2.68
  -1  12   5   24.05    4.43
   4 -18  -2  408.87   28.62
  -4 -18   2  430.31   27.58
   4 -18  -2  443.63   27.41
  -4  18   2  433.63   28.29
  -8  -4  -1  859.32   53.20
  -8  -4  -1  897.01   53.34
   8   4   1  870.21   53.27
   8  -4   1  870.89   53.29
   8  -4   1  865.37   53.72
   8   4   1  889.28   53.86
   8  -4   1  816.40   52.92
   5  10  -4  618.57   36.91
   5 -10  -4  577.62   36.93
  -5 -10   4  591.81   36.87
   5  10  -4  598.17   36.89
   5 -10  -4  517.05   37.35
   5  10  -4  584.42   36.50
   5 -10  -4  555.36   36.75
  -5  10   4  585.14   36.42
  -5  10   4  585.09   37.22
   0   0  -6   28.95    2.48
   0   0  -6   28.28    2.93
   0   0   6   25.87    2.74
   0   0   6   26.48    2.99
  -1  22   0    5.57    3.23
   1 -22   0    7.26    3.06
   1  22   0    4.39    3.65
  -1 -22   0    3.82    3.01
   7  -9   2  356.44   21.90
   7  -9   2  348.96   21.91
   7   9   2  365.56   22.16
  -7  -9  -2  365.31   22.19
  -7  -9  -2  337.26   21.90
   7  -9   2  344.29   22.25
   7  -9   2  333.25   21.60
   3   9   5  494.27   29.94
   3  -9   5  478.27   29.93
   3  -9   5  444.03   29.40
  -3  -9  -5  448.78   29.45
   3   9   5  525.78   32.49
  -3  -9  -5  514.67   29.86
  -3   9  -5  506.72   29.91
  -1 -19  -3  785.23   49.26
  -1  19  -3  794.35   48.46
  -1 -19  -3  858.11   49.41
   1  19   3  897.76   50.75
   0  -1   6   44.32    3.56
   0   1  -6   44.73    3.43
   0   1   6   46.25    3.82
   0  -1   6   43.40    3.43
   0  -1  -6   48.03    3.93
   0  -1  -6   45.64    3.46
   0   1  -6   51.73    3.99
   0   1   6   43.45    3.96
   0   1   6   37.81    3.83
   7  -5  -3   13.00    1.91
   7   5  -3   15.00    2.50
   7  -5  -3   12.24    2.54
  -7   5   3   14.13    1.51
   7  -5  -3   13.03    2.91
  -7   5   3   16.89    2.89
  -7  -5   3   16.70    2.52
   7   5  -3   17.18    2.88
   7   5  -3   12.00    1.51
   5 -16   2 1068.38   66.03
  -5 -16  -2 1027.14   65.85
   5 -16   2 1038.11   65.83
  -5 -16  -2 1035.53   66.17
  -5  16  -2 1123.98   65.82
   5 -16   2 1011.25   65.98
   6  -3   4   56.45    4.17
   6   3   4   57.57    4.24
  -6  -3  -4   48.56    3.82
   6  -3   4   53.62    4.20
  -5 -14   3 3504.68  228.55
  -5  14   3 3728.19  229.35
   5  14  -3 4002.39  229.04
   6  -5  -4   15.75    2.24
  -6   5   4   17.85    2.88
  -6  -5   4   15.02    2.01
   6  -5  -4   17.51    2.77
   6   5  -4   15.93    2.70
   6  -5  -4   14.91    3.01
   6   5  -4   20.83    2.95
  -6   5   4   16.54    1.89
   6   5  -4   16.45    1.96
  -1  12  -5 1528.60   95.54
  -1 -12  -5 1573.00   95.46
  -1  12  -5 1560.40   95.62
   1 -12   5 1498.10   95.40
   1  12   5 1378.81   96.77
   1  12   5 1551.25   95.59
  -1 -12  -5 1571.48   95.72
  -2  11  -5   73.58    5.54
   2  11   5   70.19    8.31
  -2 -11  -5   76.46    5.62
   2 -11   5   69.82    5.13
   2 -11   5   74.30    5.66
  -2 -11  -5   75.05    5.19
  -8  -6   0  199.54   13.11
   8  -6   0  199.91   13.16
   8  -6   0  198.53   13.44
   8   6   0  184.32   13.01
  -8  -6   0  213.76   13.05
  -6 -15   1   24.20    2.19
   6  15  -1   21.04    2.97
   6 -15  -1   20.13    3.66
  -6 -15   1   30.98    3.34
  -6  15   1   22.65    3.54
   6 -15  -1   21.84    3.39
   8   5  -1 2493.03  150.81
  -8   5   1 2467.50  151.18
   8  -5  -1 2424.85  151.09
   8  -5  -1 2292.79  150.38
   8  -5  -1 2566.02  150.91
  -8  -5   1 2504.72  150.85
   8   5  -1 2473.61  151.20
   0  -2  -6  836.91   52.44
   0  -2  -6  848.86   52.78
   0   2   6  840.08   52.77
   0   2  -6  830.60   52.76
   0   2   6  855.79   52.78
   0   2   6  846.91   52.84
   0   2  -6  860.12   52.44
   0  -2   6  841.98   52.44
   0  -2   6  815.04   52.41
  -7 -12   0    4.15    2.49
  -7 -12   0    5.30    2.05
   7 -12   0    3.79    2.47
   7 -12   0    3.25    2.04
  -7  12   0    4.46    2.47
   7  12   0    2.31    1.75
   0 -21   2    3.65    3.00
   0  21  -2    0.35    2.31
   0  21   2    0.84    4.07
   0 -21   2    2.79    2.52
   0 -21  -2    0.86    2.76
   0 -21  -2    2.01    2.43
  -4  18  -2    5.78    1.82
  -4 -18  -2    4.10    2.72
  -4 -18  -2    9.35    2.55
   4 -18   2    4.83    2.64
   4 -18   2    7.56    2.84
   4  18   2    7.61    4.78
   4 -18   2    4.67    2.52
   6 -11  -3  161.50   10.62
  -6 -11   3  155.30   10.74
   6  11  -3  185.78   11.08
  -6  11   3  149.34    9.97
   1   0  -6 2978.22  204.27
  -1   0   6 3216.30  202.95
  -1   0   6 3368.02  203.05
   1   0  -6 3353.94  202.97
   7  -4   3  153.49    9.70
  -7  -4  -3  136.91    9.72
  -7  -4  -3  168.34    9.84
   7  -4   3  156.54   10.44
   7  -4   3  183.72   10.17
  -7  -4  -3  152.66   10.19
  -4 -13   4  622.63   38.79
   4 -13  -4  601.28   38.79
   4 -13  -4  596.27   39.64
   4  13  -4  625.77   38.62
  -4  13   4  581.97   39.26
   4  13  -4  645.52   38.75
  -4  13   4  599.65   38.33
   4 -13  -4  613.26   38.89
  -4 -16  -3  422.31   26.46
  -4 -16  -3  400.03   26.61
   4 -16   3  421.91   26.81
  -4 -16  -3  443.44   26.97
   4 -16   3  383.40   26.34
   4 -16   3  450.46   26.83
   1   1  -6  238.22   15.06
  -1   1   6  239.18   15.21
  -1  -1   6  231.76   15.06
  -1  -1   6  238.91   15.07
  -1  -1   6  209.81   15.29
  -1   1   6  239.80   15.33
   1  -1  -6  218.00   17.10
   1  -1  -6  238.01   15.06
   1   1  -6  219.70   16.62
   0  22   1  283.52   20.15
   0 -22   1  303.52   19.71
   0 -22  -1  304.58   19.70
   0  22  -1  287.22   19.68
   0 -22  -1  294.59   19.46
   4   6   5  326.68   23.55
   4  -6   5  293.93   21.11
  -4  -6  -5  318.18   20.69
   4  -6   5  329.47   20.38
  -4   6  -5  332.83   20.73
   4   6   5  327.33   20.84
   4  -6   5  326.90   20.81
   4  -7  -5  655.76   42.61
  -4  -7   5  607.84   41.64
   4   7  -5  712.72   41.91
  -4   7   5  667.47   41.59
   4   7  -5  692.87   41.80
  -4   7   5  658.40   42.06
   4  -7  -5  645.56   41.76
  -4  -7   5  644.31   41.76
   4  -7  -5  668.68   41.83
   4   7  -5  677.37   41.63
  -6 -15  -1    5.64    2.75
   6 -15   1    5.22    2.45
  -6  15  -1    5.27    2.17
  -6 -15  -1    5.47    1.95
   6  15   1    2.61    2.25
   6 -15   1    3.28    0.69
  -8  -5  -1  240.79   15.05
   8  -5   1  222.18   14.64
   8   5   1  236.00   14.99
   8  -5   1  227.23   15.43
  -8  -5  -1  239.82   14.96
   8  -5   1  238.44   15.03
   8   5   1  241.77   15.63
   6  -4   4  774.78   47.02
   6   4   4  784.16   47.14
  -6  -4  -4  720.61   46.80
   6  -4   4  745.55   47.06
   0   3   6  345.62   22.54
   0  -3   6  337.36   22.05
   0  -3  -6  353.67   22.50
   0  -3  -6  357.41   22.16
   0   3   6  357.39   22.61
   0   3  -6  361.13   22.52
   0   3   6  355.35   22.49
   0  -3   6  335.23   22.12
   0   3  -6  359.06   22.14
  -1   0  -6  817.01   49.19
  -1   0  -6  794.17   49.63
   1   0   6  790.43   49.51
   1   0   6  713.81   49.57
   1   0   6  812.60   49.70
  -1  -2   6 2890.61  176.25
   1  -2  -6 2884.57  176.31
  -1  -2   6 2776.19  176.28
   1   2  -6 3002.00  176.31
   1   2  -6 2761.19  177.41
  -1   2   6 2900.70  176.49
   1  -2  -6 2526.34  177.81
  -1  -2   6 2722.27  176.52
  -1   2   6 2840.15  176.53
  -2 -16   4   13.67    2.51
   2  16  -4   11.47    2.39
   2 -16  -4   10.24    5.43
   2  16  -4   14.12    2.51
   2 -16  -4   18.27    2.86
  -2 -16   4   10.86    2.56
  -2  16   4   10.87    1.87
   2  16  -4   13.21    1.73
   3 -10  -5   69.21    7.54
   3  10  -5   74.81    5.60
   3 -10  -5   75.08    5.87
   3  10  -5   73.86    5.59
  -3  10   5   83.97    5.60
  -3 -10   5   73.31    5.77
  -3  10   5   72.10    6.39
   3  10  -5   74.47    5.76
   3 -10  -5   80.12    5.88
   1   1   6  566.53   35.63
  -1  -1  -6  568.62   35.12
   1  -1   6  555.35   35.59
  -1  -1  -6  584.96   35.60
  -1   1  -6  555.28   35.11
   1  -1   6  569.72   35.64
   1   1   6  566.70   35.58
  -1   1  -6  571.92   35.58
   1  -1   6  535.35   35.31
  -7 -10   2  909.90   58.85
   7 -10  -2  975.88   59.56
   7 -10  -2  927.64   59.75
   7  10  -2 1010.50   59.82
   7  10  -2  999.86   59.47
  -7 -10   2  923.94   59.45
  -7  10   2  989.01   59.87
  -1 -21   2   66.65    6.17
  -1  21   2   89.60    7.42
   1 -21  -2   60.67    5.77
  -1 -21   2   71.70    6.04
   1 -21  -2   75.20    8.57
   1  21  -2   86.35    6.35
   5 -14   3  649.35   39.44
   5 -14   3  648.76   39.55
   5  14   3  558.14   41.04
  -5 -14  -3  616.10   39.10
   5 -14   3  594.57   39.10
  -5 -14  -3  665.40   39.67
  -5 -14  -3  623.99   39.22
   5 -18   0 1798.27  102.16
   5 -18   0 1483.55  101.06
  -5  18   0 1831.54  101.98
  -5 -18   0 1790.36  101.83
   5  18   0 1610.54  101.68
   7  -6  -3  165.62   11.09
   7  -6  -3  159.17   10.63
   7   6  -3  165.01   11.24
   7   6  -3  169.56   11.06
   7   6  -3  156.40   10.34
   7  -6  -3  153.80   11.29
  -7   6   3  157.57   11.33
  -7  -6   3  158.54   10.99
  -7   6   3  164.37   10.30
   1  21   2 3099.51  174.79
  -1  21  -2 2917.79  173.30
  -1 -21  -2 3292.45  173.91
   1 -21   2 3162.75  173.87
   1 -21   2 2559.50  173.61
   5  10   4  217.13   14.23
   5 -10   4  207.26   14.07
  -5 -10  -4  205.37   13.68
   5 -10   4  217.49   13.78
   5  10   4  210.59   16.67
   5 -10   4  225.06   13.69
  -5 -10  -4  222.93   14.31
  -3 -15   4  689.24   42.21
   3 -15  -4  668.70   43.74
  -3 -15   4  687.79   42.32
   3 -15  -4  664.47   42.47
   3  15  -4  666.70   42.22
  -3  15   4  540.88   42.71
   3 -15  -4  710.17   42.49
   3  15  -4  706.08   41.99
  -3  15   4  649.60   41.89
   1  -2   6  224.90   14.70
  -1   2  -6  222.62   14.20
   1  -2   6  230.18   14.77
   1  -2   6  216.46   14.33
   1   2   6  226.67   14.75
  -1  -2  -6  215.95   14.18
   1   2   6  227.37   14.85
  -1  -2  -6  223.15   14.67
  -1   2  -6  235.27   14.70
   1  22  -1   32.29    4.58
  -1  22   1   32.07    4.86
   1 -22  -1   30.76    3.48
   6  -6  -4  244.04   17.20
  -6   6   4  262.52   16.35
   6   6  -4  254.38   16.94
  -6   6   4  256.89   17.05
  -6  -6   4  248.23   16.43
   6   6  -4  273.47   16.89
   6  -6  -4  238.26   16.84
   6   6  -4  266.47   16.39
   6  -6  -4  248.36   16.56
  -6 -14   2  509.55   33.07
   6  14  -2  563.22   33.43
   6 -14  -2  547.84   33.22
   6 -14  -2  516.44   33.54
   6  14  -2  503.21   32.97
  -6  14   2  545.55   33.54
  -6 -14   2  498.35   32.54
  -1 -22  -1  405.85   26.53
   1 -22   1  431.54   26.60
   1  22   1  384.51   27.12
  -1 -22  -1  412.13   26.48
  -1  22  -1  396.05   26.37
   1  -3  -6  447.87   28.17
   1  -3  -6  413.81   30.20
  -1   3   6  440.56   28.37
  -1  -3   6  440.99   28.43
  -1  -3   6  457.66   28.04
   1   3  -6  432.90   29.20
  -1   3   6  454.56   28.43
  -1  -3   6  422.74   28.12
   1   3  -6  463.31   28.15
  -2 -16  -4  144.83   10.07
   2 -16   4  146.18    9.94
   2  16   4  150.25   12.39
  -2 -16  -4  135.38    9.79
   2 -16   4  133.76    9.75
  -2 -16  -4  148.31   10.18
   3  21   0 1029.36   74.37
  -3  21   0 1135.12   73.72
  -3 -21   0 1082.41   73.70
   3 -21   0 1052.79   74.25
   7  -5   3    0.62    1.69
  -7  -5  -3    2.14    1.37
  -7  -5  -3    1.06    0.80
  -7  -5  -3    1.06    0.75
   7  -5   3    1.01    0.71
   7  -5   3    2.52    1.19
   8   6  -1   13.30    2.35
  -8  -6   1   12.08    2.37
   8  -6  -1   13.85    2.82
   8   6  -1   17.54    3.06
   8  -6  -1   13.70    2.55
  -8   6   1   12.86    2.85
   8  -6  -1   11.01    1.62
   7 -12  -1  998.53   59.38
   7  12  -1  978.87   59.70
  -7 -12   1  914.76   59.22
   7 -12  -1  945.64   59.57
   7  12  -1  896.79   59.13
  -7  12   1  968.51   59.62
   4  13   4   37.33    3.46
   4 -13   4   30.40    2.59
   4 -13   4   39.93    3.52
  -4 -13  -4   42.86    3.53
   4 -13   4   42.29    3.32
   4  13   4   34.92    6.93
  -4 -13  -4   40.01    3.29
  -4 -13  -4   36.18    3.67
   0   4   6  326.39   20.92
   0   4  -6  305.93   20.84
   0   4  -6  329.48   20.57
   0  -4   6  324.47   20.42
   0  -4   6  310.41   20.56
   0  -4  -6  337.37   20.61
   0   4   6  338.59   21.17
   0 -17   4   30.19    3.50
   0  17   4   28.65    5.60
   0  17   4   31.82    3.05
   0 -17   4   32.82    3.46
   0 -17  -4   30.06    3.51
   0  17  -4   28.17    3.44
   6 -11   3  254.26   16.95
   6 -11   3  262.74   16.70
   6 -11   3  253.80   16.67
  -6 -11  -3  276.80   17.25
   6 -11   3  272.23   16.96
   6 -11   3  292.40   17.24
  -6 -11  -3  251.08   16.71
   8  -7   0  781.02   49.03
  -8   7   0  796.41   49.12
   8  -7   0  779.07   48.74
   8   7   0  751.55   48.63
  -8  -7   0  726.84   48.68
  -8  -7   0  838.75   48.73
   8   0  -2  665.32   41.90
   8   0  -2  655.24   41.26
  -8   0   2  693.04   41.92
   8   0  -2  659.22   42.13
   3 -18  -3  996.05   68.28
   3 -18  -3 1103.39   66.89
  -3 -18   3 1076.54   66.98
   3  18  -3 1151.23   66.96
  -3  18   3 1002.89   67.64
   3  18  -3 1011.13   66.97
  -3 -18   3 1069.38   67.19
  -6  -5  -4  651.97   42.57
   6  -5   4  694.10   42.77
   6   5   4  709.51   42.93
   6  -5   4  694.83   42.83
  -8   1   2   40.63    3.96
   8   1  -2   41.70    2.89
   8   1  -2   42.99    4.17
   8  -1  -2   39.89    3.92
  -8  -1   2   38.36    3.93
   8  -1  -2   44.44    4.24
   8   1  -2   39.82    3.92
   1  -3   6   67.57    5.23
  -1  -3  -6   64.55    4.61
   1   3   6   74.00    5.67
   1   3   6   69.86    5.30
  -1   3  -6   67.93    4.64
  -1  -3  -6   67.15    5.17
   1  -3   6   62.83    4.65
   1  -3   6   66.35    4.62
  -1   3  -6   66.61    5.12
   0 -13   5    4.16    1.85
   0 -13   5    5.30    2.15
   0  13   5    4.61    3.91
   0 -13  -5    1.39    6.59
   0  13  -5    3.62    1.82
   0 -13  -5    4.15    1.90
   0  13   5    5.10    1.79
   0 -13  -5    6.81    2.25
   7 -10   2   79.01    5.24
   7  10   2   82.30    5.67
   7 -10   2   76.57    5.62
   7 -10   2   68.26    4.74
  -7 -10  -2   76.53    5.25
   7 -10   2   75.80    5.20
  -7 -10  -2   82.85    5.63
  -7 -10  -2   70.48    4.62
  -3 -10  -5  625.26   35.67
  -3 -10  -5  555.87   35.27
   3 -10   5  580.44   35.75
   3  10   5  593.92   38.07
   3 -10   5  525.04   35.21
   3  10   5  565.85   35.68
  -3  10  -5  591.11   35.70
   2  19  -3  125.42    9.45
  -2 -19   3  144.47    9.56
   2  19  -3  125.59    9.65
  -2 -19   3  135.48    9.71
  -2  19   3  133.56   10.53
   2 -19  -3  142.92    9.39
   2 -19  -3  117.43   11.43
   2  12  -5   27.29    2.91
   2 -12  -5   21.40    5.97
   2 -12  -5   28.73    3.03
  -2  12   5   26.80    4.20
  -2 -12   5   27.28    2.91
   2  12  -5   24.27    2.40
   2  12  -5   27.99    2.87
  -2  12   5   25.01    2.70
   8  -6   1   45.80    3.68
   8   6   1   43.15    4.43
   8  -6   1   47.23    4.32
   8   6   1   46.16    3.63
  -8  -6  -1   47.35    3.71
   8  -6   1   42.02    3.22
  -8  -6  -1   49.56    3.64
  -7  12  -1  430.35   26.91
   7  12   1  371.15   26.52
   7 -12   1  450.38   26.68
  -7 -12  -1  431.77   26.87
   7 -12   1  429.84   26.87
  -7 -12  -1  394.31   26.49
   7 -12   1  436.13   26.59
  -4   7  -5  452.35   26.08
   4   7   5  438.16   28.90
  -4  -7  -5  403.67   25.47
  -4  -7  -5  433.44   26.04
   4   7   5  431.96   26.16
   4  -7   5  437.77   25.63
   4  -7   5  439.03   26.14
   4  -7   5  391.32   26.15
  -4  -7  -5  382.68   25.45
   3  15   4  809.53   51.88
  -3 -15  -4  757.94   49.65
  -3 -15  -4  856.11   49.92
   3 -15   4  798.35   49.85
   3 -15   4  764.10   49.61
   5 -11  -4   64.45    5.20
   5 -11  -4   61.49    4.96
  -5 -11   4   61.43    5.09
  -5  11   4   58.31    4.43
  -5  11   4   64.62    5.59
   5 -11  -4   59.91    6.10
   5  11  -4   63.22    5.08
   5  11  -4   58.25    4.58
   5  11  -4   67.01    5.12
   8   2  -2  623.81   37.88
   8   2  -2  595.87   38.10
  -8  -2   2  645.73   37.90
   8  -2  -2  580.16   38.04
  -8   2   2  622.15   37.87
   8   2  -2  572.25   37.13
   8  -2  -2  637.65   37.93
   5   0  -5   -0.39    2.11
   5   0  -5    2.79    1.69
   5   0  -5    3.56    2.60
  -5   0   5    0.33    1.99
  -5   0   5   -0.53    2.09
  -6  14  -2   40.24    3.65
  -6 -14  -2   35.88    2.90
   6 -14   2   34.99    3.50
  -6 -14  -2   43.91    3.96
   6 -14   2   42.58    3.66
  -6 -14  -2   35.20    3.38
  -1  -4   6  775.47   49.72
   1   4  -6  796.08   50.55
  -1   4   6  815.26   50.10
   1  -4  -6  730.58   51.73
   1   4  -6  802.34   49.72
   1  -4  -6  803.46   49.77
  -1  -4   6  813.98   49.57
  -1   4   6  804.79   49.96
  -1  -4   6  759.08   49.98
  -2 -22   0  294.99   19.35
  -2  22   0  281.18   19.34
   2  22   0  272.93   19.98
   2 -22   0  233.91   20.04
   2 -22   0  278.47   19.20
   1 -17  -4 1135.04   57.04
  -1  17   4 1060.62   56.58
   1  17  -4  862.16   55.96
  -1 -17   4 1123.29   57.04
  -1 -17   4 1144.02   57.06
   1 -17  -4 1031.43   59.36
   1  17  -4 1040.02   56.81
   1  17  -4  794.23   55.88
  -5  -1   5  240.35   16.95
   5   1  -5  267.38   16.83
   5   1  -5  257.71   17.00
  -5  -1   5  258.43   17.02
   5  -1  -5  261.64   16.83
  -5   1   5  269.86   17.02
  -5   1   5  264.69   17.11
   5   1  -5  257.03   17.37
   5  -1  -5  256.76   17.47
   5  -1  -5  258.67   17.06
   4   8  -5   20.71    2.42
   4   8  -5   20.43    2.84
   4  -8  -5   19.94    4.40
  -4  -8   5   20.09    2.67
  -4  -8   5   20.75    2.47
   4   8  -5   21.06    2.91
  -4   8   5   19.31    3.13
   4  -8  -5   20.12    2.67
  -4   8   5   20.55    2.30
   4  -8  -5   18.03    2.79
  -6  16   0  117.16    8.24
   6 -16   0  113.61    8.07
  -6 -16   0  105.73    7.91
  -6 -16   0  111.12    7.33
   6 -16   0  109.35    8.26
   6  16   0  101.92    7.82
  -3 -18  -3  615.58   35.54
   3 -18   3  539.27   35.38
  -3  18  -3  571.71   34.66
   3 -18   3  474.74   35.29
   2  19   3  384.16   24.62
  -2  19  -3  375.24   22.12
  -2 -19  -3  409.45   23.22
   2 -19   3  291.91   22.82
  -2 -19  -3  355.21   23.04
   2 -19   3  289.79   22.80
   4 -20   0 1440.92   90.28
  -4 -20   0 1381.78   89.81
   4  20   0 1346.75   90.61
  -4  20   0 1510.92   89.90
   4 -20   0 1453.81   89.32
   5  18  -1   44.84    4.40
   5 -18  -1   46.78    3.64
  -5  18   1   59.44    5.13
   5 -18  -1   58.71    5.57
  -5 -18   1   50.40    4.02
  -5 -18   1   50.53    4.70
   1  13  -5   39.32    3.78
  -1  13   5   47.85    5.49
  -1 -13   5   43.94    4.02
   1 -13  -5   43.76    3.93
  -1 -13   5   44.45    3.92
  -1  13   5   42.25    3.78
   1 -13  -5   47.40    4.20
   1  13  -5   46.60    3.89
   1 -13  -5   45.12    8.04
  -1 -17  -4    8.13    2.57
   1 -17   4    6.82    2.49
   1  17   4   11.64    5.09
  -1 -17  -4    5.72    2.32
  -2   0   6 5232.45  337.95
  -2   0   6 5360.26  338.16
  -2   0   6 5531.50  338.00
   2   0  -6 5671.43  339.30
   2   0  -6 5476.95  337.96
   2   0  -6 5668.53  338.16
   0   5   6    3.49    1.90
   0  -5  -6    1.23    1.38
   0  -5   6   -0.05    1.38
   0   5  -6    2.20    1.32
   0  -5   6    0.64    1.00
   0   5   6   -0.29    2.52
   1  -4   6   47.60    3.55
   1   4   6   50.29    4.83
   1   4   6   49.41    4.22
  -1   4  -6   50.87    4.14
   1  -4   6   49.96    4.19
   1  -4   6   47.54    3.47
  -1  -4  -6   46.85    4.08
  -1  -4  -6   48.87    3.58
  -1   4  -6   49.83    3.61
  -7  -7   3   27.52    3.16
   7  -7  -3   28.73    3.57
   7   7  -3   29.60    3.25
   7  -7  -3   24.97    2.55
   7   7  -3   23.94    3.31
   7   7  -3   26.59    2.18
  -7  -7   3   23.97    2.26
   7  -7  -3   26.46    3.19
  -7   7   3   25.37    2.04
  -5  -2   5    1.66    1.60
  -5   2   5    2.30    2.12
  -5  -2   5    0.77    1.94
   5  -2  -5    1.27    2.13
  -5  -2   5    1.27    1.84
   5   2  -5    0.85    2.07
   5   2  -5    0.90    1.68
   5   2  -5    0.71    2.68
   5  -2  -5    1.74    2.73
  -5   2   5    1.23    2.10
  -7  -6  -3  153.39    9.91
   7  -6   3  143.61    9.63
  -7  -6  -3  152.34    9.40
   7  -6   3  156.65   10.06
  -7  -6  -3  142.70    9.45
   7  -6   3  163.11    9.68
   7  -6   3  139.42    9.37
   2 -12   5    1.70    1.50
   2  12   5   -3.49    5.22
  -2 -12  -5    2.25    1.87
   2  12   5    0.99    1.71
  -2 -12  -5    2.85    1.54
   2 -12   5    2.10    1.90
   2  -1  -6   23.11    2.99
   2   1  -6   28.09    3.15
  -2  -1   6   27.14    3.16
  -2  -1   6   20.32    2.93
  -2  -1   6   29.27    2.86
   2  -1  -6   38.82    5.92
   2   1  -6   21.26    2.98
   2  -1  -6   32.33    3.12
  -2   1   6   32.96    3.01
  -2   1   6   25.62    2.85
   2   1  -6   30.84    5.35
  -2   1   6   30.95    3.27
   3  20  -2   24.79    3.40
  -3 -20   2   32.37    3.35
   3 -20  -2   24.11    2.87
  -3  20   2   32.28    4.57
   3 -20  -2   22.40    5.53
   3  20  -2   28.89    4.53
   8   3  -2 1884.99  123.77
   8   3  -2 2155.36  124.53
  -8  -3   2 2150.69  124.53
  -8   3   2 2103.98  124.53
   8  -3  -2 2194.69  124.59
   8   3  -2 2023.27  124.74
  -6   7   4   67.87    5.97
   6  -7  -4   69.21    5.38
   6   7  -4   73.30    5.14
   6   7  -4   81.85    5.88
  -6  -7   4   68.51    5.21
   6  -7  -4   73.91    6.32
  -6   7   4   74.59    5.09
   6   7  -4   72.33    5.86
   6  -7  -4   69.82    5.78
  -3 -21   1 1094.69   70.68
   3  21  -1 1122.30   71.31
   3 -21  -1 1175.34   71.72
  -3  21   1 1259.79   71.05
   3 -21  -1  948.95   70.09
  -3 -21   1 1343.49   70.69
   8   0   2  404.12   25.26
   8   0   2  386.93   24.58
  -5  18  -1    3.11    2.09
  -5 -18  -1    1.43    2.39
  -5 -18  -1    4.71    2.83
   5 -18   1    6.16    2.69
   8   7  -1   53.53    4.58
  -8   7   1   59.23    5.13
  -8  -7   1   54.24    4.61
   8  -7  -1   53.38    4.95
   8   7  -1   53.94    5.11
   8  -7  -1   59.44    4.73
   1  13   5  479.76   29.91
   1 -13   5  481.66   29.75
   1  13   5  453.37   31.46
  -1 -13  -5  496.24   30.09
  -1 -13  -5  461.47   29.78
  -1  13  -5  443.42   29.87
  -6 -12   3  152.75   10.17
  -6  12   3  138.49    9.30
   6  12  -3  172.92   10.48
   6 -12  -3  141.36   10.21
   8  -1   2  468.92   29.13
   8   1   2  482.83   29.81
   8  -1   2  450.30   28.88
   8   1   2  490.44   29.16
   8  -1   2  483.04   29.78
   5 -17  -2    2.86    3.69
  -5  17   2    3.93    2.95
   5 -17  -2    3.07    2.55
  -5 -17   2    5.56    1.71
   5  17  -2    5.74    2.40
  -5 -17   2    6.21    2.48
   6  -6   4 1489.33   89.48
   6  -6   4 1451.18   89.42
   6   6   4 1472.76   89.60
  -6  -6  -4 1376.91   89.25
   2   2  -6 5294.01  317.90
   2   2  -6 5284.99  317.74
  -2   2   6 5063.27  317.91
   2  -2  -6 5157.49  319.18
  -2   2   6 5160.91  317.85
  -2  -2   6 5000.95  317.70
   2  -2  -6 5130.27  317.74
  -2  -2   6 4974.56  317.89
  -2   2   6 5079.64  317.85
  -2  -2   6 5219.77  317.66
   2   2  -6 5020.69  318.69
   2  -2  -6 5154.87  317.88
   3 -21   1 2193.28  125.01
  -3  21  -1 1936.76  124.64
   3 -21   1 1779.16  125.17
   3  21   1 1808.04  125.74
  -3 -21  -1 2212.54  125.17
  -3 -21  -1 2035.19  124.91
  -7  13   0  901.78   50.23
   7 -13   0  927.81   49.93
  -7 -13   0  859.12   49.78
   7  13   0  824.40   49.70
  -7 -13   0  721.91   49.02
   7 -13   0  886.95   50.18
  -7 -13   0  876.57   50.21
   3 -20   2  510.14   38.25
  -3  20  -2  595.26   37.82
  -3 -20  -2  661.37   38.47
   3 -20   2  555.86   38.42
   3  20   2  566.26   39.58
   3 -20   2  730.35   38.58
  -5  -3   5  121.54    8.62
   5   3  -5  124.33    8.66
   5  -3  -5  128.52    9.29
   5   3  -5  128.15    8.44
  -5  -3   5  126.03    8.66
  -5   3   5  116.24    8.73
   5  -3  -5  121.13    8.71
   5   3  -5  124.39    8.99
  -5   3   5  121.54    8.66
  -5  -3   5  115.83    8.40
   1  -5  -6    7.61    1.82
  -1  -5   6    7.12    1.80
  -1   5   6   11.89    2.75
  -1  -5   6    8.49    2.20
  -1   5   6   10.21    2.20
   1   5  -6   13.33    1.94
   1   5  -6    5.53    3.16
   1  -5  -6    7.45    6.26
  -1  -5   6    7.56    1.45
  -3  11   5    3.78    2.88
   3  11  -5    8.08    1.97
  -3  11   5    5.59    1.73
   3  11  -5    5.40    1.78
   3  11  -5    5.60    2.20
   3 -11  -5    8.44    2.17
   3 -11  -5    4.40    2.16
  -3 -11   5    4.08    2.05
   3 -11  -5   -0.79    4.42
   5  15  -3   26.35    3.33
  -5  15   3   23.72    3.87
  -5 -15   3   22.05    2.55
   5 -15  -3   23.93    4.35
  -7  11   2  240.08   15.00
  -7 -11   2  203.83   13.79
   7 -11  -2  228.56   14.60
   7 -11  -2  216.35   14.87
  -7 -11   2  224.25   14.54
   7  11  -2  231.03   14.91
   7  11  -2  216.35   14.45
   8  -2   2  258.73   16.17
   8   2   2  263.92   16.41
   8   2   2  260.96   17.09
  -8  -2  -2  251.44   16.37
   8  -2   2  251.83   16.35
  -8  -2  -2  265.87   16.45
   8  -2   2  257.41   16.97
  -4 -17   3  176.25   12.66
  -4  17   3  188.99   13.27
  -4 -17   3  175.63   12.29
   4  17  -3  181.03   12.47
   4 -17  -3  172.88   13.78
   4  17  -3  204.56   12.61
   4 -17  -3  193.98   12.88
  -8   8   0  258.75   17.51
   8  -8   0  270.59   17.14
   8   8   0  246.53   16.98
   8   8   0  265.43   17.61
   8  -8   0  260.42   17.40
  -8  -8   0  252.94   17.06
  -8  -8   0  293.12   17.19
   0 -20   3  382.71   25.84
   0  20  -3  419.86   25.25
   0  20   3  461.11   27.23
   0 -20   3  341.84   25.75
   0 -20  -3  405.36   25.85
  -2  21   2  783.48   42.58
  -2 -21   2  644.46   41.59
  -2 -21   2  612.22   41.73
   2  21  -2  699.99   42.10
   2 -21  -2  596.05   41.37
   2 -21  -2  716.65   43.46
  -2   0  -6  403.05   25.14
   2   0   6  409.86   25.81
   2   0   6  403.03   25.77
   2   0   6  390.05   25.72
  -2   0  -6  406.35   25.70
   4  14  -4  392.63   24.94
  -4  14   4  386.95   24.50
   4 -14  -4  401.31   25.15
   4 -14  -4  384.12   25.05
   4  14  -4  413.34   24.86
   4 -14  -4  362.32   25.98
  -4  14   4  361.43   25.47
  -4 -14   4  371.13   24.73
  -4 -14   4  398.27   25.03
   8   7   1   12.00    2.90
   8   7   1    9.15    1.88
   8  -7   1   10.92    1.82
  -8  -7  -1    9.76    1.89
   8  -7   1   10.00    2.39
   8  -7   1   10.37    1.34
  -8  -7  -1   12.96    1.89
   8   4  -2 3501.56  208.74
   8  -4  -2 3512.32  208.79
   8   4  -2 3263.14  207.99
  -8  -4   2 3491.73  208.72
   8   4  -2 3354.21  208.96
   8  -4  -2 3425.37  208.26
  -2  -1  -6    0.86    0.88
  -2   1  -6    0.85    0.89
   2  -1   6    1.49    1.75
   2  -1   6    2.45    1.95
   2  -1   6    3.01    1.90
  -2  -1  -6    2.32    1.79
   2   1   6    2.22    1.83
  -2   1  -6    2.50    1.82
   2   1   6    2.92    2.51
   2   1   6    4.10    1.94
   5 -11   4 1336.51   82.64
   5 -11   4 1379.25   82.30
  -5 -11  -4 1355.60   82.84
   5  11   4 1359.03   82.74
   5 -11   4 1283.34   82.26
  -5 -11  -4 1287.47   82.28
   5  11   4 1295.12   84.83
   2   3  -6  297.38   19.43
  -2  -3   6  294.30   19.60
   2  -3  -6  312.32   21.47
  -2   3   6  317.08   19.67
  -2  -3   6  285.27   19.36
   2   3  -6  299.50   19.58
   2  -3  -6  310.52   19.47
  -2   3   6  298.18   19.56
   2   3  -6  293.37   20.45
  -2  -3   6  314.77   19.31
   1   5   6  167.79   11.30
  -1   5  -6  164.98   10.56
   1  -5   6  159.53   10.64
   1  -5   6  145.88    9.85
  -1   5  -6  168.91   10.14
  -1  -5  -6  159.06   10.12
   1  -5   6  147.16   10.06
   2 -21   2    8.10    3.02
  -2  21  -2    3.35    1.99
  -2 -21  -2    2.97    3.04
  -2 -21  -2    1.85    2.78
   2  21   2    3.38    4.52
   2 -22  -1 3197.50  202.29
   2 -22  -1 3051.47  200.82
  -2  22   1 3555.63  201.63
   2  22  -1 3301.39  201.68
   6  16  -1 2733.73  175.77
   6 -16  -1 3085.36  176.09
  -6  16   1 2905.39  176.23
   6 -16  -1 2907.52  176.31
  -6 -16   1 2763.54  175.38
  -6 -16   1 2770.53  175.89
   5 -17   2  911.82   60.50
   5 -17   2  962.41   60.38
  -5  17  -2 1061.58   60.34
   5  17   2  822.75   61.66
  -5 -17  -2  949.37   60.36
  -5 -17  -2  933.97   60.69
   5 -17   2 1005.34   60.59
  -4  -8  -5    5.81    0.87
  -4  -8  -5    6.21    1.04
   4  -8   5    5.37    0.97
   4   8   5    6.65    6.56
   4  -8   5    4.63    0.67
   4  -8   5    4.52    1.86
   4   8   5    6.65    1.94
  -4   8  -5    7.13    1.72
   2 -22   1  329.34   20.31
  -2 -22  -1  312.84   20.33
   2  22   1  279.72   21.17
  -2  22  -1  276.97   19.92
  -2 -22  -1  326.06   20.35
  -4  20   1  945.08   55.01
   4 -20  -1  930.57   55.57
   4  20  -1  824.66   54.56
   4 -20  -1  819.52   54.12
  -4 -20   1  884.84   54.45
  -4 -20   1  878.98   54.75
   0   6   6  268.90   16.56
   0   6   6  259.36   17.03
   0   6  -6  261.00   16.20
   0  -6   6  247.21   16.17
   0  -6   6  244.32   15.83
   0  -6  -6  256.26   16.23
   8  -3   2  171.75   11.39
   8   3   2  187.87   12.23
   8   3   2  188.00   11.50
  -8  -3  -2  173.40   11.43
  -8  -3  -2  170.03   11.50
   8  -3   2  188.36   12.10
   2  -2   6   49.43    4.35
   2  -2   6   49.98    4.09
   2   2   6   51.05    4.97
   2   2   6   49.63    4.35
  -2   2  -6   52.86    4.29
   2   2   6   49.52    4.41
  -2  -2  -6   53.21    3.61
  -2   2  -6   57.64    3.69
  -2  -2  -6   52.96    4.31
   2  -2   6   48.74    4.37
   4 -19  -2 1260.75   83.07
  -4  19   2 1329.55   82.70
   4 -19  -2 1336.56   81.83
  -4 -19   2 1301.03   82.00
   5   0   5    1.16    1.75
   5   0   5    1.29    1.66
  -5   0  -5    1.58    1.31
   5   0   5    4.39    6.35
  -5  -4   5  489.43   31.26
   5  -4  -5  477.57   31.33
  -5  -4   5  476.94   31.29
  -5  -4   5  458.30   31.10
   5   4  -5  513.68   31.13
  -5   4   5  481.88   31.44
   5  -4  -5  483.17   31.87
   5   4  -5  532.04   31.63
  -5   4   5  490.71   31.06
   5   4  -5  522.96   31.36
   1 -20  -3   97.05   10.29
  -1 -20   3  102.02    7.71
  -1 -20   3   89.82    7.84
  -1  20   3  109.95    9.07
   1  20  -3  112.95    7.51
   1 -20  -3   99.96    7.69
   0  23   0    2.36    3.54
   5  -1   5  341.60   25.56
   5   1   5  368.96   25.91
  -5   1  -5  373.53   23.29
   5   1   5  372.24   23.48
   5   1   5  370.83   23.41
  -5  -1  -5  350.65   23.27
   5  -1   5  370.40   23.44
   5  -1   5  373.93   23.44
   6  16   1   11.79    2.85
   6 -16   1   12.02    1.29
  -6  16  -1   21.43    2.85
  -6 -16  -1   18.71    2.67
   6 -16   1   19.21    2.93
  -6 -16  -1   15.13    3.10
   4 -20   1    8.75    3.61
  -4  20  -1   12.44    2.53
  -4 -20  -1   13.70    3.15
   4  20   1   10.43    4.99
  -7  -7  -3    3.63    0.89
  -7  -7  -3    4.66    1.11
   7  -7   3    5.84    1.87
   7  -7   3    4.64    1.33
   7  -7   3    5.60    1.27
  -7  -7  -3    5.08    1.79
   7  -7   3    5.44    1.00
  -4 -17  -3  423.09   28.07
   4 -17   3  377.31   27.76
  -4 -17  -3  439.84   28.36
   4 -17   3  432.06   28.15
  -4  17  -3  489.11   27.64
  -4 -17  -3  426.43   27.87
   4 -17   3  477.03   28.32
  -4  -9   5    7.50    2.18
   4  -9  -5    7.23    2.11
  -4   9   5    7.04    2.72
   4   9  -5    8.47    1.80
   4   9  -5    7.05    2.29
   4  -9  -5    6.31    2.18
   4  -9  -5    9.21    4.06
   4   9  -5    4.37    2.15
  -4   9   5    6.34    1.62
   6 -12   3  753.79   46.72
   6 -12   3  719.92   46.43
  -6 -12  -3  763.87   46.95
   6 -12   3  812.04   46.93
   6 -12   3  738.66   46.40
  -6 -12  -3  704.44   46.45
   6 -12   3  770.55   46.66
   1 -20   3  293.92   21.14
   1  20   3  405.78   23.06
  -1 -20  -3  375.91   21.48
  -1 -20  -3  320.71   21.20
  -1  20  -3  329.45   20.36
   1 -20   3  262.18   21.06
  -7 -11  -2 1057.84   59.92
   7 -11   2 1059.79   59.91
   7 -11   2  896.24   59.08
  -7 -11  -2  979.20   59.53
   7 -11   2 1045.32   59.56
  -7 -11  -2  908.36   59.07
   7  11   2 1054.55   59.87
   7 -11   2 1066.50   59.64
   7   8  -3  163.82   11.39
   7   8  -3  182.16   11.28
   7  -8  -3  162.69   10.82
  -7  -8   3  155.88   10.54
  -7   8   3  160.84   10.33
   7   8  -3  168.84   10.50
  -7  -8   3  152.19   11.07
   7  -8  -3  151.46   11.52
   7  -8  -3  172.22   11.29
  -3 -11  -5    4.03    1.32
   3  11   5    4.44    5.78
   3  11   5    1.35    1.76
   3 -11   5    2.71    1.90
  -3 -11  -5    5.65    2.17
   3 -11   5    2.46    1.18
   7  13  -1    4.66    2.86
   7 -13  -1    4.28    2.34
  -7  13   1    3.78    2.66
   7  13  -1    4.54    2.17
  -7 -13   1    3.53    2.13
   7 -13  -1    2.19    2.55
   5 -15   3    6.98    1.86
   5 -15   3   11.11    2.40
  -5 -15  -3    9.17    1.73
   5  15   3   13.85    5.87
   5 -15   3   17.87    2.89
  -5 -15  -3   10.52    2.60
  -5 -15  -3   11.22    2.23
   2  -4  -6 1525.18   94.66
   2   4  -6 1488.20   95.41
  -2   4   6 1512.89   94.76
  -2  -4   6 1576.50   94.50
  -2  -4   6 1456.49   94.60
   2   4  -6 1559.52   94.80
  -2   4   6 1526.19   94.88
   2  -4  -6 1458.82   96.32
  -2  -4   6 1502.68   94.82
   2   4  -6 1534.93   94.65
   5   2   5  471.57   30.43
   5  -2   5  449.22   27.70
   5  -2   5  363.43   29.33
  -5  -2  -5  425.93   27.53
   5   2   5  436.71   27.64
   5  -2   5  438.37   27.67
  -5   2  -5  432.77   27.54
   5   2   5  452.15   27.75
  -1   6   6 3325.26  202.26
  -1   6   6 3355.01  201.96
   1   6  -6 3300.57  201.73
  -1  -6   6 3126.91  201.72
   1   6  -6 3160.50  201.92
   1  -6  -6 3054.23  203.84
  -1  -6   6 3329.91  201.45
   1   6  -6 3278.74  202.07
  -1  -6   6 3213.82  202.01
   1  -6  -6 3237.20  201.78
   2  -3   6  506.06   33.00
   2   3   6  530.86   33.56
   2   3   6  538.50   33.03
  -2  -3  -6  515.71   32.41
   2  -3   6  462.75   32.58
   2   3   6  529.71   33.05
  -2  -3  -6  516.95   32.96
  -2   3  -6  551.84   32.47
  -2   3  -6  534.73   32.97
   2  -3   6  533.39   33.04
   6  -8  -4  104.51    8.76
   6   8  -4  128.30    8.89
  -6  -8   4  115.87    8.28
   6   8  -4  125.51    8.22
   6  -8  -4  113.84    9.24
   6  -8  -4  123.96    8.50
   6   8  -4  124.46    8.75
  -6   8   4  124.89    9.10
  -6   8   4  132.42    8.16
  -4  19  -2  512.69   29.35
   4 -19   2  449.18   29.68
   4  19   2  434.25   31.12
   4 -19   2  394.70   29.60
   4 -19   2  575.26   29.99
  -4 -19  -2  393.10   29.71
  -4 -19  -2  459.62   29.67
   6  -7   4  529.86   27.20
   6  -7   4  532.85   27.17
   6   7   4  541.78   27.47
  -6  -7  -4  516.11   26.99
   6  -7   4  502.25   27.16
  -6  -7  -4  513.64   27.41
   8   5  -2  784.62   42.25
   8   5  -2  737.54   42.52
  -8  -5   2  751.99   42.21
  -8   5   2  617.60   41.27
   8  -5  -2  777.67   42.31
   8  -5  -2  738.56   41.70
   2 -17  -4 1737.80   98.36
   2  17  -4 1551.46   98.21
   2 -17  -4 1353.38   99.78
  -2  17   4 1535.30   97.96
   2  17  -4 1611.22   97.77
  -2 -17   4 1633.99   98.42
  -2 -17   4 1684.05   98.38
   2  17  -4 1426.27   98.03
  -6 -15   2  104.75    7.21
  -6 -15   2  100.41    7.80
   6 -15  -2   96.29    8.37
   6  15  -2  124.07    8.31
   6  15  -2  105.84    7.73
   6 -15  -2  116.53    8.08
  -6  15   2  105.90    8.29
  -8   8   1 1783.21  109.70
   8  -8  -1 1816.42  109.39
   8   8  -1 1794.30  109.72
   8   8  -1 1731.57  109.26
  -8  -8   1 1747.09  109.31
   8  -8  -1 1673.51  109.56
   4  14   4  350.66   25.25
   4 -14   4  354.68   22.61
  -4 -14  -4  343.38   22.67
   4 -14   4  352.22   22.85
  -4 -14  -4  376.35   23.08
  -4 -14  -4  350.32   22.65
   8  -4   2  168.51   11.32
   8  -4   2  186.43   12.01
   8   4   2  184.35   12.17
   8   4   2  181.15   11.44
  -8  -4  -2  171.82   11.46
  -8  -4  -2  177.60   11.38
  -3  16   4  710.52   46.91
   3  16  -4  780.19   47.01
  -3 -16   4  722.85   47.37
  -3 -16   4  782.02   47.28
   3 -16  -4  792.41   47.53
   3  16  -4  759.94   47.27
   3 -16  -4  677.87   48.60
   5 -12  -4 2320.99  147.50
   5  12  -4 2468.09  147.54
   5  12  -4 2552.33  147.58
   5 -12  -4 2459.20  147.66
  -5  12   4 2289.24  147.92
  -5 -12   4 2373.57  147.56
   5 -12  -4 2245.86  148.17
  -5  12   4 2300.43  147.04
  -2 -13   5   89.51    6.10
   2 -13  -5   82.65    6.08
  -2  13   5   79.40    5.77
  -2 -13   5   76.16    5.97
   2  13  -5   85.75    5.96
  -2  13   5   73.10    6.97
   2  13  -5   72.85    5.35
   2 -13  -5   72.08    8.74
   2  13  -5   79.09    5.89
   7  13   1  372.17   23.63
   7 -13   1  414.39   23.97
  -7 -13  -1  342.88   22.90
  -7 -13  -1  367.59   22.92
  -7  13  -1  422.07   24.03
   7 -13   1  409.12   23.69
  -7 -13  -1  412.34   24.00
  -7 -13  -1  375.30   23.56
   1  23   0 2241.22  148.71
   1 -23   0 2374.73  148.35
   1 -23   0 2742.72  148.29
  -1 -23   0 2202.53  148.33
  -1  23   0 2291.21  148.49
  -1   6  -6   36.53    3.16
   1  -6   6   25.65    2.00
  -1  -6  -6   32.49    2.59
   1   6   6   35.44    4.57
   1  -6   6   33.26    2.56
  -1   6  -6   34.42    2.66
   0 -14   5   82.94    5.86
   0 -14   5   69.92    5.57
   0 -14  -5   76.08    5.88
   0  14   5   69.19    5.50
   0  14   5   69.38    7.41
   0 -14  -5   75.54    5.64
   0  14  -5   69.21    5.53
  -5   3  -5   84.21    5.68
  -5  -3  -5   78.00    5.59
   5  -3   5   63.69    8.08
   5   3   5   84.90    9.57
   5  -3   5   81.43    5.83
   5   3   5   74.69    5.71
   5   3   5   80.72    5.84
   5  -3   5   84.36    5.84
   5  -3   5   74.39    5.55
  -5  -5   5  268.07   18.31
  -5   5   5  274.31   18.22
   5  -5  -5  288.07   18.57
  -5  -5   5  277.56   18.47
   5  -5  -5  283.60   19.21
   5   5  -5  290.60   18.56
   5   5  -5  298.18   18.76
  -5   5   5  288.44   18.73
  -5  -5   5  281.47   18.43
   5   5  -5  294.81   18.30
  -2 -17  -4   28.33    3.72
   2  17   4   30.78    6.22
  -2 -17  -4   25.45    3.32
   2 -17   4   19.71    3.04
  -2 -17  -4   21.67    2.93
   2 -17   4   20.69    3.10
   0  22  -2  821.11   47.52
   0 -22  -2  834.30   47.86
   0 -22   2  703.84   47.62
   0 -22   2  786.35   47.81
   0  22   2  886.84   48.79
   8  -8   1   66.96    4.64
   8   8   1   63.37    4.93
   8  -8   1   69.25    5.00
  -8  -8  -1   70.47    5.03
   8  -8   1   65.60    5.40
  -8  -8  -1   68.43    5.05
   8   8   1   56.03    5.66
   2   4   6  954.11   57.56
   2   4   6  953.59   58.22
   2  -4   6  829.53   56.95
   2   4   6  917.82   57.50
  -2   4  -6  942.34   57.45
  -2   4  -6 1027.88   57.02
  -2  -4  -6  875.58   56.91
  -2  -4  -6  911.39   57.44
   2  -4   6  920.93   57.50
   2  -4   6  948.33   57.56
  -8   9   0   48.96    4.76
  -8  -9   0   50.52    4.20
   8   9   0   49.30    4.17
   8   9   0   51.40    4.90
   8  -9   0   47.53    4.19
   8  -9   0   49.25    4.68
  -8  -9   0   54.56    4.36
   0   7   6  236.61   15.94
   0   7   6  234.29   15.29
   0   7  -6  239.17   14.97
   0  -7   6  222.28   14.94
   0  -7  -6  232.20   15.00
  -5 -19   0  336.38   20.95
  -5  19   0  362.85   21.14
   5 -19   0  373.07   21.55
   5  19   0  319.55   20.81
  -2  -5   6 2491.57  148.47
  -2   5   6 2310.72  148.94
  -2   5   6 2391.42  148.77
   2   5  -6 2503.40  148.83
   2   5  -6 2336.92  149.27
   2  -5  -6 2418.33  150.49
  -2  -5   6 2311.41  148.82
   2   5  -6 2420.31  148.66
   2  -5  -6 2430.70  148.71
  -2  -5   6 2283.80  148.64
  -6 -15  -2  357.73   23.05
  -6 -15  -2  372.83   23.51
   6 -15   2  357.90   23.16
   6 -15   2  355.21   23.22
  -6  15  -2  380.98   23.22
  -6 -15  -2  349.57   22.70
   2  13   5  744.18   47.81
  -2 -13  -5  761.12   47.91
  -2 -13  -5  764.98   47.65
   2 -13   5  759.81   47.99
   2  13   5  777.04   49.80
   2 -13   5  765.16   47.59
   0 -18   4   31.07    3.66
   0 -18  -4   34.83    3.75
   0 -18   4   27.81    3.70
  -3 -16  -4   62.72    5.05
   3  16   4   62.17    7.94
  -3 -16  -4   67.37    5.46
   3 -16   4   56.13    5.02
   3 -16   4   65.13    5.26
   0 -23  -1   57.93    5.69
   0  23  -1   65.90    5.65
   0 -23  -1   59.46    5.38
   0 -23   1   54.50    5.70
   0  23   1   58.49    6.23
  -1 -14   5   83.05    6.49
  -1  14   5   85.85    6.24
   1  14  -5   84.53    6.35
  -1  14   5   83.12    7.93
   1 -14  -5   87.56    6.65
   1 -14  -5   90.83    6.47
  -1 -14   5   84.17    6.32
   1 -14  -5   87.84    9.97
   4  -9   5  157.96    9.32
   4  -9   5  128.18    9.34
  -4  -9  -5  163.72    9.42
   4   9   5  177.26   13.60
  -4  -9  -5  175.63    9.54
   4   9   5  165.07   10.12
   4  -9   5  131.95    9.23
  -8  -5  -2   57.14    4.05
   8  -5   2   56.11    4.69
   8  -5   2   56.93    3.98
   8   5   2   56.43    5.00
   8  -5   2   51.27    3.80
   8   5   2   57.77    4.15
  -8  -5  -2   54.73    4.15
  -6  13   3  150.36   10.69
   6  13  -3  169.08   10.55
  -6 -13   3  137.87   10.23
   6 -13  -3  133.05   10.29
   8   6  -2  915.90   57.53
   8   6  -2  952.41   57.26
   8  -6  -2  946.61   57.29
  -8   6   2  847.20   57.48
  -8  -6   2  909.02   57.22
   8  -6  -2  898.75   56.78
   5   4   5    3.43    1.86
  -5  -4  -5    2.62    1.40
  -5   4  -5    6.00    1.60
   5   4   5    1.34    6.17
   5  -4   5    2.32    1.60
   5  -4   5    5.62    1.44
   7  -8   3  976.65   61.57
  -7  -8  -3  956.07   61.62
   7  -8   3  961.17   61.79
  -7  -8  -3  994.45   61.52
   7  -8   3 1040.72   62.11
   7  -8   3 1055.59   61.72
  -7  -8  -3  993.30   62.05
   3  12  -5  214.35   13.75
   3 -12  -5  200.67   15.79
  -3 -12   5  204.99   14.03
  -3  12   5  203.85   13.77
  -3  12   5  211.37   14.72
   3  12  -5  218.99   13.89
   3 -12  -5  214.62   14.12
   3 -12  -5  212.65   14.16
   3  12  -5  207.07   13.96
   1  22  -2  528.96   29.13
   1 -22  -2  475.44   30.91
  -1  22   2  545.61   30.01
  -1 -22   2  432.22   29.02
   1 -22  -2  366.02   28.58
  -1 -22   2  432.80   28.87
  -7  12   2  173.99   12.34
   7  12  -2  179.13   12.30
   7 -12  -2  165.68   12.31
   7  12  -2  169.18   11.84
  -7 -12   2  174.55   11.91
   7 -12  -2  186.99   12.13
  -1   7   6   58.78    4.69
  -1  -7   6   51.80    4.43
  -1   7   6   59.98    5.42
   1   7  -6   60.76    4.76
   1  -7  -6   57.95    4.51
   1   7  -6   57.09    4.44
   1  -7  -6   54.19    8.32
  -1  -7   6   57.04    4.79
  -3 -19   3  601.79   37.79
   3  19  -3  565.29   37.50
  -3 -19   3  608.35   37.55
   3  19  -3  508.54   37.72
   3 -19  -3  616.94   37.44
   3 -19  -3  530.96   38.88
  -3  19   3  573.09   38.30
   3  19  -3  672.22   37.58
   1  14   5   35.61    3.31
  -1 -14  -5   34.38    3.35
  -1  14  -5   31.57    3.46
   1 -14   5   35.75    3.23
  -1 -14  -5   33.55    3.57
   1  14   5   30.55    6.07
  -1 -22  -2   18.05    3.45
  -1  22  -2   18.83    2.82
   1 -22   2   20.38    3.53
  -1 -22  -2   20.98    3.60
   1  22   2   18.13    5.09
   1 -22   2   20.24    3.57
  -6  17   0  715.99   43.24
  -6 -17   0  677.27   43.01
   6  17   0  634.73   42.87
   6 -17   0  684.59   43.32
  -6 -17   0  689.45   42.51
  -7  14   0  409.09   24.36
   7  14   0  378.03   23.82
  -7 -14   0  341.86   23.14
   7 -14   0  402.13   24.33
   7 -14   0  426.04   24.08
  -7 -14   0  400.94   24.37
  -7 -14   0  385.85   23.90
   5  12   4   32.82    6.83
   5 -12   4   37.86    3.40
   5 -12   4   33.45    2.78
  -5 -12  -4   35.24    3.72
  -5 -12  -4   34.32    2.96
   5 -12   4   35.38    3.01
  -6  -8  -4  167.68   11.16
   6  -8   4  168.84   10.94
  -6  -8  -4  167.86   10.73
   6   8   4  184.38   11.27
  -6  -8  -4  151.60   10.39
   6  -8   4  180.84   10.93
   6  -8   4  176.87   10.90
  -1 -18   4 1063.26   54.45
  -1 -18   4 1085.69   54.45
   1  18  -4  769.76   53.22
   1  18  -4  944.34   54.15
   1 -18  -4 1083.55   54.43
   1 -18  -4  902.30   56.49
   1  18  -4  835.59   53.29
  -7   9   3  167.30   11.06
   7   9  -3  190.83   12.24
  -7  -9   3  175.92   11.33
   7  -9  -3  175.06   11.62
   7  -9  -3  181.20   12.08
   7   9  -3  186.58   11.99
  -7  -9   3  177.06   11.93
  -5  -6   5  110.12    8.19
  -5   6   5  117.79    8.69
   5  -6  -5  116.20    8.50
  -5  -6   5  108.23    8.36
  -5   6   5  123.38    8.15
   5   6  -5  127.84    8.53
   5   6  -5  130.31    8.72
   5   6  -5  121.76    8.20
   5  -6  -5  112.74    9.27
  -3 -22   0  497.55   33.29
  -3  22   0  490.43   33.23
   3 -22   0  452.09   33.93
   3  22   0  461.48   34.03
  -2   5  -6    4.87    1.94
   2  -5   6    4.07    1.07
   2   5   6    6.97    3.88
  -2  -5  -6    5.09    1.91
  -2  -5  -6    3.00    1.13
  -2   5  -6    3.55    1.38
   2   5   6    6.77    2.09
   2  -5   6    5.56    1.04
   2  -5   6    8.51    2.30
   1   7   6  979.01   63.02
   1   7   6 1013.86   63.81
  -1   7  -6 1042.81   63.04
   1  -7   6  975.48   62.64
  -1   7  -6 1053.22   62.71
  -1  -7  -6  989.03   62.67
   4  10  -5   70.11    5.32
   4  10  -5   70.38    5.01
  -4  10   5   64.58    5.81
  -4 -10   5   65.63    5.22
   4 -10  -5   61.52    5.34
   4  10  -5   65.83    5.26
   4 -10  -5   57.93    5.17
   4 -10  -5   67.22    6.92
  -4  10   5   64.16    4.89
  -1  23   1  615.08   38.50
   1 -23  -1  576.61   37.66
   1  23  -1  594.64   38.21
  -2 -20   3  100.43    7.77
  -2  20   3  107.49    8.79
   2  20  -3   92.31    7.64
   2  20  -3   91.50    7.46
   2 -20  -3  101.17    7.38
  -2 -20   3  107.81    7.52
   2 -20  -3   89.58    9.77
  -6  -9   4  227.66   15.43
   6   9  -4  247.86   15.92
  -6   9   4  245.42   15.27
  -6   9   4  244.64   16.21
   6   9  -4  245.68   15.95
   6  -9  -4  235.94   15.68
   6   9  -4  236.87   15.33
   6  -9  -4  243.09   15.92
   6  -9  -4  220.72   16.35
   3   0  -6   42.98    3.79
  -3   0   6   46.58    3.94
   3   0  -6   44.90    3.95
  -3   0   6   41.39    3.86
  -3   0   6   42.99    3.98
   3   0  -6   55.85    5.92
   1  23   1   21.35    5.07
  -1 -23  -1   25.96    3.93
  -1 -23  -1   24.71    3.64
  -1  23  -1   23.82    3.48
   1 -23   1   30.43    4.07
   1  18   4  127.47   11.28
   1 -18   4  122.58    9.16
  -1 -18  -4  128.84    9.31
  -1 -18  -4  138.95    9.51
  -8  -9   1  650.36   42.17
   8   9  -1  664.48   42.12
  -8   9   1  680.13   42.57
   8  -9  -1  688.96   42.26
   8  -9  -1  645.61   42.48
   8   9  -1  684.73   42.62
  -3  -1   6    6.99    1.98
  -3  -1   6    6.47    1.85
  -3   1   6    5.59    1.96
  -3  -1   6    5.00    2.06
  -3   1   6    6.93    2.11
   3   1  -6   11.03    3.95
   3  -1  -6    4.11    1.93
   3  -1  -6    5.74    2.08
   3   1  -6    5.64    1.89
   3   1  -6    6.55    2.04
   3  -1  -6   10.17    4.10
  -3   1   6    8.77    2.11
   3 -19   3  367.41   26.28
  -3 -19  -3  455.38   26.53
   3 -19   3  374.85   26.32
  -3  19  -3  417.47   25.56
  -2  -6   6 2329.73  151.32
  -2  -6   6 2344.44  151.50
   2   6  -6 2526.93  151.35
   2  -6  -6 2364.66  153.21
  -2   6   6 2432.30  151.43
   2  -6  -6 2451.79  151.39
  -2  -6   6 2470.22  151.08
  -2   6   6 2430.71  151.69
   2   6  -6 2522.01  151.48
   2   6  -6 2443.67  151.86
   5 -19  -1    9.38    3.56
  -5 -19   1    2.66    2.58
   5  19  -1    6.84    2.50
   5 -19  -1   10.42    1.62
  -5  19   1    7.86    2.96
  -5 -19   1    8.21    2.01
   4 -15  -4  689.72   43.49
   4  15  -4  728.39   43.24
  -4  15   4  670.52   42.88
  -4 -15   4  671.19   43.16
  -4 -15   4  694.96   43.43
   4 -15  -4  716.09   43.58
   4  15  -4  676.81   43.29
   4 -15  -4  620.39   44.40
  -5  16   3  230.34   15.17
   5 -16  -3  207.41   15.37
  -5 -16   3  203.82   14.12
   5  16  -3  234.10   14.68
  -5   5  -5  568.72   34.05
   5   5   5  565.64   34.20
   5   5   5  607.95   37.41
   5  -5   5  537.57   33.86
  -5  -5  -5  539.01   33.97
   5  -5   5  536.11   34.11
   2 -20   3    0.64    2.71
  -2 -20  -3    4.15    2.64
  -2  20  -3    2.76    1.30
   2  20   3    4.51    4.91
  -2 -20  -3   10.25    3.23
   3   2  -6   13.85    2.32
   3   2  -6   15.68    2.46
   3  -2  -6   15.83    2.42
  -3  -2   6   15.96    2.28
  -3   2   6   17.31    2.34
  -3  -2   6   12.83    2.32
  -3   2   6   13.30    2.52
  -3  -2   6   15.06    2.43
   3  -2  -6   13.17    2.41
   3  -2  -6   14.74    4.45
   3   2  -6   22.72    4.16
   7 -12   2  125.80    8.43
   7 -12   2  107.73    7.47
   7 -12   2  133.50    8.20
  -7 -12  -2  119.08    8.07
   7 -12   2  136.45    8.15
   7  12   2  132.82    8.63
  -7 -12  -2  132.17    8.55
   3  12   5  134.01   11.58
  -3 -12  -5  129.11    8.55
  -3 -12  -5  118.93    8.06
  -3 -12  -5  123.82    8.49
   3 -12   5  117.82    8.51
   3 -12   5  116.47    7.98
   8  -6   2    4.87    1.03
   8   6   2    5.09    2.61
   8   6   2    5.29    1.68
   8  -6   2    3.74    2.04
  -8  -6  -2    5.79    1.37
   8  -6   2    3.31    1.29
  -8  -6  -2    8.51    1.56
  -5 -18   2  108.89    7.39
  -5 -18   2  103.72    7.88
  -5  18   2  108.90    8.38
   5  18  -2   98.35    7.69
   5 -18  -2   96.74    8.70
   5 -18  -2  109.45    8.16
   0  -8  -6  593.07   38.29
   0   8   6  631.18   39.30
   0  -8   6  609.75   38.28
   0   8  -6  617.22   38.28
   0   8   6  610.84   38.56
  -5 -19  -1  869.46   56.92
   5 -19   1  879.46   57.10
  -5 -19  -1  948.31   57.33
  -5  19  -1  926.25   56.89
  -6 -13  -3  239.48   15.76
  -6 -13  -3  226.67   15.21
   6 -13   3  231.12   15.16
   6 -13   3  234.82   15.48
   6 -13   3  260.81   15.75
   6 -13   3  236.68   15.10
   6 -13   3  237.26   15.36
  -4  21   0 1571.39   93.62
   4  21   0 1433.95   94.43
  -4 -21   0 1438.99   93.54
   4 -21   0 1446.06   94.05
   4 -21   0 1525.97   93.03
  -8  -9  -1 1067.21   66.96
  -8  -9  -1 1132.31   67.10
   8  -9   1 1063.74   66.96
   8   9   1 1057.22   66.93
   8  -9   1 1072.02   66.77
   8  -9   1 1048.22   67.30
  -8  -7   2  940.88   60.89
   8  -7  -2 1007.74   61.01
   8   7  -2  968.08   61.21
   8  -7  -2  961.13   60.51
  -8   7   2  988.46   61.27
   8   7  -2  973.99   60.90
   4 -18  -3  170.80   11.20
   4  18  -3  143.28   10.61
  -4 -18   3  156.68   10.51
  -4  18   3  145.09   11.43
  -4 -18   3  148.85   10.89
   4 -18  -3  134.96   11.91
   4  18  -3  168.12   10.78
  -2 -23   0 2832.41  177.70
   2  23   0 2626.85  178.17
   2 -23   0 2499.55  178.31
  -2  23   0 2725.55  177.67
   2 -23   0 2844.45  177.64
   3  21  -2  176.27   12.62
  -3 -21   2  183.12   12.52
  -3  21   2  197.61   13.42
   3 -21  -2  179.06   14.29
   3 -21  -2  186.37   12.30
   3  21  -2  177.40   13.26
  -7  14   1   14.34    3.14
   7  14  -1   12.12    3.23
  -7 -14   1   13.71    2.61
   7  14  -1   10.82    2.38
   7 -14  -1    9.13    3.12
   7 -14  -1   12.96    2.73
  -8 -10   0   90.06    6.38
   8  10   0   80.39    6.05
   8  10   0   76.14    6.77
  -8  10   0   82.91    6.64
  -8 -10   0   81.65    6.11
   8 -10   0   81.79    6.55
   8 -10   0   86.57    6.26
   6  17  -1  696.16   46.70
   6 -17  -1  780.94   47.05
  -6  17   1  763.89   47.16
  -6 -17   1  737.34   46.30
   6 -17  -1  735.86   47.28
  -6 -17   1  751.53   46.86
   3  -3  -6  526.53   33.67
  -3  -3   6  541.59   33.57
   3  -3  -6  552.29   35.11
  -3  -3   6  525.90   33.63
  -3   3   6  513.89   33.66
  -3   3   6  537.06   33.84
  -3  -3   6  504.85   33.73
   3   3  -6  528.26   33.67
   3   3  -6  581.51   34.54
   3   3  -6  541.21   33.75
   2  -6   6 1515.21  105.42
   2   6   6 2298.67  107.72
  -2  -6  -6 2306.80  105.83
  -2   6  -6 2525.33  106.02
   2  -6   6 1467.89  105.42
   2  -6   6 2235.78  105.75
  -2   6  -6 2391.46  106.47
   5  13  -4  452.51   27.55
   5 -13  -4  401.50   28.29
   5  13  -4  461.73   27.56
  -5  13   4  411.17   27.98
  -5 -13   4  430.21   27.57
   5 -13  -4  444.48   27.69
  -5  13   4  415.30   26.95
   5 -13  -4  413.20   27.49
  -1   8   6    1.81    1.82
   1   8  -6    2.47    1.58
  -1  -8   6    3.32    1.63
   1   8  -6    3.19    2.00
  -1   8   6    0.94    2.94
   1  -8  -6    5.40    6.39
   1  -8  -6    0.83    1.67
  -7   0   4  376.13   24.35
   7   0  -4  379.89   23.79
   7   0  -4  362.70   24.44
   5  18   2    7.66    5.12
   5 -18   2    9.20    2.79
   5 -18   2   11.24    2.91
  -5  18  -2   12.03    2.47
  -5 -18  -2    9.06    2.81
   5 -18   2    7.02    3.06
  -5 -18  -2    7.91    3.02
   3 -22  -1  153.98   11.54
  -3 -22   1  155.47   12.12
  -3  22   1  183.59   12.45
   3 -22  -1  178.42   13.54
   3  22  -1  161.43   12.79
  -3 -22   1  206.35   12.04
   5  -7  -5 1170.93   75.85
   5  -7  -5 1205.74   75.20
   5   7  -5 1264.33   75.20
  -5  -7   5 1184.28   75.14
   5   7  -5 1280.11   75.32
  -5   7   5 1191.31   75.43
   5  -7  -5 1197.40   75.09
  -5  -7   5 1131.82   74.96
  -5   7   5 1190.56   74.88
   5   7  -5 1215.36   74.93
  -3   0  -6 3082.03  194.19
   3   0   6 3133.04  194.64
   3   0   6 3201.34  194.31
   3   0   6 3120.68  194.28
   7  -1  -4   10.18    2.98
  -7   1   4   11.20    2.80
  -7  -1   4    9.90    2.68
   7  -1  -4    9.69    1.74
   7   1  -4    7.44    2.95
   7   1  -4   10.72    1.80
  -7  -9  -3   14.84    1.71
  -7  -9  -3   16.28    2.41
   7  -9   3   18.77    1.75
   7  -9   3   14.63    1.63
   7  -9   3   17.22    2.44
   7  -9   3   16.96    2.02
  -7  -9  -3   13.65    1.42
  -3  21  -2  792.00   47.86
   3 -21   2  697.71   48.32
   3 -21   2  925.16   48.60
  -3 -21  -2  836.72   48.47
  -3 -21  -2  640.63   48.25
   3 -21   2  713.45   48.47
   3  21   2  734.61   49.57
   4 -10   5  176.99   11.14
  -4 -10  -5  153.55   10.51
  -4 -10  -5  177.48   10.69
   4  10   5  176.87   14.63
   4 -10   5  161.03   10.44
   4  10   5  168.40   11.14
   3   1   6  190.92   12.63
   3   1   6  183.30   12.57
   3  -1   6  189.12   12.61
  -3   1  -6  193.17   12.52
  -3  -1  -6  179.19   12.47
   3  -1   6  189.60   12.85
   3   1   6  186.41   13.41
   3  -1   6  194.70   12.64
  -2 -14   5   73.71    5.42
   2  14  -5   65.84    5.30
  -2  14   5   69.40    6.62
   2  14  -5   59.69    4.54
  -2  14   5   68.57    5.07
   2 -14  -5   72.47    8.31
   2 -14  -5   72.67    5.52
  -2 -14   5   71.62    5.46
   6  17   1   -0.28    2.53
  -6  17  -1    0.95    2.18
   6 -17   1    3.93    2.60
   6 -17   1    1.03    0.92
  -6 -17  -1   -0.12    2.67
  -6 -17  -1    0.34    2.20
   5 -16   3   73.80    5.76
  -5 -16  -3   65.87    5.45
   5 -16   3   81.43    6.01
  -5 -16  -3   70.01    5.26
   5 -16   3   72.39    5.36
  -5 -16  -3   73.76    6.04
   5  16   3   55.60    8.25
  -4 -15  -4   31.07    3.33
   4  15   4   36.53    7.04
   4 -15   4   30.94    3.41
  -4 -15  -4   33.84    3.78
  -4 -15  -4   32.75    3.09
   4 -15   4   28.27    3.18
  -7 -14  -1  122.71    7.94
  -7 -14  -1  129.38    8.61
  -7 -14  -1  119.81    7.93
   7  14   1  120.16    8.69
  -7 -14  -1  130.93    9.10
   7 -14   1  136.91    8.78
   7 -14   1  124.55    9.02
  -7  14  -1  133.71    9.00
  -3  22  -1  331.75   22.04
   3 -22   1  361.56   22.35
  -3 -22  -1  355.99   22.47
  -3 -22  -1  384.96   22.59
   3 -22   1  294.65   22.78
   3  22   1  280.24   23.21
   0 -21   3   98.88    8.74
   0 -21  -3  120.80    8.84
   0  21  -3  126.09    8.15
   0 -21   3  112.03    8.86
   5  -6   5  298.69   25.04
  -5  -6  -5  374.21   23.94
   5   6   5  421.50   27.36
   5  -6   5  381.81   23.80
   5   6   5  390.28   24.18
  -5   6  -5  382.55   24.02
   5  -6   5  381.55   24.09
  -1   8  -6  807.73   50.37
  -1   8  -6  849.34   50.11
   1   8   6  770.71   51.23
   1   8   6  821.53   50.40
  -1  -8  -6  788.51   50.03
   1  -8   6  768.10   49.99
  -7  -2   4 2141.31  133.25
   7  -2  -4 2098.05  133.40
  -7   2   4 2123.11  133.31
   7   2  -4 2163.76  132.73
   7   2  -4 2146.27  133.37
  -6 -16   2   55.32    5.12
   6 -16  -2   62.04    5.40
  -6 -16   2   59.86    4.43
  -6  16   2   60.42    5.66
   6  16  -2   59.81    5.07
   6 -16  -2   56.82    5.93
   6  16  -2   64.53    5.65
   6  -9   4  529.14   30.48
   6  -9   4  539.34   30.48
  -6  -9  -4  512.99   30.77
   6  -9   4  436.91   29.94
   6  -9   4  499.59   30.54
  -6  -9  -4  492.25   30.31
   6   9   4  540.44   30.81
   6  -9   4  505.55   29.99
  -6  -9  -4  457.08   30.04
   2   7  -6   21.60    2.62
   2   7  -6   24.90    2.96
   2   7  -6   20.67    3.79
   2  -7  -6   25.33    2.82
  -2   7   6   24.52    2.84
  -2  -7   6   26.51    3.08
   2  -7  -6   21.98    6.61
  -2   7   6   21.93    3.65
  -2  -7   6   23.30    2.80
   4 -18   3   40.16    4.15
  -4 -18  -3   44.79    4.44
   4 -18   3   46.03    4.41
  -4 -18  -3   47.06    4.70
  -4  18  -3   45.11    3.55
   4 -18   3   48.00    4.57
   3  -2   6 2785.11  169.22
   3  -2   6 2735.22  169.20
  -3  -2  -6 2696.09  169.12
   3   2   6 2735.47  169.97
   3   2   6 2675.77  169.18
   3  -2   6 2668.32  169.18
  -3   2  -6 2745.78  169.12
   3   2   6 2776.44  169.22
   3   4  -6    2.28    1.81
  -3   4   6    0.15    1.84
   3  -4  -6   -0.18    3.91
   3   4  -6    1.96    3.42
  -3  -4   6    0.54    1.65
   3   4  -6    0.07    1.74
  -3  -4   6    2.12    1.83
  -3   4   6    1.67    2.30
  -3  -4   6   -0.48    1.90
   3  -4  -6    1.24    1.85
   2 -22  -2    5.86    5.16
   2 -22  -2    4.87    2.36
  -2 -22   2    2.69    2.47
  -2  22   2   -0.15    3.71
   2  22  -2    1.85    3.41
  -2 -22   2    7.35    3.12
   0  15   5   60.28    4.71
   0 -15   5   63.50    5.06
   0 -15  -5   61.91    4.94
   0 -15  -5   54.83    4.98
   0  15  -5   54.69    4.72
   0 -15   5   56.91    4.71
   0  15   5   54.71    6.67
  -4 -20   2   23.52    3.00
  -4  20   2   19.93    4.06
   4 -20  -2   21.60    4.95
   4 -20  -2   23.41    2.66
  -7 -10   3 1480.01   91.00
   7  10  -3 1626.14   91.60
  -7  10   3 1379.79   90.72
  -7 -10   3 1472.99   91.55
   7  10  -3 1604.04   91.84
   7 -10  -3 1475.51   91.29
   7 -10  -3 1563.29   91.66
   8  -7   2   17.93    1.85
   8  -7   2   15.44    1.60
   8   7   2   18.28    3.28
  -8  -7  -2   14.79    1.94
   8  -7   2   17.59    2.56
   8   7   2   16.38    2.15
  -8  -7  -2   13.97    2.11
  -3 -17   4  562.90   35.27
   3  17  -4  589.55   35.01
   3  17  -4  553.00   35.27
  -3 -17   4  556.02   35.42
   3 -17  -4  567.20   35.58
  -3  17   4  515.37   34.87
  -4 -21   1   47.86    4.07
   4 -21  -1   41.57    3.64
  -4 -21   1   30.29    4.40
  -4  21   1   45.51    4.91
   4  21  -1   39.59    5.66
   4  21  -1   41.59    4.34
   4 -21  -1   46.55    5.89
  -2 -18   4   57.49    5.34
   2 -18  -4   70.38    5.28
   2  18  -4   53.29    4.87
   2  18  -4   63.83    4.43
  -2 -18   4   58.45    5.12
   2  18  -4   54.87    5.05
  -2 -22  -2  693.36   37.94
  -2 -22  -2  514.84   37.63
   2 -22   2  680.84   37.94
   2  22   2  594.90   38.86
  -2  22  -2  535.24   37.13
   6 -10  -4  522.24   34.57
  -6 -10   4  539.56   34.15
   6  10  -4  556.27   34.07
   6  10  -4  576.00   34.68
  -6  10   4  538.13   33.92
   6  10  -4  574.61   34.57
   6 -10  -4  486.87   35.00
  -6  10   4  564.57   34.95
   6 -10  -4  512.66   34.34
   2  14   5 1539.02  104.18
   2 -14   5 1706.22  104.06
  -2 -14  -5 1693.57  104.37
   2 -14   5 1748.52  104.47
   2  14   5 1768.53  106.31
   7  -3  -4  382.71   25.89
  -7   3   4  390.95   25.79
   7   3  -4  406.27   25.13
  -7  -3   4  401.63   25.70
   7   3  -4  393.04   25.83
   8 -10  -1  795.29   47.53
   8  10  -1  751.98   47.91
   8  10  -1  734.67   47.34
  -8 -10   1  757.76   47.44
  -8  10   1  745.27   47.81
   8 -10  -1  730.47   47.77
   3  13  -5    5.15    1.97
  -3  13   5    3.61    1.69
  -3 -13   5    2.80    2.32
   3 -13  -5    1.09    4.81
  -3  13   5    5.26    3.31
   3  13  -5    4.67    2.27
   3 -13  -5    3.60    2.28
   3 -13  -5    5.42    2.26
   3  13  -5    5.59    1.84
   1 -21  -3  384.40   25.55
  -1 -21   3  379.07   25.60
   1 -21  -3  389.59   27.70
   1  21  -3  448.99   25.40
  -1  21   3  430.66   26.73
  -1 -21   3  338.34   25.58
   7 -13  -2 2271.19  135.70
  -7 -13   2 2122.08  135.53
  -7  13   2 2252.00  135.97
   7  13  -2 2290.21  135.93
   7 -13  -2 2065.37  135.90
   7  13  -2 2112.11  135.46
   3   3   6   12.81    2.33
  -3  -3  -6   10.14    2.16
   3  -3   6   11.68    2.37
  -3   3  -6    9.36    2.11
   3  -3   6   11.88    2.26
   3  -3   6   12.18    2.29
   3   3   6   13.38    4.31
   3   3   6   11.72    2.25
   4 -11  -5  307.57   22.56
   4  11  -5  329.33   21.19
   4  11  -5  341.22   21.33
   4 -11  -5  319.85   21.44
  -4  11   5  343.74   22.04
   4 -11  -5  317.66   21.51
   4  11  -5  344.11   21.45
  -4 -11   5  328.12   21.43
  -4  11   5  332.21   21.13
   4 -21   1   50.85    5.62
   4 -21   1   47.89    5.02
  -4 -21  -1   55.54    5.25
   4  21   1   52.90    7.00
  -4  21  -1   60.24    4.81
   2 -23  -1  161.86   11.57
   2  23  -1  171.69   12.55
  -2  23   1  179.59   12.44
   2 -23  -1  163.28   13.60
   6 -14  -3 1334.78   93.50
  -6  14   3 1556.99   93.57
  -6 -14   3 1440.81   93.08
   6  14  -3 1692.66   93.38
   6 -14  -3 1442.35   93.18
  -1  15   5   76.54    7.83
  -1 -15   5   84.42    6.39
   1 -15  -5   90.62    6.70
  -1  15   5   85.74    6.20
   1 -15  -5   89.35    6.46
  -1 -15   5   80.49    6.51
   1  15  -5   78.22    6.25
   1 -15  -5   90.80    9.85
  -4  20  -2  495.67   29.28
   4 -20   2  549.54   29.88
   4 -20   2  394.87   29.60
   4  20   2  433.59   31.10
   4 -20   2  410.27   29.62
  -4 -20  -2  462.23   29.62
   1  21   3  379.92   22.15
  -1  21  -3  309.94   19.64
  -1 -21  -3  304.07   20.52
  -1 -21  -3  378.93   20.81
   1 -21   3  270.21   20.42
   1 -21   3  272.43   20.37
   2  23   1  732.54   51.56
  -2 -23  -1  851.68   50.96
  -2  23  -1  729.17   50.54
   2 -23   1  843.28   50.88
  -2 -23  -1  854.29   50.94
   0   9   6 1499.71   92.57
   0   9   6 1503.36   91.79
   0  -9   6 1438.34   91.52
   0   9  -6 1530.59   91.56
   0  -9  -6 1415.51   91.54
  -8   8   2 2790.42  172.91
   8  -8  -2 2689.57  172.16
  -8  -8   2 2730.40  172.54
   8   8  -2 2871.92  172.90
   8   8  -2 2875.29  172.53
   8  -8  -2 2684.67  172.80
   8  -8  -2 2883.04  172.65
  -6 -16  -2  544.26   35.00
  -6  16  -2  592.28   35.49
  -6 -16  -2  562.67   35.80
   6 -16   2  575.22   35.50
   6 -16   2  535.85   35.50
  -6 -16  -2  554.29   35.36
   2  -7   6  269.49   18.12
  -2   7  -6  313.81   18.39
  -2   7  -6  295.17   18.68
  -2  -7  -6  289.91   18.20
   2   7   6  276.97   19.89
   5 -13   4  480.23   29.08
   5  13   4  449.87   31.75
  -5 -13  -4  461.40   29.04
   5 -13   4  420.44   28.81
   5 -13   4  475.71   29.36
  -5 -13  -4  494.23   29.64
  -5 -13  -4  480.45   29.15
  -2 -18  -4  697.85   42.90
  -2 -18  -4  732.18   43.12
   2 -18   4  673.18   42.98
  -2 -18  -4  699.35   43.10
   2  18   4  706.34   44.70
   2 -18   4  593.21   42.73
  -8   0   3    2.04    2.56
   8   0  -3    6.28    1.38
   8   0  -3    4.91    2.67
   8   0  -3    7.61    2.98
  -8   0   3   11.50    2.98
  -1 -15  -5   57.01    4.82
   1  15   5   56.94    7.30
   1 -15   5   61.91    4.85
   1  15   5   54.54    4.78
  -1 -15  -5   67.34    5.39
  -1 -15  -5   64.98    5.17
   8   1  -3 1259.84   79.20
  -8  -1   3 1276.37   79.78
   8   1  -3 1281.89   79.79
   8  -1  -3 1323.08   79.85
   8   1  -3 1220.87   79.99
  -8   1   3 1313.05   79.81
   8  -1  -3 1249.97   80.02
  -8   1   3 1274.82   80.02
   8  -1  -3 1284.60   79.26
  -8 -10  -1  105.51    6.82
  -8 -10  -1   87.12    6.50
   8 -10   1   87.72    6.45
   8 -10   1   93.67    6.31
   8  10   1   84.35    6.49
   8 -10   1   89.26    6.96
  -3  -5   6  210.97   14.60
   3   5  -6  230.54   14.59
   3   5  -6  240.85   15.26
   3  -5  -6  218.25   14.56
  -3   5   6  209.19   14.77
  -3  -5   6  226.24   14.32
   3   5  -6  230.57   14.53
  -3  -5   6  208.78   14.49
  -3   5   6  214.21   14.50
   3  -5  -6  215.60   16.22
  -3 -17  -4  425.54   28.02
   3  17   4  489.48   30.54
   3 -17   4  456.62   28.30
   3 -17   4  398.57   27.99
  -3 -17  -4  468.90   28.28
   0  24   0  448.51   32.32
   0 -24   0  537.57   32.05
   7 -15   0  700.38   40.53
   7 -15   0  675.51   40.78
   7  15   0  615.05   40.30
  -7 -15   0  602.89   39.66
  -7 -15   0  634.93   40.34
  -7  15   0  674.96   40.76
  -7 -15   0  710.64   40.92
   5  -8  -5  477.02   31.11
   5   8  -5  492.65   30.93
  -5  -8   5  457.92   30.98
   5   8  -5  509.30   31.28
   5   8  -5  530.42   31.37
   5  -8  -5  490.33   32.05
  -5   8   5  496.73   30.89
  -5  -8   5  454.47   31.14
   5  -8  -5  515.66   31.30
  -5   8   5  478.16   31.51
   7   4  -4   75.05    6.18
  -7   4   4   79.60    6.22
   7   4  -4   73.45    5.23
   7  -4  -4   66.63    6.25
   5  -7   5  716.86   43.11
   5   7   5  753.44   46.40
   5  -7   5  679.37   42.74
  -5  -7  -5  675.65   42.94
   5  -7   5  594.38   43.80
   5   7   5  711.13   43.17
   3   4   6   12.81    2.23
  -3  -4  -6    9.98    2.11
   3  -4   6   13.03    1.89
  -3  -4  -6   13.24    1.30
  -3   4  -6   12.85    2.09
   3  -4   6   10.61    2.19
   3   4   6   10.50    2.20
   3  -4   6   14.92    2.35
   3   4   6   13.02    4.59
  -3  -4  -6    9.87    0.96
   1   9  -6   95.08    6.84
   1  -9  -6   96.69   10.73
   1  -9  -6   87.69    6.65
   1   9  -6   94.67    6.63
  -1   9   6   93.82    7.71
  -1   9   6   90.77    6.79
  -1  -9   6   97.11    6.70
   8   2  -3  643.81   40.09
  -8   2   3  631.77   40.07
  -8  -2   3  622.49   40.06
  -8   2   3  649.54   40.34
   8   2  -3  626.60   39.42
   8   2  -3  642.70   40.31
   8  -2  -3  610.20   40.30
   8  -2  -3  639.20   40.11
   7   0   4  487.43   29.89
   7   0   4  455.78   30.25
   7   0   4  474.48   30.08
  -5 -20   0  307.86   18.83
   5 -20   0  327.90   19.44
  -5  20   0  335.41   19.00
   7 -13   2  238.62   14.61
  -7 -13  -2  232.77   14.20
  -7 -13  -2  259.62   14.77
   7 -13   2  252.18   14.30
   7 -13   2  198.10   13.57
   7 -13   2  248.28   14.41
   0 -19   4 2012.16  123.71
   0 -19   4 1910.33  123.60
   0 -19  -4 2035.75  123.74
   3 -13   5  205.31   13.52
  -3 -13  -5  220.91   14.03
   3  13   5  227.46   16.81
  -3 -13  -5  202.56   14.14
   3 -13   5  206.41   14.02
  -3 -13  -5  210.02   13.93
   7   1   4  697.95   46.67
   7  -1   4  745.87   46.33
  -7  -1  -4  773.91   46.28
   7   1   4  711.07   46.27
   7   1   4  789.44   46.59
   7  -1   4  772.27   46.51
   7  -1   4  689.81   46.60
   8  11   0 1300.56   85.14
  -8  11   0 1377.42   85.66
  -8 -11   0 1347.05   85.23
  -8 -11   0 1455.87   85.49
   8 -11   0 1354.45   85.59
   8  11   0 1383.36   85.86
   8 -11   0 1383.71   85.31
   2   8  -6  252.71   16.19
  -2   8   6  248.32   16.14
  -2   8   6  247.32   16.68
  -2  -8   6  238.63   16.25
  -2  -8   6  235.52   16.04
   2   8  -6  253.87   16.45
   2  -8  -6  234.14   18.65
   2   8  -6  256.44   16.06
   2  -8  -6  241.49   16.14
   9   0   0  715.58   43.81
  -9   0   0  686.88   43.32
   9   0   0  701.77   44.27
  -9   0   0  706.39   43.83
   7 -10   3    0.78    1.49
  -7 -10  -3    1.01    1.92
   7 -10   3    1.81    2.11
   7 -10   3    2.42    1.09
   7 -10   3    1.97    1.83
   7 -10   3    2.32    1.14
  -7 -10  -3    2.78    1.22
  -7 -10  -3    2.12    0.85
   1  -9   6 2498.58  157.06
  -1  -9  -6 2498.64  157.10
  -1   9  -6 2581.99  157.15
   1   9   6 2465.74  158.35
   1   9   6 2506.09  157.41
  -1   9  -6 2648.80  157.44
  -9  -1   0   88.18    5.67
  -9   1   0   81.50    5.51
   9   1   0   89.88    6.85
  -9   1   0   87.18    6.21
   9  -1   0   91.67    6.85
   9   1   0   92.06    6.26
  -9  -1   0   88.00    6.31
   9  -1   0   81.65    6.19
   6 -18   0   49.92    5.07
  -6  18   0   47.19    4.60
  -6 -18   0   44.37    3.67
  -6 -18   0   49.29    4.44
   6  18   0   39.10    4.26
   6 -18   0   45.08    3.09
   8  -8   2  361.76   22.87
  -8  -8  -2  362.55   22.92
   8  -8   2  345.11   22.78
   8   8   2  385.15   23.07
   8  -8   2  357.40   23.33
  -8  -8  -2  366.89   23.11
   7  -2   4    4.84    1.58
   7  -2   4    4.94    2.06
   7   2   4    6.82    2.09
   7  -2   4    6.34    1.86
   7   2   4    6.18    1.96
  -7  -2  -4    5.94    1.38
  -6 -14  -3  918.26   57.57
   6 -14   3  901.63   57.17
  -6 -14  -3  872.84   57.09
   6 -14   3  996.78   57.53
  -6 -14  -3  910.74   56.97
   6 -14   3  920.01   57.33
   8   3  -3  128.80    8.81
  -8   3   3  156.04   10.05
  -8  -3   3  146.19    9.69
   8  -3  -3  125.64    9.70
   8   3  -3  131.03    9.65
   8   3  -3  141.31    9.99
  -8   3   3  142.19    9.72
   8  -3  -3  142.15   10.00
   4  11   5   58.09    4.62
   4 -11   5   54.36    4.57
  -4 -11  -5   49.44    3.88
   4 -11   5   54.93    3.83
   4  11   5   61.76    8.60
  -4 -11  -5   63.08    4.19
   1  24   0 1050.01   72.40
  -1 -24   0 1106.76   72.12
   1 -24   0 1153.25   72.12
   1 -24   0 1291.75   71.98
  -1  24   0 1088.06   72.21
   0 -23  -2    2.22    2.98
   0  23  -2    3.27    2.36
   0 -23  -2   -0.11    2.81
   0 -23   2    6.14    2.92
   0 -23   2    9.36    2.77
   0  23   2    2.46    4.15
  -4 -16   4   62.91    5.34
   4  16  -4   68.05    5.55
   4 -16  -4   67.45    5.78
   4 -16  -4   85.09    6.13
  -4  16   4   65.82    4.93
  -4 -16   4   60.04    5.66
   4  16  -4   75.27    5.50
   6 -10   4  224.45   13.11
   6 -10   4  215.81   13.46
  -6 -10  -4  218.40   13.87
   6 -10   4  228.46   13.46
   6 -10   4  204.65   13.56
  -6 -10  -4  192.76   13.08
   6 -10   4  195.10   13.01
  -6 -10  -4  200.79   13.31
   3 -20  -3  210.07   13.16
  -3 -20   3  202.40   13.29
   3  20  -3  223.02   13.30
   3 -20  -3  174.03   14.96
   3  20  -3  186.01   13.68
  -3 -20   3  189.50   13.54
   3  20  -3  176.52   13.23
  -3  20   3  177.44   14.04
  -9  -2   0   29.92    2.38
   9  -2   0   31.01    3.64
  -9  -2   0   29.03    3.09
   9   2   0   32.42    3.86
   9   2   0   29.18    3.05
   9  -2   0   28.09    2.92
   1  19  -4  827.23   55.45
   1 -19  -4 1068.20   56.62
  -1 -19   4 1021.43   56.61
   1  19  -4  878.30   55.52
  -1 -19   4 1050.66   56.64
   1  19  -4  909.35   56.33
   7   5  -4  449.13   27.81
  -7   5   4  438.36   27.82
   7   5  -4  425.89   27.03
  -7   5   4  426.62   27.01
   7  -5  -4  410.37   27.88
  -3   6   6  522.23   33.25
  -3  -6   6  491.89   33.28
   3   6  -6  533.54   33.26
   3  -6  -6  529.66   34.98
  -3  -6   6  555.30   33.03
  -3  -6   6  479.02   33.20
  -3   6   6  517.51   33.54
   3  -6  -6  514.26   33.27
   3   6  -6  532.89   33.30
   3   6  -6  578.63   33.81
   5 -17  -3  403.11   27.76
   5  17  -3  460.32   27.09
  -5 -17   3  402.56   26.52
  -5  17   3  403.43   27.38
   3  -5   6   57.47    4.33
  -3  -5  -6   61.31    4.06
   3   5   6   68.28    7.29
   3  -5   6   69.24    5.06
   3  -5   6   60.93    4.98
   3  -5   6   56.98    4.21
  -3  -5  -6   73.75    4.38
   3   5   6   66.65    5.00
  -3  -5  -6   62.95    4.88
  -3   5  -6   63.09    4.92
   5 -14  -4   71.16    7.16
   5 -14  -4   81.26    6.26
   5  14  -4   77.20    5.98
  -5  14   4   69.61    5.19
  -5 -14   4   70.09    5.95
   5  14  -4   75.97    5.90
   5 -14  -4   80.40    6.01
   7  -3   4  926.81   55.36
   7  -3   4  888.79   55.23
  -7  -3  -4  868.85   55.09
   7  -3   4  815.35   55.44
   7   3   4  938.80   55.52
  -7  15   1  435.19   27.11
   7  15  -1  400.23   26.51
  -7 -15   1  385.22   25.90
   7 -15  -1  459.46   26.85
   7 -15  -1  422.31   27.09
  -7 -15   1  429.96   26.67
   7  15  -1  464.18   27.28
  -2  -8  -6 1541.13   95.42
   2  -8   6 1466.00   95.36
  -2   8  -6 1643.67   95.62
  -2   8  -6 1599.06   95.86
   2   8   6 1429.78   97.00
  -1 -19  -4  188.10   12.22
   1 -19   4  159.43   11.93
   7  11  -3  333.32   19.38
   7  11  -3  319.33   19.59
  -7 -11   3  313.38   19.33
  -7 -11   3  304.91   18.69
   7 -11  -3  315.93   19.45
  -7  11   3  269.49   18.34
   7 -11  -3  296.07   19.04
   8   0   3    0.84    0.85
   8   0   3   -0.22    1.10
   8   0   3   -0.44    1.84
  -8   9   2  211.85   14.80
  -8  -9   2  207.03   14.38
   8  -9  -2  197.35   14.69
   8  -9  -2  224.99   14.52
   8   9  -2  241.82   14.94
   8   9  -2  220.92   14.40
   8  -9  -2  209.14   13.97
  -9  -3   0  476.62   29.92
   9   3   0  462.41   30.76
   9  -3   0  475.98   30.26
  -9  -3   0  494.77   30.32
   9  -3   0  468.51   30.68
   9   3   0  478.35   30.24
  -6   0   5   -0.77    2.29
  -6   0   5   -0.38    2.14
   6   0  -5   -0.52    2.32
   6   0  -5    0.40    1.73
   6   0  -5   -0.47    2.78
   0 -24   1 1703.29  101.87
   0 -24  -1 1585.02  101.73
   0 -24  -1 1668.36  101.65
   0  24   1 1602.02  102.23
   0  24  -1 1565.42  101.75
   6 -11  -4  134.31    8.86
  -6  11   4  121.60    8.20
   6 -11  -4  122.84    9.66
  -6  11   4  128.22    9.47
   6  11  -4  117.45    8.84
   6  11  -4  128.11    8.40
  -6 -11   4  118.14    8.50
   6 -11  -4  123.42    9.01
   6  11  -4  133.50    9.15
   8  -4  -3 2566.86  153.64
  -8   4   3 2463.29  153.83
  -8   4   3 2562.32  153.57
  -8  -4   3 2499.44  153.55
   8   4  -3 2581.57  153.60
   8   4  -3 2386.66  152.88
   8   4  -3 2480.20  153.81
   8  -4  -3 2383.73  153.80
  -1 -23   2 1627.38  103.00
  -1 -23   2 1611.36  103.15
   1  23  -2 1967.47  103.24
  -1  23   2 1914.42  103.94
   1 -23  -2 1359.52  102.70
   8  -1   3   95.09    6.60
   8   1   3  112.87    6.70
   8   1   3   94.24    7.46
   8  -1   3  101.14    6.54
   8  -1   3   97.21    7.35
   3  20   3 1131.90   74.70
  -3  20  -3 1251.31   72.44
  -3 -20  -3  936.06   73.07
   3 -20   3 1220.27   73.23
  -3 -20  -3 1328.61   73.34
   3 -20   3 1029.10   73.09
   2  21  -3    7.35    2.94
   2  21  -3    6.75    2.80
  -2 -21   3    4.88    2.99
  -2  21   3    9.46    4.23
  -2 -21   3    5.68    2.64
   2 -21  -3    4.85    5.77
   2 -21  -3    8.50    2.54
   6  -1  -5  101.10    7.69
   6   1  -5   96.10    7.52
   6  -1  -5   96.00    6.75
   6   1  -5   98.11    6.73
   6   1  -5   96.27    7.06
   6  -1  -5   95.47    7.14
  -6   1   5   88.30    6.95
  -6  -1   5   95.87    7.13
  -6   1   5   92.58    7.18
  -6  -1   5   81.96    6.96
   8 -11  -1   76.97    6.55
   8  11  -1   74.75    6.03
   8 -11  -1   87.49    6.27
  -8 -11   1   75.82    6.11
  -8  11   1   84.62    6.69
   8  11  -1   81.80    6.81
   0 -10   6 1803.86  111.94
   0  10  -6 1796.26  111.94
   0  10   6 1743.44  112.95
   0  10   6 1833.69  112.18
   0 -10  -6 1804.33  111.99
   5  20  -1  339.26   22.56
  -5  20   1  384.76   23.10
  -5 -20   1  356.07   22.83
   5 -20  -1  350.33   23.44
   5 -20  -1  335.38   21.96
  -5 -20   1  343.94   22.28
  -9   0   1   -0.15    1.85
  -9   0   1    0.43    0.82
   9   0  -1   -1.44    1.90
  -1 -23  -2   91.67    6.98
  -1 -23  -2   69.40    6.54
   1 -23   2   74.80    6.58
   1 -23   2   84.16    6.85
   1  23   2   79.10    8.13
  -1  23  -2   77.10    6.16
  -2 -15   5 1472.61   75.69
   2  15  -5 1025.70   74.73
  -2 -15   5 1524.01   75.68
  -2  15   5 1446.82   75.35
   2  15  -5 1040.22   74.64
   2 -15  -5 1353.88   77.92
  -2  15   5 1384.99   76.60
   2  15  -5 1466.61   75.54
   2 -15  -5 1561.92   75.85
   5 -19  -2  188.96   13.17
  -5 -19   2  170.80   11.62
  -5 -19   2  169.43   12.07
   5  19  -2  154.73   11.83
   5 -19  -2  194.10   12.45
  -5  19   2  182.44   12.58
  -7 -15  -1  516.28   32.42
  -7  15  -1  542.85   32.78
   7 -15   1  564.38   32.54
   7  15   1  492.63   32.47
   7 -15   1  541.86   32.76
  -7 -15  -1  506.19   31.82
  -7 -15  -1  523.08   32.81
  -7 -15  -1  484.70   31.79
   5   8   5  605.61   38.21
   5  -8   5  608.06   38.14
   5   8   5  645.40   41.32
   5  -8   5  543.84   38.70
  -5  -8  -5  609.84   38.01
   5  -8   5  612.89   37.74
  -9  -1   1   55.31    4.61
   9   1  -1   53.41    4.52
  -9   1   1   51.52    3.57
  -9  -1   1   57.14    3.80
  -9   1   1   53.34    4.53
   9  -1  -1   54.72    4.51
   8  -2   3   11.73    1.24
   8   2   3   12.58    1.83
   8  -2   3   11.72    1.42
   8  -2   3   11.14    2.24
   8   2   3   11.75    2.55
   5   9  -5  133.75    9.15
   5   9  -5  142.16    9.58
  -5   9   5  135.45    9.08
  -5  -9   5  122.06    9.23
  -5  -9   5  130.97    9.47
  -5   9   5  137.40    9.97
   5   9  -5  146.48    9.68
   5  -9  -5  128.59    9.37
   5  -9  -5  144.75    9.69
   5  -9  -5  136.82   10.63
   4  12  -5  138.27    9.81
  -4  12   5  141.14    9.52
   4 -12  -5  134.99   11.37
   4 -12  -5  148.28   10.03
   4  12  -5  149.42    9.78
  -4 -12   5  130.94    9.86
  -4  12   5  143.46   10.55
   4 -12  -5  141.15    9.96
   4  12  -5  141.13    9.63
   3 -23   0 1034.27   73.86
   3  23   0 1046.83   73.84
  -3  23   0 1188.04   73.23
   3 -23   0 1076.16   73.04
  -3 -23   0 1109.28   73.17
   6  -2  -5  415.12   27.32
   6   2  -5  427.03   27.22
  -6  -2   5  410.93   26.90
   6   2  -5  422.05   26.87
   6   2  -5  433.08   26.61
  -6   2   5  403.70   26.82
  -6  -2   5  411.81   26.84
   6  -2  -5  414.08   26.90
  -6   2   5  420.89   27.02
   6 -18  -1  400.77   24.50
  -6 -18   1  369.08   23.67
   6  18  -1  354.92   24.05
  -6 -18   1  375.09   24.24
   6 -18  -1  368.91   24.74
  -6  18   1  381.84   24.56
  -4 -16  -4  139.51    8.88
  -4 -16  -4  130.94    9.01
   4  16   4  134.59   11.94
  -4 -16  -4  106.33    9.11
   4 -16   4  136.95    9.19
   4 -16   4  117.39    8.84
   2  21   3  349.02   23.75
  -2  21  -3  342.28   21.38
  -2 -21  -3  291.89   22.26
   2 -21   3  310.48   22.23
   7   4   4   23.54    2.80
   7  -4   4   19.09    2.62
   7  -4   4   20.34    2.37
  -7  -4  -4   19.59    1.96
   5 -20   1  745.79   50.76
   5  20   1  659.32   51.52
  -5  20  -1  830.26   50.52
   5 -20   1  927.58   50.11
  -5 -20  -1  774.98   50.82
  -5 -20  -1  711.44   50.46
  -4 -19   3  123.34    8.00
   4 -19  -3  114.59    9.72
   4 -19  -3   84.85    8.17
   4  19  -3  139.30    8.39
  -4  19   3  126.55    9.17
   4  19  -3   81.36    7.86
  -4 -19   3  118.22    8.38
  -9  -2   1    3.20    1.23
  -9   2   1    0.29    2.00
   9  -2  -1    1.91    2.08
   9  -2  -1    0.21    2.48
  -9   2   1    2.07    0.53
  -9  -2   1    2.81    2.06
   9   2  -1    0.72    1.97
   9  -2  -1    1.51    0.54
   5 -17   3  431.31   25.20
   5 -17   3  362.70   24.63
   5 -17   3  387.93   25.01
  -5 -17  -3  377.05   24.83
  -5 -17  -3  385.00   25.25
  -5 -17  -3  391.56   24.65
   8 -11   1   84.61    6.14
   8  11   1   77.78    6.09
   8 -11   1   79.47    6.54
  -8 -11  -1   79.36    6.10
  -8  11  -1   87.97    6.68
   8 -11   1   91.42    6.03
  -8 -11  -1   84.40    6.30
  -1  10   6  627.34   40.70
  -1  10   6  642.96   40.00
   1  10  -6  643.97   39.84
   1  10  -6  644.02   40.04
  -1 -10   6  638.23   39.87
   1 -10  -6  608.43   39.87
   1 -10  -6  591.89   42.59
  -1  24   1  965.26   57.52
  -1 -24   1  803.86   56.99
   1 -24  -1  915.70   56.77
   1  24  -1  936.95   57.26
   9  -4   0   35.87    2.47
   9  -4   0   35.02    4.02
  -9  -4   0   40.46    3.01
   9   4   0   37.58    3.41
   9  -4   0   35.07    2.52
   9  -4   0   36.83    3.44
  -9  -4   0   41.87    3.54
   7  -6  -4    4.79    1.80
  -7   6   4    5.95    2.64
  -7  -6   4    1.79    1.46
  -7   6   4    3.23    1.29
   7   6  -4    4.49    2.77
   7   6  -4    3.90    1.44
   7  -6  -4    6.17    3.00
  -3  14   5 2877.76  183.45
  -3 -14   5 2981.37  182.84
   3 -14  -5 3155.92  182.96
   3 -14  -5 2904.11  182.95
  -3  14   5 2963.60  182.53
   3 -14  -5 2750.37  184.34
   3  14  -5 2949.33  182.75
   3  14  -5 2884.40  182.40
   2   9  -6  407.70   25.80
   2   9  -6  408.65   25.76
  -2   9   6  407.02   26.33
   2  -9  -6  402.44   25.73
  -2   9   6  404.09   25.72
  -2  -9   6  395.61   25.67
   2   9  -6  398.34   25.63
   2  -9  -6  369.65   28.05
   9   0   1    1.92    2.51
   9   0   1    0.46    1.64
   0 -16   5  370.77   23.98
   0 -16   5  370.71   23.77
   0 -16  -5  382.73   24.04
   0 -16  -5  393.30   23.91
   0  16   5  336.79   25.10
   0  16  -5  347.15   23.72
   0  16   5  367.59   23.66
  -1  24  -1    4.87    2.94
   1  24   1    1.39    3.94
  -1 -24  -1    2.28    3.05
   1 -24   1    1.44    3.07
  -1 -24  -1    2.54    2.54
  -7 -14   2 1552.65  100.72
   7  14  -2 1544.41  100.64
  -7  14   2 1646.47  101.16
   7  14  -2 1711.45  101.16
   7 -14  -2 1713.53  100.93
   7 -14  -2 1562.36  101.15
  -3  -6  -6  105.91    5.90
   3  -6   6   94.87    6.42
  -3   6  -6   98.62    6.34
  -3  -6  -6   90.62    6.31
   3   6   6   96.79    6.46
   3  -6   6   79.34    5.50
   3  -6   6   81.30    5.48
   3   6   6   86.62    8.49
  -3  -6  -6   78.63    5.49
  -6 -18  -1  121.65    8.90
  -6  18  -1  143.19    8.69
  -6 -18  -1  134.89    8.57
   6 -18   1  141.51    8.88
   6 -17  -2   67.53    5.85
  -6 -17   2   63.77    5.60
[truncated: 4,617,573 more chars]
