# Supplementary material for: Porous Supramolecular Crystalline Probe that Detects Non‐Covalent Interactions Involved in Molecular Recognition of Furanic Compounds
Source: Small. 2024 Jul 30;20(49):2405507. doi: 10.1002/smll.202405507 (PMC11618713; doi:10.1002/smll.202405507)
Supplement: Supplementary file 2 — Supporting Information [file SMLL-20-2405507-s001.zip › HMF-water@MMF.cif]

data_General

_vrf_PLAT602_HMF-water@MMF
;
PROBLEM: A very large solvent accessible void(s) in structure
RESPONSE: Some solvents in the large pore could not be located 
          due to severe disordering.
;

_vrf_PLAT306_HMF-water@MMF
;
PROBLEM: Isolated oxygen atom (H-atoms missing?)
RESPONSE: Hydrogen atoms of water molecules and OH groups of the 
          guests could not be located in the difference electron 
          density maps.
;

_vrf_PLAT430_HMF-water@MMF
;
PROBLEM: Short inter D...A contact
RESPONSE: The short contacts come from H2O...H2O, though hydrogen 
          atoms of water molecules could not be located in the 
          difference electron density maps. Therefore, these contacts
          can be assigned to hydrogen bonding between water molecules.
;

_vrf_PLAT971_HMF-water@MMF
;
PROBLEM: Check calcd resid. Density
RESPONSE: The atom type is correct and there is no evidence of
          twinning. 
;

_vrf_PLAT972_HMF-water@MMF
;
PROBLEM: Check calcd resid. Density
RESPONSE: The atom type is correct and there is no evidence of
          twinning. The large residual density on Pd atoms may be
          Due to an anomalous dispersion effect and has no chemical
          significance.
;

_vrf_PLAT973_HMF-water@MMF
;
PROBLEM: Check calcd resid. Density
RESPONSE: The atom type is correct and there is no evidence of
          twinning. The large residual density on Pd atoms may be
          Due to an anomalous dispersion effect and has no chemical
          significance.
;

data_HMF-water@MMF
_audit_creation_date               2022-11-25
_audit_creation_method
;
Olex2 1.5
(compiled 2022.04.07 svn.rca3783a0 for OlexSys, GUI svn.r6498)
;
_shelx_SHELXL_version_number       '2018/3'
_audit_contact_author_address      ?
_audit_contact_author_email        ?
_audit_contact_author_name         ''
_audit_contact_author_phone        ?
_publ_contact_author_id_orcid      ?
_publ_section_references
;
Dolomanov, O.V., Bourhis, L.J., Gildea, R.J, Howard, J.A.K. & Puschmann, H.
 (2009), J. Appl. Cryst. 42, 339-341.

Sheldrick, G.M. (2015). Acta Cryst. A71, 3-8.

Sheldrick, G.M. (2015). Acta Cryst. C71, 3-8.
;
_chemical_name_common              ?
_chemical_name_systematic
;
 ?
;
_chemical_formula_moiety          
 '2(C42 H42 Cl6 N6 Pd3), 0.715(C6 H5 O3), 7.5(O), 0.285(C5 H2 O2)'
_chemical_formula_sum              'C89.71 H88.14 Cl12 N12 O10.22 Pd6'
_chemical_formula_weight           2561.68
_chemical_melting_point            ?
loop_
  _atom_type_symbol
  _atom_type_description
  _atom_type_scat_dispersion_real
  _atom_type_scat_dispersion_imag
  _atom_type_scat_source
 'C' 'C' 0.0181 0.0091 'International Tables Vol C Tables 4.2.6.8 and 6.1.1.4'
 'H' 'H' 0.0000 0.0000 'International Tables Vol C Tables 4.2.6.8 and 6.1.1.4'
 'Cl' 'Cl' 0.3639 0.7018 'International Tables Vol C Tables 4.2.6.8 and 6.1.1.4'
 'N' 'N' 0.0311 0.0180 'International Tables Vol C Tables 4.2.6.8 and 6.1.1.4'
 'O' 'O' 0.0492 0.0322 'International Tables Vol C Tables 4.2.6.8 and 6.1.1.4'
 'Pd' 'Pd' 0.1215 3.9337 'International Tables Vol C Tables 4.2.6.8 and 6.1.1.4'

_shelx_space_group_comment
;
The symmetry employed for this shelxl refinement is uniquely defined
by the following loop, which should always be used as a source of
symmetry information in preference to the above space-group names.
They are only intended as comments.
;
_space_group_crystal_system        'monoclinic'
_space_group_IT_number             14
_space_group_name_H-M_alt          'P 1 21/c 1'
_space_group_name_Hall             '-P 2ybc'
loop_
  _space_group_symop_operation_xyz
 'x, y, z'
 '-x, y+1/2, -z+1/2'
 '-x, -y, -z'
 'x, -y-1/2, z-1/2'

_cell_length_a                     19.65460(19)
_cell_length_b                     52.6684(5)
_cell_length_c                     14.16700(11)
_cell_angle_alpha                  90
_cell_angle_beta                   91.4550(8)
_cell_angle_gamma                  90
_cell_volume                       14660.6(2)
_cell_formula_units_Z              4
_cell_measurement_reflns_used      35329
_cell_measurement_temperature      93(2)
_cell_measurement_theta_max        71.9700
_cell_measurement_theta_min        2.8240
_shelx_estimated_absorpt_T_max     0.644
_shelx_estimated_absorpt_T_min     0.297
_exptl_absorpt_coefficient_mu      8.168
_exptl_absorpt_correction_T_max    1.00000
_exptl_absorpt_correction_T_min    0.50291
_exptl_absorpt_correction_type     multi-scan
_exptl_absorpt_process_details
;
CrysAlisPro 1.171.41.104a (Rigaku Oxford Diffraction, 2021)

Empirical absorption correction using spherical harmonics,

implemented in SCALE3 ABSPACK scaling algorithm.
;
_exptl_absorpt_special_details     ?
_exptl_crystal_colour              yellow
_exptl_crystal_colour_lustre       .
_exptl_crystal_colour_modifier     .
_exptl_crystal_colour_primary      yellow
_exptl_crystal_density_diffrn      1.161
_exptl_crystal_density_meas        ?
_exptl_crystal_density_method      ?
_exptl_crystal_description         plate
_exptl_crystal_F_000               5089
_exptl_crystal_size_max            0.196
_exptl_crystal_size_mid            0.138
_exptl_crystal_size_min            0.059
_exptl_special_details
;
 ?
;
_exptl_transmission_factor_max     ?
_exptl_transmission_factor_min     ?
_diffrn_reflns_av_R_equivalents    0.0408
_diffrn_reflns_av_unetI/netI       0.0455
_diffrn_reflns_Laue_measured_fraction_full  0.997
_diffrn_reflns_Laue_measured_fraction_max  0.997
_diffrn_reflns_limit_h_max         21
_diffrn_reflns_limit_h_min         -23
_diffrn_reflns_limit_k_max         47
_diffrn_reflns_limit_k_min         -63
_diffrn_reflns_limit_l_max         16
_diffrn_reflns_limit_l_min         -17
_diffrn_reflns_number              76665
_diffrn_reflns_point_group_measured_fraction_full  0.997
_diffrn_reflns_point_group_measured_fraction_max  0.997
_diffrn_reflns_theta_full          67.684
_diffrn_reflns_theta_max           68.250
_diffrn_reflns_theta_min           3.231
_diffrn_ambient_temperature        93.15
_diffrn_detector_area_resol_mean   ?
_diffrn_measured_fraction_theta_full  0.997
_diffrn_measured_fraction_theta_max  0.997
_diffrn_measurement_device_type    'XtaLAB AFC12 (RINC): Kappa single'
_diffrn_measurement_method         ?
_diffrn_radiation_type             CuK\a
_diffrn_radiation_wavelength       1.54184
_diffrn_source                     ?
_diffrn_special_details            ?
_reflns_Friedel_coverage           0.000
_reflns_Friedel_fraction_full      .
_reflns_Friedel_fraction_max       .
_reflns_number_gt                  21783
_reflns_number_total               26750
_reflns_special_details
;
 Reflections were merged by SHELXL according to the crystal
 class for the calculation of statistics and refinement.
 
 _reflns_Friedel_fraction is defined as the number of unique
 Friedel pairs measured divided by the number that would be
 possible theoretically, ignoring centric projections and
 systematic absences.
;
_reflns_threshold_expression       'I > 2\s(I)'
_computing_cell_refinement         ?
_computing_data_collection         ?
_computing_data_reduction          ?
_computing_molecular_graphics      'Olex2 1.5 (Dolomanov et al., 2009)'
_computing_publication_material    'Olex2 1.5 (Dolomanov et al., 2009)'
_computing_structure_refinement    'SHELXL 2018/3 (Sheldrick, 2015)'
_computing_structure_solution      'SHELXT 2014/5 (Sheldrick, 2014)'
_refine_diff_density_max           2.922
_refine_diff_density_min           -2.520
_refine_diff_density_rms           0.177
_refine_ls_extinction_coef         .
_refine_ls_extinction_method       none
_refine_ls_goodness_of_fit_ref     1.049
_refine_ls_hydrogen_treatment      constr
_refine_ls_matrix_type             full
_refine_ls_number_parameters       1145
_refine_ls_number_reflns           26750
_refine_ls_number_restraints       441
_refine_ls_R_factor_all            0.0893
_refine_ls_R_factor_gt             0.0764
_refine_ls_restrained_S_all        1.045
_refine_ls_shift/su_max            0.001
_refine_ls_shift/su_mean           0.000
_refine_ls_structure_factor_coef   Fsqd
_refine_ls_weighting_details      
 'w=1/[\s^2^(Fo^2^)+(0.1353P)^2^+85.3240P] where P=(Fo^2^+2Fc^2^)/3'
_refine_ls_weighting_scheme        calc
_refine_ls_wR_factor_gt            0.2274
_refine_ls_wR_factor_ref           0.2380
_refine_special_details
;
The occupancy of the guest molecules were refined using free variables.
The structure of one of the guests was partially assigned due to severe
disorder, and the type of its side chain (hydroxymethyl or aldehyde) could
not be determined due to its ambiguous electron density, so the hydrogen
atoms of its carbon atom were not assigned. The orientation of the furan 
ring of the weaker guest was determined based on the contact manner with
the MMF framework. Although other very weak electron densities that may 
be assigned to furan rings were observed in the Fo-Fc map, they were not
assigned to the guests, because their electron densities in Fo map after 
assignment were very unclear at the threshold of 1.0 e/A3.

The occupancy of disordered water molecules with 
the guests were refined using free variables, and that of other waters were
set to be 1, 0.5, 0.33, or 0.25 based on the Ueq value. Hydrogen atoms of 
water molecules could not be located in the difference electron density maps.
;
_olex2_refinement_description
;
1. Fixed Uiso
 At 1.2 times of:
  All C(H) groups, All C(H,H) groups, All N(H) groups
2. Restrained distances
 C3A-C4A
 1.42 with sigma of 0.02
 C2B-C1B
 1.5 with sigma of 0.02
 C2A-C3A
 1.36 with sigma of 0.02
 C2A-C1A
 1.43 with sigma of 0.02
 C5A-C4A
 1.36 with sigma of 0.02
 C5A-C6A
 1.49 with sigma of 0.02
 O1A-C2A
 1.37 with sigma of 0.02
 C5A-O1A
 1.37 with sigma of 0.02
3. Restrained planarity
 O1A, C2A, C3A, C4A, C5A
 with sigma of 0.1
4. Uiso/Uaniso restraints and constraints
C1A \\sim O2A \\sim C2A: within 1.7A with sigma of 0.04 and sigma for terminal
atoms of 0.08 within 1.7A
C19 \\sim C20 \\sim C15 \\sim N4: within 1.7A with sigma of 0.04 and sigma for
terminal atoms of 0.08 within 1.7A
Pd1 \\sim N1 \\sim Cl1 \\sim Cl2 \\sim N2: within 1.7A with sigma of 0.01 and
sigma for terminal atoms of 0.02 within 1.7A
Pd3 \\sim Cl5 \\sim Cl6 \\sim N5 \\sim N6: within 1.7A with sigma of 0.04 and
sigma for terminal atoms of 0.08 within 1.7A
Uanis(O3A) \\sim Ueq: with sigma of 0.05 and sigma for terminal atoms of 0.1
Uanis(C20) \\sim Ueq: with sigma of 0.005 and sigma for terminal atoms of 0.01
Uanis(O13W) \\sim Ueq: with sigma of 0.1 and sigma for terminal atoms of 0.2
Uanis(O12W) \\sim Ueq: with sigma of 0.05 and sigma for terminal atoms of 0.1
Uanis(O12W) \\sim Ueq, Uanis(O11W) \\sim Ueq: with sigma of 0.03 and sigma for
terminal atoms of 0.06
Uanis(O6W) \\sim Ueq: with sigma of 0.01 and sigma for terminal atoms of 0.02
Uanis(O1B) \\sim Ueq, Uanis(C5B) \\sim Ueq, Uanis(C4B) \\sim Ueq, Uanis(C3B)
\\sim Ueq, Uanis(C2B) \\sim Ueq, Uanis(C1B) \\sim Ueq, Uanis(O2B) \\sim Ueq:
with sigma of 0.05 and sigma for terminal atoms of 0.1
Uanis(O5W) \\sim Ueq: with sigma of 0.05 and sigma for terminal atoms of 0.1
Uanis(O7W) \\sim Ueq: with sigma of 0.02 and sigma for terminal atoms of 0.04
Uanis(O9W) \\sim Ueq: with sigma of 0.03 and sigma for terminal atoms of 0.06
Uanis(O10W) \\sim Ueq: with sigma of 0.05 and sigma for terminal atoms of 0.1
Uanis(O14) \\sim Ueq: with sigma of 0.05 and sigma for terminal atoms of 0.1
Uanis(C62) \\sim Ueq: with sigma of 0.01 and sigma for terminal atoms of 0.02
5. Rigid body (RIGU) restrains
 C5A, C6A, O3A
 with sigma for 1-2 distances of 0.002 and sigma for 1-3 distances of 0.002
 O2A, C1A, C2A
 with sigma for 1-2 distances of 0.004 and sigma for 1-3 distances of 0.004
 C15, C20, C19, N4
 with sigma for 1-2 distances of 0.004 and sigma for 1-3 distances of 0.004
 Pd1, Cl2, Cl1, N2, N1
 with sigma for 1-2 distances of 0.001 and sigma for 1-3 distances of 0.001
 N12, N11, C71, C72, C73, C70, C74, C75, C76
 with sigma for 1-2 distances of 0.002 and sigma for 1-3 distances of 0.002
 Cl5, Pd3, N5, N6, Cl6
 with sigma for 1-2 distances of 0.004 and sigma for 1-3 distances of 0.004
 C4B, C3B, C2B, O1B, C5B, C1B, O2B
 with sigma for 1-2 distances of 0.002 and sigma for 1-3 distances of 0.002
 C34, C33, C32, C31, C30, C29
 with sigma for 1-2 distances of 0.002 and sigma for 1-3 distances of 0.002
 C62, C57, C58, C59, C60, C61
 with sigma for 1-2 distances of 0.002 and sigma for 1-3 distances of 0.002
 O1A, C5A, C4A, C3A, C2A
 with sigma for 1-2 distances of 0.002 and sigma for 1-3 distances of 0.002
6. Others
 Sof(O12W)=Sof(C5B)=Sof(C4B)=Sof(H4B)=Sof(C3B)=Sof(H3B)=Sof(C2B)=Sof(O1B)=
 Sof(C1B)=Sof(O2B)=1-FVAR(1)
 Sof(O1A)=Sof(C3A)=Sof(H3AA)=Sof(C5A)=Sof(C2A)=Sof(C4A)=Sof(H4AA)=Sof(O2A)=
 Sof(C1A)=Sof(H1A)=Sof(C6A)=Sof(H6AA)=Sof(H6AB)=Sof(O3A)=Sof(O13W)=FVAR(1)
 Fixed Sof: O8W(0.5) O14(0.5) O7W(0.33333) O5W(0.5) O9W(0.5) O11W(0.33333)
 O4W(0.33333) O6W(0.25) O10W(0.25)
7.a Ternary CH refined with riding coordinates:
 N2(H2), N1(H1), N6(H6), N5(H5), N4(H4), N3(H3), N7(H7), N8(H8), N9(H9A),
 N10(H10A), N11(H11), N12(H12A)
7.b Secondary CH2 refined with riding coordinates:
 C7(H7A,H7B), C42(H42A,H42B), C35(H35A,H35B), C28(H28A,H28B), C21(H21A,H21B),
 C14(H14A,H14B), C84(H84A,H84B), C49(H49A,H49B), C56(H56A,H56B), C63(H63A,H63B),
  C70(H70A,H70B), C77(H77A,H77B), C6A(H6AA,H6AB)
7.c Aromatic/amide H refined with riding coordinates:
 C5(H5A), C4(H4A), C3(H3A), C2(H2A), C38(H38), C37(H37), C41(H41), C40(H40),
 C30(H30), C31(H31), C32(H32), C33(H33), C26(H26), C27(H27), C23(H23), C24(H24),
  C19(H19), C18(H18), C17(H17), C16(H16), C12(H12), C13(H13), C9(H9), C10(H10),
 C80(H80), C79(H79), C83(H83), C82(H82), C47(H47), C46(H46), C45(H45), C44(H44),
  C54(H54), C55(H55), C51(H51), C52(H52), C58(H58), C59(H59), C60(H60),
 C61(H61), C68(H68), C69(H69), C65(H65), C66(H66), C72(H72), C73(H73), C74(H74),
  C75(H75), C3A(H3AA), C4A(H4AA), C1A(H1A), C4B(H4B), C3B(H3B)
7.d Fitted pentagon refined as free rotating group:
 C5B(C4B,C3B,C2B,O1B)
7.e Fitted hexagon refined as free rotating group:
 C6(C5,C4,C3,C2,C1), C39(C38,C37,C36,C41,C40), C34(C29,C30,C31,C32,C33),
 C25(C26,C27,C22,C23,C24), C20(C19,C18,C17,C16,C15), C11(C12,C13,C8,C9,C10),
 C81(C80,C79,C78,C83,C82), C43(C48,C47,C46,C45,C44), C53(C54,C55,C50,C51,C52),
 C62(C57,C58,C59,C60,C61), C67(C68,C69,C64,C65,C66), C76(C71,C72,C73,C74,C75)
;
_atom_sites_solution_hydrogens     geom
_atom_sites_solution_primary       ?
_atom_sites_solution_secondary     ?
loop_
  _atom_site_label
  _atom_site_type_symbol
  _atom_site_fract_x
  _atom_site_fract_y
  _atom_site_fract_z
  _atom_site_U_iso_or_equiv
  _atom_site_adp_type
  _atom_site_occupancy
  _atom_site_site_symmetry_order
  _atom_site_calc_flag
  _atom_site_refinement_flags_posn
  _atom_site_refinement_flags_adp
  _atom_site_refinement_flags_occupancy
  _atom_site_disorder_assembly
  _atom_site_disorder_group
 Pd1 Pd 0.58026(2) 0.51131(2) 0.51374(3) 0.02713(13) Uani 1 1 d . . . . .
 Pd3 Pd 1.02876(3) 0.51223(2) 0.33302(4) 0.04075(15) Uani 1 1 d . . . . .
 Pd2 Pd 0.71688(3) 0.47917(2) -0.09836(3) 0.03433(14) Uani 1 1 d . . . . .
 Pd4 Pd 0.56895(3) 0.42409(2) 0.22018(3) 0.03782(15) Uani 1 1 d . . . . .
 Pd5 Pd 0.80202(4) 0.33799(2) 0.74766(6) 0.05755(19) Uani 1 1 d . . . . .
 Pd6 Pd 0.65668(6) 0.25442(2) 0.28191(8) 0.0906(3) Uani 1 1 d . . . . .
 Cl2 Cl 0.58104(8) 0.46755(3) 0.49308(10) 0.0322(3) Uani 1 1 d . . . . .
 Cl1 Cl 0.57120(9) 0.50862(3) 0.67566(10) 0.0356(4) Uani 1 1 d . . . . .
 Cl6 Cl 0.99417(11) 0.47323(4) 0.38724(13) 0.0490(5) Uani 1 1 d . . . . .
 Cl5 Cl 1.12213(10) 0.49564(5) 0.25926(14) 0.0553(5) Uani 1 1 d . . . . .
 Cl4 Cl 0.79378(10) 0.44766(4) -0.05858(13) 0.0471(4) Uani 1 1 d . . . . .
 Cl3 Cl 0.63284(10) 0.45052(4) -0.13683(15) 0.0493(5) Uani 1 1 d . . . . .
 Cl7 Cl 0.50885(12) 0.42626(4) 0.07864(13) 0.0513(5) Uani 1 1 d . . . . .
 Cl8 Cl 0.47354(10) 0.41655(4) 0.30614(13) 0.0461(4) Uani 1 1 d . . . . .
 Cl9 Cl 0.91063(15) 0.35194(6) 0.7805(2) 0.0793(8) Uani 1 1 d . . . . .
 Cl10 Cl 0.83921(16) 0.29773(5) 0.7114(3) 0.0818(8) Uani 1 1 d . . . . .
 Cl11 Cl 0.6536(3) 0.21550(5) 0.3553(3) 0.1151(15) Uani 1 1 d . . . . .
 Cl12 Cl 0.5402(3) 0.25907(9) 0.2823(4) 0.1289(15) Uani 1 1 d . . . . .
 N2 N 0.5744(3) 0.51759(11) 0.3719(4) 0.0295(11) Uani 1 1 d . . . . .
 H2 H 0.536928 0.506612 0.345826 0.035 Uiso 1 1 calc R U . . .
 N1 N 0.5865(3) 0.55003(11) 0.5242(4) 0.0303(12) Uani 1 1 d . . . . .
 H1 H 0.551364 0.555364 0.569952 0.036 Uiso 1 1 calc R U . . .
 N6 N 0.9496(3) 0.52926(13) 0.3984(4) 0.0403(14) Uani 1 1 d . . . . .
 H6 H 0.949957 0.523009 0.465053 0.048 Uiso 1 1 calc R U . . .
 N5 N 1.0522(3) 0.54805(15) 0.2893(5) 0.0474(16) Uani 1 1 d . . . . .
 H5 H 1.100804 0.550944 0.309074 0.057 Uiso 1 1 calc R U . . .
 N4 N 0.7873(3) 0.50641(12) -0.0648(4) 0.0377(13) Uani 1 1 d . U . . .
 H4 H 0.831580 0.501493 -0.092796 0.045 Uiso 1 1 calc R U . . .
 N3 N 0.6568(3) 0.50933(12) -0.1362(4) 0.0345(13) Uani 1 1 d . . . . .
 H3 H 0.642444 0.506000 -0.203278 0.041 Uiso 1 1 calc R U . . .
 N7 N 0.6592(4) 0.42964(13) 0.1530(4) 0.0439(16) Uani 1 1 d . . . . .
 H7 H 0.652924 0.444601 0.110271 0.053 Uiso 1 1 calc R U . . .
 N8 N 0.6290(3) 0.42381(11) 0.3414(4) 0.0365(13) Uani 1 1 d . . . . .
 H8 H 0.606725 0.434818 0.389115 0.044 Uiso 1 1 calc R U . . .
 N9 N 0.7654(4) 0.37095(13) 0.7983(5) 0.0475(16) Uani 1 1 d . . . . .
 H9A H 0.787975 0.373298 0.861699 0.057 Uiso 1 1 calc R U . . .
 N10 N 0.7021(4) 0.32901(13) 0.7202(6) 0.0564(19) Uani 1 1 d . . . . .
 H10A H 0.694005 0.311369 0.743472 0.068 Uiso 1 1 calc R U . . .
 N11 N 0.7531(8) 0.25380(17) 0.2756(8) 0.113(4) Uani 1 1 d . . . . .
 H11 H 0.762943 0.236721 0.248298 0.136 Uiso 1 1 calc R U . . .
 N12 N 0.6670(6) 0.28784(17) 0.2127(7) 0.085(3) Uani 1 1 d . . . . .
 H12A H 0.630824 0.288505 0.161793 0.102 Uiso 1 1 calc R U . . .
 C7 C 0.6387(3) 0.51002(14) 0.3225(4) 0.0323(15) Uani 1 1 d . . . . .
 H7A H 0.651944 0.492627 0.342143 0.039 Uiso 1 1 calc R U . . .
 H7B H 0.676036 0.521675 0.341809 0.039 Uiso 1 1 calc R U . . .
 C6 C 0.5532(2) 0.54372(6) 0.3583(3) 0.0329(14) Uani 1 1 d G . . . .
 C5 C 0.5249(3) 0.55243(8) 0.2734(2) 0.0379(16) Uani 1 1 d G . . . .
 H5A H 0.516552 0.540910 0.222818 0.045 Uiso 1 1 calc R U . . .
 C4 C 0.5089(3) 0.57798(9) 0.2625(3) 0.0468(19) Uani 1 1 d G . . . .
 H4A H 0.489533 0.583927 0.204496 0.056 Uiso 1 1 calc R U . . .
 C3 C 0.5211(3) 0.59483(7) 0.3365(3) 0.048(2) Uani 1 1 d G . . . .
 H3A H 0.510175 0.612294 0.329082 0.058 Uiso 1 1 calc R U . . .
 C2 C 0.5495(3) 0.58613(8) 0.4214(3) 0.0412(17) Uani 1 1 d G . . . .
 H2A H 0.557835 0.597643 0.471990 0.049 Uiso 1 1 calc R U . . .
 C1 C 0.5655(2) 0.56057(8) 0.4323(2) 0.0320(14) Uani 1 1 d G . . . .
 C42 C 0.6530(4) 0.55989(14) 0.5617(5) 0.0347(15) Uani 1 1 d . . . . .
 H42A H 0.658885 0.554834 0.628672 0.042 Uiso 1 1 calc R U . . .
 H42B H 0.652579 0.578669 0.558914 0.042 Uiso 1 1 calc R U . . .
 C39 C 0.71273(19) 0.54999(8) 0.5065(3) 0.0315(14) Uani 1 1 d G . . . .
 C38 C 0.7468(2) 0.52830(8) 0.5374(3) 0.0352(15) Uani 1 1 d G . . . .
 H38 H 0.733090 0.519889 0.593085 0.042 Uiso 1 1 calc R U . . .
 C37 C 0.8011(2) 0.51891(8) 0.4868(3) 0.0385(16) Uani 1 1 d G . . . .
 H37 H 0.824370 0.504078 0.507982 0.046 Uiso 1 1 calc R U . . .
 C36 C 0.8212(2) 0.53121(9) 0.4053(3) 0.0370(16) Uani 1 1 d G . . . .
 C41 C 0.7871(2) 0.55290(9) 0.3744(3) 0.0385(16) Uani 1 1 d G . . . .
 H41 H 0.800813 0.561309 0.318715 0.046 Uiso 1 1 calc R U . . .
 C40 C 0.7328(2) 0.56229(7) 0.4250(3) 0.0398(16) Uani 1 1 d G . . . .
 H40 H 0.709533 0.577120 0.403817 0.048 Uiso 1 1 calc R U . . .
 C35 C 0.8819(4) 0.52147(17) 0.3529(6) 0.0419(17) Uani 1 1 d . . . . .
 H35A H 0.879480 0.527977 0.287313 0.050 Uiso 1 1 calc R U . . .
 H35B H 0.879631 0.502706 0.349921 0.050 Uiso 1 1 calc R U . . .
 C34 C 0.9642(3) 0.55639(8) 0.4015(4) 0.0448(16) Uani 1 1 d G . . . .
 C29 C 1.0128(3) 0.56606(10) 0.3417(4) 0.0539(18) Uani 1 1 d G . . . .
 C30 C 1.0252(3) 0.59203(11) 0.3391(5) 0.068(3) Uani 1 1 d G . . . .
 H30 H 1.058395 0.598640 0.298181 0.082 Uiso 1 1 calc R U . . .
 C31 C 0.9890(4) 0.60833(8) 0.3964(6) 0.082(3) Uani 1 1 d G . . . .
 H31 H 0.997410 0.626083 0.394618 0.098 Uiso 1 1 calc R U . . .
 C32 C 0.9404(3) 0.59866(10) 0.4562(5) 0.072(3) Uani 1 1 d G . . . .
 H32 H 0.915592 0.609803 0.495382 0.086 Uiso 1 1 calc R U . . .
 C33 C 0.9280(3) 0.57269(11) 0.4588(4) 0.0543(19) Uani 1 1 d G . . . .
 H33 H 0.894759 0.566080 0.499709 0.065 Uiso 1 1 calc R U . . .
 C28 C 1.0486(4) 0.5520(2) 0.1856(6) 0.055(2) Uani 1 1 d . . . . .
 H28A H 1.087928 0.543601 0.156488 0.066 Uiso 1 1 calc R U . . .
 H28B H 1.051312 0.570402 0.171820 0.066 Uiso 1 1 calc R U . . .
 C25 C 0.9832(2) 0.54140(10) 0.1428(4) 0.049(2) Uani 1 1 d G . . . .
 C26 C 0.9241(3) 0.55586(8) 0.1382(4) 0.0469(19) Uani 1 1 d G . . . .
 H26 H 0.924952 0.573062 0.158415 0.056 Uiso 1 1 calc R U . . .
 C27 C 0.8637(2) 0.54517(9) 0.1040(4) 0.0479(19) Uani 1 1 d G . . . .
 H27 H 0.823259 0.555051 0.100921 0.057 Uiso 1 1 calc R U . . .
 C22 C 0.8624(2) 0.52000(10) 0.0745(4) 0.0410(17) Uani 1 1 d G . . . .
 C23 C 0.9216(3) 0.50554(8) 0.0790(4) 0.0465(19) Uani 1 1 d G . . . .
 H23 H 0.920702 0.488340 0.058825 0.056 Uiso 1 1 calc R U . . .
 C24 C 0.9820(2) 0.51624(10) 0.1132(4) 0.049(2) Uani 1 1 d G . . . .
 H24 H 1.022396 0.506350 0.116320 0.058 Uiso 1 1 calc R U . . .
 C21 C 0.7965(4) 0.50715(17) 0.0415(5) 0.0424(18) Uani 1 1 d . . . . .
 H21A H 0.795945 0.489563 0.066094 0.051 Uiso 1 1 calc R U . . .
 H21B H 0.757561 0.516317 0.068550 0.051 Uiso 1 1 calc R U . . .
 C20 C 0.7640(2) 0.53085(8) -0.1086(3) 0.0271(12) Uani 1 1 d G U . . .
 C19 C 0.8058(2) 0.55207(10) -0.1146(4) 0.056(2) Uani 1 1 d G U . . .
 H19 H 0.852044 0.551109 -0.093776 0.067 Uiso 1 1 calc R U . . .
 C18 C 0.7799(3) 0.57468(8) -0.1511(5) 0.072(3) Uani 1 1 d G . . . .
 H18 H 0.808383 0.589177 -0.155190 0.086 Uiso 1 1 calc R U . . .
 C17 C 0.7122(3) 0.57608(8) -0.1816(4) 0.056(2) Uani 1 1 d G . . . .
 H17 H 0.694455 0.591535 -0.206514 0.067 Uiso 1 1 calc R U . . .
 C16 C 0.6704(2) 0.55487(10) -0.1756(4) 0.050(2) Uani 1 1 d G . . . .
 H16 H 0.624185 0.555823 -0.196424 0.059 Uiso 1 1 calc R U . . .
 C15 C 0.6964(2) 0.53225(8) -0.1391(3) 0.0381(16) Uani 1 1 d G U . . .
 C14 C 0.5909(4) 0.51212(16) -0.0836(5) 0.0379(16) Uani 1 1 d . . . . .
 H14A H 0.568150 0.528138 -0.102818 0.045 Uiso 1 1 calc R U . . .
 H14B H 0.560086 0.497878 -0.100482 0.045 Uiso 1 1 calc R U . . .
 C11 C 0.6041(2) 0.51229(8) 0.02232(19) 0.0330(15) Uani 1 1 d G . . . .
 C12 C 0.6340(3) 0.53299(7) 0.0680(3) 0.0381(16) Uani 1 1 d G . . . .
 H12 H 0.645885 0.547629 0.032925 0.046 Uiso 1 1 calc R U . . .
 C13 C 0.6464(2) 0.53226(7) 0.1650(3) 0.0348(15) Uani 1 1 d G . . . .
 H13 H 0.666808 0.546398 0.196201 0.042 Uiso 1 1 calc R U . . .
 C8 C 0.6289(2) 0.51083(8) 0.21630(19) 0.0326(15) Uani 1 1 d G . . . .
 C9 C 0.5991(2) 0.49014(7) 0.1706(3) 0.0333(15) Uani 1 1 d G . . . .
 H9 H 0.587132 0.475495 0.205701 0.040 Uiso 1 1 calc R U . . .
 C10 C 0.5866(2) 0.49087(7) 0.0736(3) 0.0356(15) Uani 1 1 d G . . . .
 H10 H 0.566208 0.476725 0.042426 0.043 Uiso 1 1 calc R U . . .
 C81 C 0.6750(3) 0.38210(8) 0.1424(4) 0.048(2) Uani 1 1 d G . . . .
 C80 C 0.6131(3) 0.36933(11) 0.1382(4) 0.055(2) Uani 1 1 d G . . . .
 H80 H 0.575461 0.376443 0.104052 0.066 Uiso 1 1 calc R U . . .
 C79 C 0.6062(3) 0.34617(11) 0.1840(4) 0.063(3) Uani 1 1 d G . . . .
 H79 H 0.563877 0.337441 0.181096 0.076 Uiso 1 1 calc R U . . .
 C78 C 0.6612(4) 0.33576(9) 0.2340(4) 0.062(3) Uani 1 1 d G . . . .
 C83 C 0.7231(3) 0.34853(11) 0.2382(4) 0.062(2) Uani 1 1 d G . . . .
 H83 H 0.760703 0.341419 0.272346 0.075 Uiso 1 1 calc R U . . .
 C82 C 0.7300(2) 0.37170(10) 0.1924(4) 0.057(2) Uani 1 1 d G . . . .
 H82 H 0.772289 0.380421 0.195303 0.069 Uiso 1 1 calc R U . . .
 C84 C 0.6807(5) 0.40735(17) 0.0923(6) 0.054(2) Uani 1 1 d . . . . .
 H84A H 0.651941 0.406975 0.034001 0.064 Uiso 1 1 calc R U . . .
 H84B H 0.728474 0.409872 0.073708 0.064 Uiso 1 1 calc R U . . .
 C43 C 0.7111(2) 0.43654(10) 0.2247(3) 0.0422(17) Uani 1 1 d G . . . .
 C48 C 0.6938(2) 0.43529(9) 0.3192(3) 0.0380(16) Uani 1 1 d G . . . .
 C47 C 0.7388(3) 0.44428(10) 0.3887(2) 0.0385(16) Uani 1 1 d G . . . .
 H47 H 0.726992 0.443426 0.453261 0.046 Uiso 1 1 calc R U . . .
 C46 C 0.8010(2) 0.45452(11) 0.3639(3) 0.0482(19) Uani 1 1 d G . . . .
 H46 H 0.831736 0.460662 0.411428 0.058 Uiso 1 1 calc R U . . .
 C45 C 0.8183(2) 0.45577(12) 0.2695(4) 0.058(2) Uani 1 1 d G . . . .
 H45 H 0.860806 0.462765 0.252467 0.069 Uiso 1 1 calc R U . . .
 C44 C 0.7733(3) 0.44678(11) 0.1999(3) 0.051(2) Uani 1 1 d G . . . .
 H44 H 0.785133 0.447631 0.135339 0.061 Uiso 1 1 calc R U . . .
 C49 C 0.6334(4) 0.39735(14) 0.3809(5) 0.0385(16) Uani 1 1 d . . . . .
 H49A H 0.656228 0.386249 0.335055 0.046 Uiso 1 1 calc R U . . .
 H49B H 0.586755 0.390733 0.389086 0.046 Uiso 1 1 calc R U . . .
 C53 C 0.7404(2) 0.39546(10) 0.6493(3) 0.0413(17) Uani 1 1 d G . . . .
 C54 C 0.7731(2) 0.38728(10) 0.5690(3) 0.0430(17) Uani 1 1 d G . . . .
 H54 H 0.818833 0.381456 0.573599 0.052 Uiso 1 1 calc R U . . .
 C55 C 0.7389(2) 0.38761(10) 0.4819(3) 0.0428(18) Uani 1 1 d G . . . .
 H55 H 0.761304 0.382019 0.426964 0.051 Uiso 1 1 calc R U . . .
 C50 C 0.6721(2) 0.39613(10) 0.4751(2) 0.0370(16) Uani 1 1 d G . . . .
 C51 C 0.6394(2) 0.40431(10) 0.5555(3) 0.0448(18) Uani 1 1 d G . . . .
 H51 H 0.593643 0.410134 0.550868 0.054 Uiso 1 1 calc R U . . .
 C52 C 0.6735(3) 0.40398(10) 0.6426(3) 0.0459(19) Uani 1 1 d G . . . .
 H52 H 0.651171 0.409571 0.697503 0.055 Uiso 1 1 calc R U . . .
 C56 C 0.7782(5) 0.39520(15) 0.7447(6) 0.051(2) Uani 1 1 d . . . . .
 H56A H 0.827597 0.397031 0.734750 0.062 Uiso 1 1 calc R U . . .
 H56B H 0.763182 0.409852 0.782711 0.062 Uiso 1 1 calc R U . . .
 C62 C 0.6633(3) 0.34610(8) 0.7757(4) 0.0448(16) Uani 1 1 d G U . . .
 C57 C 0.6945(2) 0.36731(10) 0.8159(4) 0.0518(18) Uani 1 1 d G . . . .
 C58 C 0.6572(3) 0.38390(9) 0.8707(4) 0.0560(19) Uani 1 1 d G . . . .
 H58 H 0.678600 0.398397 0.898154 0.067 Uiso 1 1 calc R U . . .
 C59 C 0.5887(3) 0.37927(11) 0.8853(4) 0.065(2) Uani 1 1 d G . . . .
 H59 H 0.563196 0.390602 0.922803 0.078 Uiso 1 1 calc R U . . .
 C60 C 0.5574(2) 0.35805(13) 0.8452(5) 0.069(2) Uani 1 1 d G . . . .
 H60 H 0.510568 0.354889 0.855176 0.083 Uiso 1 1 calc R U . . .
 C61 C 0.5947(3) 0.34147(10) 0.7904(4) 0.066(2) Uani 1 1 d G . . . .
 H61 H 0.573345 0.326969 0.762900 0.080 Uiso 1 1 calc R U . . .
 C63 C 0.6788(6) 0.33031(18) 0.6174(7) 0.061(2) Uani 1 1 d . . . . .
 H63A H 0.688545 0.347492 0.592857 0.073 Uiso 1 1 calc R U . . .
 H63B H 0.628856 0.327803 0.613559 0.073 Uiso 1 1 calc R U . . .
 C67 C 0.7697(4) 0.27425(11) 0.4387(6) 0.085(4) Uani 1 1 d G . . . .
 C68 C 0.7948(4) 0.29892(13) 0.4393(6) 0.080(3) Uani 1 1 d G . . . .
 H68 H 0.831530 0.303338 0.400106 0.096 Uiso 1 1 calc R U . . .
 C69 C 0.7662(4) 0.31714(9) 0.4972(6) 0.074(3) Uani 1 1 d G . . . .
 H69 H 0.783410 0.334003 0.497565 0.089 Uiso 1 1 calc R U . . .
 C64 C 0.7126(4) 0.31068(11) 0.5545(5) 0.068(3) Uani 1 1 d G . . . .
 C65 C 0.6874(4) 0.28601(12) 0.5539(6) 0.083(4) Uani 1 1 d G . . . .
 H65 H 0.650744 0.281597 0.593056 0.100 Uiso 1 1 calc R U . . .
 C66 C 0.7160(5) 0.26779(9) 0.4960(6) 0.087(4) Uani 1 1 d G . . . .
 H66 H 0.698863 0.250932 0.495598 0.104 Uiso 1 1 calc R U . . .
 C70 C 0.7964(9) 0.2542(2) 0.3698(11) 0.106(4) Uani 1 1 d . . . . .
 H70A H 0.794880 0.237284 0.399812 0.127 Uiso 1 1 calc R U . . .
 H70B H 0.844389 0.258053 0.355670 0.127 Uiso 1 1 calc R U . . .
 C76 C 0.7303(4) 0.28817(15) 0.1689(7) 0.096(3) Uani 1 1 d G . . . .
 C71 C 0.7797(5) 0.27172(14) 0.2051(6) 0.101(3) Uani 1 1 d G . . . .
 C72 C 0.8435(5) 0.27084(16) 0.1651(7) 0.114(4) Uani 1 1 d G . . . .
 H72 H 0.877301 0.259596 0.189861 0.137 Uiso 1 1 calc R U . . .
 C73 C 0.8579(5) 0.28640(18) 0.0889(8) 0.136(6) Uani 1 1 d G . . . .
 H73 H 0.901525 0.285794 0.061612 0.164 Uiso 1 1 calc R U . . .
 C74 C 0.8085(6) 0.30284(16) 0.0527(6) 0.123(5) Uani 1 1 d G . . . .
 H74 H 0.818315 0.313481 0.000640 0.148 Uiso 1 1 calc R U . . .
 C75 C 0.7447(5) 0.30373(15) 0.0927(7) 0.106(4) Uani 1 1 d G . . . .
 H75 H 0.710880 0.314970 0.067915 0.127 Uiso 1 1 calc R U . . .
 C77 C 0.6541(7) 0.30991(18) 0.2808(8) 0.074(3) Uani 1 1 d . . . . .
 H77A H 0.607712 0.308306 0.305680 0.089 Uiso 1 1 calc R U . . .
 H77B H 0.686876 0.308775 0.334894 0.089 Uiso 1 1 calc R U . . .
 O1A O 0.8974(6) 0.3976(2) 0.1611(7) 0.088(3) Uani 0.715(10) 1 d D . P A 1
 C3A C 0.9621(11) 0.4241(4) 0.0800(15) 0.098(6) Uani 0.715(10) 1 d D . P A 1
 H3AA H 0.981373 0.432928 0.028592 0.118 Uiso 0.715(10) 1 calc R U P A 1
 C5A C 0.9388(9) 0.4115(4) 0.2213(11) 0.092(5) Uani 0.715(10) 1 d D . P A 1
 C2A C 0.9126(9) 0.4059(3) 0.0724(10) 0.092(5) Uani 0.715(10) 1 d D U P A 1
 C4A C 0.9796(11) 0.4278(4) 0.1748(13) 0.098(5) Uani 0.715(10) 1 d D . P A 1
 H4AA H 1.012668 0.439148 0.201033 0.118 Uiso 0.715(10) 1 calc R U P A 1
 O2A O 0.8271(6) 0.3812(2) -0.0121(7) 0.078(3) Uani 0.715(10) 1 d . U P A 1
 C1A C 0.8754(12) 0.3939(5) -0.0076(14) 0.110(7) Uani 0.715(10) 1 d D U P A 1
 H1A H 0.894702 0.397282 -0.067098 0.132 Uiso 0.715(10) 1 calc R U P A 1
 C6A C 0.9275(16) 0.4050(6) 0.3229(13) 0.139(9) Uani 0.715(10) 1 d D . P A 1
 H6AA H 0.960766 0.414874 0.361621 0.167 Uiso 0.715(10) 1 calc R U P A 1
 H6AB H 0.881681 0.411215 0.338773 0.167 Uiso 0.715(10) 1 calc R U P A 1
 O3A O 0.932(2) 0.3818(6) 0.3496(19) 0.284(18) Uani 0.715(10) 1 d . U P A 1
 O1W O 0.7012(3) 0.46688(13) 0.6600(5) 0.0596(16) Uani 1 1 d . . . . .
 O2W O 0.8246(3) 0.44919(14) 0.6105(5) 0.0621(17) Uani 1 1 d . . . . .
 O3W O 0.5724(8) 0.2882(3) 0.0519(9) 0.157(5) Uani 1 1 d . . . . .
 O13W O 1.1248(13) 0.4367(4) 0.3244(13) 0.169(9) Uani 0.715(10) 1 d . U P A 1
 O8W O 0.5155(19) 0.1520(8) -0.040(3) 0.223(18) Uani 0.5 1 d . . P B 2
 O14 O 0.968(2) 0.3024(9) -0.102(3) 0.28(2) Uani 0.5 1 d . U P . .
 O7W O 0.476(2) 0.1840(10) 0.102(3) 0.156(15) Uani 0.3333 1 d . U P C 2
 O5W O 0.5089(16) 0.2367(10) 0.017(3) 0.25(2) Uani 0.5 1 d . U P . .
 O12W O 0.918(3) 0.3542(13) 0.452(4) 0.17(2) Uani 0.285(10) 1 d . U P A 2
 O9W O 0.712(2) 0.5919(8) 0.133(4) 0.26(2) Uani 0.5 1 d . U P . .
 O11W O 0.952(3) 0.3272(11) 0.518(4) 0.19(2) Uani 0.3333 1 d . U P D 1
 C5B C 0.988(2) 0.4076(7) 0.068(2) 0.121(16) Uani 0.285(10) 1 d G U P A 2
 C4B C 0.965(2) 0.4329(8) 0.082(3) 0.103(13) Uani 0.285(10) 1 d G U P A 2
 H4B H 0.934306 0.441896 0.042036 0.123 Uiso 0.285(10) 1 calc R U P A 2
 C3B C 0.997(2) 0.4422(5) 0.166(3) 0.104(12) Uani 0.285(10) 1 d G U P A 2
 H3B H 0.991081 0.458637 0.192326 0.125 Uiso 0.285(10) 1 calc R U P A 2
 C2B C 1.0399(18) 0.4228(6) 0.204(2) 0.092(10) Uani 0.285(10) 1 d DG U P A 2
 O1B O 1.0344(19) 0.4014(5) 0.143(3) 0.129(13) Uani 0.285(10) 1 d G U P A 2
 C1B C 1.0853(19) 0.4203(13) 0.289(2) 0.099(10) Uani 0.285(10) 1 d D U P A 2
 O2B O 1.104(2) 0.3917(10) 0.306(2) 0.134(14) Uani 0.285(10) 1 d . U P A 2
 O4W O 0.461(3) 0.3174(15) 0.013(4) 0.25(3) Uani 0.3333 1 d . . P . .
 O6W O 0.507(3) 0.1835(11) 0.008(4) 0.138(17) Uani 0.25 1 d . U P E 1
 O10W O 0.974(4) 0.2671(19) 0.537(6) 0.23(4) Uani 0.25 1 d . U P F 2

loop_
  _atom_site_aniso_label
  _atom_site_aniso_U_11
  _atom_site_aniso_U_22
  _atom_site_aniso_U_33
  _atom_site_aniso_U_23
  _atom_site_aniso_U_13
  _atom_site_aniso_U_12
 Pd1 0.0302(3) 0.0375(3) 0.0138(2) -0.00199(17) 0.00230(17) 0.00135(19)
 Pd3 0.0330(3) 0.0581(4) 0.0312(3) -0.0044(2) 0.0023(2) -0.0022(2)
 Pd2 0.0370(3) 0.0449(3) 0.0213(2) -0.0006(2) 0.00461(19) 0.0004(2)
 Pd4 0.0523(3) 0.0381(3) 0.0233(3) -0.0046(2) 0.0060(2) 0.0033(2)
 Pd5 0.0652(4) 0.0369(3) 0.0707(5) 0.0083(3) 0.0039(3) 0.0016(3)
 Pd6 0.1300(9) 0.0470(4) 0.0964(7) -0.0196(4) 0.0355(6) -0.0148(5)
 Cl2 0.0359(8) 0.0384(8) 0.0224(7) -0.0022(6) 0.0019(6) 0.0031(6)
 Cl1 0.0433(9) 0.0497(10) 0.0138(7) -0.0018(6) -0.0003(6) -0.0034(7)
 Cl6 0.0570(12) 0.0547(11) 0.0352(9) -0.0040(8) 0.0013(8) -0.0037(9)
 Cl5 0.0402(10) 0.0855(16) 0.0404(10) -0.0033(10) 0.0044(8) 0.0122(10)
 Cl4 0.0490(11) 0.0544(11) 0.0384(9) 0.0067(8) 0.0088(8) 0.0097(9)
 Cl3 0.0478(11) 0.0494(11) 0.0508(11) -0.0080(8) 0.0017(8) -0.0063(8)
 Cl7 0.0668(13) 0.0572(12) 0.0297(9) -0.0047(8) -0.0034(8) 0.0076(10)
 Cl8 0.0492(11) 0.0560(11) 0.0335(9) -0.0109(8) 0.0076(8) 0.0048(9)
 Cl9 0.0649(15) 0.0682(16) 0.104(2) 0.0136(15) -0.0041(14) -0.0039(12)
 Cl10 0.0805(18) 0.0418(12) 0.124(2) 0.0075(13) 0.0156(17) 0.0072(12)
 Cl11 0.187(4) 0.0445(14) 0.117(3) -0.0198(15) 0.067(3) -0.0235(19)
 Cl12 0.129(3) 0.113(3) 0.146(4) -0.021(3) 0.035(3) -0.027(3)
 N2 0.029(3) 0.039(3) 0.021(3) -0.0009(19) 0.004(2) 0.002(2)
 N1 0.029(3) 0.044(3) 0.018(2) -0.003(2) 0.005(2) -0.002(2)
 N6 0.037(3) 0.053(4) 0.030(3) -0.006(3) -0.002(2) -0.005(3)
 N5 0.026(3) 0.070(5) 0.046(4) 0.001(3) 0.001(3) -0.009(3)
 N4 0.038(3) 0.050(3) 0.026(3) 0.000(2) 0.005(2) 0.000(3)
 N3 0.041(3) 0.046(3) 0.016(3) -0.002(2) 0.005(2) 0.002(3)
 N7 0.068(5) 0.041(3) 0.023(3) -0.005(2) 0.009(3) -0.004(3)
 N8 0.050(4) 0.033(3) 0.027(3) -0.002(2) 0.009(3) 0.003(3)
 N9 0.061(4) 0.040(4) 0.041(4) 0.005(3) -0.001(3) 0.000(3)
 N10 0.069(5) 0.034(4) 0.067(5) 0.005(3) 0.004(4) 0.003(3)
 N11 0.201(11) 0.044(4) 0.096(6) -0.041(4) 0.058(6) -0.054(6)
 N12 0.123(7) 0.056(5) 0.078(6) -0.017(4) 0.024(5) -0.014(5)
 C7 0.029(3) 0.048(4) 0.020(3) -0.002(3) 0.006(3) 0.006(3)
 C6 0.030(3) 0.042(4) 0.027(3) 0.000(3) 0.005(3) 0.005(3)
 C5 0.041(4) 0.051(4) 0.022(3) 0.006(3) 0.004(3) 0.002(3)
 C4 0.043(4) 0.060(5) 0.038(4) 0.016(4) 0.008(3) 0.012(4)
 C3 0.052(5) 0.048(5) 0.046(5) 0.014(4) 0.011(4) 0.013(4)
 C2 0.042(4) 0.043(4) 0.039(4) -0.001(3) 0.007(3) 0.002(3)
 C1 0.033(3) 0.044(4) 0.019(3) 0.003(3) 0.002(3) 0.007(3)
 C42 0.033(4) 0.043(4) 0.028(3) -0.006(3) 0.003(3) -0.003(3)
 C39 0.029(3) 0.037(4) 0.028(3) -0.006(3) 0.001(3) -0.005(3)
 C38 0.031(3) 0.054(4) 0.021(3) 0.000(3) 0.004(3) -0.008(3)
 C37 0.037(4) 0.047(4) 0.031(4) -0.002(3) 0.000(3) -0.002(3)
 C36 0.032(4) 0.047(4) 0.032(4) -0.005(3) 0.004(3) -0.010(3)
 C41 0.030(4) 0.056(5) 0.030(4) 0.006(3) 0.004(3) -0.008(3)
 C40 0.041(4) 0.044(4) 0.035(4) 0.002(3) 0.003(3) -0.004(3)
 C35 0.032(4) 0.057(5) 0.037(4) -0.005(3) 0.001(3) -0.007(3)
 C34 0.063(4) 0.036(3) 0.034(4) -0.007(3) -0.025(3) -0.009(3)
 C29 0.049(4) 0.055(4) 0.057(5) -0.009(3) -0.016(3) -0.004(3)
 C30 0.065(6) 0.053(4) 0.087(7) 0.003(4) 0.011(5) -0.007(4)
 C31 0.075(7) 0.058(5) 0.114(8) -0.020(5) 0.014(5) -0.015(5)
 C32 0.063(6) 0.058(4) 0.095(7) -0.022(5) 0.008(5) -0.002(4)
 C33 0.045(4) 0.061(4) 0.056(5) -0.013(4) -0.011(3) -0.006(3)
 C28 0.028(4) 0.090(7) 0.046(5) 0.009(4) 0.001(3) -0.008(4)
 C25 0.040(4) 0.073(6) 0.033(4) 0.010(4) 0.003(3) -0.005(4)
 C26 0.038(4) 0.056(5) 0.047(5) -0.002(4) -0.002(3) -0.003(4)
 C27 0.044(4) 0.059(5) 0.041(4) -0.004(4) 0.000(3) 0.010(4)
 C22 0.033(4) 0.063(5) 0.026(4) 0.004(3) -0.001(3) 0.003(3)
 C23 0.046(5) 0.067(5) 0.026(4) -0.006(3) 0.000(3) 0.008(4)
 C24 0.040(4) 0.073(6) 0.033(4) -0.001(4) 0.004(3) 0.008(4)
 C21 0.044(4) 0.059(5) 0.024(4) -0.001(3) 0.000(3) 0.000(4)
 C20 0.027(3) 0.046(3) 0.009(2) -0.007(2) 0.0077(19) -0.014(2)
 C19 0.057(5) 0.060(5) 0.051(5) 0.008(4) 0.000(4) -0.019(4)
 C18 0.098(9) 0.052(6) 0.065(6) 0.008(5) 0.007(6) -0.027(6)
 C17 0.080(7) 0.048(5) 0.040(5) 0.012(4) -0.004(4) -0.001(4)
 C16 0.061(5) 0.057(5) 0.031(4) 0.006(3) 0.003(4) 0.005(4)
 C15 0.039(3) 0.054(4) 0.022(3) -0.001(3) 0.006(3) -0.002(3)
 C14 0.036(4) 0.059(5) 0.020(3) 0.000(3) 0.007(3) 0.009(3)
 C11 0.030(3) 0.049(4) 0.020(3) -0.002(3) 0.000(3) 0.010(3)
 C12 0.047(4) 0.045(4) 0.023(3) -0.002(3) 0.012(3) -0.001(3)
 C13 0.039(4) 0.043(4) 0.022(3) -0.006(3) 0.005(3) -0.005(3)
 C8 0.031(3) 0.051(4) 0.016(3) -0.003(3) 0.006(2) 0.007(3)
 C9 0.035(4) 0.042(4) 0.024(3) -0.005(3) 0.005(3) 0.003(3)
 C10 0.038(4) 0.045(4) 0.024(3) -0.007(3) 0.002(3) 0.001(3)
 C81 0.063(5) 0.044(4) 0.037(4) -0.018(3) 0.014(4) 0.001(4)
 C80 0.075(6) 0.048(5) 0.043(5) -0.012(4) 0.009(4) 0.001(4)
 C79 0.087(7) 0.052(5) 0.051(5) -0.016(4) 0.009(5) -0.013(5)
 C78 0.080(7) 0.048(5) 0.060(6) -0.019(4) 0.015(5) 0.001(5)
 C83 0.074(7) 0.052(5) 0.061(6) -0.016(4) 0.004(5) 0.011(5)
 C82 0.073(6) 0.043(5) 0.056(5) -0.017(4) 0.016(5) 0.007(4)
 C84 0.080(6) 0.053(5) 0.029(4) -0.016(3) 0.019(4) 0.003(4)
 C43 0.058(5) 0.041(4) 0.028(4) -0.001(3) 0.010(3) -0.002(4)
 C48 0.051(4) 0.032(4) 0.032(4) -0.001(3) 0.011(3) -0.001(3)
 C47 0.057(5) 0.031(4) 0.027(3) -0.002(3) 0.007(3) 0.002(3)
 C46 0.057(5) 0.045(4) 0.043(4) -0.003(3) 0.008(4) -0.006(4)
 C45 0.063(6) 0.062(6) 0.049(5) -0.002(4) 0.011(4) -0.014(5)
 C44 0.057(5) 0.059(5) 0.036(4) 0.000(4) 0.020(4) -0.009(4)
 C49 0.053(5) 0.031(4) 0.031(4) -0.004(3) 0.007(3) -0.002(3)
 C53 0.054(5) 0.031(4) 0.038(4) 0.003(3) -0.004(3) -0.002(3)
 C54 0.048(5) 0.037(4) 0.044(4) 0.004(3) -0.002(3) 0.004(3)
 C55 0.052(5) 0.037(4) 0.040(4) 0.000(3) 0.015(3) 0.006(3)
 C50 0.047(4) 0.036(4) 0.028(3) 0.003(3) 0.006(3) -0.005(3)
 C51 0.060(5) 0.040(4) 0.035(4) 0.003(3) 0.012(4) 0.007(4)
 C52 0.066(5) 0.045(4) 0.027(4) 0.000(3) 0.006(3) 0.004(4)
 C56 0.077(6) 0.032(4) 0.044(5) 0.001(3) -0.011(4) -0.004(4)
 C62 0.088(4) 0.023(3) 0.025(3) 0.010(2) 0.011(3) -0.011(3)
 C57 0.078(5) 0.038(4) 0.040(4) 0.003(3) 0.000(3) -0.001(3)
 C58 0.085(5) 0.055(4) 0.027(4) 0.000(3) -0.004(3) 0.011(4)
 C59 0.085(5) 0.074(5) 0.037(4) 0.012(4) 0.003(4) 0.013(4)
 C60 0.075(5) 0.070(5) 0.063(6) 0.016(4) 0.003(4) 0.010(4)
 C61 0.082(5) 0.048(5) 0.070(6) 0.011(4) 0.007(4) -0.005(4)
 C63 0.071(6) 0.042(5) 0.068(6) -0.007(4) 0.005(5) -0.004(4)
 C67 0.118(11) 0.043(6) 0.095(9) -0.015(6) 0.010(8) 0.007(6)
 C68 0.084(8) 0.055(6) 0.102(9) -0.003(6) 0.027(7) 0.005(6)
 C69 0.090(8) 0.046(5) 0.086(8) -0.011(5) 0.010(6) 0.000(5)
 C64 0.081(7) 0.045(5) 0.078(7) -0.003(5) 0.002(6) -0.003(5)
 C65 0.122(11) 0.043(5) 0.085(8) -0.014(5) 0.018(7) -0.009(6)
 C66 0.129(11) 0.046(6) 0.087(9) -0.006(5) 0.021(8) -0.009(6)
 C70 0.152(12) 0.043(6) 0.124(7) -0.012(6) 0.051(7) 0.009(7)
 C76 0.136(7) 0.041(5) 0.112(8) -0.028(4) 0.046(6) -0.022(5)
 C71 0.141(8) 0.047(5) 0.117(8) -0.020(5) 0.060(6) -0.009(5)
 C72 0.140(8) 0.065(7) 0.140(11) -0.015(6) 0.061(8) -0.013(6)
 C73 0.161(11) 0.081(9) 0.172(14) 0.009(8) 0.087(11) 0.004(8)
 C74 0.160(11) 0.062(7) 0.152(12) -0.010(7) 0.080(9) -0.003(7)
 C75 0.151(10) 0.057(6) 0.111(9) -0.021(5) 0.059(7) -0.006(6)
 C77 0.112(9) 0.039(5) 0.073(7) -0.010(5) 0.014(6) 0.000(5)
 O1A 0.099(8) 0.104(8) 0.061(5) -0.009(5) -0.002(5) 0.005(6)
 C3A 0.098(12) 0.114(14) 0.082(7) -0.007(8) -0.004(7) -0.011(9)
 C5A 0.098(11) 0.102(11) 0.076(6) -0.006(6) -0.017(6) 0.009(8)
 C2A 0.093(11) 0.113(12) 0.068(5) 0.001(7) -0.003(6) -0.009(8)
 C4A 0.111(12) 0.100(12) 0.084(9) -0.009(8) -0.011(7) 0.002(8)
 O2A 0.067(6) 0.115(9) 0.051(6) -0.014(6) -0.008(5) 0.009(5)
 C1A 0.114(12) 0.132(15) 0.084(11) -0.007(11) -0.003(10) -0.025(11)
 C6A 0.20(3) 0.150(17) 0.070(8) 0.005(11) -0.031(11) -0.006(18)
 O3A 0.53(5) 0.177(19) 0.142(18) 0.059(14) -0.08(2) 0.00(2)
 O1W 0.052(4) 0.073(4) 0.053(4) -0.002(3) -0.009(3) 0.016(3)
 O2W 0.051(4) 0.076(5) 0.058(4) 0.007(3) -0.012(3) -0.012(3)
 O3W 0.174(13) 0.206(15) 0.091(8) -0.018(9) 0.018(8) -0.042(11)
 O13W 0.24(2) 0.168(18) 0.101(12) -0.027(12) 0.059(14) -0.073(17)
 O8W 0.18(3) 0.21(4) 0.28(5) -0.11(3) 0.00(3) 0.05(3)
 O14 0.29(4) 0.27(4) 0.28(4) 0.20(4) 0.05(3) 0.13(4)
 O7W 0.11(2) 0.22(3) 0.14(3) 0.04(2) -0.02(2) 0.03(2)
 O5W 0.10(2) 0.40(6) 0.25(4) -0.14(4) -0.05(2) 0.05(3)
 O12W 0.13(3) 0.24(5) 0.15(4) -0.01(4) -0.02(3) -0.07(3)
 O9W 0.24(3) 0.21(3) 0.32(4) 0.01(3) 0.09(3) -0.13(3)
 O11W 0.16(3) 0.23(4) 0.20(4) -0.10(3) 0.01(3) -0.10(3)
 C5B 0.15(3) 0.100(19) 0.11(2) 0.005(16) -0.02(2) -0.02(2)
 C4B 0.11(2) 0.096(19) 0.100(19) 0.017(15) 0.008(17) -0.028(17)
 C3B 0.11(2) 0.096(15) 0.11(2) 0.008(13) 0.009(17) -0.022(15)
 C2B 0.093(19) 0.089(15) 0.094(15) 0.011(11) 0.015(13) -0.033(13)
 O1B 0.17(3) 0.094(15) 0.118(19) 0.000(13) -0.030(18) -0.011(15)
 C1B 0.067(17) 0.16(2) 0.072(14) -0.010(14) 0.037(11) -0.006(17)
 O2B 0.15(3) 0.19(3) 0.061(18) 0.027(18) 0.029(19) 0.04(2)
 O4W 0.17(5) 0.35(9) 0.23(6) 0.05(6) 0.08(4) -0.09(5)
 O6W 0.12(2) 0.16(2) 0.14(2) -0.006(18) 0.000(17) 0.018(17)
 O10W 0.14(5) 0.32(8) 0.24(7) 0.03(6) 0.05(5) -0.07(5)

_geom_special_details
;
 All esds (except the esd in the dihedral angle between two l.s. planes)
 are estimated using the full covariance matrix.  The cell esds are taken
 into account individually in the estimation of esds in distances, angles
 and torsion angles; correlations between esds in cell parameters are only
 used when they are defined by crystal symmetry.  An approximate (isotropic)
 treatment of cell esds is used for estimating esds involving l.s. planes.
;
loop_
  _geom_bond_atom_site_label_1
  _geom_bond_atom_site_label_2
  _geom_bond_distance
  _geom_bond_site_symmetry_2
  _geom_bond_publ_flag
 Pd1 Cl2 2.3234(17) . ?
 Pd1 Cl1 2.3096(15) . ?
 Pd1 N2 2.037(5) . ?
 Pd1 N1 2.048(6) . ?
 Pd3 Cl6 2.302(2) . ?
 Pd3 Cl5 2.307(2) . ?
 Pd3 N6 2.039(7) . ?
 Pd3 N5 2.042(7) . ?
 Pd2 Cl4 2.305(2) . ?
 Pd2 Cl3 2.293(2) . ?
 Pd2 N4 2.041(6) . ?
 Pd2 N3 2.043(6) . ?
 Pd4 Cl7 2.304(2) . ?
 Pd4 Cl8 2.296(2) . ?
 Pd4 N7 2.055(7) . ?
 Pd4 N8 2.059(6) . ?
 Pd5 Cl9 2.294(3) . ?
 Pd5 Cl10 2.305(3) . ?
 Pd5 N9 2.018(7) . ?
 Pd5 N10 2.048(8) . ?
 Pd6 Cl11 2.299(3) . ?
 Pd6 Cl12 2.303(5) . ?
 Pd6 N11 1.899(15) . ?
 Pd6 N12 2.027(10) . ?
 N2 H2 1.0000 . ?
 N2 C7 1.513(8) . ?
 N2 C6 1.450(6) . ?
 N1 H1 1.0000 . ?
 N1 C1 1.465(6) . ?
 N1 C42 1.490(9) . ?
 N6 H6 1.0000 . ?
 N6 C35 1.520(9) . ?
 N6 C34 1.458(8) . ?
 N5 H5 1.0000 . ?
 N5 C29 1.442(8) . ?
 N5 C28 1.484(11) . ?
 N4 H4 1.0000 . ?
 N4 C21 1.513(9) . ?
 N4 C20 1.496(7) . ?
 N3 H3 1.0000 . ?
 N3 C15 1.437(7) . ?
 N3 C14 1.518(9) . ?
 N7 H7 1.0000 . ?
 N7 C84 1.521(10) . ?
 N7 C43 1.467(8) . ?
 N8 H8 1.0000 . ?
 N8 C48 1.452(7) . ?
 N8 C49 1.503(9) . ?
 N9 H9A 1.0000 . ?
 N9 C56 1.510(10) . ?
 N9 C57 1.434(9) . ?
 N10 H10A 1.0000 . ?
 N10 C62 1.429(9) . ?
 N10 C63 1.517(13) . ?
 N11 H11 1.0000 . ?
 N11 C70 1.56(2) . ?
 N11 C71 1.480(12) . ?
 N12 H12A 1.0000 . ?
 N12 C76 1.405(12) . ?
 N12 C77 1.536(13) . ?
 C7 H7A 0.9900 . ?
 C7 H7B 0.9900 . ?
 C7 C8 1.513(7) . ?
 C6 C5 1.3900 . ?
 C6 C1 1.3900 . ?
 C5 H5A 0.9500 . ?
 C5 C4 1.3900 . ?
 C4 H4A 0.9500 . ?
 C4 C3 1.3900 . ?
 C3 H3A 0.9500 . ?
 C3 C2 1.3900 . ?
 C2 H2A 0.9500 . ?
 C2 C1 1.3900 . ?
 C42 H42A 0.9900 . ?
 C42 H42B 0.9900 . ?
 C42 C39 1.520(8) . ?
 C39 C38 1.3900 . ?
 C39 C40 1.3900 . ?
 C38 H38 0.9500 . ?
 C38 C37 1.3900 . ?
 C37 H37 0.9500 . ?
 C37 C36 1.3900 . ?
 C36 C41 1.3900 . ?
 C36 C35 1.511(8) . ?
 C41 H41 0.9500 . ?
 C41 C40 1.3900 . ?
 C40 H40 0.9500 . ?
 C35 H35A 0.9900 . ?
 C35 H35B 0.9900 . ?
 C34 C29 1.3900 . ?
 C34 C33 1.3900 . ?
 C29 C30 1.3900 . ?
 C30 H30 0.9500 . ?
 C30 C31 1.3900 . ?
 C31 H31 0.9500 . ?
 C31 C32 1.3900 . ?
 C32 H32 0.9500 . ?
 C32 C33 1.3900 . ?
 C33 H33 0.9500 . ?
 C28 H28A 0.9900 . ?
 C28 H28B 0.9900 . ?
 C28 C25 1.514(9) . ?
 C25 C26 1.3900 . ?
 C25 C24 1.3900 . ?
 C26 H26 0.9500 . ?
 C26 C27 1.3900 . ?
 C27 H27 0.9500 . ?
 C27 C22 1.3900 . ?
 C22 C23 1.3900 . ?
 C22 C21 1.525(9) . ?
 C23 H23 0.9500 . ?
 C23 C24 1.3900 . ?
 C24 H24 0.9500 . ?
 C21 H21A 0.9900 . ?
 C21 H21B 0.9900 . ?
 C20 C19 1.3900 . ?
 C20 C15 1.3900 . ?
 C19 H19 0.9500 . ?
 C19 C18 1.3900 . ?
 C18 H18 0.9500 . ?
 C18 C17 1.3900 . ?
 C17 H17 0.9500 . ?
 C17 C16 1.3900 . ?
 C16 H16 0.9500 . ?
 C16 C15 1.3900 . ?
 C14 H14A 0.9900 . ?
 C14 H14B 0.9900 . ?
 C14 C11 1.516(7) . ?
 C11 C12 1.3900 . ?
 C11 C10 1.3900 . ?
 C12 H12 0.9500 . ?
 C12 C13 1.3900 . ?
 C13 H13 0.9500 . ?
 C13 C8 1.3900 . ?
 C8 C9 1.3900 . ?
 C9 H9 0.9500 . ?
 C9 C10 1.3900 . ?
 C10 H10 0.9500 . ?
 C81 C80 1.3900 . ?
 C81 C82 1.3900 . ?
 C81 C84 1.513(10) . ?
 C80 H80 0.9500 . ?
 C80 C79 1.3900 . ?
 C79 H79 0.9500 . ?
 C79 C78 1.3900 . ?
 C78 C83 1.3900 . ?
 C78 C77 1.523(11) . ?
 C83 H83 0.9500 . ?
 C83 C82 1.3900 . ?
 C82 H82 0.9500 . ?
 C84 H84A 0.9900 . ?
 C84 H84B 0.9900 . ?
 C43 C48 1.3900 . ?
 C43 C44 1.3900 . ?
 C48 C47 1.3900 . ?
 C47 H47 0.9500 . ?
 C47 C46 1.3900 . ?
 C46 H46 0.9500 . ?
 C46 C45 1.3900 . ?
 C45 H45 0.9500 . ?
 C45 C44 1.3900 . ?
 C44 H44 0.9500 . ?
 C49 H49A 0.9900 . ?
 C49 H49B 0.9900 . ?
 C49 C50 1.521(8) . ?
 C53 C54 1.3900 . ?
 C53 C52 1.3900 . ?
 C53 C56 1.525(9) . ?
 C54 H54 0.9500 . ?
 C54 C55 1.3900 . ?
 C55 H55 0.9500 . ?
 C55 C50 1.3900 . ?
 C50 C51 1.3900 . ?
 C51 H51 0.9500 . ?
 C51 C52 1.3900 . ?
 C52 H52 0.9500 . ?
 C56 H56A 0.9900 . ?
 C56 H56B 0.9900 . ?
 C62 C57 1.3900 . ?
 C62 C61 1.3900 . ?
 C57 C58 1.3900 . ?
 C58 H58 0.9500 . ?
 C58 C59 1.3900 . ?
 C59 H59 0.9500 . ?
 C59 C60 1.3900 . ?
 C60 H60 0.9500 . ?
 C60 C61 1.3900 . ?
 C61 H61 0.9500 . ?
 C63 H63A 0.9900 . ?
 C63 H63B 0.9900 . ?
 C63 C64 1.528(11) . ?
 C67 C68 1.3900 . ?
 C67 C66 1.3900 . ?
 C67 C70 1.537(13) . ?
 C68 H68 0.9500 . ?
 C68 C69 1.3900 . ?
 C69 H69 0.9500 . ?
 C69 C64 1.3900 . ?
 C64 C65 1.3900 . ?
 C65 H65 0.9500 . ?
 C65 C66 1.3900 . ?
 C66 H66 0.9500 . ?
 C70 H70A 0.9900 . ?
 C70 H70B 0.9900 . ?
 C76 C71 1.3900 . ?
 C76 C75 1.3900 . ?
 C71 C72 1.3900 . ?
 C72 H72 0.9500 . ?
 C72 C73 1.3900 . ?
 C73 H73 0.9500 . ?
 C73 C74 1.3900 . ?
 C74 H74 0.9500 . ?
 C74 C75 1.3900 . ?
 C75 H75 0.9500 . ?
 C77 H77A 0.9900 . ?
 C77 H77B 0.9900 . ?
 O1A C5A 1.375(15) . ?
 O1A C2A 1.370(15) . ?
 C3A H3AA 0.9500 . ?
 C3A C2A 1.369(17) . ?
 C3A C4A 1.392(17) . ?
 C5A C4A 1.357(17) . ?
 C5A C6A 1.501(17) . ?
 C2A C1A 1.474(16) . ?
 C4A H4AA 0.9500 . ?
 O2A C1A 1.16(2) . ?
 C1A H1A 0.9500 . ?
 C6A H6AA 0.9900 . ?
 C6A H6AB 0.9900 . ?
 C6A O3A 1.28(3) . ?
 C5B C4B 1.4200 . ?
 C5B O1B 1.4200 . ?
 C4B H4B 0.9500 . ?
 C4B C3B 1.4200 . ?
 C3B H3B 0.9500 . ?
 C3B C2B 1.4200 . ?
 C2B O1B 1.4200 . ?
 C2B C1B 1.49(2) . ?
 C1B O2B 1.57(7) . ?

loop_
  _geom_angle_atom_site_label_1
  _geom_angle_atom_site_label_2
  _geom_angle_atom_site_label_3
  _geom_angle
  _geom_angle_site_symmetry_1
  _geom_angle_site_symmetry_3
  _geom_angle_publ_flag
 Cl1 Pd1 Cl2 93.74(6) . . ?
 N2 Pd1 Cl2 92.12(17) . . ?
 N2 Pd1 Cl1 170.39(16) . . ?
 N2 Pd1 N1 84.9(2) . . ?
 N1 Pd1 Cl2 175.02(16) . . ?
 N1 Pd1 Cl1 89.73(15) . . ?
 Cl6 Pd3 Cl5 93.33(9) . . ?
 N6 Pd3 Cl6 90.3(2) . . ?
 N6 Pd3 Cl5 176.1(2) . . ?
 N6 Pd3 N5 85.0(3) . . ?
 N5 Pd3 Cl6 175.3(2) . . ?
 N5 Pd3 Cl5 91.4(2) . . ?
 Cl3 Pd2 Cl4 92.76(8) . . ?
 N4 Pd2 Cl4 90.73(19) . . ?
 N4 Pd2 Cl3 176.46(19) . . ?
 N4 Pd2 N3 84.2(3) . . ?
 N3 Pd2 Cl4 174.34(18) . . ?
 N3 Pd2 Cl3 92.37(18) . . ?
 Cl8 Pd4 Cl7 93.59(8) . . ?
 N7 Pd4 Cl7 91.13(19) . . ?
 N7 Pd4 Cl8 175.0(2) . . ?
 N7 Pd4 N8 84.5(3) . . ?
 N8 Pd4 Cl7 175.22(19) . . ?
 N8 Pd4 Cl8 90.87(18) . . ?
 Cl9 Pd5 Cl10 92.36(11) . . ?
 N9 Pd5 Cl9 89.5(2) . . ?
 N9 Pd5 Cl10 171.3(2) . . ?
 N9 Pd5 N10 85.2(3) . . ?
 N10 Pd5 Cl9 174.6(2) . . ?
 N10 Pd5 Cl10 93.0(2) . . ?
 Cl11 Pd6 Cl12 93.23(18) . . ?
 N11 Pd6 Cl11 92.5(4) . . ?
 N11 Pd6 Cl12 174.3(4) . . ?
 N11 Pd6 N12 83.1(5) . . ?
 N12 Pd6 Cl11 175.2(3) . . ?
 N12 Pd6 Cl12 91.2(4) . . ?
 Pd1 N2 H2 107.0 . . ?
 C7 N2 Pd1 112.7(4) . . ?
 C7 N2 H2 107.0 . . ?
 C6 N2 Pd1 107.1(3) . . ?
 C6 N2 H2 107.0 . . ?
 C6 N2 C7 115.4(5) . . ?
 Pd1 N1 H1 106.6 . . ?
 C1 N1 Pd1 107.3(3) . . ?
 C1 N1 H1 106.6 . . ?
 C1 N1 C42 114.2(5) . . ?
 C42 N1 Pd1 115.0(4) . . ?
 C42 N1 H1 106.6 . . ?
 Pd3 N6 H6 107.3 . . ?
 C35 N6 Pd3 111.0(5) . . ?
 C35 N6 H6 107.3 . . ?
 C34 N6 Pd3 107.0(4) . . ?
 C34 N6 H6 107.3 . . ?
 C34 N6 C35 116.5(6) . . ?
 Pd3 N5 H5 106.1 . . ?
 C29 N5 Pd3 108.9(4) . . ?
 C29 N5 H5 106.1 . . ?
 C29 N5 C28 113.8(7) . . ?
 C28 N5 Pd3 115.1(6) . . ?
 C28 N5 H5 106.1 . . ?
 Pd2 N4 H4 108.5 . . ?
 C21 N4 Pd2 108.3(5) . . ?
 C21 N4 H4 108.5 . . ?
 C20 N4 Pd2 108.1(4) . . ?
 C20 N4 H4 108.5 . . ?
 C20 N4 C21 114.7(6) . . ?
 Pd2 N3 H3 105.1 . . ?
 C15 N3 Pd2 110.6(4) . . ?
 C15 N3 H3 105.1 . . ?
 C15 N3 C14 113.7(5) . . ?
 C14 N3 Pd2 116.2(4) . . ?
 C14 N3 H3 105.1 . . ?
 Pd4 N7 H7 107.3 . . ?
 C84 N7 Pd4 114.0(5) . . ?
 C84 N7 H7 107.3 . . ?
 C43 N7 Pd4 107.9(4) . . ?
 C43 N7 H7 107.3 . . ?
 C43 N7 C84 112.6(7) . . ?
 Pd4 N8 H8 107.9 . . ?
 C48 N8 Pd4 107.7(4) . . ?
 C48 N8 H8 107.9 . . ?
 C48 N8 C49 115.1(6) . . ?
 C49 N8 Pd4 110.0(4) . . ?
 C49 N8 H8 107.9 . . ?
 Pd5 N9 H9A 105.7 . . ?
 C56 N9 Pd5 118.9(5) . . ?
 C56 N9 H9A 105.7 . . ?
 C57 N9 Pd5 107.7(4) . . ?
 C57 N9 H9A 105.7 . . ?
 C57 N9 C56 112.0(6) . . ?
 Pd5 N10 H10A 108.2 . . ?
 C62 N10 Pd5 105.8(5) . . ?
 C62 N10 H10A 108.2 . . ?
 C62 N10 C63 110.3(7) . . ?
 C63 N10 Pd5 115.9(6) . . ?
 C63 N10 H10A 108.2 . . ?
 Pd6 N11 H11 103.7 . . ?
 C70 N11 Pd6 118.8(9) . . ?
 C70 N11 H11 103.7 . . ?
 C71 N11 Pd6 113.0(10) . . ?
 C71 N11 H11 103.7 . . ?
 C71 N11 C70 111.9(10) . . ?
 Pd6 N12 H12A 107.5 . . ?
 C76 N12 Pd6 109.0(7) . . ?
 C76 N12 H12A 107.5 . . ?
 C76 N12 C77 115.5(9) . . ?
 C77 N12 Pd6 109.5(7) . . ?
 C77 N12 H12A 107.5 . . ?
 N2 C7 H7A 109.3 . . ?
 N2 C7 H7B 109.3 . . ?
 N2 C7 C8 111.5(5) . . ?
 H7A C7 H7B 108.0 . . ?
 C8 C7 H7A 109.3 . . ?
 C8 C7 H7B 109.3 . . ?
 C5 C6 N2 122.4(3) . . ?
 C5 C6 C1 120.0 . . ?
 C1 C6 N2 117.5(3) . . ?
 C6 C5 H5A 120.0 . . ?
 C4 C5 C6 120.0 . . ?
 C4 C5 H5A 120.0 . . ?
 C5 C4 H4A 120.0 . . ?
 C5 C4 C3 120.0 . . ?
 C3 C4 H4A 120.0 . . ?
 C4 C3 H3A 120.0 . . ?
 C2 C3 C4 120.0 . . ?
 C2 C3 H3A 120.0 . . ?
 C3 C2 H2A 120.0 . . ?
 C1 C2 C3 120.0 . . ?
 C1 C2 H2A 120.0 . . ?
 C6 C1 N1 117.9(4) . . ?
 C2 C1 N1 121.6(4) . . ?
 C2 C1 C6 120.0 . . ?
 N1 C42 H42A 109.2 . . ?
 N1 C42 H42B 109.2 . . ?
 N1 C42 C39 112.3(5) . . ?
 H42A C42 H42B 107.9 . . ?
 C39 C42 H42A 109.2 . . ?
 C39 C42 H42B 109.2 . . ?
 C38 C39 C42 119.5(4) . . ?
 C38 C39 C40 120.0 . . ?
 C40 C39 C42 120.5(4) . . ?
 C39 C38 H38 120.0 . . ?
 C37 C38 C39 120.0 . . ?
 C37 C38 H38 120.0 . . ?
 C38 C37 H37 120.0 . . ?
 C36 C37 C38 120.0 . . ?
 C36 C37 H37 120.0 . . ?
 C37 C36 C35 119.7(4) . . ?
 C41 C36 C37 120.0 . . ?
 C41 C36 C35 120.3(4) . . ?
 C36 C41 H41 120.0 . . ?
 C36 C41 C40 120.0 . . ?
 C40 C41 H41 120.0 . . ?
 C39 C40 H40 120.0 . . ?
 C41 C40 C39 120.0 . . ?
 C41 C40 H40 120.0 . . ?
 N6 C35 H35A 108.9 . . ?
 N6 C35 H35B 108.9 . . ?
 C36 C35 N6 113.2(6) . . ?
 C36 C35 H35A 108.9 . . ?
 C36 C35 H35B 108.9 . . ?
 H35A C35 H35B 107.8 . . ?
 C29 C34 N6 118.6(4) . . ?
 C29 C34 C33 120.0 . . ?
 C33 C34 N6 121.3(5) . . ?
 C34 C29 N5 117.3(5) . . ?
 C30 C29 N5 122.5(5) . . ?
 C30 C29 C34 120.0 . . ?
 C29 C30 H30 120.0 . . ?
 C31 C30 C29 120.0 . . ?
 C31 C30 H30 120.0 . . ?
 C30 C31 H31 120.0 . . ?
 C30 C31 C32 120.0 . . ?
 C32 C31 H31 120.0 . . ?
 C31 C32 H32 120.0 . . ?
 C33 C32 C31 120.0 . . ?
 C33 C32 H32 120.0 . . ?
 C34 C33 H33 120.0 . . ?
 C32 C33 C34 120.0 . . ?
 C32 C33 H33 120.0 . . ?
 N5 C28 H28A 109.4 . . ?
 N5 C28 H28B 109.4 . . ?
 N5 C28 C25 111.3(6) . . ?
 H28A C28 H28B 108.0 . . ?
 C25 C28 H28A 109.4 . . ?
 C25 C28 H28B 109.4 . . ?
 C26 C25 C28 121.1(5) . . ?
 C26 C25 C24 120.0 . . ?
 C24 C25 C28 118.8(5) . . ?
 C25 C26 H26 120.0 . . ?
 C27 C26 C25 120.0 . . ?
 C27 C26 H26 120.0 . . ?
 C26 C27 H27 120.0 . . ?
 C26 C27 C22 120.0 . . ?
 C22 C27 H27 120.0 . . ?
 C27 C22 C23 120.0 . . ?
 C27 C22 C21 121.6(4) . . ?
 C23 C22 C21 118.3(5) . . ?
 C22 C23 H23 120.0 . . ?
 C24 C23 C22 120.0 . . ?
 C24 C23 H23 120.0 . . ?
 C25 C24 H24 120.0 . . ?
 C23 C24 C25 120.0 . . ?
 C23 C24 H24 120.0 . . ?
 N4 C21 C22 113.3(6) . . ?
 N4 C21 H21A 108.9 . . ?
 N4 C21 H21B 108.9 . . ?
 C22 C21 H21A 108.9 . . ?
 C22 C21 H21B 108.9 . . ?
 H21A C21 H21B 107.7 . . ?
 C19 C20 N4 122.9(4) . . ?
 C19 C20 C15 120.0 . . ?
 C15 C20 N4 117.0(4) . . ?
 C20 C19 H19 120.0 . . ?
 C18 C19 C20 120.0 . . ?
 C18 C19 H19 120.0 . . ?
 C19 C18 H18 120.0 . . ?
 C17 C18 C19 120.0 . . ?
 C17 C18 H18 120.0 . . ?
 C18 C17 H17 120.0 . . ?
 C18 C17 C16 120.0 . . ?
 C16 C17 H17 120.0 . . ?
 C17 C16 H16 120.0 . . ?
 C17 C16 C15 120.0 . . ?
 C15 C16 H16 120.0 . . ?
 C20 C15 N3 117.4(4) . . ?
 C16 C15 N3 122.5(4) . . ?
 C16 C15 C20 120.0 . . ?
 N3 C14 H14A 109.4 . . ?
 N3 C14 H14B 109.4 . . ?
 H14A C14 H14B 108.0 . . ?
 C11 C14 N3 111.1(5) . . ?
 C11 C14 H14A 109.4 . . ?
 C11 C14 H14B 109.4 . . ?
 C12 C11 C14 121.7(4) . . ?
 C12 C11 C10 120.0 . . ?
 C10 C11 C14 118.3(4) . . ?
 C11 C12 H12 120.0 . . ?
 C11 C12 C13 120.0 . . ?
 C13 C12 H12 120.0 . . ?
 C12 C13 H13 120.0 . . ?
 C12 C13 C8 120.0 . . ?
 C8 C13 H13 120.0 . . ?
 C13 C8 C7 121.1(4) . . ?
 C9 C8 C7 118.8(4) . . ?
 C9 C8 C13 120.0 . . ?
 C8 C9 H9 120.0 . . ?
 C8 C9 C10 120.0 . . ?
 C10 C9 H9 120.0 . . ?
 C11 C10 H10 120.0 . . ?
 C9 C10 C11 120.0 . . ?
 C9 C10 H10 120.0 . . ?
 C80 C81 C82 120.0 . . ?
 C80 C81 C84 118.8(6) . . ?
 C82 C81 C84 121.2(6) . . ?
 C81 C80 H80 120.0 . . ?
 C79 C80 C81 120.0 . . ?
 C79 C80 H80 120.0 . . ?
 C80 C79 H79 120.0 . . ?
 C80 C79 C78 120.0 . . ?
 C78 C79 H79 120.0 . . ?
 C79 C78 C83 120.0 . . ?
 C79 C78 C77 119.7(7) . . ?
 C83 C78 C77 120.2(7) . . ?
 C78 C83 H83 120.0 . . ?
 C82 C83 C78 120.0 . . ?
 C82 C83 H83 120.0 . . ?
 C81 C82 H82 120.0 . . ?
 C83 C82 C81 120.0 . . ?
 C83 C82 H82 120.0 . . ?
 N7 C84 H84A 109.0 . . ?
 N7 C84 H84B 109.0 . . ?
 C81 C84 N7 112.8(6) . . ?
 C81 C84 H84A 109.0 . . ?
 C81 C84 H84B 109.0 . . ?
 H84A C84 H84B 107.8 . . ?
 C48 C43 N7 118.2(4) . . ?
 C48 C43 C44 120.0 . . ?
 C44 C43 N7 121.4(4) . . ?
 C43 C48 N8 117.8(4) . . ?
 C47 C48 N8 122.2(4) . . ?
 C47 C48 C43 120.0 . . ?
 C48 C47 H47 120.0 . . ?
 C48 C47 C46 120.0 . . ?
 C46 C47 H47 120.0 . . ?
 C47 C46 H46 120.0 . . ?
 C45 C46 C47 120.0 . . ?
 C45 C46 H46 120.0 . . ?
 C46 C45 H45 120.0 . . ?
 C44 C45 C46 120.0 . . ?
 C44 C45 H45 120.0 . . ?
 C43 C44 H44 120.0 . . ?
 C45 C44 C43 120.0 . . ?
 C45 C44 H44 120.0 . . ?
 N8 C49 H49A 109.0 . . ?
 N8 C49 H49B 109.0 . . ?
 N8 C49 C50 112.8(6) . . ?
 H49A C49 H49B 107.8 . . ?
 C50 C49 H49A 109.0 . . ?
 C50 C49 H49B 109.0 . . ?
 C54 C53 C52 120.0 . . ?
 C54 C53 C56 119.9(5) . . ?
 C52 C53 C56 120.1(5) . . ?
 C53 C54 H54 120.0 . . ?
 C53 C54 C55 120.0 . . ?
 C55 C54 H54 120.0 . . ?
 C54 C55 H55 120.0 . . ?
 C50 C55 C54 120.0 . . ?
 C50 C55 H55 120.0 . . ?
 C55 C50 C49 121.7(4) . . ?
 C55 C50 C51 120.0 . . ?
 C51 C50 C49 118.3(4) . . ?
 C50 C51 H51 120.0 . . ?
 C52 C51 C50 120.0 . . ?
 C52 C51 H51 120.0 . . ?
 C53 C52 H52 120.0 . . ?
 C51 C52 C53 120.0 . . ?
 C51 C52 H52 120.0 . . ?
 N9 C56 C53 111.7(6) . . ?
 N9 C56 H56A 109.3 . . ?
 N9 C56 H56B 109.3 . . ?
 C53 C56 H56A 109.3 . . ?
 C53 C56 H56B 109.3 . . ?
 H56A C56 H56B 107.9 . . ?
 C57 C62 N10 119.7(5) . . ?
 C57 C62 C61 120.0 . . ?
 C61 C62 N10 120.3(5) . . ?
 C62 C57 N9 117.2(4) . . ?
 C62 C57 C58 120.0 . . ?
 C58 C57 N9 122.8(5) . . ?
 C57 C58 H58 120.0 . . ?
 C59 C58 C57 120.0 . . ?
 C59 C58 H58 120.0 . . ?
 C58 C59 H59 120.0 . . ?
 C58 C59 C60 120.0 . . ?
 C60 C59 H59 120.0 . . ?
 C59 C60 H60 120.0 . . ?
 C61 C60 C59 120.0 . . ?
 C61 C60 H60 120.0 . . ?
 C62 C61 H61 120.0 . . ?
 C60 C61 C62 120.0 . . ?
 C60 C61 H61 120.0 . . ?
 N10 C63 H63A 108.8 . . ?
 N10 C63 H63B 108.8 . . ?
 N10 C63 C64 113.8(8) . . ?
 H63A C63 H63B 107.7 . . ?
 C64 C63 H63A 108.8 . . ?
 C64 C63 H63B 108.8 . . ?
 C68 C67 C66 120.0 . . ?
 C68 C67 C70 121.2(7) . . ?
 C66 C67 C70 118.6(7) . . ?
 C67 C68 H68 120.0 . . ?
 C69 C68 C67 120.0 . . ?
 C69 C68 H68 120.0 . . ?
 C68 C69 H69 120.0 . . ?
 C64 C69 C68 120.0 . . ?
 C64 C69 H69 120.0 . . ?
 C69 C64 C63 121.5(6) . . ?
 C69 C64 C65 120.0 . . ?
 C65 C64 C63 118.5(6) . . ?
 C64 C65 H65 120.0 . . ?
 C66 C65 C64 120.0 . . ?
 C66 C65 H65 120.0 . . ?
 C67 C66 H66 120.0 . . ?
 C65 C66 C67 120.0 . . ?
 C65 C66 H66 120.0 . . ?
 N11 C70 H70A 109.3 . . ?
 N11 C70 H70B 109.3 . . ?
 C67 C70 N11 111.4(11) . . ?
 C67 C70 H70A 109.3 . . ?
 C67 C70 H70B 109.3 . . ?
 H70A C70 H70B 108.0 . . ?
 C71 C76 N12 116.6(8) . . ?
 C71 C76 C75 120.0 . . ?
 C75 C76 N12 123.4(8) . . ?
 C76 C71 N11 113.0(9) . . ?
 C72 C71 N11 126.3(9) . . ?
 C72 C71 C76 120.0 . . ?
 C71 C72 H72 120.0 . . ?
 C73 C72 C71 120.0 . . ?
 C73 C72 H72 120.0 . . ?
 C72 C73 H73 120.0 . . ?
 C72 C73 C74 120.0 . . ?
 C74 C73 H73 120.0 . . ?
 C73 C74 H74 120.0 . . ?
 C75 C74 C73 120.0 . . ?
 C75 C74 H74 120.0 . . ?
 C76 C75 H75 120.0 . . ?
 C74 C75 C76 120.0 . . ?
 C74 C75 H75 120.0 . . ?
 N12 C77 H77A 109.1 . . ?
 N12 C77 H77B 109.1 . . ?
 C78 C77 N12 112.6(8) . . ?
 C78 C77 H77A 109.1 . . ?
 C78 C77 H77B 109.1 . . ?
 H77A C77 H77B 107.8 . . ?
 C2A O1A C5A 105.1(13) . . ?
 C2A C3A H3AA 125.3 . . ?
 C2A C3A C4A 109(2) . . ?
 C4A C3A H3AA 125.3 . . ?
 O1A C5A C6A 112.0(17) . . ?
 C4A C5A O1A 112.5(15) . . ?
 C4A C5A C6A 135.5(18) . . ?
 O1A C2A C1A 116.9(16) . . ?
 C3A C2A O1A 108.8(16) . . ?
 C3A C2A C1A 134.3(17) . . ?
 C3A C4A H4AA 127.9 . . ?
 C5A C4A C3A 104.2(18) . . ?
 C5A C4A H4AA 127.9 . . ?
 C2A C1A H1A 113.7 . . ?
 O2A C1A C2A 133(2) . . ?
 O2A C1A H1A 113.7 . . ?
 C5A C6A H6AA 107.5 . . ?
 C5A C6A H6AB 107.5 . . ?
 H6AA C6A H6AB 107.0 . . ?
 O3A C6A C5A 119(3) . . ?
 O3A C6A H6AA 107.5 . . ?
 O3A C6A H6AB 107.5 . . ?
 C4B C5B O1B 108.0 . . ?
 C5B C4B H4B 126.0 . . ?
 C5B C4B C3B 108.0 . . ?
 C3B C4B H4B 126.0 . . ?
 C4B C3B H3B 126.0 . . ?
 C2B C3B C4B 108.0 . . ?
 C2B C3B H3B 126.0 . . ?
 C3B C2B O1B 108.0 . . ?
 C3B C2B C1B 135(4) . . ?
 O1B C2B C1B 117(4) . . ?
 C5B O1B C2B 108.0 . . ?
 C2B C1B O2B 110(4) . . ?

loop_
  _geom_torsion_atom_site_label_1
  _geom_torsion_atom_site_label_2
  _geom_torsion_atom_site_label_3
  _geom_torsion_atom_site_label_4
  _geom_torsion
  _geom_torsion_site_symmetry_1
  _geom_torsion_site_symmetry_2
  _geom_torsion_site_symmetry_3
  _geom_torsion_site_symmetry_4
  _geom_torsion_publ_flag
 Pd1 N2 C7 C8 170.7(4) . . . . ?
 Pd1 N2 C6 C5 -160.5(3) . . . . ?
 Pd1 N2 C6 C1 22.9(5) . . . . ?
 Pd1 N1 C1 C6 -6.3(5) . . . . ?
 Pd1 N1 C1 C2 165.4(3) . . . . ?
 Pd1 N1 C42 C39 54.0(6) . . . . ?
 Pd3 N6 C35 C36 173.6(5) . . . . ?
 Pd3 N6 C34 C29 17.6(5) . . . . ?
 Pd3 N6 C34 C33 -166.1(3) . . . . ?
 Pd3 N5 C29 C34 -6.0(6) . . . . ?
 Pd3 N5 C29 C30 169.4(3) . . . . ?
 Pd3 N5 C28 C25 47.5(9) . . . . ?
 Pd2 N4 C21 C22 161.1(5) . . . . ?
 Pd2 N4 C20 C19 -167.7(3) . . . . ?
 Pd2 N4 C20 C15 16.0(5) . . . . ?
 Pd2 N3 C15 C20 -5.8(5) . . . . ?
 Pd2 N3 C15 C16 170.6(3) . . . . ?
 Pd2 N3 C14 C11 53.6(7) . . . . ?
 Pd4 N7 C84 C81 -46.8(9) . . . . ?
 Pd4 N7 C43 C48 7.0(6) . . . . ?
 Pd4 N7 C43 C44 -165.9(3) . . . . ?
 Pd4 N8 C48 C43 -19.4(5) . . . . ?
 Pd4 N8 C48 C47 162.3(3) . . . . ?
 Pd4 N8 C49 C50 -175.1(4) . . . . ?
 Pd5 N9 C56 C53 67.2(9) . . . . ?
 Pd5 N9 C57 C62 -15.1(6) . . . . ?
 Pd5 N9 C57 C58 164.7(3) . . . . ?
 Pd5 N10 C62 C57 14.2(6) . . . . ?
 Pd5 N10 C62 C61 -165.2(3) . . . . ?
 Pd5 N10 C63 C64 65.7(8) . . . . ?
 Pd6 N11 C70 C67 -45.3(12) . . . . ?
 Pd6 N11 C71 C76 9.7(8) . . . . ?
 Pd6 N11 C71 C72 -160.6(6) . . . . ?
 Pd6 N12 C76 C71 -21.4(9) . . . . ?
 Pd6 N12 C76 C75 158.3(5) . . . . ?
 Pd6 N12 C77 C78 179.8(8) . . . . ?
 Cl11 Pd6 N11 C70 -64.8(7) . . . . ?
 Cl11 Pd6 N11 C71 161.2(6) . . . . ?
 N2 C7 C8 C13 94.2(6) . . . . ?
 N2 C7 C8 C9 -82.8(6) . . . . ?
 N2 C6 C5 C4 -176.5(5) . . . . ?
 N2 C6 C1 N1 -11.5(5) . . . . ?
 N2 C6 C1 C2 176.7(5) . . . . ?
 N1 C42 C39 C38 -93.6(6) . . . . ?
 N1 C42 C39 C40 85.7(6) . . . . ?
 N6 C34 C29 N5 -8.2(6) . . . . ?
 N6 C34 C29 C30 176.4(6) . . . . ?
 N6 C34 C33 C32 -176.3(6) . . . . ?
 N5 C29 C30 C31 -175.2(6) . . . . ?
 N5 C28 C25 C26 86.7(8) . . . . ?
 N5 C28 C25 C24 -89.3(8) . . . . ?
 N4 C20 C19 C18 -176.2(5) . . . . ?
 N4 C20 C15 N3 -7.1(5) . . . . ?
 N4 C20 C15 C16 176.4(4) . . . . ?
 N3 C14 C11 C12 72.4(7) . . . . ?
 N3 C14 C11 C10 -106.4(6) . . . . ?
 N7 C43 C48 N8 8.6(6) . . . . ?
 N7 C43 C48 C47 -173.0(5) . . . . ?
 N7 C43 C44 C45 172.7(6) . . . . ?
 N8 C48 C47 C46 178.3(5) . . . . ?
 N8 C49 C50 C55 -102.2(6) . . . . ?
 N8 C49 C50 C51 76.5(6) . . . . ?
 N9 C57 C58 C59 -179.8(6) . . . . ?
 N10 C62 C57 N9 0.4(6) . . . . ?
 N10 C62 C57 C58 -179.4(6) . . . . ?
 N10 C62 C61 C60 179.4(6) . . . . ?
 N10 C63 C64 C69 -100.7(8) . . . . ?
 N10 C63 C64 C65 80.7(9) . . . . ?
 N11 C71 C72 C73 169.8(10) . . . . ?
 N12 Pd6 N11 C70 117.2(8) . . . . ?
 N12 Pd6 N11 C71 -16.8(6) . . . . ?
 N12 C76 C71 N11 8.6(9) . . . . ?
 N12 C76 C71 C72 179.6(9) . . . . ?
 N12 C76 C75 C74 -179.6(9) . . . . ?
 C7 N2 C6 C5 73.1(6) . . . . ?
 C7 N2 C6 C1 -103.6(5) . . . . ?
 C7 C8 C9 C10 177.0(5) . . . . ?
 C6 N2 C7 C8 -65.8(7) . . . . ?
 C6 C5 C4 C3 0.0 . . . . ?
 C5 C6 C1 N1 171.8(5) . . . . ?
 C5 C6 C1 C2 0.0 . . . . ?
 C5 C4 C3 C2 0.0 . . . . ?
 C4 C3 C2 C1 0.0 . . . . ?
 C3 C2 C1 N1 -171.5(5) . . . . ?
 C3 C2 C1 C6 0.0 . . . . ?
 C1 N1 C42 C39 -70.8(7) . . . . ?
 C1 C6 C5 C4 0.0 . . . . ?
 C42 N1 C1 C6 122.5(5) . . . . ?
 C42 N1 C1 C2 -65.9(6) . . . . ?
 C42 C39 C38 C37 179.3(5) . . . . ?
 C42 C39 C40 C41 -179.2(5) . . . . ?
 C39 C38 C37 C36 0.0 . . . . ?
 C38 C39 C40 C41 0.0 . . . . ?
 C38 C37 C36 C41 0.0 . . . . ?
 C38 C37 C36 C35 177.6(5) . . . . ?
 C37 C36 C41 C40 0.0 . . . . ?
 C37 C36 C35 N6 -78.7(7) . . . . ?
 C36 C41 C40 C39 0.0 . . . . ?
 C41 C36 C35 N6 99.0(6) . . . . ?
 C40 C39 C38 C37 0.0 . . . . ?
 C35 N6 C34 C29 -107.3(6) . . . . ?
 C35 N6 C34 C33 69.0(7) . . . . ?
 C35 C36 C41 C40 -177.6(5) . . . . ?
 C34 N6 C35 C36 -63.6(8) . . . . ?
 C34 C29 C30 C31 0.0 . . . . ?
 C29 N5 C28 C25 -79.2(9) . . . . ?
 C29 C34 C33 C32 0.0 . . . . ?
 C29 C30 C31 C32 0.0 . . . . ?
 C30 C31 C32 C33 0.0 . . . . ?
 C31 C32 C33 C34 0.0 . . . . ?
 C33 C34 C29 N5 175.5(6) . . . . ?
 C33 C34 C29 C30 0.0 . . . . ?
 C28 N5 C29 C34 123.9(6) . . . . ?
 C28 N5 C29 C30 -60.7(7) . . . . ?
 C28 C25 C26 C27 -175.9(6) . . . . ?
 C28 C25 C24 C23 176.0(6) . . . . ?
 C25 C26 C27 C22 0.0 . . . . ?
 C26 C25 C24 C23 0.0 . . . . ?
 C26 C27 C22 C23 0.0 . . . . ?
 C26 C27 C22 C21 176.7(5) . . . . ?
 C27 C22 C23 C24 0.0 . . . . ?
 C27 C22 C21 N4 98.7(6) . . . . ?
 C22 C23 C24 C25 0.0 . . . . ?
 C23 C22 C21 N4 -84.5(7) . . . . ?
 C24 C25 C26 C27 0.0 . . . . ?
 C21 N4 C20 C19 71.4(6) . . . . ?
 C21 N4 C20 C15 -104.9(6) . . . . ?
 C21 C22 C23 C24 -176.8(5) . . . . ?
 C20 N4 C21 C22 -78.1(7) . . . . ?
 C20 C19 C18 C17 0.0 . . . . ?
 C19 C20 C15 N3 176.5(5) . . . . ?
 C19 C20 C15 C16 0.0 . . . . ?
 C19 C18 C17 C16 0.0 . . . . ?
 C18 C17 C16 C15 0.0 . . . . ?
 C17 C16 C15 N3 -176.3(5) . . . . ?
 C17 C16 C15 C20 0.0 . . . . ?
 C15 N3 C14 C11 -76.4(7) . . . . ?
 C15 C20 C19 C18 0.0 . . . . ?
 C14 N3 C15 C20 127.0(5) . . . . ?
 C14 N3 C15 C16 -56.6(6) . . . . ?
 C14 C11 C12 C13 -178.8(5) . . . . ?
 C14 C11 C10 C9 178.8(5) . . . . ?
 C11 C12 C13 C8 0.0 . . . . ?
 C12 C11 C10 C9 0.0 . . . . ?
 C12 C13 C8 C7 -177.0(5) . . . . ?
 C12 C13 C8 C9 0.0 . . . . ?
 C13 C8 C9 C10 0.0 . . . . ?
 C8 C9 C10 C11 0.0 . . . . ?
 C10 C11 C12 C13 0.0 . . . . ?
 C81 C80 C79 C78 0.0 . . . . ?
 C80 C81 C82 C83 0.0 . . . . ?
 C80 C81 C84 N7 86.8(8) . . . . ?
 C80 C79 C78 C83 0.0 . . . . ?
 C80 C79 C78 C77 -177.7(6) . . . . ?
 C79 C78 C83 C82 0.0 . . . . ?
 C79 C78 C77 N12 84.7(11) . . . . ?
 C78 C83 C82 C81 0.0 . . . . ?
 C83 C78 C77 N12 -93.0(10) . . . . ?
 C82 C81 C80 C79 0.0 . . . . ?
 C82 C81 C84 N7 -92.8(8) . . . . ?
 C84 N7 C43 C48 -119.8(6) . . . . ?
 C84 N7 C43 C44 67.4(7) . . . . ?
 C84 C81 C80 C79 -179.7(5) . . . . ?
 C84 C81 C82 C83 179.7(5) . . . . ?
 C43 N7 C84 C81 76.6(9) . . . . ?
 C43 C48 C47 C46 0.0 . . . . ?
 C48 N8 C49 C50 63.0(7) . . . . ?
 C48 C43 C44 C45 0.0 . . . . ?
 C48 C47 C46 C45 0.0 . . . . ?
 C47 C46 C45 C44 0.0 . . . . ?
 C46 C45 C44 C43 0.0 . . . . ?
 C44 C43 C48 N8 -178.4(5) . . . . ?
 C44 C43 C48 C47 0.0 . . . . ?
 C49 N8 C48 C43 103.8(5) . . . . ?
 C49 N8 C48 C47 -74.6(6) . . . . ?
 C49 C50 C51 C52 -178.7(5) . . . . ?
 C53 C54 C55 C50 0.0 . . . . ?
 C54 C53 C52 C51 0.0 . . . . ?
 C54 C53 C56 N9 -93.7(7) . . . . ?
 C54 C55 C50 C49 178.6(5) . . . . ?
 C54 C55 C50 C51 0.0 . . . . ?
 C55 C50 C51 C52 0.0 . . . . ?
 C50 C51 C52 C53 0.0 . . . . ?
 C52 C53 C54 C55 0.0 . . . . ?
 C52 C53 C56 N9 86.7(7) . . . . ?
 C56 N9 C57 C62 117.5(6) . . . . ?
 C56 N9 C57 C58 -62.7(7) . . . . ?
 C56 C53 C54 C55 -179.7(5) . . . . ?
 C56 C53 C52 C51 179.7(5) . . . . ?
 C62 N10 C63 C64 -174.0(7) . . . . ?
 C62 C57 C58 C59 0.0 . . . . ?
 C57 N9 C56 C53 -59.6(9) . . . . ?
 C57 C62 C61 C60 0.0 . . . . ?
 C57 C58 C59 C60 0.0 . . . . ?
 C58 C59 C60 C61 0.0 . . . . ?
 C59 C60 C61 C62 0.0 . . . . ?
 C61 C62 C57 N9 179.8(6) . . . . ?
 C61 C62 C57 C58 0.0 . . . . ?
 C63 N10 C62 C57 -111.9(7) . . . . ?
 C63 N10 C62 C61 68.6(7) . . . . ?
 C63 C64 C65 C66 178.7(8) . . . . ?
 C67 C68 C69 C64 0.0 . . . . ?
 C68 C67 C66 C65 0.0 . . . . ?
 C68 C67 C70 N11 -91.1(12) . . . . ?
 C68 C69 C64 C63 -178.6(8) . . . . ?
 C68 C69 C64 C65 0.0 . . . . ?
 C69 C64 C65 C66 0.0 . . . . ?
 C64 C65 C66 C67 0.0 . . . . ?
 C66 C67 C68 C69 0.0 . . . . ?
 C66 C67 C70 N11 84.0(11) . . . . ?
 C70 N11 C71 C76 -127.5(9) . . . . ?
 C70 N11 C71 C72 62.1(11) . . . . ?
 C70 C67 C68 C69 175.1(11) . . . . ?
 C70 C67 C66 C65 -175.2(11) . . . . ?
 C76 N12 C77 C78 56.4(14) . . . . ?
 C76 C71 C72 C73 0.0 . . . . ?
 C71 N11 C70 C67 89.2(13) . . . . ?
 C71 C76 C75 C74 0.0 . . . . ?
 C71 C72 C73 C74 0.0 . . . . ?
 C72 C73 C74 C75 0.0 . . . . ?
 C73 C74 C75 C76 0.0 . . . . ?
 C75 C76 C71 N11 -171.0(8) . . . . ?
 C75 C76 C71 C72 0.0 . . . . ?
 C77 N12 C76 C71 102.3(10) . . . . ?
 C77 N12 C76 C75 -78.1(12) . . . . ?
 C77 C78 C83 C82 177.7(7) . . . . ?
 O1A C5A C4A C3A 1(2) . . . . ?
 O1A C5A C6A O3A 54(4) . . . . ?
 O1A C2A C1A O2A 14(4) . . . . ?
 C3A C2A C1A O2A -167(2) . . . . ?
 C5A O1A C2A C3A 0.2(15) . . . . ?
 C5A O1A C2A C1A 179.6(19) . . . . ?
 C2A O1A C5A C4A -1(2) . . . . ?
 C2A O1A C5A C6A 179.1(19) . . . . ?
 C2A C3A C4A C5A -1(2) . . . . ?
 C4A C3A C2A O1A 0.3(17) . . . . ?
 C4A C3A C2A C1A -179(2) . . . . ?
 C4A C5A C6A O3A -126(4) . . . . ?
 C6A C5A C4A C3A -179(3) . . . . ?
 C5B C4B C3B C2B 0.0 . . . . ?
 C4B C5B O1B C2B 0.0 . . . . ?
 C4B C3B C2B O1B 0.0 . . . . ?
 C4B C3B C2B C1B -179(5) . . . . ?
 C3B C2B O1B C5B 0.0 . . . . ?
 C3B C2B C1B O2B 165(3) . . . . ?
 O1B C5B C4B C3B 0.0 . . . . ?
 O1B C2B C1B O2B -14(4) . . . . ?
 C1B C2B O1B C5B 179(4) . . . . ?

_shelx_res_file
;
TITL xcalibur
    shelxl.res
    created by SHELXL-2018/3 at 17:05:29 on 25-Nov-2022
CELL 1.54184 19.6546 52.6684 14.167 90 91.455 90
ZERR 4 0.00019 0.0005 0.00011 0 0.0008 0
LATT 1
SYMM -X,0.5+Y,0.5-Z
SFAC C H Cl N O Pd
UNIT 358.86 352.58 48 48 40.86 24
DFIX 1.42 C3A C4A
RIGU 0.002 0.002 C5A C6A O3A
RIGU O2A C1A C2A
ISOR 0.05 0.1 O3A
SIMU 0.04 0.08 1.7 C1A O2A C2A
RIGU C15 C20 C19 N4
RIGU 0.001 0.001 Pd1 Cl2 Cl1 N2 N1
SIMU 0.04 0.08 1.7 C19 C20 C15 N4
ISOR 0.005 0.01 C20
RIGU 0.002 0.002 N12 N11 C71 C72 C73 C70 C74 C75 C76
SIMU 0.01 0.02 1.7 Pd1 N1 Cl1 Cl2 N2
ISOR O13W
ISOR 0.05 0.1 O12W
ISOR 0.03 0.06 O12W O11W
ISOR 0.01 0.02 O6W
SIMU 0.04 0.08 1.7 Pd3 Cl5 Cl6 N5 N6
ISOR 0.05 0.1 O1B C5B C4B C3B C2B C1B O2B
RIGU Cl5 Pd3 N5 N6 Cl6
RIGU 0.002 0.002 C4B C3B C2B O1B C5B C1B O2B
DFIX 1.5 C2B C1B
ISOR 0.05 0.1 O5W
ISOR 0.02 0.04 O7W
DFIX 1.36 C2A C3A
DFIX 1.43 C2A C1A
DFIX 1.36 C5A C4A
DFIX 1.49 C5A C6A
DFIX 1.37 O1A C2A
FLAT O1A C2A C3A C4A C5A
DFIX 1.37 C5A O1A
ISOR 0.03 0.06 O9W
ISOR 0.05 0.1 O10W
ISOR 0.05 0.1 O14
ISOR 0.01 0.02 C62
RIGU 0.002 0.002 C34 C33 C32 C31 C30 C29
RIGU 0.002 0.002 C62 C57 C58 C59 C60 C61
RIGU 0.002 0.002 O1A C5A C4A C3A C2A

L.S. 12
PLAN  136
SIZE 0.196 0.138 0.059
TEMP -180
CONF
WPDB -2
HTAB
BOND $H
LIST 6
MORE -1
fmap 2
acta
SHEL 17.673792 0.830009
OMIT 3 1 0
OMIT 0 6 0
OMIT 0 5 1
OMIT 4 7 0
OMIT 4 6 2
OMIT 4 1 0
OMIT 0 11 2
OMIT -5 0 2
OMIT 1 2 0
OMIT 2 4 0
OMIT -3 10 2
OMIT 2 6 1
OMIT -2 3 2
OMIT 5 4 1
OMIT -3 6 2
OMIT -1 17 1
OMIT -1 8 2
OMIT -6 3 1
OMIT -12 24 2
OMIT 18 1 6
OMIT 2 13 0
REM <olex2.extras>
REM <HklSrc "%./shelxl.hkl">
REM </olex2.extras>

WGHT    0.135300   85.323997
FVAR       0.13927   0.71515
PD1   6    0.580260    0.511310    0.513743    11.00000    0.03020    0.03749 =
         0.01380   -0.00199    0.00230    0.00135
PD3   6    1.028757    0.512234    0.333015    11.00000    0.03304    0.05811 =
         0.03116   -0.00439    0.00231   -0.00220
PD2   6    0.716880    0.479171   -0.098360    11.00000    0.03704    0.04489 =
         0.02126   -0.00064    0.00461    0.00042
PD4   6    0.568951    0.424086    0.220182    11.00000    0.05234    0.03808 =
         0.02329   -0.00458    0.00599    0.00332
PD5   6    0.802022    0.337987    0.747659    11.00000    0.06519    0.03689 =
         0.07067    0.00834    0.00390    0.00159
PD6   6    0.656680    0.254420    0.281911    11.00000    0.12996    0.04697 =
         0.09643   -0.01957    0.03552   -0.01483
CL2   3    0.581036    0.467550    0.493076    11.00000    0.03585    0.03841 =
         0.02240   -0.00221    0.00193    0.00311
CL1   3    0.571204    0.508623    0.675659    11.00000    0.04330    0.04967 =
         0.01376   -0.00178   -0.00033   -0.00343
CL6   3    0.994170    0.473233    0.387235    11.00000    0.05696    0.05475 =
         0.03525   -0.00401    0.00125   -0.00371
CL5   3    1.122130    0.495638    0.259256    11.00000    0.04023    0.08552 =
         0.04042   -0.00326    0.00441    0.01219
CL4   3    0.793783    0.447657   -0.058580    11.00000    0.04897    0.05443 =
         0.03844    0.00666    0.00877    0.00968
CL3   3    0.632835    0.450521   -0.136831    11.00000    0.04779    0.04937 =
         0.05076   -0.00803    0.00169   -0.00630
CL7   3    0.508850    0.426261    0.078642    11.00000    0.06684    0.05718 =
         0.02970   -0.00465   -0.00341    0.00762
CL8   3    0.473539    0.416555    0.306144    11.00000    0.04921    0.05601 =
         0.03349   -0.01086    0.00757    0.00482
CL9   3    0.910634    0.351940    0.780509    11.00000    0.06495    0.06820 =
         0.10429    0.01361   -0.00409   -0.00386
CL10  3    0.839210    0.297731    0.711356    11.00000    0.08045    0.04183 =
         0.12391    0.00750    0.01564    0.00717
CL11  3    0.653644    0.215505    0.355256    11.00000    0.18744    0.04448 =
         0.11668   -0.01985    0.06737   -0.02348
CL12  3    0.540154    0.259069    0.282332    11.00000    0.12886    0.11341 =
         0.14592   -0.02129    0.03484   -0.02672
N2    4    0.574430    0.517586    0.371903    11.00000    0.02895    0.03900 =
         0.02084   -0.00088    0.00445    0.00223
AFIX  13
H2    2    0.536928    0.506612    0.345826    11.00000   -1.20000
AFIX   0
N1    4    0.586544    0.550028    0.524197    11.00000    0.02910    0.04440 =
         0.01761   -0.00341    0.00533   -0.00209
AFIX  13
H1    2    0.551364    0.555364    0.569952    11.00000   -1.20000
AFIX   0
N6    4    0.949588    0.529256    0.398386    11.00000    0.03725    0.05308 =
         0.03041   -0.00573   -0.00160   -0.00504
AFIX  13
H6    2    0.949957    0.523009    0.465053    11.00000   -1.20000
AFIX   0
N5    4    1.052218    0.548049    0.289305    11.00000    0.02649    0.06965 =
         0.04592    0.00121    0.00069   -0.00947
AFIX  13
H5    2    1.100804    0.550944    0.309074    11.00000   -1.20000
AFIX   0
N4    4    0.787272    0.506405   -0.064816    11.00000    0.03768    0.05008 =
         0.02557    0.00015    0.00525    0.00012
AFIX  13
H4    2    0.831580    0.501493   -0.092796    11.00000   -1.20000
AFIX   0
N3    4    0.656806    0.509334   -0.136198    11.00000    0.04098    0.04649 =
         0.01626   -0.00168    0.00481    0.00212
AFIX  13
H3    2    0.642444    0.506000   -0.203278    11.00000   -1.20000
AFIX   0

N7    4    0.659225    0.429636    0.153047    11.00000    0.06766    0.04146 =
         0.02290   -0.00479    0.00939   -0.00380
AFIX  13
H7    2    0.652924    0.444601    0.110271    11.00000   -1.20000
AFIX   0
N8    4    0.629032    0.423812    0.341409    11.00000    0.05008    0.03261 =
         0.02726   -0.00196    0.00877    0.00341
AFIX  13
H8    2    0.606725    0.434818    0.389115    11.00000   -1.20000
AFIX   0
N9    4    0.765375    0.370950    0.798262    11.00000    0.06142    0.03968 =
         0.04136    0.00465   -0.00120   -0.00049
AFIX  13
H9A   2    0.787975    0.373298    0.861699    11.00000   -1.20000
AFIX   0
N10   4    0.702106    0.329009    0.720189    11.00000    0.06908    0.03385 =
         0.06651    0.00524    0.00367    0.00331
AFIX  13
H10A  2    0.694005    0.311369    0.743472    11.00000   -1.20000
AFIX   0
N11   4    0.753085    0.253797    0.275617    11.00000    0.20136    0.04443 =
         0.09613   -0.04143    0.05843   -0.05396
AFIX  13
H11   2    0.762943    0.236721    0.248298    11.00000   -1.20000
AFIX   0
N12   4    0.666965    0.287839    0.212704    11.00000    0.12254    0.05636 =
         0.07818   -0.01697    0.02442   -0.01378
AFIX  13
H12A  2    0.630824    0.288505    0.161793    11.00000   -1.20000
AFIX   0

C7    1    0.638692    0.510017    0.322544    11.00000    0.02945    0.04794 =
         0.01973   -0.00236    0.00631    0.00634
AFIX  23
H7A   2    0.651944    0.492627    0.342143    11.00000   -1.20000
H7B   2    0.676036    0.521675    0.341809    11.00000   -1.20000
AFIX  66
C6    1    0.553244    0.543723    0.358288    11.00000    0.02966    0.04187 =
         0.02745    0.00031    0.00525    0.00479
C5    1    0.524932    0.552426    0.273398    11.00000    0.04053    0.05119 =
         0.02207    0.00616    0.00425    0.00203
AFIX  43
H5A   2    0.516552    0.540910    0.222818    11.00000   -1.20000
AFIX  65
C4    1    0.508883    0.577979    0.262514    11.00000    0.04279    0.05983 =
         0.03802    0.01591    0.00766    0.01220
AFIX  43
H4A   2    0.489533    0.583927    0.204496    11.00000   -1.20000
AFIX  65
C3    1    0.521144    0.594829    0.336521    11.00000    0.05152    0.04782 =
         0.04589    0.01391    0.01128    0.01278
AFIX  43
H3A   2    0.510175    0.612294    0.329082    11.00000   -1.20000
AFIX  65
C2    1    0.549455    0.586127    0.421411    11.00000    0.04225    0.04276 =
         0.03878   -0.00102    0.00701    0.00174
AFIX  43
H2A   2    0.557835    0.597643    0.471990    11.00000   -1.20000
AFIX  65
C1    1    0.565506    0.560574    0.432296    11.00000    0.03260    0.04443 =
         0.01909    0.00262    0.00224    0.00655
AFIX   0
C42   1    0.652983    0.559887    0.561656    11.00000    0.03318    0.04257 =
         0.02832   -0.00551    0.00253   -0.00319
AFIX  23
H42A  2    0.658885    0.554834    0.628672    11.00000   -1.20000
H42B  2    0.652579    0.578669    0.558914    11.00000   -1.20000
AFIX  66
C39   1    0.712729    0.549991    0.506453    11.00000    0.02922    0.03689 =
         0.02829   -0.00566    0.00116   -0.00468
C38   1    0.746837    0.528297    0.537390    11.00000    0.03085    0.05412 =
         0.02088    0.00017    0.00358   -0.00780
AFIX  43
H38   2    0.733090    0.519889    0.593085    11.00000   -1.20000
AFIX  65
C37   1    0.801059    0.518905    0.486838    11.00000    0.03744    0.04694 =
         0.03108   -0.00207   -0.00042   -0.00197
AFIX  43
H37   2    0.824370    0.504078    0.507982    11.00000   -1.20000
AFIX  65
C36   1    0.821174    0.531207    0.405348    11.00000    0.03226    0.04666 =
         0.03221   -0.00494    0.00438   -0.01024
C41   1    0.787066    0.552901    0.374410    11.00000    0.02965    0.05589 =
         0.03018    0.00595    0.00381   -0.00801
AFIX  43
H41   2    0.800813    0.561309    0.318715    11.00000   -1.20000
AFIX  65
C40   1    0.732844    0.562293    0.424961    11.00000    0.04068    0.04367 =
         0.03500    0.00181    0.00273   -0.00390
AFIX  43
H40   2    0.709533    0.577120    0.403817    11.00000   -1.20000
AFIX   0
C35   1    0.881873    0.521469    0.352872    11.00000    0.03170    0.05730 =
         0.03660   -0.00470    0.00077   -0.00702
AFIX  23
H35A  2    0.879480    0.527977    0.287313    11.00000   -1.20000
H35B  2    0.879631    0.502706    0.349921    11.00000   -1.20000
AFIX  66
C34   1    0.964202    0.556388    0.401514    11.00000    0.06319    0.03619 =
         0.03373   -0.00675   -0.02483   -0.00905
C29   1    1.012803    0.566059    0.341659    11.00000    0.04867    0.05540 =
         0.05675   -0.00916   -0.01560   -0.00408
C30   1    1.025178    0.592031    0.339089    11.00000    0.06537    0.05348 =
         0.08705    0.00267    0.01078   -0.00692
AFIX  43
H30   2    1.058395    0.598640    0.298181    11.00000   -1.20000
AFIX  65
C31   1    0.988952    0.608332    0.396375    11.00000    0.07459    0.05828 =
         0.11385   -0.02026    0.01449   -0.01478
AFIX  43
H31   2    0.997410    0.626083    0.394618    11.00000   -1.20000
AFIX  65
C32   1    0.940351    0.598662    0.456230    11.00000    0.06311    0.05841 =
         0.09465   -0.02199    0.00762   -0.00237
AFIX  43
H32   2    0.915592    0.609803    0.495382    11.00000   -1.20000
AFIX  65
C33   1    0.927975    0.572690    0.458801    11.00000    0.04523    0.06109 =
         0.05596   -0.01276   -0.01102   -0.00596
AFIX  43
H33   2    0.894759    0.566080    0.499709    11.00000   -1.20000
AFIX   0
C28   1    1.048597    0.552008    0.185614    11.00000    0.02840    0.09042 =
         0.04604    0.00902    0.00097   -0.00769
AFIX  23
H28A  2    1.087928    0.543601    0.156488    11.00000   -1.20000
H28B  2    1.051312    0.570402    0.171820    11.00000   -1.20000
AFIX  66
C25   1    0.983235    0.541400    0.142774    11.00000    0.04027    0.07303 =
         0.03319    0.00964    0.00257   -0.00455
C26   1    0.924090    0.555864    0.138200    11.00000    0.03767    0.05618 =
         0.04684   -0.00158   -0.00189   -0.00255
AFIX  43
H26   2    0.924952    0.573062    0.158415    11.00000   -1.20000
AFIX  65
C27   1    0.863683    0.545165    0.104047    11.00000    0.04351    0.05931 =
         0.04077   -0.00448    0.00004    0.00989
AFIX  43
H27   2    0.823259    0.555051    0.100921    11.00000   -1.20000
AFIX  65
C22   1    0.862420    0.520002    0.074468    11.00000    0.03343    0.06317 =
         0.02635    0.00410   -0.00107    0.00320
C23   1    0.921565    0.505538    0.079041    11.00000    0.04614    0.06728 =
         0.02603   -0.00560    0.00015    0.00798
AFIX  43
H23   2    0.920702    0.488340    0.058825    11.00000   -1.20000
AFIX  65
C24   1    0.981973    0.516236    0.113194    11.00000    0.04022    0.07309 =
         0.03251   -0.00120    0.00409    0.00788
AFIX  43
H24   2    1.022396    0.506350    0.116320    11.00000   -1.20000
AFIX   0
C21   1    0.796484    0.507153    0.041489    11.00000    0.04375    0.05880 =
         0.02447   -0.00053    0.00014   -0.00029
AFIX  23
H21A  2    0.795945    0.489563    0.066094    11.00000   -1.20000
H21B  2    0.757561    0.516317    0.068550    11.00000   -1.20000
AFIX  66
C20   1    0.764050    0.530852   -0.108619    11.00000    0.02743    0.04576 =
         0.00851   -0.00676    0.00770   -0.01432
C19   1    0.805790    0.552065   -0.114613    11.00000    0.05721    0.06011 =
         0.05069    0.00825    0.00038   -0.01852
AFIX  43
H19   2    0.852044    0.551109   -0.093776    11.00000   -1.20000
AFIX  65
C18   1    0.779855    0.574679   -0.151094    11.00000    0.09813    0.05232 =
         0.06451    0.00798    0.00681   -0.02728
AFIX  43
H18   2    0.808383    0.589177   -0.155190    11.00000   -1.20000
AFIX  65
C17   1    0.712180    0.576079   -0.181581    11.00000    0.08027    0.04821 =
         0.03987    0.01208   -0.00372   -0.00077
AFIX  43
H17   2    0.694455    0.591535   -0.206514    11.00000   -1.20000
AFIX  65
C16   1    0.670438    0.554866   -0.175587    11.00000    0.06074    0.05664 =
         0.03138    0.00565    0.00263    0.00471
AFIX  43
H16   2    0.624185    0.555823   -0.196424    11.00000   -1.20000
AFIX  65
C15   1    0.696373    0.532252   -0.139106    11.00000    0.03919    0.05378 =
         0.02163   -0.00116    0.00633   -0.00178
AFIX   0
C14   1    0.590917    0.512121   -0.083555    11.00000    0.03561    0.05878 =
         0.01963   -0.00022    0.00651    0.00935
AFIX  23
H14A  2    0.568150    0.528138   -0.102818    11.00000   -1.20000
H14B  2    0.560086    0.497878   -0.100482    11.00000   -1.20000
AFIX  66
C11   1    0.604079    0.512294    0.022324    11.00000    0.02973    0.04946 =
         0.01985   -0.00168   -0.00019    0.01035
C12   1    0.633958    0.532987    0.067997    11.00000    0.04710    0.04510 =
         0.02277   -0.00168    0.01167   -0.00094
AFIX  43
H12   2    0.645885    0.547629    0.032925    11.00000   -1.20000
AFIX  65
C13   1    0.646387    0.532255    0.164985    11.00000    0.03896    0.04329 =
         0.02222   -0.00581    0.00465   -0.00456
AFIX  43
H13   2    0.666808    0.546398    0.196201    11.00000   -1.20000
AFIX  65
C8    1    0.628937    0.510831    0.216301    11.00000    0.03083    0.05109 =
         0.01619   -0.00307    0.00650    0.00716
C9    1    0.599058    0.490138    0.170629    11.00000    0.03473    0.04159 =
         0.02379   -0.00516    0.00518    0.00329
AFIX  43
H9    2    0.587132    0.475495    0.205701    11.00000   -1.20000
AFIX  65
C10   1    0.586629    0.490869    0.073640    11.00000    0.03757    0.04482 =
         0.02441   -0.00727    0.00210    0.00080
AFIX  43
H10   2    0.566208    0.476725    0.042426    11.00000   -1.20000
AFIX  66

C81   1    0.674963    0.382099    0.142433    11.00000    0.06312    0.04422 =
         0.03694   -0.01780    0.01385    0.00068
C80   1    0.613064    0.369334    0.138214    11.00000    0.07506    0.04844 =
         0.04267   -0.01190    0.00889    0.00098
AFIX  43
H80   2    0.575461    0.376443    0.104052    11.00000   -1.20000
AFIX  65
C79   1    0.606183    0.346165    0.183980    11.00000    0.08717    0.05248 =
         0.05052   -0.01588    0.00917   -0.01288
AFIX  43
H79   2    0.563877    0.337441    0.181096    11.00000   -1.20000
AFIX  65
C78   1    0.661201    0.335763    0.233964    11.00000    0.07963    0.04814 =
         0.05954   -0.01852    0.01504    0.00130
C83   1    0.723101    0.348528    0.238184    11.00000    0.07392    0.05219 =
         0.06068   -0.01620    0.00402    0.01111
AFIX  43
H83   2    0.760703    0.341419    0.272346    11.00000   -1.20000
AFIX  65
C82   1    0.729983    0.371697    0.192419    11.00000    0.07284    0.04314 =
         0.05599   -0.01705    0.01552    0.00708
AFIX  43
H82   2    0.772289    0.380421    0.195303    11.00000   -1.20000
AFIX   0
C84   1    0.680741    0.407348    0.092339    11.00000    0.08021    0.05276 =
         0.02905   -0.01576    0.01850    0.00309
AFIX  23
H84A  2    0.651941    0.406975    0.034001    11.00000   -1.20000
H84B  2    0.728474    0.409872    0.073708    11.00000   -1.20000
AFIX  66
C43   1    0.711110    0.436538    0.224724    11.00000    0.05787    0.04104 =
         0.02821   -0.00065    0.00980   -0.00156
C48   1    0.693843    0.435290    0.319150    11.00000    0.05087    0.03160 =
         0.03214   -0.00054    0.01144   -0.00074
C47   1    0.738794    0.444279    0.388725    11.00000    0.05710    0.03143 =
         0.02731   -0.00175    0.00688    0.00208
AFIX  43
H47   2    0.726992    0.443426    0.453261    11.00000   -1.20000
AFIX  65
C46   1    0.801014    0.454518    0.363876    11.00000    0.05689    0.04541 =
         0.04261   -0.00254    0.00830   -0.00614
AFIX  43
H46   2    0.831736    0.460662    0.411428    11.00000   -1.20000
AFIX  65
C45   1    0.818282    0.455767    0.269450    11.00000    0.06288    0.06166 =
         0.04907   -0.00174    0.01080   -0.01382
AFIX  43
H45   2    0.860806    0.462765    0.252467    11.00000   -1.20000
AFIX  65
C44   1    0.773331    0.446778    0.199874    11.00000    0.05738    0.05871 =
         0.03639   -0.00010    0.01982   -0.00864
AFIX  43
H44   2    0.785133    0.447631    0.135339    11.00000   -1.20000
AFIX   0
C49   1    0.633380    0.397350    0.380896    11.00000    0.05337    0.03144 =
         0.03085   -0.00408    0.00666   -0.00159
AFIX  23
H49A  2    0.656228    0.386249    0.335055    11.00000   -1.20000
H49B  2    0.586755    0.390733    0.389086    11.00000   -1.20000
AFIX  66
C53   1    0.740412    0.395460    0.649338    11.00000    0.05419    0.03134 =
         0.03814    0.00289   -0.00369   -0.00204
C54   1    0.773121    0.387277    0.568985    11.00000    0.04800    0.03672 =
         0.04397    0.00351   -0.00227    0.00407
AFIX  43
H54   2    0.818833    0.381456    0.573599    11.00000   -1.20000
AFIX  65
C55   1    0.738948    0.387612    0.481882    11.00000    0.05231    0.03718 =
         0.03952   -0.00020    0.01458    0.00598
AFIX  43
H55   2    0.761304    0.382019    0.426964    11.00000   -1.20000
AFIX  65
C50   1    0.672065    0.396130    0.475130    11.00000    0.04736    0.03563 =
         0.02816    0.00334    0.00629   -0.00453
C51   1    0.639355    0.404313    0.555482    11.00000    0.06001    0.04007 =
         0.03484    0.00268    0.01196    0.00737
AFIX  43
H51   2    0.593643    0.410134    0.550868    11.00000   -1.20000
AFIX  65
C52   1    0.673527    0.403978    0.642586    11.00000    0.06632    0.04480 =
         0.02695    0.00039    0.00607    0.00388
AFIX  43
H52   2    0.651171    0.409571    0.697503    11.00000   -1.20000
AFIX   0
C56   1    0.778163    0.395203    0.744697    11.00000    0.07726    0.03195 =
         0.04446    0.00051   -0.01144   -0.00351
AFIX  23
H56A  2    0.827597    0.397031    0.734750    11.00000   -1.20000
H56B  2    0.763182    0.409852    0.782711    11.00000   -1.20000
AFIX  66
C62   1    0.663265    0.346099    0.775713    11.00000    0.08772    0.02255 =
         0.02459    0.01042    0.01110   -0.01107
C57   1    0.694526    0.367313    0.815885    11.00000    0.07764    0.03756 =
         0.04006    0.00304   -0.00008   -0.00068
C58   1    0.657234    0.383898    0.870698    11.00000    0.08526    0.05497 =
         0.02738   -0.00044   -0.00364    0.01093
AFIX  43
H58   2    0.678600    0.398397    0.898154    11.00000   -1.20000
AFIX  65
C59   1    0.588682    0.379267    0.885340    11.00000    0.08499    0.07361 =
         0.03740    0.01189    0.00299    0.01278
AFIX  43
H59   2    0.563196    0.390602    0.922803    11.00000   -1.20000
AFIX  65
C60   1    0.557421    0.358053    0.845169    11.00000    0.07516    0.06997 =
         0.06316    0.01571    0.00309    0.01029
AFIX  43
H60   2    0.510568    0.354889    0.855176    11.00000   -1.20000
AFIX  65
C61   1    0.594711    0.341468    0.790355    11.00000    0.08172    0.04782 =
         0.07019    0.01131    0.00719   -0.00547
AFIX  43
H61   2    0.573345    0.326969    0.762900    11.00000   -1.20000
AFIX   0
C63   1    0.678768    0.330313    0.617421    11.00000    0.07087    0.04237 =
         0.06847   -0.00709    0.00502   -0.00392
AFIX  23
H63A  2    0.688545    0.347492    0.592857    11.00000   -1.20000
H63B  2    0.628856    0.327803    0.613559    11.00000   -1.20000
AFIX  66
C67   1    0.769721    0.274252    0.438688    11.00000    0.11798    0.04274 =
         0.09460   -0.01509    0.01000    0.00716
C68   1    0.794832    0.298925    0.439273    11.00000    0.08430    0.05514 =
         0.10166   -0.00325    0.02684    0.00524
AFIX  43
H68   2    0.831530    0.303338    0.400106    11.00000   -1.20000
AFIX  65
C69   1    0.766248    0.317140    0.497165    11.00000    0.08996    0.04628 =
         0.08590   -0.01079    0.01012   -0.00024
AFIX  43
H69   2    0.783410    0.334003    0.497565    11.00000   -1.20000
AFIX  65
C64   1    0.712553    0.310683    0.554472    11.00000    0.08112    0.04486 =
         0.07773   -0.00310    0.00229   -0.00308
C65   1    0.687442    0.286010    0.553888    11.00000    0.12193    0.04269 =
         0.08538   -0.01433    0.01819   -0.00888
AFIX  43
H65   2    0.650744    0.281597    0.593056    11.00000   -1.20000
AFIX  65
C66   1    0.716025    0.267794    0.495997    11.00000    0.12883    0.04583 =
         0.08728   -0.00554    0.02101   -0.00912
AFIX  43
H66   2    0.698863    0.250932    0.495598    11.00000   -1.20000
AFIX   0
C70   1    0.796385    0.254242    0.369793    11.00000    0.15176    0.04305 =
         0.12445   -0.01214    0.05082    0.00859
AFIX  23
H70A  2    0.794880    0.237284    0.399812    11.00000   -1.20000
H70B  2    0.844389    0.258053    0.355670    11.00000   -1.20000
AFIX  66
C76   1    0.730272    0.288167    0.168852    11.00000    0.13591    0.04119 =
         0.11249   -0.02837    0.04631   -0.02177
C71   1    0.779701    0.271721    0.205070    11.00000    0.14146    0.04702 =
         0.11740   -0.01957    0.05972   -0.00913
C72   1    0.843519    0.270836    0.165107    11.00000    0.14034    0.06521 =
         0.14003   -0.01540    0.06062   -0.01340
AFIX  43
H72   2    0.877301    0.259596    0.189861    11.00000   -1.20000
AFIX  65
C73   1    0.857909    0.286398    0.088925    11.00000    0.16081    0.08100 =
         0.17150    0.00929    0.08685    0.00425
AFIX  43
H73   2    0.901525    0.285794    0.061612    11.00000   -1.20000
AFIX  65
C74   1    0.808480    0.302845    0.052707    11.00000    0.16016    0.06160 =
         0.15169   -0.00969    0.08008   -0.00296
AFIX  43
H74   2    0.818315    0.313481    0.000640    11.00000   -1.20000
AFIX  65
C75   1    0.744662    0.303729    0.092669    11.00000    0.15138    0.05731 =
         0.11119   -0.02111    0.05908   -0.00576
AFIX  43
H75   2    0.710880    0.314970    0.067915    11.00000   -1.20000
AFIX   0
C77   1    0.654131    0.309911    0.280797    11.00000    0.11164    0.03860 =
         0.07275   -0.01008    0.01420    0.00048
AFIX  23
H77A  2    0.607712    0.308306    0.305680    11.00000   -1.20000
H77B  2    0.686876    0.308775    0.334894    11.00000   -1.20000
AFIX   0

PART 1
O1A   5    0.897355    0.397644    0.161065    21.00000    0.09863    0.10407 =
         0.06080   -0.00921   -0.00232    0.00511
C3A   1    0.962070    0.424145    0.080006    21.00000    0.09818    0.11405 =
         0.08206   -0.00715   -0.00435   -0.01083
AFIX  43
H3AA  2    0.981373    0.432928    0.028592    21.00000   -1.20000
AFIX   0
C5A   1    0.938807    0.411520    0.221330    21.00000    0.09838    0.10200 =
         0.07612   -0.00583   -0.01749    0.00886
C2A   1    0.912638    0.405902    0.072413    21.00000    0.09330    0.11342 =
         0.06835    0.00056   -0.00301   -0.00881
C4A   1    0.979646    0.427821    0.174850    21.00000    0.11066    0.10013 =
         0.08369   -0.00943   -0.01074    0.00168
AFIX  43
H4AA  2    1.012668    0.439148    0.201033    21.00000   -1.20000
AFIX   0
O2A   5    0.827058    0.381203   -0.012120    21.00000    0.06721    0.11506 =
         0.05068   -0.01405   -0.00801    0.00913
C1A   1    0.875410    0.393936   -0.007561    21.00000    0.11387    0.13172 =
         0.08387   -0.00739   -0.00251   -0.02451
AFIX  43
H1A   2    0.894702    0.397282   -0.067098    21.00000   -1.20000
AFIX   0
C6A   1    0.927530    0.405007    0.322863    21.00000    0.19679    0.14951 =
         0.07021    0.00505   -0.03094   -0.00596
AFIX  23
H6AA  2    0.960766    0.414874    0.361621    21.00000   -1.20000
H6AB  2    0.881681    0.411215    0.338773    21.00000   -1.20000
AFIX   0
O3A   5    0.931742    0.381802    0.349565    21.00000    0.52931    0.17748 =
         0.14168    0.05914   -0.07562    0.00038

PART 0
O1W   5    0.701189    0.466880    0.659952    11.00000    0.05163    0.07320 =
         0.05350   -0.00184   -0.00900    0.01577

O2W   5    0.824571    0.449187    0.610521    11.00000    0.05098    0.07641 =
         0.05820    0.00702   -0.01182   -0.01188
O3W   5    0.572417    0.288190    0.051918    11.00000    0.17429    0.20615 =
         0.09064   -0.01754    0.01794   -0.04213
PART 1
O13W  5    1.124810    0.436710    0.324438    21.00000    0.24154    0.16786 =
         0.10148   -0.02694    0.05857   -0.07284

PART 2
O8W   5    0.515506    0.151966   -0.039549    10.50000    0.17987    0.21035 =
         0.27857   -0.10981    0.00393    0.05063

PART 0
O14   5    0.968393    0.302370   -0.102160    10.50000    0.28623    0.27252 =
         0.28212    0.19867    0.05263    0.12948

PART 2
O7W   5    0.476392    0.183972    0.101882    10.33333    0.10945    0.21793 =
         0.13891    0.04027   -0.02368    0.03059

PART 0
O5W   5    0.508916    0.236727    0.017147    10.50000    0.10414    0.39974 =
         0.24556   -0.13648   -0.04706    0.04892

PART 2
O12W  5    0.917847    0.354233    0.451702   -21.00000    0.12724    0.24042 =
         0.15251   -0.01393   -0.01703   -0.06961

PART 0
O9W   5    0.711794    0.591897    0.133378    10.50000    0.24161    0.21254 =
         0.32102    0.01347    0.09234   -0.12875

PART 1
O11W  5    0.951592    0.327172    0.518142    10.33333    0.16252    0.22507 =
         0.19754   -0.10295    0.01142   -0.09985

PART 2
AFIX  56
C5B   1    0.988430    0.407615    0.067766   -21.00000    0.15171    0.09974 =
         0.11127    0.00474   -0.01783   -0.01724
C4B   1    0.965463    0.432861    0.081880   -21.00000    0.11254    0.09585 =
         0.10043    0.01666    0.00811   -0.02841
AFIX  43
H4B   2    0.934306    0.441896    0.042036   -21.00000   -1.20000
AFIX  55
C3B   1    0.997243    0.442232    0.166007   -21.00000    0.11031    0.09601 =
         0.10565    0.00764    0.00908   -0.02172
AFIX  43
H3B   2    0.991081    0.458637    0.192326   -21.00000   -1.20000
AFIX  55
C2B   1    1.039852    0.422777    0.203886   -21.00000    0.09252    0.08932 =
         0.09440    0.01084    0.01451   -0.03300
O1B   5    1.034405    0.401383    0.143170   -21.00000    0.17298    0.09406 =
         0.11832   -0.00028   -0.03043   -0.01125
AFIX   0
C1B   1    1.085276    0.420255    0.289011   -21.00000    0.06722    0.16110 =
         0.07189   -0.00979    0.03662   -0.00648
O2B   5    1.104338    0.391697    0.306004   -21.00000    0.14862    0.19276 =
         0.06085    0.02710    0.02937    0.03928

PART 0
O4W   5    0.460615    0.317427    0.013012    10.33333    0.16951    0.35248 =
         0.22766    0.04562    0.08098   -0.08602

PART 1
O6W   5    0.507161    0.183547    0.007813    10.25000    0.11511    0.16173 =
         0.13794   -0.00617    0.00040    0.01768

PART 2
O10W  5    0.974199    0.267147    0.537252    10.25000    0.14203    0.32260 =
         0.24268    0.02996    0.05152   -0.06593
HKLF 4


REM  xcalibur
REM wR2 = 0.2380, GooF = S = 1.049, Restrained GooF = 1.045 for all data
REM R1 = 0.0764 for 21783 Fo > 4sig(Fo) and 0.0893 for all 26750 data
REM 1145 parameters refined using 441 restraints

END

WGHT      0.1353     85.3226

REM Instructions for potential hydrogen bonds
EQIV $1 -x+1, -y+1, -z+1
HTAB N2 Cl1_$1
HTAB N1 Cl8_$1
EQIV $2 -x+2, -y+1, -z+1
HTAB N6 Cl6_$2
HTAB N5 O2W_$2
EQIV $3 -x+2, -y+1, -z
HTAB N4 Cl5_$3
EQIV $4 x, y, z-1
HTAB N3 Cl1_$4
HTAB N8 Cl2
EQIV $5 x, y, z+1
HTAB N9 O2A_$5
EQIV $6 x, -y+1/2, z+1/2
HTAB N10 Cl11_$6
EQIV $7 x, -y+1/2, z-1/2
HTAB N11 Cl10_$7
HTAB N12 O3W
HTAB C7 Cl2
HTAB C35 Cl6
HTAB C30 Cl9_$2
HTAB C33 O13W_$2
HTAB C28 Cl5
HTAB C28 Cl4_$3
HTAB C21 Cl4
EQIV $8 -x+1, -y+1, -z
HTAB C16 Cl8_$8
HTAB C14 Cl7_$8
HTAB C14 Cl3
HTAB C44 Cl4
HTAB C49 Cl8
HTAB C56 Cl9
HTAB C58 Cl3_$5
HTAB C77 Cl12
HTAB C3B Cl6

REM Highest difference peak  2.922,  deepest hole -2.520,  1-sigma level  0.177
Q1    1   0.6995  0.3422  0.7802  11.00000  0.05    2.92
Q2    1   0.7514  0.5400 -0.1135  11.00000  0.05    2.68
Q3    1   0.6305  0.2563  0.2120  11.00000  0.05    2.37
Q4    1   0.7066  0.2632  0.2539  11.00000  0.05    2.31
Q5    1   0.9905  0.5549  0.3829  11.00000  0.05    1.92
Q6    1   0.5639  0.5115  0.5155  11.00000  0.05    1.51
Q7    1   0.4250  0.3709  0.0785  11.00000  0.05    1.19
Q8    1   0.7978  0.3334  0.6763  11.00000  0.05    1.12
Q9    1   0.5168  0.2073  0.1483  11.00000  0.05    1.12
Q10   1   0.5969  0.4241  0.2075  11.00000  0.05    1.05
Q11   1   0.8887  0.4150  0.4704  11.00000  0.05    1.02
Q12   1   0.5717  0.4096  0.2179  11.00000  0.05    1.02
Q13   1   0.8808  0.3939  0.3477  11.00000  0.05    1.02
Q14   1   0.6896  0.6293  0.5092  11.00000  0.05    0.94
Q15   1   0.8800  0.3643  0.3991  11.00000  0.05    0.93
Q16   1   0.8889  0.6182  0.0357  11.00000  0.05    0.93
Q17   1   0.5171  0.1610 -0.0237  11.00000  0.05    0.93
Q18   1   0.5162  0.2056  0.0011  11.00000  0.05    0.90
Q19   1   0.6210  0.6199  0.0221  11.00000  0.05    0.89
Q20   1   0.9698  0.3000  0.4934  11.00000  0.05    0.88
Q21   1   0.5106  0.1373 -0.0030  11.00000  0.05    0.88
Q22   1   0.4742  0.2041  0.1398  11.00000  0.05    0.87
Q23   1   0.5423  0.4220  0.2178  11.00000  0.05    0.87
Q24   1   0.7150  0.2445  0.3043  11.00000  0.05    0.86
Q25   1   0.6251  0.6103  0.0558  11.00000  0.05    0.86
Q26   1   0.6075  0.3161  0.7527  11.00000  0.05    0.84
Q27   1   0.8912  0.3756  0.1749  11.00000  0.05    0.84
Q28   1   0.6341  0.3692  0.8781  11.00000  0.05    0.84
Q29   1   0.9434  0.3390  0.4402  11.00000  0.05    0.82
Q30   1   0.9013  0.3603  0.1061  11.00000  0.05    0.82
Q31   1   0.7893  0.2329  0.2651  11.00000  0.05    0.81
Q32   1   0.4611  0.2971  0.7791  11.00000  0.05    0.80
Q33   1   0.9230  0.3704  0.2630  11.00000  0.05    0.80
Q34   1   0.8970  0.3464  0.3245  11.00000  0.05    0.79
Q35   1   0.7268  0.6229  0.5822  11.00000  0.05    0.79
Q36   1   0.7733  0.2540  0.2870  11.00000  0.05    0.78
Q37   1   0.7476  0.5927  0.1855  11.00000  0.05    0.78
Q38   1   0.9021  0.3373  0.2442  11.00000  0.05    0.77
Q39   1   0.4575  0.1485 -0.1037  11.00000  0.05    0.75
Q40   1   0.9425  0.3342  0.3596  11.00000  0.05    0.74
Q41   1   0.6885  0.6352  0.3657  11.00000  0.05    0.74
Q42   1   0.4209  0.1445 -0.0662  11.00000  0.05    0.74
Q43   1   0.6380  0.2343  0.2422  11.00000  0.05    0.74
Q44   1   0.9243  0.3674  0.4640  11.00000  0.05    0.73
Q45   1   1.1225  0.4063  0.3169  11.00000  0.05    0.73
Q46   1   1.0331  0.5320  0.3305  11.00000  0.05    0.73
Q47   1   0.8370  0.6171  0.2357  11.00000  0.05    0.73
Q48   1   0.6288  0.2170  0.2767  11.00000  0.05    0.72
Q49   1   0.8088  0.3634 -0.0146  11.00000  0.05    0.71
Q50   1   0.9209  0.3662  0.0570  11.00000  0.05    0.71
Q51   1   0.9010  0.6286  0.1437  11.00000  0.05    0.71
Q52   1   1.0544  0.3831 -0.0251  11.00000  0.05    0.70
Q53   1   0.6787  0.4513 -0.1263  11.00000  0.05    0.70
Q54   1   0.6217  0.6421  0.5263  11.00000  0.05    0.70
Q55   1   0.9704  0.3832  0.3394  11.00000  0.05    0.70
Q56   1   0.6656  0.6379  0.3246  11.00000  0.05    0.69
Q57   1   0.9186  0.5793  0.4627  11.00000  0.05    0.69
Q58   1   0.8003  0.3608  0.7697  11.00000  0.05    0.68
Q59   1   0.6379  0.6346  0.6001  11.00000  0.05    0.67
Q60   1   0.7191  0.4593 -0.1027  11.00000  0.05    0.67
Q61   1   0.8673  0.3618  0.0172  11.00000  0.05    0.67
Q62   1   0.6843  0.6205  0.2712  11.00000  0.05    0.66
Q63   1   0.6762  0.6157  0.2047  11.00000  0.05    0.66
Q64   1   0.9765  0.2494  0.3375  11.00000  0.05    0.66
Q65   1   1.1821  0.3931  0.3780  11.00000  0.05    0.66
Q66   1   0.8015  0.6056  0.2180  11.00000  0.05    0.65
Q67   1   0.4740  0.1750  0.1159  11.00000  0.05    0.65
Q68   1   0.5559  0.1592 -0.0639  11.00000  0.05    0.65
Q69   1   0.8461  0.3900 -0.0542  11.00000  0.05    0.65
Q70   1   1.2196  0.3931  0.3820  11.00000  0.05    0.64
Q71   1   0.5044  0.1538 -0.1155  11.00000  0.05    0.63
Q72   1   1.0102  0.4917  0.3749  11.00000  0.05    0.63
Q73   1   0.8199  0.3527  0.7089  11.00000  0.05    0.63
Q74   1   0.9554  0.3422  0.1282  11.00000  0.05    0.63
Q75   1   0.6532  0.5956  0.1113  11.00000  0.05    0.63
Q76   1   0.6621  0.4824 -0.1008  11.00000  0.05    0.63
Q77   1   0.3743  0.3592  0.8997  11.00000  0.05    0.63
Q78   1   0.7514  0.4534 -0.0781  11.00000  0.05    0.63
Q79   1   0.8117  0.4644  0.6385  11.00000  0.05    0.62
Q80   1   0.7225  0.4365 -0.1001  11.00000  0.05    0.62
Q81   1   0.6398  0.2343  0.3274  11.00000  0.05    0.61
Q82   1   0.7093  0.5675 -0.1812  11.00000  0.05    0.61
Q83   1   0.6457  0.3946  0.5504  11.00000  0.05    0.61
Q84   1   0.5779  0.5351  0.5399  11.00000  0.05    0.60
Q85   1   0.6585  0.4759 -0.1591  11.00000  0.05    0.60
Q86   1   0.9872  0.3871 -0.0183  11.00000  0.05    0.60
Q87   1   0.6117  0.4233  0.3055  11.00000  0.05    0.59
Q88   1   0.7096  0.6048  0.0972  11.00000  0.05    0.59
Q89   1   0.7730  0.6244  0.4064  11.00000  0.05    0.59
Q90   1   0.7714  0.4558  0.6320  11.00000  0.05    0.58
Q91   1   0.7030  0.5938  0.2149  11.00000  0.05    0.58
Q92   1   0.7500  0.6116  0.2408  11.00000  0.05    0.58
Q93   1   0.5664  0.5443  0.3450  11.00000  0.05    0.58
Q94   1   0.4572  0.1644 -0.0019  11.00000  0.05    0.57
Q95   1   0.6712  0.4595  0.7007  11.00000  0.05    0.56
Q96   1   1.0902  0.3698  0.0938  11.00000  0.05    0.56
Q97   1   0.9328  0.3854  0.0008  11.00000  0.05    0.56
Q98   1   0.5485  0.4259  0.0640  11.00000  0.05    0.56
Q99   1   0.5282  0.5093  0.4412  11.00000  0.05    0.54
Q100  1   0.9589  0.3396  0.0262  11.00000  0.05    0.54
Q101  1   0.4328  0.3146  0.7965  11.00000  0.05    0.54
Q102  1   0.8016  0.3152  0.7542  11.00000  0.05    0.54
Q103  1   1.0221  0.3314  0.4882  11.00000  0.05    0.54
Q104  1   0.7325  0.5000 -0.1393  11.00000  0.05    0.54
Q105  1   0.9820  0.3354  0.0072  11.00000  0.05    0.53
Q106  1   1.0625  0.3692  0.0102  11.00000  0.05    0.52
Q107  1   0.6956  0.3992  0.6398  11.00000  0.05    0.52
Q108  1   0.9775  0.2528  0.4437  11.00000  0.05    0.52
Q109  1   0.8530  0.3558  0.7621  11.00000  0.05    0.51
Q110  1   0.7570  0.5033 -0.0733  11.00000  0.05    0.51
Q111  1   0.7658  0.4807 -0.0991  11.00000  0.05    0.51
Q112  1   0.6867  0.5018 -0.1204  11.00000  0.05    0.51
Q113  1   0.4807  0.1656 -0.0950  11.00000  0.05    0.51
Q114  1   0.7314  0.5835  0.1245  11.00000  0.05    0.51
Q115  1   0.9521  0.3198  0.2462  11.00000  0.05    0.51
Q116  1   0.6913  0.4568 -0.0641  11.00000  0.05    0.51
Q117  1   0.7371  0.4593  0.6339  11.00000  0.05    0.51
Q118  1   0.9399  0.3220  0.5318  11.00000  0.05    0.51
Q119  1   0.9676  0.2772  0.5656  11.00000  0.05    0.50
Q120  1   0.4046  0.3591  0.2839  11.00000  0.05    0.50
Q121  1   0.5438  0.5964  0.3371  11.00000  0.05    0.50
Q122  1   0.9578  0.2977  0.2805  11.00000  0.05    0.50
Q123  1   0.7930  0.3190  0.8039  11.00000  0.05    0.50
Q124  1   0.4982  0.1787  0.0288  11.00000  0.05    0.50
Q125  1   1.0096  0.3291  0.5305  11.00000  0.05    0.49
Q126  1   0.8454  0.5608 -0.1030  11.00000  0.05    0.49
Q127  1   1.0146  0.2546  0.5563  11.00000  0.05    0.49
Q128  1   0.5820  0.4844  0.4807  11.00000  0.05    0.49
Q129  1   0.5496  0.5118  0.3626  11.00000  0.05    0.49
Q130  1   0.5961  0.5068  0.6739  11.00000  0.05    0.49
Q131  1   0.4389  0.3115  0.2717  11.00000  0.05    0.49
Q132  1   0.5776  0.4998  0.6745  11.00000  0.05    0.48
Q133  1   0.5655  0.4702  0.2216  11.00000  0.05    0.48
Q134  1   1.0099  0.3214  0.0062  11.00000  0.05    0.48
Q135  1   0.8116  0.2968  0.6341  11.00000  0.05    0.48
Q136  1   0.5737  0.5102  0.6457  11.00000  0.05    0.48
;
_shelx_res_checksum                23966
_shelx_hkl_file
;
   1   0   0 1361.05   64.33
   1  -1   0 3610.17  158.22
   1  -1   0 3689.26  158.22
   0  -3   0    1.23    0.75
   1  -2   0  207.30    9.93
   0   0  -1    0.47    0.71
   0   1   1  404.08   20.29
   0  -1  -1  440.40   20.30
   0   1   1  432.58   20.24
   0  -4   0 7407.71  349.70
   1  -3   0    2.83    0.86
   0  -2  -1   68.48    3.43
   0   2   1   72.47    3.44
   0   2   1   66.96    3.52
  -1   0   1   -0.13    0.87
   1   1  -1  971.06   45.50
  -1  -1   1  922.48   45.57
  -1  -1   1  980.85   45.54
  -1   0  -1    0.84    0.84
  -1  -1  -1  225.11   10.89
   0  -3  -1  300.03   14.36
   0   3   1  303.68   14.37
   1  -4   0  379.30   16.76
  -1   4   0  366.91   16.76
  -1  -2   1  606.15   31.24
   1   2  -1  703.57   31.24
   0  -5   0    0.81    1.39
  -1  -2  -1 1457.07   76.08
   1   2   1 1634.04   76.06
  -1  -2  -1 1720.97   76.06
   2   0   0  127.39    6.11
  -2   0   0  124.19    6.05
  -2   0   0  108.99    6.08
   2   0   0  128.32    6.11
   1   3  -1    1.33    1.51
   2   1   0  716.79   35.24
   2   1   0  734.87   35.20
  -2   1   0  744.26   35.21
  -2   1   0  751.64   35.18
   2  -1   0  767.43   35.21
   2  -1   0  726.93   35.20
   0  -4  -1  869.10   41.08
   0   4   1  885.71   41.09
   0   4  -1  816.52   41.34
   1   3   1  137.13    6.72
  -1  -3  -1  133.90    6.70
  -1  -5   0  370.42   18.51
  -1   5   0  387.77   18.51
   1  -5   0  391.23   18.54
  -2   2   0 4181.33  186.10
   2  -2   0 3948.19  186.07
  -2   2   0 4047.24  186.07
   2   2   0 3553.38  186.10
   0  -6   0 1781.09   84.47
   1   4  -1   95.59    5.36
   1   4   1 2472.97  114.11
  -1  -4  -1 2354.56  114.11
   2  -3   0    1.87    0.95
  -2   3   0    1.90    1.08
   0   5   1  903.62   42.76
   0  -5  -1  900.81   42.75
  -2   0   1    0.31    0.94
   2   0  -1    1.06    1.20
   2  -1  -1 1091.87   51.06
  -2  -1   1 1088.25   51.14
   2   1  -1 1083.63   51.19
  -2   1   1 1055.32   51.02
  -1   6   0 1539.19   68.80
   1  -6   0 1517.62   68.81
  -1  -6   0 1500.66   68.75
   2   0   1    5.12    1.69
   2  -1   1 7315.50  345.49
   2  -4   0  411.25   19.71
   1   5  -1 1396.18   66.54
  -2   2   1  497.11   24.01
   2   2  -1  525.31   24.32
   2  -2  -1  505.69   24.03
  -2  -2   1  507.10   24.26
   1   5   1  881.32   42.22
  -1  -5  -1  894.97   42.22
  -2  -2  -1 2009.20   95.17
   0  -7   0    0.64    1.94
   0   6   1   11.55    1.32
   0  -6  -1   11.72    1.24
  -2   3   1 4357.53  205.17
   2   3  -1 4621.96  205.54
  -2  -3   1 4474.43  205.48
   2  -3  -1 4218.68  205.16
   2  -3   1 2072.29   91.67
  -2  -3  -1 2094.03   91.66
   2  -5   0 2172.17  102.77
   0   0  -2 3970.30  187.65
  -1   7   0  576.97   28.60
  -1  -7   0  611.08   28.53
   1   7   0  586.53   28.52
   0  -1  -2   28.00    2.20
   0   1   2   30.27    2.17
   0   1  -2   27.18    2.22
   1  -6  -1   29.09    1.88
   1   6  -1   32.43    3.45
   1  -6   1 1798.79   94.98
  -1  -6  -1 2066.90   94.85
   1   6   1 2090.45   94.85
  -2   4   1  435.69   20.10
  -2  -4   1  414.29   20.52
   2  -4  -1  409.83   20.08
   2   4  -1  436.60   20.60
   0  -2  -2 3205.30  151.39
   0   2   2 3217.17  151.39
   0   2   2 3188.46  151.30
   2   4   1   11.06    1.71
   2  -4   1    7.26    1.52
  -2  -4  -1    6.85    1.64
   1  -1  -2 4132.48  195.17
   0  -7  -1   15.15    1.71
   0   7   1   21.36    1.88
  -1   0  -2 1489.34   70.62
   1   0   2 1486.51   70.55
   1   0   2 1484.10   70.64
   0  -8   0 1549.79   73.73
   0   3   2  846.82   40.05
   0   3   2  829.26   39.94
   0  -3  -2  853.03   40.06
   1   1   2 5248.52  246.01
   1  -1   2 5013.72  246.03
  -1  -1  -2 5249.59  246.11
  -1   1  -2 5240.91  246.11
   1   1   2 5303.80  246.10
   3   0   0 6382.97  307.83
   3   0   0 6666.73  307.80
  -3   0   0 6491.91  307.83
   2  -6   0   50.90    3.32
  -1  -2   2  174.71    8.59
   1  -2  -2  168.28    8.32
  -3   1   0  524.77   24.67
  -3  -1   0  518.35   24.77
  -3   1   0  524.82   24.72
   3  -1   0  530.51   24.72
   3   1   0  507.00   24.71
   3   1   0  510.58   24.75
   3  -1   0  487.56   24.72
   2  -5  -1 2689.13  125.39
   2   5  -1 2987.04  125.98
   1   2   2 4363.09  211.03
  -1  -2  -2 4672.02  211.13
  -1  -2  -2 4400.94  211.00
   1   2   2 4496.93  211.13
  -1   2  -2 4443.63  211.14
  -2  -5  -1 2081.21   98.64
   2   5   1 2082.13   98.64
  -3  -2   0  595.99   31.35
   3  -2   0  679.70   31.33
   3   2   0  655.42   31.40
  -3   2   0  663.08   31.34
  -3   2   0  685.26   31.28
   3  -2   0  651.62   31.31
   3   2   0  647.33   31.32
   1  -7  -1 4476.98  211.74
   1   7  -1 4502.68  212.34
  -1   3   2   26.18    1.81
  -1  -3   2   23.50    2.52
   1  -7   1 2264.71  112.24
  -1  -7  -1 2437.32  112.04
   1   7   1 2365.52  112.02
  -1   8   0    9.92    2.88
  -1  -8   0    8.40    2.28
   1   8   0    6.62    2.31
   0  -4  -2  994.97   46.85
   0   4   2  947.22   46.98
   0   4   2 1008.66   46.86
   1   3   2   12.49    1.66
   1   3   2   11.21    1.97
  -1  -3  -2   11.48    1.94
  -1  -3  -2   14.02    1.71
   3  -3   0   79.01    4.66
  -3   3   0   95.72    4.77
  -3   3   0   90.18    4.70
   3   3   0   81.78    4.83
   3   0  -1    0.29    1.08
   3   0  -1    0.81    1.56
  -3   0   1    1.72    1.37
  -1   4   2  230.47   11.04
  -1   4   2  232.45   11.21
  -1  -4   2  235.66   11.70
   2   6  -1 2735.67  130.34
   2  -6  -1 2730.30  129.76
  -2   6   1 2787.45  129.93
  -2  -7   0 2272.14  107.26
   2  -7   0 2250.92  107.19
   0  -8  -1 9633.06  452.76
   0   8   1 9547.47  452.77
  -3  -1   1 1275.38   64.41
   3  -1  -1 1387.30   64.21
   3  -1  -1 1354.80   64.37
  -3   1   1 1361.35   64.34
   3   1  -1 1380.28   64.47
   1   4   2 4167.48  194.96
   1   4   2 4028.03  195.06
  -1  -4  -2 4157.74  194.94
  -2  -6  -1  172.37    9.00
   2   6   1  181.79    9.04
  -3   0  -1    1.39    2.00
   3   0   1    1.89    2.00
   0  -5  -2   12.62    1.32
   0  -5   2   17.38    2.68
   0   5   2   14.04    1.64
   0   5   2   16.67    1.36
   3  -4   0 2237.77  105.99
  -3   4   0 2331.25  106.02
   3   4   0 2059.16  106.09
  -3   4   0 2296.92  105.98
  -3   2   1  923.66   43.80
   3  -2  -1  912.96   43.82
  -3  -2   1  888.77   43.97
   3  -2  -1  926.99   43.67
   3   2  -1  956.53   44.04
   0  -9   0    1.43    2.62
  -3  -1  -1  998.64   48.07
   3  -1   1  938.32   48.03
   3   1   1 1041.28   48.12
   3  -1   1 1047.49   48.15
  -3   1  -1 1025.24   48.10
  -2   0   2   92.22    5.00
  -2   1   2  959.00   45.73
  -2   1   2  992.34   45.84
  -2  -1   2  947.95   46.00
   2  -1  -2  962.13   45.66
   3  -2   1   75.76    4.25
   3   2   1   69.54    4.15
  -3   2  -1   64.87    3.98
   3  -2   1   67.56    3.95
   1  -8  -1  386.21   18.41
   1   8  -1  366.94   19.27
   1  -8   1  651.11   32.09
   1   8   1  648.24   31.75
  -1  -8  -1  686.36   31.80
  -3   3   1   39.93    2.27
  -3  -3   1   41.51    3.07
   3  -3  -1   40.15    2.52
  -3   3   1   44.75    2.56
   3   3  -1   37.39    3.17
  -2  -2   2 2393.75  115.50
   2   2  -2 2460.05  115.33
  -2   2   2 2441.15  115.17
  -2   0  -2  683.35   31.70
  -2   0  -2  598.72   31.75
   2   0   2  693.71   31.72
  -1  -5   2   21.76    3.18
  -1   5   2   22.00    1.78
  -2  -1  -2  403.55   19.20
  -2  -1  -2  420.95   19.08
   2  -1   2  348.85   19.01
   2   1   2  399.90   19.09
  -1  -9   0   78.61    4.75
   1   9   0   70.33    4.81
  -1   9   0   63.16    5.18
   1   5   2  198.15   10.38
   1   5   2  211.72   10.22
  -1  -5  -2  207.46   10.21
  -3   3  -1   38.16    2.82
   3   3   1   37.49    3.03
   3  -3   1   32.26    2.67
  -3   3  -1   32.65    2.93
   3  -5   0   12.12    2.00
   2   2   2 2203.67  103.29
  -2  -2  -2 2142.14  103.27
  -2  -2  -2 2193.49  103.38
  -2   7   1 2694.18  127.51
   2   3  -2  380.54   17.21
  -2   3   2  346.44   16.75
  -2  -3   2  342.52   17.35
   0  -6  -2 1573.62   75.78
   0  -6   2 1605.43   76.27
   0   6   2 1627.84   75.78
   2   7   1  533.06   25.95
  -2  -7  -1  543.40   25.98
   2   8   0   63.29    4.46
   2  -8   0   73.59    4.68
  -2  -8   0   72.20    4.68
   3   4  -1  973.59   45.03
   3  -4  -1  903.45   44.61
  -3   4   1  949.97   44.52
  -3   4   1  925.03   44.64
  -3  -4   1  989.09   44.98
   0  -9  -1   20.16    2.28
   0   9   1   19.73    2.40
  -2  -3  -2  543.34   26.91
   2   3   2  567.46   26.79
  -2  -3  -2  555.17   26.79
   3   4   1 2001.85   94.64
   3  -4   1 2069.18   94.62
  -3  -4  -1 1853.77   94.58
  -3   4  -1 2065.78   94.66
  -1  -6   2 4851.63  233.58
   1   6  -2 5014.48  233.54
  -2  -4   2 1371.41   69.52
   2   4  -2 1541.12   69.48
   1   6   2 4583.46  220.44
  -1  -6  -2 4606.46  220.32
   1   6   2 4780.93  220.33
   0 -10   0   25.16    3.39
   3  -6   0   25.00    2.33
  -1  -9   1  174.91    9.48
   1  -9  -1  185.16    8.85
   3  -5  -1 1044.78   49.81
  -3  -5   1 1050.60   50.23
  -3   5   1 1085.79   49.81
   3  -5  -1 1031.60   49.79
   3   5  -1 1020.91   50.23
  -2  -4  -2  120.58    6.02
   2   4   2  116.22    5.98
   1   9   1  425.11   21.51
  -1  -9  -1  458.51   21.57
   1  -9   1  452.70   21.96
   0   7   2   62.70    3.36
   0  -7   2   54.72    4.66
   0  -7  -2   61.36    3.36
  -3   5  -1  106.09    5.70
  -3  -5  -1   96.38    5.57
   3  -5   1   94.65    5.64
  -2   8   1  531.55   25.71
  -2  -5   2 4064.06  203.69
  -2   5   2 4287.28  203.07
   2   5  -2 4632.90  203.71
   1  10   0    3.32    2.74
  -1 -10   0    3.62    2.88
  -1  10   0    2.88    3.67
   2   8   1  534.84   26.05
  -2  -8  -1  542.04   26.05
   2  -8   1  537.94   26.22
   2   9   0  181.93    8.60
   2  -9   0  163.93    8.75
   1   7  -2  224.45   11.77
  -1  -7   2  238.85   11.83
  -1   7   2  219.62   10.67
   2   5   2    6.22    2.02
   2   5   2    5.06    2.54
  -2  -5  -2    5.23    1.91
  -1  -7  -2  119.10    6.16
   1   7   2  116.52    6.16
  -3  -6   1  216.59   12.06
   3   6  -1  256.07   12.15
   3  -6  -1  227.64   11.40
   3  -6  -1  245.06   11.60
   3  -7   0 2892.87  137.18
   3  -7   0 2899.46  137.09
   0  10   1 2037.55   97.58
   0 -10  -1 2074.54   97.55
   4   0   0  419.61   22.47
   4   0   0  484.52   22.45
  -4   0   0  483.34   22.48
   4  -1   0  230.31   12.83
  -4  -1   0  256.94   12.92
   4   1   0  249.22   12.91
   4   1   0  263.49   12.88
  -4   1   0  271.83   12.91
  -4   1   0  266.32   12.77
   4  -1   0  272.14   12.89
   3   6   1  347.33   15.08
   3  -6   1  339.40   15.12
  -3   0   2 3749.70  175.82
   3   0  -2 3728.82  175.65
   3   0  -2 3650.40  176.00
  -3   1   2  882.65   42.45
  -3  -1   2  912.03   42.62
   3   1  -2  925.72   42.50
   3   1  -2  857.94   42.80
   3  -1  -2  867.98   42.63
  -2  -6   2  679.28   37.27
   2   6  -2  876.57   37.41
  -4   2   0  179.53    8.74
  -4  -2   0  144.90    8.85
  -4   2   0  171.99    8.82
   4  -2   0  168.50    8.79
   4   2   0  172.02    8.94
   4  -2   0  184.18    8.85
   4   2   0  177.86    8.85
   0   8   2  168.65    8.24
   0  -8  -2  162.86    8.21
   0  -8   2  167.23    9.30
   1  10  -1 1323.04   67.39
  -1 -10   1 1342.87   67.08
   1 -10  -1 1469.35   66.67
   3   2  -2 2996.14  139.21
  -3   2   2 2831.70  138.71
   3   2  -2 3061.20  138.96
  -3  -2   2 3030.87  139.01
   3  -2  -2 2884.47  138.87
   0 -11   0    3.54    3.18
  -1  10  -1   12.60    3.46
   1  10   1    8.40    2.48
  -1 -10  -1    6.20    2.28
   2   6   2  671.18   32.64
   2   6   2  687.32   32.53
  -2  -6  -2  670.95   32.51
  -2   9   1  945.32   45.29
  -3   0  -2  355.08   17.51
  -4  -3   0   13.55    2.44
   4  -3   0   11.24    2.13
  -4   3   0   14.45    2.25
   4   3   0   13.23    2.54
   4   3   0   17.47    2.62
  -4   3   0   18.41    2.23
  -3  -1  -2   14.08    2.32
   3   1   2    2.54    2.32
   0   0  -3    2.75    2.37
  -2  -9  -1  147.43    8.09
   2   9   1  133.93    7.86
   0  -1  -3  899.40   42.50
   0   1   3  874.19   42.34
   0   1  -3  894.92   42.51
   1   8  -2  276.57   14.05
   1  -8  -2  267.54   12.83
   3  -3  -2  188.26    9.62
   3   3  -2  198.72   10.39
   3   3  -2  211.17   10.18
  -3  -3   2  212.98   10.09
  -3   3   2  182.29    9.37
   3  -7  -1  857.90   39.22
   3   7  -1  896.14   39.68
   3  -7  -1  806.88   38.97
   4   0  -1    0.21    1.96
  -4   0   1    0.93    1.91
   4   0  -1    2.79    1.60
  -3  -2  -2 2739.57  146.23
   3   2   2 3538.00  146.40
   1   8   2 1519.49   71.83
  -1  -8  -2 1506.62   71.83
   4  -1  -1  179.91    8.99
   4   1  -1  182.87    9.02
  -4  -1   1  185.36    9.25
   4  -1  -1  178.07    9.24
   4   1  -1  177.11    9.36
  -4   1   1  181.55    9.18
   1  11   0 1260.68   55.07
  -1  11   0 1209.96   55.26
   0   2   3   29.83    2.76
   0   2  -3   27.73    2.90
   0  -2  -3   30.39    2.79
   0   2   3   28.99    2.39
   3  -8   0 2644.65  124.14
   3  -8   0 2597.63  124.00
  -2  10   0 2511.21   79.20
   2 -10   0 2501.44   79.31
   2  10   0 2510.42   79.23
   3  -7   1   82.56    5.07
   3   7   1   76.61    5.15
   1   0  -3    2.83    1.97
   4   2  -1  810.95   39.53
  -4   2   1  801.61   39.31
   4  -2  -1  852.16   39.17
  -4  -2   1  816.94   39.43
   4  -2  -1  817.09   39.34
   4   0   1   -3.49    2.45
  -4   0  -1    2.79    2.32
  -4   0  -1    0.72    2.03
   4   0   1    5.48    2.41
  -4   4   0    3.80    2.00
   4  -4   0    3.95    1.92
  -4  -4   0    5.76    2.24
  -4   4   0    6.62    2.14
   4   4   0    5.69    2.55
  -2  -7   2 1026.69   47.62
   2   7  -2  947.40   47.59
   1  -1  -3 7599.66  351.21
   1   1  -3 7264.38  351.23
  -4  -1  -1 1173.23   57.44
  -4   1  -1 1223.50   57.47
  -4   1  -1 1243.32   57.49
   4   1   1 1303.18   57.56
   4   1   1 1156.75   57.45
   4  -1   1 1190.27   57.53
   4  -1   1 1151.51   57.43
  -3  -3  -2  888.09   43.95
   3   3   2  953.32   44.06
   3  -4  -2 6428.13  310.76
   3   4  -2 6238.56  311.37
  -3   4   2 6755.11  310.68
   3   4  -2 6506.75  311.21
  -3  -4   2 6691.71  311.19
  -1   0  -3    0.10    2.61
   1   0   3    2.48    2.03
   0  -3  -3  252.65   12.75
   0   3   3  265.20   12.51
   0   3   3  243.02   12.69
   1  -2  -3   61.36    3.74
   1   1   3 3103.65  143.35
  -1   1  -3 2999.07  143.47
   1   1   3 3105.60  143.48
   1  -1   3 2831.06  143.34
  -1  -1  -3 3126.47  143.49
  -4   2  -1    3.50    2.26
   4  -2   1    3.70    2.67
  -4   2  -1    3.64    2.51
   4   2   1    6.76    2.59
   4  -2   1    5.06    2.17
   4   2   1    1.55    2.31
   0 -11  -1  658.74   30.64
   0  11   1  610.67   30.64
   2   7   2  615.92   29.54
   2   7   2  605.42   29.70
  -2  -7  -2  614.97   29.51
   4  -3  -1 5625.84  268.18
   4   3  -1 5909.27  268.43
  -4   3   1 5840.20  268.19
  -4  -3   1 5318.10  268.35
   0  -9  -2 4539.93  211.36
   0   9   2 4579.90  211.38
   0  -9   2 4030.84  211.93
   1   2   3  756.90   36.11
  -1  -2  -3  763.20   36.28
   1   2   3  756.48   36.28
  -1   2  -3  735.58   36.28
  -3  -4  -2   88.01    5.79
   3   4   2  117.27    5.96
  -1  -3   3 8219.56  394.64
  -1   3   3 8407.67  394.30
   1  -3  -3 8363.84  394.40
   4  -3   1  709.98   36.41
   4   3   1  781.67   36.52
  -4   3  -1  772.78   36.46
  -4   3  -1  770.95   36.47
   4  -5   0  153.91    8.04
  -4   5   0  152.98    8.01
  -4   5   0  157.50    8.10
   4   5   0  152.44    8.31
   0   4   3 4675.36  219.21
   0   4   3 4590.42  219.34
   3  -8  -1  688.94   33.03
   3   8  -1  707.02   33.74
  -1 -11   1  388.23   19.62
   1 -11  -1  396.72   18.99
   1  11  -1  364.71   20.02
  -2  10   1 1866.99   88.84
   3   5  -2 3836.82  182.79
   3  -5  -2 3699.64  182.02
   3   5  -2 3626.14  182.65
  -3   5   2 4017.51  181.97
  -3  -5   2 3867.41  182.61
  -1  -3  -3   34.86    3.34
   1   3   3   31.72    3.31
   1   3   3   35.37    2.82
  -1   3  -3   40.43    3.56
   1   9  -2  645.73   30.50
   1  -9  -2  614.53   29.40
   1  11   1   93.30    5.73
   1 -11   1  109.13    6.71
  -1 -11  -1  102.49    5.77
  -4   4   1  351.95   17.18
  -4  -4   1  340.53   17.50
   4  -4  -1  354.99   17.18
  -4   4   1  351.53   16.99
   4   4  -1  372.15   17.59
   2  10   1   54.90    3.96
  -2 -10  -1   46.22    3.97
   0 -12   0 3121.60  148.14
   3   8   1  423.46   20.42
  -3  -8  -1  406.52   20.43
   1   9   2 3485.18  164.97
  -1  -9  -2 3489.44  164.98
   3  -9   0 1553.70   74.87
  -3  -9   0 1593.21   75.01
   2   8  -2    1.83    4.37
  -2  -8   2    7.85    3.99
  -1   4   3  211.80   10.56
  -1   4   3  214.97   10.38
  -1  -4   3  208.81   11.09
   4  -4   1   47.36    3.61
  -4   4  -1   52.68    3.87
  -4   4  -1   48.59    3.68
   4   4   1   42.65    3.69
  -3  -5  -2   20.33    2.63
   3  -5   2   17.41    2.77
   3   5   2   19.62    2.59
  -3   5  -2   20.33    2.97
  -1  -4  -3 1575.63   75.52
   1   4   3 1579.70   75.49
   1   4   3 1599.54   75.36
   0   5   3   15.48    1.71
   0   5   3   11.35    2.13
  -2 -11   0 1043.10   50.82
  -2  11   0 1047.51   50.81
   2  11   0 1080.35   50.84
   2   8   2  590.93   29.41
  -2  -8  -2  630.93   29.48
   2   0  -3    0.27    1.57
  -2   0   3    1.55    1.86
  -2   0   3    1.43    2.52
   4   6   0  416.63   21.50
  -4   6   0  466.89   21.27
   4  -6   0  423.43   21.24
  -2  -1   3 1008.78   45.83
  -2  -1   3  844.03   45.91
  -2   1   3  909.19   45.79
   2  -1  -3 1023.81   45.61
  -1 -12   0 2035.03   98.96
   1  12   0 2111.75   99.04
  -1  12   0 2094.36   99.21
   4   5  -1  102.55    5.94
  -4   5   1   95.37    5.17
   4  -5  -1   88.41    5.09
  -4   5   1   92.34    4.94
  -4  -5   1   99.56    5.66
   3   6  -2  413.79   22.46
   3   6  -2  478.66   22.55
  -3  -6   2  455.23   22.23
   3  -6  -2  449.05   21.37
  -2  -2   3  465.20   26.06
   2  -2  -3  563.77   25.58
  -2   2   3  526.93   25.74
  -2  -2   3  547.02   25.97
  -1   5   3 1522.82   72.21
  -1  -5   3 1438.38   72.59
  -1   5   3 1547.12   72.03
   0  10   2 4217.69  199.48
   0 -10  -2 4223.34  199.47
   4  -5   1   49.40    4.08
  -4   5  -1   53.62    4.21
  -2   0  -3    5.27    3.05
   2   0   3    6.93    2.54
  -2  -1  -3 9999.00  456.13
  -2   1  -3 9650.13  456.11
   2   1   3 9609.48  455.97
   2   1   3 9541.70  456.12
   2  -1   3 9500.09  456.01
   0 -12   1 3662.87  167.68
   0 -12  -1 3450.57  167.29
   3  -9  -1  245.98   11.73
   3   9  -1  219.10   12.62
  -1  -5  -3  613.07   29.95
   1   5   3  605.98   30.13
   1   5   3  647.29   29.96
  -3   6  -2  371.61   19.39
   3  -6   2  393.86   19.39
  -3  -6  -2  401.33   19.31
   3   6   2  398.89   19.30
  -2   3   3  106.43    5.43
  -2  -3   3  107.99    6.13
  -2   2  -3 2535.89  122.66
   2   2   3 2595.35  122.66
   2   2   3 2626.45  122.51
  -2  -2  -3 2649.08  122.66
   2  -2   3 2507.44  122.57
   0   6   3 2106.77   97.31
   0   6   3 1989.93   97.49
   0  -6   3 2035.27   97.82
   3  -9   1  546.80   26.54
  -3  -9  -1  538.41   26.45
   3   9   1  540.73   26.39
   1  10  -2 4638.11  220.31
   1 -10  -2 4647.43  219.39
  -2 -11   1   20.47    3.96
  -2  11   1   30.27    3.81
   4   6  -1    3.95    2.89
  -4  -6   1    3.51    2.74
  -4   6   1    3.50    1.59
   4  -6  -1    2.41    1.86
   4  -6  -1    3.19    1.64
  -4   6   1    3.84    1.63
   2   9  -2   68.72    5.76
  -2  -9   2   53.12    5.19
  -1 -10  -2  784.19   37.18
   1  10   2  767.85   37.15
  -4   7   0  233.88   11.40
   4  -7   0  217.37   11.35
   1 -12  -1   66.11    4.58
  -1 -12   1   66.52    5.44
   2  11   1 1925.47   93.13
   2 -11   1 1936.82   93.41
  -2 -11  -1 2012.69   93.20
   3  10   0   48.07    4.23
  -3 -10   0   60.48    4.49
   3 -10   0   48.60    4.39
  -2  -3  -3  385.77   19.39
  -2  -3  -3  415.77   19.62
  -2   3  -3  375.51   19.62
   2   3   3  393.38   19.43
   2   3   3  416.82   19.62
   2  -3   3  389.24   19.52
  -1 -12  -1  570.44   28.08
   1  12   1  571.24   28.04
  -1  12  -1  594.63   28.59
  -3  -7   2   86.09    5.90
   3   7  -2   88.92    6.12
   3   7  -2   83.92    6.49
  -1   6   3  554.32   25.55
  -1   6   3  505.69   25.80
  -1  -6   3  524.25   26.38
  -2   4   3 1213.95   56.49
  -2  -4   3 1080.44   57.13
  -2  -4   3 1225.86   57.10
  -4   0   2  842.08   41.27
   4   0  -2  896.39   41.51
   4  -6   1  134.39    7.44
  -4   6  -1  131.87    7.62
  -4  -6  -1  128.44    7.49
   2  -9   2    4.55    2.85
   2   9   2    4.73    2.05
  -2  -9  -2    4.14    2.11
  -4   1   2  625.40   30.27
   4   1  -2  681.20   30.68
   4  -1  -2  624.51   29.98
   4  -1  -2  647.09   30.51
  -4  -1   2  618.22   30.41
   0 -13   0   -0.73    3.30
  -1  -6  -3  387.67   19.71
   1   6   3  406.33   19.92
   1   6   3  423.66   19.73
   4   2  -2 1237.90   56.97
  -4  -2   2 1100.48   56.68
  -4   2   2 1176.12   56.48
   4  -2  -2 1262.42   56.68
   3   7   2  437.54   21.18
   3  -7   2  426.58   21.27
  -3  -7  -2  429.10   21.16
  -2   4  -3  211.74   11.82
  -2  -4  -3  231.45   11.80
   2  -4   3  222.93   11.77
   2   4   3  233.37   11.56
  -2  -4  -3  225.51   11.54
   2   4   3  232.51   11.78
  -2  12   0 5033.51  239.27
   2  12   0 5144.91  239.26
  -2 -12   0 4976.71  239.25
   0  -7  -3  145.05    7.61
   0   7   3  147.29    7.90
   0  -7   3  155.27    8.74
   0   7   3  157.92    7.60
  -4   0  -2  183.21    7.78
   4   0   2   94.84    7.45
  -2   5   3  615.54   28.35
  -2  -5   3  588.53   29.29
  -2   5   3  590.71   28.37
  -2  -5   3  525.69   29.26
   4  -3  -2 1547.80   71.50
  -4  -3   2 1493.68   71.70
  -4   3   2 1462.27   71.35
   4   3  -2 1550.57   71.95
  -4   1  -2  492.48   22.77
  -4  -1  -2  456.11   22.69
   4   1   2  520.66   22.83
   4  -1   2  483.36   22.82
  -4  -7   1  638.14   29.95
   4  -7  -1  610.50   29.43
   4   7  -1  629.85   30.04
  -4   7   1  612.10   29.34
   4  -7  -1  599.38   29.37
  -1 -13   0  245.36   12.68
   1 -13   0  233.60   12.59
  -1  13   0  240.64   13.24
   0 -11  -2  270.64   13.18
   0  11   2  267.22   13.24
   0  11  -2  261.45   14.32
   3 -10  -1 2624.78  124.19
  -4   2  -2  576.31   27.85
   4   2   2  577.40   27.86
  -4  -2  -2  557.68   27.70
   4  -8   0 1871.92   88.92
  -1   7   3  495.57   24.51
  -1   7   3  510.90   24.21
  -1  -7   3  530.58   25.21
  -5   0   0 4311.15  199.07
   5   0   0 4103.51  198.95
   5   0   0 4217.26  199.05
  -4  -7  -1  720.51   33.64
  -4   7  -1  692.41   33.56
   4  -7   1  671.50   33.53
   3 -10   1   36.70    4.01
   3  10   1   36.45    3.41
   5  -1   0  120.34    6.45
  -5  -1   0  110.79    6.47
   5  -1   0  119.17    6.45
   5   1   0  112.66    6.42
   5   1   0  105.91    6.52
  -5   1   0  113.48    6.41
  -3  -8   2  848.34   40.73
   3   8  -2  812.48   40.95
   3   8  -2  854.77   40.95
   2   5   3 2155.96  101.73
   2   5   3 2178.42  101.58
  -2  -5  -3 2084.00  101.53
  -2   5  -3 2145.57  101.80
   2  10  -2  821.16   42.45
   2 -10  -2  874.23   41.15
   1   7   3 2604.25  123.73
  -1  -7  -3 2558.43  123.53
   1   7   3 2661.17  123.54
  -4   4   2  862.87   45.10
   4   4  -2 1096.56   45.98
   4  -4  -2  933.68   45.21
  -4  -4   2 1117.32   45.75
   1  11  -2 4750.11  234.82
   1 -11  -2 5002.08  233.87
   0 -13   1  111.33    5.53
   0 -13  -1   38.86    4.10
  -4   3  -2  417.57   19.34
   4   3   2  369.44   19.22
   4  -3   2  377.35   19.15
   4   3   2  353.44   19.14
  -4  -3  -2  421.71   19.24
   5  -2   0 2550.00  116.01
   5   2   0 2468.29  116.02
   5   2   0 2375.90  116.09
  -5   2   0 2405.76  115.89
  -5   2   0 2472.29  116.05
   5  -2   0 2431.16  116.03
  -5  -2   0 2410.90  116.07
   1  11   2 2421.70  115.60
  -1 -11  -2 2456.81  115.64
  -3   0   3    4.56    2.22
  -2  12   1  344.11   17.98
  -2 -12   1  270.82   17.90
  -3  -1   3 3566.48  169.07
   3  -1  -3 3579.14  168.64
  -3   1   3 3556.13  168.89
  -3 -11   0 2490.10  116.85
   3 -11   0 2434.17  116.74
   3  11   0 2446.10  116.77
  -2 -10  -2  997.64   44.78
   2  10   2 1038.77   44.77
  -2  -6   3  720.26   38.31
  -2   6   3  808.41   37.53
  -3  -8  -2  191.12   10.25
   3   8   2  201.92   10.28
   2 -12   1   45.20    4.94
   2  12   1   54.28    4.24
   0   8   3  592.78   30.53
   0  -8   3  632.87   31.12
   0  -8  -3  642.47   30.31
   0   8   3  651.63   30.29
  -3   2   3 2756.83  123.76
   3  -2  -3 2558.81  123.49
  -3  -2   3 2718.62  124.12
   5   3   0  354.15   17.75
   5  -3   0  359.74   17.72
  -5   3   0  361.76   17.62
  -5  -3   0  372.47   17.89
  -5   3   0  370.60   17.77
   5   3   0  333.69   17.85
   1 -13  -1   34.35    3.28
  -1 -13   1   29.79    4.08
  -4  -4  -2   32.11    3.12
   4   4   2   27.45    3.37
   4  -4   2   32.28    3.35
   4   4   2   37.58    3.49
   1  13   1   16.88    2.96
  -1 -13  -1   15.03    3.00
  -1  13  -1    9.73    4.12
   4  -8  -1   24.59    2.95
   4  -8  -1   20.30    2.33
  -5   0   1    1.25    2.20
   5   0  -1   -3.02    2.00
   5   0  -1   -2.11    2.37
  -4  -5   2   39.18    3.95
   4   5  -2   50.45    4.80
   4  -5  -2   48.35    3.12
  -4   5   2   47.67    2.88
   5   1  -1  870.35   41.65
  -5   1   1  848.32   41.49
   5  -1  -1  899.31   41.35
   5   1  -1  880.48   41.39
  -5  -1   1  841.74   41.55
   5  -1  -1  841.22   41.52
   2   6   3  389.44   20.15
  -2  -6  -3  408.83   19.93
   2   6   3  418.20   19.98
  -3   3   3  674.11   31.49
  -3  -3   3  622.25   32.11
  -3   0  -3   -1.71    2.80
   3   0   3   -3.92    2.58
  -1  -8   3    1.88    3.64
  -1   8   3    0.62    0.86
  -1   8   3    2.42    1.74
  -3   1  -3  169.06    9.43
  -3  -1  -3  188.93    9.20
   3   1   3  146.38    9.38
  -3  -1  -3  181.78    9.45
   3  -1   3  173.68    9.28
   3   1   3  170.89    9.19
   4   8   1   23.30    3.30
   4  -8   1   24.19    2.84
  -4  -8  -1   31.93    3.19
   5  -2  -1    6.95    1.88
  -5  -2   1    9.56    2.32
   5   2  -1    8.54    2.05
   5   2  -1    7.98    2.66
   5  -2  -1    7.20    2.28
  -5   2   1    7.40    2.41
  -5  -4   0 3255.72  156.65
  -5   4   0 3280.88  156.42
   5  -4   0 3215.64  156.50
  -5   4   0 3525.87  156.58
   5   4   0 3330.56  156.55
   5   4   0 3218.08  156.64
   4  -9   0 1888.95   87.46
   4  -9   0 1785.81   87.54
  -5   0  -1   -4.01    3.36
   5   0   1   -3.38    3.00
   5   0   1    0.07    2.39
  -5   0  -1   -2.83    2.57
   0  14   0  967.37   46.99
   0 -14   0  959.71   46.50
   5  -1   1 1558.95   70.77
  -5  -1  -1 1419.35   70.67
  -5   1  -1 1511.47   70.68
   5  -1   1 1445.24   70.65
  -5   1  -1 1480.33   70.62
   5   1   1 1505.11   70.72
   5   1   1 1452.41   70.66
   1   8   3  508.61   23.76
   1   8   3  480.93   24.00
  -1  -8  -3  477.85   23.74
   1  -8   3  496.97   24.44
   3   2   3   48.29    4.16
  -3  -2  -3   55.49    3.95
  -3   2  -3   44.71    4.21
   3   2   3   44.83    3.60
  -3  -2  -3   49.92    4.20
   3  -2   3   45.60    3.78
   2  13   0  164.96    8.62
  -2 -13   0  135.03    8.67
  -2  13   0  141.59    8.78
   3   9  -2    8.57    4.40
  -3   9   2    0.83    2.08
  -3  -9   2    4.26    3.52
   3 -11  -1  430.78   20.78
  -2   7   3   31.13    2.29
  -2  -7   3   31.74    4.38
   0 -12  -2 6386.12  293.47
   0  12  -2 5949.01  294.21
   0  12   2 6140.71  293.49
   4   5   2  315.52   14.73
  -4  -5  -2  295.97   14.65
  -4   5  -2  294.03   14.83
   4  -5   2  296.82   14.70
  -5  -3   1 1004.19   46.76
   5   3  -1 1009.63   46.84
  -5   3   1  996.21   46.57
   5  -3  -1  906.67   46.54
  -5   2  -1  535.36   25.49
   5   2   1  535.61   25.57
   5  -2   1  521.51   25.49
   5  -2   1  556.92   25.63
  -5  -2  -1  475.46   25.43
  -5   2  -1  545.41   25.63
   5   2   1  490.25   25.57
  -3   4   3  284.27   13.64
  -3  -4   3  284.14   14.55
   3 -11   1  158.89    9.18
   3  11   1  165.98    8.95
  -3 -11  -1  168.85    9.14
  -4  -6   2  219.11   11.78
  -4   6   2  232.36   10.94
   4  -6  -2  216.87   11.00
   4   6  -2  221.10   12.17
   3   3   3 3504.53  167.17
  -3  -3  -3 3657.08  167.20
   3   3   3 3552.45  167.06
   3  -3   3 3407.78  167.10
  -3  -3  -3 3511.76  167.04
   2 -11  -2  793.19   37.53
   2  11  -2  771.62   38.89
  -1 -14   0 1267.81   65.89
  -1  14   0 1370.11   66.31
   1 -14   0 1490.30   65.94
   3   9   2  353.75   17.89
  -3  -9  -2  364.20   17.87
   5   5   0   27.21    2.98
   5  -5   0   22.23    2.67
  -5  -5   0   25.94    3.14
  -5   5   0   19.14    2.70
   5   5   0   21.81    3.24
  -5   5   0   18.47    2.81
  -5   3  -1 5457.86  254.60
   5  -3   1 5267.51  254.61
  -5   3  -1 5597.84  254.67
   5   3   1 5503.98  254.68
   5   3   1 5101.03  254.61
   2   7   3  139.34    7.43
  -2  -7  -3  137.31    7.38
   2   7   3  129.18    7.64
   0   9   3  369.68   18.52
   0  -9  -3  379.61   18.21
   0   9   3  375.88   18.19
   0  -9   3  384.60   19.16
   1 -12  -2  168.14    8.29
   1  12  -2  147.66    9.97
   5  -4  -1 2489.45  123.52
  -5   4   1 2670.45  123.31
   5   4  -1 2531.07  123.78
  -5   4   1 2785.47  123.57
  -5  -4   1 2480.19  123.70
  -2 -11  -2 1445.90   65.40
   2  11   2 1465.75   65.37
  -1 -12  -2  993.20   45.17
   1  12   2  895.84   45.11
  -4  -9   1   62.62    5.48
   4   9  -1   72.88    5.71
   3  12   0    2.74    3.17
   3 -12   0    7.62    3.66
  -3 -12   0   12.96    3.07
  -3   5   3  197.07    9.35
  -3  -5   3  178.24   10.43
  -3  -4  -3 3151.26  150.75
   3   4   3 3224.29  150.80
   3   4   3 3161.29  150.91
   0 -14   1    7.11    3.45
   0 -14  -1    5.15    2.82
   4  -6   2  180.78   10.00
  -4  -6  -2  175.73    9.84
  -4   6  -2  190.27   10.04
   4   6   2  194.97    9.90
   2 -13  -1 1445.48   58.93
  -2  13   1 1293.50   59.29
  -1   9   3 1335.52   63.77
  -1   9   3 1357.60   64.12
  -1  -9   3 1405.54   64.89
   4  -9   1  511.78   26.48
  -4  -9  -1  575.21   26.67
   4   9   1  547.31   26.58
   5  -4   1  695.41   34.78
  -5   4  -1  769.85   34.86
   5   4   1  786.10   34.98
  -5   4  -1  728.60   34.76
   2  13   1 3146.14  153.33
  -2 -13  -1 3312.87  153.46
   2 -13   1 3257.51  153.70
   1   9   3   79.74    5.22
  -1  -9  -3   77.58    4.66
   1  -9   3   74.07    5.80
   1   9   3   74.90    4.58
  -2   8   3  723.96   34.35
  -2  -8   3  707.12   35.29
   4 -10   0    2.69    2.96
   4 -10   0    4.49    2.14
  -4  -7   2   69.81    4.72
   4  -7  -2   71.04    3.51
   4   7  -2   80.37    5.50
   5  -6   0 3128.12  149.42
   5   6   0 3128.01  149.64
  -5   6   0 3082.97  149.33
  -5   6   0 3373.42  149.47
  -5  -6   0 3049.09  149.61
  -5   5   1   48.23    2.84
   5   5  -1   46.61    3.87
  -5  -5   1   36.80    3.73
  -5   5   1   45.62    3.27
   5  -5  -1   36.20    3.14
   1 -14  -1  828.96   40.60
  -1 -14   1  867.44   41.17
  -3  10   2  146.29    7.41
  -3 -10   2  145.25    8.49
   3 -10  -2  132.21    6.83
   3  10  -2  125.54    9.06
   3 -10  -2  143.87    6.75
  -1  14  -1  929.68   45.94
  -1 -14  -1  948.23   45.43
   1  14   1  945.42   45.43
   3   5   3 1015.26   49.99
  -3  -5  -3 1030.34   49.83
   3   5   3 1068.01   49.87
   2   8   3  946.96   44.41
   2   8   3  891.47   44.60
  -2  -8  -3  931.86   44.41
   3   6  -3  400.97   19.04
  -3  -6   3  357.98   19.13
   5  -5   1 2432.28  117.41
  -5   5  -1 2556.72  117.45
   5   5   1 2416.84  117.47
  -5   5  -1 2480.00  117.39
   0   0  -4   75.93    4.94
   0   1  -4  233.49   12.55
   0   1   4  251.14   12.32
   0  -1  -4  247.95   12.52
   3  10   2  364.64   18.45
  -3 -10  -2  377.39   18.50
   4   7   2  385.30   18.41
   4  -7   2  363.94   18.43
  -4   7  -2  343.70   18.46
  -4  -7  -2  375.83   18.43
   3  12   1  213.78   11.18
  -3 -12  -1  207.66   11.26
   3 -12   1  214.35   11.44
   0 -13  -2   70.34    4.35
   0  13   2   76.11    4.50
   0 -10   3  399.58   20.58
   0 -10  -3  397.80   19.49
   0  10   3  393.18   19.84
   0  10   3  416.92   19.49
   2  14   0 3785.21  172.10
  -2  14   0 3590.33  172.13
  -2 -14   0 3500.39  172.05
   0 -15   0   -7.43    3.41
   0  15   0    1.74    4.58
   0  -2  -4 6688.28  310.93
   0   2   4 6597.85  310.75
   0   2  -4 6430.51  310.95
   2  12  -2  420.49   22.06
   2 -12  -2  429.81   20.54
   1   0  -4 1204.01   57.45
   4  10  -1  132.67    7.78
   4 -10  -1  122.76    6.58
  -5   6   1  883.54   42.01
  -5  -6   1  905.63   42.62
  -5   6   1  958.55   42.23
   5   6  -1  919.85   42.68
   5  -6  -1  784.09   42.12
   1  -1  -4  608.20   29.47
   1   1  -4  611.59   29.51
   5   7   0  280.10   13.33
   5  -7   0  262.92   13.01
  -5   7   0  264.36   12.97
   3   6   3   43.43    4.01
  -3  -6  -3   45.63    3.68
   3   6   3   43.31    3.63
   5   0  -2  492.97   22.73
  -5   0   2  460.19   22.42
   5   0  -2  450.64   22.10
  -2 -12  -2    6.76    2.71
   2  12   2    6.05    2.70
  -1  10   3 1249.04   58.07
  -1 -10   3 1223.88   59.19
   1 -10  -3 1207.50   58.01
   4   8  -2   10.87    3.92
   4  -8  -2   14.75    1.52
  -4  -8   2   12.27    3.31
   0   3   4 1528.31   71.48
   0   3  -4 1469.77   71.73
   0  -3  -4 1501.02   71.68
   1   2  -4    8.54    2.45
   1  -2  -4    9.24    2.11
  -1   0  -4 4588.26  211.36
   1   0   4 4357.29  211.20
   1  13  -2    3.53    4.08
   1 -13  -2    6.22    1.87
   4 -10   1   64.43    5.40
   4 -10   1   68.69    5.14
   4  10   1   92.95    5.60
  -4 -10  -1  108.65    5.77
   5  -1  -2  107.25    6.03
  -5   1   2  109.49    6.40
  -5  -1   2  145.69    6.70
   5  -1  -2  104.95    6.73
   5   1  -2  135.36    6.25
   5   1  -2  143.77    7.13
  -2  -9   3  816.26   38.93
  -2   9   3  769.38   37.85
   2   9  -3  859.59   38.86
   1  -1   4 2968.24  140.59
   1   1   4 2916.88  140.54
  -1  -1  -4 3062.52  140.71
  -1   1  -4 2918.88  140.71
  -5   6  -1   14.87    2.76
   5   6   1    5.06    3.01
   5  -6   1    7.95    2.80
  -1  15   0  328.20   18.28
  -1 -15   0  364.54   17.94
   1 -15   0  349.21   17.72
  -1 -13  -2 1278.37   62.95
   1  13   2 1362.36   62.98
   1 -10   3   70.66    5.61
   1  10   3   68.97    4.75
  -1 -10  -3   70.93    4.28
   1  10   3   68.74    4.26
  -4   0   3    7.58    2.09
   3   7  -3   17.99    3.56
  -3   7   3   15.85    1.38
  -3  -7   3   20.22    4.04
  -3 -13   0 1297.36   63.29
   3  13   0 1334.31   63.24
  -5   2   2  583.87   28.91
   5  -2  -2  603.16   29.08
  -5  -2   2  591.98   29.09
   5   2  -2  642.67   29.42
  -4   1   3  476.91   22.56
  -4  -1   3  453.56   22.68
   1   2   4 4826.76  227.04
  -1   2  -4 4679.07  227.24
   1  -2   4 4715.14  227.15
  -1  -2  -4 4973.17  227.24
   1  -3  -4   57.04    3.81
  -1   3   4   58.73    3.42
   4 -11   0 3150.16  148.10
   4 -11   0 3053.56  148.27
  -4 -11   0 3175.34  148.50
   2   9   3 2256.80  110.29
   2   9   3 2359.87  110.10
  -2  -9  -3 2326.98  110.11
   0   4   4  325.70   15.79
   0   4  -4  319.20   16.13
   0   4   4  322.32   16.02
   0  -4  -4  317.19   16.02
  -4   2   3  441.20   21.22
  -4  -2   3  438.65   21.58
   2 -14  -1 1619.82   72.23
  -2  14   1 1443.94   72.56
  -2 -14   1 1426.64   72.69
   3 -11  -2   69.40    4.21
  -3  11   2   73.03    4.92
   3 -11  -2   77.97    4.04
  -4   8  -2  163.18    9.30
   4  -8   2  162.73    9.29
   4   8   2  175.93    9.29
  -4  -8  -2  174.51    9.33
   0 -15  -1  967.30   48.05
   0 -15   1 1047.40   48.52
  -5   3   2 1328.71   67.00
  -5  -3   2 1378.40   67.29
   5  -3  -2 1496.08   67.19
   5   3  -2 1487.49   67.56
   1   3   4 1295.04   63.11
  -1   3  -4 1286.67   63.17
  -1  -3  -4 1347.97   63.15
   1   3   4 1341.63   62.94
  -2 -14  -1 1742.75   82.86
   2  14   1 1759.63   82.81
   2 -14   1 1690.11   83.16
   5  -7  -1  835.93   39.86
   5   7  -1  866.49   40.46
  -5   7   1  830.74   39.77
  -5  -7   1  854.81   40.45
   5  -7  -1  807.24   39.90
   5   0   2  197.81   10.88
  -5   0  -2  205.91   10.78
   5  -1   2  144.97    8.23
  -5   1  -2  140.29    7.97
  -5  -1  -2  144.01    8.00
   5  -1   2  130.94    7.89
   5   1   2  139.14    8.23
  -4   3   3   11.12    1.53
  -4  -3   3   11.21    2.79
   4   3  -3   11.34    2.39
   1  -4  -4 2717.06  127.98
  -1  -4   4 2659.22  128.32
  -1   4   4 2708.59  127.83
  -3  -7  -3 3431.54  166.17
   3   7   3 3481.15  166.34
   3   7   3 3606.13  166.22
   5  -8   0  102.27    5.77
  -5   8   0  100.04    5.81
   5   8   0   95.19    6.29
   5  -2   2 1811.49   90.34
  -5   2  -2 1906.94   90.41
   5   2   2 1979.76   90.49
   3  11   2  280.30   14.69
   3 -11   2  302.40   15.19
  -3 -11  -2  292.99   14.78
  -5   7  -1 6036.92  286.85
   5  -7   1 6011.24  286.86
   5   7   1 6152.26  286.97
   0  11   3 2114.18  100.50
   0 -11  -3 2120.08  100.51
   0 -11   3 2151.19  101.44
  -1 -15   1  169.33    9.65
  -1  15   1  161.61    9.85
   1 -15  -1  163.22    9.05
  -4   0  -3    0.88    2.87
   4   0   3    0.52    2.88
   5   4  -2  234.77   12.28
   5  -4  -2  242.59   11.63
  -5  -4   2  233.29   11.94
  -5   4   2  218.35   11.44
  -2   0   4  886.91   43.44
   2   0  -4  925.04   43.36
  -3  13   1  138.21    7.61
  -3 -13   1  116.77    7.89
   0   5   4  318.50   15.35
   0   5   4  305.61   15.60
   1   4   4 3259.78  150.12
  -1  -4  -4 3206.37  150.32
  -1   4  -4 3031.85  150.35
   1   4   4 3142.11  150.31
   4   1   3 2165.46  103.04
   4  -1   3 2109.01  103.00
  -4  -1  -3 2217.41  103.03
  -1  15  -1  117.82    7.92
  -1 -15  -1  113.37    6.84
   1  15   1  113.68    6.86
  -2  -1   4  492.05   24.65
   2   1  -4  501.95   24.46
   2  -1  -4  518.42   24.41
   4  -9  -2  799.21   38.21
   4   9  -2  834.51   39.45
  -4  -9   2  804.00   39.19
   4  11  -1  260.71   14.66
   4 -11  -1  286.68   13.78
  -3   8   3   92.82    5.45
  -3   8   3  107.22    5.28
  -3  -8   3  132.44    7.01
   3   8  -3  140.46    7.20
   3  13   1    4.96    2.74
   3 -13   1    0.27    3.39
  -3 -13  -1    2.77    2.71
  -5   3  -2 3690.45  173.53
   5   3   2 3753.20  173.59
   5  -3   2 3516.18  173.48
  -5   3  -2 3682.38  173.49
  -4  -4   3 2024.72   94.89
  -4   4   3 1954.17   94.26
   4   4  -3 2065.82   94.73
   4   2   3  133.59    7.76
  -4  -2  -3  138.54    7.76
  -2  -2   4  190.37   10.10
   2  -2  -4  191.46    9.59
  -2 -10   3 1377.33   67.58
   2  10  -3 1428.33   67.59
   2 -13  -2  666.64   32.00
   2  13  -2  685.74   33.53
   1 -11  -3  360.06   17.41
  -1  11   3  368.66   17.49
   0  14   2  896.52   43.89
   0 -14  -2  933.07   43.86
  -1   5   4 1040.12   50.73
  -1   5   4 1080.80   50.55
  -1  -5   4 1057.83   51.18
   4  11   1  977.55   47.35
  -4 -11  -1  999.02   47.42
   4 -11   1  958.08   47.21
   4 -11   1  995.22   47.40
  -2 -15   0  401.77   21.29
  -2  15   0  424.34   21.52
   2  15   0  442.36   21.40
   2   0   4  843.27   41.07
  -2   0  -4  861.34   41.23
   1  11   3  494.47   25.09
   1 -11   3  505.82   25.90
  -1 -11  -3  538.25   25.13
   1  11   3  536.52   25.49
   4   3   3 2928.47  138.42
  -4  -3  -3 2899.42  138.39
   5   5  -2    3.19    3.28
  -5   5   2    3.61    1.60
  -5  -5   2   -0.07    2.39
   5  -5  -2    4.99    1.78
  -5  -8   1  114.99    6.90
  -5   8   1  114.74    5.93
   5   8  -1  115.03    6.90
   5  -8  -1  105.67    5.96
   5  -8  -1  105.60    6.13
  -2  -3   4 2037.20  100.62
   2  -3  -4 2235.03  100.22
  -2  -3   4 1943.27  100.76
   2  -1   4   95.28    5.91
   2   1   4   96.87    5.88
  -2   1  -4   99.11    6.18
  -2  -1  -4   97.50    6.19
   2  13   2  618.03   29.31
  -2 -13  -2  614.30   29.38
   2 -13   2  561.35   29.79
   4  -9   2   79.14    5.44
   4   9   2   82.77    5.38
  -4  -9  -2   82.70    5.23
  -1   5  -4   24.20    3.21
   1   5   4   25.26    2.88
   1   5   4   22.79    2.51
   0 -16   0  516.73   26.00
   0  16   0  536.54   26.74
  -5  -4  -2 2090.62  101.74
  -5   4  -2 2148.33  101.79
   5  -4   2 2100.71  101.76
   5   4   2 2213.59  101.86
   2  10   3  667.15   31.32
   2  10   3  626.02   31.54
  -2 -10  -3  643.04   31.31
   0   6   4  167.77    8.46
   0  -6   4  164.09    9.39
   0   6   4  166.27    8.80
  -1 -14   2  196.40   11.31
   1  14  -2  201.88   11.66
   1 -14  -2  199.95   10.10
   3   8   3  105.46    6.64
   3   8   3  116.45    6.47
  -3  -8  -3  104.96    6.37
   2  -2   4 1961.88   95.65
   2   2   4 2036.36   95.58
  -2   2  -4 1997.40   95.79
  -2  -2  -4 2062.82   95.79
   2   2   4 1984.40   95.76
   4   5  -3 4063.71  185.35
  -4   5   3 3859.51  184.69
  -4  -5   3 3954.74  185.43
  -6   0   0    7.83    2.59
   6   0   0    5.99    2.62
   6   0   0    5.69    2.64
  -4 -12   0    5.77    2.78
   4 -12   0    2.60    2.21
   4  12   0    2.93    3.07
   4 -12   0    4.76    3.11
   1 -14   2    5.86    3.58
  -1 -14  -2    0.36    2.47
   1  14   2    1.65    2.37
  -6   1   0  858.34   42.37
   6   1   0  910.72   42.34
  -6  -1   0  857.98   42.40
   6  -1   0  921.93   42.34
   6   1   0  865.48   42.43
   6  -1   0  856.10   42.37
  -5   8  -1   34.69    3.56
   5   8   1   45.46    3.89
   5  -8   1   37.82    3.39
  -5   9   0  638.75   30.93
   5  -9   0  639.84   30.96
   3  14   0  677.16   33.24
  -3 -14   0  678.29   33.30
   3 -12  -2  581.92   26.37
   3  12  -2  593.09   28.32
  -3  12   2  536.52   26.93
   3 -12  -2  517.33   26.45
  -4  -4  -3  660.23   32.80
   4   4   3  687.10   32.82
  -2   4   4 1734.34   78.67
  -2  -4   4 1762.70   79.33
  -2   4   4 1578.46   78.79
  -2  -4   4 1511.06   79.41
  -1  -6   4  511.69   25.55
  -1   6   4  523.17   24.73
  -1   6   4  507.47   24.99
   6  -2   0 4080.04  188.19
   6  -2   0 3855.19  188.23
  -6   2   0 3966.61  188.27
  -6  -2   0 3924.58  188.30
   6   2   0 4057.88  188.22
   6   2   0 3938.93  188.34
  -2  -3  -4  333.72   16.37
   2   3   4  326.13   16.11
   2  -3   4  303.62   16.19
   2   3   4  322.18   16.33
  -2   3  -4  319.09   16.36
  -1  16   0  221.42   12.20
  -1 -16   0  199.30   11.40
   1 -16   0  213.56   11.38
   5  -5   2   19.86    3.09
   5   5   2   17.52    2.80
  -5  -5  -2   21.05    3.13
  -5   5  -2   14.42    3.14
   5   5   2   27.89    3.45
  -3   9   3   61.40    3.27
  -3   9   3   54.30    3.64
  -3  -9   3   58.81    4.93
   5  -6  -2   72.99    4.15
  -5   6   2   68.89    4.03
  -5  -6   2   69.53    4.92
   5   6  -2   76.97    5.60
   4 -10  -2   23.82    1.76
   4  10  -2   31.29    4.42
  -4 -10   2   34.21    4.12
   1   6   4    1.00    2.00
   1   6   4    0.13    2.48
  -2  15   1  869.42   39.12
   2 -15  -1  948.24   38.65
   3 -12   2  513.81   25.94
   3  12   2  524.92   25.54
  -3 -12  -2  518.94   25.60
  -6  -3   0  240.65   12.50
  -6   3   0  244.46   12.14
   6   3   0  246.70   12.38
   6   3   0  235.73   12.50
  -6   3   0  239.31   12.37
   6  -3   0  231.09   12.33
   0 -12  -3   45.07    2.96
   0  12   3   43.52    3.04
   0 -12   3   43.78    4.98
  -2 -15  -1   50.57    4.35
   2  15   1   50.05    4.26
   4   6  -3  187.20    9.91
  -4  -6   3  168.93    9.86
  -4   6   3  180.77    8.68
  -6   0   1    2.04    2.17
   6   0  -1    1.57    1.93
   6   0  -1    4.16    2.23
   0  16  -1  677.06   35.81
   0 -16  -1  734.33   35.06
   0 -16   1  736.55   35.48
   2   4   4   38.21    3.79
   2   4   4   38.38    3.36
   2  -4   4   37.24    3.50
  -2   4  -4   38.02    4.00
  -2  -4  -4   31.86    3.78
   0   7   4 3005.66  144.52
   0   7   4 3086.67  144.28
   0  -7   4 3026.34  144.96
   6   1  -1  927.93   45.39
  -6  -1   1  922.04   45.58
  -6   1   1  952.98   45.55
   6  -1  -1  963.41   45.61
   6   1  -1  954.32   45.67
   6  -1  -1  968.38   45.36
  -4  -5  -3 1987.09   95.78
   4   5   3 2033.77   95.82
   4 -12  -1 1172.35   55.84
  -2  -5   4   45.08    4.35
  -2   5   4   42.74    2.99
  -2   5   4   47.74    2.65
  -2  -5   4   44.10    4.49
  -2 -11   3   22.64    4.46
   2  11  -3   19.12    4.28
  -5   9   1   28.14    2.48
   5  -9  -1   28.06    3.07
  -5  -9   1   30.55    3.90
   5   9  -1   29.45    3.56
   5  -9  -1   27.90    2.53
  -3 -14   1   26.31    3.98
  -3  14   1   25.06    3.43
  -6  -2   1 1880.17   90.90
  -6   2   1 1895.75   90.82
   6  -2  -1 1907.14   90.85
   6   2  -1 1901.17   90.99
   6  -2  -1 1960.24   90.62
   6   2  -1 1890.59   90.71
   1 -12  -3    2.12    1.05
  -1 -12   3   -0.22    3.95
   4 -10   2  318.50   16.68
  -4 -10  -2  334.70   16.64
   4  10   2  329.57   16.59
   6   4   0   36.73    3.64
  -6   4   0   37.89    3.36
  -6   4   0   32.71    3.03
   6   4   0   35.19    3.41
   6  -4   0   35.49    3.20
  -6  -4   0   36.88    3.55
  -3  -9  -3  619.25   30.44
   3   9   3  611.51   30.62
   3   9   3  642.45   30.45
   4 -12   1  209.46   11.50
  -4 -12  -1  212.81   11.40
   4 -12   1  214.52   11.22
   4  12   1  214.86   11.38
  -1   7   4    5.52    1.87
  -1  -7   4    4.53    3.37
  -1   7   4    5.71    1.21
   6   0   1    0.62    2.19
   6   0   1    0.07    2.86
  -6   0  -1   -0.84    2.76
  -3 -14  -1 1213.23   57.36
   3 -14   1 1190.87   57.50
   3  14   1 1171.26   57.24
   5  -6   2  175.24    9.34
  -5   6  -2  177.27    9.38
   5   6   2  161.60    9.35
  -5  -6  -2  159.34    9.22
   5   6   2  173.18    9.31
  -1  16   1   12.54    4.38
   1 -16  -1    5.17    3.09
  -6  -1  -1   42.21    3.91
   6   1   1   48.00    4.02
  -6   1  -1   45.58    3.73
   6  -1   1   54.62    4.22
  -6   1  -1   45.10    3.87
   6  -1   1   41.54    3.90
   6   1   1   49.07    4.02
   5  -9   1 2700.18  128.94
  -5  -9  -1 2776.85  129.12
  -5   9  -1 2674.54  128.95
  -1 -12  -3  958.20   44.78
   1  12   3  980.14   44.75
   2  11   3  240.30   12.17
  -2 -11  -3  240.65   12.24
   2  11   3  237.63   12.61
   1  16   1 6195.95  288.63
  -1  16  -1 6107.58  289.12
  -1 -16  -1 5992.32  288.59
   2  14  -2   71.21    6.75
  -2  14   2   85.23    5.68
   2 -14  -2   72.56    4.28
  -6   3   1   87.60    5.45
  -6  -3   1   94.11    5.75
   6   3  -1   92.72    5.41
   6  -3  -1   86.90    5.44
   6   3  -1   99.31    5.83
   5   7  -2   25.72    3.83
  -5   7   2   28.28    2.16
   5  -7  -2   20.56    2.24
  -5  -7   2   21.52    3.33
  -2   5  -4 1012.32   48.79
   2   5   4 1038.90   48.51
   2  -5   4  996.71   48.72
   2   5   4  985.15   48.70
   1   7   4    8.82    1.91
   1   7   4    7.66    2.62
   6   2   1  132.75    7.69
   6  -2   1  138.07    7.83
   6   2   1  141.18    7.83
   6  -2   1  132.49    7.77
  -6  -2  -1  135.27    7.87
  -6   2  -1  144.68    7.79
  -6   2  -1  127.11    7.57
   5 -10   0    4.77    2.52
  -5  10   0    5.53    2.28
   5 -10   0    6.56    2.14
   3   0  -4 4995.81  239.48
  -3   0   4 5111.14  239.67
  -3   0   4 5144.49  239.79
   0 -15   2  854.44   42.61
   0 -15  -2  880.83   41.89
   3  -1  -4   21.60    1.86
  -3   1   4   18.70    2.45
   3   1  -4   20.27    2.05
  -3   1   4   14.87    2.50
  -3  -1   4   19.75    2.86
  -4  -6  -3    5.34    2.70
   4   6   3    1.07    2.43
  -2  -6   4 1167.24   50.84
  -2   6   4  999.06   49.87
  -2  -6   4 1061.20   50.94
  -2   6   4 1070.04   49.80
  -2 -14  -2  439.47   19.44
   2  14   2  425.84   19.30
  -4  -7   3 1139.68   55.95
   4   7  -3 1184.87   56.01
  -6   5   0    3.18    2.28
   6   5   0    3.72    2.69
   6  -5   0    9.36    2.35
   6   5   0    7.83    2.82
  -6   5   0    3.78    2.54
  -6  -5   0    4.45    2.76
  -3   2   4 1651.59   79.49
   3  -2  -4 1699.80   79.35
  -3   2   4 1693.13   79.59
  -3  -2   4 1626.06   79.96
   4  13   0 4209.97  202.19
  -4 -13   0 4436.25  202.33
   4 -13   0 4240.64  202.11
   4 -13   0 4209.06  201.81
  -6  -3  -1 2099.49  102.57
  -6   3  -1 2232.78  102.55
   6   3   1 2103.11  102.57
  -6   3  -1 2163.08  102.44
   6   3   1 2211.96  102.58
   6  -3   1 2104.61  102.49
   3  10  -3  960.02   43.67
  -3  10   3  835.49   42.57
  -3 -10   3  905.49   43.53
  -3  10   3  912.08   42.40
  -2  16   0   48.31    5.07
  -2 -16   0   52.47    5.06
   2  16   0   50.43    4.60
   0  -8   4   86.81    5.88
   0   8   4   82.09    4.57
   0   8   4   82.24    5.00
   6   4  -1  302.89   15.02
   6  -4  -1  286.99   14.55
  -6  -4   1  278.02   14.78
   6   4  -1  290.76   14.55
  -6   4   1  295.89   14.57
   3 -13  -2    6.62    1.13
   3 -13  -2    4.41    1.52
   3  13  -2    5.67    4.72
  -3  13   2    3.33    2.65
   1 -15  -2   62.50    3.73
   1  15  -2   64.43    5.99
  -4 -11   2  542.66   27.84
   4  11  -2  584.90   28.12
   4 -11  -2  559.12   26.67
  -1 -15  -2  273.95   13.39
   1  15   2  249.22   13.33
  -3  -3   4  840.43   40.13
  -3   3   4  771.96   39.45
  -3   3   4  892.76   39.54
   0 -17   0    0.94    3.24
   0  17   0   -1.31    4.52
   5   7   2   25.44    3.42
  -5  -7  -2   13.33    2.74
   5  -7   2   23.82    2.96
  -5   7  -2   23.62    3.52
   5   7   2   34.58    3.44
   3  15   0    8.01    3.44
  -3 -15   0   26.74    3.54
   2   6   4  113.55    6.19
  -2   6  -4   99.12    6.65
  -2  -6  -4  101.95    6.10
   2   6   4  104.15    6.63
  -1  -8   4  300.96   14.98
  -1   8   4  286.24   13.74
  -1   8   4  272.94   14.14
   5  10  -1   97.71    6.27
  -5  10   1   96.32    5.26
   5 -10  -1   94.43    5.60
  -5 -10   1  100.15    6.33
   5 -10  -1   86.36    5.20
   6   4   1   28.40    3.52
   6  -4   1   27.47    3.24
  -6   4  -1   29.55    3.25
  -6   4  -1   30.64    3.34
   6   4   1   23.42    3.24
  -6  -4  -1   23.67    3.45
   3   0   4 4743.12  225.55
  -3   0  -4 4781.80  225.71
   3  13   2  607.82   27.35
  -3 -13  -2  621.91   27.43
  -3  -1  -4  391.11   19.51
   3  -1   4  383.06   19.32
   3   1   4  381.79   19.26
  -3   1  -4  383.01   19.51
   3   1   4  390.33   19.55
   0  13   3  111.99    5.89
   0 -13  -3  106.22    5.79
   0 -13   3  103.12    7.41
   3  10   3  593.44   28.35
  -3 -10  -3  579.52   28.35
   3  10   3  565.14   28.60
   5  -8  -2  163.07    8.02
  -5  -8   2  171.67    9.10
   5   8  -2  171.79    9.45
  -5   8   2  152.51    7.69
  -2 -12   3    5.77    3.74
   2  12  -3    6.50    3.86
   6   5  -1  141.08    8.24
  -6   5   1  149.13    7.81
  -6  -5   1  144.53    8.23
   6  -5  -1  144.00    7.83
   1   8   4   52.26    4.04
   1  -8   4   52.89    4.87
   1   8   4   50.20    3.46
  -4   7  -3   80.97    5.77
  -4  -7  -3   87.70    5.44
   4   7   3   89.68    5.56
   4   7   3   72.06    5.63
   6  -6   0 1785.08   89.28
  -6  -6   0 1898.97   89.56
   6   6   0 1873.56   89.40
   6   6   0 1840.08   89.54
  -6   6   0 1853.62   89.18
  -6   6   0 2015.32   89.38
  -2   7   4 1243.43   58.09
  -2  -7   4 1227.13   58.92
  -2  -7   4 1152.10   58.97
   4 -11   2   97.33    6.24
   4  11   2  100.14    6.09
  -4 -11  -2  102.49    6.33
   4 -13  -1  456.76   22.17
  -3   4   4  618.29   29.17
  -3  -4   4  612.08   30.04
  -3   4   4  604.96   29.19
  -5  10  -1  236.32   12.01
   5 -10   1  244.08   12.03
  -5 -10  -1  206.58   12.07
   5  10   1  222.52   12.12
   3   2   4 3679.46  175.62
  -3   2  -4 3674.78  175.79
  -3  -2  -4 3787.49  175.82
   3  -2   4 3655.00  175.69
   3   2   4 3727.99  175.84
  -1  17   0 1402.09   68.91
   1 -17   0 1475.13   68.52
  -1 -17   0 1394.11   68.58
   5   0  -3    0.08    2.83
   5   0  -3    0.49    0.94
  -5   0   3    0.83    1.74
  -4  -8   3   24.95    3.85
   4   8  -3   26.46    4.04
  -5  -1   3   15.54    2.18
  -5   1   3   13.45    2.08
   5   1  -3   22.09    3.56
   5  -1  -3   13.59    3.04
   5   1  -3   13.58    1.80
  -2  16   1  831.04   39.73
   2 -16  -1  912.64   39.29
   1 -13  -3   49.00    2.83
  -2 -16  -1 2008.72   97.31
   2  16   1 2066.90   97.29
  -4 -13  -1  229.10   11.99
   4  13   1  216.54   11.86
   4 -13   1  222.97   12.01
   2  12   3  128.21    6.98
   2  12   3  124.53    7.46
  -2 -12  -3  124.06    7.00
   5   2  -3   86.20    4.72
  -5  -2   3   78.15    4.92
  -5   2   3   78.87    4.49
   5   2  -3   83.43    5.82
   5  -2  -3   68.88    5.12
  -6   5  -1  251.45   12.37
   6   5   1  225.68   12.42
   6   5   1  237.49   12.40
  -6   5  -1  232.87   12.18
   6  -5   1  225.37   12.20
   5 -11   0   17.81    3.07
   5 -11   0   18.91    2.65
  -3  -3  -4 1362.63   63.10
   3   3   4 1326.67   62.88
   3  -3   4 1284.09   62.94
  -3   3  -4 1271.79   63.05
   3   3   4 1315.69   63.09
  -3 -15   1  372.51   19.31
   3  15  -1  402.22   19.74
  -3  15   1  365.81   19.05
   1  13   3  247.41   12.57
  -1 -13  -3  253.89   12.65
   0   9   4  327.98   15.99
   0   9   4  331.97   16.38
   0  -9   4  325.48   17.07
   0 -17  -1  114.76    7.15
   0 -17   1  125.32    7.68
   0  17  -1  115.61    8.43
   2   7   4  686.30   34.49
  -2  -7  -4  712.16   34.27
   2   7   4  733.10   34.30
  -2   7  -4  692.12   34.64
  -5   8  -2 2053.51   80.76
   5   8   2 2081.65   80.76
   5  -8   2 2060.50   80.75
  -5  -8  -2 2010.98   80.70
  -3   5   4  474.78   22.51
  -3   5   4  472.89   22.52
  -3  -5   4  460.07   23.63
   3 -15   1 1417.64   68.99
  -3 -15  -1 1435.61   68.84
   3  15   1 1441.71   68.73
  -6   6   1  342.15   15.80
   6  -6  -1  310.99   15.72
  -6  -6   1  307.24   16.11
  -6   6   1  312.13   15.46
   6   6  -1  303.99   16.15
  -5  -3   3   27.77    2.97
   5  -3  -3   20.85    2.96
  -5   3   3   26.33    2.22
   5   3  -3   30.74    4.19
   5   3  -3   29.03    2.90
   3  11  -3 1409.02   61.00
  -3 -11   3 1367.02   60.90
   2 -15  -2   48.77    3.36
  -2  15   2   54.36    4.86
   2  15  -2   46.13    6.19
  -1  -9   4   53.74    5.08
  -1   9   4   55.43    3.78
  -1   9   4   57.73    3.07
  -6   7   0  161.88    8.56
   6  -7   0  153.80    8.60
   6   7   0  163.52    9.11
  -6  -7   0  158.31    9.04
   6   7   0  163.38    8.92
  -6   0   2 2050.53  100.26
   6   0  -2 2240.99  100.52
   6   0  -2 2087.63   99.94
   3   4   4  224.63   11.81
  -3  -4  -4  222.49   11.77
   3   4   4  216.73   11.46
   3  -4   4  209.75   11.60
  -3   4  -4  217.93   11.77
   6  -1  -2  433.08   20.30
   6   1  -2  416.23   19.79
  -6   1   2  398.22   20.04
   6   1  -2  418.09   20.38
  -6  -1   2  400.49   20.13
   6  -1  -2  397.25   19.67
  -1 -17   1  140.43    8.33
   1 -17  -1  125.15    7.48
  -1  17   1  129.72    8.58
  -4  -8  -3   19.17    3.18
   4   8   3   27.21    3.31
  -4   8  -3   19.62    3.56
   4   8   3   21.11    3.41
   4  -8   3   25.00    3.50
  -2  -8   4   83.43    6.47
  -2   8   4   95.61    5.07
  -2  -8   4   88.23    6.60
   4 -12  -2   69.56    3.69
  -4 -12   2   75.04    5.45
   4  12  -2   64.64    6.06
   1 -17   1  708.08   33.90
  -1 -17  -1  677.09   33.64
  -1  17  -1  673.58   34.21
   5  -9  -2  212.16   10.16
   5   9  -2  223.19   11.58
  -5  -9   2  219.19   11.18
  -5   9   2  194.17    9.94
   4  14   0  270.44   14.52
   4 -14   0  275.31   13.98
   4 -14   0  274.68   14.46
  -4 -14   0  283.65   14.56
   2  15   2  781.44   37.93
   2 -15   2  731.64   38.48
  -2 -15  -2  823.63   38.07
   0 -16  -2    3.02    2.38
   0 -16   2    3.56    3.78
   1   9   4   35.71    2.78
  -1  -9  -4   32.28    2.79
   1   9   4   30.91    3.35
   1  -9   4   30.81    4.14
  -6   6  -1   -0.29    2.56
   6   6   1    0.25    2.67
   6  -6   1    3.13    2.62
   6   6   1    1.14    2.68
  -5   0  -3    9.08    2.95
   5   0   3   13.10    3.08
  -6   2   2 1468.23   70.16
  -6  -2   2 1483.45   70.33
   6  -2  -2 1564.52   70.39
   6   2  -2 1388.83   69.97
   6   2  -2 1544.69   70.61
   5 -11  -1   34.66    3.52
   5 -11  -1   34.81    2.71
  -5 -11   1   32.34    4.12
   5  11  -1   35.43    4.04
   5  -4  -3  642.76   34.67
  -5  -4   3  746.09   34.99
  -5   4   3  716.48   34.43
   5   4  -3  745.48   35.50
   5   4  -3  800.35   34.98
   5   1   3   33.21    3.48
  -5   1  -3   38.63    3.23
   5   1   3   38.35    3.59
  -5   1  -3   28.85    3.61
   3 -14  -2  841.59   41.02
  -3  14   2  795.72   41.50
   3 -14  -2  884.09   40.90
   3  14  -2  947.61   42.80
   4   9  -3   96.07    6.92
  -4  -9   3  105.76    6.89
   3 -11   3   82.06    5.97
   3  11   3   83.25    5.79
  -3 -11  -3   86.91    5.34
   3  11   3   84.01    5.34
   5   2   3  240.41    6.86
  -5   2  -3  244.10    7.18
   5   2   3  227.46    7.04
  -3  -6   4 2466.48  117.62
   6   3  -2   18.45    2.29
  -6   3   2   21.53    2.48
   6  -3  -2   15.64    2.57
  -6  -3   2   17.64    2.76
   6   3  -2   20.56    3.32
   5 -11   1  716.73   20.88
   5 -11   1  722.95   21.08
   5  11   1  724.69   21.18
   3  -5   4 1379.71   67.29
   3   5   4 1397.22   67.36
  -3  -5  -4 1399.31   67.10
  -3   5  -4 1390.13   67.34
   3   5   4 1437.79   67.14
   1  16  -2  305.07   16.65
   1 -16  -2  329.58   14.90
  -2  17   0  228.24   12.45
  -2 -17   0  224.72   12.28
   2 -17   0  218.83   11.91
  -2  -8  -4  372.71   18.63
   2   8   4  386.27   18.66
   2   8   4  365.97   18.92
   4  12   2   19.62    3.15
   4 -12   2    7.73    3.48
   4 -12   2   16.03    3.13
  -4 -12  -2   17.69    2.92
   6  -7  -1  245.35   12.82
  -6   7   1  249.97   12.64
  -6   7   1  261.92   12.88
  -6  -7   1  269.80   13.48
   6   7  -1  260.39   13.52
   3  14   2 1204.81   58.37
  -3 -14  -2 1232.04   58.48
   3 -14   2 1209.97   58.79
  -2 -13   3  933.05   44.33
   2  13  -3  872.23   44.30
   1  16   2   78.70    5.29
  -1 -16  -2   83.17    5.34
   6   0   2 1865.53   93.48
   6   0   2 2193.79   93.75
  -6   0  -2 1784.71   93.44
  -6   0  -2 2048.88   93.56
   0 -14   3    9.22    4.19
   0 -14  -3   11.49    1.86
   0  14   3   10.01    2.01
   3  16   0   22.20    4.03
  -3 -16   0   29.74    3.91
  -5   3  -3  294.35   13.53
   5   3   3  268.39   13.39
   5   3   3  307.56   13.48
  -5   9  -2  311.74   15.36
   5  -9   2  314.34   15.33
   5   9   2  314.02   15.32
  -5  -9  -2  315.52   15.34
   6   1   2  190.31   11.03
  -6   1  -2  207.82   11.04
   6   1   2  164.42   11.02
  -6   1  -2  226.88   11.16
   6  -1   2  204.84   11.06
   6  -1   2  238.71   11.38
   0  10   4  430.09   20.96
   0  10   4  418.70   20.51
   0 -10   4  434.66   21.67
   5  -5  -3  163.42    9.50
  -5  -5   3  197.77   10.10
   5   5  -3  189.46   10.23
  -5   5   3  187.56    9.19
   5   5  -3  207.24   10.70
  -6   8   0  686.97   32.98
   6  -8   0  685.48   33.07
   6   8   0  649.58   33.37
  -6  -8   0  701.86   33.46
   4 -14  -1 1416.57   67.45
   5 -12   0   88.35    5.40
   5 -12   0   90.39    5.79
   6  -4  -2 5580.67  261.98
  -6   4   2 5547.05  261.86
  -6  -4   2 5405.71  262.15
   6   4  -2 5622.99  262.41
   0 -18   0   13.26    3.66
   0  18   0   16.56    5.06
  -6   2  -2   60.70    4.83
  -6   2  -2   63.52    4.79
   6  -2   2   55.43    4.61
   6   2   2   54.27    4.89
   6  -7   1  292.18   15.65
   6   7   1  308.07   15.83
  -6   7  -1  323.09   15.69
   2  13   3 1255.50   59.85
  -2 -13  -3 1246.26   59.87
   1 -14  -3  436.56   20.97
  -1 -10   4  304.22   15.51
  -1  10   4  289.99   14.46
  -1  10   4  287.47   13.93
   4   9   3   68.80    5.02
   4   9   3   64.94    4.69
  -4   9  -3   59.66    5.12
   4  -9   3   57.96    4.95
  -4  -9  -3   67.07    4.67
   4  14   1   23.18    3.39
  -4 -14  -1   20.78    3.63
   4 -14   1   16.59    3.81
  -2  -9   4   32.21    4.60
  -2   9   4   29.62    2.45
   5   4   3 1433.71   66.74
  -5   4  -3 1353.90   66.78
  -5  -4  -3 1378.64   66.67
   3   6   4  338.46   16.77
  -3   6  -4  322.21   17.06
   3   6   4  333.54   17.06
   3  -6   4  321.57   16.99
  -3  -6  -4  340.25   16.79
   4   0  -4 2921.75  136.58
  -4   0   4 2813.90  136.96
  -3 -12   3  525.08   25.23
  -3  12   3  474.38   24.18
   3  12  -3  520.64   25.36
  -3  -7   4  155.73    9.28
  -6   3  -2  322.66   15.89
  -6   3  -2  329.34   15.92
   6  -3   2  273.40   15.74
   6   3   2  312.49   16.00
  -4  -1   4  767.42   35.50
  -4   1   4  742.93   35.26
   4  -1  -4  724.73   34.83
  -1 -14  -3  342.84   16.63
   1  14   3  326.29   16.53
  -5 -10   2  198.88   10.40
   5  10  -2  190.63   10.70
  -5  10   2  175.43    9.04
   5 -10  -2  186.39    9.13
   1 -10   4  121.33    7.94
   1  10   4  112.93    7.19
  -1 -10  -4  129.82    6.86
   1  10   4  131.50    6.81
   2 -17  -1  488.40   21.18
   2  17  -1  450.48   22.57
  -2  17   1  474.98   21.80
  -1 -18   0 1342.03   66.14
  -1  18   0 1367.89   66.55
   1 -18   0 1404.58   66.04
  -4   2   4  450.57   22.00
  -4  -2   4  464.56   22.46
  -5  -6   3  520.23   25.08
  -5   6   3  528.93   24.18
   5  -6  -3  453.21   24.34
   5   6  -3  519.57   25.20
   5   6  -3  524.70   25.63
   2  17   1   73.82    5.49
  -2 -17  -1   76.82    5.70
   6  -5  -2   57.15    3.19
   6   5  -2   60.53    5.06
  -6   5   2   53.69    3.75
   6  -5  -2   59.63    4.14
  -6  -5   2   58.15    4.59
  -3  16   1  367.37   18.09
   3 -16  -1  384.26   17.72
  -4 -10   3 1071.34   44.01
   4  10  -3 1084.04   44.30
  -6  -8   1   65.61    4.93
   6   8  -1   62.04    5.06
   6  -8  -1   60.06    3.99
   6  -8  -1   69.34    4.13
  -6   8   1   57.77    3.82
   5  12  -1  288.03   15.75
   5 -12  -1  299.35   14.69
   2   9   4  398.86   20.37
   2   9   4  410.14   20.06
  -2  -9  -4  405.78   20.05
   4 -13  -2  164.68    8.00
  -4 -13   2  147.51    9.70
   4  13  -2  157.37    9.90
  -3 -16  -1  780.22   37.45
   3  16   1  769.47   37.34
   3 -16   1  739.72   37.59
   6  -4   2 1379.78   68.99
  -6   4  -2 1445.27   69.04
   6   4   2 1500.40   69.17
   5   5   3    2.68    2.68
  -5   5  -3    4.86    3.22
  -5  -5  -3    1.23    2.65
   5  -5   3    3.43    2.90
  -4  -3   4 1031.05   49.69
  -4   3   4 1032.97   49.10
   3  12   3  383.21   18.31
   3  12   3  369.46   17.89
  -3 -12  -3  384.23   18.01
   0 -18   1 3126.88  144.30
   0 -18  -1 2966.06  143.88
   0  18  -1 3006.83  144.71
  -2 -16   2  394.75   21.97
   2 -16  -2  426.98   20.99
   2  16  -2  450.94   22.87
  -2  16   2  464.46   21.94
   6  -8   1   87.28    5.60
   6   8   1   93.03    5.99
  -6   8  -1   85.26    5.57
   6  -9   0   78.75    5.00
   6   9   0   79.83    5.62
  -6   9   0   91.46    5.11
  -4 -15   0  799.34   48.82
   4  15   0 1346.58   49.56
   5 -12   1   30.83    3.25
   5 -12   1   24.75    3.49
   5  12   1   28.57    3.46
  -5 -10  -2 1043.80   50.34
   5  10   2  984.17   50.35
   5 -10   2 1065.68   50.35
   5  10   2 1053.50   50.37
  -5  10  -2 1058.04   50.38
  -3   7  -4  679.66   33.21
  -3  -7  -4  688.86   32.85
   3  -7   4  588.34   32.96
   3   7   4  685.80   33.10
   3   7   4  726.70   32.93
  -3  15   2  195.86   10.96
   3 -15  -2  205.05   10.16
   3  15  -2  200.63   12.31
   2  16   2    7.08    2.66
  -2 -16  -2    8.20    2.85
   0  11   4 1881.87   92.35
   0  11   4 1978.00   91.95
   0 -11   4 1913.66   93.02
  -4 -13  -2 2103.20  101.50
   4 -13   2 2143.29  101.73
   4  13   2 2135.27  101.44
  -3  -8   4  212.56   11.94
  -6   6   2 4774.03  221.40
  -6  -6   2 4810.15  221.88
   6  -6  -2 4506.91  221.05
   6  -6  -2 4790.71  221.49
   6   6  -2 4965.07  222.14
  -4  -4   4  756.57   35.49
  -4   4   4  720.59   34.66
   0 -17   2   13.07    3.70
   0 -17  -2   25.68    2.91
   4   0   4  238.26   13.10
  -4   0  -4  266.79   13.46
   1 -18  -1  654.18   33.21
  -1  18   1  645.17   33.84
  -6   5  -2   32.09    3.66
   6  -5   2   29.91    3.61
   6   5   2   25.68    3.67
   4   1   4  213.74   11.52
  -4  -1  -4  212.20   11.48
  -4   1  -4  206.92   11.46
   4   1   4  208.87   11.21
   4  -1   4  201.48   11.32
   4  10   3   51.08    4.02
   4  10   3   49.42    4.55
  -4 -10  -3   51.39    4.30
   4 -10   3   47.34    4.50
  -4  10  -3   54.21    4.83
  -5  -7   3  482.26   22.21
   5   7  -3  434.83   22.21
   5   7  -3  483.65   22.77
   5  -7  -3  419.66   21.18
  -1 -18  -1 3938.41  195.78
  -1  18  -1 4145.57  196.42
   1 -18   1 4348.44  196.10
   0   0  -5    2.65    2.47
   0   0   5    1.64    2.22
  -2 -10   4   12.45    4.31
  -2  10   4   13.77    1.97
  -2 -14   3  210.89   11.96
   2  14  -3  204.54   12.26
   0   1  -5 3656.37  173.10
   0  -1  -5 3671.78  173.12
   0   1   5 3625.69  172.89
  -1 -11   4 4886.13  222.37
  -1  11   4 4565.86  220.99
  -1  11   4 4952.01  221.52
  -5  -6  -3   70.88    5.01
   5  -6   3   70.33    5.30
  -5   6  -3   68.33    5.46
   5   6   3   70.72    5.09
   3 -15   2  797.37   41.70
   3  15   2  866.19   41.27
  -3 -15  -2  877.15   41.41
  -4  -2  -4 3313.83  152.91
   4   2   4 3208.48  152.92
  -4   2  -4 3182.74  152.87
   4   2   4 3234.06  152.72
   4  -2   4 3136.65  152.75
   5 -13   0    3.44    3.15
   5 -13   0    8.51    2.46
   0 -15  -3   78.90    4.52
   0  15   3   72.49    4.62
   0   2  -5   46.47    4.09
   0  -2  -5   57.78    4.09
   0   2   5   55.02    3.76
   1   0  -5   -1.03    2.19
   6  -9  -1  315.10   16.08
   6   9  -1  335.47   16.96
  -6  -9   1  335.54   16.87
   6  -9  -1  317.84   16.14
  -6   9   1  328.93   15.99
  -1 -17   2   24.05    4.29
   1 -17  -2   12.51    2.56
   1  17  -2   14.44    5.26
   5 -11  -2    9.50    1.52
   5  11  -2   12.44    3.98
  -5  11   2   12.17    1.65
  -5 -11   2   12.59    3.58
   1  -1  -5  698.47   33.62
   1   1  -5  690.19   33.66
   1  11   4 2652.93  128.14
   1  11   4 2696.84  127.78
   1 -11   4 2666.51  128.66
  -1 -11  -4 2734.01  127.82
   4 -15  -1  407.85   19.39
  -4 -15   1  365.87   20.34
   7   0   0  695.61   33.37
   7   0   0  683.21   33.48
  -7   0   0  676.64   33.45
   2  14   3   56.42    4.04
  -2 -14  -3   60.76    4.19
  -1 -17  -2  178.31    9.22
   1  17   2  156.04    9.12
  -2 -18   0  802.04   40.27
  -2  18   0  808.33   40.45
   2 -18   0  845.92   40.02
   7  -1   0  773.71   38.74
   7  -1   0  825.22   38.71
   7   1   0  787.86   38.81
  -7  -1   0  782.17   38.80
   7   1   0  810.55   38.69
  -7   1   0  807.14   38.79
  -4  -5   4  327.90   16.31
  -4   5   4  316.40   15.23
   4  -3   4 1296.80   62.80
   4   3   4 1297.80   62.92
   4   3   4 1320.21   62.71
  -4  -3  -4 1317.89   62.69
  -4  -3  -4 1328.64   62.91
  -4   3  -4 1263.69   62.87
  -3  13   3 1370.28   66.51
   3  13  -3 1415.21   67.64
  -3 -13   3 1422.59   67.44
   3  17   0   23.05    4.29
  -3 -17   0   23.85    3.62
   2 -10   4  218.56   11.97
  -2 -10  -4  211.75   11.04
   2  10   4  216.79   11.01
   2  10   4  200.42   11.36
  -4 -11   3  154.60    9.34
   4  11  -3  155.59    9.76
   1  -2  -5  193.95   10.33
   1   2  -5  198.92   10.45
  -1   2   5  201.79   10.13
   0  -3  -5 4957.04  231.69
   0   3  -5 4765.05  231.76
   0   3   5 4933.39  231.47
   1 -15  -3  362.11   17.52
   1   0   5    2.36    2.30
  -1   0  -5    0.08    2.59
   4  15   1   23.13    3.44
  -4 -15  -1   24.22    3.69
  -3  -8  -4   13.39    2.81
  -3   8  -4    9.92    3.36
   3  -8   4    7.79    3.22
   3   8   4    6.92    3.22
   3   8   4    5.48    2.42
   6  -6   2   98.95    6.19
  -6   6  -2   88.24    6.19
   6   6   2   97.49    6.40
  -6  -6  -2   96.74    6.23
  -7   2   0 5175.68  242.17
   7   2   0 4992.06  242.24
   7  -2   0 4993.00  242.16
  -7  -2   0 5086.98  242.21
   7   2   0 5151.03  242.11
   7  -2   0 5250.86  242.08
  -1  -1  -5  426.78   21.27
   1   1   5  425.25   21.04
  -1   1  -5  425.38   21.31
   1  -1   5  423.35   21.13
   6  -9   1  548.02   26.82
   6   9   1  535.87   26.98
  -6   9  -1  546.94   26.79
  -6   7   2   42.23    2.93
  -6  -7   2   37.61    4.02
   6  -7  -2   36.48    3.15
   6   7  -2   38.79    4.52
   1  15   3  261.97   13.47
  -1 -15  -3  272.11   13.53
  -6  10   0  589.83   29.17
   6 -10   0  610.56   29.24
   6  10   0  595.85   29.63
   1  -3  -5   49.59    3.60
  -1   3   5   46.35    3.14
  -1  -3   5   49.01    4.18
   1   3  -5   45.16    3.75
   1  -2   5  894.38   44.35
  -1  -2  -5  926.86   44.49
   1   2   5  932.85   44.22
  -1   2  -5  919.17   44.51
   5  13  -1   11.23    3.84
   5 -13  -1   17.93    2.13
   4  -4   4 3196.64  151.34
  -4   4  -4 2911.38  151.35
   4   4   4 3258.97  151.51
   4   4   4 3296.66  151.30
  -4  -4  -4 3247.17  151.25
  -5  -8   3 1496.73   69.99
   5   8  -3 1409.68   70.08
   5   7   3   86.08    5.74
   5  -7   3   83.58    5.76
  -5  -7  -3   79.85    5.46
  -5   7  -3   80.63    5.85
  -3  -9   4   59.74    5.34
   0  19   0   -3.06    4.57
   0 -19   0    5.54    3.54
   5 -11   2   65.63    5.44
  -5  11  -2   66.14    5.23
   5  11   2   69.74    5.59
   5  11   2   84.75    5.47
  -5 -11  -2   73.32    5.38
  -7   3   0  338.07   16.76
   7   3   0  311.69   16.86
  -7  -3   0  326.08   16.81
   7   3   0  345.92   16.77
   7  -3   0  323.03   16.73
   0   4  -5  489.55   26.14
   0   4   5  553.48   25.75
   0  -4  -5  532.69   25.99
   4 -14  -2  235.55   11.29
   4 -14  -2  237.63   11.49
  -7   0   1   -0.30    2.31
   7   0  -1    2.62    2.19
   7   0  -1    1.39    2.37
  -3 -13  -3   17.36    2.99
   3 -13   3   20.27    4.30
   3  13   3   22.33    2.92
   3  13   3   22.51    3.60
   7   1  -1  211.01   10.74
   7  -1  -1  206.90   10.67
   7   1  -1  205.80   11.10
  -7  -1   1  201.29   10.94
   7  -1  -1  211.75   11.04
  -7   1   1  202.03   10.92
  -4  -6   4   56.91    4.77
  -1   3  -5 1288.25   65.07
   1  -3   5 1355.30   64.98
   1   3   5 1418.10   64.80
  -1  -3  -5 1338.14   65.05
   5 -13   1    8.58    3.22
   5 -13   1   10.63    2.73
   5  13   1   13.73    3.18
  -5 -13  -1   12.00    3.27
   0  12   4 5998.02  281.90
   0 -12  -4 5889.78  281.92
   0 -12   4 6016.16  283.05
   0  12   4 6018.78  282.35
  -2  18   1  825.45   42.84
  -2 -18   1  851.21   43.02
   2 -18  -1  925.71   42.39
   3 -17  -1    1.20    2.50
  -3 -17   1   -0.86    3.67
  -3  17   1   -0.41    3.56
   7  -2  -1 1080.56   51.64
   7   2  -1 1082.63   51.78
   7   2  -1 1052.12   51.41
   7  -2  -1 1084.64   51.31
  -7  -2   1 1082.15   51.65
  -7   2   1 1054.92   51.53
  -1  -4   5   24.97    3.67
   1  -4  -5   32.11    2.93
  -1   4   5   30.24    2.27
   1   4  -5   26.79    3.25
   4 -11   3    7.46    3.31
   4  11   3    6.95    2.72
   4  11   3    4.80    3.22
  -4 -11  -3   10.69    2.94
  -2  11   4  443.94   21.39
  -2 -11   4  427.21   22.65
   2  18   1  895.24   42.59
  -2 -18  -1  850.15   42.54
  -7   4   0 3176.08  155.04
  -7   4   0 3484.89  155.36
   7   4   0 3366.60  155.32
   7  -4   0 3241.78  155.29
  -7  -4   0 3121.91  155.40
   7   4   0 3260.91  155.47
  -1 -19   0  289.18   15.29
   1 -19   0  299.96   15.17
  -1  19   0  267.32   15.77
  -3 -17  -1 1263.42   61.28
   3  17   1 1274.01   61.18
   6   7   2  569.90   27.76
   6   7   2  510.01   27.52
  -6  -7  -2  555.01   27.68
   6  -7   2  582.44   27.64
  -6   7  -2  574.58   27.62
   4   5   4   58.87    5.04
  -4  -5  -4   61.00    4.67
   4  -5   4   58.54    5.07
   4   5   4   59.63    4.66
  -2   0   5   -0.96    2.42
   2   0  -5    1.25    1.97
  -7   0  -1   10.31    3.33
   7   0   1    7.61    3.10
   7   0   1   10.87    3.26
   6 -10  -1  186.26    9.92
   6  10  -1  196.87   10.67
  -6  10   1  183.01    9.70
  -6 -10   1  201.91   10.71
   6 -10  -1  189.16    9.81
   4  14   2  279.29   14.80
   4 -14   2  290.03   15.27
  -4 -14  -2  284.99   14.92
  -2  -1   5  189.77   10.44
   2   1  -5  196.04   10.26
   2  -1  -5  205.58   10.16
  -1 -12   4  942.29   43.11
  -1  12   4  934.24   42.08
  -1  12   4  845.44   41.48
   7   1   1 2694.93  123.07
   7  -1   1 2650.53  123.06
   7  -1   1 2471.90  123.00
  -7   1  -1 2545.29  123.03
  -7  -1  -1 2603.51  123.05
   7   1   1 2541.10  123.04
   0   5   5 5084.42  237.90
   0   5  -5 4941.29  238.31
   4  16   0  158.66    9.23
  -4 -16   0  148.21    9.29
   2 -17  -2 5815.83  296.81
  -2  17   2 6625.81  297.62
   2  17  -2 6759.71  298.45
  -2 -17   2 6806.05  297.97
  -7  -3   1 1903.33   92.32
  -7   3   1 1972.30   92.18
   7  -3  -1 1924.61   92.24
   7   3  -1 1955.18   92.46
   7   3  -1 1919.04   92.11
  -1   4  -5    1.71    2.73
  -1  -4  -5    3.24    2.49
   1   4   5    1.78    2.13
   6   8  -2 3659.20  172.60
  -6  -8   2 3658.57  172.38
   6  -8  -2 3598.80  171.72
   3 -16  -2 2223.51  103.73
   3  16  -2 2415.96  105.52
  -3  -9  -4  102.89    6.28
  -3   9  -4  105.11    6.95
   3   9   4  111.52    6.41
   3   9   4   97.17    6.71
   2   2  -5  967.87   46.73
  -2  -2   5  973.82   46.93
   2  -2  -5  977.76   46.59
   7  -2   1  358.93   18.26
   7   2   1  374.52   18.32
   7   2   1  353.52   18.31
   7  -2   1  360.88   18.26
  -7   2  -1  360.76   18.27
  -7  -2  -1  362.18   18.26
  -7   2  -1  343.26   18.04
   5  12  -2 2086.01   98.58
  -5 -12   2 2020.55   98.32
   5 -12  -2 2053.41   97.22
   6   0  -3    1.96    1.32
   6   0  -3    3.64    1.09
   6   0  -3    4.59    3.07
  -6   0   3    3.39    2.12
   1  12   4  166.75    8.80
  -1 -12  -4  166.49    8.85
   1  12   4  170.44    9.34
   1 -12   4  181.34   10.15
   0 -19  -1   54.25    4.74
   0  19  -1   57.81    6.50
   0 -19   1   56.76    5.34
   6   1  -3 1403.64   68.15
  -6  -1   3 1451.02   68.66
  -6   1   3 1373.63   68.53
   6  -1  -3 1454.72   69.02
   6   1  -3 1435.82   69.14
   6   1  -3 1531.94   68.38
   2 -11   4  808.56   39.06
   2  11   4  782.84   38.21
   2  11   4  784.48   38.57
  -2 -11  -4  796.13   38.25
   2  17   2  349.79   17.87
   2 -17   2  358.44   18.72
  -2 -17  -2  352.44   18.00
   2  15  -3   58.55    6.04
   2 -15  -3   54.36    2.79
   1   5  -5  237.64   12.63
  -1  -5   5  244.89   13.09
  -1   5   5  245.51   12.08
   6  10   1  427.87   21.12
  -6  10  -1  427.62   20.85
  -6 -10  -1  375.93   21.01
   6 -10   1  428.91   20.87
   5  14   0   49.78    4.80
   5 -14   0   48.82    4.75
  -5 -14   0   54.07    5.11
   5 -14   0   57.13    4.07
  -5   8  -3  383.80   19.79
  -5  -8  -3  384.06   19.67
   5  -8   3  382.73   19.74
   5   8   3  401.47   19.70
   7   5   0  338.44   17.33
  -7   5   0  347.28   17.03
   7   5   0  334.05   17.47
  -7  -5   0  333.30   17.46
   7  -5   0  332.52   17.24
  -7   5   0  356.54   17.30
  -4  -7   4  734.20   36.02
  -4 -12   3    5.38    3.48
   4  12  -3    9.65    4.41
  -5  -9   3  393.58   19.52
   5   9  -3  363.88   19.81
  -6  -2   3 1238.83   58.99
   6   2  -3 1265.56   58.85
   6  -2  -3 1260.76   59.22
  -6   2   3 1231.49   58.78
   6   2  -3 1179.34   58.49
   6   2  -3 1314.98   59.59
  -7   4   1  430.15   20.75
   7  -4  -1  408.67   20.73
  -7  -4   1  425.43   20.98
   7   4  -1  406.31   20.67
   7   4  -1  422.52   21.09
  -2   3   5  209.02   10.28
  -2  -3   5  216.90   11.06
   2   3  -5  194.83   10.61
   2  -3  -5  199.63   10.44
   7   3   1 1185.43   58.32
  -7   3  -1 1274.70   58.39
  -7   3  -1 1196.62   58.11
  -7  -3  -1 1228.53   58.35
   7   3   1 1245.12   58.33
   7  -3   1 1140.55   58.24
   3  16   2  369.26   18.60
   3 -16   2  351.79   19.28
  -3 -16  -2  376.22   18.77
   0 -18   2  182.10   10.54
   0 -18  -2  173.27    9.53
   2   0   5    1.69    2.50
  -2   0  -5    0.66    2.90
  -6  11   0  605.99   29.01
   6 -11   0  588.00   29.14
   6 -11   0  585.90   29.00
  -3  10   4   61.40    3.48
  -3 -10   4   59.83    5.50
   4   6   4 2618.76  124.50
   4   6   4 2718.60  124.32
   4  -6   4 2483.95  124.42
  -4  -6  -4 2610.23  124.28
   1   5   5   43.67    4.27
  -1   5  -5   47.90    4.41
   1   5   5   57.22    3.70
   0  16   3    6.28    2.31
   0 -16  -3    4.51    1.96
   2   1   5  513.24   24.77
  -2   1  -5  478.10   25.00
  -2  -1  -5  506.51   25.03
   2  -1   5  504.48   24.82
   3  14  -3  151.19    9.99
  -3  14   3  144.52    8.49
  -3 -14   3  173.10    9.68
   2  15   3   33.36    3.26
  -2 -15  -3   36.28    3.52
  -1 -19   1 2951.17  138.14
   1 -19  -1 2825.17  137.65
  -1  19   1 2942.80  138.30
   0   6   5 1526.10   71.17
   0   6  -5 1409.44   71.67
   0   6   5 1477.79   71.43
   0  -6   5 1556.43   71.92
  -1 -19  -1  293.62   16.32
   1 -19   1  323.08   16.56
  -1  19  -1  327.36   17.18
  -4 -16   1  209.87   12.55
   4 -16  -1  232.56   11.49
  -6   3   3  643.10   32.17
   6   3  -3  712.40   32.55
   6  -3  -3  662.22   32.60
   6   3  -3  705.94   33.21
  -6  -3   3  652.64   32.54
  -2   2  -5 1003.35   49.53
  -2  -2  -5  993.58   49.51
   2   2   5 1058.76   49.28
   2  -2   5 1024.66   49.37
  -5 -12  -2  215.80   10.66
   5  12   2  228.49   10.70
   6  -8   2   49.91    4.69
  -6   8  -2   43.82    4.61
   6   8   2   68.50    5.06
  -6  -8  -2   66.69    5.14
   6   8   2   68.80    5.25
  -2  -4   5  598.60   29.20
   2   4  -5  562.23   28.85
  -2   4   5  606.39   28.45
   7   4   1   12.83    3.16
   7  -4   1    4.99    2.85
   7   4   1   14.16    3.13
  -7  -4  -1   10.19    3.21
  -7   4  -1    7.32    2.88
  -7   4  -1    7.92    2.94
   1  18  -2 2030.22   93.87
   1 -18  -2 1834.81   92.42
  -1 -18   2 2126.03   93.51
   1  16  -3   50.56    5.62
   1 -16  -3    8.77    1.72
  -1  -6   5  380.15   20.64
  -1   6   5  416.23   19.73
  -4 -16  -1   75.63    5.91
   4 -16   1   79.29    6.27
   4  16   1   80.93    5.77
   5 -14  -1  222.74   11.32
   7  -5  -1   26.83    3.13
  -7  -5   1   27.38    3.47
  -7   5   1   27.70    3.08
   7   5  -1   35.30    3.27
   7   5  -1   30.28    3.78
  -1 -18  -2  139.08    8.33
   1  18   2  151.28    8.32
   7  -6   0 2297.81  111.99
  -7   6   0 2310.79  111.78
   7   6   0 2350.90  112.27
  -7   6   0 2471.32  112.05
  -7  -6   0 2375.77  112.24
   7   6   0 2327.14  112.07
  -2   3  -5  231.69   12.41
  -2  -3  -5  225.66   12.40
   2   3   5  237.26   12.12
   2  -3   5  227.44   12.31
  -3 -18   0  268.13   15.11
   3  18   0  298.05   15.29
  -6   9   2  673.00   33.22
   6   9  -2  728.26   34.69
   6  -9  -2  736.21   33.64
  -6  -9   2  734.08   34.45
   1  16   3  208.88   11.32
  -1 -16  -3  231.63   11.41
  -4 -12  -3  126.32    7.61
   4 -12   3  129.73    7.85
   4  12   3  137.19    7.64
   4  12   3  120.42    7.90
   4 -12   3  120.07    8.08
   3  14   3  389.57   19.83
   3  14   3  392.68   20.24
  -3 -14  -3  397.35   19.95
   3 -14   3  412.70   20.71
  -2 -19   0  148.56    9.51
  -2  19   0  155.82    9.90
   2 -19   0  162.33    9.09
  -2 -12   4  216.89   11.80
  -2  12   4  194.88   10.22
   6  -4  -3 1950.25   98.76
  -6   4   3 2089.16   98.47
   6   4  -3 2119.40   98.97
   6   4  -3 2224.46   99.54
  -6  -4   3 2064.95   98.93
   0 -13  -4  170.87    8.62
   0  13   4  166.04    9.15
   0  13   4  166.01    8.58
   0 -13   4  178.35   10.33
   6 -11  -1   10.70    2.76
  -6  11   1   14.20    2.31
   6 -11  -1   15.52    2.37
  -6 -11   1   13.31    3.71
   6  11  -1   18.74    3.88
  -5   0   4 6497.80  307.16
   4 -15  -2  654.16   31.36
   4 -15  -2  643.23   31.20
   4  15  -2  714.33   33.34
   1   6   5  297.67   15.14
  -1   6  -5  275.46   15.23
   1   6   5  301.87   14.79
  -5   1   4  157.62    8.42
  -5  -1   4  166.90    8.63
   5 -14   1  240.16   12.72
  -5 -14  -1  237.39   13.06
   5 -14   1  234.81   13.03
   5  14   1  251.49   12.99
  -3 -10  -4 1927.43   91.84
   3  10   4 1957.80   91.83
   3  10   4 1879.15   92.09
  -4  -8   4   12.96    3.30
   6   0   3   42.45    4.78
  -6   0  -3   24.59    4.37
  -5  -9  -3   24.90    3.53
  -5   9  -3   15.68    3.58
   5   9   3   25.06    3.45
   5  -9   3   17.52    3.43
  -6  -1  -3 4985.50  248.94
  -6   1  -3 5330.58  249.07
   6   1   3 5380.44  249.24
  -6  -1  -3 5356.12  249.09
   4   7   4   33.56    3.75
  -4  -7  -4   30.33    3.79
   4   7   4   35.16    4.19
  -2   5   5  182.80    8.71
  -2  -5   5  168.11    9.83
  -7  -5  -1 1664.84   81.14
   7   5   1 1714.61   81.19
  -7   5  -1 1657.92   80.89
  -7   5  -1 1750.49   81.12
   7  -5   1 1652.73   81.04
   7   5   1 1727.14   81.13
   0  -7   5 1381.27   66.00
   0   7   5 1323.82   65.49
   0   7   5 1393.05   65.18
  -5  -2   4 2405.22  115.90
  -5   2   4 2458.81  115.55
  -1  13   4  231.25   11.46
  -1  13   4  217.72   10.78
  -2   4  -5   37.70    4.27
  -2  -4  -5   34.56    3.71
   2  -4   5   35.91    3.99
   2   4   5   26.48    3.90
   2   4   5   29.14    3.26
   6   2   3   12.79    3.55
  -6   2  -3   12.25    3.54
  -6  -2  -3   14.99    3.41
   5  10  -3 2159.12  103.95
  -5 -10   3 2174.96  103.79
   6 -11   1   56.70    4.43
  -6 -11  -1   54.97    5.03
   6  11   1   62.79    5.17
  -6  11  -1   54.66    4.53
   2 -12   4   53.55    5.22
   2  12   4   53.50    3.85
  -2 -12  -4   46.70    3.88
   2  12   4   48.31    4.38
   7  -6  -1  292.35   14.68
  -7   6   1  302.46   14.61
   7   6  -1  275.23   15.09
  -7  -6   1  277.95   14.92
   7   6  -1  282.20   14.65
  -5 -13   2   45.36    4.97
   5  13  -2   49.34    5.03
   5 -13  -2   40.95    2.73
  -6  -5   3   16.53    2.93
   6   5  -3   11.91    4.00
   6   5  -3    7.98    3.36
   6  -5  -3    9.87    2.65
  -6   5   3    9.49    1.76
   4 -15   2 3955.36  185.87
   4  15   2 3810.04  185.48
  -4 -15  -2 3973.46  185.64
  -1   7   5 2195.63  102.86
  -1  -7   5 2098.72  103.76
  -1 -13  -4  903.88   43.04
   1  13   4  914.01   42.99
   1 -13   4  889.97   44.06
   1  13   4  858.92   43.44
  -5   3   4  127.92    6.72
  -5  -3   4  134.99    7.48
   0  20   0  568.98   28.34
   0 -20   0  540.51   27.55
   7   0  -2  519.97   24.92
  -7   0   2  503.87   24.63
   7   0  -2  490.99   24.24
  -3 -11   4  454.24   23.48
  -3  11   4  457.32   21.99
  -3 -18   1   95.50    6.92
  -3  18   1   79.66    6.57
   3 -18  -1   98.83    5.92
  -6  -9  -2  389.12   19.71
   6   9   2  387.55   19.80
   6  -9   2  385.56   19.59
  -6   9  -2  368.75   19.61
   6   9   2  398.79   19.72
  -7   7   0  580.85   28.69
   7  -7   0  583.86   28.88
   7   7   0  597.85   29.04
   7   7   0  588.32   29.22
  -7  -7   0  596.87   29.19
  -6  -3  -3  181.11    9.76
   6  -3   3  157.61    9.59
   6   3   3  176.80   10.04
   6   3   3  167.87    9.68
  -6   3  -3  174.84    9.92
   7   1  -2   20.19    2.22
   7  -1  -2   20.39    3.17
   7   1  -2   23.06    3.27
  -7  -1   2   14.55    2.71
  -7   1   2   17.16    2.56
   7  -1  -2   19.91    2.10
   4  13  -3   74.81    6.98
  -4 -13   3   89.61    6.39
  -2 -19   1   -1.15    3.70
   2 -19  -1    0.16    2.84
  -2  19   1   -1.75    3.90
   6 -12   0   90.12    5.85
  -6  12   0   83.72    5.57
   6 -12   0   86.02    5.42
  -3   0   5    2.01    2.53
   3   0  -5    0.88    1.68
  -3   0   5   -1.41    2.67
  -3   1   5  358.28   17.75
  -3  -1   5  321.39   17.90
   3   1  -5  350.16   17.60
   3  -1  -5  390.69   17.54
  -3   1   5  359.94   17.85
  -3  -1   5  352.31   18.06
  -4 -17   0 1779.98   87.39
   4  17   0 1859.01   87.43
  -3 -18  -1  748.04   36.91
   3  18   1  748.56   36.80
   7   2  -2  661.78   30.16
   7  -2  -2  625.23   29.90
   7   2  -2  606.49   29.41
  -7  -2   2  592.37   29.79
  -7   2   2  581.62   29.60
   1   7   5   53.13    3.88
  -1   7  -5   55.39    4.72
   1   7   5   59.71    4.55
   2  -5   5   38.77    4.12
   2   5   5   46.05    3.61
   2   5   5   38.51    4.04
  -2   5  -5   37.59    4.22
  -2 -19  -1  102.73    7.16
   2  19   1  113.70    7.24
  -5 -15   0  608.85   30.19
   5 -15   0  602.01   29.53
   5  15   0  603.29   30.05
   5 -15   0  602.30   29.90
  -2  -6   5  296.00   14.40
  -2   6   5  251.98   13.29
  -2  -6   5  248.97   14.55
  -2   6   5  280.99   13.13
   7   6   1  127.40    7.49
   7   6   1  116.78    7.40
   7  -6   1  114.52    7.24
  -7  -6  -1  119.89    7.48
  -7   6  -1  117.14    7.10
   3  17  -2 2038.86   87.95
   3 -17  -2 1862.39   86.00
   2 -18  -2   24.64    3.01
  -2  18   2   36.76    4.65
  -2 -18   2   42.67    5.08
   2  18  -2   37.30    6.22
   2 -16  -3  413.07   19.80
   2  16  -3  429.93   21.99
  -5  -4   4  699.62   33.97
  -5   4   4  694.91   33.24
  -3   2   5 1547.99   74.92
  -3  -2   5 1515.60   75.39
  -3  -2   5 1592.62   75.29
   3   2  -5 1574.07   74.97
   3  -2  -5 1582.91   74.75
  -3   2   5 1619.09   75.01
  -1 -20   0  553.57   28.18
  -1  20   0  572.66   28.73
   1 -20   0  559.14   28.06
   1  20   0  572.52   28.89
   6 -10  -2  318.03   15.09
  -6  10   2  296.02   14.77
   6  10  -2  319.54   16.46
  -6 -10   2  307.22   16.14
  -6   4  -3    1.47    3.06
   6  -4   3    8.69    3.19
   6   4   3   13.13    2.99
  -6  -4  -3    7.41    3.24
   6   4   3    9.65    3.67
   4   8   4 2214.69  105.39
  -4  -8  -4 2171.53  105.15
   4   8   4 2230.09  105.21
   5  13   2  209.60   11.72
  -5 -13  -2  207.04   11.81
   5 -13   2  221.43   11.94
   5 -13   2  213.20   11.77
  -4  -9   4   36.02    4.26
   7  -3  -2  105.19    6.13
  -7   3   2   97.22    5.91
  -7  -3   2   99.33    6.25
   7   3  -2   97.02    5.68
   7   3  -2  109.52    6.70
  -3  15   3    8.46    3.10
   3  15  -3    5.30    4.81
  -3 -15   3    8.46    4.23
   0  -8   5   56.85    5.20
   0   8   5   52.77    4.01
   0   8   5   54.16    3.41
   6   6  -3   35.93    4.20
  -6   6   3   29.58    2.37
   6  -6  -3   28.20    2.96
   6   6  -3   30.68    4.52
  -6  -6   3   32.83    3.53
  -2 -18  -2  783.61   37.85
   2  18   2  766.37   37.75
   5   0   4 1347.89   64.93
   7   7  -1  100.44    6.25
   7  -7  -1   97.99    6.04
  -7  -7   1  103.73    6.64
  -7   7   1   94.19    5.61
   7   7  -1  101.88    6.79
  -7   7   1  119.69    6.17
   5  10   3   21.40    3.46
   5 -10   3   22.34    3.72
  -5 -10  -3   20.70    3.50
  -5  10  -3   19.90    3.92
  -3   3   5  104.01    5.51
  -3  -3   5   99.06    6.32
  -3  -3   5   94.36    6.45
  -3   3   5   93.94    5.53
   3   3  -5   98.13    5.62
   3 -17   2 2406.30  117.22
  -3 -17  -2 2472.42  116.81
   3  17   2 2454.67  116.68
   5  -1   4  676.78   33.50
   5   1   4  684.87   33.53
  -2 -16  -3   44.57    3.98
   2 -16   3   36.63    5.00
   2  16   3   46.19    3.69
  -3 -11  -4  312.50   16.44
   3  11   4  321.22   16.82
   3  11   4  334.89   16.44
   6 -12  -1 2021.38   96.51
   6  12  -1 2023.41   97.13
  -6 -12   1 2113.71   97.16
   6 -12  -1 2004.11   96.31
  -6  12   1 2009.99   96.27
   0 -17  -3  148.46    7.92
   0  17   3  146.07    8.02
   0 -20  -1 2658.24  130.75
   0  20  -1 2912.27  131.73
   0 -20   1 2738.97  131.11
  -1  -8   5  107.15    7.41
  -1   8   5  113.17    5.79
  -1   8   5  109.34    6.28
   7   0   2 1407.33   68.97
  -7   0  -2 1463.00   69.03
   7   0   2 1432.53   69.10
   4  13   3  388.45   19.82
  -4 -13  -3  378.82   19.52
   4  13   3  379.65   19.51
   4 -13   3  399.41   20.18
  -2  13   4  678.11   33.36
  -2 -13   4  733.19   34.72
   5   2   4  645.02   30.64
  -5  -2  -4  575.65   30.64
   5  -2   4  636.34   30.66
   7  -1   2 1239.10   61.16
   7  -1   2 1285.75   61.27
   7   1   2 1263.29   61.25
   7   1   2 1214.52   61.14
  -7   1  -2 1265.02   61.10
  -7  -1  -2 1287.90   61.23
  -7   1  -2 1325.75   61.23
   2   6   5  374.52   19.00
   2   6   5  379.52   18.66
   2  -6   5  365.70   19.03
  -2   6  -5  366.91   19.10
  -4 -17   1  785.78   40.34
   4  17  -1  809.78   40.42
   4 -17  -1  834.64   39.36
  -5  -5   4   56.23    4.53
  -5   5   4   56.85    3.15
   5 -15  -1  127.19    6.95
   7   8   0  596.78   28.88
  -7   8   0  574.31   28.49
   7  -8   0  571.05   28.66
   7   8   0  597.28   29.08
  -7  -8   0  590.57   29.06
  -7  -4   2  535.21   26.79
   7   4  -2  563.20   27.11
  -7   4   2  537.25   26.43
   7  -4  -2  565.52   26.66
   7   4  -2  525.10   26.36
   0 -19   2  471.61   22.68
   0 -19  -2  417.96   21.66
   6  -5   3  461.97   23.42
   6   5   3  475.34   23.64
   6   5   3  463.90   23.45
  -6   5  -3  470.43   23.51
  -6  -5  -3  457.83   23.42
   0  14   4  207.63   10.96
   0 -14  -4  210.69   10.40
   0 -14   4  210.16   12.17
   0  14   4  200.88   10.38
   5  11  -3   26.61    5.06
  -5 -11   3   31.04    4.28
   3   0   5    0.91    2.71
  -3   0  -5    2.20    3.16
  -2   7   5  248.13   11.72
  -2  -7   5  225.30   13.30
  -2   7   5  233.68   11.85
  -2  -7   5  252.23   13.15
   7  -7   1  514.30   26.03
   7   7   1  514.33   26.23
   7   7   1  556.20   26.28
  -7   7  -1  519.98   25.97
   7   2   2  304.19   15.66
  -7   2  -2  313.42   15.69
   7  -2   2  303.11   15.64
  -7  -2  -2  264.11   15.54
   7   2   2  305.60   15.77
  -7   2  -2  305.27   15.58
   3  15   3  125.70    7.22
   3 -15   3  113.09    8.11
  -3 -15  -3  120.99    7.20
  -3   4   5  338.67   16.10
  -3  -4   5  311.41   17.01
  -3   4   5  329.46   16.14
  -3   4   5  328.46   15.98
  -3  -1  -5  261.45   13.03
  -3   1  -5  247.61   13.02
   3   1   5  226.42   12.66
   3  -1   5  232.25   12.69
   1  17  -3  164.57   10.67
   1 -17  -3  162.18    8.33
   1  -8   5  111.46    7.41
   1   8   5  111.19    6.20
  -1   8  -5  109.77    7.11
   1   8   5  106.92    6.67
   6  12   1  678.44   33.96
   6 -12   1  712.40   33.96
  -6 -12  -1  698.02   34.10
   6 -12   1  673.34   33.75
  -6  12  -1  687.64   33.76
  -4 -17  -1    4.34    3.19
   4 -17   1    7.32    3.99
   4  17   1    1.62    3.16
  -5  -3  -4 1248.32   61.05
   5   3   4 1275.89   60.99
   5  -3   4 1271.30   61.01
  -5  -3  -4 1259.32   60.93
  -6  10  -2   25.48    3.61
  -6 -10  -2   24.35    3.64
   6  10   2   23.02    3.53
   6 -10   2   27.72    3.73
   6  10   2   26.91    3.95
   1 -20  -1  167.35    9.78
  -1  20   1  157.98   10.71
   5 -15   1  675.57   34.86
   5  15   1  702.37   34.78
  -5 -15  -1  723.64   34.98
   5 -15   1  722.38   34.63
  -1  20  -1 1691.98   82.11
  -1 -20  -1 1626.33   81.38
   1 -20   1 1786.84   81.72
  -3  -2  -5    2.39    3.03
   3  -2   5   -1.23    2.83
   3   2   5   -0.09    2.54
  -3   2  -5   -3.27    3.27
  -1 -17  -3   55.03    4.07
   1  17   3   49.91    4.03
   4 -16  -2  230.48   11.46
   4 -16  -2  225.41   11.26
   4  16  -2  239.95   13.87
  -1  14   4  108.00    6.45
  -1 -14   4  120.67    8.12
   1 -19  -2   31.61    3.24
   1  19  -2   30.73    5.81
  -1 -19   2   32.52    4.88
  -6  -7   3   55.15    4.55
   6   7  -3   53.08    5.37
   6  -7  -3   46.25    3.47
   6   7  -3   48.38    5.06
  -6   7   3   50.04    3.05
   2 -13   4    6.44    3.96
  -2 -13  -4    0.93    2.24
   2  13   4    2.96    3.02
   2  13   4    4.08    2.26
  -7   3  -2  301.04   15.40
   7   3   2  284.16   15.38
   7   3   2  297.25   15.48
   7  -3   2  303.26   15.40
  -7   3  -2  280.27   15.29
  -3 -12   4  457.15   23.36
  -3  12   4  450.95   21.84
   1  19   2  143.40    8.33
  -1 -19  -2  145.64    8.38
   7   5  -2    5.55    3.33
   7  -5  -2    1.94    2.24
  -7  -5   2    3.05    2.67
   7   5  -2    3.14    2.22
  -7   5   2    1.95    2.08
   4   9   4 2024.46   95.89
   4   9   4 1996.75   95.65
  -4  -9  -4 1987.80   95.63
  -3 -19   0 1683.15   83.71
   3  19   0 1799.73   83.79
  -5 -14   2  572.49   29.08
   5 -14  -2  572.92   27.70
   5  14  -2  606.75   29.43
   7  -8  -1   64.75    4.49
  -7  -8   1   71.01    5.33
   7   8  -1   78.18    5.57
  -7   8   1   65.34    4.18
  -1 -14  -4   21.04    2.56
   1  14   4   22.40    2.54
   1  14   4   26.98    3.44
   1 -14   4   17.13    4.52
   0   9   5 2532.23  119.91
   0  -9   5 2568.55  120.94
   0   9   5 2502.11  120.29
  -5   6   4  294.22   14.30
  -5  -6   4  336.40   15.71
   3   3   5  208.34   11.34
  -3   3  -5  213.53   11.70
   3  -3   5  204.52   11.40
  -3  -3  -5  215.55   11.58
   5  -4   4  353.63   18.80
  -5  -4  -4  374.28   18.74
   5   4   4  368.88   18.75
  -6  13   0    2.87    2.58
   6 -13   0   -0.36    3.05
   6 -13   0    3.20    2.24
  -3  -5   5   41.42    4.43
  -3   5   5   37.84    2.36
  -3   5   5   37.02    2.46
  -3   5   5   38.59    2.62
  -4 -10   4   31.16    4.45
   6   6   3   10.34    3.48
   6   6   3   13.34    3.56
  -6   6  -3   12.16    3.33
   6  -6   3   16.22    3.41
  -6  -6  -3   11.41    3.30
  -2   7  -5    8.49    3.22
   2   7   5   13.53    2.58
   2   7   5   10.72    3.12
  -2 -20   0  174.62   10.71
  -2  20   0  172.36   11.03
   2 -20   0  195.80   10.43
  -6  11   2   57.32    3.41
   6  11  -2   58.07    5.69
  -6 -11   2   60.28    5.29
   6 -11  -2   59.71    3.68
  -4 -14   3  410.89   21.78
   4  14  -3  434.55   22.31
   4 -16   2  214.04   12.33
   4  16   2  214.03   11.80
  -4 -16  -2  220.28   11.98
   7  -4   2  735.37   37.40
  -7   4  -2  816.10   37.50
   7   4   2  760.30   37.50
  -7   4  -2  747.08   37.35
  -1  -9   5    0.83    3.88
  -1   9   5    0.87    1.14
  -1   9   5    1.46    2.05
   5  11   3  499.45   24.78
  -5 -11  -3  497.74   24.80
  -5  11  -3  487.82   24.94
   5 -11   3  492.96   24.94
  -7   9   0  340.19   17.77
   7  -9   0  357.10   17.95
   7   9   0  364.46   18.26
   7   9   0  361.55   18.46
  -7  -9   0  360.86   18.49
  -2  -8   5  629.13   29.04
  -2  -8   5  662.97   28.83
  -2   8   5  575.43   27.16
  -2   8   5  551.74   27.21
   7  -8   1  666.49   33.48
   7   8   1  659.17   33.67
   7   8   1  712.68   33.73
  -7   8  -1  695.42   33.42
   3   4   5  353.92   17.61
  -3   4  -5  335.29   17.91
  -3  -4  -5  345.58   17.87
   3   4   5  347.14   17.94
   3  -4   5  346.29   17.81
  -5 -16   0  203.29   11.69
   5 -16   0  206.94   10.89
   5 -16   0  209.43   11.57
   5  16   0  199.14   11.55
   5 -14   2  386.56   19.31
   5  14   2  369.27   18.91
  -5 -14  -2  367.53   18.99
   5 -14   2  351.94   18.90
  -3 -12  -4  750.90   37.61
   3  12   4  765.27   37.97
   3  12   4  801.38   37.61
   5   5   4  187.25   11.55
  -5  -5  -4  212.64   11.39
   5   5   4  218.63   11.46
   7   6  -2  436.46   21.21
  -7  -6   2  421.88   20.87
   7  -6  -2  383.45   19.89
  -7   6   2  440.08   20.36
   7  -6  -2  433.91   20.48
   1   9   5 1205.05   60.94
   1  -9   5 1270.08   61.50
   1   9   5 1310.70   60.61
  -3  19   1 1203.84   62.53
   3 -19  -1 1364.47   62.18
  -3 -19   1 1292.15   62.88
  -6  -8   3   12.85    3.41
   6   8  -3   15.68    4.51
   6   8  -3   13.40    4.10
   6  -8  -3   13.22    2.11
  -6 -13   1  375.16   18.94
  -6  13   1  351.88   17.88
   6  13  -1  369.10   18.88
   6 -13  -1  361.73   18.23
   6 -13  -1  357.80   17.89
  -3   6   5  316.82   14.89
  -3   6   5  308.75   14.89
  -3  -6   5  283.29   16.38
   4  18   0  250.72   13.39
  -4 -18   0  226.42   13.29
   2  17  -3    7.95    5.00
   2 -17  -3    4.36    1.19
   7  -5   2   39.29    4.24
   7   5   2   42.43    4.50
  -7   5  -2   38.74    4.14
  -5  -7   4   37.51    4.00
  -5 -12   3 2222.90  106.34
   5  12  -3 2214.27  106.63
  -3 -16   3   49.56    5.40
  -3  16   3   47.08    4.36
   3  16  -3   54.64    6.29
  -3  18   2  259.19   14.21
   3 -18  -2  267.44   13.38
   3  18  -2  284.60   15.68
  -3 -18   2  262.30   14.78
   0 -21   0   -2.08    3.68
   0  21   0    1.61    4.86
  -3 -19  -1 1562.68   77.47
   3  19   1 1654.50   77.44
  -6  11  -2  127.95    8.39
  -6 -11  -2  141.96    8.46
   6  11   2  141.19    8.47
   6 -11   2  139.22    8.40
   6  11   2  151.06    8.71
   6  -7   3  581.28   29.59
  -6  -7  -3  586.27   29.56
  -6   7  -3  589.55   29.66
   6   7   3  604.21   29.76
   6   7   3  618.73   29.65
   4  14   3  489.06   24.14
  -4 -14  -3  469.88   24.19
   4  14   3  478.54   24.44
   4 -14   3  498.82   24.77
  -2 -20   1  825.45   41.07
   2 -20  -1  857.97   40.46
  -2  20   1  799.43   41.04
  -2  14   4    5.01    2.20
  -2 -14   4    5.59    4.26
   3  -5   5   68.01    5.32
   3   5   5   71.28    5.51
  -3   5  -5   74.64    5.51
   3   5   5   66.75    4.88
  -2 -19   2 1773.21   80.60
  -2  19   2 1746.22   80.31
   2  19  -2 1735.16   81.21
   2 -19  -2 1567.18   79.43
  -7  -9   1   14.51    3.36
  -7   9   1   11.99    2.18
   7  -9  -1    9.55    2.49
   7   9  -1   11.84    3.47
   7  -9  -1   12.79    2.42
  -2   8  -5  222.62   12.94
   2   8   5  246.73   12.42
   2   8   5  241.46   12.82
  -2 -20  -1 1343.37   64.50
   2  20   1 1325.06   64.46
   4  10   4  913.92   44.63
  -4 -10  -4  886.89   44.38
   4  10   4  939.99   44.39
  -6  13  -1  222.68   12.60
  -6 -13  -1  243.16   13.04
   6  13   1  241.54   12.94
   6 -13   1  251.76   12.96
   6 -13   1  228.45   12.53
   2 -17   3   12.64    4.59
   2  17   3   14.19    2.79
  -2 -17  -3    7.98    2.81
   0  10   5  856.02   41.77
   0 -10   5  891.02   42.54
   0  10   5  858.78   41.29
   0  15   4  859.53   42.03
   0  15   4  889.34   42.60
   0 -15  -4  890.67   42.05
   0 -15   4  884.04   43.55
   5 -16  -1 2494.45  118.44
   3 -18   2    6.29    4.24
   3  18   2    7.85    3.11
  -3 -18  -2    8.14    3.36
  -5  -6  -4 1462.62   70.93
   5   6   4 1513.70   70.96
   5   6   4 1445.78   71.09
   2  19   2  191.84   10.70
  -2 -19  -2  195.55   10.78
   1  21   0  819.72   40.59
   1 -21   0  826.12   39.79
  -1  21   0  781.87   40.36
  -1 -21   0  809.32   39.93
   0 -18  -3 1878.47   88.95
   0 -18   3 1846.54   90.02
  -3  13   4  420.35   20.81
  -3 -13   4  463.13   22.42
  -4 -11   4  230.75   13.12
   4  11  -4  237.53   13.02
   7  -7  -2  581.51   27.46
   7   7  -2  583.78   28.26
  -7  -7   2  581.90   27.96
  -7   7   2  587.48   27.33
   7  -7  -2  528.82   26.93
  -3 -16  -3  137.40    8.01
   3  16   3  134.12    7.86
   3 -16   3  137.11    8.97
   2 -14   4  463.47   26.12
   2  14   4  500.38   25.72
  -2 -14  -4  537.64   25.31
   2  14   4  526.54   25.23
  -1  10   5   15.78    2.45
  -1  10   5   13.04    1.39
  -2  -9   5  596.61   30.68
  -2  -9   5  622.17   30.57
  -7   9  -1   45.50    4.05
   7  -9   1   39.04    3.98
   7   9   1   39.99    4.33
   7  -6   2 1167.50   56.35
   7   6   2 1156.69   56.42
  -7   6  -2 1168.56   56.29
  -4   0   5    0.18    2.13
   4   0  -5    1.60    1.35
   4  18  -1 2495.51  114.34
  -4 -18   1 2281.26  114.14
  -1 -15   4  729.99   36.63
  -1  15   4  735.09   35.62
  -4  -1   5  688.73   33.43
   4  -1  -5  680.78   32.79
   4   1  -5  690.66   32.97
  -4   1   5  699.25   33.20
  -3  -7   5   -0.48    3.64
  -6 -12   2  448.54   22.16
  -6  12   2  423.44   20.84
   6 -12  -2  429.39   20.97
   6  12  -2  455.67   22.48
  -5 -16  -1   15.08    3.75
   5 -16   1   24.81    4.20
   5 -16   1   15.66    3.13
   5  16   1   16.97    3.75
   7 -10   0 2400.19  117.99
   7  10   0 2558.47  118.30
   7  10   0 2494.60  118.43
  -7  10   0 2455.88  117.84
  -7 -10   0 2522.34  118.44
   3  -6   5    3.50    3.18
  -3   6  -5    0.69    3.27
   3   6   5    1.52    3.17
   3   6   5    4.44    2.59
   1 -18  -3   56.94    3.58
   1  18  -3   50.35    6.19
  -1 -18   3   56.88    5.81
  -4   2   5  348.99   16.86
  -4  -2   5  342.46   17.37
   4   2  -5  338.21   16.80
  -6  14   0  976.24   48.05
   6 -14   0  998.84   48.03
   6 -14   0 1013.22   48.28
  -5  -8   4    2.82    3.30
   5   8  -4    3.24    2.90
   4 -18   1   68.80    6.22
   4  18   1   73.57    5.86
  -4 -18  -1   66.35    5.61
   0  21   1  413.42   21.82
   0  21  -1  409.31   22.11
   0 -21   1  406.13   21.36
   0 -21  -1  419.59   21.03
   5  15  -2    6.57    4.24
  -5 -15   2    7.61    3.82
   5 -15  -2   12.62    1.60
   6   9  -3  252.09   13.67
  -6  -9   3  287.68   13.32
   6   9  -3  267.80   13.93
   4  17  -2   23.25    5.77
   4 -17  -2   15.52    2.23
   4 -17  -2   18.25    1.83
   0 -20  -2  324.45   17.26
   0 -20   2  368.90   18.21
   1  10   5  203.50   11.31
   1 -10   5  204.82   11.99
   1  10   5  214.29   10.77
   1  15   4   34.11    2.93
   1  15   4   32.61    3.93
   1 -15   4   34.80    5.26
  -1 -15  -4   30.92    2.90
   5 -12   3  392.59   20.39
  -5 -12  -3  398.53   20.22
   5  12   3  406.58   20.24
  -5  12  -3  384.45   20.41
   6  -8   3  186.40   10.42
   6   8   3  174.78   10.27
   6   8   3  181.19   10.50
  -6   8  -3  173.49   10.40
  -6  -8  -3  189.80   10.30
  -1 -18  -3    1.59    2.54
   1  18   3    4.77    2.68
   4  15  -3  678.09   34.12
  -4 -15   3  664.98   33.64
  -4  -3   5   21.88    3.20
  -4   3   5   17.47    1.97
  -8   0   0 2306.65  111.22
   8   0   0 2348.47  111.06
   8   0   0 2333.86  111.25
   5   7   4  122.69    7.23
  -5  -7  -4  110.11    7.27
   5   7   4  113.74    7.70
  -2   9  -5   37.90    4.46
   2   9   5   37.67    3.36
   2   9   5   35.79    4.12
  -8   1   0  371.23   18.43
   8  -1   0  366.24   18.28
  -8  -1   0  354.97   18.49
   8   1   0  365.13   18.32
   8   1   0  363.49   18.56
   8  -1   0  341.40   18.40
   3  13   4  265.19   13.37
   3  13   4  247.42   13.81
  -3 -13  -4  253.36   13.45
   1 -20  -2  503.14   25.63
  -1 -20   2  581.02   26.76
   1  20  -2  495.62   27.16
  -1 -21   1  214.47   11.49
   1  21  -1  179.77   11.97
  -1  21   1  191.03   11.77
   1 -21  -1  187.53   10.63
   7 -10  -1 1407.20   67.73
  -7  10   1 1409.18   67.56
   7  10  -1 1414.81   68.48
   7 -10  -1 1411.57   67.81
  -7 -10   1 1470.59   68.48
  -1 -21  -1 1983.52   98.44
   1 -21   1 2060.49   98.64
  -1  21  -1 2165.22   99.27
   4 -17   2  309.15   16.50
   4  17   2  292.28   15.89
  -4 -17  -2  315.57   16.15
   7  -7   2   33.32    3.93
   7   7   2   35.43    4.36
  -7   7  -2   35.98    4.00
  -1 -20  -2  211.91   11.70
   1 -20   2  222.59   12.48
   8   2   0  231.63   12.12
   8  -2   0  221.59   12.20
  -8   2   0  229.38   12.17
  -8  -2   0  223.20   12.31
   8   2   0  229.45   12.36
  -6  12  -2   56.57    5.16
   6  12   2   63.47    5.47
  -6 -12  -2   66.65    5.28
   6  12   2   61.02    5.11
   6 -12   2   58.60    5.02
  -7  -8   2 1346.31   62.80
   7   8  -2 1379.09   63.09
   7  -8  -2 1335.60   62.20
   7  -8  -2 1245.72   61.80
   3 -20   0   42.35    4.46
  -3 -20   0   44.59    5.16
   3  20   0   53.66    5.43
   5 -15   2 2799.54  133.69
  -5 -15  -2 2783.16  133.54
   5  15   2 2803.17  133.42
   5 -15   2 2808.08  133.49
   4  11   4  172.44   10.16
   4  11   4  176.92    9.73
  -4 -11  -4  171.02    9.77
  -6  14   1 2334.56  113.78
   6 -14  -1 2435.79  113.79
   6  14  -1 2435.42  114.73
  -5 -13   3    2.25    3.78
   5  13  -3   -2.37    4.95
   7   0  -3    0.32    3.16
  -7   0   3    2.45    2.22
   7   0  -3    1.43    1.70
   7   0  -3    2.63    1.20
  -4  -4   5 1805.14   82.15
  -4   4   5 1688.58   81.24
   0  11   5 1189.17   56.08
   0 -11   5 1176.87   57.38
   0  11   5 1154.58   56.58
  -3  -8   5  397.90   20.71
   7   1  -3  642.03   23.80
  -7   1   3  583.28   23.90
   7  -1  -3  616.31   24.61
  -7  -1   3  582.95   24.04
   7   1  -3  634.36   24.85
   7   1  -3  547.87   23.32
   3   7   5  867.17   43.74
   3   7   5  935.49   43.49
   3  -7   5  888.46   43.80
  -3   7  -5  883.48   43.84
  -6   0   4 2404.08  114.16
   5 -17   0  582.33   28.54
   5  17   0  592.22   29.20
  -5 -17   0  564.55   29.21
  -6  -1   4  226.70    9.84
  -6   1   4  226.73    9.59
  -8  -3   0  763.57   37.50
   8   3   0  746.32   37.58
   8   3   0  761.82   37.39
   8  -3   0  759.54   37.45
  -8   3   0  798.79   37.50
  -2 -10   5  138.08    9.13
  -2  10   5  138.37    7.40
   7  10   1   89.07    6.36
  -7  10  -1   86.15    5.85
   7 -10   1   92.08    5.97
   8   0  -1    5.81    2.51
  -8   0   1    4.36    2.84
   8   0  -1    8.56    3.07
  -2 -21   0  837.68   42.12
   2 -21   0  865.73   41.78
  -2  21   0  857.08   42.36
   7   2  -3  449.29   22.46
   7  -2  -3  490.68   23.39
  -7  -2   3  441.93   23.05
   7   2  -3  518.10   23.81
  -7   2   3  454.27   22.80
   7   2  -3  490.23   22.99
   4  15   3 1165.77   55.42
   4  15   3 1152.46   55.80
   4 -15   3 1154.32   56.07
  -4 -15  -3 1117.42   55.48
   8   1  -1 1044.42   50.30
   8  -1  -1 1060.60   50.65
  -8  -1   1 1029.19   50.56
   8   1  -1 1074.78   50.74
  -8   1   1 1045.12   50.53
   8  -1  -1 1032.50   50.23
   4   0   5    1.33    2.78
  -4   0  -5   -1.27    3.35
  -2 -15   4   83.64    6.99
  -2  15   4   84.47    5.19
  -1  11   5   31.43    2.01
  -1  11   5   37.49    3.17
  -1 -11   5   33.12    4.89
   6 -14   1  765.95   37.61
  -6  14  -1  767.55   37.45
  -6 -14  -1  778.18   37.82
   6 -14   1  753.82   37.36
   6  14   1  758.94   37.68
  -5  -9   4   44.18    4.63
   5   9  -4   44.74    4.55
  -6  -2   4 2548.44  120.33
  -6   2   4 2519.46  120.01
   4  -1   5  244.53   12.73
  -4  -1  -5  233.27   12.91
   4   1   5  225.36   12.59
  -4   1  -5  242.15   12.99
   4  12  -4 1009.98   36.13
  -4 -12   4  970.73   35.94
   7 -11   0    7.83    3.04
  -7 -11   0   12.34    3.66
   7  11   0    7.03    3.71
  -7  11   0    8.82    2.75
   7 -11   0    6.37    2.52
   6   9   3   71.13    5.39
   6   9   3   65.70    5.60
  -6   9  -3   62.32    5.42
  -6  -9  -3   63.42    5.34
   6  -9   3   68.92    5.48
  -3  17   3  376.05   19.54
   3  17  -3  404.85   20.98
  -8  -2   1   11.15    2.96
   8  -2  -1   13.56    3.24
  -8   2   1   16.67    3.24
   8   2  -1   12.34    2.73
   8   2  -1   12.62    3.47
   6  10  -3  737.42   31.43
  -6 -10   3  722.07   30.73
   6  10  -3  679.00   31.07
   2  18  -3    8.04    4.98
   2 -18  -3    5.68    1.40
  -4   2  -5  708.73   34.99
   4  -2   5  701.97   34.81
   4   2   5  712.79   34.75
  -4  -2  -5  704.05   34.96
   7  -3  -3  222.13   11.43
   7   3  -3  235.61   12.06
   7   3  -3  215.64   11.30
   7   3  -3  202.32   10.58
  -7   3   3  206.06   10.81
  -7  -3   3  205.08   11.16
   5   8   4    6.19    3.21
  -5   8  -4    4.49    3.44
  -5  -8  -4    7.92    2.97
   5   8   4    2.77    3.81
  -4  -5   5  416.91   20.64
  -4   5   5  396.45   19.37
  -4   5   5  412.03   19.38
  -8  -4   0    7.88    3.32
  -8   4   0   10.55    3.14
   8  -4   0    8.20    2.97
   8   4   0    8.31    3.06
   8   4   0    6.87    3.39
  -3 -14   4    5.06    4.43
  -3  14   4    5.54    1.92
   4  19   0  484.50   24.07
  -4 -19   0  450.67   24.01
   1  11   5  253.16   13.76
   1 -11   5  263.40   14.58
   1  11   5  268.32   13.26
  -6  -3   4    0.77    2.40
  -6   3   4    2.04    1.62
   6  13  -2  920.27   44.61
   6 -13  -2  915.18   43.16
  -6 -13   2  934.95   44.40
  -6  13   2  877.08   43.10
  -3  20   1  429.64   23.32
  -3 -20   1  437.83   23.62
   3 -20  -1  486.58   22.82
   0 -16  -4  187.69    9.31
   0  16   4  177.60    9.98
   0  16   4  176.51    9.36
  -8   0  -1   -0.21    2.94
   8   0   1    0.21    3.02
   8   0   1    0.54    2.76
  -3  19   2   68.50    5.82
  -3 -19   2   69.77    6.08
   3 -19  -2   72.35    4.55
   3  19  -2   69.57    7.30
  -7   8  -2  674.72   33.63
   7   8   2  712.56   33.87
  -7  -8  -2  674.20   33.78
   7  -8   2  669.99   33.67
  -8  -3   1 2854.67  136.15
  -8   3   1 2888.90  136.00
   8  -3  -1 2852.74  136.11
   8   3  -1 2953.09  136.33
   8   3  -1 2782.81  135.84
  -8  -1  -1   17.16    3.46
   8   1   1   19.43    3.39
  -8   1  -1   25.42    3.64
   8  -1   1   21.66    3.63
   8   1   1   24.55    3.69
   8  -1   1   18.71    3.35
   2  15   4   53.56    4.89
   2  15   4   53.07    4.09
  -2 -15  -4   57.81    4.29
  -2  10  -5  743.01   37.59
   2  10   5  740.50   37.32
   2 -10   5  801.06   37.97
   2  10   5  770.61   36.96
   4  -3   5   22.51    3.44
   4   3   5   15.95    4.04
   4   3   5   19.96    3.38
  -4   3  -5   17.33    3.87
  -4  -3  -5   19.62    3.74
  -5 -17   1  297.74   17.27
   5 -17  -1  336.72   16.25
  -3 -20  -1  418.34   22.15
   3  20   1  442.99   22.14
  -2 -18  -3  575.74   28.29
   2  18   3  566.95   28.15
   2 -18   3  577.58   29.30
  -5  13  -3   84.93    6.20
   5  13   3   88.89    5.93
  -5 -13  -3   78.73    5.90
   5 -13   3   82.43    6.22
   5  13   3   65.38    6.11
   5 -13   3   84.62    6.71
   7  -9  -2  993.06   47.95
  -7  -9   2  980.87   48.62
   7   9  -2 1034.32   48.97
   8   2   1  104.91    7.06
  -8   2  -1  110.05    7.09
   8   2   1  110.95    7.08
   8  -2   1  107.87    6.97
  -8  -2  -1  111.76    7.13
  -7   4   3  367.24   18.07
  -7  -4   3  367.07   18.55
   7  -4  -3  376.16   18.54
   7   4  -3  381.25   18.75
   7   4  -3  383.55   19.31
   7   4  -3  348.42   17.95
   3   8   5  124.08    7.78
   3  -8   5  115.62    7.69
  -3   8  -5  116.40    7.91
   3   8   5  130.02    7.44
   2 -20  -2    8.40    2.51
  -2  20   2   10.08    4.25
  -2 -20   2    6.67    4.07
   2  20  -2   10.85    5.75
  -1  16   4  756.99   33.61
   1 -16  -4  660.83   32.72
  -1 -16   4  743.48   34.81
  -2 -21   1    4.60    4.01
   2 -21  -1    5.53    3.06
  -2  21   1   12.96    4.66
   3 -17   3  142.27    9.32
   3  17   3  138.54    8.08
  -3 -17  -3  138.79    8.34
   7  11  -1  465.56   23.56
   7 -11  -1  464.52   22.76
  -7  11   1  453.11   22.53
  -7 -11   1  485.94   23.58
   7 -11  -1  451.51   22.77
   6 -15   0  276.54   14.37
   6 -15   0  290.16   14.84
  -6 -15   0  267.98   15.21
  -6   4   4    2.56    1.47
  -6  -4   4    6.25    2.67
  -3  -9   5   22.98    4.47
   0  22   0 4438.79  208.83
   0 -22   0 4339.39  208.20
   3  19   2  738.13   36.02
  -3 -19  -2  730.65   36.14
   3 -19   2  728.55   36.72
   2 -21   1   38.81    4.75
  -2 -21  -1   34.59    4.55
  -8  -5   0  383.21   19.65
   8  -5   0  364.47   19.39
  -8   5   0  409.47   19.49
   8   5   0  379.97   19.71
   8   5   0  377.59   19.45
   5 -17   1  297.64   16.51
   5 -17   1  300.79   16.07
   5  17   1  317.19   16.39
  -5 -17  -1  321.30   16.57
   0 -19   3   30.16    4.91
   0 -19  -3   30.58    3.06
   8  -4  -1 1145.49   54.07
  -8   4   1 1077.61   53.95
   8   4  -1 1151.61   53.93
   8   4  -1 1132.57   54.36
  -8  -4   1 1093.91   54.16
   5 -16  -2    1.52    1.37
   5  16  -2    1.71    4.15
  -5 -16   2    4.86    4.24
   2  20   2  405.31   20.26
  -2 -20  -2  387.63   20.21
   1 -16   4    9.42    4.56
   1  16   4    9.48    3.11
  -1 -16  -4    6.27    2.19
   1  16   4    6.78    2.23
  -4  -6   5 1611.52   77.51
  -8   3  -1   94.39    6.01
   8   3   1   89.46    6.13
  -8  -3  -1   87.09    6.19
   8   3   1   82.82    6.13
   8  -3   1   73.94    5.80
   4   4   5 1968.10   93.48
   4  -4   5 1938.39   93.57
   4   4   5 1996.70   93.76
  -4   4  -5 1910.49   93.68
  -7   0  -3    2.28    3.19
   7   0   3   -0.13    3.46
  -4 -19   1 1744.42   83.98
   4 -19  -1 1736.14   83.08
   3  14   4  694.67   34.19
  -3 -14  -4  690.55   33.79
   3  14   4  684.83   33.70
  -7   1  -3   51.78    4.77
   7  -1   3   43.08    4.60
   7   1   3   49.63    5.09
   4  12   4    0.97    3.05
   4  12   4    4.67    2.85
  -4 -12  -4    4.48    2.75
   4 -12   4    4.49    3.45
   6  13   2 1309.02   62.20
   6 -13   2 1247.97   61.95
  -6 -13  -2 1279.56   62.09
   6  13   2 1274.78   62.04
  -6  13  -2 1265.21   61.96
   6 -13   2 1324.17   62.23
  -4 -16   3   98.20    7.43
   4  16  -3  105.64    8.40
   0 -12   5   89.20    6.77
   0  12   5   75.55    4.43
   0  12   5   81.57    5.20
   4  18  -2  622.10   29.83
   4 -18  -2  546.40   27.44
   4 -18  -2  590.69   27.64
  -2  11   5  270.35   13.84
  -2 -11   5  295.15   15.48
   7  11   1  148.78    9.13
   7 -11   1  155.32    8.78
  -7  11  -1  149.07    8.80
   5  10  -4  309.05   15.88
  -5 -10   4  282.91   15.77
   7   5  -3   20.75    4.38
  -7  -5   3   17.66    3.11
  -7   5   3   21.70    2.35
   7   5  -3   17.44    3.78
   7  -5  -3   16.06    3.02
  -1 -19   3  914.75   43.19
   1 -19  -3  873.52   41.72
   1  19  -3  807.31   43.40
   1 -22   0   24.62    4.24
  -1 -22   0   21.62    4.33
  -1  22   0   32.45    5.53
   1  22   0   29.90    5.90
   7  -2   3 1753.28   86.12
  -7   2  -3 1790.95   86.16
   7   2   3 1844.44   86.32
   4  19   1  270.69   15.01
  -4 -19  -1  291.77   15.35
  -5  -9  -4 1550.41   74.36
   5   9   4 1573.54   74.61
  -5   9  -4 1467.93   74.52
   5   9   4 1589.90   74.39
   6   0   4 1744.48   83.79
   6  10   3 1339.48   74.62
   6  10   3 1647.32   74.75
  -6  10  -3 1577.73   74.74
  -6 -10  -3 1597.73   74.72
   6 -10   3 1604.69   74.75
  -5 -14   3 3412.05  166.06
   5  14  -3 3571.20  166.50
  -6  -5   4   45.49    4.10
  -6   5   4   44.62    2.85
   6   1   4    5.39    3.91
   6  -1   4   12.65    3.70
   6   1   4   12.57    3.53
  -8  -4  -1  659.30   32.23
  -8   4  -1  645.62   32.10
  -8   4  -1  644.66   31.90
   8  -4   1  651.58   32.11
   8   4   1  649.19   32.16
   8   4   1  648.34   32.23
  -1 -19  -3 1488.00   69.04
   1  19   3 1395.72   68.95
  -1 -12   5   64.04    6.44
  -1  12   5   62.26    3.43
  -1  12   5   76.45    4.48
   6  15  -1   12.57    4.01
   6 -15  -1    5.88    2.31
   8   5  -1 3013.54  144.32
  -8  -5   1 3003.94  144.59
   8   5  -1 3053.57  144.76
  -8   5   1 3046.46  144.35
   8  -5  -1 3068.22  144.42
   6  11  -3  327.49   13.31
   6  11  -3  288.17   13.04
  -6 -11   3  323.32   12.44
  -7  -9  -2  112.96    7.56
   7   9   2  117.31    7.59
   7   9   2  102.51    7.28
  -7   9  -2  131.48    7.49
   7  -9   2  113.62    7.35
  -4   5  -5  610.06   30.86
   4   5   5  623.90   30.92
   4  -5   5  605.60   30.75
   4   5   5  634.80   30.64
   8  -6   0  222.22   12.31
  -8   6   0  218.10   11.93
   8   6   0  243.53   12.48
  -8   6   0  239.11   12.38
  -8  -6   0  234.52   12.60
   8   6   0  229.82   12.74
   5  16   2 1216.65   58.48
   5 -16   2 1203.96   58.80
   5 -16   2 1203.89   58.53
  -5 -16  -2 1204.28   58.61
  -7  12   0    2.39    2.64
   7 -12   0    6.72    2.65
   7  12   0    2.85    3.48
   7 -12   0   10.55    3.09
  -6   2  -4 2354.75  118.78
   6  -2   4 2413.58  118.73
   6   2   4 2589.94  118.83
  -6  -2  -4 2591.95  118.81
  -7  -3  -3  343.26   17.86
   7  -3   3  334.16   17.78
  -7   3  -3  326.17   17.78
   7   3   3  366.83   18.12
   0 -21   2   52.07    5.30
   0 -21  -2   45.88    4.28
   4  13  -4  512.37   23.70
  -4  13   4  440.87   21.69
  -4 -13   4  496.37   23.64
   0 -22  -1  321.48   16.83
   0  22   1  319.89   17.72
   0  22  -1  303.37   18.05
   0 -22   1  336.23   17.27
   0   0   6    6.05    2.41
   0   0  -6    3.78    2.66
   4  18   2   11.43    3.37
  -4 -18  -2    9.71    3.69
   4 -18   2   13.70    4.50
   0   1   6    8.85    2.48
   0   1  -6    9.77    2.78
   0  -1  -6   11.07    2.75
   0  -1   6    9.32    2.64
  -3   9  -5  883.75   43.50
   3   9   5  870.07   43.29
   3   9   5  896.50   42.99
  -3  -9  -5  865.08   42.99
   3  -9   5  918.63   43.50
   1  12   5 1615.03   79.73
   1 -12   5 1659.12   80.42
   1  12   5 1695.27   79.25
  -4  -7   5 1009.80   49.25
   7  10  -2 1029.13   49.79
   7 -10  -2 1009.91   48.69
  -7 -10   2 1012.75   49.52
   6  15   1   56.34    5.09
   6 -15   1   58.30    5.22
  -6 -15  -1   57.67    5.17
   6 -15   1   50.81    4.60
   2 -11   5  125.33    8.37
   2  11   5  120.48    6.96
   2  11   5  112.40    7.44
  -6  -3  -4   25.51    3.86
   6   3   4   23.00    4.04
  -6   3  -4   26.12    4.21
  -4 -16  -3  482.39   24.52
   4 -16   3  471.51   25.14
   4  16   3  513.65   24.96
   4  16   3  481.28   24.41
   0  -2   6 1122.92   54.61
   0  -2  -6 1139.99   54.67
   0   2  -6 1116.10   54.78
   0   2   6 1149.25   54.41
   7  -6  -3  219.91   11.94
   7   6  -3  256.52   13.22
  -7   6   3  236.66   11.59
  -7  -6   3  232.40   12.35
   7   6  -3  204.50   12.67
  -2  16   4  193.08   10.23
  -2 -16   4  195.04   11.67
  -1   0   6 2201.68  106.51
   1   0  -6 2284.35  106.69
  -1  21   2   85.70    6.88
  -1 -21   2   82.59    6.62
   1 -21  -2   74.22    5.26
  -8   5  -1  233.52   12.79
  -8  -5  -1  250.54   13.19
  -8   5  -1  253.46   13.01
   8  -5   1  237.33   13.00
   8   5   1  234.89   13.02
   8   5   1  237.08   13.23
  -3 -10   5    6.09    4.11
   1   1  -6  348.57   17.23
  -1   1   6  330.57   16.94
   1  -1  -6  342.77   17.16
  -7   4  -3  702.76   35.33
   7  -4   3  709.11   35.30
  -7  -4  -3  722.68   35.35
   7   4   3  726.65   35.54
   5 -18   0 1420.08   69.99
  -5 -18   0 1452.08   70.76
   5  18   0 1532.59   70.73
  -6  -6   4  177.60    9.93
  -6   6   4  174.42    8.66
   6  14  -2  201.23   11.78
  -6  14   2  182.93    9.70
   6 -14  -2  195.34    9.73
  -6 -14   2  197.67   11.38
  -1  22   1   90.71    7.47
   1  22  -1   80.76    7.90
  -1 -22   1   90.64    6.77
   1 -22  -1   78.86    6.01
  -1 -21  -2 2761.51  135.51
   1 -21   2 2971.16  136.15
  -3 -15   4  937.50   44.16
  -3  15   4  880.44   42.61
  -3  15   4  878.94   42.92
  -1  22  -1  800.86   37.65
  -1 -22  -1  708.97   36.62
   1 -22   1  739.56   36.81
  -8  -6   1   38.13    4.18
   8  -6  -1   35.74    3.64
  -8   6   1   34.26    3.72
   8   6  -1   36.93    3.78
   8   6  -1   37.71    4.70
   3 -21   0 1978.77   94.22
  -3 -21   0 1952.36   94.63
   1   2  -6 2845.97  136.76
  -1   2   6 2869.09  136.45
   1  -2  -6 2911.25  136.66
   7 -12  -1 1634.75   77.64
   7 -12  -1 1610.75   77.69
  -7 -12   1 1695.53   78.44
  -7  12   1 1602.80   77.45
   7  12  -1 1616.22   78.43
  -4   6  -5  161.42    9.82
   4   6   5  158.75    9.73
   4  -6   5  164.96    9.79
   4   6   5  169.94    9.46
   0  -3  -6  264.78   13.75
   0   3  -6  260.73   13.94
   0   3   6  266.69   13.47
  -8   0   2  529.95   26.45
   8   0  -2  565.61   26.81
   8   0  -2  525.14   26.00
   5 -14   3  892.05   42.94
   5  14   3  878.99   42.41
   5 -14   3  873.81   42.68
  -5 -14  -3  847.42   42.43
   5  14   3  845.93   42.65
   8   1  -2   77.25    5.64
  -8  -1   2   66.74    5.14
   8   1  -2   74.35    4.52
   8  -1  -2   76.26    5.48
  -8   1   2   69.60    4.97
  -1   0  -6  564.99   27.57
   1   0   6  543.50   27.32
  -6   4  -4  887.60   43.96
  -6  -4  -4  917.92   43.87
   6   4   4  882.84   43.82
   3  18  -3 1159.43   53.73
  -3  18   3 1044.97   52.32
  -8  -7   0 1338.68   65.64
   8   7   0 1390.72   65.74
  -8   7   0 1341.30   65.07
   8   7   0 1380.32   65.51
   8  -7   0 1355.51   65.40
   1   1   6  478.46   23.91
  -1  -1  -6  478.47   24.19
   1  -1   6  483.18   24.01
  -1   1  -6  488.90   24.18
   2  16   4  222.08   11.89
   2  16   4  229.92   12.62
  -2 -16  -4  231.18   12.05
   0  17   4   32.28    3.67
   0 -17  -4   35.62    2.73
   0  17   4   29.68    2.95
   1   3  -6  498.82   25.31
  -1  -3   6  509.05   25.63
  -1   3   6  507.46   24.89
   1  -3  -6  527.52   25.15
   5 -10   4  295.93   16.39
   5  10   4  305.38   16.40
   5  10   4  318.69   16.14
  -5  10  -4  296.32   16.33
  -5 -10  -4  311.59   16.11
   8  -2  -2  380.88   18.40
   8   2  -2  344.52   17.69
  -8  -2   2  352.31   18.19
  -8   2   2  366.77   18.03
   8   2  -2  351.22   18.57
   2  19  -3   29.45    5.91
  -2  19   3   22.42    4.41
   2 -19  -3   25.54    2.13
  -5 -11   4   37.75    4.88
   5  11  -4   35.65    4.94
  -1  -2  -6  791.43   38.46
   1   2   6  804.33   38.22
   1  -2   6  769.98   38.35
  -1   2  -6  777.53   38.52
   7   5   3   15.88    3.70
   7  -5   3   17.16    3.92
  -7   5  -3   14.69    4.08
   7   5   3    7.90    3.47
  -7  -5  -3   13.62    3.59
   5   0  -5    0.75    0.60
  -5   0   5    0.24    2.11
  -2  22   0  457.21   24.26
  -2 -22   0  467.61   24.00
   2 -22   0  468.04   23.59
   6  11   3  160.39    9.22
  -6 -11  -3  144.25    9.13
   6 -11   3  150.99    9.25
  -6  11  -3  148.76    9.30
   4 -13   4   31.16    4.51
   4  13   4   36.87    4.43
  -4 -13  -4   31.14    3.85
   4  13   4   34.72    3.84
   4 -13   4   27.29    5.12
  -2 -12   5   26.71    5.06
  -2  12   5   23.50    2.74
  -7 -12  -1  347.55   18.83
  -7  12  -1  350.53   18.40
   7 -12   1  362.42   18.41
   7  12   1  380.30   18.94
   5   1  -5   64.73    3.62
  -5   1   5   68.38    4.18
  -5  -1   5   71.96    4.58
  -8  -6  -1   54.38    5.02
   8  -6   1   43.48    4.52
   8   6   1   51.83    4.80
  -8   6  -1   43.65    4.37
   8   6   1   61.11    5.00
   0  -4  -6  448.84   22.76
   0   4  -6  442.19   22.96
   0   4   6  473.53   22.51
  -7 -10  -2   22.85    4.12
   7  10   2   26.04    4.15
  -7  10  -2   23.11    3.84
   7  10   2   19.90    4.04
   7 -10   2   25.27    3.90
  -4  -8   5   74.58    6.05
   6  16   0   58.62    5.77
  -6 -16   0   66.60    5.99
   6 -16   0   68.04    4.76
   6 -16   0   69.38    5.70
   0  13   5   -2.09    2.59
   0  13   5   -0.29    1.64
   0 -13   5    5.06    4.16
   7   7  -3   46.64    5.15
   7   7  -3   32.74    4.99
  -7  -7   3   42.48    4.20
   7  -7  -3   39.07    3.49
  -7   7   3   35.23    2.77
   5 -18  -1  201.17   10.33
  -5 -18   1  185.60   11.63
   4  20   0 1441.93   67.06
  -4 -20   0 1321.62   66.96
   1 -17  -4 1626.31   77.36
  -1 -17   4 1671.44   79.19
  -6 -14  -2  360.51   18.30
   6 -14   2  338.24   18.29
   6  14   2  341.08   18.09
   6 -14   2  329.94   17.94
   6  14   2  365.80   18.41
  -6  14  -2  339.09   18.03
   8  -3  -2 3284.32  148.99
  -8  -3   2 3052.44  148.89
   8   3  -2 3235.02  149.27
   8   3  -2 3049.06  148.48
  -8   3   2 3117.78  148.70
  -5   2   5    7.09    1.76
   5   2  -5    4.34    1.43
  -5  -2   5    4.58    2.43
  -6  -7   4   59.86    5.00
   6   7  -4   63.95    4.81
  -3  20   2   19.54    4.23
   3  20  -2   30.45    6.22
   3 -20  -2   26.40    2.92
  -3 -20   2   31.30    4.75
  -3 -15  -4 1307.94   63.01
   3  15   4 1297.20   63.42
   3  15   4 1317.72   62.92
  -1   3  -6  259.48   13.88
   1  -3   6  258.22   13.69
   1   3   6  263.35   13.45
  -1  -3  -6  256.05   13.81
  -6  -5  -4 1099.64   52.65
  -6   5  -4 1047.14   52.71
   6   5   4 1099.07   52.67
   2  19   3  211.66   11.72
   2 -19   3  226.51   13.25
  -2 -19  -3  224.60   11.92
   3 -18   3  642.85   31.97
  -3 -18  -3  637.58   31.13
   3  18   3  610.39   30.95
   3  21  -1 1530.58   74.34
   3 -21  -1 1596.44   72.91
  -3 -21   1 1544.28   73.73
  -3  21   1 1387.88   73.34
   3  10   5  382.90   19.02
   3 -10   5  377.91   19.57
  -3 -10  -5  375.90   19.01
   3  10   5  367.44   19.35
  -3  10  -5  366.92   19.62
  -1  -4   6 1357.92   66.41
  -1   4   6 1383.82   65.66
   1   4  -6 1379.01   66.11
  -6 -12   3  234.90   13.24
   6  12  -3  242.52   13.90
   8   7  -1  203.75   10.88
  -8  -7   1  199.48   11.27
  -8   7   1  198.98   10.70
   8   7  -1  197.66   11.33
   8  -7  -1  195.94   10.75
   5 -17  -2   60.21    3.93
   5 -17  -2   61.27    3.65
  -1  13   5   30.61    2.04
  -1  13   5   33.36    3.32
   1 -17   4    8.68    4.68
   1  17   4    3.56    2.28
  -1 -17  -4    3.03    2.30
   1  17   4    2.30    3.28
  -4   7  -5  624.20   32.17
   4   7   5  629.05   32.17
   4  -7   5  641.60   32.17
   4   7   5  680.08   31.89
  -5 -18  -1    4.26    3.98
   5 -18   1    3.12    4.00
   5  18   1    1.52    3.90
   5 -18   1    0.21    2.84
  -2   0   6 7204.80  334.67
   2   0  -6 6965.17  334.45
   3  21   1 2165.05  100.47
  -3 -21  -1 2022.93  100.45
   7 -13   0  733.56   36.63
   7 -13   0  753.76   36.79
  -7  13   0  766.08   36.62
  -7  11   2  289.52   14.63
   7  11  -2  311.73   16.51
  -7 -11   2  324.39   16.28
   7 -11  -2  311.86   15.10
   5  15  -3  102.06    8.38
  -5 -15   3   97.54    7.53
   2  -1  -6   19.25    2.79
  -2   1   6   22.00    2.52
  -2   1   6   17.54    3.46
   2   1  -6   21.25    2.90
  -2  -1   6   17.34    3.62
  -5   3   5   62.49    3.76
  -5  -3   5   67.57    4.80
   4  17  -3  166.67   11.21
  -4 -17   3  162.30   10.39
   0   5  -6    2.66    2.80
   0   5   6    2.80    2.03
   3  20   2  523.92   26.08
  -3 -20  -2  513.73   26.19
  -2  21   2 1100.64   54.44
   2  21  -2 1212.51   55.47
  -2 -21   2 1152.29   54.76
   2 -21  -2 1073.80   53.56
  -8  -4   2 2778.50  137.23
   8   4  -2 2800.86  136.85
  -8   4   2 2889.38  136.97
   8  -4  -2 3049.60  137.27
   8   4  -2 2955.69  137.62
   7   6   3  211.56   12.03
  -7  -6  -3  209.02   11.87
  -7   6  -3  215.29   11.92
   7  -6   3  210.33   11.84
   7   6   3  211.73   11.92
  -8   0  -2  890.10   42.21
   8   0   2  855.49   42.22
   8   0   2  832.55   42.14
  -2 -12  -5    6.74    2.66
   2 -12   5    4.49    4.35
   2  12   5    3.60    3.27
   2  12   5    3.74    2.34
  -3 -11   5   12.74    4.63
   8   8   0  256.95   14.22
  -8  -8   0  262.08   14.26
   8  -8   0  255.07   13.84
  -8   8   0  265.06   13.55
   8   8   0  272.00   14.08
   1   4   6   74.53    4.83
  -1   4  -6   68.89    5.30
   1  -4   6   66.20    5.24
  -1  -4  -6   73.01    5.24
  -4  14   4  383.67   18.74
  -4 -14   4  391.79   20.66
   4  14  -4  415.42   20.77
   8   1   2  378.58   19.45
  -8  -1  -2  353.46   19.25
   8  -1   2  374.43   19.40
   8   1   2  394.30   19.55
  -8   1  -2  371.28   19.35
   1  13   5  263.50   13.50
   1  13   5  267.88   14.14
   1 -13   5  280.67   15.16
   0 -20   3  378.80   19.97
   0 -20  -3  370.76   18.66
  -2  -2   6 5869.46  267.62
  -2   2   6 5523.13  267.07
   2   2  -6 5572.36  267.33
   2  -2  -6 5710.79  267.19
   6 -16  -1 3339.64  158.42
  -2  22   1 3769.71  182.21
  -2 -22   1 3733.25  182.14
   2 -22  -1 3919.60  181.58
  -8   7  -1   -1.22    3.10
   8  -7   1    0.44    2.86
   8   7   1   -1.10    3.22
  -8  -7  -1    2.42    3.47
   8   7   1   -1.51    3.43
  -4 -20   1 1502.22   74.95
   4 -20  -1 1570.75   74.07
   1   5  -6   45.72    4.18
  -1   5   6   45.63    3.21
  -1  -5   6   47.88    4.94
  -2 -21  -2   41.24    4.68
   2  21   2   45.50    4.61
   4 -19  -2 1669.56   76.18
   4  19  -2 1717.74   78.25
   4 -19  -2 1523.69   75.98
  -8   2  -2  586.79   27.31
   8   2   2  538.12   27.33
   8  -2   2  538.19   27.25
   8   2   2  527.13   27.27
  -8  -2  -2  542.34   27.26
  -8   2  -2  521.51   27.03
  -2 -22  -1  235.15   13.42
   2 -22   1  247.47   13.54
   6   6   4  463.05   23.34
  -6  -6  -4  469.69   23.37
  -6   6  -4  442.59   23.39
  -5  -4   5  598.84   27.78
  -5   4   5  548.58   26.80
   0 -23   0    3.03    3.96
   0  23   0    3.55    5.38
  -5 -17  -2 1701.58   81.33
   5 -17   2 1695.33   81.23
   5  17   2 1676.49   81.12
   5 -17   2 1673.54   81.51
   2  -3  -6  397.85   19.40
   2   3  -6  381.72   19.60
  -2  -3   6  387.84   20.01
  -2   3   6  396.73   19.22
  -7  -8   3  118.11    7.86
   7  -8  -3  110.53    6.65
   7   8  -3  115.26    8.52
   1  20  -3  541.85   28.68
  -1 -20   3  580.37   28.35
   1 -20  -3  543.84   26.79
  -4 -20  -1   15.82    4.30
   4  20   1   13.58    4.24
  -7 -13   1   90.32    6.48
   7 -13  -1   72.26    5.07
   7 -13  -1   77.02    5.62
   7  13  -1   84.95    6.64
  -7  13   1   74.82    5.03
   6 -16   1   94.12    6.45
   6 -16   1   97.34    7.07
  -6 -16  -1   98.16    7.28
   6  16   1   96.08    7.01
  -4  -9   5   -1.29    3.86
   6   8  -4  116.63    7.26
  -6  -8   4  113.88    7.52
   5  11   4 2192.06  104.71
  -5  11  -4 2103.19  104.70
  -5 -11  -4 2153.22  104.42
   5  11   4 2269.20  104.47
   5 -11   4 2187.97  104.71
   8   5  -2 1101.74   52.46
  -8   5   2 1078.55   51.70
  -8  -5   2 1038.32   52.07
   8   5  -2 1051.45   51.65
   8  -5  -2 1116.06   51.97
  -8   3  -2  196.52   11.04
   8  -3   2  200.26   11.14
  -8  -3  -2  189.03   11.12
  -8   3  -2  190.21   10.87
   8   3   2  191.54   11.24
   8   3   2  199.54   11.25
   2   0   6  301.92   15.70
  -2   0  -6  302.42   15.99
   6  15  -2   75.76    6.86
  -6 -15   2   77.16    6.34
   6 -15  -2   73.91    4.11
   1  -5   6  132.25    7.93
  -1   5  -6  121.55    7.90
   1   5   6  130.99    7.34
   1  20   3  219.53   12.20
  -1 -20  -3  241.94   12.28
   8   8  -1 1723.83   83.48
   8  -8  -1 1760.09   82.97
  -8  -8   1 1746.97   83.40
   8   8  -1 1703.80   83.07
  -2  -1  -6   29.19    3.96
   2   1   6   27.33    3.53
  -2   1  -6   21.00    4.01
   2  -1   6   21.07    3.79
   0   6  -6   94.11    6.65
   0  -6   6   98.08    7.08
   0   6   6  107.19    5.84
  -4 -17  -3  306.99   15.79
   4 -17   3  294.62   16.56
   4  17   3  289.89   15.54
  -5 -12   4 2073.73   99.90
   5  12  -4 2085.75  100.03
  -4  -8  -5    2.49    3.05
  -4   8  -5   -0.39    3.81
   4  -8   5    0.51    3.67
   4   8   5    3.07    3.00
   4   8   5    2.24    3.50
  -2 -17   4 1483.05   72.18
  -4 -19  -2  975.12   47.69
   4  19   2 1003.00   47.56
   4 -19   2  932.92   48.08
   7  11   2 1225.14   60.02
  -7 -11  -2 1249.04   60.11
  -7  11  -2 1236.11   59.91
   7 -11   2 1219.41   59.94
   7  11   2 1260.59   60.19
  -3 -16   4  982.66   47.30
  -3  16   4  930.39   46.07
  -3  16   4  959.60   45.74
  -1 -23   0 2454.72  118.35
   1 -23   0 2479.19  118.16
   1  23   0 2476.61  119.06
  -1  23   0 2477.13  118.86
  -7  -7  -3   50.24    4.85
   7  -7   3   51.22    5.14
   7   7   3   50.52    4.93
  -7   7  -3   55.10    4.95
   7   7   3   48.52    5.23
  -6 -12  -3  607.20   30.39
  -6  12  -3  583.35   30.41
   6  12   3  636.46   30.42
   6 -12   3  603.74   30.45
  -2  -4   6 1267.11   65.50
  -2  -4   6 1376.10   65.37
   2   4  -6 1333.96   64.96
  -2   4   6 1389.59   64.50
   2  -2   6  250.76   13.06
  -2  -2  -6  250.78   13.16
   2   2   6  235.40   12.84
  -2   2  -6  223.78   13.11
   5 -15   3    7.87    3.94
  -5 -15  -3    5.06    3.70
   5  15   3    8.71    3.55
   5  15   3    6.11    4.31
   5 -15   3   12.73    4.75
  -5  -5   5  189.61    9.59
  -5   5   5  161.23    8.09
  -1   6   6 3441.89  159.21
   1   6  -6 3246.72  159.81
  -1  -6   6 3310.52  160.16
   5   0   5    1.98    3.61
  -5   0  -5    6.37    3.83
  -2 -13   5   96.46    8.53
  -2  13   5  142.95    7.55
  -7 -13  -1  409.53   21.38
  -7  13  -1  409.05   20.95
   7 -13   1  415.47   21.15
   7 -13   1  409.47   20.95
   7  13   1  414.66   21.35
  -3 -11  -5    5.05    3.05
   3  11   5    3.69    3.35
   3  11   5    4.93    2.82
  -3  11  -5    2.72    3.83
   5  -1   5 1278.29   62.37
   5   1   5 1295.95   62.37
  -5  -1  -5 1288.68   62.51
  -5   1  -5 1293.33   62.54
  -8   4  -2  184.81   10.64
   8   4   2  196.02   10.98
  -8   4  -2  185.08   10.73
   8  -4   2  182.48   10.75
  -8  -4  -2  186.42   10.75
   8   4   2  195.85   10.95
   0 -22  -2  629.94   33.53
   0 -22   2  795.70   34.83
  -4 -14  -4  144.43    9.00
   4  14   4  159.61    9.56
   4 -14   4  158.82    9.75
   4  14   4  157.84    9.00
   4 -14   4  157.13   10.13
   5  19   0  630.48   30.63
  -5 -19   0  589.19   30.53
   5 -19   0  595.08   29.72
  -8  -9   0  103.83    8.61
   8   9   0  121.28    8.51
   8   9   0  111.88    8.72
  -6   7  -4  810.41   39.50
   6   7   4  803.17   39.33
  -6  -7  -4  783.01   39.29
  -2   3  -6  204.03   11.89
  -2  -3  -6  207.83   11.83
   2  -3   6  212.70   11.76
   2   3   6  222.72   11.63
   8   8   1  224.77   12.37
   8  -8   1  221.25   12.31
  -8   8  -1  229.87   12.16
   8   8   1  211.05   12.25
  -8  -8  -1  220.27   12.40
   0 -14   5   87.38    7.30
   0  14   5   83.89    4.92
   0  14   5   90.34    5.90
   5  -2   5  418.23   21.23
  -5  -2  -5  404.39   21.32
  -5   2  -5  423.78   21.46
   5   2   5  408.11   21.12
   0 -23  -1  103.06    7.58
   0  23  -1  117.59    9.77
   0  23   1  109.08    8.91
  -6 -13   3   80.45    6.51
   6  13  -3   84.94    7.51
   2  17   4   16.57    3.97
  -2 -17  -4   13.05    2.96
   2  17   4   10.82    2.66
   8  -6  -2  620.83   29.20
   8   6  -2  621.89   29.87
   8  -6  -2  546.43   28.41
  -8   6   2  612.01   28.97
   8   6  -2  617.29   29.01
  -8  -6   2  609.04   29.46
  -1   6  -6  132.85    8.45
   1   6   6  139.52    7.67
  -7  12   2  161.33    8.59
   7 -12  -2  178.07    9.05
  -7 -12   2  183.90   10.44
   7  12  -2  188.71   10.89
   6  15   2  999.29   48.56
   6 -15   2  977.21   48.46
   6 -15   2  992.85   48.73
   6  15   2 1039.05   48.87
  -6  15  -2  949.65   48.46
  -6 -15  -2 1006.47   48.66
   0  18   4   29.57    3.01
   0 -18  -4   23.33    2.68
  -1 -22   2  649.90   33.38
  -1  22   2  700.92   33.61
   1 -22  -2  648.30   32.41
  -2  -5   6 1408.77   68.79
  -2  -5   6 1512.66   68.64
  -2   5   6 1445.94   67.59
   2   5  -6 1435.92   68.21
  -2   5   6 1334.90   67.83
  -3  19   3  565.95   29.12
   3  19  -3  625.99   30.69
  -1 -14   5   79.33   13.30
  -1  14   5  813.64   16.15
  -3 -12   5  353.79   19.10
   0   7   6  101.20    5.68
   0   7  -6   91.15    6.64
   0  -7   6  104.90    7.24
   7   9  -3  288.58   13.22
  -7  -9   3  260.67   12.00
   5   3   5   40.50    4.55
  -5  -3  -5   36.68    4.72
  -5   3  -5   46.47    4.91
   5   3   5   42.63    5.17
   5  -3   5   45.33    4.69
  -1 -22  -2   57.53    5.71
   1 -22   2   95.34    7.65
  -6 -17   0  770.11   37.84
   6 -17   0  739.59   37.40
   6 -17   0  767.35   37.00
   6  17   0  751.84   37.71
   3  16   4   35.83    3.93
  -3 -16  -4   32.26    3.81
   3  16   4   32.14    4.63
   7 -14   0  533.08   26.51
   7 -14   0  531.52   26.69
  -7  14   0  538.61   26.49
  -8   5  -2   17.21    3.64
   8   5   2   17.72    4.01
   8  -5   2   23.95    4.19
   8   5   2   18.77    3.78
  -2 -13  -5  929.10   45.11
   2 -13   5  934.81   46.25
   2  13   5  942.29   45.03
   2  13   5  922.75   45.51
   3 -22   0  384.18   18.82
  -3 -22   0  328.94   19.05
  -2   4  -6 1148.45   57.87
   2  -4   6 1208.32   57.79
   2   4   6 1214.22   57.51
  -2  -4  -6 1197.11   57.81
  -5  -6   5  201.66   11.29
   6   9  -4  192.95   10.75
  -6  -9   4  179.74   10.72
   1 -23  -1  340.32   18.08
  -1 -23   1  348.33   18.72
  -1  23   1  359.17   19.11
   1  23  -1  359.44   19.56
   2 -20  -3   84.69    4.90
  -2 -20   3   81.83    7.18
   2  20  -3   82.08    7.99
   1 -18  -4  926.76   44.13
  -1 -23  -1   12.07    4.05
  -1  23  -1   13.73    5.31
   1 -23   1    3.93    4.09
  -4 -10   5   42.93    5.65
   8   9  -1  728.07   36.69
   8  -9  -1  766.77   36.56
   8  -9  -1  756.29   36.31
   8   9  -1  747.92   37.15
  -8  -9   1  739.44   37.07
  -8   9   1  749.09   36.12
   1   7  -6  277.36   15.06
  -1   7   6  290.42   14.24
  -1  -7   6  292.56   15.60
   7  -8   3 1226.55   60.83
   7   8   3 1262.70   61.02
  -7  -8  -3 1247.06   60.87
   7   8   3 1293.59   60.94
  -7   8  -3 1245.84   60.82
   1  14   5   46.68    4.46
   1  14   5   52.58    3.78
  -4   9  -5   38.86    4.71
   4   9   5   42.63    4.21
  -4  -9  -5   40.81    4.44
   4   9   5   46.44    5.00
   4  -9   5   29.85    4.72
   5 -19  -1    4.57    2.31
   5  19  -1   10.60    4.92
  -5 -19   1    5.12    4.76
   5  16  -3  314.43   17.16
  -5 -16   3  282.46   16.41
  -4  15   4  755.79   35.61
  -4  15   4  665.51   35.68
   4  15  -4  892.26   37.97
  -4 -15   4  958.72   38.17
  -3   0   6  148.45    8.08
   3   0  -6  130.31    7.05
   5 -18  -2  203.95   10.33
   5 -18  -2  207.03   10.55
   5   4   5   17.44    3.96
   5  -4   5   32.28    4.07
  -5   4  -5   31.12    4.77
   5   4   5   27.54    4.52
  -3  -1   6    6.76    3.27
   3  -1  -6    8.34    2.17
  -3  -1   6    1.90    3.35
  -3   1   6    4.94    3.41
  -3   1   6    6.01    3.02
   3   1  -6   10.10    2.25
  -1 -18  -4   75.01    4.83
   1 -18   4   54.88    7.02
   1  18   4   66.70    4.76
   1  18   4   69.05    5.86
   3 -19   3  361.73   21.16
   3  19   3  383.75   20.13
  -5  12  -4   19.08    4.55
  -5 -12  -4    9.26    3.61
   5  12   4   14.54    3.99
   5 -12   4   12.59    4.29
   5  12   4   20.01    3.64
  -4 -21   0 1711.62   86.34
   4  21   0 1873.76   86.51
   8   7  -2 1295.53   59.54
  -8   7   2 1223.92   58.56
   8  -7  -2 1148.30   58.11
   8  -7  -2 1318.12   58.83
   8   7  -2 1228.69   58.71
  -8  -7   2 1256.52   59.21
  -6  -8  -4   11.20    3.46
   6   8   4    9.06    3.73
  -6   8  -4   10.31    3.86
   6  -8   4   14.28    4.04
  -2 -20  -3   13.25    3.80
   2  20   3    0.95    3.04
  -2   6   6 3871.22  178.03
   2   6  -6 3673.70  178.72
  -2  -6   6 3680.48  179.31
  -2  -6   6 3883.59  179.16
  -2   6   6 3650.45  178.20
  -5 -19  -1  874.71   42.09
   5 -19   1  808.28   42.00
   5 -19   1  841.34   41.55
   5  19   1  870.15   41.90
   1   7   6 1076.80   50.50
  -1   7  -6 1005.18   51.11
   4  18  -3   52.51    6.97
  -4 -18   3   48.66    5.68
  -3   2   6    4.60    2.70
  -3  -2   6    2.37    3.49
  -3   2   6    2.48    2.42
   3  -2  -6    3.35    1.66
  -3  -2   6    1.73    3.17
   3   2  -6    2.00    2.14
  -2   5  -6   31.27    4.15
   2  -5   6   34.01    4.24
   2   5   6   26.99    3.45
  -2 -23   0 3162.48  150.44
  -2  23   0 3093.50  150.66
   2 -23   0 3178.35  150.09
   3 -21  -2  154.18    8.49
   3  21  -2  169.44   11.18
  -3 -21   2  159.50   10.21
  -3  21   2  149.62    9.70
  -7  14   1   55.04    4.60
  -7 -14   1   53.70    5.99
   7 -14  -1   69.68    4.89
   7  14  -1   58.24    6.04
   6 -17  -1  766.94   37.16
   7  12   2  199.18   11.40
  -7 -12  -2  180.92   11.24
   7  12   2  205.37   11.49
   7 -12   2  183.24   11.00
  -7  12  -2  196.10   11.11
   8   9   1 1019.24   48.97
  -8   9  -1 1026.40   48.53
   8  -9   1  985.81   48.66
  -8  -9  -1  913.14   48.80
   8   9   1 1059.75   48.97
  -7   0   4  172.36    9.21
  -8   6  -2   56.82    5.03
   8   6   2   55.66    5.37
   8  -6   2   47.70    4.97
  -5 -13   4  368.36   20.16
   5  13  -4  394.48   20.50
   8  10   0  150.50    8.88
   8  10   0  157.46    9.26
   8 -10   0  138.39    8.39
  -8  10   0  135.27    8.12
  -8 -10   0  144.08    9.07
  -7  -1   4   12.67    2.68
  -7   1   4   12.80    2.46
  -3 -22   1  169.72   11.08
   3  22  -1  177.62   12.14
  -3  22   1  160.69   10.88
   3 -22  -1  199.50   10.27
  -6 -13  -3  324.46   18.19
   6  13   3  334.88   18.13
   6 -13   3  370.29   18.52
  -6  13  -3  364.42   18.45
  -5  -7   5  984.93   48.01
   0   8  -6 1115.81   56.80
   0  -8   6 1177.80   57.15
   0   8   6 1199.72   56.08
   3  12   5  273.14   14.94
   3 -12   5  285.88   15.63
  -3  12  -5  275.12   15.23
  -3 -12  -5  269.60   14.44
   3  12   5  277.47   14.42
  -3   3   6  583.97   29.72
  -3   3   6  639.24   29.72
  -3   3   6  609.80   29.46
  -3  -3   6  599.07   30.41
  -3  -3   6  605.15   30.29
   3   3  -6  627.57   29.83
   5   5   5 1081.04   52.22
   5   5   5 1110.86   51.95
   5  -5   5 1048.71   52.03
  -5   5  -5 1023.80   52.09
  -7   2   4 1875.94   82.02
  -7  -2   4 1915.49   82.35
   6 -16  -2    7.10    1.76
  -6 -16   2    3.80    3.93
   6  16  -2    8.66    4.52
   3  22   1  399.50   20.81
  -3 -22  -1  395.46   20.85
   5 -18   2   15.71    5.53
   5  18   2   22.20    4.06
   5 -18   2    6.95    4.41
  -5 -18  -2   15.93    4.40
   3  21   2  604.00   29.67
  -3 -21  -2  581.37   29.74
   6 -17   1   -5.88    4.40
   6 -17   1   -7.61    3.73
  -6 -17  -1    3.34    3.68
   6  17   1   -0.13    3.92
  -2  14   5   -0.64    2.74
  -2 -14   5    1.95    4.86
  -7  14  -1  208.88   11.69
   7  14   1  214.45   12.28
   7  14   1  207.18   12.03
   7 -14   1  212.28   11.97
   7 -14   1  197.09   11.60
  -7 -14  -1  225.81   12.26
   0 -21  -3  424.60   21.38
   0 -21   3  440.86   22.72
   7  10  -3 1895.30   86.96
   7  10  -3 2070.92   87.32
  -7 -10   3 1990.83   86.57
  -1   8   6   21.67    2.17
   1   8  -6   26.42    3.73
  -1  -8   6   18.31    4.46
   2 -22  -2  117.10    7.18
   2  22  -2  133.66    9.95
  -2  22   2  128.05    8.57
  -2 -22   2  120.07    8.54
  -4 -20   2   27.36    5.54
   4  20  -2   34.27    7.01
   4 -20  -2   37.98    2.88
   4 -20  -2   41.51    3.31
   5  16   3   61.06    5.34
   5 -16   3   57.00    5.62
   5  16   3   58.66    5.88
   5 -16   3   58.68    6.21
  -5 -16  -3   58.66    5.35
   4 -21  -1   86.69    5.95
  -4 -21   1   95.35    7.38
   6  10  -4  509.60   25.71
  -6 -10   4  498.95   25.63
   7  -9   3  136.23    8.74
  -7  -9  -3  136.32    8.78
   7   9   3  138.04    8.86
   7   9   3  140.51    8.84
  -7   9  -3  140.46    8.70
  -7   3   4  574.11   27.74
  -7  -3   4  605.58   28.23
   7   3  -4  560.11   27.43
  -2   6  -6 2249.55  110.26
   2  -6   6 2312.60  110.24
   2   6   6 2336.15  109.83
  -3  17   4  169.50    9.74
  -3 -17   4  169.19   11.02
  -3  17   4  176.07    9.25
   7 -13  -2 2497.12  114.84
   7  13  -2 2526.58  116.26
  -7 -13   2 2546.71  116.01
  -7  13   2 2314.88  114.54
   4  15   4  103.69    6.80
   4 -15   4  109.32    8.16
  -4 -15  -4  105.31    6.89
   4  15   4   98.21    7.44
  -3   4   6    7.74    2.10
  -3  -4   6    9.59    3.79
  -3   4   6    8.34    1.68
  -3  -4   6    7.30    3.74
  -3   4   6   10.38    2.43
   3   4  -6   10.34    2.45
   4  18   3  172.16    9.90
   4 -18   3  167.12   10.89
  -4 -18  -3  169.60   10.04
   2   7  -6   28.80    3.62
  -2  -7   6   25.03    4.87
  -2   7   6   30.84    2.24
  -2   7   6   27.04    2.71
  -2  -7   6   30.66    5.16
   8  10  -1  502.05   25.68
  -8 -10   1  535.66   25.68
   8  10  -1  519.62   25.26
   8 -10  -1  504.03   24.75
   8 -10  -1  498.66   24.92
  -8  10   1  481.27   24.50
  -2 -18   4  142.78   10.20
  -6 -14   3 1564.54   77.33
   6  14  -3 1642.08   77.90
  -2 -22  -2  639.44   33.06
   2  22   2  694.80   33.13
  -2 -23   1  343.75   18.96
   2 -23  -1  356.68   18.21
  -2  23   1  352.27   19.03
   0  15   5   39.21    3.63
   0 -15   5   42.44    5.78
   0  15   5   35.43    2.82
   4  10   5  140.12    9.04
   4 -10   5  144.99    9.19
   4  10   5  150.87    8.71
  -4 -10  -5  146.47    8.73
  -4  10  -5  150.17    9.36
   8  -8  -2 2255.60  100.98
  -8  -8   2 2186.12  101.45
   8   8  -2 2145.64  100.97
   8  -8  -2 1983.34  100.34
   8   8  -2 2251.36  101.78
   1 -21  -3  297.61   15.26
   1  21  -3  293.90   17.42
  -1 -21   3  335.94   17.10
  -4 -11   5  376.80   19.96
  -3   0  -6 4688.97  223.72
   3   0   6 4726.02  223.50
  -4 -21  -1   -3.90    4.10
   4  21   1    1.78    4.21
  -3 -13   5   52.09    6.30
  -3  13   5   59.47    3.76
  -1   8  -6  721.05   37.10
   1  -8   6  785.15   37.47
   1   8   6  786.49   36.40
   1   8   6  700.53   36.80
   8   0  -3    0.37    2.31
  -8   0   3    5.65    2.65
   8   0  -3    2.90    3.90
   8   7   2    3.02    3.73
  -8   7  -2   -5.43    3.77
   8  -7   2   -5.61    3.86
  -2 -23  -1  772.83   38.62
   2 -23   1  784.49   38.63
   3   1   6  175.84    9.95
  -3  -1  -6  161.85   10.24
   3  -1   6  171.78    9.92
  -3   1  -6  177.41   10.36
   6   9   4  324.02   17.24
  -6  -9  -4  329.06   17.25
  -6   9  -4  332.29   17.49
   6  -9   4  322.40   17.44
   8   1  -3 1502.19   65.22
  -8  -1   3 1483.39   65.48
   8   1  -3 1604.13   66.24
   8  -1  -3 1671.55   66.14
   8   1  -3 1402.12   64.75
  -8   1   3 1502.59   65.38
   5  -6   5  298.27   16.33
  -5   6  -5  283.73   16.36
   5   6   5  325.95   16.18
   5   6   5  310.17   16.53
  -1 -21  -3  235.46   12.22
   1 -21   3  211.26   13.23
   4 -20   2  356.16   20.50
  -4 -20  -2  390.89   19.99
   4  20   2  385.87   19.73
  -7   4   4   50.63    3.45
  -7  -4   4   56.50    4.49
  -1 -15   5  368.85   20.79
  -1  15   5  395.62   19.49
   2  14   5 1370.38   67.04
   2  14   5 1376.85   66.46
   2 -14   5 1406.39   67.78
  -2 -14  -5 1403.93   66.60
  -3  -2  -6 2711.97  129.86
   3  -2   6 2698.85  129.66
   3   2   6 2740.67  129.58
  -3   2  -6 2719.62  129.88
   0 -24   0  336.56   17.72
   0  24   0  324.81   18.61
  -6 -16  -2  112.28    8.14
   6  16   2  117.56    8.07
   6  16   2  122.52    8.45
   6 -16   2  119.35    8.35
  -6  16  -2  116.42    7.95
   6 -16   2  122.40    7.95
   8  -2  -3  592.93   28.02
   8   2  -3  528.51   26.90
  -8   2   3  573.54   27.38
  -8  -2   3  533.08   27.56
  -5  -8   5  759.73   37.55
   7 -15   0  290.28   15.84
  -7  15   0  303.31   15.53
   7 -15   0  303.54   15.54
  -8  10  -1  252.26   13.27
   8  10   1  249.94   13.73
   8  10   1  244.19   13.67
   8 -10   1  245.43   13.39
  -2 -18  -4  962.72   45.82
   2  18   4  911.74   45.60
   2  18   4  973.79   46.35
  -3   5   6   85.27    4.51
  -3   5   6   87.09    4.68
  -3  -5   6   69.74    6.34
  -3   5   6   85.61    4.97
   3   5  -6   72.10    5.27
   0   9   6 2153.19  101.13
   0   9  -6 2038.44  101.98
   0  -9   6 2156.15  102.37
   0   9   6 2141.18  101.61
   5 -20   0  222.85   11.91
  -5 -20   0  210.93   12.95
   5  20   0  230.05   13.00
   5  13   4 1200.14   58.76
   5  13   4 1274.65   58.50
  -5 -13  -4 1186.50   58.44
   5 -13   4 1209.02   58.80
  -5  13  -4 1147.98   58.74
   1  15   5  112.89    6.32
   1  15   5  107.93    7.17
  -1 -15  -5  108.27    6.39
   1 -15   5  118.86    8.62
  -3  -3  -6  158.37    9.82
   3  -3   6  163.24    9.61
   3   3   6  173.42    9.53
  -3   3  -6  157.92    9.84
  -8  11   0 1670.25   80.62
   8 -11   0 1698.95   80.85
  -8 -11   0 1718.11   81.39
   8  11   0 1642.38   81.30
   8  11   0 1695.89   81.15
   8 -11   0 1692.87   80.81
  -3 -17  -4  775.69   38.78
   3  17   4  802.77   38.68
   3  17   4  799.72   39.27
   8  -3  -3  259.99   13.60
  -8   3   3  243.42   12.84
   8   3  -3  242.68   12.53
  -8  -3   3  250.03   13.23
   8   3  -3  277.08   14.32
   2   7   6   88.33    5.56
   2  -7   6   83.14    6.26
  -2   7  -6   79.35    6.33
   2   7   6   78.72    6.21
  -9   0   0  949.84   46.31
   9   0   0  936.65   46.11
   9   0   0  966.51   46.46
   0 -19  -4 2048.03   97.36
  -6 -18   0    5.09    4.24
   6  18   0    6.76    3.91
   6 -18   0    0.58    2.65
   9   1   0  119.37    7.55
  -9   1   0  127.13    7.69
   9  -1   0  116.29    7.69
  -9  -1   0  125.38    7.76
   9   1   0  120.33    7.84
  -1  -9   6  234.72   13.17
  -1   9   6  227.91   11.36
  -1  24   0  721.78   37.42
   1 -24   0  734.67   36.61
  -1 -24   0  749.98   36.87
   1  24   0  747.94   37.62
  -7 -13  -2  149.49    9.05
  -7  13  -2  142.04    8.75
   7 -13   2  134.59    8.70
   7  13   2  132.05    8.88
   7  13   2  149.92    9.30
  -4  16   4  145.30    7.52
  -4  16   4  134.28    7.76
  -4 -16   4  166.69    9.91
   4  16  -4  156.32   10.20
  -7   5   4  576.14   28.16
  -7  -5   4  604.93   28.98
   0  23  -2    5.52    5.46
   0 -23  -2    5.47    3.33
   0 -23   2    5.69    4.52
  -2   8   6  232.32   11.23
  -2  -8   6  245.80   13.45
  -2   8   6  222.60   11.36
  -2  -8   6  251.21   13.29
   3 -20  -3   86.49    4.38
   3 -20  -3   82.52    4.35
  -3  20   3   96.68    6.53
  -5 -17   3  274.35   16.22
   5  17  -3  318.86   17.18
   9   2   0   70.38    5.77
   9  -2   0   72.01    5.66
  -9   2   0   71.52    5.38
   9   2   0   71.75    5.44
  -9  -2   0   64.30    5.57
  -5 -14   4  104.28    8.00
   5  14  -4  116.71    8.19
   7  11  -3  380.10   18.35
   7  11  -3  367.49   18.18
  -7 -11   3  394.81   17.63
  -3 -13  -5  467.38   23.62
   3  13   5  471.48   23.56
  -3  13  -5  469.76   24.36
   3 -13   5  485.93   24.73
   3  13   5  464.62   24.02
   5   7   5 1055.64   50.76
   5  -7   5 1016.32   50.63
  -5  -7  -5 1044.04   50.45
   5   7   5 1027.57   50.42
   7  10   3   12.80    4.12
  -7  10  -3   11.29    3.64
   7 -10   3    6.36    3.67
  -7 -10  -3   12.06    3.48
   7  10   3    9.87    3.45
   8   8   2  356.70   18.69
  -8   8  -2  359.14   18.37
   8  -8   2  342.39   18.47
   7  15  -1  182.67   10.70
   7 -15  -1  162.99    9.19
  -7 -15   1  174.93   10.41
  -7  15   1  167.22    9.18
   1 -19  -4  733.54   35.06
  -7   0  -4  333.59   17.22
   7   0   4  309.98   17.01
  -3   4  -6   33.70    4.53
   3   4   6   42.57    4.04
   3  -4   6   31.64    4.27
   8  -9  -2  380.73   19.12
  -8  -9   2  374.16   19.76
   8   9  -2  386.47   20.12
   8  -4  -3 2340.01  108.21
   8   4  -3 2484.18  108.88
   8   4  -3 2234.63  107.54
  -8  -4   3 2216.75  108.11
  -8   4   3 2197.08  107.69
   6 -14   3  402.10   21.68
   6 -14   3  436.07   22.12
   6  14   3  438.35   21.64
  -6  14  -3  397.86   21.70
  -6 -14  -3  418.96   21.65
  -7  -1  -4 1026.77   50.33
   7   1   4 1039.81   50.29
  -7   1  -4 1018.09   50.33
   6  11  -4  295.91   15.90
  -6 -11   4  286.24   15.80
   1  -9   6 1764.17   83.48
   1   9   6 1766.93   82.38
   1   9   6 1712.01   82.82
  -1   9  -6 1640.39   83.14
  -6   0   5    0.37    2.00
  -3   6   6  382.58   18.00
   3   6  -6  388.18   18.54
  -3   6   6  323.92   17.62
  -3  -6   6  361.69   19.31
  -3   6   6  392.98   17.61
   0 -24   1 1703.03   82.69
   0  24   1 1701.03   83.17
   0 -24  -1 1719.10   82.40
   0  24  -1 1728.60   83.44
  -6  -1   5  277.77   13.80
  -6   1   5  265.31   13.56
   1 -23  -2 2697.68  134.95
  -1  23   2 2956.18  135.93
  -1 -23   2 2976.00  135.95
  -8 -11   1   84.14    6.62
  -8  11   1   85.97    5.19
   8 -11  -1   81.53    5.43
   8  11  -1   82.16    6.73
   8 -11  -1   85.46    5.54
   5  19  -2   91.07    8.30
   5 -19  -2   78.14    4.83
   5 -19  -2   79.71    4.58
   5 -20  -1  326.68   16.30
   5  20  -1  321.67   17.84
  -5 -20   1  311.43   17.61
  -9  -3   0  638.18   31.60
   9  -3   0  631.34   31.55
   9   3   0  634.27   31.69
  -9   3   0  638.16   31.50
   9   3   0  634.25   31.40
   2  21  -3   -0.81    5.43
  -2  21   3    3.53    4.04
  -2 -21   3    0.16    4.42
   2 -21  -3    0.14    1.66
  -9   0   1   -0.31    2.99
   9   0  -1    5.50    3.15
   9   0  -1    0.08    2.62
  -1 -19  -4  475.03   22.34
   1  19   4  426.08   22.17
   7   2   4   39.03    4.54
   7   2   4   37.09    5.09
  -7   2  -4   45.63    5.01
  -7  -2  -4   47.71    4.63
  -4  11  -5  152.53    9.76
   4  11   5  155.42    9.82
  -4 -11  -5  172.78    9.45
   4  11   5  165.85    9.31
   4 -11   5  147.15    9.96
   6 -10   4   75.99    6.31
  -6  10  -4   83.85    6.45
   6  10   4   86.72    6.29
  -6 -10  -4   89.41    6.32
  -9   1   1  103.65    7.05
   9   1  -1  121.01    7.01
   9  -1  -1  123.18    7.50
   9   1  -1  118.23    7.45
  -9  -1   1  113.36    7.24
   1 -23   2   43.48    5.60
  -1 -23  -2   38.42    4.56
   6   2  -5  215.19   11.01
  -6  -2   5  255.08   12.00
  -6   2   5  245.94   11.50
   6 -18  -1  495.97   24.44
   3 -23   0 2041.03   96.91
  -3 -23   0 1996.42   97.33
   3 -20   3 1918.44   93.56
   3  20   3 1894.23   92.52
  -3 -20  -3 1985.38   92.75
  -5  -9   5  253.70   14.07
  -4  19   3  368.68   19.91
  -4 -19   3  387.52   21.14
  -2  15   5 1490.79   71.62
  -2 -15   5 1521.44   73.04
   7 -15   1  440.69   22.62
  -7  15  -1  436.95   22.31
  -7 -15  -1  451.00   22.91
   7 -15   1  436.33   22.31
   7  15   1  433.06   22.71
  -4 -12   5   97.02    7.28
   7   6  -4    4.85    2.89
  -7  -6   4    1.45    2.93
  -7   6   4    2.17    1.49
   9   2  -1    0.37    2.96
   9  -2  -1    1.12    2.95
   9   2  -1    0.85    2.78
  -9  -2   1    0.11    2.90
  -9   2   1    3.95    2.99
   5 -20   1 1028.05   50.48
  -5 -20  -1 1021.84   50.99
   5  20   1 1062.17   50.88
  -7  14   2 1751.28   85.12
  -7 -14   2 1857.95   86.59
   7 -14  -2 1825.25   85.34
   7  14  -2 1791.25   86.80
   1  24  -1 1369.00   66.68
  -1 -24   1 1354.55   65.93
   1 -24  -1 1366.82   65.43
  -1  24   1 1326.54   66.21
   7   3   4  491.18   25.03
  -7   3  -4  469.90   24.78
   7   3   4  490.71   24.80
  -7  -3  -4  489.45   24.74
  -3   5  -6   58.44    5.26
   3   5   6   59.05    4.74
   3  -5   6   55.26    4.95
   2   8   6 1769.13   87.27
  -2   8  -6 1741.47   87.43
   2  -8   6 1835.42   87.45
   2   8   6 1893.11   86.89
  -6 -17   2  167.03   10.67
   6 -17  -2  170.32    8.71
   6  17  -2  161.65   10.82
   8   5  -3  150.40    8.23
   8   5  -3  164.56    9.98
  -8  -5   3  158.27    9.05
  -8   5   3  152.21    8.34
   8  -5  -3  153.95    8.98
  -2 -21  -3  455.93   22.81
   2  21   3  444.59   22.71
   8   1   3    3.07    3.90
  -8   1  -3    6.56    3.43
   8   1   3   -0.67    2.90
  -8   1  -3    4.55    3.49
   8  -1   3    0.92    3.10
  -1  24  -1   18.70    5.50
   1 -24   1   13.78    4.47
  -1 -24  -1   16.16    4.00
   0  10   6 1438.16   68.58
   0  10   6 1429.20   69.13
   0 -10   6 1463.00   69.95
   9   4   0   12.09    3.42
  -9   4   0    9.50    3.51
   9  -4   0    6.72    3.13
  -9  -4   0   11.13    3.63
   9   4   0    8.31    3.67
  -6  -3   5   62.93    4.53
  -6   3   5   55.47    3.53
   8 -11   1  137.05    8.64
   8  11   1  154.64    9.15
  -8  11  -1  143.71    8.56
  -3 -14   5 3534.84  159.16
  -3  14   5 3270.03  157.51
   4  22   0  223.36   12.71
  -4 -22   0  204.17   12.68
   6  15  -3  936.37   38.08
  -6 -15   3  836.67   37.13
   6 -18   1  501.27   25.56
  -6 -18  -1  511.94   26.11
   6  18   1  516.08   25.99
   6 -18   1  502.08   25.98
   9  -3  -1  178.64   10.19
   9   3  -1  185.55    9.95
   9   3  -1  183.38   10.55
  -9   3   1  186.33   10.16
  -9  -3   1  165.55   10.20
   4  16   4  127.82    8.24
  -4 -16  -4  140.97    8.43
   4 -16   4  137.67    9.64
   4  16   4  143.15    9.00
   9   0   1    0.12    3.30
   9   0   1    1.13    3.39
  -9   0  -1    4.80    3.46
  -8   2  -3   66.32    5.51
   8   2   3   70.49    5.79
   8  -2   3   64.02    5.42
  -4   0   6  360.17   17.10
   4   0  -6  327.59   16.52
   5  17   3  537.09   26.93
   5 -17   3  510.53   26.67
  -5 -17  -3  537.99   26.60
   5 -17   3  520.16   27.11
   5  17   3  511.99   26.33
  -3  22   2  105.35    7.80
   3  22  -2  115.55    9.58
  -3 -22   2  115.92    8.35
   3 -22  -2  116.06    6.66
   5 -19   2 2301.00  113.85
   5 -19   2 2339.75  113.53
  -5 -19  -2 2405.49  113.69
   5  19   2 2424.97  113.54
   9  -1   1  472.93   23.94
   9   1   1  478.57   23.86
   9   1   1  451.66   23.89
  -9   1  -1  481.80   23.93
  -9  -1  -1  462.59   23.90
  -2  -9   6  195.11    9.53
  -2   9   6  131.47    6.46
  -2  -9   6  187.65    9.79
   4  -1  -6  198.20   10.50
   4   1  -6  215.34   10.71
  -4   1   6  226.64   11.04
  -4  -1   6  224.41   11.34
   0  16   5  785.96   35.20
   0  16   5  678.18   34.30
   0 -16   5  757.74   36.39
  -1 -10   6  729.42   35.17
  -1  10   6  692.99   33.39
  -5  -8  -5  117.96    7.54
   5   8   5  121.52    7.62
   5   8   5  115.98    7.84
   5  -8   5  105.86    7.84
  -3  -7   6 1832.51   88.35
   7   4   4   60.56    5.52
   7   4   4   57.70    5.74
  -7  -4  -4   57.84    5.40
  -7   4  -4   56.73    5.60
  -8  12   0  489.29   24.11
  -8 -12   0  492.67   25.00
   8  12   0  514.60   24.83
   8 -12   0  506.28   24.38
   8 -12   0  480.64   24.27
   8  12   0  425.88   24.63
  -3  18   4  655.62   32.60
  -3 -18   4  676.47   33.80
   8  -9   2  389.18   20.61
  -8   9  -2  400.26   20.47
   8   9   2  402.71   20.83
   9  -2   1  238.84   13.30
  -9   2  -1  249.38   13.22
   9   2   1  234.89   13.23
   9   2   1  233.02   13.21
  -9  -2  -1  238.70   13.26
   2  15   5  139.53    8.91
  -2 -15  -5  147.48    8.33
   2 -15   5  145.41   10.15
   2  15   5  146.19    8.15
  -4   2   6   79.28    4.72
  -4  -2   6   74.75    5.41
   4   2  -6   75.96    4.57
   2 -24   0   20.35    4.16
  -2 -24   0   22.27    4.68
   2  24   0   24.69    6.55
  -2  24   0   19.01    5.36
  -6  -4   5  344.79   16.65
  -6   4   5  315.27   15.69
   8   3   3  108.35    7.08
  -8   3  -3   97.71    6.52
  -3 -23   1  411.14   20.61
   3 -23  -1  444.41   19.59
  -3  23   1  395.69   20.27
  -1  16   5  285.91   14.95
  -1 -16   5  298.07   16.59
  -4 -19  -3   97.36    7.04
   4 -19   3   97.15    8.12
   4  19   3  102.97    6.85
  -2 -19   4  580.91   29.94
  -9   5   0  462.74   23.80
   9  -5   0  471.32   23.84
   9   5   0  476.22   24.15
  -9  -5   0  465.36   23.93
   9   5   0  481.04   23.84
   3  22   2   14.57    4.10
  -3 -22  -2   15.49    3.90
  -5 -14  -4   81.22    5.97
  -5  14  -4   77.79    6.53
   5  14   4   74.74    5.79
   5 -14   4   77.96    6.93
   5  14   4   85.49    6.65
   8 -10  -2 1011.82   48.77
   8  10  -2 1023.80   49.85
  -8 -10   2  999.80   49.50
   4 -21  -2  387.84   18.12
  -4 -21   2  353.84   19.62
   4  21  -2  403.69   20.75
   4 -21  -2  340.60   17.88
  -9   4   1  120.36    7.55
  -9  -4   1  124.65    7.84
   9   4  -1  126.35    8.14
   9   4  -1  128.99    7.49
   9  -4  -1  122.90    7.68
   3   6   6    3.56    3.20
  -3   6  -6   12.10    3.95
   3  -6   6    9.73    3.78
   3   6   6    7.12    2.78
  -7  16   0    6.20    2.96
   7 -16   0    9.14    3.96
   7 -16   0    3.14    2.65
   1  10   6  628.46   29.20
   1  10   6  564.50   29.72
   1 -10   6  613.29   30.50
  -1  10  -6  568.91   30.07
   7  11   3    1.77    3.80
   7  11   3    0.41    3.42
  -7  11  -3    0.53    3.66
  -7 -11  -3    5.20    3.53
   7 -11   3    0.13    3.58
   8   6  -3  559.98   28.00
   8  -6  -3  573.02   28.41
  -8  -6   3  575.28   28.66
   8   6  -3  636.55   29.51
  -8   6   3  568.47   27.95
   7   7  -4   25.81    3.63
  -7  -7   4   19.11    3.46
  -7   7   4   20.56    1.80
   0 -22   3   64.32    6.44
   0 -22  -3   67.88    4.86
   3 -23   1  131.79    8.70
  -3 -23  -1  134.75    9.00
   6 -17   2    0.61    4.27
   6  17   2    5.13    3.94
   6 -17   2    4.77    3.58
  -6 -17  -2    6.13    3.75
  -9   3  -1 2034.07   95.61
   9   3   1 1926.46   95.64
   9  -3   1 1967.97   95.57
   9   3   1 2021.93   95.57
  -9  -3  -1 2007.34   95.64
   4   3  -6  175.19    9.21
  -4   3   6  174.24    9.05
  -4  -3   6  183.93   10.07
   7  12  -3  339.21   16.14
  -7 -12   3  341.76   15.34
   7  12  -3  334.90   16.12
   7  14   2  180.62   10.93
   7  14   2  193.48   11.31
   7 -14   2  179.91   10.67
   7 -14   2  190.05   11.15
  -7 -14  -2  184.03   11.06
  -7  14  -2  177.79   10.67
   4 -22  -1 2330.73  110.42
  -4 -22   1 2286.40  111.37
  -2 -23   2  139.64    8.35
  -2  23   2  143.92    8.35
   2 -23  -2  141.35    6.83
   1  16   5  105.47    6.00
   1  16   5  100.48    7.01
  -1 -16  -5  103.87    6.13
   1 -16   5  108.75    8.27
   6  12  -4  152.19    9.75
  -6 -12   4  150.34    9.57
  -8   4  -3  809.91   36.68
   8   4   3  812.53   36.95
  -7  -5  -4  566.74   28.48
   7   5   4  551.84   28.39
  -7   5  -4  554.19   28.50
   7   5   4  578.10   28.74
  -5 -10   5   25.05    4.43
  -6 -11  -4  315.53   13.99
  -6  11  -4  281.63   14.13
   6  11   4  307.86   13.98
  -8  12   1  281.22   13.98
   8 -12  -1  291.73   14.39
  -8 -12   1  299.03   15.37
   8 -12  -1  288.72   14.36
   2  -9   6  490.36   24.72
   2   9   6  494.75   23.91
   2   9   6  467.05   24.35
  -2   9  -6  465.26   24.60
   3  14   5  722.16   35.29
   3  14   5  714.89   35.82
  -3 -14  -5  720.61   35.43
   3 -14   5  728.83   36.59
  -1 -22   3   26.88    4.99
   1 -22  -3   23.83    2.75
  -6  -5   5   91.95    5.94
  -6   5   5   85.04    4.52
  -4 -22  -1    3.79    3.75
   4  22   1    1.31    4.27
   4  12   5  987.73   35.66
   4  12   5  913.66   36.02
  -4 -12  -5  982.60   35.72
  -2 -19  -4  464.24   23.10
   2  19   4  479.25   23.78
   2  19   4  447.15   22.94
   2 -23   2  269.40   14.66
  -2 -23  -2  245.88   13.98
  -4 -21  -2    8.75    4.04
   4  21   2   11.83    4.01
  -5 -15   4  391.48   21.07
   5  15  -4  402.08   21.36
   3  18   4   18.53    3.38
   3 -18   4   18.18    5.47
  -3 -18  -4   24.95    3.54
   3  18   4   22.45    4.37
   9  -5  -1  545.00   26.87
  -9   5   1  537.67   26.70
   9   5  -1  536.54   27.25
  -9  -5   1  529.32   26.98
   9   5  -1  535.29   26.67
   9   4   1  918.90   44.24
  -9   4  -1  908.10   44.21
  -9  -4  -1  911.26   44.35
   9   4   1  886.52   44.35
   9  -4   1  884.91   44.22
  -4  -4   6   46.00    4.55
  -4   4   6   41.66    2.73
  -4   4   6   38.49    2.67
   4   4  -6   47.02    3.41
  -4  17   4  147.03    8.53
   4  17  -4  175.75   10.86
  -4 -17   4  179.27   10.40
  -4  17   4  156.64    8.26
  -1 -22  -3  863.79   41.89
   1 -22   3  850.18   42.90
   6 -15   3  255.97   14.59
  -6 -15  -3  240.14   13.93
  -6  15  -3  248.63   14.09
   6  15   3  267.18   13.91
   6 -15   3  245.20   13.94
  -3  -8   6  132.29    9.01
   2 -24  -1 4486.47  206.56
  -2 -24   1 4361.68  207.20
  -2  24   1 4138.07  207.20
   9   6   0  261.10   13.83
   9   6   0  248.76   13.37
   9  -6   0  239.03   13.33
  -9   6   0  246.36   13.25
  -9  -6   0  240.74   13.69
  -7  16   1   81.61    5.11
  -7 -16   1   74.39    6.53
   7 -16  -1   81.03    4.97
   0  11   6   13.62    2.88
   0 -11   6   17.39    4.69
   0  11   6   15.70    2.02
   5   9   5    3.13    3.93
  -5  -9  -5    0.85    3.21
   5  -9   5    3.44    3.75
   5   9   5    4.41    3.15
  -2 -24  -1   27.40    4.26
   2 -24   1   23.89    4.52
  -4 -13   5  352.92   19.10
  -6   0  -5   -3.35    3.06
   6   0   5    2.60    3.29
  -6 -19   0    0.16    4.53
   6  19   0    6.67    4.24
   6 -19   0    5.20    2.66
  -5 -18   3  142.69    9.94
   5  18  -3  165.66   11.15
  -2 -10   6  586.77   30.16
  -2 -10   6  592.53   29.93
   6   1   5   95.65    6.10
   6  -1   5   89.26    5.94
  -5 -21   0  161.73   10.45
   5 -21   0  164.20    9.34
   5  21   0  162.58   10.39
  -3   7  -6    1.24    3.57
   3  -7   6    2.00    3.33
   3   7   6    0.64    3.36
   3   7   6   -2.31    3.04
  -8  -7   3  488.95   24.62
   8   7  -3  525.86   25.44
   8  -7  -3  491.63   24.22
  -8   7   3  471.36   23.75
   0 -20   4  330.33   19.56
   0 -20  -4  369.01   17.86
   8  -5   3   28.26    4.17
   8   5   3   31.18    4.67
  -8   5  -3   28.80    4.25
  -8  -5  -3   36.93    4.62
   8 -12   1  504.84   25.50
  -8  12  -1  504.73   25.36
   8  12   1  507.02   25.86
  -1 -11   6  925.07   43.45
  -1  11   6  864.10   41.45
  -1  11   6  867.30   42.21
   7   8  -4  328.86   16.90
  -7  -8   4  315.58   16.99
  -8  10  -2  481.63   24.62
  -8 -10  -2  492.15   24.96
   8  10   2  495.82   25.05
   8 -10   2  476.18   24.78
  -7   6  -4 1723.80   70.02
   7   6   4 1742.95   70.19
   7   6   4 1782.93   70.03
  -7  -6  -4 1739.02   69.96
  -6  -2  -5    4.22    2.82
   6  -2   5   15.10    3.88
   6   2   5    5.97    4.05
  -4   0  -6 2414.29  116.18
   4   0   6 2434.62  115.98
   0  25   0   -8.12    5.94
   0 -25   0   -2.19    3.91
  -6  -6   5   10.87    3.34
  -7  15   2  326.15   16.67
   7 -15  -2  347.82   16.86
  -7 -15   2  338.16   18.37
   7  15  -2  357.18   18.65
   9  -5   1   11.06    3.85
   9   5   1    1.63    3.63
  -9   5  -1   10.82    3.76
  -9  -5  -1   10.32    3.75
   9   5   1    9.49    3.67
  -2  16   5  211.69   11.10
  -2 -16   5  205.28   12.93
   7 -16   1  165.13    9.22
   7  16   1  136.54    9.67
  -7 -16  -1  145.23    9.79
   7 -16   1  148.76    9.50
  -7  16  -1  150.05    9.13
   3 -21  -3    6.11    1.26
  -3  21   3    8.76    4.11
   3  21  -3   10.04    5.79
   3 -21  -3    8.97    1.27
   4   5  -6   44.17    3.56
  -4   5   6   46.60    2.64
  -4   5   6   43.90    2.63
  -4  -5   6   37.67    4.66
   4  -1   6  166.79    9.79
  -4  -1  -6  145.09   10.03
  -4   1  -6  165.65   10.10
   4   1   6  174.12    9.93
   1 -20  -4   96.94    5.23
   9  -6  -1  414.40   21.26
   9   6  -1  409.53   21.13
  -9   6   1  428.32   21.18
  -9  -6   1  420.38   21.50
   9   6  -1  418.29   21.74
  -3 -15   5   42.23    5.77
  -3  15   5   37.30    3.13
   8  11  -2  489.31   25.24
  -8 -11   2  495.60   24.92
   8 -11  -2  478.51   23.95
  -9   0   2 1941.45   91.56
   9   0  -2 2071.03   92.02
   9   0  -2 1829.07   91.02
   6   3   5 2984.49  147.77
   6   3   5 3157.25  147.60
   6  -3   5 3129.36  147.70
   8 -13   0   45.94    4.66
   8  13   0   52.90    5.05
  -8  13   0   53.34    4.43
  -8 -13   0   53.84    5.65
   8 -13   0   53.55    4.49
   8  13   0   56.68    5.35
  -4  -2  -6  434.31   23.19
   4   2   6  471.07   22.99
  -4   2  -6  419.93   23.09
   4  -2   6  468.86   23.02
   1  11   6   35.90    4.11
  -1  11  -6   37.16    4.95
   1  11   6   39.99    3.31
   1 -11   6   43.01    5.53
   9   1  -2   30.45    3.07
   9  -1  -2   27.00    4.35
  -9   1   2   23.36    3.98
  -9  -1   2   28.39    3.81
   9   1  -2   31.27    4.42
   5 -20  -2   88.19    5.14
   5  20  -2   88.69    8.58
   5 -20  -2   82.06    4.87
  -6  16   3 2872.04  140.83
  -6 -16   3 3153.74  142.75
  -6 -19   1  924.04   50.15
   6 -19  -1 1065.69   49.11
   1  20   4  650.32   32.23
  -1 -20  -4  670.18   32.30
   9  -7   0  378.53   19.12
   9   7   0  382.36   19.24
  -9  -7   0  402.38   19.56
  -7  12  -3   79.24    6.55
   7  12   3   81.51    6.99
   7  12   3   89.30    6.72
   7 -12   3   84.80    6.47
  -7 -12  -3   74.79    6.50
   0  24  -2 2727.78  124.90
   0 -24  -2 2433.56  123.38
   0 -24   2 2732.83  124.26
   6 -18  -2   50.73    3.41
  -6 -18   2   54.51    5.72
   6  18  -2   48.57    5.65
  -5 -21   1  602.40   32.21
   5  21  -1  652.60   32.45
   5 -21  -1  639.92   30.99
   1 -25   0    4.46    3.90
  -1 -25   0   -0.29    3.64
  -1  25   0    0.38    5.21
   1  25   0   -2.39    5.37
  -9  -2   2  301.20   16.06
  -9   2   2  287.13   16.00
   9   2  -2  322.35   16.60
   9  -2  -2  324.67   16.51
   9   2  -2  314.29   15.60
   8   6   3   33.14    5.16
  -8  -6  -3   35.38    5.01
  -8   6  -3   51.35    5.03
   8  -6   3   50.36    4.83
   2 -10   6   14.72    4.87
  -2  10  -6   11.93    4.18
   2  10   6   17.16    3.81
   2  10   6   17.69    2.93
   4  17   4  168.94   10.77
  -4 -17  -4  177.58   10.31
   4 -17   4  172.67   11.48
   4  17   4  182.77   10.14
   4  20  -3  885.58   38.38
  -4  20   3  688.71   36.08
  -5 -11   5  695.28   34.85
  -4  -3  -6  478.86   24.75
   4  -3   6  494.64   24.52
  -4   3  -6  459.31   24.63
   4   3   6  489.45   24.41
  -2 -22   3   26.79    5.11
  -2  22   3   19.12    4.73
   2 -22  -3   17.84    2.19
  -3  -9   6  354.62   19.06
   3 -21   3    9.39    5.25
   3  21   3   10.21    3.75
  -3 -21  -3   12.51    3.95
   0  17   5   31.72    2.92
   0  17   5   36.80    3.88
   7  13  -3   96.16    7.38
  -7 -13   3   94.45    6.16
   7  13  -3   96.43    7.55
   2  16   5 2353.45  111.98
   2 -16   5 2347.01  113.42
  -2 -16  -5 2363.66  112.12
   2  16   5 2336.50  112.69
   6   4   5   43.55    5.13
   6   4   5   38.90    4.97
   6  -4   5   31.49    5.04
   3   8   6  151.85    8.27
   3  -8   6  151.20    8.96
   3   8   6  148.25    8.91
   5  18   3   10.16    4.09
   5 -18   3    5.22    5.10
  -5 -18  -3   -0.82    4.35
   5 -18   3    5.44    4.29
   5  18   3    7.92    5.17
   5  15   4   -3.23    4.13
  -5  15  -4   -1.41    3.79
   5 -15   4   -0.31    3.85
   5 -15   4   -2.31    4.66
  -5 -15  -4   -0.90    3.68
   5  15   4    0.37    3.36
  -6  12  -4    8.92    4.17
   6 -12   4    1.94    3.30
  -6 -12  -4    7.59    3.81
   6  12   4    2.88    4.05
   6  12   4    4.45    3.61
   8  -8  -3  310.25   16.89
   8   8  -3  369.08   18.54
  -8  -8   3  346.83   17.60
   9  -6   1 1372.99   63.70
  -9  -6  -1 1441.24   63.90
  -9   6  -1 1367.98   63.37
   9   6   1 1377.91   63.77
  -7  -7  -4   65.81    5.92
   7  -7   4   46.57    4.81
   7   7   4   59.17    5.80
  -7   7  -4   68.47    5.76
   7   7   4   63.85    6.48
   6 -19   1  323.16   17.59
  -6 -19  -1  311.44   17.64
   6 -19   1  326.49   16.96
   6  19   1  324.34   17.49
  -4  -6   6  361.43   18.90
  -6 -13   4  486.25   25.25
   6  13  -4  492.51   25.46
   5 -21   1  122.66    8.19
  -5 -21  -1  132.76    8.93
   5  21   1  139.24    8.94
   9  -3  -2 2571.36  116.35
  -9  -3   2 2363.51  116.11
   9   3  -2 2369.35  115.68
   9   3  -2 2525.57  116.57
  -9   3   2 2412.70  115.95
  -1  24   2   30.01    5.71
   1 -24  -2   27.50    3.66
  -1 -24   2   27.43    4.98
  -5 -10  -5  613.49   31.49
   5  10   5  643.28   31.46
   5  10   5  638.27   31.86
  -6  -7   5  622.39   30.98
   8 -13  -1  109.92    7.07
   8  13  -1   92.41    7.49
   8 -13  -1   88.89    7.15
  -8 -13   1   89.87    7.82
   0  25   1   32.94    6.18
   0 -25  -1   38.23    4.54
   0 -25   1   39.60    5.06
   0  25  -1   38.80    6.54
  -1  17   5  114.09    7.05
  -1 -17   5   85.17    8.08
   7 -15   2  452.96   24.25
   7  15   2  505.05   24.68
  -7  15  -2  477.23   24.24
   7  15   2  473.76   24.32
   7 -15   2  461.97   24.56
  -7 -15  -2  468.58   24.44
  -1 -24  -2  816.00   42.35
   1 -24   2  931.29   43.03
  -4 -13  -5  183.29    8.29
   4  13   5  189.50    8.91
   4  13   5  187.30    8.17
   5 -20   2  706.65   35.84
   5 -20   2  715.43   36.28
  -5 -20  -2  714.04   35.98
   5  20   2  733.38   35.88
   7   9  -4    1.99    3.71
  -7  -9   4    1.25    3.24
  -2 -22  -3 1381.07   66.48
   2  22   3 1372.09   66.40
   9   7  -1 1402.60   67.19
   9  -7  -1 1453.80   67.27
  -9   7   1 1341.54   67.03
   9   7  -1 1417.80   67.73
  -9  -7   1 1371.82   67.52
   3 -24   0  779.74   37.98
  -3 -24   0  752.46   38.43
  -3  19   4 2815.33  139.14
  -3 -19   4 3134.74  140.35
   4   4   6   13.78    3.58
   4  -4   6    4.67    3.43
  -4   4  -6    2.94    3.30
  -7  17   0  467.15   23.37
  -7 -17   0  486.07   24.51
   7 -17   0  439.43   23.69
   7 -17   0  469.82   23.33
  -2 -11   6   58.28    6.17
   0  12   6  259.74   13.57
   0  12   6  250.45   12.76
   0 -12   6  276.79   15.03
   3 -15   5   94.96    7.85
   3  15   5   88.75    5.97
  -3 -15  -5   86.47    6.14
   3  15   5   88.73    6.90
   4 -23   0 3798.75  179.17
  -4 -23   0 3720.26  179.79
   6 -18   2  341.06   18.75
  -6 -18  -2  365.39   18.90
   6 -18   2  319.11   18.12
   6  18   2  366.26   18.70
   9  -4  -2  290.82   14.90
  -9  -4   2  270.44   14.71
  -9   4   2  281.07   14.51
   9   4  -2  281.85   15.13
   9   4  -2  264.28   14.12
   8  11   2  411.13   20.07
   8  11   2  435.94   20.50
  -8  11  -2  342.17   19.47
   8 -11   2  313.28   19.40
  -8 -11  -2  428.90   20.40
   1  17   5   17.84    3.62
   1  17   5   17.67    2.51
  -1 -17  -5   17.52    2.62
   6   5   5 4232.66  204.18
   6   5   5 4343.00  204.48
   6  -5   5 4311.94  204.33
  -8   7  -3  634.16   30.92
  -8  -7  -3  642.11   31.02
   8  -7   3  544.53   30.70
   8   7   3  620.95   31.11
   8   7   3  647.11   31.22
   1 -25  -1   53.65    5.06
   1  25  -1   47.66    7.21
  -1 -25   1   48.87    5.90
  -1  25   1   56.29    6.59
   4 -20   3   86.46    7.85
   4  20   3   82.39    6.67
  -4 -20  -3   87.70    6.80
   3  23  -2    9.30    5.28
   3 -23  -2    5.43    2.56
  -3 -23   2    5.28    4.12
  -3  23   2   -1.54    4.29
  -9   8   0  192.03   10.72
   9  -8   0  192.33   11.15
   9   8   0  205.54   11.43
   9   8   0  206.86   11.80
  -9  -8   0  214.47   11.72
  -1  12   6  366.07   16.38
  -1 -12   6  394.91   18.02
   9   0   2  393.25   19.92
  -9   0  -2  393.19   19.87
   9   0   2  351.25   19.73
  -1 -25  -1   79.43    6.39
   1  25   1   87.38    8.08
  -1  25  -1   83.44    7.97
   1 -25   1   81.45    6.81
  -4 -14   5  615.72   31.40
   8  13   1  103.19    7.78
   8 -13   1  107.22    7.38
   8 -13   1  106.45    7.75
  -8  13  -1  115.73    7.35
   5  16  -4  342.71   14.41
  -5 -16   4  353.01   14.18
  -9  -1  -2  373.77   18.74
  -9   1  -2  367.03   18.68
   9   1   2  351.19   18.68
   9  -1   2  362.29   18.73
   9   1   2  317.19   18.51
   6 -16   3   14.80    5.01
   6 -16   3   14.78    4.23
  -6  16  -3    9.65    4.36
  -6 -16  -3   10.51    4.23
   6  16   3    9.05    4.14
   9  -7   1   15.80    3.79
  -9   7  -1   18.19    3.75
  -9  -7  -1   28.92    4.64
   9   7   1   30.70    4.14
   9   7   1   28.64    4.32
  -4  -7   6  267.89   14.75
  -4   5  -6   -2.28    3.47
   4  -5   6   -1.06    3.51
  -4 -22   2 1136.14   55.21
   4  22  -2 1090.74   55.80
   4 -22  -2 1068.35   53.55
   4 -22  -2 1188.24   53.76
   9   2   2  307.60   15.99
   9  -2   2  316.66   16.00
  -9  -2  -2  308.67   15.94
  -9   2  -2  314.36   15.91
   8 -12  -2   17.75    2.63
  -8 -12   2   15.52    4.43
   8  12  -2   17.61    5.02
   7 -17  -1  756.37   30.44
  -7  17   1  788.76   30.53
  -7  -8  -4  406.34   18.98
   7   8   4  401.64   19.08
   7   8   4  423.00   19.04
  -7   8  -4  360.23   18.63
   3  23   2 1830.36   84.39
  -3 -23  -2 1671.79   84.33
   1 -12   6   25.25    5.03
   1  12   6   27.06    3.84
   1  12   6   24.45    2.76
  -4 -18   4  907.08   39.58
  -4  18   4  810.23   37.58
   4  18  -4  820.95   39.65
   3  -9   6  179.79   10.64
  -3   9  -6  175.29   10.69
   3   9   6  181.93    9.99
   3   9   6  169.67   10.47
  -3  24   1  358.67   13.87
  -3 -24   1  376.45   14.14
   3 -24  -1  404.34   12.86
   3  19   4    7.98    4.04
  -3 -19  -4    5.87    3.32
   3 -19   4    4.96    5.39
   3  19   4    6.12    2.94
  -8  -9   3   88.30    6.48
   8  -9  -3   78.01    5.48
   9   5  -2  171.65    9.73
   9   5  -2  176.37   10.77
   9  -5  -2  194.17   10.41
  -9  -5   2  169.83   10.29
  -9   5   2  182.20    9.96
  -6  -8   5    6.79    3.50
  -3 -10   6  711.25   35.81
   0 -23   3   20.56    5.08
   0 -23  -3   19.90    3.24
   2 -11   6 1657.37   78.36
   2  11   6 1672.27   77.19
   2  11   6 1549.87   77.67
  -2  11  -6 1547.94   77.97
   2 -25   0 1116.45   53.03
  -2  25   0 1054.09   53.69
  -2 -25   0 1077.27   53.37
   2  25   0 1089.85   54.12
   2  20   4 1858.35   90.88
  -2 -20  -4 1908.68   91.05
   2  20   4 1966.30   91.70
  -9  -8   1  296.44   16.41
   9   8  -1  306.46   16.13
   9  -8  -1  325.60   16.14
   9   8  -1  297.51   16.59
  -9   3  -2  109.78    7.61
   9   3   2   92.01    7.41
  -9  -3  -2  126.30    7.98
   9  -3   2  115.79    7.73
   9   3   2  117.00    7.86
  -6  -6  -5   64.75    6.14
   6   6   5   64.50    6.54
   6   6   5   67.98    5.82
   6  -6   5   61.78    6.06
   4 -23  -1   10.21    3.41
  -4 -23   1   43.19    5.85
   8  14   0  170.82   10.16
   8 -14   0  159.69    9.42
  -8  14   0  170.81    9.42
   8  14   0  157.94    9.97
   8 -14   0  164.82    9.68
  -3 -24  -1 2342.58  112.39
   3 -24   1 2334.75  112.15
   7  13   3  255.15   13.46
   7  13   3  240.03   12.91
   7 -13   3  187.18   12.34
  -7 -13  -3  252.67   13.22
  -7  13  -3  190.88   12.51
  -7  16   2  187.15    9.36
  -7 -16   2  171.57   11.12
   7  16  -2  155.34   11.14
   7 -16  -2  179.87    9.39
  -5 -12   5   32.39    4.60
  -5 -19   3   20.01    5.03
   5  19  -3   19.39    6.26
  -2  24   2  516.08   27.84
   2  24  -2  569.03   28.81
  -2 -24   2  537.69   28.03
   2 -24  -2  550.28   26.91
  -4 -22  -2  166.87   10.38
   4  22   2  170.86   10.33
  -2  17   5  211.31   11.77
  -2 -17   5  253.04   13.93
  -7 -17  -1  201.92   12.60
   7  17   1  198.51   12.43
   7 -17   1  221.06   12.08
  -7  17  -1  216.05   12.20
   7 -17   1  237.18   12.79
  -6 -20   0  440.95   22.83
   6 -20   0  420.65   21.74
   6  20   0  440.56   22.88
  -3  16   5  485.72   24.22
  -3 -16   5  533.99   26.18
   5  11   5  484.30   25.26
  -5 -11  -5  495.24   24.96
   5  11   5  489.60   24.90
  -1 -23   3  365.06   17.05
   1 -23  -3  315.67   15.03
  -7 -10   4 1340.33   65.22
   7  10  -4 1347.71   65.27
   4  23   1   96.83    7.63
  -4 -23  -1  109.61    7.86
  -8  -8  -3  529.59   27.78
  -8   8  -3  564.43   27.78
   8   8   3  557.59   27.93
   8   8   3  548.31   27.99
   8  -8   3  535.00   27.75
   4  -6   6  225.07   12.71
   4   6   6  228.82   12.42
   4   6   6  219.93   12.79
  -4   6  -6  215.65   12.67
  -6 -13  -4   82.32    6.50
   6 -13   4   69.37    6.39
  -6  13  -4   92.26    6.79
   6  13   4   82.17    6.99
   6  13   4   83.95    6.51
   7  14  -3  610.05   32.08
  -7 -14   3  606.15   31.51
   7  14  -3  660.37   32.27
  -2 -24  -2   75.10    6.30
   2 -24   2   90.03    6.77
  -1 -23  -3   26.29    3.87
   1 -23   3   20.90    5.90
   0 -21   4  237.92   14.41
   0 -21  -4  245.40   12.49
  -5   0   6   49.54    3.75
   9   4   2    0.85    3.47
   9  -4   2   -0.68    3.87
   9   4   2    6.32    3.92
  -9   4  -2   -2.28    3.58
  -9  -4  -2    3.90    3.61
  -9  -9   0  157.88    9.99
   9   9   0  171.75    9.79
  -9   9   0  159.72    8.94
   9  -9   0  163.14    9.34
   9   9   0  145.39    9.90
  -6 -17   3  156.21   10.07
  -6  17   3  141.73    7.67
  -5  -1   6   77.59    4.96
   5   1  -6   70.35    3.93
  -5   1   6   73.97    4.51
   5  22   0    6.03    4.76
  -5 -22   0    8.04    4.43
   5 -22   0    9.61    2.88
  -6 -14   4  325.17   17.78
   6  14  -4  325.99   18.13
   9  -6  -2    0.85    1.91
   9  -6  -2    2.34    2.90
   9   6  -2   -3.02    2.67
   9   6  -2    6.78    3.80
  -9   6   2    0.95    2.62
  -9  -6   2    4.12    3.28
  -9   8  -1  212.76   11.29
   9  -8   1  235.85   11.94
   9   8   1  233.41   11.79
  -9  -8  -1  226.21   11.91
  -2 -12   6  454.97   24.10
  -4  -8   6  108.40    7.65
  -8   0   4    6.11    2.45
   8   0  -4    7.65    4.13
  -8  14   1  623.85   29.80
  -8 -14   1  630.04   31.00
   8 -14  -1  631.26   30.26
   8  14  -1  522.26   30.73
   8 -14  -1  620.10   30.08
   8  -1  -4  167.58   10.34
   8   1  -4  156.89   10.52
  -8  -1   4  180.43    9.48
  -8   1   4  174.19    9.26
   5   2  -6  583.65   28.56
  -5  -2   6  623.81   29.29
  -5   2   6  593.60   28.71
  -2  25   1 2796.10  136.36
  -2 -25   1 2876.49  136.31
   2 -25  -1 2851.82  135.59
  -4 -14  -5 2016.42   97.08
   4  14   5 1990.69   97.46
   4  14   5 2059.13   97.01
   0  13   6  582.97   27.67
   0  13   6  541.14   26.81
   0 -13   6  573.29   28.83
   5  16   4  723.79   34.64
   5  16   4  686.60   35.06
   5 -16   4  731.75   35.56
  -5 -16  -4  700.08   34.66
   5 -16   4  638.79   34.86
   8 -12   2  512.37   26.12
   8  12   2  492.23   26.47
   8  12   2  554.64   26.66
  -8  12  -2  488.14   25.98
  -8 -12  -2  516.26   26.44
   1 -21  -4  303.65   14.93
   4 -18   4  220.78   14.15
  -4 -18  -4  237.79   13.18
   4  18   4  243.28   13.02
   4  18   4  246.74   13.81
  -7   9  -4  285.29   15.46
   7   9   4  301.47   15.57
  -7  -9  -4  300.12   15.62
  -2 -17  -5  842.22   40.18
   2 -17   5  824.68   41.56
   2  17   5  809.24   39.99
   2  17   5  826.27   40.79
   3  22  -3  941.86   44.69
  -3  22   3  841.75   43.16
  -3 -22   3  884.28   43.95
   2 -25   1  451.77   23.91
  -2 -25  -1  468.90   23.86
  -6  -7  -5 2864.94  134.21
   6   7   5 2882.47  134.20
   6   7   5 2895.02  134.51
   6  -7   5 2598.79  134.20
   6 -19  -2   65.40    4.39
   6 -19  -2   71.26    4.19
  -8   2   4    7.77    2.18
   8  -2  -4    2.38    3.71
   8   2  -4    2.03    3.93
  -8  -2   4    7.98    2.50
  -6 -20   1 1317.41   66.82
   6 -20  -1 1392.53   65.64
   0  18   5  668.00   29.87
   0  18   5  567.65   28.77
  -6  -9   5  314.51   16.84
   7 -16   2  361.42   19.58
   7  16   2  384.93   19.69
   7  16   2  368.39   19.48
   7 -16   2  339.41   19.17
  -7 -16  -2  377.06   19.53
  -7  16  -2  361.33   19.20
   5  21  -2  276.55   15.34
   5 -21  -2  252.57   12.25
  -1  13   6    2.40    0.77
  -1 -13   6    3.58    4.53
  -1  13   6    6.20    2.62
  -5  -3   6  170.64    8.94
  -5   3   6  153.33    7.99
   5   3  -6  152.38    8.10
  -9  -5  -2  492.14   22.96
  -9   5  -2  455.32   22.52
   9   5   2  502.03   23.02
   9  -5   2  462.84   22.74
  -1 -21  -4   87.29    5.64
   1  21   4   80.77    5.64
   3  10   6  427.43   22.60
  -3  10  -6  454.25   22.92
   3  10   6  435.91   22.11
   3 -10   6  440.71   22.82
   8  10  -3    5.20    5.10
   8 -10  -3    3.31    2.48
  -8 -10   3    4.18    3.85
   9  -9  -1   69.05    5.05
   9   9  -1   64.55    6.10
   9  -9  -1   65.00    4.68
  -9  -9   1   65.41    5.60
   9   9  -1   66.91    5.34
   5  19   3  775.17   37.13
   5 -19   3  743.28   37.41
  -5 -19  -3  717.76   37.23
   5 -19   3  744.47   37.89
   5  19   3  750.34   37.67
   8 -14   1  145.45    9.11
   8 -14   1  143.77    9.52
  -8  14  -1  150.34    9.14
   8  14   1  175.63    9.90
  -8 -14  -1  145.24    9.70
   8   3  -4  307.14   17.11
  -8  -3   4  323.23   16.05
  -8   3   4  316.91   15.58
   8  -3  -4  284.60   16.29
   4   7   6   71.52    6.28
  -4   7  -6   80.66    6.39
   4  -7   6   82.66    6.33
   4   7   6   79.79    5.83
   3 -16   5 3317.38  160.79
  -3 -16  -5 3441.58  159.73
   3  16   5 3259.43  160.16
   3  16   5 3365.65  159.57
   4  21  -3  333.05   16.90
  -4  21   3  251.19   14.41
  -1  18   5   21.95    3.23
  -1 -18   5   22.43    5.16
  -3 -11   6  653.98   33.24
   5 -22  -1   11.97    3.10
  -5 -22   1   12.54    4.38
   5 -22  -1   10.37    2.54
  -6 -20  -1   46.74    5.42
   6  20   1   54.59    5.74
   6 -20   1   56.02    6.02
   6 -20   1   47.81    4.63
  -4 -15   5 1107.76   54.65
   0  26   0  617.46   32.01
   0 -26   0  615.39   31.09
   7  18   0  795.49   40.36
   7 -18   0  786.56   39.96
   7 -18   0  815.35   39.57
  -7 -18   0  812.75   40.53
  -7  18   0  828.70   39.71
   8 -13  -2   61.21    4.30
  -8 -13   2   55.82    5.96
   8  13  -2   60.61    6.10
   2  12   6  529.11   26.99
   2 -12   6  546.00   27.79
   2  12   6  541.75   26.40
  -2  12  -6  516.30   27.35
   1 -13   6 3839.31  178.22
   1  13   6 3762.84  176.69
   1  13   6 3595.60  177.35
  -9   7   2  432.51   22.05
  -9  -7   2  474.66   22.81
   9   7  -2  472.23   23.21
   9  -7  -2  401.01   21.48
   9  -7  -2  495.02   22.51
   9   7  -2  465.05   22.22
  -8  -9  -3   58.40    5.69
   8   9   3   50.91    5.44
  -8   9  -3   50.45    5.34
   8   9   3   48.60    5.23
   8  -9   3   48.66    5.21
   0   0  -7    8.01    3.10
   0   0   7    3.86    2.68
  -3 -22  -3  997.46   48.76
   3  22   3  993.81   48.58
  -5   4   6 1269.34   62.22
  -5  -4   6 1410.68   63.34
   5   4  -6 1345.98   62.60
   0   1  -7 3979.67  186.52
   0  -1   7 3860.59  186.32
   0  -1  -7 3952.36  186.49
   0   1   7 3915.17  186.21
  -2  23   3  264.24   14.20
   2 -23  -3  232.55   12.55
   2  23  -3  266.28   15.40
  -2 -23   3  281.69   14.66
  -1 -18  -5  190.69    9.96
   1  18   5  186.09   10.75
   1  18   5  176.13    9.79
   1 -18   5  208.24   12.48
   5  17  -4 1454.32   59.89
  -5 -17   4 1483.00   59.57
  -3 -20   4   66.31    6.45
  -3  20   4   55.76    5.25
   3  20  -4   47.01    7.01
   5  22   1  504.88   24.92
  -5 -22  -1  469.96   24.92
   5 -22   1  463.85   24.32
  -7   0   5    5.42    2.36
   7  11  -4  162.36   10.46
  -7 -11   4  174.71   10.26
   0 -25  -2   -0.23    3.44
   0 -25   2    5.78    4.15
   0  25  -2    4.51    5.80
  -8  -4   4  910.97   42.48
  -8   4   4  905.28   41.91
   8   4  -4  834.09   41.60
   5  21   2  554.16   28.18
   5 -21   2  554.19   28.77
   5 -21   2  553.88   28.23
  -5 -21  -2  554.46   28.37
  -6 -19  -2  782.17   38.64
   6  19   2  786.08   38.41
   6 -19   2  741.10   38.65
   6 -19   2  769.57   38.36
  -7  -1   5 2038.40   95.66
  -7   1   5 1981.88   95.46
  -6 -17  -3  636.03   31.88
   6 -17   3  613.58   31.92
  -6  17  -3  610.72   31.89
   6  17   3  651.54   31.82
   6 -17   3  645.99   32.40
   1   0  -7    0.67    2.44
  -1   0   7    0.75    2.28
  -9   9  -1 1030.06   46.99
   9   9   1 1082.22   47.53
  -9  -9  -1 1071.04   47.64
   9  -9   1 1031.28   47.28
   0  -2   7  520.32   26.20
   0   2   7  517.73   25.98
   0  -2  -7  534.19   26.28
   0   2  -7  535.57   26.42
  -4  -9   6  413.30   21.70
  -5 -13   5  903.54   44.82
  -9 -10   0   16.18    4.02
  -9  10   0   25.12    3.30
   9 -10   0   20.57    3.50
   9  10   0   32.71    4.66
   9  10   0   23.70    4.07
  -5 -12  -5  572.86   28.93
   5  12   5  566.97   29.28
   5  12   5  582.24   28.88
   1   1  -7  136.67    7.72
  -1  -1   7  128.42    8.17
  -1   1   7  128.13    7.32
  -1  -1   7  124.41    7.49
   1  -1  -7  128.47    7.55
  -9   6  -2  355.04   17.69
   9   6   2  376.42   18.20
  -9  -6  -2  383.75   18.26
   9  -6   2  369.69   18.06
   1  26   0  130.64    9.79
   1 -26   0  122.44    8.16
  -1  26   0  115.38    9.53
  -1 -26   0  127.66    8.41
   7 -14   3 1340.38   65.79
   7  14   3 1406.93   65.88
  -7  14  -3 1297.74   65.73
  -7 -14  -3 1364.41   65.85
   7  14   3 1359.03   66.02
  -6  -8  -5  194.44   11.78
   6   8   5  202.08   11.68
   6   8   5  207.46   12.08
  -7   2   5  196.95   10.42
  -7  -2   5  212.75   10.95
   8 -15   0 1273.05   49.53
  -8  15   0 1305.16   49.40
   8 -15   0 1247.45   49.67
   2  23   3  298.10   15.89
  -2 -23  -3  303.14   15.98
   1   2  -7  366.33   18.62
   1  -2  -7  360.94   18.51
  -1  -2   7  366.99   18.54
  -1   2   7  358.83   18.23
  -1  -2   7  376.92   19.08
   7 -18  -1  277.17   14.46
  -7  18   1  285.07   14.59
  -1  25   2   48.12    6.08
  -1 -25   2   33.47    5.11
   1 -25  -2   39.51    4.13
   4  21   3  695.77   34.19
  -4 -21  -3  695.28   34.35
   4 -21   3  659.15   35.04
   0   3   7 2223.66  106.59
   0  -3  -7 2245.18  106.89
   0  -3   7 2233.14  106.91
   0   3  -7 2251.80  107.05
   5   5  -6  207.63   10.74
  -5  -5   6  207.43   11.58
   7 -10   4   26.46    4.34
  -7 -10  -4   28.87    4.49
   7  10   4   31.69    4.28
  -7  10  -4   30.83    4.80
   6  14   4  356.84   18.50
  -6  14  -4  364.17   18.80
  -6 -14  -4  334.79   18.40
   6 -14   4  299.81   18.41
   6 -14   4  368.30   19.29
   6  14   4  369.68   18.89
  -1   0  -7    3.07    2.79
   1   0   7    2.61    2.58
   1 -25   2 1601.18   76.45
  -1 -25  -2 1553.24   75.91
  -4   8  -6   61.90    5.94
   4   8   6   61.49    5.78
   4   8   6   64.43    5.16
   4  -8   6   61.46    5.81
  -7   3   5 3241.67  154.55
  -7  -3   5 3304.31  155.10
   4  19  -4  368.52   19.10
  -4 -19   4  386.78   18.59
  -6 -10   5  576.21   29.20
   7 -17  -2  145.92    7.84
   7  17  -2  141.24   10.05
  -7 -17   2  152.42    9.72
  -7  17   2  148.70    7.95
  -1   1  -7 1304.49   62.58
  -1  -1  -7 1291.70   62.52
   1   1   7 1302.16   62.27
   1  -1   7 1273.80   62.34
  -2 -13   6  848.03   42.47
  -3 -25   0 1342.26   65.44
   3 -25   0 1337.73   64.89
   0  26   1  150.49   10.43
   0  26  -1  160.97   10.94
   0 -26   1  142.92    9.58
   0 -26  -1  141.65    9.11
  -8   5   4    5.30    1.89
   8   5  -4    5.82    1.80
   8   5  -4    2.78    2.51
  -8  -5   4    6.94    2.92
  -1   3   7  448.78   22.11
  -1  -3   7  468.52   23.05
  -1  -3   7  444.45   22.52
   1   3  -7  436.92   22.57
  -7 -15   3  225.08   13.56
   7  15  -3  253.12   14.62
  -4 -24   0  397.58   21.54
   4 -24   0  402.94   20.70
   9 -10  -1  374.82   18.53
   9  10  -1  359.04   19.23
  -9 -10   1  372.30   19.23
   9  10  -1  364.72   18.78
   9 -10  -1  343.11   18.16
  -3 -17   5   88.89    7.46
  -3  17   5   73.42    4.77
  -3 -20  -4 1047.40   50.62
   3  20   4 1051.85   51.21
   3 -20   4 1041.40   51.81
   3  20   4 1022.10   50.42
   9   8  -2  325.96   17.61
   9   8  -2  324.22   16.67
   9  -8  -2  321.24   16.72
  -9  -8   2  322.91   17.27
   8  13   2  124.20    8.46
  -8  13  -2  120.16    7.89
   8  13   2  128.76    8.57
   8 -13   2  113.35    7.84
  -8 -13  -2  115.06    8.35
  -1  -2  -7   61.00    5.03
   1  -2   7   63.53    5.10
   1   2   7   64.36    4.75
  -1   2  -7   61.98    5.28
   3 -11   6  367.65   19.57
   3  11   6  356.02   18.87
   3  11   6  358.29   18.27
   3 -11   6  356.27   19.13
  -3  11  -6  345.24   19.11
   5   0   6 2321.02  112.76
  -5   0  -6 2391.08  113.03
  -6 -15   4    3.98    4.20
   6  15  -4    2.77    4.75
  -9   0   3    2.33    2.52
   9   0  -3    0.42    3.37
  -3  24   2   43.85    5.14
  -3 -24   2   49.49    5.89
   3 -24  -2   40.02    3.61
   8  11  -3 1538.12   72.05
  -8 -11   3 1425.46   71.30
  -2 -18   5  193.23   11.72
  -2  18   5  181.14   10.08
   7  18   1   -2.05    4.12
  -7 -18  -1    5.91    4.22
   7 -18   1    7.15    4.45
   7 -18   1    6.05    3.03
  -7  18  -1    7.78    3.80
   0   4  -7    5.06    2.98
   0   4   7    6.39    2.33
   0  -4   7    4.53    3.20
   0  -4   7    6.19    3.97
   5  -1   6  121.02    8.22
  -5   1  -6  129.88    8.49
  -5  -1  -6  126.77    8.46
   5   1   6  125.27    8.18
  -9  -1   3  276.37   14.96
   9  -1  -3  307.18   15.72
  -9   1   3  279.15   14.86
   9   1  -3  306.60   15.91
   0 -14   6  129.83    9.33
   0  14   6  136.75    7.69
   0  14   6  121.79    6.63
  -8  15   1   10.40    2.55
  -8 -15   1   14.77    4.11
   8  15  -1   11.40    4.11
   8 -15  -1   13.45    2.71
  -2 -21  -4  855.48   41.89
   2  21   4  926.36   42.74
   2  21   4  820.29   41.72
   4  23  -2   10.95    5.74
   4 -23  -2    5.62    2.27
   4 -23  -2    5.31    2.00
  -4 -23   2    4.74    4.26
   9   7   2   32.48    4.71
   9   7   2   21.21    4.04
   9  -7   2   16.23    3.81
  -9   7  -2   23.46    3.92
   4  15   5  210.15   11.30
   4  15   5  189.79   11.84
  -4 -15  -5  196.67   11.40
  -7  -4   5  272.54   13.50
  -7   4   5  245.18   12.52
  -8 -10  -3  252.48   13.71
   8  10   3  245.99   13.70
  -8  10  -3  235.76   13.44
   8  10   3  238.77   13.90
   8 -10   3  235.71   13.69
  -1 -26   1  327.79   17.50
  -1  26   1  308.10   17.85
   1  26  -1  315.57   18.27
   1 -26  -1  315.32   16.79
   5  20  -3 3380.36  157.49
  -5 -20   3 3193.03  156.79
  -5  -2  -6 3283.27  151.22
   5  -2   6 3177.61  151.00
   5   2   6 3218.21  150.93
  -5   2  -6 2980.22  151.02
   9  -2  -3   76.46    5.75
  -9   2   3   60.05    4.73
   9   2  -3   73.93    6.25
  -9  -2   3   63.82    4.92
   1   4  -7 1447.34   70.56
  -1   4   7 1452.04   70.02
  -1  -4   7 1521.19   70.99
  -1  -3  -7  130.63    7.86
   1   3   7  127.20    7.40
   1  -3   7  125.56    7.81
  -1   3  -7  120.40    7.98
  -3 -12   6  106.98    8.16
  -1 -26  -1 1436.12   70.73
   1 -26   1 1463.58   70.96
   1  26   1 1415.26   71.50
  -1  26  -1 1543.04   71.83
  -1 -14   6  155.23   10.14
  -1  14   6  145.01    8.41
  -1 -14   6  146.78   10.25
  -6 -18   3 1096.39   57.87
   6  18  -3 1298.05   58.80
  -5  -6   6 1782.21   85.66
  -8   1  -4  241.67   13.95
  -3 -24  -2    0.73    3.72
   3  24   2    3.22    3.81
  -2   0   7   -0.84    3.24
   2   0  -7   -0.74    2.09
  -2   0   7    0.92    1.94
  -2   0   7    0.12    3.24
   6 -21   0  382.03   19.38
   6  21   0  385.87   20.39
  -6 -21   0  363.03   20.34
  -5  17  -4   10.98    4.64
  -5 -17  -4    2.22    3.70
   5 -17   4   11.68    4.38
   5  17   4    6.79    3.36
   5 -17   4   10.78    5.23
   5  17   4    4.53    4.33
   2   1  -7  436.83   21.23
  -2  -1   7  428.77   21.16
   2  -1  -7  424.49   21.12
  -2   1   7  407.54   21.62
  -2  -1   7  399.92   21.79
  -2  -1   7  436.50   21.73
  -2   1   7  418.91   20.96
  -2   1   7  434.97   21.49
  -9  10  -1  894.27   41.88
  -9 -10  -1  891.84   42.53
   9  10   1  913.39   42.46
   9 -10   1  880.08   42.17
   0 -24   3    8.00    4.69
   6   9   5 2749.83  133.18
   6   9   5 2857.47  132.95
  -6  -9  -5 2729.63  132.94
  -4 -10   6  151.07    9.76
  -8  -6   4   61.18    4.90
  -8   6   4   47.26    3.43
   8   6  -4   58.61    4.49
   8   6  -4   51.75    3.59
   8   2   4  835.59   41.18
  -8  -2  -4  863.55   40.92
   8   2   4  784.33   40.79
  -8   2  -4  815.95   40.85
  -2  13  -6 1821.24   89.69
   2  13   6 1815.27   89.27
   2  13   6 1867.05   88.67
   2 -13   6 1936.10   90.13
   5   3   6  182.03   10.69
  -5   3  -6  194.49   11.04
   5  -3   6  171.78   10.82
  -9   3   3  438.14   22.09
  -9  -3   3  458.91   22.46
   9  -3  -3  483.70   22.90
   9   3  -3  506.96   23.43
   9   3  -3  409.23   21.63
  -3  25   1  149.16   10.61
   3 -25  -1  181.02    9.85
  -3 -25   1  176.76   10.93
   0  -5   7  382.30   19.73
   0  -5   7  359.20   19.17
   0   5  -7  370.53   19.28
   0   5   7  374.45   18.55
   8 -15   1    2.03    3.07
   8 -15   1   -5.63    4.17
   8  15   1   10.06    4.42
  -8 -15  -1    0.50    3.98
  -8  15  -1    4.20    3.34
  -4 -24   1 1637.83   81.13
   4 -24  -1 1736.04   80.15
   4  24  -1 1572.62   81.58
   9  11   0 1125.26   53.68
  -9 -11   0 1118.29   53.70
   9 -11   0 1080.79   53.14
   9  11   0 1148.09   53.51
  -9  11   0 1034.30   52.76
   9 -11   0 1097.52   53.03
  -8  14   2  302.03   15.14
   8 -14  -2  305.29   15.58
  -8 -14   2  325.59   16.97
   8  14  -2  325.39   17.52
  -7 -12   4    1.49    3.80
   7  12  -4    5.69    4.58
  -2   2   7   20.90    3.48
  -2   2   7   17.41    3.49
  -2  -2   7   18.70    4.29
  -2   2   7   16.92    2.18
   2   2  -7   22.84    2.84
   2  -2  -7   16.19    2.53
  -2  -2   7   23.03    4.01
   4  23   2   95.17    7.23
  -4 -23  -2  104.21    7.38
   7  17   2  203.76   12.58
  -7  17  -2  208.07   12.14
   7 -17   2  207.64   12.48
   7  17   2  216.54   12.33
   7 -17   2  210.85   12.08
  -7 -17  -2  209.34   12.39
  -2 -18  -5  402.24   19.92
   2  18   5  428.04   20.75
   2 -18   5  397.63   21.53
   2  18   5  364.95   19.62
   1 -14   6  394.87   20.92
   1  14   6  386.97   18.98
   1  14   6  369.19   19.79
   1  -4   7   29.65    3.84
   1   4   7   30.38    3.35
  -1   4  -7   33.45    4.02
  -2  26   0  511.18   26.62
  -2 -26   0  508.13   26.25
   2 -26   0  496.79   25.67
   2  26   0  507.98   27.10
   3 -25   1  310.14   16.54
  -3 -25  -1  295.34   16.75
  -7  -5   5 4045.95  192.19
   0 -22  -4  162.38    8.69
   0 -22   4  155.47   10.58
   4 -19   4   -0.20    4.99
   4  19   4   -0.12    3.11
   4  19   4    2.00    4.20
  -4 -19  -4    5.11    3.27
   4  -9   6 1155.77   56.84
  -4   9  -6 1122.57   56.79
   4   9   6 1150.60   56.71
   4   9   6 1200.68   56.34
   1  24  -3  613.72   31.63
   1 -24  -3  570.37   29.53
   1   5  -7  176.04    9.90
  -1  -5   7  176.08   10.42
  -1   5   7  169.72    9.02
   8   3   4   38.54    5.43
   8   3   4   41.61    4.83
  -8   3  -4   51.02    5.27
  -8  -3  -4   43.90    4.80
  -4 -16   5  258.37   15.03
   0 -19   5   47.66    6.14
   0  19   5   41.55    4.01
   4  24   1  181.42   11.07
  -4 -24  -1  165.33   10.84
   3  17   5   43.67    4.23
   3  17   5   50.98    5.48
  -3 -17  -5   44.57    4.29
  -2 -25   2  736.14   32.86
  -2  25   2  679.66   32.52
   2 -25  -2  705.29   31.45
  -5 -13  -5  869.22   43.36
   5  13   5  873.44   43.72
   5  13   5  898.47   43.31
   2   3  -7   -0.47    2.40
  -2   3   7    2.71    1.58
  -2  -3   7    1.94    3.71
  -2  -3   7    3.85    4.18
  -2   3   7   -0.58    3.33
   7 -11   4    7.72    3.61
   7  11   4    9.36    3.80
  -7 -11  -4    3.70    3.38
  -7  11  -4    6.22    3.88
   5  23   0    6.83    4.35
   5 -23   0   11.43    2.85
  -5 -23   0   10.35    4.66
   5  -4   6 3048.83  143.83
  -5   4  -6 2965.35  143.89
   5   4   6 3009.38  143.62
  -5 -14   5   99.74    7.63
  -9   4   3   12.11    2.65
   9   4  -3   18.97    4.43
  -9  -4   3   15.65    3.35
   9   4  -3   10.89    2.20
   9  -4  -3   16.39    3.69
  -1 -24  -3  656.70   34.27
   1 -24   3  769.00   35.55
   9   9  -2  230.58   13.38
  -9  -9   2  221.04   12.90
   9   9  -2  234.07   12.42
   9  -9  -2  230.79   12.31
  -6 -11   5  111.82    7.84
  -1 -22   4    8.99    6.36
   9  -8   2   32.43    4.25
  -9   8  -2   39.15    4.19
   9   8   2   37.81    4.92
   6  21  -1   96.04    8.09
  -6 -21   1   96.03    7.78
   6 -21  -1  108.50    6.32
   2 -25   2    5.96    4.48
  -2 -25  -2    6.96    3.33
  -5  -7   6  369.41   19.32
  -1  19   5  177.41    9.81
  -1 -19   5  161.81   11.40
   5 -20   3   26.14    5.36
   5 -20   3   24.04    4.67
  -5 -20  -3   18.15    4.14
   5  20   3   19.35    4.08
   5  20   3   15.63    4.86
  -7 -15  -3  272.91   14.80
   7 -15   3  271.93   15.11
   7  15   3  267.47   14.63
  -7  15  -3  248.07   14.72
   7  15   3  255.32   15.01
   7 -15   3  248.99   14.66
   9 -11  -1  123.96    7.32
   9 -11  -1  111.56    7.08
   9  11  -1  125.87    8.56
   9  11  -1  121.11    7.81
  -9 -11   1  117.16    8.09
   7  19   0  663.72   34.22
   7 -19   0  684.09   33.33
  -7 -19   0  670.47   34.29
  -7  19   0  674.32   33.45
   8   4   4  461.55   18.64
  -8  -4  -4  442.87   18.11
  -8   4  -4  441.40   18.23
   8   4   4  443.81   18.14
  -1   5  -7  336.44   17.00
   1  -5   7  350.92   16.93
  -2   0  -7   -1.69    3.22
   2   0   7    1.67    2.82
  -3 -23   3   13.39    4.63
   3  23  -3   12.25    5.96
  -3  23   3   11.38    4.06
   0   6  -7   42.70    4.26
   0   6   7   36.90    3.17
   0  -6   7   40.33    5.00
   5  22  -2  208.70   13.19
  -5 -22   2  185.82   12.00
   8   7  -4  347.79   17.75
  -8  -7   4  336.08   17.82
   1 -22   4  281.18   16.00
  -1 -22  -4  274.95   14.40
  -2   1  -7  179.50   10.92
   2  -1   7  193.85   10.78
  -2  -1  -7  191.23   10.98
   2   1   7  200.58   10.74
  -5 -18   4   70.65    7.05
   5  18  -4   84.20    7.67
  -2   4   7   37.49    3.81
  -2  -4   7   33.48    4.93
   2   4  -7   38.76    3.62
  -2  -4   7   43.87    4.83
  -2   4   7   37.19    2.85
   7   0   5    1.03    3.22
   3  12   6  638.63   31.63
   3  12   6  623.94   32.23
  -3  12  -6  649.94   32.57
   3 -12   6  668.98   33.08
   3 -12   6  635.51   32.49
   8 -16   0   23.22    4.45
   8 -16   0   19.37    3.47
  -8  16   0   31.14    3.92
  -7  -6   5  139.72    8.62
   8  12  -3  150.51   10.10
  -8 -12   3  135.03    9.17
   8  12  -3  144.05   10.30
  -6 -18  -3   49.96    5.61
   6 -18   3   53.70    6.27
  -6  18  -3   46.12    5.57
   6 -18   3   47.10    5.45
   6  18   3   59.09    5.27
   1  19   5 1098.88   52.20
   1 -19   5 1113.07   53.28
  -1 -19  -5 1064.49   51.30
   1  19   5 1037.44   51.20
  -6 -21  -1   54.14    5.89
   6  21   1   49.77    5.66
   6 -21   1   53.03    4.86
  -2  14   6  656.29   32.34
  -2 -14   6  686.11   34.04
   7  -1   5   28.31    4.26
   7   1   5   34.98    4.53
  -6  15  -4    0.33    4.54
  -6 -15  -4    4.43    3.81
   6  15   4    4.80    3.75
   6  15   4    6.50    4.15
   6 -15   4   -8.60    5.71
   6 -15   4    0.33    4.43
  -1   6   7  566.09   27.31
   1   6  -7  553.31   28.08
  -1  -6   7  564.26   28.61
   4  22  -3 1097.06   54.84
   8  11   3   11.89    4.39
  -8 -11  -3   11.69    3.97
   8 -11   3   15.56    3.73
  -8  11  -3   13.17    4.00
   8  11   3   21.78    4.30
  -2  -2  -7  401.63   20.93
   2  -2   7  407.54   20.82
   2   2   7  410.38   20.62
  -2   2  -7  403.40   21.07
   2 -26  -1 1377.39   66.37
  -2  26   1 1376.71   67.25
  -2 -26   1 1366.02   67.14
   5   5   6    5.60    3.23
  -5   5  -6    5.75    3.66
   5  -5   6   10.28    3.92
   9  -5  -3  375.55   18.63
  -9   5   3  335.38   17.90
   9   5  -3  349.04   17.80
  -9  -5   3  355.41   18.49
  10   0   0  280.66   15.51
 -10   0   0  288.00   15.33
   8  14   2  124.43    8.91
  -8 -14  -2  126.63    8.81
   8  14   2  131.97    9.02
   8 -14   2  133.09    8.90
  -8  14  -2  124.63    8.26
   8 -14   2  123.04    8.42
 -10   1   0  116.89    7.72
 -10  -1   0  121.62    7.78
  10  -1   0  125.20    7.99
  10   1   0  120.86    8.13
  10   1   0  112.41    7.58
   7   2   5 1078.25   52.34
   7  -2   5 1056.52   52.36
   2 -26   1 1101.96   54.32
  -2 -26  -1 1116.70   54.42
   6  10   5  206.27   11.43
  -6  10  -5  181.62   11.74
   6  10   5  200.80   11.93
  -6 -10  -5  192.87   11.35
  -5 -23   1   72.99    6.80
   5 -23  -1   70.35    4.89
   5 -23  -1   72.57    5.27
   6 -20   2  928.18   47.73
   6  20   2 1005.84   47.46
   6 -20   2  922.71   47.24
  -6 -20  -2  984.27   47.61
   9   0   3    0.15    3.34
  -9   0  -3    5.61    3.76
  -3 -21   4  679.86   33.76
  -3  21   4  645.38   32.65
  -9   1  -3  191.69   10.45
  -9  -1  -3  187.40   10.47
   9  -1   3  146.14   10.13
   9   1   3  191.25   10.83
   9   1   3  143.03   10.01
   9  11   1  772.88   33.39
   9 -11   1  735.45   32.99
  -9  11  -1  740.19   32.69
  -9 -11  -1  722.91   33.31
  -4 -11   6   16.96    4.49
  -7 -16   3  869.20   45.52
   7  16  -3  980.76   46.28
   8   5   4  145.84    8.95
  -8   5  -4  135.57    8.64
   8   5   4  150.31    8.77
  -8  -5  -4  137.70    8.77
   3  13  -6    4.83    2.08
  -3 -13   6    3.02    4.53
   2  -3   7  275.41   14.56
   2   3   7  273.43   14.32
  -2   3  -7  275.26   14.83
  -2  -3  -7  259.62   14.66
 -10  -2   0  599.14   27.09
  10   2   0  605.05   26.87
 -10   2   0  568.74   26.98
 -10   2   0  600.59   26.26
  10  -2   0  584.54   27.12
  10   2   0  588.39   27.30
  -3 -23  -3  556.09   28.44
   3  23   3  568.65   28.34
   0 -15   6  459.11   24.31
   0  15   6  453.93   23.03
   7 -19  -1   29.63    3.13
  -7  19   1   27.50    3.53
   6  16  -4   42.62    6.01
  -6 -16   4   41.38    5.53
   5  22   2  732.11   25.80
  -5 -22  -2  665.74   25.76
   9   2   3   13.05    4.35
  -9  -2  -3   13.65    4.04
  -9   2  -3    5.66    3.50
   9   2   3    5.01    3.18
   9  -2   3   19.60    3.84
  -7 -18   2   53.70    6.11
  -7  18   2   42.96    3.47
  -2  -5   7   33.81    5.23
  -2  -5   7   37.42    4.99
   2   5  -7   37.53    3.65
  -2   5   7   37.39    2.88
  -2   5   7   39.09    3.67
  -1   6  -7  358.66   17.89
   1   6   7  386.48   17.19
   1  -6   7  367.47   17.86
   7  -3   5   52.83    5.30
  -7   3  -5   47.74    5.52
   7   3   5   53.66    5.26
  -5 -23  -1 1032.07   47.49
   5 -23   1  969.94   48.15
  -5 -23  -1  902.95   48.58
   5  23   1  977.73   48.60
   4 -10   6    9.34    4.17
   4  10   6    5.60    4.08
  -4  10  -6    4.24    3.84
   4  10   6    5.37    3.18
  -8 -16   1   23.62    3.64
  -8  16   1   30.99    3.20
  -8 -16   1   32.62    4.84
   8 -16  -1   27.24    3.13
   9  12   0  628.42   29.34
   9 -12   0  661.17   28.74
   9 -12   0  654.53   28.68
  -9 -12   0  700.93   29.56
  -9 -12   0  432.66   27.85
  -9 -12   0  442.01   27.78
   9  12   0  671.84   29.21
  -9  12   0  684.76   28.41
   2  24  -3   84.02    8.06
  -2  24   3   69.60    6.51
  -2 -24   3   83.79    6.80
  -5  -8   6  818.56   29.98
   5   8  -6  502.01   28.26
   0  -7   7  650.77   27.92
   0   7  -7  626.15   27.35
   0   7   7  627.67   26.39
  -3  18   5  544.05   27.59
  -3  18   5  553.26   27.28
  -3 -18   5  602.26   29.12
   4  16   5 2652.33   73.13
   4  16   5 2693.88   72.12
  -4 -16  -5 2675.97   72.36
  -1  15   6  657.86   32.61
  -1 -15   6  677.42   34.04
 -10   0   1   -3.98    3.41
  10   0  -1    0.97    3.55
  -9   9  -2   87.65    5.98
   9   9   2  102.76    6.74
   9  -9   2   92.53    6.30
  -9  -9  -2   77.11    5.35
 -10   3   0   96.88    6.58
  10   3   0   90.00    6.28
 -10  -3   0   90.01    6.52
 -10   3   0   92.33    6.30
 -10  -3   0  101.83    6.16
  10   3   0   84.66    6.90
  10  -3   0   93.85    6.58
  -4  20   4   16.68    3.20
   4  20  -4   25.04    6.18
  -4 -20   4   14.35    4.46
  -4 -20   4   23.25    4.98
   7  13  -4  422.48   21.01
  -7 -13   4  441.77   22.34
   7  13  -4  401.24   22.42
   9  10  -2   73.39    6.81
   9  10  -2   69.82    5.30
   9  10  -2   70.19    5.59
  -9 -10   2   76.81    6.10
   9 -10  -2   69.85    5.15
  10  -1  -1  253.47   13.41
  10   1  -1  224.28   12.76
 -10   1   1  235.05   13.02
 -10  -1   1  238.91   13.17
 -10   1   1  248.97   12.82
  10   1  -1  244.63   13.64
   2  14   6 1143.56   54.63
   2 -14   6 1130.50   56.17
   2  14   6 1131.93   55.34
  -2  14  -6 1122.00   55.83
   5   6   6  483.37   23.02
   5   6   6  491.93   22.65
  -5   6  -6  443.27   22.87
   5  -6   6  476.68   22.88
   9   6  -3   13.36    2.59
   9  -6  -3   16.89    3.52
   9   6  -3   16.50    4.87
  -9   6   3   12.96    2.59
   9   6  -3   15.32    3.44
  -9  -6   3   19.27    3.67
  -8  -8   4 1867.25   61.08
   8   8  -4 1888.53   60.97
   0 -27   0    1.19    3.93
   0  27   0    3.97    5.20
  -7  -7   5 3018.05  115.09
   7   7  -5 2108.67  114.04
   9   3   3 1613.38   54.07
  -9  -3  -3 1534.18   52.23
   9  -3   3 1449.18   53.63
  -9   3  -3 1510.92   53.61
   2  -4   7  147.18    9.00
  -2   4  -7  140.73    9.14
   2   4   7  153.12    8.60
  -4 -22  -3   65.21    5.84
   4 -22   3   58.67    6.89
   4  22   3   61.72    5.69
  -2  22   4   87.19    6.85
  -1   7   7  744.88   32.95
  -1  -7   7  737.31   34.44
   1   7  -7  729.25   33.93
  -2  19   5   52.94    4.46
  -2 -19   5   58.07    6.30
   7  19   1 1400.81   68.26
   7 -19   1 1330.71   68.07
  -7 -19  -1 1444.44   68.49
   7 -19   1 1417.02   67.79
  -7  19  -1 1413.56   67.89
  10  -2  -1  247.78   13.35
 -10   2   1  232.93   12.82
  10   2  -1  240.38   12.77
 -10   2   1  229.78   13.02
  10   2  -1  264.95   13.78
 -10  -2   1  228.82   13.19
   0  26  -2  461.09   24.28
   0 -26  -2  440.63   21.51
   0  26   2  426.67   23.56
   0 -26  -2  429.03   22.48
   0 -26   2  454.99   23.33
  -7 -12  -4   98.63    7.32
   7  12   4  102.50    7.27
   7 -12   4   96.21    7.35
  -7  12  -4  103.99    7.58
  -7   4  -5  237.55   13.53
   7  -4   5  268.77   13.64
   7   4   5  271.01   13.56
  -3   0   7    0.98    3.56
   3   0  -7    0.95    1.99
  -3   0   7    3.17    3.24
  -8 -15   2  482.03   24.81
   8  15  -2  466.11   25.09
  -2 -24  -3  311.16   11.67
   2 -24   3  325.49   13.17
  -3   1   7 1528.20   76.11
  -3   1   7 1607.19   76.55
  -3  -1   7 1594.92   76.72
  -3   1   7 1670.54   76.57
   3   1  -7 1621.86   76.26
  -3  -1   7 1583.20   76.75
   3  21   4  565.18   28.91
   3  21   4  594.65   29.83
  -3 -21  -4  590.25   29.19
   3 -21   4  582.78   30.47
   1  15   6  365.71   18.23
   1  15   6  370.83   19.16
   1 -15   6  365.50   20.33
  -6 -12   5  204.65   12.76
   6  12  -5  229.28   11.91
   8  -6   4  206.74   13.41
   8   6   4  258.66   13.84
  -8   6  -4  259.05   13.86
  -8  -6  -4  246.53   13.90
   8   6   4  259.40   14.20
   8  16   1 1040.57   51.94
   8  16   1 1140.64   52.20
  -8  16  -1 1047.41   51.39
  -8 -16  -1 1048.97   52.00
   8 -16   1 1046.05   51.69
   8 -16   1 1021.49   51.41
   5  14   5   17.18    3.90
  -5 -14  -5   10.42    3.89
   5 -14   5   23.96    5.24
   5  14   5   12.66    4.09
   5 -14   5    8.19    3.14
 -10  -4   0   45.58    4.58
  10   4   0   34.95    4.38
  10  -4   0   38.72    4.35
 -10   4   0   41.56    4.55
 -10  -4   0   38.32    4.78
 -10   4   0   34.65    4.60
  10   4   0   44.05    4.96
 -10  -4   0   40.43    4.28
  -6 -19   3   13.61    4.63
   6  19  -3   16.59    6.25
   5  18   4    9.77    3.80
   5 -18   4   10.91    4.06
  -5 -18  -4    9.07    2.91
   5  18   4   11.06    4.72
   5 -18   4   14.27    5.30
  -5 -18  -4   11.55    3.84
   9  12  -1  246.45   12.40
  -9 -12   1  251.87   12.79
   9  12  -1  236.64   13.05
   9 -12  -1  246.76   11.93
  -9  12   1  231.04   11.32
   9 -12  -1  243.29   11.77
   2   6  -7  128.04    7.69
   2   6  -7  142.23    8.14
  -2  -6   7  135.41    9.25
  -2  -6   7  141.79    8.97
  -3   2   7  339.82   17.81
  -3  -2   7  359.38   18.83
   3   2  -7  374.17   18.14
  -3   2   7  378.85   18.31
  -3   2   7  365.45   18.37
  -3  -2   7  356.57   18.77
   9  -4   3   -5.64    4.25
  -9  -4  -3    4.83    4.07
  -9  -4  -3    4.26    3.18
   9   4   3    5.30    4.08
  -9   4  -3   -2.66    4.22
  -1 -27   0  122.89    8.49
   1  27   0  123.62    9.62
   1 -27   0  122.61    8.20
  -1  27   0  126.94    9.53
  10   3  -1  296.33   14.39
 -10   3   1  288.29   13.43
 -10   3   1  279.35   13.93
  10   3  -1  284.60   13.54
  10  -3  -1  279.54   14.10
 -10  -3   1  271.82   13.98
   1   7   7  293.54   13.62
   1  -7   7  309.52   14.52
  -1   7  -7  302.22   14.56
   1  -7   7  305.32   15.07
 -10   0  -1    8.57    3.42
 -10   0  -1   -0.56    3.13
  10   0   1    3.50    3.35
   1 -26  -2   60.11    4.77
  -1  26   2   49.99    6.14
  -5 -21   3  229.07   14.57
   5  21  -3  271.61   15.74
   5  15  -5 1132.06   54.23
  -5 -15   5 1127.35   55.69
  -2 -22  -4   15.15    3.53
   2  22   4   16.39    3.34
  -2 -22  -4   16.66    3.23
  -6   0   6    1.92    1.96
 -10   1  -1   10.94    3.58
  10   1   1   13.50    3.80
  10   1   1   12.41    3.95
  10  -1   1   18.39    3.75
 -10  -1  -1   11.40    3.61
   7 -18   2   48.74    6.00
   7 -18   2   52.83    5.44
   7  18   2   57.50    6.12
  -7  18  -2   48.92    5.54
  -7 -18  -2   58.38    5.69
  -7 -18  -2   58.26    4.39
   7  18   2   54.65    5.54
   2   5   7   98.19    5.53
   2  -5   7   91.44    6.19
  -2   5  -7   85.83    6.20
  -2   5  -7   92.88    5.71
  -6  -1   6  177.81    9.49
  -6   1   6  174.63    9.18
  -1 -26  -2 1121.93   51.78
   1 -26   2 1049.52   53.34
  -1 -26  -2 1011.36   52.80
   4  17  -5    5.05    3.13
  -4 -17   5    6.25    4.55
   4 -25   0 1737.54   84.70
  -4 -25   0 1765.20   84.08
  -4 -25   0 1779.15   85.43
  -8  12  -3  470.75   20.85
   8 -12   3  461.15   20.87
  -8 -12  -3  485.52   21.07
   8  12   3  487.41   21.10
   8  12   3  473.08   21.26
   2 -19   5  859.85   41.82
  -2 -19  -5  897.70   42.26
   2  19   5  824.68   41.96
   2  19   5  877.68   43.04
   2 -19   5  917.09   44.00
   7   5   5 1446.85   49.48
   7  -5   5 1343.26   49.43
  -7   5  -5 1455.96   49.73
  -7  -5  -5  928.83   47.52
   6  11   5  157.22    9.54
  -6  11  -5  141.36   10.09
  -6 -11  -5  156.75    9.70
  -6  11  -5  156.15    9.32
   6  11   5  160.26   10.16
  -3  13  -6  135.16    9.18
   3 -13   6  130.84    9.36
   3  13   6  133.23    8.94
   3 -13   6  121.07    9.66
   3  13   6  136.29    8.11
  -3 -26   0 2383.01  113.09
   3 -26   0 2322.98  112.49
   3   3  -7  864.08   42.00
  -3  -3   7  857.57   42.63
  -3  -3   7  881.23   42.60
  -8 -13   3 1366.38   63.48
   8  13  -3 1347.01   65.12
   8  13  -3 1348.33   63.42
   8  13  -3 1389.01   65.18
   8  13  -3 1212.62   63.57
  -8 -13   3 1319.50   64.55
 -10   2  -1   98.71    6.12
  10   2   1   96.42    6.79
 -10  -2  -1   81.94    6.79
  10   2   1   88.27    7.01
 -10   2  -1  104.05    6.86
  10  -2   1  105.21    6.90
   0   8   7  455.53   21.91
   0   8  -7  417.01   21.82
   0   8  -7  464.86   23.02
   0  -8   7  475.00   23.51
  -5   7  -6  449.26   22.99
   5   7   6  441.23   22.57
   5   7   6  454.46   23.08
   5  -7   6  456.32   22.99
  -5  -7  -6  417.31   21.85
  -9   7   3  797.79   38.71
  -9  -7   3  892.17   39.74
   9   7  -3  931.82   40.61
   9   7  -3  842.24   38.91
   9  -7  -3  841.06   39.33
  -3 -25   2  193.01   12.31
  -3  25   2  204.04   12.23
   3  25  -2  212.75   13.47
   3  18   5 1035.47   49.85
  -3 -18  -5 1041.43   50.06
   3  18   5 1056.21   50.72
   3 -18   5 1003.94   49.40
  -4 -24   2  131.42    9.47
  -4 -24   2  133.18    8.32
   4  24  -2  135.95   10.55
  -6  -2   6   57.31    4.83
   6  22   0  180.92   10.94
   6 -22   0  152.85    9.12
  -6 -22   0  147.53   10.63
   0 -27  -1   54.70    5.20
   0  27   1   55.71    6.81
   0 -27  -1   59.17    4.16
   0  27  -1   56.04    7.16
   0 -27   1   52.70    5.67
  -7 -16  -3 1087.67   53.75
   7  16   3 1058.93   53.94
   7 -16   3 1158.40   54.16
   7  16   3 1141.16   53.73
   7 -16   3 1074.18   53.66
  -7  16  -3 1045.98   53.59
 -10   4   1  157.63    8.67
  10   4  -1  174.60    9.55
 -10  -4   1  162.25    9.25
  10   4  -1  165.12    8.80
 -10   4   1  160.03    8.83
  10  -4  -1  172.17    9.24
 -10  -4   1  173.37    8.50
   5   9  -6    0.64    2.88
  -5  -9   6    2.16    3.73
   5   9  -6    9.89    3.06
 -10  -5   0   24.06    4.29
 -10  -5   0   30.81    4.86
  10   5   0   24.86    4.00
  10   5   0   18.56    4.41
 -10   5   0   20.99    4.19
 -10   5   0   27.00    4.35
 -10  -5   0   29.04    5.09
  10  -5   0   20.17    4.14
   7   8  -5   72.38    4.90
  -7  -8   5   93.50    6.12
   4  20   4   34.13    4.18
  -4 -20  -4   36.16    3.60
  -4 -20  -4   37.53    4.52
   4 -20   4   41.89    6.46
   4  20   4   34.24    5.17
   9 -12   1 1627.59   71.04
  -9 -12  -1 1228.56   69.98
  -9 -12  -1 1658.84   70.24
   9  12   1 1170.40   70.81
  -9  12  -1 1607.72   70.78
   9  12   1 1706.94   71.52
   4  12  -6 1930.78   73.71
  -4 -12   6 1754.01   75.18
  -9   5  -3   10.62    4.05
   9   5   3    9.44    4.16
   9  -5   3   11.06    4.15
   1   8  -7  554.26   21.82
  -1  -8   7  565.86   22.68
   2  15  -6   49.32    4.32
  -2  15   6   50.56    4.02
  -2 -15   6   49.74    6.21
   0 -20   5   87.27    7.94
   0  20   5   89.81    6.45
   0 -20   5  102.98    6.39
   8   9  -4 3425.23  138.51
  -8  -9   4 3343.15  138.43
   4  11   6   85.45    6.21
  -4  11  -6   56.14    6.33
   4 -11   6   75.27    6.80
   4  11   6   99.56    7.32
  -4  11  -6   74.97    5.11
   8   7   4  231.30   12.05
  -8   7  -4  223.09   12.08
   8  -7   4  220.57   11.85
  -8  -7  -4  228.60   12.07
   8   7   4  241.64   12.53
 -10  -3  -1   64.83    6.12
 -10  -3  -1   84.36    6.07
 -10   3  -1   62.10    5.69
  10   3   1   59.72    6.12
  10   3   1   58.18    6.13
  10  -3   1   65.69    5.85
 -10  -3  -1   66.34    6.60
 -10   3  -1   78.87    5.45
   9  10   2  194.26   10.20
  -9 -10  -2  173.82    8.44
  -9  10  -2  189.09    9.85
   9 -10   2  183.66    9.90
  -6  -3   6   56.28    4.94
   3   4  -7    5.49    3.59
  -3  -4   7    9.35    4.09
  -3  -4   7   14.59    4.25
   3   4  -7   11.46    2.56
  -3 -25  -2  229.96   12.94
  -3 -25  -2  260.39   11.63
   3 -25   2  234.94   13.36
   6 -16   4   13.67    5.21
  -6  16  -4    3.31    4.72
   6 -16   4   12.83    4.57
  -6 -16  -4    8.94    3.10
   6  16   4   17.33    4.27
  -6 -16  -4    9.48    4.14
   8  15   2  367.36   19.45
  -8 -15  -2  360.05   17.87
  -8  15  -2  349.92   18.98
   8 -15   2  355.64   19.41
   8  15   2  381.61   19.68
   8 -15   2  353.76   19.08
  -8 -15  -2  354.49   19.31
  -2  -7   7    0.74    4.27
   2   7  -7    1.37    2.82
  -2  -7   7    1.01    4.47
   2   7  -7    3.53    3.16
  -8  17   0  868.13   43.12
   8 -17   0  867.09   43.22
  -8 -17   0  940.98   42.91
   8 -17   0  838.84   43.44
   6  21  -2   34.00    6.84
  -9 -11   2  255.60   14.12
   9  11  -2  244.33   14.46
   9 -11  -2  239.22   13.22
  -9 -11   2  259.08   13.28
   9  11  -2  247.89   13.61
   9  11  -2  260.64   13.33
   3  14  -6    0.45    3.33
  -3 -14   6    4.60    4.64
   0 -25  -3   26.22    4.16
   0 -25  -3   43.13    3.36
   0 -25   3   73.88    6.65
   0 -25   3   55.66    4.87
   2   6   7   48.73    3.90
   2  -6   7   48.25    4.52
  -2   6  -7   49.19    4.78
   1 -27  -1  289.80   15.77
   1  27  -1  301.55   17.44
  -1 -27   1  315.83   16.56
   1 -27  -1  289.06   14.67
  -1  27   1  289.60   16.88
   0 -23  -4  238.40   12.54
   0 -23   4  279.17   15.24
  -4 -24  -2   27.46    3.51
  -4 -24  -2   19.65    4.47
  -4 -24  -2   24.90    4.26
   4  24   2   24.13    4.66
  -1 -20   5  208.19   13.50
  -1 -20   5  228.48   11.89
  -1  20   5  213.21   11.97
   1 -27   1   86.28    7.04
   1  27   1   71.72    7.78
  -1 -27  -1   72.62    6.52
  -1 -27  -1   74.93    5.06
  -1  27  -1   88.86    8.50
  -9  13   0  114.64    7.18
   9  13   0  123.89    8.34
  -9 -13   0  122.44    7.39
   9 -13   0  115.38    7.46
   9 -13   0  125.79    7.67
   9  13   0  124.73    8.27
  -7   6  -5   75.48    6.80
   7   6   5   90.42    6.59
  -7  -6  -5   83.99    6.33
  -4 -25   1  335.19   17.70
   4 -25  -1  325.76   16.36
  -5 -19   4   46.93    5.72
  -5 -19   4   48.94    5.26
   5  19  -4   41.76    6.50
   7  20   0 2086.51   96.50
  -7 -20   0 1970.94   96.49
   7 -20   0 1951.54   95.47
  10   5  -1  120.92    7.60
  10  -5  -1  130.25    8.00
 -10   5   1  112.93    7.66
 -10  -5   1  127.67    7.54
 -10  -5   1  126.16    8.06
  10   5  -1  129.86    8.46
 -10   5   1  133.77    7.66
 -10  -5   1  127.20    8.16
 -10  -5   1  111.05    7.80
   1  -8   7  272.02   14.02
  -1   8  -7  263.02   14.01
   1   8   7  277.23   13.02
   1  -8   7  277.87   14.61
  -5 -21  -3  348.82   19.51
  -5 -21  -3  416.93   18.71
   5  21   3  375.58   20.12
   5 -21   3  346.71   20.22
   5  21   3  350.82   19.34
   5 -21   3  329.21   19.62
  -3   0  -7    4.42    3.48
  -3   0  -7   -3.16    3.14
   3   0   7    2.71    3.15
  -3 -26   1  371.29   19.65
   3 -26  -1  360.46   18.63
  -3  26   1  333.46   19.45
   6 -19   3 1180.36   59.76
   6 -19   3 1247.32   60.25
   6  19   3 1187.36   60.06
  -6 -19  -3 1239.27   59.77
   6  19   3 1267.77   59.65
  -6  19  -3 1196.25   59.83
 -10  -4  -1  478.74   24.77
 -10   4  -1  464.69   25.54
  10   4   1  527.35   25.88
 -10  -4  -1  488.95   24.77
  10   4   1  535.46   26.06
 -10   4  -1  468.46   24.86
 -10  -4  -1  531.70   26.00
  10  -4   1  453.92   25.57
 -10  -4  -1  580.71   25.23
 -10   4  -1  504.79   24.93
 -10  -4  -1  534.45   25.05
   6 -22  -1   15.76    3.01
   6  22  -1   28.31    5.91
  -6 -22   1   23.64    5.51
  -6 -22   1   12.11    4.57
   0  16  -6  423.73   20.22
   0  16   6  399.66   20.89
   0 -16   6  384.49   22.20
  -3   1  -7 1196.68   54.85
   3  -1   7 1162.81   55.72
  -3  -1  -7 1183.05   56.00
  -3   1  -7 1149.27   55.96
  -3  -1  -7 1056.41   54.84
   3   1   7 1166.76   55.62
   6   4  -6   25.64    4.33
  -6  -4   6   28.02    3.71
  10  -6   0 1775.76   84.19
 -10   6   0 1830.84   83.44
 -10  -6   0 1654.51   83.43
  10   6   0 1804.33   84.52
 -10  -6   0 1702.06   84.30
 -10   6   0 1677.05   83.97
 -10  -6   0 1685.70   83.41
 -10   6   0 1793.07   83.31
  10   6   0 1822.99   84.16
   7  17  -3  397.48   21.10
  -7 -17   3  377.42   19.00
  -7 -17   3  348.08   20.09
  -1 -25   3  707.17   30.68
  -1 -25   3  686.77   32.31
  -1  25   3  637.63   32.02
   7  14  -4 1053.49   51.46
  -7 -14   4 1061.77   52.79
   7  14  -4 1119.27   51.81
   7  14  -4 1039.87   53.02
   1 -23  -4 2523.34  120.06
  -1 -23   4 2566.45  121.99
   1  20   5   12.81    2.70
   1  20   5   13.05    3.69
   1 -20   5    8.48    3.73
  -5 -24   0  340.83   19.37
  -5 -24   0  355.25   18.05
   5  24   0  354.36   19.38
   5 -24   0  350.57   18.23
  -4 -25  -1  205.65   12.83
   4  25   1  230.19   13.12
  -3 -26  -1   35.09    5.20
   3 -26   1   61.25    5.71
   9   6   3   55.30    6.03
   9  -6   3   53.67    5.40
  -9  -6  -3   61.42    4.69
  -9   6  -3   45.26    5.04
  -9   6  -3   64.84    5.46
  -7  13  -4 1141.84   56.82
   7 -13   4 1182.97   56.86
  -7 -13  -4 1120.00   56.64
   7  13   4 1188.08   56.66
  -7 -13  -4 1153.06   55.30
  -7  13  -4 1160.98   55.58
   5  -8   6  890.54   44.59
  -5   8  -6  960.00   43.24
  -5   8  -6  855.67   44.64
   5   8   6  923.33   44.29
  -5  -8  -6  844.40   43.42
   5   8   6  885.72   44.65
   3   5  -7  564.67   27.50
  -3  -5   7  540.91   28.48
   3   5  -7  566.75   27.70
   6  17  -4   23.66    3.70
  -6 -17   4   17.98    4.80
   6  17  -4   17.91    5.34
   9   8  -3 1399.45   68.70
  -9  -8   3 1403.68   69.35
   9   8  -3 1560.21   70.28
  -3  -2  -7   16.56    4.20
   3   2   7   15.11    3.22
  -3   2  -7   11.26    3.11
  -3   2  -7   10.80    3.77
  -3  -2  -7   11.10    4.09
   3  -2   7   15.56    3.55
  -2  15  -6 1017.51   49.00
   2  15   6 1037.23   49.38
   2  15   6 1020.17   50.15
   2 -15   6 1010.17   50.98
  -2 -27   0 2377.32  113.08
   2  27   0 2357.19  113.83
   2 -27   0 2344.12  112.66
  -2  27   0 2321.58  113.46
   1  16  -6  607.35   29.08
  -1 -16   6  597.68   31.04
   1  16  -6  620.85   29.18
  -1  16   6  553.74   29.52
  -2  26   2   24.38    5.10
   2 -26  -2   24.72    3.49
  -2 -26   2   32.31    4.66
  -2 -26   2   36.00    6.02
  -1 -25  -3  121.64    6.84
  -1 -25  -3  112.57    7.75
   1 -25   3  135.83    9.40
   1 -25   3  136.87    7.58
  -6 -13   5  209.48   13.08
   6  13  -5  235.51   12.19
  -8 -17   1   42.61    5.45
   8  17  -1   52.60    5.88
   8 -17  -1   38.20    3.84
  -8  17   1   43.24    3.94
  -8 -17   1   52.83    4.52
   0   9  -7  120.70    8.71
   0  -9   7  120.62    9.04
   0   9  -7  129.69    7.35
   5  23  -2  128.64   10.41
  -5 -23   2  123.18    9.47
  -1 -23  -4  776.70   39.31
   1 -23   4  808.73   40.73
  -1 -23  -4  822.75   38.77
   6 -22   1  245.91   14.49
  -6 -22  -1  298.28   14.28
  -6 -22  -1  237.14   15.12
   6  22   1  278.56   15.27
   4  17   5  823.10   39.36
   4  17   5  801.67   38.55
  -4 -17  -5  831.96   38.80
  -9 -13   1    3.81    3.78
   9  13  -1    6.47    3.70
   9 -13  -1    3.61    2.68
  -9  13   1    2.82    2.31
  -9 -13   1   13.56    4.68
   9  13  -1    3.26    4.49
  -3  24   3 2185.40  107.58
   3  24  -3 2479.26  109.26
  -3 -24   3 2397.43  108.42
   3 -24  -3 2183.16  106.39
  -3 -24   3 2238.44  106.75
   6 -21   2 1088.87   55.53
  -6 -21  -2 1117.18   55.91
  -6 -21  -2 1154.58   54.28
   6  21   2 1144.86   55.72
   6 -21   2 1132.57   56.06
   7   9  -5 3536.91  169.67
  -7  -9   5 3675.64  170.68
   7  19  -2  317.86   15.06
  -7 -19   2  323.48   14.95
  -8  -8  -4  164.40    8.97
  -8   8  -4  135.49    9.73
  -8  -8  -4  152.39    8.59
  -8   8  -4  169.41    9.37
  -8  -8  -4  157.46    9.81
   8  -8   4  132.30    9.78
   8   8   4  147.06   10.14
   8   8   4  151.14    9.68
  -3  -3  -7  461.09   25.04
  -3   3  -7  552.78   24.93
  -3   3  -7  508.50   26.06
   3   3   7  529.46   25.66
   3  -3   7  491.67   25.80
  -3  -3  -7  497.66   26.01
  -2 -26  -2  567.75   30.67
   2 -26   2  532.53   30.81
  -2 -26  -2  631.19   29.47
  -2 -26  -2  644.88   30.15
  -1  -9   7   13.18    4.61
   1   9  -7   13.73    3.22
   1   9  -7    8.88    3.48
  -5 -10   6 1010.78   51.79
   5  10  -6 1073.90   50.64
   4  23  -3   56.45    8.40
  -4 -23   3   60.93    5.11
  -7 -20   1    4.32    4.18
   7 -20  -1    2.35    2.37
 -10   5  -1  616.03   31.49
 -10  -5  -1  701.58   30.95
  10   5   1  678.12   31.99
 -10  -5  -1  610.20   30.59
 -10  -5  -1  682.03   30.98
 -10  -5  -1  668.02   31.84
 -10   5  -1  646.25   30.77
  10  -5   1  647.39   31.63
 -10   5  -1  720.06   30.89
  10   5   1  665.83   31.77
  -2   7  -7    7.19    3.78
   2   7   7    6.29    2.68
  -2   7  -7    7.38    2.51
   2  -7   7    8.66    3.64
  -5  15  -5   48.66    5.23
   5  15   5   49.77    5.74
   5 -15   5   46.71    6.59
   5  15   5   51.88    4.89
   5 -15   5   57.34    5.40
  -5 -15  -5   55.55    5.13
   8  16  -2 1031.62   51.86
  -8 -16   2 1055.19   51.66
  10   6  -1    6.57    3.13
  10   6  -1   10.22    4.12
 -10  -6   1   17.81    5.12
 -10  -6   1   11.13    4.41
 -10  -6   1    7.21    3.76
 -10   6   1    6.66    3.10
 -10   6   1    6.28    3.75
  10  -6  -1    2.42    3.27
 -10  -6   1    8.43    3.70
   2   8  -7  837.72   38.22
  -2  -8   7  816.83   38.86
   2   8  -7  827.70   37.33
  -2  -8   7  860.88   39.25
   6   5  -6  218.46   11.61
  -6  -5   6  207.13   11.76
   6  12   5  177.15   10.30
   6  12   5  183.55   10.86
  -6 -12  -5  169.70   10.25
  -6  12  -5  179.13   11.45
  10   0  -2   54.02    5.23
 -10   0   2   45.91    4.70
  -3 -19   5  151.34   10.53
   3  19  -5  147.77    8.29
  -3 -19   5  150.38    8.94
  -3 -22   4  189.42   10.64
  -3  22   4  183.78   10.87
   1  16   6    3.24    3.12
  -1  16  -6   17.51    3.28
   1 -16   6    8.07    5.71
  -7  -7  -5 1192.93   53.77
   7   7   5 1230.71   53.80
  -7   7  -5 1166.14   53.93
 -10   1   2   13.97    3.14
  10   1  -2   10.76    3.83
  10  -1  -2   12.42    3.73
 -10   1   2   17.53    4.25
 -10  -1   2   10.47    3.23
   8  10  -4   81.52    6.77
  -8 -10   4   73.14    6.24
  -8 -13  -3   21.60    4.37
  -8 -13  -3   23.58    4.66
   8 -13   3   16.65    4.34
   8  13   3   17.44    4.43
  -8  13  -3   17.36    4.14
   8  13   3   20.23    4.70
   8  17   1  177.53   11.18
  -8  17  -1  167.13   10.16
  -8 -17  -1  175.81    9.24
   8 -17   1  173.27   10.19
   8 -17   1  155.07   10.54
  -8 -17  -1  162.87   10.94
   8  17   1  157.69   10.81
   5 -24  -1   24.12    3.27
   5 -24  -1   30.92    3.83
  -5 -24   1   33.42    5.61
   9 -11   2  662.60   32.23
  -9 -11  -2  657.35   30.96
  -9 -11  -2  688.20   31.26
   9  11   2  702.21   32.68
  -9  11  -2  672.67   31.15
  -9  11  -2  665.86   32.02
 -10  -7   0  836.30   44.18
  10   7   0  955.57   44.91
 -10  -7   0  900.56   44.18
  10   7   0  946.56   45.29
 -10   7   0  941.55   43.96
  10  -7   0  928.58   44.81
 -10  -7   0  901.05   45.03
   3  14   6 1953.61   96.40
   3 -14   6 2028.74   97.17
  -3  14  -6 2022.99   95.13
   3  14   6 1984.15   95.75
   3 -14   6 2044.04   96.88
  -3  14  -6 1954.00   96.78
   3   6  -7   20.06    3.64
   3   6  -7   27.33    3.16
  -3  -6   7   28.04    4.72
  10  -2  -2  633.50   30.19
 -10   2   2  620.27   29.36
 -10   2   2  543.48   29.54
 -10  -2   2  575.72   29.75
  10   2  -2  631.59   30.38
   8  14  -3   50.64    6.56
   8  14  -3   51.07    6.47
   8  14  -3   44.77    5.31
   8  14  -3   61.98    4.72
  -8 -14   3   52.40    5.09
  -8 -14   3   43.90    5.35
  -5 -16   5 1316.24   69.78
   5  16  -5 1399.58   68.35
   5  16  -5 1521.85   68.55
  -3   4  -7  158.29   10.00
   3  -4   7  155.18    9.67
   3   4   7  170.70    9.45
  -3   4  -7  172.41    9.20
  -3  -4  -7  160.88    9.31
  -3   4  -7  154.23    8.76
   4  12   6  766.07   37.54
   4 -12   6  796.96   38.87
  -4  12  -6  774.77   36.66
  -4  12  -6  704.24   38.14
   4 -12   6  766.51   38.36
   4  12   6  737.56   38.10
   5  23   2 1379.63   58.46
  -5 -23  -2 1448.56   56.84
  -5 -23  -2 1321.91   58.53
   4  21  -4   -0.68    6.31
  -4 -21   4   -1.35    4.89
  -4 -21   4    6.63    5.10
   9  -7   3   70.55    5.72
  -9  -7  -3   66.53    5.87
  -9   7  -3   81.68    5.65
   9   7   3   62.79    6.14
  -9   7  -3   74.60    5.84
  -1   9  -7   14.28    3.93
   1  -9   7    9.05    4.51
   1   9   7    5.40    2.23
   9 -13   1   32.45    4.52
  -9 -13  -1   40.13    4.23
   9 -13   1   36.11    4.92
  -9  13  -1   33.36    4.29
  -9 -13  -1   31.28    4.51
   9  13   1   37.19    5.58
  -9 -13  -1   29.17    5.36
  -2 -20   5   62.94    5.57
  -2 -20   5   59.30    6.81
   2  20  -5   71.89    4.66
  -2  20   5   63.00    4.96
   7  20   1  838.61   41.69
   7 -20   1  810.55   41.56
  -7  20  -1  815.67   41.24
  -7 -20  -1  831.81   41.83
  -7 -20  -1  855.01   40.12
   7 -20   1  818.33   41.13
   3  24   3  118.90    8.40
   3 -24   3  143.17    7.79
  -3 -24  -3  118.44    8.62
  -3 -24  -3  141.03    8.65
  -4 -13   6 1165.23   42.55
   4  13  -6 1253.31   40.65
   2 -27  -1  652.43   32.14
   2  27  -1  646.13   34.75
   2 -27  -1  681.84   33.15
  -2 -27   1  680.92   33.96
  -2  27   1  687.43   34.15
  -5 -24  -1   79.00    6.34
  -5 -24  -1   69.49    6.82
  -5 -24  -1   73.90    5.09
   5  24   1   70.56    6.50
  -5 -19  -4    4.35    3.67
   5  19   4    0.37    4.60
   5  19   4    4.54    3.45
   5 -19   4    1.26    5.07
  -5 -19  -4    2.77    3.02
   5 -19   4    4.95    4.18
   9  12  -2  458.23   23.64
   9  12  -2  462.55   23.21
  -9 -12   2  474.05   23.16
   9  12  -2  457.49   24.55
  -9 -12   2  466.05   24.17
  -2 -27  -1  517.68   25.20
   2 -27   1  524.68   26.70
  -2 -27  -1  511.15   26.72
 -10   3   2  691.86   31.26
  10   3  -2  682.73   32.44
  10  -3  -2  714.34   32.18
 -10  -3   2  619.57   31.77
 -10  -3   2  678.03   31.20
 -10   3   2  644.81   31.60
 -10  -6  -1  192.57   11.21
 -10  -6  -1  198.89   10.58
  10  -6   1  185.02   10.84
  10   6   1  164.50   11.24
 -10  -6  -1  193.12   10.61
 -10  -6  -1  148.39    9.89
  10   6   1  178.48   11.06
 -10  -6  -1  183.92   10.18
 -10   6  -1  208.42   10.40
  -5   9  -6  440.30   20.34
   5   9   6  433.16   21.97
  -5  -9  -6  395.07   20.64
   5  -9   6  417.92   21.97
   5   9   6  438.40   21.46
  -9  -9   3   67.70    5.22
  -9  -9   3   57.66    5.65
   9   9  -3   57.18    6.89
   9   9  -3   58.67    4.73
   6  20  -3  352.72   19.11
  -6 -20   3  303.91   18.02
   6   6  -6  156.40    9.45
   6   6  -6  169.91    9.08
  -6  -6   6  167.72    9.78
  -4 -23  -3  477.18   26.65
  -4 -23  -3  556.04   25.98
   4  23   3  515.60   26.62
  -4 -18   5 1432.85   68.38
   4  18  -5 1444.99   66.57
  -4 -18   5 1314.62   66.76
  -6   0  -6  521.66   26.87
   6   0   6  523.76   26.73
  -6   0  -6  520.29   26.12
  -2  23   4  290.10   18.53
   2 -23  -4  380.46   17.51
  -2  25   3 1085.19   52.80
  -2 -25   3 1129.15   53.29
   2 -25  -3 1019.96   51.25
  -2 -25   3 1153.31   51.72
   2  25  -3 1009.18   53.76
  -7  19  -2   80.21    6.88
   7  19   2   86.56    7.39
   7  19   2  100.33    7.24
  -7 -19  -2   90.35    7.19
   7 -19   2   78.01    6.73
   7 -19   2   77.05    7.45
  -7 -19  -2   95.81    5.74
  -6  -1  -6   11.27    4.11
  -6   1  -6   15.18    4.45
  -6   1  -6   24.61    4.08
  -6  -1  -6   19.17    5.26
  -6   1  -6   22.99    5.24
   6   1   6   13.43    3.92
   6  -1   6   23.25    3.87
   3 -22   4  354.12   19.82
  -3 -22  -4  339.53   17.17
  -3 -22  -4  344.42   18.22
   3  22   4  369.17   19.08
   3  22   4  342.20   18.00
   7  17   3  191.40   11.41
   7 -17   3  200.27   12.11
   7 -17   3  178.28   11.30
  -7 -17  -3  197.62   11.57
  -7  17  -3  174.17   11.49
  10   7  -1 1217.45   57.54
 -10  -7   1 1172.32   57.87
 -10  -7   1 1237.49   57.04
  10   7  -1 1195.65   58.12
 -10   7   1 1254.91   56.85
 -10  -7   1 1094.29   57.02
 -10  -7   1 1085.42   56.96
  10  -7  -1 1268.34   57.74
   2  16  -6  335.55   17.12
   2  16  -6  351.49   17.24
  -2 -16   6  341.22   19.11
   2  -8   7   35.65    5.37
   2   8   7   34.87    3.61
  -2   8  -7   38.16    4.75
   2  -8   7   31.35    4.53
   0 -10   7    2.96    4.41
   0  10  -7    1.79    3.78
   0  10  -7   -0.57    3.23
  -3   5  -7  756.25   38.34
   3   5   7  770.76   37.83
  -3   5  -7  804.80   37.27
  -3  -5  -7  773.18   37.33
  -3   5  -7  749.07   37.11
   3  -5   7  748.65   38.19
  -9  14   0    1.92    2.68
  -9 -14   0   -0.69    4.47
   9  14   0   -0.79    3.74
   9  14   0    7.72    3.90
  -9 -14   0   -0.47    3.87
  -9 -14   0    0.22    4.82
   9 -14   0    1.81    3.46
   9 -14   0    5.27    2.75
   8   9   4  275.11   15.02
  -8  -9  -4  274.10   14.81
   8   9   4  276.15   14.72
  -8  -9  -4  227.99   13.13
  -8   9  -4  282.84   13.78
   8  -9   4  286.67   14.72
  -8   9  -4  284.87   14.68
  -8  -9  -4  217.76   13.52
  -3 -15   6  234.33   14.41
   3  15  -6  242.45   12.60
  -6   2  -6  186.61    9.52
   6  -2   6  182.12   10.46
   6   2   6  187.48   10.50
  -6   2  -6  178.04   10.33
   3  19   5  127.71    9.34
   3  19   5  124.80    7.98
   3 -19   5  110.99    7.67
  -3 -19  -5  119.26    8.27
  -8 -16  -2   12.30    4.44
   8  16   2   13.43    4.52
   8  16   2   13.62    4.49
  -8  16  -2   14.86    4.04
   8 -16   2   16.59    4.66
  -8 -16  -2   19.24    3.48
   8 -16   2    7.24    4.06
  -8 -16  -2   10.71    4.61
  -4  -1   7  467.47   23.43
   2 -20   5 2540.23  116.64
   2  20   5 2479.92  117.89
  -2 -20  -5 2481.37  117.08
  -2 -20  -5 2401.57  116.37
   2  20   5 2369.89  116.87
   2 -20   5 2536.17  118.81
  -7  -8  -5  494.22   24.52
  -7  -8  -5  454.97   23.45
  -7   8  -5  476.06   24.61
   7   8   5  473.63   24.38
 -10   4   2  286.67   13.15
 -10   4   2  282.03   12.85
  10   4  -2  320.21   14.27
 -10  -4   2  293.35   12.85
  10  -4  -2  306.23   13.75
 -10  -4   2  296.60   13.58
  -7 -10   5  456.67   19.56
   7  10  -5  322.04   17.97
   2   9  -7  135.74    6.87
  -2  -9   7  133.96    9.04
  -2  -9   7  156.23    8.95
   2   9  -7  141.02    7.61
   5  22  -3  813.75   41.72
   3   7  -7   18.32    3.53
   3   7  -7   10.72    2.98
  -3  -7   7    5.46    4.52
   3   7  -7   10.33    2.85
   6  17   4  544.91   27.54
   6 -17   4  524.86   27.88
  -6  17  -4  509.50   27.35
  -6 -17  -4  524.11   25.62
   6 -17   4  515.08   27.30
   6  17   4  542.69   26.98
  -6 -17  -4  521.85   27.04
   2 -25   3   45.72    5.75
   2 -25   3   46.41    4.41
  -2 -25  -3   36.45    4.83
  -2 -25  -3   46.63    5.82
  -1 -10   7   36.45    5.65
   1  10  -7   46.71    4.69
   1  10  -7   45.73    3.92
  -4  -2   7   27.37    3.60
   4   2  -7   18.46    3.75
 -10  -8   0    2.42    4.92
  10   8   0   13.06    3.79
 -10  -8   0   11.38    3.76
 -10  -8   0    8.87    3.99
  10  -8   0    7.34    3.31
 -10   8   0    8.80    4.07
  10   8   0    7.81    4.53
  -2 -23  -4  685.22   32.82
   2  23   4  651.46   32.62
  -2 -23  -4  653.35   31.91
   5  11  -6  226.78   11.77
  -5 -11   6  218.04   13.18
  -7  14  -4  449.02   22.03
  -7 -14  -4  351.23   20.58
  -7 -14  -4  413.35   20.26
  -7 -14  -4  419.79   21.73
   7 -14   4  403.09   21.83
  -7  14  -4  429.55   20.60
   7  14   4  443.46   21.81
  -6   3  -6  642.02   31.95
  -6   3  -6  648.85   32.74
   6  -3   6  644.94   32.64
  -6   3  -6  648.94   31.43
   6   3   6  648.04   32.51
  -8 -18   0   86.29    6.36
   8 -18   0   75.82    5.83
   8 -18   0   76.03    6.47
  -8  18   0   96.05    6.22
 -10   0  -2 2086.37   83.91
 -10   0  -2 2068.83   85.30
  10   0   2 1983.67   85.29
 -10   0  -2 2092.70   84.17
   0 -28   0  661.83   32.31
   0 -28   0  638.93   30.75
   0  28   0  600.87   32.99
  -9   8  -3  507.82   21.15
  -9  -8  -3  497.33   22.28
   9  -8   3  490.16   22.23
  -9   8  -3  506.45   22.06
   9   8   3  503.92   22.45
   9   8   3  471.80   22.17
  -7 -15   4 1110.81   50.03
  -7 -15   4  981.64   51.11
   7  15  -4  974.95   49.74
   7  15  -4 1000.88   51.50
   7  15  -4 1086.73   50.10
   0  27   2   59.70    6.87
   0  27  -2   67.75    7.62
   0 -27   2   64.47    5.07
   0 -27  -2   59.99    5.52
   0 -27   2   57.14    6.16
   0 -27  -2   69.26    4.62
 -10  -1  -2  149.31    8.74
 -10  -1  -2  151.73    8.62
 -10  -1  -2  150.62    9.85
 -10   1  -2  146.80    9.49
  10   1   2  158.22    9.65
 -10   1  -2  131.36    8.75
  10   1   2  157.89    9.76
 -10  -1  -2  149.69    9.17
 -10   1  -2  156.78    8.56
  10  -1   2  142.87    9.76
 -10   1  -2  138.75    8.68
   9   0  -4  295.49   14.63
  -9   0   4  262.21   14.27
   9   0  -4  244.27   15.29
   9   0  -4  287.42   14.21
   9   0  -4  284.67   15.22
  -6 -14   5   24.25    4.95
   6  14  -5   23.52    4.15
   4  21   4  992.83   48.88
  -4 -21  -4  976.25   47.89
   4  21   4  963.90   49.63
  -4 -21  -4 1097.94   48.28
  -4 -21  -4  940.76   49.00
   4 -21   4  980.17   50.16
   8   0  -5   13.86    4.02
  -8   0   5    7.56    2.38
   8 -11  -4  572.50   26.09
  -8 -11   4  481.88   26.51
  -8 -11   4  551.40   25.74
   8  11  -4  489.02   25.94
   8  11  -4  482.91   26.77
   9  -1  -4   20.92    4.44
  -9   1   4   25.29    3.05
   9   1  -4   25.30    4.71
   9  -1  -4   24.06    4.04
   9   1  -4   25.08    4.16
   9   1  -4   22.99    5.27
  -9  -1   4   26.33    3.19
   9   1  -4   19.78    3.62
   8   1  -5  325.71   16.58
   8   1  -5  355.01   16.42
  10   7   1  855.39   42.36
 -10  -7  -1  801.26   41.30
 -10   7  -1  917.64   41.24
 -10  -7  -1  839.43   41.24
  10   7   1  900.90   42.31
  10  -7   1  874.40   42.20
 -10  -7  -1  819.24   41.04
 -10  -7  -1  898.75   42.40
 -10  -7  -1  821.43   41.32
   0 -21   5  129.61    7.66
   0  21  -5  124.34    6.92
   0  21   5  110.40    7.74
   0  17   6   11.49    2.97
   0  17  -6   13.55    2.99
   0  17  -6   13.29    3.04
   0 -17   6   16.99    3.87
   0 -17   6   10.61    5.48
   9 -14  -1  166.02    9.38
   9  14  -1  172.69   10.82
   9  14  -1  158.00    9.48
   9  14  -1  171.66   10.23
  -9 -14   1  181.66   10.84
  -9 -14   1  144.51    9.79
   6   7  -6 1503.65   77.34
   6  -7  -6 1728.35   77.30
   6   7  -6 1629.55   77.18
  -6  -7   6 1596.58   78.01
   4   3  -7  546.29   27.16
  -4  -3   7  562.89   27.70
   6 -23   0  119.80    7.72
  -6 -23   0  114.35    9.14
  -6 -23   0  138.96    8.13
  -6 -23   0  124.51    8.01
   6  23   0  127.20    9.09
  10   2   2 2263.73  100.00
 -10   2  -2 2175.25   99.90
 -10  -2  -2 2005.76   98.87
 -10   2  -2 2170.41   98.66
 -10  -2  -2 2411.54   98.98
 -10  -2  -2 2351.85   98.81
  10  -2   2 2217.66  100.06
  10   2   2 2120.93   99.92
 -10  -2  -2 2319.00  100.06
   1 -10   7 1356.89   65.31
   1  10   7 1321.21   63.83
  -1  10  -7 1333.36   64.92
   6  13   5  864.06   39.37
  -6 -13  -5  703.24   38.23
  -6  13  -5  831.22   38.45
  -6 -13  -5  864.75   39.51
   6  13   5  855.11   39.84
  -6  13  -5  845.48   37.94
  -6 -13  -5  869.49   38.03
  -6  13  -5  843.12   39.80
   2 -16   6   13.78    5.17
   2 -16   6    9.99    3.78
  -2  16  -6    9.05    2.83
   2  16   6   10.02    3.82
   2  16   6   14.45    2.82
  10   5  -2  554.78   25.70
  10  -5  -2  565.61   25.14
  10   5  -2  360.10   23.99
 -10  -5   2  416.50   24.15
 -10   5   2  572.51   24.31
 -10   5   2  514.42   24.58
 -10  -5   2  561.96   24.35
 -10  -5   2  502.81   24.95
   3   6   7  113.26    6.27
   3  -6   7  106.69    6.78
  -3  -6  -7  106.38    6.34
  -3   6  -7  112.31    6.19
  -3   6  -7  113.83    7.18
  -9   2   4   94.17    6.21
   9   2  -4  116.68    7.25
   9   2  -4  107.25    8.02
   9   2  -4  117.28    6.62
  -9  -2   4   99.98    6.51
   9   2  -4  100.16    8.02
   8   2  -5   16.25    4.81
   8  -2  -5   11.15    3.40
   8   2  -5   19.41    4.04
  -8  -2   5   16.11    2.72
   8   2  -5   22.20    3.06
   7  18  -3   69.16    7.76
  -7 -18   3   77.17    5.82
   7  18  -3   64.61    5.02
  -7 -18   3   63.40    6.95
   9  12   2  509.82   25.26
  -9 -12  -2  502.94   23.60
  -9 -12  -2  527.17   23.98
  -9  12  -2  518.12   24.73
  -9 -12  -2  505.95   25.12
  -9  12  -2  495.79   23.70
   9 -12   2  488.79   24.78
  -1 -27   2   10.97    3.90
   1 -27  -2   12.11    3.40
  -1  27   2   12.30    5.04
  -1 -27   2   16.99    4.65
  -6   4  -6  388.39   17.69
  -6  -4  -6  266.01   16.78
   6  -4   6  383.56   18.37
   6   4   6  402.85   18.12
  -6   4  -6  393.69   16.96
   5  20  -4  788.66   36.59
  -5 -20   4  696.37   36.79
  -5 -20   4  774.04   38.39
   5  20  -4  781.84   38.88
  -4 -26   0   50.37    5.58
  -4 -26   0   45.62    5.78
   4 -26   0   43.98    4.89
  -1  17   6   15.70    3.16
   1  17  -6   10.90    3.23
  -1 -17   6    7.30    3.83
  -1 -17   6    5.09    4.86
   1  17  -6   11.52    2.91
   1 -28   0  519.11   25.99
  -1 -28   0  493.26   24.55
  -1 -28   0  522.90   26.28
  -1  28   0  515.12   26.99
   1 -28   0  505.89   24.59
   1  28   0  526.40   27.30
  -4 -25   2   25.62    5.09
   4  25  -2   31.84    6.68
  -4 -25   2   30.90    4.70
 -10  -8   1  335.99   16.67
 -10  -8   1  283.69   16.86
  10   8  -1  330.18   17.83
  10   8  -1  338.43   17.10
 -10   8   1  324.59   16.45
 -10  -8   1  337.54   17.52
  10  -8  -1  341.92   17.18
 -10  -8   1  306.28   16.76
  -1  21   5    9.37    2.79
   1  21  -5   10.62    2.67
  -1 -21   5    9.17    4.69
  -1 -21   5    8.19    3.91
   6  18  -4  185.42    9.91
   6  18  -4  173.35   11.98
   6  18  -4  203.07   10.27
   6  22  -2  618.94   32.69
  -6 -20  -3   20.64    4.46
   6  20   3   23.14    5.13
   6 -20   3   17.79    5.05
   6 -20   3   26.10    5.69
   6  20   3   24.04    4.46
  -8 -14  -3  203.66   12.03
   8  14   3  211.13   12.06
  -8  14  -3  200.61   12.00
   8  14   3  219.19   12.51
  -8  14  -3  203.09   10.92
  -8 -14  -3  181.48   11.12
   8 -14   3  195.60   12.07
  -1 -27  -2  251.43   14.66
  -1 -27  -2  277.17   13.59
   1 -27   2  271.04   13.91
   1 -27   2  263.00   15.31
  -5  10  -6  383.52   16.36
   5 -10   6  360.70   18.04
  -5  10  -6  311.89   16.40
   5  10   6  334.70   17.89
  -5 -10  -6  310.46   16.65
   5  10   6  359.82   17.43
  -9 -10   3 1390.62   68.46
   9  10  -3 1354.70   67.79
   9  10  -3 1327.12   67.77
  -9 -10   3 1518.82   67.59
   9  10  -3 1457.38   69.28
  -3  26   2  491.51   26.96
  -3 -26   2  549.63   27.60
   3  26  -2  537.17   28.18
  -3 -26   2  526.84   26.05
 -10  -3  -2  199.53   11.92
  10   3   2  179.36   11.94
 -10   3  -2  193.27   11.63
 -10  -3  -2  194.47   10.98
  10  -3   2  181.23   11.90
  10   3   2  180.83   11.84
 -10  -3  -2  203.62   11.37
 -10  -3  -2  203.18   10.87
   7  21   0 1252.16   62.85
   7 -21   0 1230.31   61.78
  -7 -21   0 1340.04   61.31
  -7 -21   0 1299.55   61.50
  -7 -21   0 1187.96   62.74
  -8 -18   1    4.51    4.14
   8  18  -1    0.95    3.87
  -8 -18   1   12.54    4.09
  -8 -18   1    6.56    4.41
  -8  18   1    4.90    2.60
   3 -27   0  361.16   18.78
  -3 -27   0  346.87   19.35
   3  27   0  358.81   20.43
   4 -13   6   98.25    8.29
   4 -13   6   93.71    7.52
  -4  13  -6   85.37    7.41
   4  13   6   88.95    6.36
  -4  13  -6   95.69    5.63
   4  13   6   88.94    7.19
   5  16   5  162.22    9.84
  -5 -16  -5  178.80    8.84
   5 -16   5  135.11   10.04
   5  16   5  165.85   10.49
   5 -16   5  157.59   11.33
  -5  16  -5  163.01   10.66
  -5 -16  -5  161.67   10.00
   9   3  -4 1528.57   63.43
  -9  -3   4 1302.59   63.73
   9   3  -4 1370.64   63.82
   9   3  -4 1458.64   63.72
   9   3  -4 1353.78   64.87
   8   3  -5    6.27    3.88
   8   3  -5    4.30    4.15
   8   3  -5    5.60    2.88
   8  -3  -5   -1.12    4.15
  -8  -3   5    6.07    2.57
   4   4  -7   68.95    5.40
  -4  -4   7   76.15    5.91
  -2   9  -7   51.26    5.58
   2  -9   7   58.61    5.43
   2  -9   7   56.23    6.28
   2   9   7   59.65    4.41
   4  18   5 2402.22  119.08
  -4 -18  -5 2466.04  119.31
   4  18   5 2480.05  119.89
  -4 -18  -5 2545.31  118.23
  -5 -22  -3  167.68   11.04
  -5 -22  -3  208.09   10.42
   5 -22   3  167.79   11.20
   5 -22   3  183.21   12.17
   5  22   3  170.77   10.84
   3   8  -7  138.77    7.70
  -3  -8   7  126.99    9.22
   3   8  -7  132.62    7.85
   3   8  -7  139.13    8.20
   8  17  -2   38.77    6.21
  -8 -17   2   46.06    5.47
   8  17  -2   27.76    4.60
   8  17  -2   30.60    4.13
  -9 -14  -1 1498.65   66.17
   9 -14   1 1342.81   66.88
   9  14   1 1429.36   67.39
  -9 -14  -1 1420.51   65.79
   9 -14   1 1342.62   66.82
  -9 -14  -1 1225.18   66.01
  -9  14  -1 1393.41   66.66
   1  21   5  233.88   13.75
  -1  21  -5  254.87   12.48
  -1 -21  -5  231.69   12.44
   1 -21   5  258.88   12.96
  -7  -9  -5   13.33    4.45
  -7   9  -5   13.71    4.76
   7   9   5   13.41    3.93
  -7  -9  -5   11.03    3.16
   7   9   5   13.37    4.35
  -7   9  -5   18.05    4.55
  -7  -9  -5   14.83    3.95
   3  15   6  153.76    9.99
  -3  15  -6  154.31    8.47
  -3  15  -6  150.46   10.39
   3 -15   6  181.95   11.28
   3  15   6  162.61    9.09
   3 -15   6  154.87    8.91
  -4 -14   6  404.97   23.31
   4  14  -6  457.38   21.98
  -1  17  -6  216.88   11.40
   1  17   6  211.20   12.31
   1 -17   6  216.66   11.69
  -1  17  -6  231.07   11.32
   1 -17   6  200.01   13.47
  -8 -15   3   62.74    6.17
   8  15  -3   65.20    5.66
  -8 -15   3   71.99    5.64
   8  15  -3   69.91    7.34
   8  15  -3   58.25    6.97
   8  15  -3   58.78    5.10
  -9 -13   2  364.27   19.75
  -9 -13   2  409.64   19.88
   9  13  -2  414.52   19.91
  -9 -13   2  393.39   20.95
   9  13  -2  378.97   21.30
   0 -24  -4 1128.89   53.78
   0 -24   4 1109.65   55.81
   8 -10   4    8.94    3.90
  -8 -10  -4    5.25    4.49
  -8 -10  -4   14.27    3.28
   8  10   4    8.98    3.93
  -8  10  -4    6.23    3.84
  -8 -10  -4    8.60    3.81
  -8  10  -4    8.76    4.14
   8  10   4   14.04    4.17
   0 -28   1   27.82    4.72
   0 -28  -1   28.26    4.34
   0  28   1   28.07    5.96
   0 -28  -1   26.95    3.21
   0  28  -1   24.17    6.20
  -6 -23   1   38.18    4.83
  -6 -23   1   30.91    4.75
  -6 -23   1   36.90    5.37
   0  11  -7  898.63   43.76
   0  11  -7  912.86   45.07
   0 -11   7  950.05   45.57
  -3 -26  -2   55.12    5.55
   3 -26   2   57.93    4.64
  -3 -26  -2   61.18    4.35
   3 -26   2   54.18    6.10
   2  10  -7  796.29   39.47
   2  10  -7  785.34   38.50
  -2 -10   7  804.47   40.15
  -2 -10   7  833.89   40.36
  -4 -25  -2   19.25    4.58
   4  25   2    6.13    4.20
  -4 -25  -2    8.31    4.09
   4 -25   2    6.15    3.25
  -4 -25  -2    6.53    2.99
 -10  -9   0 1160.04   54.84
  10  -9   0 1144.83   54.44
  10   9   0 1125.54   54.89
 -10  -9   0 1033.54   53.66
  10   9   0 1166.15   54.57
 -10  -9   0 1069.68   53.43
 -10   9   0 1178.95   53.55
  10   6  -2  898.85   46.41
  10  -6  -2  999.06   46.99
  10   6  -2  989.17   47.56
 -10  -6   2  994.54   46.25
 -10  -6   2  939.52   46.99
 -10  -6   2  985.83   46.34
 -10   6   2  975.32   46.12
 -10   6   2  889.72   46.43
  -6   5  -6 1644.16   72.82
   6  -5   6 1575.34   74.18
   6   5   6 1660.35   74.08
  -6   5  -6 1605.14   73.26
  -6  -5  -6 1515.22   72.91
  10   4   2 3272.29  163.76
  10   4   2 3438.33  163.83
  10  -4   2 3342.15  163.76
 -10  -4  -2 3504.21  163.89
 -10  -4  -2 3325.51  162.80
 -10  -4  -2 3566.04  162.80
 -10  -4  -2 3477.00  162.69
  -7 -20   2  756.79   34.46
  -7 -20   2  771.73   32.80
   0 -26   3   34.77    4.21
   0 -26   3   25.09    5.04
   0 -26  -3   32.06    3.17
   9   4  -4  275.25   14.64
   9   4  -4  285.48   14.25
  -9   4   4  271.95   13.67
   9   4  -4  267.02   15.32
   9   4  -4  289.04   13.76
  -9  -4   4  259.67   14.06
  -7 -11   5  318.93   13.96
   7 -11  -5  314.23   12.79
  -9  -9  -3   67.98    5.47
  -9   9  -3   75.39    5.74
  -9  -9  -3   82.37    5.42
   9   9   3   76.41    6.31
   9  -9   3   57.64    5.97
  -9   9  -3   67.78    5.92
   9   9   3   79.18    6.28
  -9  -9  -3   70.21    6.20
   8   4  -5  275.18   13.31
   8   4  -5  231.88   13.66
  -8  -4   5  243.02   13.57
   8  -4  -5  276.53   13.85
   8   4  -5  257.79   13.91
 -10   8  -1   13.92    4.01
 -10  -8  -1    2.05    4.38
 -10  -8  -1   14.49    3.91
  10  -8   1    6.87    3.75
 -10  -8  -1    9.36    3.67
  10   8   1    7.15    3.75
  10   8   1    6.67    4.00
 -10  -8  -1    2.45    3.67
 -10   8  -1   12.24    3.35
  -5 -17   5   71.93    5.87
   5  17  -5   69.66    5.11
  -5 -17   5   63.00    6.61
   5  17  -5   73.49    5.46
   8 -18   1 1348.26   68.13
  -8 -18  -1 1420.97   66.82
   8 -18   1 1317.16   67.79
   8  18   1 1422.07   68.67
   8  18   1 1363.13   68.36
  -8 -18  -1 1352.97   68.53
  -8  18  -1 1371.22   67.85
  -8 -18  -1 1492.89   67.28
  -8 -18  -1 1414.39   67.10
   3  -7   7 1257.14   50.09
   3   7   7 1273.88   49.42
  -3  -7  -7 1177.85   48.72
  -3   7  -7 1206.83   50.13
  -3   7  -7 1258.24   48.65
  -1 -11   7   72.25    6.69
   1  11  -7   60.70    4.55
   1  11  -7   66.18    5.61
   6  -8  -6   32.37    3.96
  -6  -8   6   23.45    4.21
   6   8  -6   24.04    4.09
   6   8  -6   22.14    3.47
   1 -24  -4   99.09    5.91
  -1 -24   4   90.27    7.77
  -4 -26   1 1774.64   77.53
  -4 -26   1 1817.91   79.17
   3  20  -5 2077.39   95.55
  -3 -20   5 1998.40   97.39
  -3 -20   5 1924.11   95.78
  -7 -21   1  641.06   30.56
  -7 -21   1  574.94   31.74
  -4  -5   7    8.37    3.98
   4   5  -7   11.93    3.84
   4   5  -7   15.50    3.19
   6 -22   2   16.82    5.06
  -6 -22  -2   15.34    4.67
   6  22   2   16.22    4.41
  -6 -22  -2   14.60    3.35
   6 -22   2   18.46    4.01
   1 -28  -1  306.15   16.32
   1 -28  -1  301.66   15.16
  -1  28   1  300.34   17.54
   1  28  -1  308.84   18.06
  -1 -28   1  309.28   16.89
  -6 -23  -1    0.61    2.97
  -6 -23  -1    2.28    4.34
   6  23   1    1.99    4.32
   6 -23   1    1.86    3.36
  -6 -23  -1    3.54    4.55
   5 -25   0  631.00   32.91
   5 -25   0  657.43   32.83
  -5 -25   0  682.92   32.47
  -5 -25   0  666.57   33.84
   1 -28   1  348.07   19.16
  -1 -28  -1  363.64   17.64
  -1  28  -1  359.54   20.23
   1  28   1  342.30   20.18
  -1 -28  -1  356.18   19.04
  -5 -24   2  356.37   20.39
   5  24  -2  396.68   21.45
  -3 -27   1   17.07    4.75
  -3 -27   1   16.94    4.24
   3 -27  -1   22.13    3.64
  -1 -26   3  297.57   14.41
   1 -26  -3  256.58   13.79
  -1 -26   3  283.75   15.96
  -1  26   3  289.92   15.92
  -5 -12   6   27.58    4.93
   5  12  -6   29.00    3.36
   5  12  -6   27.96    4.24
   1 -24   4  221.94   10.75
  -1 -24  -4  213.18    7.89
  -4   0  -7   -1.66    2.78
  -4   0  -7    0.31    3.59
   4   0   7   -1.91    3.18
  -4 -26  -1   61.16    4.42
   4 -26   1   60.04    5.78
  -4 -26  -1   49.34    5.82
  -9 -15   0    3.78    3.83
  -9 -15   0    2.54    3.98
  -9 -15   0    2.14    4.64
  -9 -15   0    5.43    3.29
  -9  15   0    0.84    2.76
   9  15   0    0.50    3.88
   9 -15   0    2.37    2.74
   9  15   0   -4.09    3.44
   9 -15   0   -3.04    3.61
  -4  -1  -7   -0.31    3.54
   4   1   7    0.41    2.90
  -4  -1  -7    0.74    2.82
  -4   1  -7    1.29    2.79
   4  -1   7    0.84    3.23
  -4   1  -7    0.31    3.36
  -4  -1  -7   -0.98    3.27
 -10  -9   1  752.86   37.99
  10  -9  -1  771.54   37.65
 -10  -9   1  807.33   37.12
 -10  -9   1  706.56   37.05
 -10   9   1  779.90   36.85
  10   9  -1  752.14   38.29
  10   9  -1  751.29   37.61
   3 -23  -4 1368.30   62.68
  -3  23   4 1192.78   63.54
   8 -12  -4    8.31    4.15
   8  12  -4   -1.73    4.51
  -8 -12   4   10.00    3.75
   8  12  -4    5.49    4.36
  10   5   2  244.79   13.91
 -10  -5  -2  242.11   13.25
 -10  -5  -2  252.00   12.97
 -10   5  -2  275.20   13.12
 -10  -5  -2  243.02   13.90
  10  -5   2  234.41   13.78
 -10  -5  -2  252.77   13.12
  -3 -27  -1   44.50    3.91
  -3 -27  -1   46.28    5.39
   3 -27   1   42.41    5.18
  -1 -26  -3  134.48    7.50
   1 -26   3  149.13    8.70
   1 -26   3  153.29    6.79
  -4 -24   3  641.39   30.81
   4  24  -3  745.38   31.99
   1 -11   7  472.82   23.82
  -1  11  -7  437.71   23.22
  -1  11  -7  435.91   21.92
   3  16  -6   44.89    4.35
  -3 -16   6   49.53    6.18
  -3 -16   6   33.33    4.78
  -2 -17   6 1574.57   76.89
  -2 -17   6 1508.90   75.11
   2  17  -6 1604.42   75.00
   2  17  -6 1590.94   74.92
   3 -25  -3  400.48   19.56
  -3  25   3  420.61   20.98
  -3 -25   3  442.47   21.90
   9   5  -4    9.28    5.19
   9   5  -4    5.74    4.18
   9   5  -4   10.78    3.53
  -9  -5   4    8.60    3.05
   9   5  -4    2.76    4.66
   9  -5  -4    1.01    5.04
  -9   5   4    6.30    3.83
   8  -5  -5  789.42   40.05
   8   5  -5  816.07   40.09
  -8  -5   5  808.73   40.26
   8   5  -5  833.70   40.12
   8   5  -5  855.99   39.79
   2  21  -5  315.44   15.11
  -2  21   5  280.63   15.62
  -2 -21   5  292.39   15.56
  -2 -21   5  304.36   17.28
  -7 -21  -1   28.65    5.12
   7 -21   1   27.63    3.90
   7  21   1   38.77    5.28
  -7 -21  -1   30.46    3.69
  -7 -21  -1   32.25    4.83
   7 -21   1   31.19    5.26
  -6   6  -6  414.62   18.74
  -6  -6  -6  375.13   18.85
   6   6   6  404.00   20.36
   6   6   6  435.17   19.96
   6  -6   6  409.24   20.13
  -4  -2  -7   11.31    3.81
  -4  -2  -7   13.90    2.96
  -4   2  -7   15.98    3.15
  -4  -2  -7   15.87    3.78
  -4   2  -7   12.82    3.63
   4  -2   7   14.07    3.72
   4   2   7   14.29    3.36
  -2 -27   2    2.43    4.26
  -2 -27   2    1.18    3.92
  -2  27   2    3.06    4.45
   5 -20   4  211.61   13.18
  -5 -20  -4  220.15   12.82
   5 -20   4  218.17   13.76
   5  20   4  237.14   12.62
   5  20   4  232.70   13.54
  -5 -20  -4  211.37   11.43
  -7  18  -3  755.73   39.25
   7 -18   3  807.95   39.74
  -7 -18  -3  780.47   39.30
   7  18   3  814.59   39.21
   7 -18   3  753.11   39.17
  -4 -19   5  233.30   13.76
   4  19  -5  224.44   11.75
  -4 -19   5  201.00   12.24
   4  19  -5  240.72   11.93
  -4 -22   4  210.08   12.34
   4  22  -4  231.63   11.69
   4  22  -4  224.39   14.45
  -4 -22   4  225.72   13.73
   8  17   2  763.17   38.04
   8  17   2  776.67   38.29
  -8 -17  -2  800.06   36.47
  -8 -17  -2  722.18   36.76
   8 -17   2  728.04   37.61
   8 -17   2  760.72   38.01
  -8 -17  -2  738.89   38.04
  -8  17  -2  712.94   37.58
   7 -15   4  365.72   19.87
   7  15   4  370.23   19.61
  -7  15  -4  388.56   18.59
  -7 -15  -4  380.75   19.81
  -7 -15  -4  337.05   18.64
  -7 -15  -4  356.15   18.22
  -7  15  -4  355.07   19.76
   7 -15   4  411.82   20.60
   3   9  -7    3.36    2.85
  -3  -9   7   11.88    4.49
   3   9  -7   15.16    3.00
   3   9  -7   10.50    3.13
 -10  -7   2   82.57    6.54
 -10   7   2   97.37    6.16
  10  -7  -2   94.02    6.53
  10   7  -2   90.16    6.13
 -10   7   2   81.04    5.92
 -10  -7   2  101.16    6.25
  10   7  -2  101.62    7.54
  -2 -28   0  440.32   21.22
   2 -28   0  423.84   21.22
   2  28   0  440.36   23.92
   2 -28   0  435.57   22.52
  -2  28   0  439.00   23.53
  -2 -28   0  440.47   23.09
  -2  10  -7  294.24   16.36
   2 -10   7  294.76   16.36
   2 -10   7  308.18   16.83
   2  10   7  290.11   15.27
   5  11   6  184.99    9.62
  -5  11  -6  157.26    8.49
   5 -11   6  178.68   10.28
   5  11   6  177.01   10.14
  -5  11  -6  178.39    8.32
   9  11  -3  108.63    8.76
   9  11  -3   88.75    7.23
  -9 -11   3  109.62    6.79
  -9 -11   3  102.33    7.68
   9  11  -3  101.02    6.81
   6  15  -5  818.47   41.10
  -6 -15   5  822.37   42.54
   6  15  -5  906.32   41.35
  -4  -6   7    2.84    3.53
   4   6  -7    2.62    2.68
   4   6  -7    4.35    3.38
   7 -20   2    3.97    3.33
   7  20   2    8.46    4.21
  -7  20  -2   11.38    3.90
  -7 -20  -2    0.75    3.64
   7  20   2   10.56    4.89
   7 -20   2    4.69    4.76
  -7 -20  -2    6.32    3.25
   6  21  -3 1049.00   50.66
   6  21  -3 1147.50   53.32
  -6 -21   3 1005.47   52.43
  -2 -27  -2   10.70    2.93
   2 -27   2   13.10    4.52
   2 -27   2    6.50    3.36
  -2 -27  -2   13.66    3.89
  -2 -27  -2   16.47    5.03
   7  16  -4  110.33    7.21
   7  16  -4  102.27    6.63
  -7 -16   4  106.66    8.07
  -7 -16   4  114.85    7.29
   7  16  -4  102.48    8.63
  -9  13  -2    7.54    3.58
  -9 -13  -2    4.49    3.27
  -9 -13  -2    4.43    4.16
   9 -13   2    1.38    3.65
   9  13   2    8.51    4.12
   9  13   2    1.44    3.89
  -9 -13  -2    4.49    3.56
  -9  13  -2    2.70    3.55
  -9 -13  -2   10.74    4.52
  -7 -10  -5   19.42    4.64
  -7  10  -5   20.58    4.42
  -7  10  -5   20.24    4.62
   7  10   5   20.67    3.93
   7 -10   5   11.25    3.04
   7  10   5   19.63    4.53
  -7 -10  -5   21.26    4.10
  -7 -10  -5   21.41    3.30
  -6 -14  -5  231.39   11.00
  -6  14  -5  218.02   12.86
  -6 -14  -5  192.45   11.49
   6 -14   5  235.68   13.54
   6  14   5  224.49   12.93
  -6 -14  -5  222.00   12.37
   6  14   5  229.41   12.28
  -6  14  -5  218.51   10.79
  -6  14  -5  226.24   11.69
  -4  -3  -7  386.42   19.46
   4  -3   7  384.90   20.31
  -4   3  -7  387.57   19.22
  -4  -3  -7  392.39   19.25
   4   3   7  392.63   20.13
  -4   3  -7  383.69   19.42
  -4   3  -7  377.21   20.47
  -5 -25   1   39.37    5.14
  -5 -25   1   40.56    5.81
   5  24   2   58.30    5.59
  -5 -24  -2   53.70    4.35
  -5 -24  -2   54.98    5.80
  -6  18  -4  148.63    9.76
   6 -18   4  135.27    9.39
   6  18   4  147.51    9.82
   6  18   4  145.80    9.13
  -6 -18  -4  120.86    7.60
   6 -18   4  148.07   10.12
  -6 -18  -4  145.61    9.12
  -9 -15   1 1236.97   53.28
   9  15  -1 1174.95   53.31
  -9 -15   1 1201.81   51.78
   9  15  -1 1155.78   51.75
  -3  -8  -7  888.45   46.00
  -3   8  -7  944.66   45.89
   3  -8   7  964.95   47.16
   3   8   7 1035.20   46.61
  -3   8  -7 1001.56   47.33
  -3 -20  -5   99.46    6.84
  -3 -20  -5  100.96    6.15
   3 -20   5  103.06    6.56
   3  20   5   99.83    7.81
   3  20   5  100.42    6.57
   8  11   4   37.89    4.91
  -8 -11  -4   31.98    3.80
  -8 -11  -4   31.83    4.97
   8  11   4   33.33    5.28
  -8  11  -4   27.20    4.63
  -8  11  -4   30.11    4.82
   8 -11   4   27.07    4.52
  -8 -11  -4   33.34    5.26
 -10  -9  -1  519.31   25.72
  10   9   1  504.76   25.46
  10  -9   1  516.40   25.33
 -10   9  -1  520.06   24.35
 -10   9  -1  495.63   24.86
 -10  -9  -1  510.52   24.24
 -10  -9  -1  468.29   24.55
  10   9   1  402.25   25.24
 -10  -9  -1  478.35   24.47
 -10 -10   0   53.42    4.41
  10  10   0   62.13    5.99
 -10 -10   0   49.83    5.51
 -10  10   0   58.99    4.91
 -10 -10   0   54.11    4.76
  10  10   0   54.66    5.51
 -10 -10   0   46.96    5.46
  10 -10   0   48.29    4.84
   3 -25   3 1226.87   56.20
  -3 -25  -3 1044.23   57.06
  -3 -25  -3 1211.82   56.43
   3  25   3 1128.66   57.05
   6  -9  -6  912.24   33.72
   6   9  -6  865.62   33.65
  -6  -9   6  847.89   34.92
  10  -6   2    5.71    3.65
 -10  -6  -2    8.79    4.72
 -10   6  -2    7.81    4.38
 -10  -6  -2   15.34    4.59
 -10  -6  -2    6.43    3.89
  10   6   2    3.90    3.86
  10   6   2   11.09    3.89
 -10  -6  -2   19.05    3.94
   9  10   3  242.23   12.58
  -9 -10  -3  150.40   10.95
  -9  10  -3  220.53   12.03
  -9 -10  -3  267.19   11.19
  -9 -10  -3  246.46   12.45
  -9  10  -3  254.53   11.35
   9  10   3  233.47   12.40
   9 -10   3  234.97   12.26
   2  11  -7 1259.17   54.24
  -2 -11   7 1270.68   55.15
   2  21   5  434.48   23.19
  -2 -21  -5  441.76   21.64
   2 -21   5  425.20   24.15
   2 -21   5  448.96   21.99
  -8 -19   0  354.31   17.73
   8 -19   0  316.59   17.75
  -8  19   0  331.86   17.84
  -8 -19   0  345.46   17.11
  -8 -19   0  328.64   18.89
  -8 -19   0  367.30   17.61
   5  25   1  610.74   32.09
  -5 -25  -1  598.96   32.20
  -5 -25  -1  623.46   30.98
  -5 -25  -1  645.67   30.45
   4 -14   6  319.13   17.93
   4  14   6  319.54   16.42
   4 -14   6  323.14   17.43
   4  14   6  296.92   17.07
  -4  14  -6  331.51   15.54
   3  23   4  172.60   10.53
   3  23   4  160.87    9.39
  -3 -23  -4  168.34    8.54
  -3 -23  -4  169.13    9.63
  -3 -23  -4  198.03    9.49
   9   6  -4  552.28   26.93
   9   6  -4  570.79   25.06
  -9   6   4  535.94   24.88
   9  -6  -4  496.51   25.43
   9   6  -4  485.88   25.46
  -9  -6   4  521.68   25.60
  -8  -6   5   73.60    5.84
   8  -6  -5   90.62    6.49
   8   6  -5   86.63    6.51
   8   6  -5   76.23    6.22
   8   6  -5   90.89    5.65
  -8  15  -3   97.08    6.61
   8 -15   3  107.43    8.26
  -8 -15  -3  106.05    7.65
   8 -15   3  100.64    7.63
   8  15   3   98.72    7.61
   8  15   3  110.73    8.17
  -8  15  -3  110.94    7.54
  -8 -15  -3   87.79    6.97
   4  24   3   58.72    5.74
  -4 -24  -3   56.72    5.68
  -4 -24  -3   70.67    5.89
   4 -24   3   61.92    4.99
  -9   0  -4  254.35   13.82
  -9   0  -4  251.44   13.25
   0  12  -7    6.79    3.22
   0 -12   7    7.06    4.69
   0  12  -7    5.94    2.68
   0  12  -7    8.17    3.83
  -2  17  -6 1435.43   67.42
   2 -17   6 1416.55   67.61
   2  17   6 1362.99   68.62
   2 -17   6 1391.00   69.59
   0 -18   6   90.34    5.96
   0  18  -6   76.62    5.40
   0  18   6   68.73    5.65
   0  18  -6   87.14    5.22
   2 -24  -4    3.64    2.76
  -2  24   4    3.74    3.99
  -9   1  -4  328.63   16.10
  -9   1  -4  332.18   16.67
  -9  -1  -4  319.56   16.19
  -9  -1  -4  317.00   16.65
  -9  -1  -4  290.40   15.97
  -4  -4  -7  305.92   15.11
   4  -4   7  298.58   16.25
  -4   4  -7  305.43   15.09
  -4   4  -7  310.13   16.48
  -4   4  -7  299.80   15.31
   4   4   7  305.15   15.96
  -4  -4  -7  266.73   15.39
   6   7   6   92.63    6.87
  -6  -7  -6   81.50    6.39
  -6   7  -6   95.67    6.00
   6  -7   6   88.89    7.19
   6   7   6   90.08    7.22
   7  12  -5    9.96    3.97
  -7 -12   5    2.39    3.95
   7  12  -5    5.41    4.24
   7 -12  -5    5.38    3.78
  -7 -12   5    7.27    3.58
  -9 -14   2   32.09    4.55
  -9 -14   2   22.71    4.92
   9  14  -2   27.83    5.31
  -9 -14   2   25.94    4.66
   9  14  -2   27.50    4.41
   1  12  -7  281.96   15.26
  -1 -12   7  274.58   15.97
   1  12  -7  257.38   13.87
   1  12  -7  298.72   14.22
  -1 -12   7  266.69   15.82
  -9 -15  -1  678.80   31.03
  -9 -15  -1  571.22   30.95
   9  15   1  673.75   32.45
  -9  15  -1  622.83   31.46
  -9 -15  -1  651.48   30.60
   9 -15   1  588.02   31.54
   9 -15   1  616.42   31.78
   5  23  -3  289.26   13.39
  -5 -23   3  136.53    9.15
  -9  -2  -4   10.27    4.88
  -9   2  -4    3.08    3.62
  -9  -2  -4    0.58    4.01
  -9  -2  -4    2.13    3.53
   2 -28  -1 1304.97   63.45
  -2  28   1 1297.23   65.38
  -2 -28   1 1383.56   63.87
  -2 -28   1 1343.92   65.25
   2 -28  -1 1329.04   64.47
  -4 -15   6  983.67   50.69
   4  15  -6 1110.18   49.26
  -4 -15   6  952.00   49.23
  -8   0  -5    9.58    5.09
  -8   0  -5    3.64    3.90
   8   0   5    4.81    4.07
  -1 -18   6  189.30   12.30
   1  18  -6  186.94   10.13
  -1 -18   6  196.63   10.51
  -1  18   6  174.37   10.51
   1  18  -6  195.59    9.99
  -2 -26   3  235.47   11.26
   2 -26  -3  181.57   10.39
  -2  26   3  215.07   12.31
   2  26  -3  181.40   13.13
  -2 -26   3  224.99   12.73
  -8  -1  -5  498.73   25.79
   8   1   5  512.71   27.10
  -8  -1  -5  539.99   26.02
  -8   1  -5  557.25   25.95
  -8  -1  -5  506.60   26.45
  -8   1  -5  550.99   26.47
   7  19  -3  325.47   16.03
   7  19  -3  305.49   15.73
   7  19  -3  333.75   18.30
  -7 -19   3  298.00   16.09
  -7 -19   3  291.23   17.35
  -5 -17  -5  280.24   13.84
   5  17   5  272.46   14.89
  -5 -17  -5  283.65   15.15
   5  17   5  268.91   15.50
  -5  17  -5  263.23   13.64
  10  10  -1   60.04    6.05
  10  10  -1   48.48    5.29
 -10 -10   1   46.48    5.35
  10 -10  -1   59.64    4.87
 -10 -10   1   49.62    5.23
 -10  10   1   63.88    4.73
 -10 -10   1   50.82    5.56
  10  10  -1   56.23    5.15
   4   7  -7   54.48    4.25
  -4  -7   7   49.77    5.39
   4   7  -7   49.77    4.55
  -2 -28  -1  377.34   20.12
   2  28   1  359.54   20.95
  -2 -28  -1  378.27   18.56
   2 -28   1  379.84   20.07
  -3  16  -6  470.06   21.71
   3  16   6  443.71   23.17
   3  16   6  453.65   22.31
   3 -16   6  451.66   21.94
   3 -16   6  448.65   24.10
 -10   8   2   14.96    3.75
 -10  -8   2   15.84    3.86
  10   8  -2   19.02    3.22
 -10  -8   2   11.57    3.66
  10   8  -2   14.27    4.32
 -10  -8   2   20.29    4.42
 -10   0   3    0.43    2.62
 -10   0   3   -2.59    3.87
  10   0  -3    1.80    3.41
  10   0  -3    2.59    3.63
  -8 -16   3 1805.78   91.13
   8  16  -3 1883.33   90.03
  -8 -16   3 1969.96   90.01
   8  16  -3 1918.25   91.86
   8  16  -3 1830.87   89.80
   4 -22   4  411.45   23.99
   4  22   4  420.69   23.43
  -4 -22  -4  489.03   22.13
  -4 -22  -4  431.96   21.58
  -4 -22  -4  417.53   22.77
   4  22   4  432.23   22.59
   7   0  -6 1066.82   51.36
   6  19  -4    4.04    3.30
   6  19  -4    6.79    3.70
  -6 -19   4    0.39    4.28
   6  19  -4    1.35    5.01
  10  -1  -3   34.00    4.69
 -10  -1   3   33.83    3.72
  10   1  -3   42.13    4.94
 -10  -1   3   41.11    4.74
  10  -1  -3   38.33    4.12
 -10   1   3   36.85    4.66
 -10   1   3   33.72    3.70
  10   1  -3   34.76    4.04
   7  -1  -6   34.55    3.85
   7  -1  -6   42.51    4.26
   7   1  -6   39.20    4.30
   7   1  -6   30.89    3.34
   0  22   5  183.78   10.80
   0 -22   5  197.32   10.41
   0 -22  -5  178.68    9.77
   0  22  -5  187.94    9.75
  -8  -2  -5  139.46    7.95
   8   2   5  107.76    8.48
  -8   2  -5  117.48    8.51
  -8   2  -5  131.03    7.57
  -8  -2  -5  132.18    7.47
  -8  -2  -5  122.24    8.52
   2 -24   4   86.66    5.70
  -2 -24  -4   80.65    5.70
  -9  -3  -4    0.24    3.43
   9   3   4    2.34    4.04
  -9   3  -4   -0.65    3.64
  -9  -3  -4   -1.80    4.08
  -9  -3  -4    3.04    4.88
  -9   3  -4   -4.87    3.59
  -9   3  -4    3.24    4.04
  -8 -19   1  103.35    6.99
  -8 -19   1   96.09    6.91
   8  18  -2  322.08   15.60
  -8 -18   2  304.08   16.87
   8  18  -2  300.10   15.29
   5  13  -6   36.55    4.20
  -5 -13   6   35.91    5.20
   5  13  -6   30.53    3.10
   3  10  -7 1213.11   58.36
  -3 -10   7 1201.69   59.12
   3  10  -7 1194.11   57.48
   5  21  -4 1237.06   59.71
   5  21  -4 1270.80   57.33
  -5 -21   4 1090.61   57.49
   4   5   7    1.03    3.07
  -4   5  -7    5.31    3.93
  -4   5  -7    1.10    2.47
  -4  -5  -7    4.03    4.06
   4  -5   7    0.31    3.03
  -4   5  -7    2.47    3.66
  -4  -5  -7    1.16    2.71
  10   2  -3  306.61   16.69
  10  -2  -3  298.01   16.33
 -10  -2   3  309.60   15.27
 -10   2   3  266.36   15.41
 -10   2   3  315.49   15.44
 -10  -2   3  268.41   15.60
 -10  -2   3  314.86   15.59
  10   2  -3  311.50   15.48
   4  19   5 1595.35   77.34
  -4 -19  -5 1626.17   75.60
   4  19   5 1524.66   76.43
  -4 -19  -5 1556.98   76.68
   1  18   6   21.94    3.95
  -1  18  -6   22.58    3.16
   1 -18   6   27.58    5.95
   1 -18   6   34.01    4.16
  -1  18  -6   24.00    3.16
  -2 -26  -3  244.15   15.03
   2 -26   3  309.49   14.52
  -2 -26  -3  270.47   14.87
   2 -26   3  283.99   16.08
   1 -12   7 1183.73   59.25
  -1  12  -7 1195.04   58.87
   1  12   7 1156.36   58.28
  -1  12  -7 1228.87   57.47
   7   2  -6  174.31    9.87
   7  -2  -6  190.32   10.24
   7   2  -6  195.13   10.43
   7  -2  -6  200.90   10.43
 -10   7  -2  208.00   10.67
  10  -7   2  185.23   11.28
  10   7   2  195.48   11.51
 -10   7  -2  186.19   10.92
 -10  -7  -2  186.46   10.30
 -10  -7  -2  193.43   10.41
 -10  -7  -2  159.69   10.63
   6 -21   3 1494.76   74.73
  -6 -21  -3 1518.45   74.67
   6 -21   3 1530.48   75.20
   6  21   3 1586.37   74.58
   8  13  -4 1835.87   88.59
  -8 -13   4 1847.81   89.53
   8  13  -4 1797.18   88.27
   8  13  -4 1710.92   89.65
  -8 -13   4 2000.24   88.47
  -3   9  -7  484.51   23.14
  -3  -9  -7  430.58   23.23
   3  -9   7  480.56   24.50
  -3   9  -7  470.69   24.47
   3   9   7  485.28   23.67
   9  -7  -4  313.15   16.12
   9   7  -4  297.47   16.02
  -9  -7   4  305.70   16.02
   9   7  -4  309.25   17.30
   9   7  -4  290.25   15.30
  -9   7   4  299.03   15.26
   9   7  -4  272.82   15.57
  -9  -7   4  308.39   15.30
   8   7  -5  213.78   10.78
   8  -7  -5  210.30   11.42
   8   7  -5  207.24   11.32
  -8  -7   5  190.73   11.31
   8   7  -5  180.14   11.06
   1 -22  -5  100.34    6.13
  -1 -22   5  113.80    7.04
   1  22  -5  107.42    6.13
  -1  22   5  104.18    6.90
   2 -11   7   51.58    6.03
  -2  11  -7   50.22    4.19
  -2  11  -7   45.97    5.36
   2 -11   7   47.22    5.35
   2  11   7   45.76    4.94
  -6 -24   0  393.57   18.73
  -6 -24   0  326.53   19.98
   6 -24   0  342.37   18.82
  -6 -24   0  375.95   18.08
  -6 -24   0  361.56   18.67
   6  24   0  349.91   19.99
  -8  -3  -5  359.51   17.69
  -8   3  -5  331.47   18.26
  -8   3  -5  368.39   17.74
   8   3   5  341.52   18.94
  -8  -3  -5  348.29   18.43
  -7 -22   0  309.07   16.01
  -7 -22   0  318.17   15.33
  -7 -22   0  321.81   15.85
  -7 -11  -5  167.38   10.58
   7  11   5  187.13   10.67
  -7 -11  -5  154.42    9.85
  -7  11  -5  187.11   10.06
  -7 -11  -5  168.48    9.25
   5  12   6 1268.83   58.02
   5  12   6 1247.71   58.58
  -5  12  -6 1287.09   56.85
  -5  12  -6 1180.81   56.82
  -5 -18   5  463.76   25.35
   5  18  -5  514.71   25.10
  -5 -18   5  493.41   26.85
   5  18  -5  561.68   25.38
   9  12  -3 1192.54   59.06
  -9 -12   3 1173.22   58.33
   9  12  -3 1070.58   57.42
   9  12  -3 1238.41   57.34
  -9 -12   3 1264.21   57.34
 -10   3   3  555.88   25.51
 -10   3   3  452.79   25.54
 -10  -3   3  529.97   25.41
  10   3  -3  539.86   25.62
 -10  -3   3  480.90   25.88
  10   3  -3  541.69   26.91
   6  23  -2  506.10   27.49
  10 -10   1  635.54   31.91
 -10  10  -1  637.87   31.47
 -10 -10  -1  672.25   31.12
 -10 -10  -1  634.73   30.78
 -10  10  -1  664.44   30.89
  10  10   1  679.28   32.23
 -10 -10  -1  530.37   30.98
  -9  -4  -4   50.14    5.11
  -9  -4  -4   62.00    4.72
  -9   4  -4   46.17    5.51
  -9  -4  -4   54.09    5.72
  -9  -4  -4   50.58    4.59
  -9   4  -4   48.39    4.43
   9   4   4   52.91    5.84
   7   3  -6  103.63    6.57
   7  -3  -6   91.41    6.19
   7   3  -6   89.38    5.86
   7   3  -6  105.13    6.69
   9  16   0  215.14   12.65
  -9  16   0  198.86   11.46
  -9 -16   0  210.75   11.01
  -9 -16   0  205.95   11.77
  -9 -16   0  228.51   11.59
   9 -16   0  193.52   11.63
  -6 -10   6  228.60   13.10
   6 -10  -6  231.71   12.03
   6  10  -6  218.41   11.87
  -8 -19  -1  184.58   10.43
  -8 -19  -1  191.85   10.55
   8 -19   1  174.84   11.31
  -8 -19  -1  182.75    9.94
   8 -19   1  189.58   10.83
  -8  19  -1  175.27   10.87
   8  19   1  190.19   11.91
  -6   8  -6   32.68    4.00
   6   8   6   36.22    5.06
  -6  -8  -6   38.94    4.75
  -6   8  -6   35.15    3.39
   6   8   6   39.48    4.63
   0 -28  -2   87.17    6.63
   0  28   2   86.06    8.08
   0 -28   2  104.29    6.36
   0 -28   2   92.29    7.44
   0 -28  -2   96.08    5.74
  -1 -22  -5  213.52   11.84
   1  22   5  218.89   13.20
  -1  22  -5  245.61   11.83
   1 -22   5  245.70   12.41
 -10  11   0  511.83   22.28
 -10 -11   0  456.84   22.48
  10  11   0  535.84   23.58
  10 -11   0  540.12   23.28
 -10  11   0  503.99   22.63
 -10 -11   0  522.18   22.23
  10  11   0  520.65   23.93
 -10 -11   0  353.41   22.16
   5   0  -7    3.91    3.31
   5  -1  -7   14.52    3.47
   5   1  -7   16.36    3.60
   5 -23   3    6.50    4.36
   5  23   3    2.06    3.67
  -5 -23  -3    3.41    4.38
  -5 -23  -3    5.51    4.09
   5 -23   3    3.10    5.52
   0 -29   0    1.76    3.57
   0 -29   0   -1.15    2.68
   0  29   0   -1.80    5.09
  -9 -11  -3    7.04    3.58
  -9 -11  -3    1.28    4.05
   9 -11   3    4.53    3.57
  -9  11  -3    6.39    3.93
   9  11   3    2.96    3.76
  -9  11  -3   10.89    3.64
  -7 -21   2  204.47   11.32
  -8  12  -4  526.64   27.80
  -8  12  -4  579.63   26.78
   8  12   4  578.93   27.95
  -8 -12  -4  559.61   27.95
  -8 -12  -4  555.18   26.36
  -8   4  -5   43.38    4.35
  -8  -4  -5   39.72    4.15
  -8  -4  -5   39.32    5.77
  -8   4  -5   40.98    4.98
  -4 -26   2   83.74    6.43
   3  17  -6 1014.82   45.85
  -3 -17   6  969.95   47.70
  -3 -17   6  844.99   45.87
   3  17  -6  980.19   45.75
  -9 -14  -2   12.52    4.69
   9 -14   2   17.10    4.29
  -9 -14  -2   15.16    3.87
   9  14   2   12.02    4.52
  -9  14  -2   10.38    3.65
  -9  14  -2   11.47    3.78
  -9 -14  -2   13.76    3.64
   9 -14   2   11.54    3.92
  -4  -8   7 1159.75   56.97
   4   8  -7 1080.95   55.77
   4   8  -7 1240.48   55.73
  -4   6  -7   96.22    7.00
  -4   6  -7   86.26    5.99
  -4  -6  -7   88.45    6.33
  -4  -6  -7   91.85    5.49
  -4   6  -7   71.53    5.17
   4   6   7   92.84    6.37
   4  -6   7   96.33    6.77
  -2 -12   7  229.84   12.49
   2  12  -7  171.75    9.68
  -7 -16  -4  887.11   46.63
  -7 -16  -4  954.02   46.37
   7 -16   4  983.71   48.18
  -7  16  -4  977.11   48.12
  -7 -16  -4 1008.81   48.05
   7 -16   4 1042.19   48.71
   7  16   4 1028.32   47.96
  -7  16  -4  983.08   46.66
   5   2  -7  898.95   43.84
   5   2  -7  907.55   43.59
   5  -2  -7  915.64   43.76
 -10  -4   3   18.11    3.45
 -10   4   3   13.56    3.98
  10   4  -3   16.21    3.67
 -10  -4   3   16.31    3.36
  10   4  -3   11.87    4.64
   3  21  -5   99.27    6.02
   3  21  -5   89.15    6.11
   3 -21  -5  103.49    5.89
  -3 -21   5   93.71    6.87
  -4 -27   0   10.58    4.73
   4 -27   0   12.25    3.56
  -4 -27   0    8.46    2.81
  -4 -27   0    7.85    4.79
   2  18  -6  490.32   23.46
  -2 -18   6  482.45   25.63
  -2 -18   6  449.28   23.76
   2  18  -6  485.68   23.57
  -6  15  -5    2.99    2.32
  -6 -15  -5    7.69    4.01
  -6  15  -5    3.39    4.18
  -6 -15  -5    5.17    3.74
   6  15   5   -2.42    3.57
  -6 -15  -5    8.00    3.12
   7   4  -6  378.71   18.30
   7  -4  -6  339.01   18.60
   7   4  -6  399.70   18.80
  -7  -4   6  349.21   18.71
  10   9  -2   26.95    4.88
  10   9  -2   26.96    4.35
  10   9  -2   22.80    3.46
 -10  -9   2   24.44    4.64
 -10  -9   2   20.53    3.96
 -10  -9   2   23.65    4.01
 -10   9   2   22.89    3.83
   6  16  -5   68.68    5.43
  -6 -16   5   71.36    6.51
   6  16  -5   61.81    5.09
  -6 -24   1  171.40    9.55
  -6 -24   1  152.60    9.60
   1 -28  -2  125.47    7.15
  -1 -28   2  131.14    9.00
  -1 -28   2  133.04    7.79
  -1  28   2  112.78    9.14
  -3 -27   2   11.89    4.20
  -3  27   2    3.75    4.28
  -3 -27   2   13.02    4.55
   0 -25  -4    2.02    2.90
   0 -25   4    1.77    2.79
  -7 -22   1 1329.31   63.06
  -7 -22   1 1298.02   63.32
  -9  -5  -4  280.06   13.54
  -9  -5  -4  248.06   13.93
  -9   5  -4  253.20   13.23
  -9   5  -4  244.86   14.37
  -9  -5  -4  251.67   13.29
   0  13  -7  966.96   42.94
   0 -13   7  999.55   43.50
   0  13  -7 1014.08   41.47
  -8 -18  -2  104.84    6.81
  -8 -18  -2  102.83    7.07
  -8 -18  -2  102.72    6.25
   8 -18   2   90.05    7.13
   8 -18   2   85.72    7.61
  -8  18  -2   96.18    7.18
   9  16  -1   89.52    6.13
  -9 -16   1   87.25    6.75
   1 -28   2  823.64   38.04
  -1 -28  -2  738.97   38.89
  -1 -28  -2  789.33   37.76
   1 -28   2  737.25   39.37
  10   8   2  678.91   33.33
 -10  -8  -2  644.29   31.84
  10  -8   2  662.02   33.13
 -10  -8  -2  716.43   32.17
 -10   8  -2  654.24   32.77
 -10  -8  -2  567.69   32.06
 -10   8  -2  683.41   32.09
  -1 -29   0  267.73   13.10
  -1  29   0  247.57   15.51
   1 -29   0  262.97   14.55
  -1 -29   0  252.39   14.78
   1 -29   0  256.71   13.08
   7 -19   3  195.14   12.81
   7  19   3  203.50   12.21
  -7 -19  -3  211.10   12.51
  -7 -19  -3  201.70   11.26
   7 -19   3  193.62   12.34
  -7  19  -3  220.84   12.68
   7  17  -4 1361.25   69.37
   7  17  -4 1553.50   69.73
  -7 -17   4 1331.05   70.82
  -7 -17   4 1565.45   69.76
   7  17  -4 1404.07   71.31
  10  11  -1  412.47   20.39
  10  11  -1  413.29   21.49
 -10  11   1  406.52   19.90
  10  11  -1  408.23   20.87
  10 -11  -1  400.43   20.61
 -10 -11   1  355.79   20.16
 -10 -11   1  427.69   21.42
   5   3  -7   52.17    4.19
   5   3  -7   56.21    5.01
  -3 -28   0  127.65    9.06
   3 -28   0  133.25    8.38
  -3 -28   0  127.42    7.15
  -6 -23  -2  372.45   21.77
   6  23   2  433.87   21.94
   6 -23   2  389.33   21.55
  -6 -23  -2  419.48   20.20
   9   8  -4  431.20   20.00
  -9   8   4  439.18   19.11
  -9  -8   4  439.08   19.37
  -9  -8   4  423.51   20.20
   9  -8  -4  433.19   19.88
  -7 -13   5   -0.50    3.98
   7 -13  -5   -1.11    3.83
  -7 -13   5   -0.07    3.61
   7  13  -5    1.68    3.66
   7  13  -5    0.77    4.05
   8   8  -5   41.91    4.03
   8  -8  -5   57.42    5.43
   8   8  -5   51.50    5.08
  -8  -8   5   42.87    4.66
  -4  15  -6   91.17    5.54
  -4 -15  -6   86.51    6.52
  -4 -15  -6   89.26    5.60
   4  15   6   90.27    6.27
   4  15   6   94.20    7.24
   1  13  -7   20.07    3.48
   1  13  -7   17.46    2.93
  -1 -13   7   19.09    5.24
  -1 -13   7   15.75    5.12
  -4 -26  -2   43.66    5.06
   4 -26   2   41.66    4.21
   4  26   2   38.12    5.17
  -4 -26  -2   46.90    4.06
  -4 -26  -2   39.23    5.20
   4  20  -5  431.02   20.41
   4 -20  -5  414.36   20.10
   4  20  -5  419.00   20.31
  -4 -20   5  358.75   20.62
  -8   5  -5  395.56   19.11
  -8  -5  -5  364.93   19.76
  -8  -5  -5  404.09   19.10
  -8   5  -5  354.67   19.42
   1 -25  -4 1458.69   69.52
  -6 -24  -1   -2.77    4.27
   6  24   1    1.52    4.32
  -6 -24  -1    1.67    2.97
  -6 -24  -1   -0.84    4.51
   6 -24   1    1.04    3.01
  -6 -24  -1    1.31    3.70
  -3 -27  -2 1274.70   65.80
   3 -27   2 1273.07   65.97
  -3 -27  -2 1366.18   64.41
   3 -27   2 1393.93   64.59
  -3 -27  -2 1348.34   64.87
  -5 -21  -4  547.02   27.58
  -5 -21  -4  507.53   26.04
   5  21   4  587.98   27.47
   5 -21   4  547.92   28.04
  -8  16  -3   17.52    3.91
   8 -16   3   16.01    4.17
  -8 -16  -3   18.71    4.43
  -8  16  -3   15.85    4.27
   8 -16   3   18.83    5.11
  -8 -16  -3   14.10    4.43
   3  11  -7    9.93    3.07
  -3 -11   7   13.97    4.57
 -10   5   3 1054.99   48.79
  10   5  -3  909.97   48.83
 -10  -5   3 1000.86   49.51
  10   5  -3 1099.54   50.52
 -10  -5   3 1049.02   48.83
  -3  10  -7 1204.36   58.78
   3 -10   7 1263.84   59.29
  -3  10  -7 1196.58   57.25
   3  10   7 1213.35   58.57
   3  10   7 1272.44   57.98
  -3 -10  -7 1100.79   57.37
   3 -10   7 1233.71   58.80
  -6 -19  -4   47.44    5.37
  -6  19  -4   51.15    4.62
   6  19   4   42.20    5.14
   6 -19   4   55.97    5.96
  -6 -19  -4   41.96    3.87
  -9 -15   2 1672.83   79.43
  -9 -15   2 1614.46   79.22
   9  15  -2 1652.17   80.99
   9  15  -2 1699.44   79.39
   2  22  -5   38.55    3.71
   2 -22  -5   39.46    3.63
  -2 -22   5   40.53    4.86
   2  22  -5   38.52    3.61
  -7 -22  -1   40.17    4.96
   7 -22   1   33.64    4.20
  -7 -22  -1   32.42    4.40
  -7 -22  -1   34.55    3.86
   0 -27   3  481.42   18.32
   0 -27   3  448.09   20.20
   7   5  -6  634.70   30.58
  -7  -5   6  593.52   31.09
   7   5  -6  626.75   30.91
   7  -5  -6  653.27   30.85
   0 -29   1   68.63    4.49
   0  29   1   70.03    7.49
   0 -29  -1   68.06    6.01
   0 -29   1   78.22    6.50
   0 -29  -1   69.28    4.77
   0 -29   1   72.78    5.35
  -5 -25   2    5.52    4.28
  -1 -25  -4   30.22    3.48
   1 -25   4   21.66    3.32
  -1 -25  -4   25.48    4.69
  -7 -21  -2   49.46    5.76
   7 -21   2   45.56    5.09
   7  21   2   54.47    5.92
  -7 -21  -2   56.95    4.49
  -7  21  -2   47.54    5.56
   7 -21   2   42.91    6.04
   5   4  -7 2450.66  119.10
   5   4  -7 2547.36  118.91
  -5 -26   0  132.41    8.71
   5 -26   0  122.98    8.52
  -5 -26   0  135.58    8.41
   5 -26   0  136.31    8.40
  -5 -26   0  143.05    9.88
  -5 -26   0  141.16    7.59
  -4 -27   1  297.02   15.54
  -4 -27   1  296.22   16.93
  -6  -9  -6   96.92    7.25
   6   9   6  112.38    7.61
  -6   9  -6  102.91    6.65
  -6  -9  -6  109.71    6.38
  -6   9  -6  121.22    6.40
   4   7   7   45.58    4.44
  -4   7  -7   50.13    5.41
  -4  -7  -7   39.73    4.93
   4  -7   7   46.85    5.06
  -4  -7  -7   46.65    3.87
  -4   7  -7   43.33    4.37
   3 -24  -4  270.09   13.76
   3  24  -4  273.25   13.78
   9 -16   1 1227.52   63.19
  -9 -16  -1 1411.47   62.51
  -9 -16  -1 1284.79   62.37
   9 -16   1 1217.10   63.04
  -9  16  -1 1253.74   62.94
   9  16   1 1320.22   63.82
  -9 -16  -1 1315.58   62.06
  -2 -18  -6   10.57    2.91
  -2  18  -6   13.57    2.82
   2 -18   6   12.84    3.90
   2  18   6   11.38    3.90
  -4 -16   6  531.82   28.21
  -4 -16   6  581.05   29.87
   4  16  -6  609.33   28.19
   4  23  -4  561.34   30.39
   4  23  -4  572.03   27.76
   1 -13   7  141.74    9.39
   1  13   7  133.42    7.88
  -1  13  -7  137.37    7.16
  -1  13  -7  129.63    8.63
  -2  12  -7  130.72    7.07
   2 -12   7  117.25    8.95
  -2 -12  -7  101.81    7.42
   2  12   7  126.21    8.08
   2 -12   7  124.08    8.67
  -2  12  -7  118.22    8.54
  -9  -6  -4  348.67   16.62
  -9   6  -4  314.54   17.69
  -9  -6  -4  277.24   16.95
  -9   6  -4  339.81   16.28
  -9  -6  -4  319.84   16.37
   6  22  -3   96.06    8.85
   6  22  -3   87.40    5.70
 -10   0  -3    2.13    3.70
 -10   0  -3  -12.54    4.55
   5  14  -6  496.25   23.61
  -5 -14   6  461.32   23.52
  -5 -14   6  451.54   24.85
  -4 -25   3   26.99    4.21
 -10  11  -1   10.47    3.33
  10  11   1    7.07    4.11
 -10  11  -1   13.96    3.97
 -10 -11  -1   14.98    3.70
  10 -11   1   11.00    3.60
 -10 -11  -1   13.52    4.59
 -10 -11  -1   14.92    3.90
 -10 -11  -1    1.02    4.17
   0  19  -6  269.83   13.36
   0  19  -6  260.03   13.43
   0  19   6  259.35   14.21
   0 -19   6  258.21   13.79
  -3 -21  -5  220.66   11.36
   3  21   5  226.70   13.08
   3 -21   5  215.78   11.70
   3  21   5  212.58   11.97
  -1 -27   3  108.38    6.13
  -1  27   3  105.66    7.56
 -10   1  -3    6.48    3.74
 -10  -1  -3    3.87    3.96
 -10  -1  -3    6.63    4.72
 -10  -1  -3    5.11    3.49
 -10   1  -3    2.88    4.09
   6  11  -6 3422.34  172.67
  -6 -11   6 3681.33  174.00
   6 -11  -6 3863.08  172.74
  -4  -9   7  357.72   15.95
   4   9  -7  384.49   14.21
  -7 -12  -5   22.45    4.43
  -7 -12  -5   31.36    4.83
  -7  12  -5   25.45    4.69
   7  12   5   23.27    4.46
  -7 -12  -5   23.60    3.54
  -4 -27  -1  574.19   31.18
  -4 -27  -1  617.87   29.49
   4 -27   1  612.21   29.59
   4 -27   1  598.92   30.90
  -8 -20   0    5.37    4.25
   8 -20   0    2.88    2.80
  -8 -20   0    3.51    3.14
  -8  20   0    3.93    3.17
  -8 -20   0    9.32    4.42
  -3 -26   3   53.55    5.54
   3 -26  -3   76.48    4.87
   3 -17   6   18.15    3.87
  -3  17  -6   17.64    2.82
  -3 -17  -6   14.74    3.05
   3  17   6   15.46    4.39
   8  14  -4   69.25    6.11
  -8 -14   4   68.73    6.50
  -8 -14   4   77.85    5.76
   8  14  -4   71.66    5.40
   8  14  -4   68.77    7.04
  -3 -28   1   10.70    4.36
  -3 -28   1   17.05    4.18
   8  17  -3  741.47   36.70
   8  17  -3  700.96   36.39
  -8 -17   3  798.87   36.66
   8  17  -3  787.48   38.62
   1 -29  -1  416.13   20.54
  -1 -29   1  433.53   20.97
  -1 -29   1  398.00   22.18
  -1  29   1  416.13   22.87
   1 -29  -1  438.41   21.83
  -1 -29   1  412.25   20.43
   5  13   6   17.02    3.73
   5  13   6   10.47    4.40
  -5 -13  -6   11.58    3.64
  -5  13  -6   13.13    2.75
  -5  13  -6   14.69    3.28
  -5 -13  -6   11.26    4.30
  -5 -13  -6   13.09    3.05
   9  13  -3   29.06    6.25
   9  13  -3   28.88    4.26
  -9 -13   3   27.81    5.05
   9  13  -3   24.69    5.76
  -9 -13   3   32.65    4.51
   9  13  -3   27.66    5.05
  -8  -6  -5   67.20    6.62
  -8   6  -5   77.19    5.32
  -8  -6  -5   63.58    5.55
  -8  -6  -5   82.16    5.41
  -5 -18  -5   95.87    7.23
  -5  18  -5   98.38    5.70
   5  18   5   99.57    7.00
  -5 -18  -5   99.02    6.16
   1 -27   3   24.35    3.86
   1 -27   3   15.00    4.77
  -1 -27  -3   19.18    4.99
 -10   2  -3  420.65   19.90
 -10  -2  -3  421.22   20.05
 -10  -2  -3  416.84   20.49
 -10  -2  -3  446.67   20.19
  -1 -29  -1  170.76   10.71
   1  29   1  162.57   11.81
   1 -29   1  188.03   11.01
   1 -29   1  174.36    9.10
  -1 -29  -1  173.32    9.25
   1 -29   1  176.50    9.56
 -10 -12   0   49.41    5.31
 -10 -12   0   60.91    4.63
 -10  12   0   54.44    4.70
 -10 -12   0   48.54    4.57
  10  12   0   66.94    5.62
  10 -12   0   61.61    4.97
   1  19  -6  327.26   16.49
  -1 -19   6  328.44   16.87
   1  19  -6  330.69   16.54
   2 -22   5    5.22    3.78
  -2 -22  -5    5.28    3.07
   2  22   5    9.89    3.98
  10  10  -2   45.29    4.66
 -10 -10   2   40.20    5.15
 -10  10   2   39.97    4.18
 -10 -10   2   42.67    4.45
  10  10  -2   32.43    5.45
  10  10  -2   40.31    4.24
 -10 -10   2   46.30    5.02
 -10  -6   3   13.22    3.84
  10   6  -3    9.85    4.79
 -10  -6   3   15.68    3.84
 -10  -6   3   20.02    4.27
 -10   6   3   14.64    3.95
  10   6  -3    7.34    3.59
  -3 -28  -1 3580.69  171.18
   3 -28   1 3581.87  169.61
  -3 -28  -1 3613.30  169.50
   3 -28   1 3467.70  170.88
  -9  12  -3  155.73    8.59
   9 -12   3  146.30    9.59
  -9  12  -3  137.79    9.20
  -9 -12  -3  165.69    8.58
  -5  -5   7    1.74    3.30
   5   5  -7   10.54    3.18
   5   5  -7    7.99    3.70
  -7  -6   6  192.84   11.32
   7   6  -6  211.45   10.80
   7   6  -6  189.19   11.26
   7  -6  -6  218.41   11.31
 -10  -9  -2   57.47    5.05
  10   9   2   60.30    6.16
  10  -9   2   51.73    5.78
 -10  -9  -2   52.01    5.79
 -10   9  -2   66.74    5.51
 -10   9  -2   68.26    5.62
 -10  -9  -2   65.45    5.45
  -5 -25  -2  226.74   10.71
   5  25   2  240.84   12.57
   7  20  -3   97.03    6.45
   7  20  -3   92.60    6.10
   7  20  -3   95.23    8.80
  -2 -28   2  134.62    8.01
  -2  28   2  115.16    9.14
  -9   9   4 1924.05   85.07
  -9  -9   4 1939.61   85.34
   9  -9  -4 1881.68   85.61
   9   9  -4 1847.05   85.66
  -9  -9   4 1829.20   86.24
  -8 -13  -4  659.67   36.22
  -8  13  -4  862.82   38.16
  -8 -13  -4  698.78   36.63
  -8  13  -4  907.58   36.76
   8   9  -5  600.84   34.56
  -8  -9   5  818.64   35.88
  -8  -9   5  850.01   34.89
   8   9  -5  529.31   34.69
   8  -9  -5  844.10   35.20
   8   9  -5  814.56   35.15
  -5 -26   1  288.24   15.25
 -10   3  -3  213.58    9.58
 -10  -3  -3  195.13   10.31
  10   3   3  187.07   10.91
 -10  -3  -3  213.39    9.87
 -10  -3  -3  207.27    9.88
   6  20  -4  995.49   51.72
   6  20  -4 1076.29   49.71
   6  20  -4 1001.39   49.53
   3  24   4  114.91    8.38
  -3 -24  -4   96.12    6.24
  -3 -24  -4  131.65    7.50
  -3 -24  -4  113.20    7.49
   3 -24   4   85.44    6.37
   3  24   4  117.90    7.28
   8  19  -2  160.65    9.25
   8  19  -2  168.05    9.59
   2  13  -7 2295.38   65.84
  -2 -13   7 2167.84   68.57
  -1  19  -6   26.25    3.35
  -1 -19  -6   27.61    3.36
  -1  19  -6   26.06    3.42
   1 -19   6   37.92    4.40
   1  19   6   26.20    4.04
 -11   0   0    4.58    3.98
  11   0   0    1.94    3.35
 -11   0   0    3.43    3.13
 -11   0   0    3.84    3.36
  -8 -20   1  539.28   27.04
  -8 -20   1  596.92   26.87
   8  20  -1  500.45   26.66
  -3 -26  -3  769.92   42.60
  -3 -26  -3  875.21   41.95
   3 -26   3  919.17   41.68
   3  26   3  824.23   42.56
  -2  29   0   51.61    6.52
   2 -29   0   59.03    5.42
  -2 -29   0   54.28    5.74
   2 -29   0   54.53    4.12
  -2 -29   0   56.40    4.09
  -2 -28  -2   76.18    6.47
   2 -28   2   72.98    5.25
   2 -28   2   72.24    6.48
  -2 -28  -2   62.90    5.91
  -2 -28  -2   67.31    4.82
 -11   1   0   40.83    4.52
 -11  -1   0   34.81    4.43
  11  -1   0   36.49    4.72
  11   1   0   30.19    4.69
 -11   1   0   39.29    4.48
 -11  -1   0   40.17    4.92
 -11  -1   0   33.39    4.39
 -11   1   0   41.18    4.49
  -4 -25  -3   20.68    4.31
  -4 -25  -3   22.95    4.93
   4 -25   3   21.46    3.75
   4  25   3   17.21    4.21
  -9  -7  -4   88.11    5.83
  -9   7  -4   83.11    5.32
  -9  -7  -4   79.07    5.55
  -9   7  -4   69.63    6.41
  -9  -7  -4   63.59    6.66
  -4  -8  -7  300.60   16.97
   4   8   7  338.33   17.47
  -4   8  -7  351.65   16.78
   4  20   5  583.87   30.83
  -4  20  -5  617.21   29.88
  -4 -20  -5  603.28   31.13
   4  20   5  604.74   31.78
  -4 -20  -5  649.23   30.06
  -2  25   4   72.29    6.75
   2  25  -4   84.08    5.22
   2 -25  -4   89.73    5.45
  -9 -17   0 1554.12   74.09
  -9 -17   0 1556.71   73.77
  -9 -17   0 1626.11   74.26
   9 -17   0 1425.93   74.58
   9  17   0 1537.07   75.44
  -7   0  -6   96.88    7.81
  -7   0  -6   98.98    6.67
 -10 -12   1    3.23    3.25
 -10 -12   1    6.85    4.21
  10  12  -1    9.60    4.03
 -10  12   1    9.40    3.33
  10  12  -1    8.37    3.59
  -9 -15  -2  467.82   21.35
   9 -15   2  420.97   22.17
   9 -15   2  435.96   22.54
  -9  15  -2  395.37   21.01
  -9 -15  -2  440.04   20.94
  -9 -15  -2  380.06   21.30
  -9  15  -2  418.72   22.03
   5 -26   1 1357.55   61.50
   5  26   1 1276.75   63.17
  -5 -26  -1 1157.27   61.76
  -5 -26  -1 1315.93   61.38
  -5 -26  -1 1261.11   63.19
  -7   1  -6  447.95   22.94
  -7   1  -6  464.89   22.37
  -7  -1  -6  427.88   22.85
   5  24  -3  632.05   29.27
   5  24  -3  674.49   32.32
   4  23   4 2215.68  106.01
  -4 -23  -4 2262.87  106.30
   4 -23   4 2088.64  105.00
  -4 -23  -4 2039.53  104.85
  11  -2   0  220.95   12.63
  11   2   0  214.69   12.76
 -11   2   0  210.31   12.36
 -11   2   0  226.27   11.74
 -11  -2   0  216.53   12.52
 -11  -2   0  200.66   11.77
 -11   2   0  221.11   11.94
  11   2   0  206.75   12.10
 -11   2   0  219.32   11.64
 -11  -2   0  221.05   11.89
 -11  -2   0  226.08   11.85
   0  14   7  253.22   13.68
   0 -14   7  266.19   15.34
   0 -14   7  269.60   13.47
   0  14  -7  263.84   14.75
   0  14  -7  239.82   12.94
  -5 -19   5  173.05   10.64
   5  19  -5  180.16   10.13
   5  19  -5  204.06   10.34
   3  11   7  934.24   43.82
  -3  11  -7  965.13   43.20
   3 -11   7  911.72   43.26
   3  11   7  877.43   44.42
  -3 -11  -7  794.68   43.24
 -10   4  -3   70.43    5.16
 -10  -4  -3   70.47    6.30
 -10  -4  -3   56.01    4.83
 -10  -4  -3   66.23    5.72
 -10  -4  -3   73.99    5.48
  10   4   3   76.11    6.45
   0  23   5   89.35    6.84
   0  23  -5  100.92    5.88
   0 -23   5  108.45    6.79
   0 -23  -5   98.66    6.04
  -6 -10  -6   10.55    3.00
   6  10   6   11.51    3.49
  -6  10  -6   13.29    5.06
  -6 -10  -6   10.50    4.24
  -6  10  -6   15.73    3.39
   5  22  -4  936.06   42.90
  -5 -22   4  809.35   43.10
   5  22  -4  902.59   42.84
   5  22  -4  886.15   45.27
  -8  -7  -5 1312.45   65.45
  -8   7  -5 1454.02   64.97
  -8  -7  -5 1438.97   64.99
  -5   0  -7   11.23    3.61
   5   0   7   14.53    4.14
  -7  -2  -6   40.58    5.85
  -7   2  -6   45.49    6.03
  -5  -6   7  769.20   38.60
   5   6  -7  807.74   37.74
   5   6  -7  754.93   37.91
  -6 -16  -5   53.02    5.56
  -6  16  -5   47.08    3.75
  -6 -16  -5   45.56    5.17
  -6 -16  -5   57.30    4.32
  -6  16  -5   50.76    5.05
   6  16   5   58.88    5.35
   3  12  -7  173.24    9.36
  -3 -12   7  172.82   11.29
  -5   1  -7 3221.66  145.22
  -5  -1  -7 3114.55  145.20
   5   1   7 2846.35  146.15
   5  -1   7 2823.77  146.22
  -7 -14   5  262.91   13.22
   7 -14  -5  243.40   13.17
  -7 -14   5  228.10   14.25
   7  14  -5  250.33   13.07
   6 -22   3  634.68   32.91
  -6 -22  -3  619.09   32.77
   6 -22   3  651.60   33.45
   6  22   3  667.51   32.75
  -7 -17  -4  572.27   29.66
  -7 -17  -4  635.00   31.09
  -7 -17  -4  602.88   29.32
   7  17   4  644.25   30.99
  -7  17  -4  601.68   29.55
  10   7  -3 1429.06   63.16
 -10   7   3 1507.71   63.00
 -10  -7   3 1552.25   63.17
  10   7  -3 1618.93   65.17
 -10  -7   3 1488.92   64.05
   1  14  -7  538.09   26.36
  -1 -14   7  532.25   28.42
  -1 -14   7  572.38   28.69
  -1 -14   7  533.85   26.64
  -3 -18   6  407.78   21.86
   3  18  -6  462.44   21.66
   3  18  -6  431.99   21.55
  11   0  -1   14.94    4.71
 -11   0   1   40.01    5.06
 -11   0   1   20.47    4.30
 -11   0   1   32.00    4.52
  -7  -7   6   15.04    3.82
   7  -7  -6   13.91    4.41
   8 -20   1   75.36    6.02
  -8 -20  -1   86.19    5.50
  -8  20  -1   72.52    6.28
  -8 -20  -1   80.14    6.15
  -8 -20  -1   79.56    6.05
   8 -20   1   73.87    6.82
   6  17  -5    1.12    3.63
  -6 -17   5    4.12    4.28
  11   3   0   26.73    4.11
 -11   3   0   29.43    4.18
 -11  -3   0   25.92    4.86
 -11  -3   0   11.82    4.47
 -11  -3   0   31.55    4.18
  11   3   0   31.07    4.71
 -11   3   0   29.45    4.14
 -11   3   0   36.25    4.24
 -11  -3   0   28.52    4.41
  11  -3   0   33.69    4.25
 -11   3   0   27.36    4.58
   4  10  -7 1408.23   46.71
  -4 -10   7 1182.26   48.31
 -11   1   1 2212.57  101.51
 -11   1   1 2224.15  101.64
 -11   1   1 2161.88  101.61
 -11  -1   1 2162.58  101.57
  11  -1  -1 2112.93  102.66
 -11   1   1 1921.31  102.18
 -11  -1   1 1887.92  102.19
 -11  -1   1 2183.12  101.63
  11   1  -1 2161.98  102.76
  -5   2  -7 1039.53   49.48
   5  -2   7  961.50   50.48
  -5  -2  -7 1058.45   49.49
  -5   2  -7 1081.96   49.40
  -5  -2  -7 1003.54   49.34
   5   2   7  951.28   50.30
  -2 -25  -4  662.70   34.72
   2 -25   4  727.54   34.98
  -2 -25  -4  774.17   35.29
  -2  25  -4  738.64   34.64
  -2 -27   3    4.21    3.83
   2 -27  -3    1.01    2.59
  -2  27   3    8.23    4.54
  -1  23   5   50.21    4.70
   1 -23  -5   52.34    4.23
   1  23  -5   49.97    4.02
  -1 -23   5   53.41    5.18
  -7   3  -6   15.74    3.84
  -7  -3  -6   14.59    5.06
  -7   3  -6   14.81    5.03
  -9 -17   1   27.22    5.08
  -9 -17   1   11.19    3.56
  -9 -17   1   24.98    4.18
   9  17  -1   25.17    4.18
  -4  16  -6   26.42    3.07
  -4 -16  -6   22.23    3.96
   4  16   6   25.65    3.67
  -4 -16  -6   25.04    3.31
   4  16   6   28.16    4.66
  -7 -23   0   39.51    5.06
  -7 -23   0   48.67    4.13
  -7 -23   0   41.97    5.28
 -10  12  -1  618.05   27.17
 -10 -12  -1  606.64   27.13
 -10  12  -1  577.13   27.91
 -10 -12  -1  638.69   27.55
 -10 -12  -1  530.05   27.35
  10  12   1  632.31   28.81
  10 -12   1  598.87   28.31
   2  19  -6  166.72    8.79
  -2 -19   6  142.82    9.18
 -11   2   1   52.64    4.85
  11   2  -1   47.64    5.68
 -11  -2   1   55.17    5.76
 -11  -2   1   45.59    4.89
 -11   2   1   59.85    5.14
 -11   2   1   46.84    5.57
  11  -2  -1   43.82    5.30
 -11   2   1   51.84    5.06
 -11  -2   1   56.35    5.09
   6  12  -6   17.50    3.30
   6 -12  -6   30.30    4.01
  -6 -12   6   27.04    4.81
  -2 -13  -7   18.03    4.18
   2 -13   7   19.73    3.84
   2  13   7   26.33    4.02
  -2 -29   1 1589.07   73.29
  -2  29   1 1516.49   74.87
   2 -29  -1 1497.51   72.85
  -2 -29   1 1521.27   72.77
  -2 -29   1 1566.08   74.73
   7  18  -4   67.15    5.31
   7  18  -4   72.07    5.82
   7  18  -4   63.12    7.31
  -7 -18   4   82.47    6.18
 -10  -5  -3   81.55    5.54
 -10   5  -3   75.36    4.93
 -10  -5  -3   70.56    5.76
 -10   5  -3   82.35    6.05
  10   5   3   72.70    6.53
 -10  -5  -3   69.33    6.24
  -6 -25   0 1763.85   89.29
  -6 -25   0 1923.58   89.26
  -6 -25   0 1898.28   88.86
  -6 -24   2  283.38   14.80
 -10 -10  -2  768.16   35.38
 -10 -10  -2  840.21   35.78
 -10  10  -2  732.45   36.34
 -10  10  -2  820.28   35.58
  10  10   2  804.49   37.07
  10 -10   2  766.14   36.72
   5  -3   7 2456.90  116.69
  -5  -3  -7 2642.62  115.51
   5   3   7 2640.94  116.66
  -5   3  -7 2700.70  115.57
  -5   3  -7 2360.99  115.38
  -9 -16   2   21.67    4.41
   9  16  -2   18.34    4.29
  -8 -19  -2  805.95   37.98
   8 -19   2  748.05   39.59
  -8 -19  -2  799.34   38.30
  -8 -19  -2  789.10   38.23
   8 -19   2  757.89   39.23
  -8  19  -2  767.46   39.27
   7  22  -2   43.79    3.94
   7  22  -2   48.08    7.12
  -7 -22   2   36.93    4.42
   1  14   7  166.28    9.90
   1 -14   7  199.88    9.47
   1 -14   7  192.60   11.65
  -1  14  -7  179.06   10.88
  -1  14  -7  184.68    9.17
   1  23   5   36.39    4.75
  -1 -23  -5   32.70    3.67
   1 -23   5   35.61    4.34
  -1  23  -5   37.54    3.40
  -7  13  -5  638.47   29.84
  -7 -13  -5  526.34   29.68
  -7 -13  -5  621.42   29.38
  -7 -13  -5  616.89   30.96
   7  13   5  639.53   30.88
  -2 -29  -1    7.75    2.85
   2 -29   1    4.41    2.60
  -2 -29  -1   10.33    4.03
   2 -29   1    9.49    3.19
   2 -29   1    6.13    4.04
  10  11  -2  146.25    9.32
  10  11  -2  156.87   10.57
 -10  11   2  170.66    8.82
 -10 -11   2  154.45    9.43
 -10 -11   2  146.07    9.90
   9  10  -4  231.76   13.47
  -9 -10   4  216.10   13.71
  -9 -10   4  254.15   13.02
  -9  10   4  254.01   12.61
   0   0  -8  485.66   23.54
   0   0  -8  453.36   22.86
   0   0   8  451.20   23.16
  -2 -27  -3  438.68   22.98
   2 -27   3  466.79   22.62
  -8 -10   5  434.64   18.69
   8 -10  -5  434.38   19.03
  -8 -10   5  415.11   19.66
   8  10  -5  442.32   19.04
 -11  -4   0  153.71    9.73
  11   4   0  149.61    9.36
  11   4   0  155.66    9.96
  11  -4   0  151.40    9.64
 -11   4   0  175.56    9.14
 -11   4   0  155.58    8.74
 -11  -4   0  158.15    9.33
 -11  -4   0  163.99    9.04
 -11   4   0  145.24    9.41
 -11  -4   0  128.38    9.15
  -8  17  -3  154.31    9.85
  -8  17  -3  153.12    8.77
   8 -17   3  159.64    9.99
   8 -17   3  162.48   10.66
  -8 -17  -3  137.86    9.07
  -9  -8  -4   60.82    4.82
  -9  -8  -4   58.80    4.94
  -9  -8  -4   43.53    5.87
  -9  -8  -4   71.35    5.21
  -9   8  -4   52.71    4.40
  -9   8  -4   60.11    5.80
   0   1  -8    0.13    2.62
   0  -1  -8    1.32    3.22
   0   1  -8   -0.67    2.51
   0   1  -8    1.14    3.41
   0  -1   8    1.88    2.54
   0  -1  -8    2.30    2.65
 -11   3   1  426.10   25.76
 -11   3   1  535.63   25.43
 -11   3   1  534.62   25.24
 -11  -3   1  521.37   25.40
 -11  -3   1  478.72   26.09
 -11  -3   1  517.48   25.51
 -11  -3   1  557.14   25.49
  11  -3  -1  488.36   26.21
  11   3  -1  515.80   26.53
   3  22  -5  954.92   45.12
  -3 -22   5  881.57   45.42
   3  22  -5  936.07   45.10
   3 -22  -5  959.48   44.98
  -7  20  -3  751.01   37.78
   7 -20   3  768.21   38.30
  -7  20  -3  697.43   36.08
  -7 -20  -3  785.58   36.33
   7  20   3  786.16   37.75
  -7 -20  -3  767.60   37.86
   7 -20   3  714.86   37.60
  -7  -4  -6   37.07    3.78
  -7  -4  -6   41.47    5.53
  -7   4  -6   40.98    4.24
  -5 -15   6  104.33    8.38
   5  15  -6  124.94    7.22
  -5 -15   6  105.43    7.30
 -10 -13   0    6.41    3.39
 -10 -13   0    6.84    4.22
 -10  13   0    7.04    3.47
  10  13   0    4.03    3.67
 -10 -13   0    2.33    4.41
  10 -13   0   -2.65    2.88
 -10 -13   0    4.01    3.45
   5 -24   3  643.97   33.86
  -5 -24  -3  641.72   32.57
   5  24   3  711.12   33.71
  -5 -24  -3  672.76   33.79
  -4  -9  -7  154.28    9.13
   4   9   7  157.00    9.22
  -4   9  -7  150.12    8.73
   1   0  -8  647.04   31.58
   5   7  -7  103.11    6.22
  -5  -7   7  108.25    7.21
   5   7  -7   90.09    6.47
  -5 -14  -6  460.64   21.39
   5  14   6  445.81   22.52
  -5 -14  -6  464.71   22.79
  -5  14  -6  412.15   21.40
  -5 -14  -6  381.44   21.73
  -5  14  -6  456.66   21.43
  -9 -14   3  951.72   48.79
   9  14  -3  978.89   47.61
  -9 -14   3 1050.66   47.67
   9  14  -3  920.90   47.76
   9  14  -3  949.14   49.40
   9  14  -3 1054.68   49.61
 -11   0  -1    3.85    3.96
 -11   0  -1   -1.81    3.53
  11   0   1    2.20    4.00
   0  -2   8   69.02    6.38
   0   2  -8   90.54    5.92
   0  -2  -8   74.62    5.27
   0  -2   8   69.21    5.44
   0   2  -8   77.83    4.98
   0   2  -8   65.87    5.42
  -9 -13  -3   38.57    5.24
  -9  13  -3   44.38    5.08
  -9 -13  -3   52.28    4.69
  -9  13  -3   45.06    4.90
   1   1  -8  176.02   10.24
   1   1  -8  203.77    9.85
   1  -1  -8  172.74   10.08
  -9 -17  -1   31.50    4.91
  -9  17  -1   26.93    4.40
  -9 -17  -1   34.76    4.15
   9 -17   1   21.82    4.19
   9 -17   1   28.29    5.02
  -9 -17  -1   31.73    5.29
  -9  17  -1   30.27    3.98
  -4 -17   6  950.83   48.54
  -4 -17   6  958.92   50.09
   4  17  -6  987.99   48.32
   4  17  -6 1095.58   48.50
 -11   1  -1  167.09   10.98
 -11  -1  -1  190.21   10.36
 -11  -1  -1  168.91   10.27
 -11   1  -1  203.86   10.23
 -11   1  -1  188.49   10.39
  11  -1   1  178.76   11.30
  -8   8  -5  575.53   24.74
  -8  -8  -5  558.69   25.46
  -8  -8  -5  575.29   24.85
   8  15  -4  261.63   16.93
   8  15  -4  289.36   15.29
   8  15  -4  313.64   15.82
  -8 -15   4  287.42   16.67
  -8 -15   4  321.34   15.68
  -5  -4  -7    6.51    4.18
   5   4   7    7.47    3.48
  -5   4  -7   12.47    2.97
  -5  -4  -7   13.61    3.36
  -7 -23   1   19.29    4.38
  -7 -23   1   19.37    4.63
  -7 -23   1   22.59    4.60
  -4 -21   5   24.69    4.66
   4  21  -5   32.23    3.86
   4  21  -5   27.56    3.42
   4 -21  -5   28.63    3.27
 -10  -8   3  504.64   22.96
 -10   8   3  503.56   22.73
 -10  -8   3  484.21   23.78
  10   8  -3  504.27   24.80
  -6 -20  -4    5.74    3.02
   6  20   4    7.49    3.85
  -6 -20  -4    6.73    4.21
  -6  20  -4    9.54    3.47
  -1  -2   8  490.25   25.52
   1  -2  -8  529.66   25.17
   1   2  -8  530.21   24.96
  -1  -2   8  523.36   26.28
   1   2  -8  475.60   25.20
   7   8  -6  847.71   38.70
   7  -8  -6  889.67   38.91
  -7  -8   6  813.84   39.56
 -11  -2  -1   31.41    4.68
 -11   2  -1   39.03    4.55
  11  -2   1   33.73    4.62
 -11  -2  -1   26.24    4.75
  11   2   1   33.11    4.46
 -11   2  -1   32.91    4.60
 -11   2  -1   35.37    4.28
  -8 -14  -4   35.77    4.04
  -8  14  -4   51.35    5.00
  -8 -14  -4   43.56    5.41
 -11  -4   1   14.04    3.70
 -11   4   1   15.62    3.92
 -11  -4   1   11.32    3.87
 -11   4   1   19.56    3.91
 -11   4   1   12.93    3.45
  11   4  -1   13.54    4.56
  11  -4  -1   17.51    3.92
 -11   4   1   18.10    4.45
 -11  -4   1   17.10    4.97
 -11  -4   1    9.46    4.12
   2  19   6 1064.00   52.60
  -2 -19  -6 1092.42   51.13
  -2  19  -6 1051.22   51.18
   2 -19   6 1057.51   51.42
   0   3  -8  762.12   38.15
   0  -3   8  795.95   38.76
   0  -3  -8  814.63   38.12
   0   3  -8  797.99   38.91
   0   3  -8  806.66   37.95
   0  -3   8  706.54   39.10
 -10   6  -3  180.99    9.78
 -10  -6  -3  160.35    9.76
 -10  -6  -3  170.25   10.72
 -10   6  -3  202.68   10.60
 -10  -6  -3  206.73   10.39
 -10   6  -3  183.36   10.98
 -11  -5   0   14.09    3.94
 -11   5   0   15.76    4.15
 -11   5   0   16.39    4.21
 -11  -5   0   11.07    4.47
 -11   5   0   15.15    3.73
  11   5   0   22.04    3.87
 -11  -5   0   10.67    4.93
 -11   5   0   16.46    3.55
  11  -5   0   24.35    3.90
  -6 -25   1  131.53    8.25
  -6 -25   1  124.65    8.37
   5  22   4  322.49   15.54
  -5 -22  -4  316.64   15.75
  -4 -27   2 1155.21   55.77
  -2 -14   7  562.77   25.60
   2  14  -7  570.72   23.31
  -2 -14   7  497.55   23.27
   3  18   6  889.50   46.06
  -3  18  -6  943.48   44.52
  -3 -18  -6  951.34   44.49
   3 -18   6  889.06   44.75
  -6 -11  -6   88.79    5.28
  -6  11  -6   81.92    6.78
   6  11   6   78.95    6.24
  -6  11  -6   77.88    5.46
  -6 -11  -6   67.17    6.20
  -6  11  -6   82.28    5.12
   6  24   2  856.74   42.88
   6 -24   2  822.50   42.53
  -6 -24  -2  781.54   42.80
  -6 -24  -2  891.71   41.19
   8  18  -3  553.80   27.54
   8  18  -3  562.75   29.56
  -8 -18   3  578.90   27.51
   8  18  -3  527.14   27.24
  -7  -5  -6   10.84    3.18
  -7   5  -6   10.53    3.52
  -7   5  -6   20.20    4.57
  -7  -5  -6   10.06    4.89
  -7  -5  -6   12.60    3.53
  10  13  -1  170.35    9.90
  10  13  -1  166.47    9.36
 -10 -13   1  158.80    8.66
 -10  13   1  157.68    8.67
 -10 -13   1  151.86    9.19
   0 -29  -2    8.46    2.96
   0 -29   2   12.42    3.78
   0 -29   2    6.95    4.15
   0  29   2    7.29    4.97
  -1   0  -8  113.90    6.33
  -1   0  -8  107.90    7.18
  -1   0  -8  102.67    6.70
   1   0   8  108.77    6.96
  -3  12  -7  551.61   25.44
  -3 -12  -7  469.14   25.55
   3  12   7  512.54   26.73
   3 -12   7  533.90   25.59
   1   3  -8 1261.18   61.97
   1  -3  -8 1328.60   61.90
[truncated: 2,007,717 more chars]
