# Supplementary material for: Porous Supramolecular Crystalline Probe that Detects Non‐Covalent Interactions Involved in Molecular Recognition of Furanic Compounds
Source: Small. 2024 Jul 30;20(49):2405507. doi: 10.1002/smll.202405507 (PMC11618713; doi:10.1002/smll.202405507)
Supplement: Supplementary file 2 — Supporting Information [file SMLL-20-2405507-s001.zip › Acfuran-MeCN@MMF.cif]

data_General

_vrf_PLAT602_Acfuran-MeCN@MMF
;
PROBLEM: A very large solvent accessible void(s) in structure
RESPONSE: Some solvents in the large pore could not be located 
          due to severe disordering.
;

_vrf_PLAT971_Acfuran-MeCN@MMF
;
PROBLEM: Check calcd resid. Density
RESPONSE: The atom type is correct and there is no evidence of
          twinning.
;

_vrf_PLAT306_Acfuran-MeCN@MMF
;
PROBLEM: Isolated oxygen atom (H-atoms missing?)
RESPONSE: Hydrogen atoms of water molecules could not be located 
          in the difference electron density maps.
;

_vrf_PLAT972_Acfuran-MeCN@MMF
;
PROBLEM: Check calcd resid. Density
RESPONSE: The atom type is correct and there is no evidence of
          twinning. The large residual density on Pd atoms may be
          Due to an anomalous dispersion effect and has no chemical
          significance.
;

data_Acfuran-MeCN@MMF
_audit_creation_date               2022-12-09
_audit_creation_method
;
Olex2 1.5
(compiled 2022.04.07 svn.rca3783a0 for OlexSys, GUI svn.r6498)
;
_shelx_SHELXL_version_number       '2018/3'
_audit_contact_author_address      ?
_audit_contact_author_email        ?
_audit_contact_author_name         ''
_audit_contact_author_phone        ?
_publ_contact_author_id_orcid      ?
_publ_section_references
;
Dolomanov, O.V., Bourhis, L.J., Gildea, R.J, Howard, J.A.K. & Puschmann, H.
 (2009), J. Appl. Cryst. 42, 339-341.

Sheldrick, G.M. (2015). Acta Cryst. C71, 3-8.
;
_chemical_name_common              ?
_chemical_name_systematic
;
 ?
;
_chemical_formula_moiety          
 '2(C42 H42 Cl6 N6 Pd3), 3.535(C2 H3 N), 4.452(O), 0.632(C6 H6 O2)'
_chemical_formula_sum              'C94.86 H98.39 Cl12 N15.53 O5.71 Pd6'
_chemical_formula_weight           2611.33
_chemical_melting_point            ?
loop_
  _atom_type_symbol
  _atom_type_description
  _atom_type_scat_dispersion_real
  _atom_type_scat_dispersion_imag
  _atom_type_scat_source
 'C' 'C' 0.0181 0.0091 'International Tables Vol C Tables 4.2.6.8 and 6.1.1.4'
 'H' 'H' 0.0000 0.0000 'International Tables Vol C Tables 4.2.6.8 and 6.1.1.4'
 'Cl' 'Cl' 0.3639 0.7018 'International Tables Vol C Tables 4.2.6.8 and 6.1.1.4'
 'N' 'N' 0.0311 0.0180 'International Tables Vol C Tables 4.2.6.8 and 6.1.1.4'
 'O' 'O' 0.0492 0.0322 'International Tables Vol C Tables 4.2.6.8 and 6.1.1.4'
 'Pd' 'Pd' 0.1215 3.9337 'International Tables Vol C Tables 4.2.6.8 and 6.1.1.4'

_shelx_space_group_comment
;
The symmetry employed for this shelxl refinement is uniquely defined
by the following loop, which should always be used as a source of
symmetry information in preference to the above space-group names.
They are only intended as comments.
;
_space_group_crystal_system        'monoclinic'
_space_group_IT_number             14
_space_group_name_H-M_alt          'P 1 21/c 1'
_space_group_name_Hall             '-P 2ybc'
loop_
  _space_group_symop_operation_xyz
 'x, y, z'
 '-x, y+1/2, -z+1/2'
 '-x, -y, -z'
 'x, -y-1/2, z-1/2'

_cell_length_a                     19.57780(15)
_cell_length_b                     52.1918(5)
_cell_length_c                     14.27570(8)
_cell_angle_alpha                  90
_cell_angle_beta                   90.5101(6)
_cell_angle_gamma                  90
_cell_volume                       14586.3(2)
_cell_formula_units_Z              4
_cell_measurement_reflns_used      75929
_cell_measurement_temperature      93(2)
_cell_measurement_theta_max        72.2200
_cell_measurement_theta_min        2.3860
_shelx_estimated_absorpt_T_max     0.468
_shelx_estimated_absorpt_T_min     0.232
_exptl_absorpt_coefficient_mu      8.202
_exptl_absorpt_correction_T_max    1.00000
_exptl_absorpt_correction_T_min    0.33199
_exptl_absorpt_correction_type     multi-scan
_exptl_absorpt_process_details
;
CrysAlisPro 1.171.41.104a (Rigaku Oxford Diffraction, 2021)
Empirical absorption correction using spherical harmonics,
implemented in SCALE3 ABSPACK scaling algorithm.
;
_exptl_absorpt_special_details     ?
_exptl_crystal_colour              yellow
_exptl_crystal_colour_lustre       .
_exptl_crystal_colour_modifier     .
_exptl_crystal_colour_primary      yellow
_exptl_crystal_density_diffrn      1.189
_exptl_crystal_density_meas        ?
_exptl_crystal_density_method      ?
_exptl_crystal_description         plate
_exptl_crystal_F_000               5208
_exptl_crystal_size_max            0.252
_exptl_crystal_size_mid            0.186
_exptl_crystal_size_min            0.109
_exptl_special_details
;
 ?
;
_exptl_transmission_factor_max     ?
_exptl_transmission_factor_min     ?
_diffrn_reflns_av_R_equivalents    0.0977
_diffrn_reflns_av_unetI/netI       0.0463
_diffrn_reflns_Laue_measured_fraction_full  0.998
_diffrn_reflns_Laue_measured_fraction_max  0.997
_diffrn_reflns_limit_h_max         23
_diffrn_reflns_limit_h_min         -23
_diffrn_reflns_limit_k_max         62
_diffrn_reflns_limit_k_min         -62
_diffrn_reflns_limit_l_max         8
_diffrn_reflns_limit_l_min         -17
_diffrn_reflns_number              149590
_diffrn_reflns_point_group_measured_fraction_full  0.998
_diffrn_reflns_point_group_measured_fraction_max  0.997
_diffrn_reflns_theta_full          67.684
_diffrn_reflns_theta_max           68.248
_diffrn_reflns_theta_min           2.822
_diffrn_ambient_temperature        93.15
_diffrn_detector_area_resol_mean   ?
_diffrn_measured_fraction_theta_full  0.998
_diffrn_measured_fraction_theta_max  0.997
_diffrn_measurement_device_type    'XtaLAB AFC12 (RINC): Kappa single'
_diffrn_measurement_method         ?
_diffrn_radiation_type             CuK\a
_diffrn_radiation_wavelength       1.54184
_diffrn_source                     ?
_diffrn_special_details            ?
_reflns_Friedel_coverage           0.000
_reflns_Friedel_fraction_full      .
_reflns_Friedel_fraction_max       .
_reflns_number_gt                  22933
_reflns_number_total               26651
_reflns_special_details
;
 Reflections were merged by SHELXL according to the crystal
 class for the calculation of statistics and refinement.
 
 _reflns_Friedel_fraction is defined as the number of unique
 Friedel pairs measured divided by the number that would be
 possible theoretically, ignoring centric projections and
 systematic absences.
;
_reflns_threshold_expression       'I > 2\s(I)'
_computing_cell_refinement         ?
_computing_data_collection         ?
_computing_data_reduction          ?
_computing_molecular_graphics      'Olex2 1.5 (Dolomanov et al., 2009)'
_computing_publication_material    'Olex2 1.5 (Dolomanov et al., 2009)'
_computing_structure_refinement    'SHELXL 2018/3 (Sheldrick, 2015)'
_computing_structure_solution      ?
_refine_diff_density_max           4.354
_refine_diff_density_min           -2.437
_refine_diff_density_rms           0.204
_refine_ls_extinction_coef         .
_refine_ls_extinction_method       none
_refine_ls_goodness_of_fit_ref     1.095
_refine_ls_hydrogen_treatment      constr
_refine_ls_matrix_type             full
_refine_ls_number_parameters       1243
_refine_ls_number_reflns           26651
_refine_ls_number_restraints       530
_refine_ls_R_factor_all            0.1249
_refine_ls_R_factor_gt             0.1166
_refine_ls_restrained_S_all        1.088
_refine_ls_shift/su_max            0.001
_refine_ls_shift/su_mean           0.000
_refine_ls_structure_factor_coef   Fsqd
_refine_ls_weighting_details      
 'w=1/[\s^2^(Fo^2^)+(0.1209P)^2^+302.0704P] where P=(Fo^2^+2Fc^2^)/3'
_refine_ls_weighting_scheme        calc
_refine_ls_wR_factor_gt            0.3083
_refine_ls_wR_factor_ref           0.3135
_refine_special_details
;
The occupancy of the guest molecules were refined using free variables.
The orientation of the furan ring was determined based on the interaction
and repulsion modes between C-H or O of the furan ring and the MMF 
framework. If the orientation is reversed, the furan oxygen atom may 
cause electrostatic repulsion with a chloride ligand, and electrostatically
favorable C-H Cl hydrogen bonds is lost.

The occupancy of solvent molecules were set to be 1, 0.75 0.5, 0.33, or 
0.25 based on the Ueq value except for disordered solvents whose
occupancies were refined using free variables. Hydrogen atoms of water 
molecules could not be located in the difference electron density maps.
;
_olex2_refinement_description
;
1. Fixed Uiso
 At 1.2 times of:
  All C(H) groups, All C(H,H) groups, All N(H) groups
 At 1.5 times of:
  All C(H,H,H) groups
2. Restrained distances
 O1A-C2A
 1.23 with sigma of 0.02
 H74-H1AA
 2.5 with sigma of 0.02
 C2A-C1A
 1.51 with sigma of 0.02
 N4S-C8S
 2.7 with sigma of 0.02
 C7S-C8S
 1.53 with sigma of 0.02
 N4S-C7S
 1.15 with sigma of 0.02
 C6A-C5A
 1.38 with sigma of 0.02
 C4A-C6A
 2.23 with sigma of 0.02
 C4A-O2A
 2.24 with sigma of 0.02
 O2A-C5A
 2.23 with sigma of 0.02
 C9S-C10S
 1.5 with sigma of 0.02
 C10S-N5S
 2.65 with sigma of 0.02
 C9S-N5S
 1.15 with sigma of 0.02
 C11S-C12S
 1.5 with sigma of 0.02
 N6S-C11S
 1.15 with sigma of 0.02
 C3S-N2S
 1.15 with sigma of 0.02
 C3S-C4S
 1.53 with sigma of 0.02
3. Restrained planarity
 C21, C22, C23, C24, C27, C26, C25, C28
 with sigma of 0.1
 C56, C53, C54, C55, C52, C51, C50, C49
 with sigma of 0.1
 C63, C64, C69, C68, C65, C66, C67, C70
 with sigma of 0.1
4. Uiso/Uaniso restraints and constraints
C2A \\sim O1A \\sim C1A \\sim C3A: within 1.7A with sigma of 0.04 and sigma for
terminal atoms of 0.08 within 1.7A
C3A \\sim C4A \\sim O2A \\sim C5A \\sim C6A: within 1.7A with sigma of 0.01 and
sigma for terminal atoms of 0.02 within 1.7A
O8W \\sim O9W \\sim O10W \\sim O11W: within 1.7A with sigma of 0.02 and sigma
for terminal atoms of 0.04 within 1.7A
C20 \\sim C19 \\sim C15 \\sim N4: within 1.7A with sigma of 0.02 and sigma for
terminal atoms of 0.04 within 1.7A
N4S \\sim C7S \\sim C8S: within 1.7A with sigma of 0.02 and sigma for terminal
atoms of 0.04 within 1.7A
N6S \\sim C11S \\sim C12S: within 1.7A with sigma of 0.01 and sigma for
terminal atoms of 0.02 within 1.7A
C20 \\sim C15 \\sim C16 \\sim C17 \\sim C18 \\sim C19 \\sim N4 \\sim N3: within
1.7A with sigma of 0.02 and sigma for terminal atoms of 0.04 within 1.7A
O4W: within 1.7A with sigma of 0.04 and sigma for terminal atoms of 0.08 within
1.7A
C6S \\sim C5S \\sim N3S: within 1.7A with sigma of 0.02 and sigma for terminal
atoms of 0.04 within 1.7A
N2S \\sim C3S \\sim C4S: within 1.7A with sigma of 0.02 and sigma for terminal
atoms of 0.04 within 1.7A
C10S \\sim C9S \\sim N5S: within 1.7A with sigma of 0.02 and sigma for terminal
atoms of 0.04 within 1.7A
Uanis(O1W) \\sim Ueq: with sigma of 0.05 and sigma for terminal atoms of 0.1
Uanis(C20) \\sim Ueq: with sigma of 0.005 and sigma for terminal atoms of 0.01
Uanis(O7W) \\sim Ueq: with sigma of 0.1 and sigma for terminal atoms of 0.2
Uanis(O11W) \\sim Ueq: with sigma of 0.01 and sigma for terminal atoms of 0.02
Uanis(N7S) \\sim Ueq: with sigma of 0.1 and sigma for terminal atoms of 0.2
Uanis(C12S) \\sim Ueq, Uanis(C11S) \\sim Ueq, Uanis(N6S) \\sim Ueq: with sigma
of 0.1 and sigma for terminal atoms of 0.2
Uanis(O4W) \\sim Ueq: with sigma of 0.05 and sigma for terminal atoms of 0.1
5. Rigid body (RIGU) restrains
 C1A, C2A, O1A, C3A
 with sigma for 1-2 distances of 0.004 and sigma for 1-3 distances of 0.004
 C4A, C3A, O2A, C5A, C6A
 with sigma for 1-2 distances of 0.001 and sigma for 1-3 distances of 0.001
 N11, C71, C72, C73, C74, C75, C76, N12, C70
 with sigma for 1-2 distances of 0.002 and sigma for 1-3 distances of 0.002
 O8W, O9W, O10W, O11W
 with sigma for 1-2 distances of 0.002 and sigma for 1-3 distances of 0.002
 C8S, C7S, N4S
 with sigma for 1-2 distances of 0.002 and sigma for 1-3 distances of 0.002
 C15, C20, C19, N4
 with sigma for 1-2 distances of 0.002 and sigma for 1-3 distances of 0.002
 N6S, C11S, C12S
 with sigma for 1-2 distances of 0.001 and sigma for 1-3 distances of 0.001
 N3, C15, C16, C17, C18, C19, C20, N4
 with sigma for 1-2 distances of 0.002 and sigma for 1-3 distances of 0.002
 O4W
 with sigma for 1-2 distances of 0.004 and sigma for 1-3 distances of 0.004
 C6S, C5S, N3S
 with sigma for 1-2 distances of 0.002 and sigma for 1-3 distances of 0.002
 C14S, C13S, N7S
 with sigma for 1-2 distances of 0.002 and sigma for 1-3 distances of 0.002
 N2S, C3S, C4S
 with sigma for 1-2 distances of 0.002 and sigma for 1-3 distances of 0.002
 C10S, C9S, N5S
 with sigma for 1-2 distances of 0.002 and sigma for 1-3 distances of 0.002
 C13, C62, N10, N9, C57, C58, C59, C60, C61
 with sigma for 1-2 distances of 0.002 and sigma for 1-3 distances of 0.002
6. Others
 Sof(O1W)=Sof(C4S)=Sof(H4SA)=Sof(H4SB)=Sof(H4SC)=Sof(N2S)=Sof(C3S)=1-FVAR(1)
 Sof(O1A)=Sof(C2A)=Sof(C6A)=Sof(H6A)=Sof(O2A)=Sof(C3A)=Sof(C4A)=Sof(H4AA)=
 Sof(C5A)=Sof(H5AA)=Sof(C1A)=Sof(H1AA)=Sof(H1AB)=Sof(H1AC)=FVAR(1)
 Fixed Sof: C6S(0.5) H6SA(0.5) H6SB(0.5) H6SC(0.5) N3S(0.5) N4S(0.5) C7S(0.5)
 C8S(0.5) H8SA(0.5) H8SB(0.5) H8SC(0.5) C11S(0.33333) O5W(0.5) N7S(0.5)
 O4W(0.5) O9W(0.25) C5S(0.5) O10W(0.25) O6W(0.5) O8W(0.25) C14S(0.5) H14C(0.5)
 H14D(0.5) H14E(0.5) O7W(0.25) O11W(0.25) O2W(0.33333) C9S(0.33333)
 N5S(0.33333) C10S(0.33333) H10B(0.33333) H10C(0.33333) H10D(0.33333) C13S(0.5)
 C12S(0.33333) H12B(0.33333) H12C(0.33333) H12D(0.33333) N6S(0.33333)
7.a Ternary CH refined with riding coordinates:
 N1(H1), N2(H2), N3(H3), N4(H4), N5(H5), N6(H6), N7(H7), N8(H8), N9(H9A),
 N10(H10A), N11(H11), N12(H12A)
7.b Secondary CH2 refined with riding coordinates:
 C42(H42A,H42B), C7(H7A,H7B), C14(H14A,H14B), C21(H21A,H21B), C28(H28A,H28B),
 C35(H35A,H35B), C84(H84A,H84B), C49(H49A,H49B), C56(H56A,H56B), C63(H63A,H63B),
  C70(H70A,H70B), C77(H77A,H77B)
7.c Aromatic/amide H refined with riding coordinates:
 C2(H2A), C3(H3A), C4(H4A), C5(H5A), C13(H13), C12(H12), C10(H10), C9(H9),
 C16(H16), C17(H17), C18(H18), C19(H19), C27(H27), C26(H26), C24(H24), C23(H23),
  C33(H33), C32(H32), C31(H31), C30(H30), C41(H41), C40(H40), C38(H38),
 C37(H37), C82(H82), C83(H83), C79(H79), C80(H80), C47(H47), C46(H46), C45(H45),
  C44(H44), C54(H54), C55(H55), C51(H51), C52(H52), C61(H61), C60(H60),
 C59(H59), C58(H58), C66(H66), C65(H65), C69(H69), C68(H68), C72(H72), C73(H73),
  C74(H74), C75(H75), C6A(H6A), C4A(H4AA), C5A(H5AA)
7.d Fitted pentagon refined as free rotating group:
 C6A(O2A,C3A,C4A,C5A)
7.e Fitted hexagon refined as free rotating group:
 C1(C2,C3,C4,C5,C6), C8(C13,C12,C11,C10,C9), C15(C16,C17,C18,C19,C20), C22(C27,
 C26,C25,C24,C23), C29(C34,C33,C32,C31,C30), C36(C41,C40,C39,C38,C37), C81(C82,
 C83,C78,C79,C80), C48(C47,C46,C45,C44,C43), C53(C54,C55,C50,C51,C52), C62(C61,
 C60,C59,C58,C57), C67(C66,C65,C64,C69,C68), C76(C71,C72,C73,C74,C75)
7.f Idealised Me refined as rotating group:
 C2S(H2SA,H2SB,H2SC), C6S(H6SA,H6SB,H6SC), C8S(H8SA,H8SB,H8SC), C1A(H1AA,H1AB,
 H1AC), C14S(H14C,H14D,H14E), C10S(H10B,H10C,H10D), C12S(H12B,H12C,H12D),
 C4S(H4SA,H4SB,H4SC)
;
_atom_sites_solution_hydrogens     geom
_atom_sites_solution_primary       ?
_atom_sites_solution_secondary     ?
loop_
  _atom_site_label
  _atom_site_type_symbol
  _atom_site_fract_x
  _atom_site_fract_y
  _atom_site_fract_z
  _atom_site_U_iso_or_equiv
  _atom_site_adp_type
  _atom_site_occupancy
  _atom_site_site_symmetry_order
  _atom_site_calc_flag
  _atom_site_refinement_flags_posn
  _atom_site_refinement_flags_adp
  _atom_site_refinement_flags_occupancy
  _atom_site_disorder_assembly
  _atom_site_disorder_group
 Pd1 Pd 0.41904(4) 0.51194(2) 0.48845(4) 0.0312(2) Uani 1 1 d . . . . .
 Pd2 Pd 0.28828(4) 0.47953(2) 1.09735(5) 0.0416(2) Uani 1 1 d . . . . .
 Pd3 Pd -0.03044(4) 0.51359(2) 0.67352(5) 0.0372(2) Uani 1 1 d . . . . .
 Pd4 Pd 0.43022(4) 0.42350(2) 0.78129(5) 0.0415(2) Uani 1 1 d . . . . .
 Pd5 Pd 0.19474(6) 0.33728(2) 0.25987(9) 0.0662(3) Uani 1 1 d . . . . .
 Pd6 Pd 0.34112(12) 0.25451(3) 0.72271(14) 0.1174(7) Uani 1 1 d . . . . .
 Cl1 Cl 0.42289(13) 0.50811(6) 0.32772(15) 0.0389(6) Uani 1 1 d . . . . .
 Cl2 Cl 0.41955(12) 0.46804(5) 0.51367(16) 0.0359(6) Uani 1 1 d . . . . .
 Cl3 Cl 0.37215(16) 0.45043(7) 1.1305(2) 0.0532(8) Uani 1 1 d . . . . .
 Cl4 Cl 0.20990(16) 0.44812(7) 1.0636(2) 0.0539(8) Uani 1 1 d . . . . .
 Cl5 Cl -0.12339(13) 0.49683(6) 0.75099(18) 0.0444(6) Uani 1 1 d . . . . .
 Cl6 Cl -0.00187(15) 0.47449(6) 0.61158(19) 0.0463(7) Uani 1 1 d . . . . .
 Cl7 Cl 0.49120(17) 0.42454(7) 0.91965(19) 0.0542(8) Uani 1 1 d . . . . .
 Cl8 Cl 0.52519(14) 0.41534(6) 0.69294(18) 0.0467(7) Uani 1 1 d . . . . .
 Cl9 Cl 0.0851(2) 0.34992(9) 0.2257(4) 0.0840(13) Uani 1 1 d . . . . .
 Cl10 Cl 0.1587(3) 0.29689(8) 0.2990(4) 0.0947(16) Uani 1 1 d . . . . .
 Cl11 Cl 0.3462(5) 0.21532(10) 0.6500(5) 0.146(3) Uani 1 1 d . . . . .
 Cl12 Cl 0.4587(5) 0.26056(18) 0.7224(7) 0.164(3) Uani 1 1 d . . . . .
 N1 N 0.4127(4) 0.5512(2) 0.4768(6) 0.039(2) Uani 1 1 d . . . . .
 H1 H 0.448006 0.556180 0.430144 0.047 Uiso 1 1 calc R U . . .
 N2 N 0.4288(4) 0.51849(19) 0.6284(6) 0.034(2) Uani 1 1 d . . . . .
 H2 H 0.466556 0.507306 0.652537 0.041 Uiso 1 1 calc R U . . .
 N3 N 0.3493(5) 0.5095(2) 1.1339(6) 0.042(2) Uani 1 1 d . U . . .
 H3 H 0.363362 0.506033 1.200258 0.051 Uiso 1 1 calc R U . . .
 N4 N 0.2200(5) 0.5073(2) 1.0649(6) 0.0398(19) Uani 1 1 d . U . . .
 H4 H 0.175171 0.502515 1.093054 0.048 Uiso 1 1 calc R U . . .
 N5 N -0.0490(5) 0.5498(2) 0.7247(6) 0.042(2) Uani 1 1 d . . . . .
 H5 H -0.097615 0.553693 0.707749 0.050 Uiso 1 1 calc R U . . .
 N6 N 0.0490(5) 0.5306(2) 0.6053(7) 0.042(2) Uani 1 1 d . . . . .
 H6 H 0.047707 0.524751 0.538600 0.051 Uiso 1 1 calc R U . . .
 N7 N 0.3392(5) 0.4298(2) 0.8498(6) 0.045(2) Uani 1 1 d . . . . .
 H7 H 0.346255 0.444871 0.891849 0.054 Uiso 1 1 calc R U . . .
 N8 N 0.3704(5) 0.4239(2) 0.6614(6) 0.042(2) Uani 1 1 d . . . . .
 H8 H 0.393099 0.435171 0.614376 0.050 Uiso 1 1 calc R U . . .
 N9 N 0.2322(6) 0.3709(2) 0.2101(8) 0.055(2) Uani 1 1 d . . . . .
 H9A H 0.208990 0.373584 0.148212 0.066 Uiso 1 1 calc R U . . .
 N10 N 0.2949(7) 0.3295(2) 0.2849(10) 0.071(3) Uani 1 1 d . . . . .
 H10A H 0.303392 0.311690 0.261651 0.085 Uiso 1 1 calc R U . . .
 N11 N 0.2431(13) 0.2532(3) 0.7283(13) 0.132(7) Uani 1 1 d . . . . .
 H11 H 0.233494 0.235961 0.756069 0.159 Uiso 1 1 calc R U . . .
 N12 N 0.3312(11) 0.2883(3) 0.7934(13) 0.108(5) Uani 1 1 d . . . . .
 H12A H 0.367217 0.289616 0.843255 0.129 Uiso 1 1 calc R U . . .
 N1S N 0.1671(6) 0.4473(2) 0.4049(8) 0.053(3) Uani 1 1 d . . . . .
 C2S C 0.2770(6) 0.4691(3) 0.3435(8) 0.049(3) Uani 1 1 d . . . . .
 H2SA H 0.300170 0.457553 0.300144 0.074 Uiso 1 1 calc R U . . .
 H2SB H 0.307468 0.473054 0.396436 0.074 Uiso 1 1 calc R U . . .
 H2SC H 0.264939 0.485054 0.310825 0.074 Uiso 1 1 calc R U . . .
 C42 C 0.3480(5) 0.5620(3) 0.4419(7) 0.039(3) Uani 1 1 d . . . . .
 H42A H 0.342033 0.557472 0.375001 0.047 Uiso 1 1 calc R U . . .
 H42B H 0.349779 0.580884 0.446770 0.047 Uiso 1 1 calc R U . . .
 C1 C 0.4359(3) 0.56185(14) 0.5669(3) 0.034(2) Uani 1 1 d G . . . .
 C2 C 0.4514(4) 0.58771(13) 0.5769(4) 0.044(3) Uani 1 1 d G . . . .
 H2A H 0.441399 0.599318 0.527357 0.053 Uiso 1 1 calc R U . . .
 C3 C 0.4814(4) 0.59657(12) 0.6593(5) 0.055(3) Uani 1 1 d G . . . .
 H3A H 0.492018 0.614239 0.666082 0.065 Uiso 1 1 calc R U . . .
 C4 C 0.4960(4) 0.57958(15) 0.7317(4) 0.047(3) Uani 1 1 d G . . . .
 H4A H 0.516571 0.585636 0.788033 0.057 Uiso 1 1 calc R U . . .
 C5 C 0.4805(4) 0.55372(14) 0.7217(4) 0.041(3) Uani 1 1 d G . . . .
 H5A H 0.490507 0.542113 0.771260 0.049 Uiso 1 1 calc R U . . .
 C6 C 0.4505(4) 0.54486(11) 0.6393(4) 0.037(3) Uani 1 1 d G . . . .
 C7 C 0.3637(5) 0.5111(2) 0.6801(7) 0.035(2) Uani 1 1 d . . . . .
 H7A H 0.326602 0.523071 0.662124 0.042 Uiso 1 1 calc R U . . .
 H7B H 0.349724 0.493643 0.661176 0.042 Uiso 1 1 calc R U . . .
 C8 C 0.3739(3) 0.51192(14) 0.7848(3) 0.036(3) Uani 1 1 d G . . . .
 C13 C 0.3607(4) 0.53399(12) 0.8360(4) 0.037(3) Uani 1 1 d G . . . .
 H13 H 0.342241 0.548670 0.805712 0.045 Uiso 1 1 calc R U . . .
 C12 C 0.3746(4) 0.53457(12) 0.9317(4) 0.047(3) Uani 1 1 d G . . . .
 H12 H 0.365561 0.549655 0.966721 0.056 Uiso 1 1 calc R U . . .
 C11 C 0.4016(4) 0.51309(15) 0.9760(3) 0.040(3) Uani 1 1 d G . . . .
 C10 C 0.4148(4) 0.49102(12) 0.9248(4) 0.041(3) Uani 1 1 d G . . . .
 H10 H 0.433221 0.476342 0.955090 0.050 Uiso 1 1 calc R U . . .
 C9 C 0.4009(4) 0.49044(12) 0.8291(4) 0.040(3) Uani 1 1 d G . . . .
 H9 H 0.409902 0.475357 0.794081 0.048 Uiso 1 1 calc R U . . .
 C14 C 0.4148(6) 0.5126(3) 1.0818(8) 0.050(3) Uani 1 1 d . . . . .
 H14A H 0.445902 0.498251 1.097396 0.060 Uiso 1 1 calc R U . . .
 H14B H 0.437220 0.528762 1.101225 0.060 Uiso 1 1 calc R U . . .
 C15 C 0.3101(3) 0.53316(14) 1.1373(5) 0.042(2) Uani 1 1 d G U . . .
 C16 C 0.3359(3) 0.55588(17) 1.1742(5) 0.052(2) Uani 1 1 d G U . . .
 H16 H 0.382113 0.556766 1.194751 0.063 Uiso 1 1 calc R U . . .
 C17 C 0.2940(5) 0.57730(13) 1.1809(6) 0.062(3) Uani 1 1 d G U . . .
 H17 H 0.311626 0.592820 1.206097 0.074 Uiso 1 1 calc R U . . .
 C18 C 0.2264(4) 0.57600(14) 1.1508(6) 0.064(3) Uani 1 1 d G U . . .
 H18 H 0.197790 0.590634 1.155372 0.077 Uiso 1 1 calc R U . . .
 C19 C 0.2007(3) 0.55328(16) 1.1139(6) 0.055(3) Uani 1 1 d G U . . .
 H19 H 0.154440 0.552393 1.093300 0.066 Uiso 1 1 calc R U . . .
 C20 C 0.2425(3) 0.53186(13) 1.1072(5) 0.0328(17) Uani 1 1 d G U . . .
 C21 C 0.2107(6) 0.5082(3) 0.9595(7) 0.049(3) Uani 1 1 d . . . . .
 H21A H 0.249860 0.517604 0.932479 0.058 Uiso 1 1 calc R U . . .
 H21B H 0.212014 0.490513 0.934969 0.058 Uiso 1 1 calc R U . . .
 C22 C 0.1454(3) 0.52082(16) 0.9258(4) 0.046(3) Uani 1 1 d G . . . .
 C27 C 0.1435(3) 0.54629(16) 0.8974(5) 0.050(3) Uani 1 1 d G . . . .
 H27 H 0.184036 0.556300 0.898857 0.060 Uiso 1 1 calc R U . . .
 C26 C 0.0824(4) 0.55710(13) 0.8669(5) 0.051(3) Uani 1 1 d G . . . .
 H26 H 0.081088 0.574511 0.847562 0.062 Uiso 1 1 calc R U . . .
 C25 C 0.0231(3) 0.54245(16) 0.8648(5) 0.044(3) Uani 1 1 d G . . . .
 C24 C 0.0250(3) 0.51698(15) 0.8932(5) 0.047(3) Uani 1 1 d G . . . .
 H24 H -0.015564 0.506970 0.891776 0.056 Uiso 1 1 calc R U . . .
 C23 C 0.0861(4) 0.50617(13) 0.9237(5) 0.049(3) Uani 1 1 d G . . . .
 H23 H 0.087384 0.488758 0.943071 0.059 Uiso 1 1 calc R U . . .
 C28 C -0.0441(6) 0.5533(3) 0.8276(8) 0.049(3) Uani 1 1 d . . . . .
 H28A H -0.082699 0.544410 0.857996 0.059 Uiso 1 1 calc R U . . .
 H28B H -0.046991 0.571722 0.842991 0.059 Uiso 1 1 calc R U . . .
 C29 C -0.0080(4) 0.56803(15) 0.6716(5) 0.048(3) Uani 1 1 d G . . . .
 C34 C 0.0369(4) 0.55798(12) 0.6061(6) 0.044(3) Uani 1 1 d G . . . .
 C33 C 0.0740(4) 0.57430(17) 0.5489(6) 0.056(3) Uani 1 1 d G . . . .
 H33 H 0.104632 0.567435 0.504215 0.067 Uiso 1 1 calc R U . . .
 C32 C 0.0663(5) 0.60068(16) 0.5571(7) 0.068(4) Uani 1 1 d G . . . .
 H32 H 0.091650 0.611840 0.518007 0.082 Uiso 1 1 calc R U . . .
 C31 C 0.0215(5) 0.61073(12) 0.6225(8) 0.073(4) Uani 1 1 d G . . . .
 H31 H 0.016181 0.628760 0.628129 0.088 Uiso 1 1 calc R U . . .
 C30 C -0.0157(4) 0.59440(16) 0.6798(6) 0.059(4) Uani 1 1 d G . . . .
 H30 H -0.046305 0.601274 0.724459 0.071 Uiso 1 1 calc R U . . .
 C35 C 0.1159(6) 0.5221(3) 0.6479(8) 0.046(3) Uani 1 1 d . . . . .
 H35A H 0.117569 0.503128 0.648056 0.056 Uiso 1 1 calc R U . . .
 H35B H 0.118197 0.527940 0.713843 0.056 Uiso 1 1 calc R U . . .
 C36 C 0.1775(3) 0.53233(15) 0.5959(5) 0.043(3) Uani 1 1 d G . . . .
 C41 C 0.2142(3) 0.55299(16) 0.6316(4) 0.047(3) Uani 1 1 d G . . . .
 H41 H 0.201814 0.560348 0.689926 0.056 Uiso 1 1 calc R U . . .
 C40 C 0.2689(3) 0.56288(13) 0.5820(5) 0.041(3) Uani 1 1 d G . . . .
 H40 H 0.294004 0.577005 0.606340 0.049 Uiso 1 1 calc R U . . .
 C39 C 0.2870(3) 0.55211(15) 0.4966(4) 0.038(3) Uani 1 1 d G . . . .
 C38 C 0.2503(4) 0.53145(15) 0.4610(4) 0.042(3) Uani 1 1 d G . . . .
 H38 H 0.262623 0.524092 0.402661 0.050 Uiso 1 1 calc R U . . .
 C37 C 0.1955(3) 0.52156(13) 0.5106(5) 0.044(3) Uani 1 1 d G . . . .
 H37 H 0.170432 0.507435 0.486246 0.053 Uiso 1 1 calc R U . . .
 C81 C 0.3206(5) 0.38275(16) 0.8613(6) 0.058(4) Uani 1 1 d G . . . .
 C82 C 0.2653(4) 0.37266(19) 0.8119(7) 0.069(4) Uani 1 1 d G . . . .
 H82 H 0.223219 0.381693 0.809697 0.083 Uiso 1 1 calc R U . . .
 C83 C 0.2717(5) 0.3493(2) 0.7657(7) 0.073(5) Uani 1 1 d G . . . .
 H83 H 0.233901 0.342450 0.731920 0.088 Uiso 1 1 calc R U . . .
 C78 C 0.3333(6) 0.33613(16) 0.7689(7) 0.072(4) Uani 1 1 d G . . . .
 C79 C 0.3886(5) 0.3462(2) 0.8183(7) 0.076(5) Uani 1 1 d G . . . .
 H79 H 0.430675 0.337193 0.820451 0.091 Uiso 1 1 calc R U . . .
 C80 C 0.3822(4) 0.3695(2) 0.8645(6) 0.066(4) Uani 1 1 d G . . . .
 H80 H 0.419994 0.376436 0.898228 0.079 Uiso 1 1 calc R U . . .
 C84 C 0.3162(7) 0.4077(3) 0.9106(8) 0.057(4) Uani 1 1 d . . . . .
 H84A H 0.344958 0.407140 0.967908 0.069 Uiso 1 1 calc R U . . .
 H84B H 0.268386 0.410714 0.929883 0.069 Uiso 1 1 calc R U . . .
 C48 C 0.3050(3) 0.43554(16) 0.6856(4) 0.041(3) Uani 1 1 d G . . . .
 C47 C 0.2598(4) 0.44468(17) 0.6179(3) 0.042(3) Uani 1 1 d G . . . .
 H47 H 0.271154 0.443621 0.553440 0.050 Uiso 1 1 calc R U . . .
 C46 C 0.1979(3) 0.45538(17) 0.6444(4) 0.047(3) Uani 1 1 d G . . . .
 H46 H 0.166952 0.461624 0.598163 0.057 Uiso 1 1 calc R U . . .
 C45 C 0.1813(3) 0.45693(18) 0.7387(5) 0.054(3) Uani 1 1 d G . . . .
 H45 H 0.138947 0.464242 0.756885 0.064 Uiso 1 1 calc R U . . .
 C44 C 0.2265(4) 0.44779(19) 0.8064(3) 0.055(3) Uani 1 1 d G . . . .
 H44 H 0.215144 0.448856 0.870886 0.066 Uiso 1 1 calc R U . . .
 C43 C 0.2884(3) 0.43710(17) 0.7799(4) 0.043(3) Uani 1 1 d G . . . .
 C49 C 0.3650(6) 0.3974(2) 0.6206(8) 0.045(3) Uani 1 1 d . . . . .
 H49A H 0.341802 0.386174 0.666222 0.054 Uiso 1 1 calc R U . . .
 H49B H 0.411586 0.390596 0.611267 0.054 Uiso 1 1 calc R U . . .
 C53 C 0.2566(4) 0.39538(14) 0.3581(4) 0.043(3) Uani 1 1 d G . . . .
 C54 C 0.2248(3) 0.38686(15) 0.4389(5) 0.046(3) Uani 1 1 d G . . . .
 H54 H 0.179103 0.380728 0.435987 0.055 Uiso 1 1 calc R U . . .
 C55 C 0.2597(4) 0.38730(16) 0.5241(4) 0.044(3) Uani 1 1 d G . . . .
 H55 H 0.237913 0.381477 0.579379 0.052 Uiso 1 1 calc R U . . .
 C50 C 0.3265(3) 0.39627(16) 0.5285(4) 0.042(3) Uani 1 1 d G . . . .
 C51 C 0.3584(3) 0.40479(17) 0.4476(5) 0.048(3) Uani 1 1 d G . . . .
 H51 H 0.404037 0.410918 0.450568 0.057 Uiso 1 1 calc R U . . .
 C52 C 0.3234(4) 0.40434(16) 0.3624(4) 0.050(3) Uani 1 1 d G . . . .
 H52 H 0.345228 0.410169 0.307174 0.060 Uiso 1 1 calc R U . . .
 C56 C 0.2183(8) 0.3948(2) 0.2653(9) 0.056(3) Uani 1 1 d . . . . .
 H56A H 0.168715 0.396081 0.277192 0.067 Uiso 1 1 calc R U . . .
 H56B H 0.231762 0.409930 0.227706 0.067 Uiso 1 1 calc R U . . .
 C62 C 0.3335(5) 0.34617(14) 0.2284(5) 0.047(2) Uani 1 1 d G . . . .
 C61 C 0.4023(5) 0.34166(16) 0.2112(6) 0.070(3) Uani 1 1 d G . . . .
 H61 H 0.424228 0.327107 0.237711 0.084 Uiso 1 1 calc R U . . .
 C60 C 0.4389(4) 0.3585(2) 0.1551(7) 0.072(3) Uani 1 1 d G . . . .
 H60 H 0.485861 0.355379 0.143382 0.087 Uiso 1 1 calc R U . . .
 C59 C 0.4068(5) 0.37976(18) 0.1163(6) 0.068(3) Uani 1 1 d G . . . .
 H59 H 0.431792 0.391235 0.078028 0.082 Uiso 1 1 calc R U . . .
 C58 C 0.3380(5) 0.38426(15) 0.1335(6) 0.059(3) Uani 1 1 d G . . . .
 H58 H 0.316090 0.398820 0.107002 0.071 Uiso 1 1 calc R U . . .
 C57 C 0.3014(4) 0.36747(17) 0.1896(6) 0.057(3) Uani 1 1 d G . . . .
 C63 C 0.3176(8) 0.3301(3) 0.3849(11) 0.071(4) Uani 1 1 d . . . . .
 H63A H 0.308426 0.347494 0.409795 0.086 Uiso 1 1 calc R U . . .
 H63B H 0.367632 0.327513 0.386992 0.086 Uiso 1 1 calc R U . . .
 C67 C 0.2262(7) 0.27407(19) 0.5658(9) 0.097(7) Uani 1 1 d G . . . .
 C66 C 0.2808(8) 0.26751(17) 0.5091(10) 0.109(8) Uani 1 1 d G . . . .
 H66 H 0.298124 0.250500 0.509828 0.130 Uiso 1 1 calc R U . . .
 C65 C 0.3102(6) 0.2858(2) 0.4513(9) 0.096(6) Uani 1 1 d G . . . .
 H65 H 0.347500 0.281338 0.412594 0.115 Uiso 1 1 calc R U . . .
 C64 C 0.2849(5) 0.31071(18) 0.4503(7) 0.080(5) Uani 1 1 d G . . . .
 C69 C 0.2302(6) 0.31727(16) 0.5070(9) 0.085(5) Uani 1 1 d G . . . .
 H69 H 0.212936 0.334280 0.506279 0.102 Uiso 1 1 calc R U . . .
 C68 C 0.2009(6) 0.2990(2) 0.5648(9) 0.087(6) Uani 1 1 d G . . . .
 H68 H 0.163559 0.303442 0.603514 0.104 Uiso 1 1 calc R U . . .
 C70 C 0.1998(16) 0.2537(4) 0.6394(18) 0.137(8) Uani 1 1 d . . . . .
 H70A H 0.151986 0.257812 0.655837 0.165 Uiso 1 1 calc R U . . .
 H70B H 0.200136 0.236491 0.610279 0.165 Uiso 1 1 calc R U . . .
 C76 C 0.2642(7) 0.2879(3) 0.8356(11) 0.112(5) Uani 1 1 d G . . . .
 C71 C 0.2147(9) 0.2716(2) 0.7984(9) 0.115(5) Uani 1 1 d G . . . .
 C72 C 0.1501(8) 0.2708(3) 0.8377(12) 0.140(8) Uani 1 1 d G . . . .
 H72 H 0.116230 0.259661 0.812231 0.168 Uiso 1 1 calc R U . . .
 C73 C 0.1349(7) 0.2862(3) 0.9142(13) 0.151(9) Uani 1 1 d G . . . .
 H73 H 0.090681 0.285554 0.941065 0.181 Uiso 1 1 calc R U . . .
 C74 C 0.1844(9) 0.3024(3) 0.9514(10) 0.147(9) Uani 1 1 d G . . . .
 H74 H 0.173990 0.312924 1.003753 0.176 Uiso 1 1 calc DR U . . .
 C75 C 0.2490(8) 0.3033(3) 0.9122(11) 0.123(7) Uani 1 1 d G . . . .
 H75 H 0.282850 0.314400 0.937608 0.148 Uiso 1 1 calc R U . . .
 C77 C 0.3406(12) 0.3102(4) 0.7201(15) 0.095(6) Uani 1 1 d . . . . .
 H77A H 0.386375 0.308836 0.691460 0.114 Uiso 1 1 calc R U . . .
 H77B H 0.305825 0.308541 0.669758 0.114 Uiso 1 1 calc R U . . .
 C1S C 0.2155(7) 0.4570(3) 0.3777(8) 0.044(3) Uani 1 1 d . . . . .
 O3W O 0.5755(12) 0.7082(4) 1.0500(14) 0.166(9) Uani 1 1 d . . . . .
 C6S C 0.0749(13) 0.4083(5) 0.600(2) 0.055(6) Uani 0.5 1 d . U P . .
 H6SA H 0.098738 0.412515 0.542314 0.083 Uiso 0.5 1 calc R U P . .
 H6SB H 0.088118 0.420491 0.649443 0.083 Uiso 0.5 1 calc R U P . .
 H6SC H 0.025427 0.409272 0.589574 0.083 Uiso 0.5 1 calc R U P . .
 N3S N 0.1069(18) 0.3610(7) 0.624(3) 0.122(12) Uani 0.5 1 d . U P . .
 O1A O 0.1558(16) 0.3892(8) 1.034(2) 0.140(13) Uani 0.63(2) 1 d D U P A 1
 N4S N 0.2635(12) 0.5909(6) 0.822(2) 0.083(8) Uani 0.5 1 d D U P . .
 C7S C 0.2994(17) 0.6021(7) 0.873(3) 0.097(10) Uani 0.5 1 d D U P . .
 C8S C 0.3676(16) 0.6103(7) 0.919(3) 0.098(11) Uani 0.5 1 d D U P . .
 H8SA H 0.380089 0.627472 0.897409 0.147 Uiso 0.5 1 calc R U P . .
 H8SB H 0.403573 0.598131 0.902473 0.147 Uiso 0.5 1 calc R U P . .
 H8SC H 0.362417 0.610560 0.987508 0.147 Uiso 0.5 1 calc R U P . .
 C11S C 0.004(4) 0.6998(16) 0.912(5) 0.131(16) Uani 0.3333 1 d D U P . .
 O5W O 0.491(4) 0.6574(15) 0.502(5) 0.23(3) Uani 0.5 1 d . . P B 1
 C2A C 0.110(3) 0.3869(11) 0.977(5) 0.214(17) Uani 0.63(2) 1 d D U P A 1
 C6A C -0.022(2) 0.4189(9) 0.826(3) 0.223(13) Uani 0.63(2) 1 d DG U P A 1
 H6A H -0.059932 0.418453 0.783353 0.268 Uiso 0.63(2) 1 calc R U P A 1
 O2A O 0.012(2) 0.3973(7) 0.864(3) 0.224(13) Uani 0.63(2) 1 d DG U P A 1
 C3A C 0.065(2) 0.4063(8) 0.924(3) 0.223(13) Uani 0.63(2) 1 d G U P A 1
 C4A C 0.064(2) 0.4335(8) 0.922(4) 0.222(13) Uani 0.63(2) 1 d DG U P A 1
 H4AA H 0.093725 0.444526 0.956056 0.266 Uiso 0.63(2) 1 calc R U P A 1
 C5A C 0.010(3) 0.4413(7) 0.862(4) 0.223(13) Uani 0.63(2) 1 d DG U P A 1
 H5AA H -0.002606 0.458443 0.847469 0.267 Uiso 0.63(2) 1 calc R U P A 1
 N7S N -0.026(3) 0.6849(11) 0.544(4) 0.16(2) Uani 0.5 1 d . U P . .
 O4W O 0.506(2) 0.7320(14) 0.527(4) 0.25(3) Uani 0.5 1 d . U P . .
 O9W O -0.088(5) 0.3829(17) 0.715(5) 0.153(17) Uani 0.25 1 d . U P C 4
 C5S C 0.0933(14) 0.3822(7) 0.630(3) 0.089(9) Uani 0.5 1 d . U P . .
 O10W O -0.116(5) 0.4155(17) 0.696(6) 0.152(17) Uani 0.25 1 d . U P D 3
 O6W O 0.483(5) 0.6569(10) 0.409(6) 0.27(4) Uani 0.5 1 d . . P E 2
 C1A C 0.092(4) 0.3595(11) 0.951(6) 0.26(3) Uani 0.63(2) 1 d D U P A 1
 H1AA H 0.130025 0.351530 0.918955 0.384 Uiso 0.63(2) 1 calc DR U P A 1
 H1AB H 0.051242 0.359418 0.910078 0.384 Uiso 0.63(2) 1 calc R U P A 1
 H1AC H 0.081612 0.349858 1.008484 0.384 Uiso 0.63(2) 1 calc R U P A 1
 O8W O -0.157(5) 0.3779(18) 0.680(6) 0.153(16) Uani 0.25 1 d . U P F 1
 C14S C 0.093(3) 0.6678(11) 0.502(6) 0.18(3) Uani 0.5 1 d . . P . .
 H14C H 0.091365 0.652956 0.460429 0.275 Uiso 0.5 1 calc R U P . .
 H14D H 0.117518 0.663059 0.560329 0.275 Uiso 0.5 1 calc R U P . .
 H14E H 0.118027 0.681790 0.471583 0.275 Uiso 0.5 1 calc R U P . .
 O7W O 0.321(6) 0.6335(15) 0.463(9) 0.25(6) Uani 0.25 1 d . U P . .
 O11W O -0.162(5) 0.4048(19) 0.653(6) 0.150(16) Uani 0.25 1 d . U P G 2
 O2W O 0.106(4) 0.6215(14) 0.989(6) 0.20(3) Uani 0.3333 1 d . . P . .
 C9S C 0.433(3) 0.6504(12) 1.101(4) 0.100(15) Uani 0.3333 1 d D U P . .
 N5S N 0.418(3) 0.6330(11) 1.147(4) 0.107(15) Uani 0.3333 1 d D U P . .
 C10S C 0.465(3) 0.6703(12) 1.041(4) 0.104(16) Uani 0.3333 1 d D U P . .
 H10B H 0.437563 0.672767 0.984350 0.157 Uiso 0.3333 1 calc R U P . .
 H10C H 0.511163 0.664660 1.023995 0.157 Uiso 0.3333 1 calc R U P . .
 H10D H 0.468217 0.686484 1.075745 0.157 Uiso 0.3333 1 calc R U P . .
 C13S C 0.030(4) 0.6754(11) 0.522(6) 0.18(3) Uani 0.5 1 d . . P . .
 C12S C 0.038(3) 0.6945(16) 1.005(5) 0.128(16) Uani 0.3333 1 d D U P . .
 H12B H 0.069907 0.680310 0.998586 0.192 Uiso 0.3333 1 calc R U P . .
 H12C H 0.002488 0.689897 1.050587 0.192 Uiso 0.3333 1 calc R U P . .
 H12D H 0.061860 0.709848 1.026470 0.192 Uiso 0.3333 1 calc R U P . .
 N6S N 0.003(3) 0.7121(13) 0.846(5) 0.135(16) Uani 0.3333 1 d D U P . .
 O1W O 0.004(2) 0.4384(8) 0.868(4) 0.15(2) Uani 0.37(2) 1 d . U P A 2
 C4S C 0.099(4) 0.3526(14) 0.881(4) 0.122(19) Uani 0.37(2) 1 d D U P A 2
 H4SA H 0.107526 0.363205 0.826151 0.184 Uiso 0.37(2) 1 calc R U P A 2
 H4SB H 0.049706 0.353281 0.895896 0.184 Uiso 0.37(2) 1 calc R U P A 2
 H4SC H 0.111785 0.334866 0.868607 0.184 Uiso 0.37(2) 1 calc R U P A 2
 N2S N 0.174(3) 0.3710(10) 1.024(3) 0.091(14) Uani 0.37(2) 1 d D U P A 2
 C3S C 0.140(4) 0.3628(12) 0.965(4) 0.110(16) Uani 0.37(2) 1 d D U P A 2

loop_
  _atom_site_aniso_label
  _atom_site_aniso_U_11
  _atom_site_aniso_U_22
  _atom_site_aniso_U_33
  _atom_site_aniso_U_23
  _atom_site_aniso_U_13
  _atom_site_aniso_U_12
 Pd1 0.0212(4) 0.0635(5) 0.0089(3) 0.0039(3) -0.0005(2) -0.0004(3)
 Pd2 0.0290(4) 0.0799(6) 0.0160(4) 0.0007(4) 0.0016(3) 0.0003(4)
 Pd3 0.0255(4) 0.0625(5) 0.0236(4) 0.0015(3) 0.0005(3) 0.0049(3)
 Pd4 0.0390(5) 0.0674(6) 0.0182(4) 0.0068(3) 0.0020(3) -0.0034(4)
 Pd5 0.0653(7) 0.0510(6) 0.0826(8) -0.0142(5) 0.0127(6) -0.0046(5)
 Pd6 0.1600(18) 0.0744(10) 0.1191(14) 0.0283(9) 0.0662(13) 0.0291(10)
 Cl1 0.0314(13) 0.0760(19) 0.0092(10) 0.0041(10) -0.0036(9) 0.0026(12)
 Cl2 0.0276(12) 0.0628(16) 0.0172(10) 0.0042(10) -0.0029(9) -0.0042(11)
 Cl3 0.0383(16) 0.083(2) 0.0387(15) 0.0022(14) -0.0023(12) 0.0069(14)
 Cl4 0.0410(16) 0.085(2) 0.0355(15) -0.0055(14) 0.0073(12) -0.0055(15)
 Cl5 0.0283(13) 0.0737(19) 0.0313(13) 0.0006(12) 0.0041(10) -0.0009(12)
 Cl6 0.0455(16) 0.0621(18) 0.0314(13) 0.0023(12) 0.0050(11) 0.0091(13)
 Cl7 0.0513(18) 0.089(2) 0.0224(13) 0.0079(13) -0.0039(12) -0.0056(16)
 Cl8 0.0370(15) 0.077(2) 0.0263(12) 0.0111(12) 0.0030(10) -0.0019(13)
 Cl9 0.061(2) 0.072(3) 0.120(4) -0.023(2) 0.007(2) -0.0012(19)
 Cl10 0.080(3) 0.053(2) 0.151(5) -0.011(3) 0.027(3) -0.008(2)
 Cl11 0.232(8) 0.064(3) 0.145(5) 0.027(3) 0.109(6) 0.043(4)
 Cl12 0.152(7) 0.167(7) 0.174(8) 0.031(6) 0.067(6) 0.042(6)
 N1 0.024(4) 0.081(7) 0.013(4) 0.001(4) -0.001(3) 0.000(4)
 N2 0.020(4) 0.065(6) 0.017(4) 0.005(4) -0.007(3) 0.003(4)
 N3 0.031(4) 0.088(5) 0.008(4) 0.005(4) -0.001(3) 0.003(4)
 N4 0.032(4) 0.069(5) 0.018(4) -0.001(3) 0.001(3) -0.001(4)
 N5 0.027(5) 0.065(7) 0.032(5) -0.007(4) 0.005(4) 0.014(4)
 N6 0.032(5) 0.065(7) 0.030(5) 0.000(4) -0.001(4) -0.001(4)
 N7 0.041(6) 0.073(7) 0.021(4) 0.006(4) 0.004(4) 0.001(5)
 N8 0.039(5) 0.063(6) 0.023(4) 0.005(4) 0.008(4) -0.004(4)
 N9 0.064(5) 0.056(6) 0.046(6) -0.008(5) 0.000(5) -0.007(4)
 N10 0.082(8) 0.051(6) 0.080(8) -0.012(5) 0.024(7) -0.009(5)
 N11 0.24(2) 0.051(7) 0.104(9) 0.033(6) 0.089(11) 0.055(9)
 N12 0.156(11) 0.072(10) 0.096(12) 0.024(8) 0.054(9) 0.017(8)
 N1S 0.039(6) 0.078(8) 0.042(6) 0.012(5) -0.014(5) 0.008(5)
 C2S 0.028(6) 0.087(10) 0.032(6) 0.001(6) 0.001(5) -0.002(6)
 C42 0.023(5) 0.072(8) 0.023(5) 0.011(5) -0.003(4) 0.009(5)
 C1 0.011(4) 0.073(8) 0.019(5) -0.001(5) 0.002(4) 0.000(4)
 C2 0.026(6) 0.074(9) 0.032(6) 0.007(5) 0.004(4) 0.013(5)
 C3 0.051(8) 0.069(9) 0.045(7) -0.008(6) 0.007(6) -0.007(6)
 C4 0.024(6) 0.091(10) 0.028(6) -0.011(6) 0.005(4) -0.003(6)
 C5 0.029(6) 0.076(9) 0.016(5) 0.000(5) -0.003(4) 0.005(5)
 C6 0.018(5) 0.068(8) 0.025(5) 0.004(5) 0.006(4) 0.003(5)
 C7 0.013(4) 0.070(8) 0.021(5) 0.002(5) 0.000(4) -0.005(4)
 C8 0.018(5) 0.075(8) 0.014(5) 0.007(5) 0.001(4) -0.010(5)
 C13 0.022(5) 0.077(8) 0.014(4) 0.007(5) 0.001(4) 0.005(5)
 C12 0.046(7) 0.068(8) 0.026(6) 0.002(5) 0.014(5) 0.004(6)
 C11 0.017(5) 0.091(9) 0.013(5) 0.002(5) 0.002(4) -0.012(5)
 C10 0.032(6) 0.073(8) 0.020(5) 0.007(5) -0.001(4) -0.001(5)
 C9 0.031(6) 0.073(8) 0.014(5) 0.007(5) 0.001(4) 0.001(5)
 C14 0.025(6) 0.100(11) 0.024(6) 0.005(6) 0.008(4) -0.005(6)
 C15 0.029(3) 0.082(5) 0.016(4) -0.001(4) -0.001(3) -0.002(3)
 C16 0.047(5) 0.087(5) 0.023(5) -0.004(4) -0.006(4) -0.007(4)
 C17 0.069(6) 0.085(6) 0.032(6) -0.007(5) -0.007(5) 0.001(5)
 C18 0.070(6) 0.072(5) 0.051(7) -0.007(5) -0.010(5) 0.012(5)
 C19 0.052(5) 0.071(5) 0.042(6) -0.003(4) -0.005(5) 0.016(4)
 C20 0.027(3) 0.057(3) 0.013(3) 0.006(3) 0.001(3) 0.003(2)
 C21 0.023(5) 0.099(10) 0.024(5) -0.002(6) -0.005(4) 0.007(6)
 C22 0.017(5) 0.101(11) 0.022(5) -0.001(6) -0.005(4) -0.007(5)
 C27 0.028(6) 0.093(10) 0.029(6) 0.004(6) -0.009(5) -0.017(6)
 C26 0.040(7) 0.080(9) 0.034(6) -0.001(6) -0.003(5) -0.005(6)
 C25 0.019(5) 0.084(9) 0.028(5) -0.014(6) -0.001(4) -0.004(5)
 C24 0.029(6) 0.092(10) 0.020(5) -0.001(5) -0.003(4) -0.007(6)
 C23 0.050(8) 0.075(9) 0.022(5) 0.007(5) -0.004(5) -0.004(6)
 C28 0.027(6) 0.082(9) 0.038(6) -0.008(6) -0.001(5) 0.005(6)
 C29 0.039(7) 0.059(8) 0.047(7) 0.004(6) -0.005(5) -0.001(6)
 C34 0.044(7) 0.057(7) 0.032(6) 0.005(5) -0.021(5) -0.011(5)
 C33 0.031(6) 0.082(10) 0.055(8) 0.010(7) -0.003(6) 0.003(6)
 C32 0.052(9) 0.069(10) 0.084(11) 0.013(8) 0.013(8) -0.006(7)
 C31 0.063(10) 0.066(10) 0.090(12) 0.012(9) 0.005(9) 0.004(8)
 C30 0.046(8) 0.067(9) 0.064(9) -0.010(7) -0.002(7) 0.002(6)
 C35 0.024(6) 0.078(9) 0.038(6) 0.005(6) 0.004(5) 0.006(5)
 C36 0.026(6) 0.073(8) 0.029(6) 0.004(5) -0.001(4) 0.008(5)
 C41 0.027(6) 0.087(9) 0.027(6) -0.014(6) 0.004(4) 0.003(6)
 C40 0.019(5) 0.075(8) 0.028(5) 0.000(5) -0.002(4) 0.006(5)
 C39 0.020(5) 0.072(8) 0.023(5) 0.005(5) 0.002(4) 0.011(5)
 C38 0.029(6) 0.072(8) 0.024(5) -0.008(5) 0.006(4) 0.009(5)
 C37 0.032(6) 0.061(8) 0.039(6) -0.001(5) 0.002(5) 0.004(5)
 C81 0.065(9) 0.074(10) 0.033(7) 0.023(6) 0.012(6) -0.005(7)
 C82 0.078(11) 0.072(10) 0.057(9) 0.018(8) 0.018(8) -0.017(8)
 C83 0.079(12) 0.069(10) 0.071(10) 0.026(8) 0.006(9) -0.013(9)
 C78 0.074(11) 0.076(11) 0.067(10) 0.018(8) 0.002(8) -0.013(9)
 C79 0.080(12) 0.092(13) 0.055(9) 0.028(9) 0.011(8) 0.007(10)
 C80 0.064(10) 0.087(11) 0.048(8) 0.015(8) 0.013(7) -0.007(8)
 C84 0.052(8) 0.095(11) 0.025(6) 0.014(6) 0.002(5) 0.000(7)
 C48 0.028(6) 0.064(8) 0.032(6) -0.004(5) 0.010(5) 0.002(5)
 C47 0.043(7) 0.064(8) 0.017(5) 0.001(5) -0.003(4) -0.006(5)
 C46 0.040(7) 0.074(9) 0.028(6) 0.004(5) 0.001(5) 0.002(6)
 C45 0.051(8) 0.073(9) 0.036(6) 0.001(6) 0.003(6) 0.012(7)
 C44 0.047(8) 0.091(10) 0.026(6) -0.004(6) 0.014(5) 0.005(7)
 C43 0.036(6) 0.077(9) 0.017(5) 0.001(5) 0.007(4) -0.004(6)
 C49 0.039(7) 0.057(8) 0.039(6) 0.001(5) 0.009(5) 0.005(5)
 C53 0.050(7) 0.051(7) 0.029(6) -0.001(5) -0.009(5) 0.006(5)
 C54 0.043(7) 0.047(7) 0.046(7) -0.007(5) -0.003(5) -0.008(5)
 C55 0.037(6) 0.054(7) 0.040(6) 0.001(5) 0.013(5) 0.000(5)
 C50 0.040(6) 0.054(7) 0.032(6) 0.000(5) 0.003(5) 0.005(5)
 C51 0.040(7) 0.067(8) 0.037(6) -0.004(6) 0.011(5) -0.002(6)
 C52 0.064(9) 0.062(8) 0.025(6) -0.004(5) 0.003(5) 0.001(6)
 C56 0.078(10) 0.046(7) 0.044(7) -0.009(6) -0.011(7) -0.005(7)
 C62 0.071(5) 0.045(5) 0.026(5) -0.023(3) 0.009(4) -0.003(4)
 C61 0.068(6) 0.073(8) 0.069(9) -0.010(6) 0.013(6) -0.004(5)
 C60 0.071(7) 0.089(9) 0.057(8) -0.010(6) 0.011(6) -0.011(6)
 C59 0.077(6) 0.099(9) 0.029(6) -0.009(5) 0.004(5) -0.011(6)
 C58 0.074(6) 0.079(7) 0.024(5) -0.004(5) -0.003(5) -0.014(5)
 C57 0.069(5) 0.057(6) 0.045(6) -0.011(4) 0.006(5) -0.006(4)
 C63 0.068(10) 0.061(9) 0.084(12) 0.010(8) 0.011(9) 0.010(8)
 C67 0.123(18) 0.056(10) 0.112(16) 0.018(10) 0.037(14) -0.005(10)
 C66 0.16(2) 0.057(11) 0.110(16) 0.014(10) 0.058(16) 0.010(12)
 C65 0.122(18) 0.064(11) 0.103(15) 0.013(10) 0.025(13) 0.011(11)
 C64 0.078(12) 0.058(10) 0.104(14) 0.002(9) 0.025(10) -0.001(8)
 C69 0.093(14) 0.059(10) 0.103(14) 0.018(9) 0.026(11) 0.000(9)
 C68 0.075(12) 0.077(12) 0.108(15) -0.002(10) 0.038(11) -0.002(9)
 C70 0.22(2) 0.065(12) 0.124(11) 0.008(10) 0.081(13) -0.006(15)
 C76 0.166(12) 0.054(8) 0.116(11) 0.028(7) 0.069(9) 0.021(7)
 C71 0.165(12) 0.058(8) 0.124(11) 0.012(8) 0.084(9) 0.018(7)
 C72 0.175(13) 0.072(12) 0.175(18) 0.001(11) 0.101(13) 0.007(10)
 C73 0.173(16) 0.089(14) 0.192(19) -0.013(13) 0.120(15) -0.001(11)
 C74 0.189(18) 0.080(13) 0.173(18) -0.001(12) 0.109(13) -0.002(10)
 C75 0.171(16) 0.073(10) 0.127(13) 0.013(8) 0.080(11) 0.003(10)
 C77 0.114(17) 0.073(12) 0.098(15) 0.022(10) 0.033(12) 0.000(11)
 C1S 0.042(7) 0.065(8) 0.026(5) -0.002(5) -0.005(5) 0.009(6)
 O3W 0.20(2) 0.18(2) 0.119(15) 0.046(14) 0.050(14) 0.025(16)
 C6S 0.036(12) 0.058(11) 0.072(17) -0.013(11) -0.008(12) -0.005(9)
 N3S 0.09(2) 0.079(12) 0.20(3) 0.045(16) 0.07(2) 0.018(11)
 O1A 0.10(2) 0.20(3) 0.12(2) 0.04(2) -0.050(16) -0.06(2)
 N4S 0.040(13) 0.083(18) 0.13(2) -0.017(15) 0.035(12) 0.005(11)
 C7S 0.075(16) 0.072(19) 0.14(2) -0.014(17) 0.009(16) 0.006(13)
 C8S 0.078(18) 0.08(2) 0.14(3) -0.01(2) 0.005(17) 0.006(14)
 C11S 0.07(2) 0.14(4) 0.18(4) -0.04(3) 0.00(3) -0.01(2)
 O5W 0.20(6) 0.28(8) 0.21(6) -0.01(6) -0.03(6) 0.03(5)
 C2A 0.19(3) 0.21(3) 0.24(3) -0.02(3) -0.15(2) 0.00(2)
 C6A 0.18(2) 0.24(2) 0.25(3) 0.01(2) -0.120(18) 0.022(19)
 O2A 0.19(2) 0.24(2) 0.25(3) 0.01(2) -0.124(17) 0.021(19)
 C3A 0.19(2) 0.24(2) 0.24(3) 0.01(2) -0.123(17) 0.020(19)
 C4A 0.18(2) 0.24(2) 0.24(3) 0.01(2) -0.118(18) 0.020(19)
 C5A 0.18(2) 0.24(2) 0.25(3) 0.01(2) -0.118(18) 0.021(19)
 N7S 0.14(3) 0.18(5) 0.17(5) 0.05(4) 0.05(3) 0.04(3)
 O4W 0.10(3) 0.38(7) 0.27(5) -0.16(5) -0.01(3) -0.01(4)
 O9W 0.16(3) 0.18(3) 0.13(3) -0.01(3) 0.09(3) 0.00(3)
 C5S 0.026(12) 0.077(12) 0.16(2) 0.033(14) 0.033(15) 0.006(10)
 O10W 0.15(3) 0.19(3) 0.12(2) -0.01(2) 0.09(2) 0.00(2)
 O6W 0.37(10) 0.11(3) 0.34(10) -0.01(5) 0.13(9) 0.07(5)
 C1A 0.26(6) 0.21(3) 0.29(6) -0.05(4) -0.16(5) -0.01(3)
 O8W 0.16(3) 0.18(3) 0.13(2) -0.01(2) 0.08(2) 0.01(2)
 C14S 0.14(3) 0.10(4) 0.32(10) 0.06(5) 0.10(4) 0.01(3)
 O7W 0.31(11) 0.09(5) 0.34(12) -0.01(6) -0.15(10) 0.11(6)
 O11W 0.16(2) 0.17(2) 0.12(2) -0.008(17) 0.065(17) 0.002(18)
 O2W 0.23(8) 0.16(6) 0.22(8) -0.08(5) 0.05(6) 0.02(5)
 C9S 0.07(3) 0.13(4) 0.11(4) -0.01(2) -0.04(2) 0.02(2)
 N5S 0.08(3) 0.13(4) 0.11(4) -0.01(2) -0.04(2) 0.02(2)
 C10S 0.06(3) 0.13(4) 0.11(4) 0.00(3) -0.04(3) 0.02(3)
 C13S 0.14(3) 0.10(4) 0.31(9) 0.08(5) 0.11(4) 0.02(3)
 C12S 0.06(2) 0.14(4) 0.18(4) -0.04(3) 0.01(3) 0.00(3)
 N6S 0.08(2) 0.14(4) 0.18(4) -0.04(3) 0.00(3) -0.02(3)
 O1W 0.14(3) 0.11(3) 0.19(4) -0.07(3) 0.14(3) -0.06(3)
 C4S 0.14(4) 0.13(4) 0.10(3) -0.01(3) -0.07(3) 0.01(3)
 N2S 0.11(3) 0.10(3) 0.06(2) 0.00(2) -0.04(2) 0.00(2)
 C3S 0.14(3) 0.11(3) 0.08(2) -0.01(2) -0.06(2) 0.00(3)

_geom_special_details
;
 All esds (except the esd in the dihedral angle between two l.s. planes)
 are estimated using the full covariance matrix.  The cell esds are taken
 into account individually in the estimation of esds in distances, angles
 and torsion angles; correlations between esds in cell parameters are only
 used when they are defined by crystal symmetry.  An approximate (isotropic)
 treatment of cell esds is used for estimating esds involving l.s. planes.
;
loop_
  _geom_bond_atom_site_label_1
  _geom_bond_atom_site_label_2
  _geom_bond_distance
  _geom_bond_site_symmetry_2
  _geom_bond_publ_flag
 Pd1 Cl1 2.305(2) . ?
 Pd1 Cl2 2.319(3) . ?
 Pd1 N1 2.057(11) . ?
 Pd1 N2 2.034(8) . ?
 Pd2 Cl3 2.283(3) . ?
 Pd2 Cl4 2.294(4) . ?
 Pd2 N3 2.032(11) . ?
 Pd2 N4 2.022(10) . ?
 Pd3 Cl5 2.310(3) . ?
 Pd3 Cl6 2.295(3) . ?
 Pd3 N5 2.061(10) . ?
 Pd3 N6 2.045(10) . ?
 Pd4 Cl7 2.299(3) . ?
 Pd4 Cl8 2.296(3) . ?
 Pd4 N7 2.066(10) . ?
 Pd4 N8 2.065(10) . ?
 Pd5 Cl9 2.294(5) . ?
 Pd5 Cl10 2.294(4) . ?
 Pd5 N9 2.034(12) . ?
 Pd5 N10 2.031(15) . ?
 Pd6 Cl11 2.296(6) . ?
 Pd6 Cl12 2.323(10) . ?
 Pd6 N11 1.92(3) . ?
 Pd6 N12 2.043(17) . ?
 N1 H1 1.0000 . ?
 N1 C42 1.470(13) . ?
 N1 C1 1.470(10) . ?
 N2 H2 1.0000 . ?
 N2 C6 1.448(11) . ?
 N2 C7 1.528(12) . ?
 N3 H3 1.0000 . ?
 N3 C14 1.497(13) . ?
 N3 C15 1.456(12) . ?
 N4 H4 1.0000 . ?
 N4 C20 1.483(12) . ?
 N4 C21 1.514(12) . ?
 N5 H5 1.0000 . ?
 N5 C28 1.482(15) . ?
 N5 C29 1.461(12) . ?
 N6 H6 1.0000 . ?
 N6 C34 1.447(12) . ?
 N6 C35 1.507(15) . ?
 N7 H7 1.0000 . ?
 N7 C84 1.512(17) . ?
 N7 C43 1.454(11) . ?
 N8 H8 1.0000 . ?
 N8 C48 1.460(11) . ?
 N8 C49 1.503(16) . ?
 N9 H9A 1.0000 . ?
 N9 C56 1.501(15) . ?
 N9 C57 1.401(14) . ?
 N10 H10A 1.0000 . ?
 N10 C62 1.413(14) . ?
 N10 C63 1.49(2) . ?
 N11 H11 1.0000 . ?
 N11 C70 1.52(4) . ?
 N11 C71 1.500(18) . ?
 N12 H12A 1.0000 . ?
 N12 C76 1.45(2) . ?
 N12 C77 1.56(2) . ?
 N1S C1S 1.144(17) . ?
 C2S H2SA 0.9800 . ?
 C2S H2SB 0.9800 . ?
 C2S H2SC 0.9800 . ?
 C2S C1S 1.450(18) . ?
 C42 H42A 0.9900 . ?
 C42 H42B 0.9900 . ?
 C42 C39 1.522(12) . ?
 C1 C2 1.3900 . ?
 C1 C6 1.3900 . ?
 C2 H2A 0.9500 . ?
 C2 C3 1.3900 . ?
 C3 H3A 0.9500 . ?
 C3 C4 1.3900 . ?
 C4 H4A 0.9500 . ?
 C4 C5 1.3900 . ?
 C5 H5A 0.9500 . ?
 C5 C6 1.3900 . ?
 C7 H7A 0.9900 . ?
 C7 H7B 0.9900 . ?
 C7 C8 1.506(10) . ?
 C8 C13 1.3900 . ?
 C8 C9 1.3900 . ?
 C13 H13 0.9500 . ?
 C13 C12 1.3900 . ?
 C12 H12 0.9500 . ?
 C12 C11 1.3900 . ?
 C11 C10 1.3900 . ?
 C11 C14 1.529(12) . ?
 C10 H10 0.9500 . ?
 C10 C9 1.3900 . ?
 C9 H9 0.9500 . ?
 C14 H14A 0.9900 . ?
 C14 H14B 0.9900 . ?
 C15 C16 1.3900 . ?
 C15 C20 1.3900 . ?
 C16 H16 0.9500 . ?
 C16 C17 1.3900 . ?
 C17 H17 0.9500 . ?
 C17 C18 1.3900 . ?
 C18 H18 0.9500 . ?
 C18 C19 1.3900 . ?
 C19 H19 0.9500 . ?
 C19 C20 1.3900 . ?
 C21 H21A 0.9900 . ?
 C21 H21B 0.9900 . ?
 C21 C22 1.512(12) . ?
 C22 C27 1.3900 . ?
 C22 C23 1.3900 . ?
 C27 H27 0.9500 . ?
 C27 C26 1.3900 . ?
 C26 H26 0.9500 . ?
 C26 C25 1.3900 . ?
 C25 C24 1.3900 . ?
 C25 C28 1.522(13) . ?
 C24 H24 0.9500 . ?
 C24 C23 1.3900 . ?
 C23 H23 0.9500 . ?
 C28 H28A 0.9900 . ?
 C28 H28B 0.9900 . ?
 C29 C34 1.3900 . ?
 C29 C30 1.3900 . ?
 C34 C33 1.3900 . ?
 C33 H33 0.9500 . ?
 C33 C32 1.3900 . ?
 C32 H32 0.9500 . ?
 C32 C31 1.3900 . ?
 C31 H31 0.9500 . ?
 C31 C30 1.3900 . ?
 C30 H30 0.9500 . ?
 C35 H35A 0.9900 . ?
 C35 H35B 0.9900 . ?
 C35 C36 1.519(12) . ?
 C36 C41 1.3900 . ?
 C36 C37 1.3900 . ?
 C41 H41 0.9500 . ?
 C41 C40 1.3900 . ?
 C40 H40 0.9500 . ?
 C40 C39 1.3900 . ?
 C39 C38 1.3900 . ?
 C38 H38 0.9500 . ?
 C38 C37 1.3900 . ?
 C37 H37 0.9500 . ?
 C81 C82 1.3900 . ?
 C81 C80 1.3900 . ?
 C81 C84 1.485(18) . ?
 C82 H82 0.9500 . ?
 C82 C83 1.3900 . ?
 C83 H83 0.9500 . ?
 C83 C78 1.3900 . ?
 C78 C79 1.3900 . ?
 C78 C77 1.53(2) . ?
 C79 H79 0.9500 . ?
 C79 C80 1.3900 . ?
 C80 H80 0.9500 . ?
 C84 H84A 0.9900 . ?
 C84 H84B 0.9900 . ?
 C48 C47 1.3900 . ?
 C48 C43 1.3900 . ?
 C47 H47 0.9500 . ?
 C47 C46 1.3900 . ?
 C46 H46 0.9500 . ?
 C46 C45 1.3900 . ?
 C45 H45 0.9500 . ?
 C45 C44 1.3900 . ?
 C44 H44 0.9500 . ?
 C44 C43 1.3900 . ?
 C49 H49A 0.9900 . ?
 C49 H49B 0.9900 . ?
 C49 C50 1.511(13) . ?
 C53 C54 1.3900 . ?
 C53 C52 1.3900 . ?
 C53 C56 1.517(14) . ?
 C54 H54 0.9500 . ?
 C54 C55 1.3900 . ?
 C55 H55 0.9500 . ?
 C55 C50 1.3900 . ?
 C50 C51 1.3900 . ?
 C51 H51 0.9500 . ?
 C51 C52 1.3900 . ?
 C52 H52 0.9500 . ?
 C56 H56A 0.9900 . ?
 C56 H56B 0.9900 . ?
 C62 C61 1.3900 . ?
 C62 C57 1.3900 . ?
 C61 H61 0.9500 . ?
 C61 C60 1.3900 . ?
 C60 H60 0.9500 . ?
 C60 C59 1.3900 . ?
 C59 H59 0.9500 . ?
 C59 C58 1.3900 . ?
 C58 H58 0.9500 . ?
 C58 C57 1.3900 . ?
 C63 H63A 0.9900 . ?
 C63 H63B 0.9900 . ?
 C63 C64 1.523(18) . ?
 C67 C66 1.3900 . ?
 C67 C68 1.3900 . ?
 C67 C70 1.58(2) . ?
 C66 H66 0.9500 . ?
 C66 C65 1.3900 . ?
 C65 H65 0.9500 . ?
 C65 C64 1.3900 . ?
 C64 C69 1.3900 . ?
 C69 H69 0.9500 . ?
 C69 C68 1.3900 . ?
 C68 H68 0.9500 . ?
 C70 H70A 0.9900 . ?
 C70 H70B 0.9900 . ?
 C76 C71 1.3900 . ?
 C76 C75 1.3900 . ?
 C71 C72 1.3900 . ?
 C72 H72 0.9500 . ?
 C72 C73 1.3900 . ?
 C73 H73 0.9500 . ?
 C73 C74 1.3900 . ?
 C74 H74 0.9500 . ?
 C74 C75 1.3900 . ?
 C75 H75 0.9500 . ?
 C77 H77A 0.9900 . ?
 C77 H77B 0.9900 . ?
 C6S H6SA 0.9800 . ?
 C6S H6SB 0.9800 . ?
 C6S H6SC 0.9800 . ?
 C6S C5S 1.47(4) . ?
 N3S C5S 1.14(5) . ?
 O1A C2A 1.224(19) . ?
 N4S C7S 1.166(17) . ?
 C7S C8S 1.546(17) . ?
 C8S H8SA 0.9800 . ?
 C8S H8SB 0.9800 . ?
 C8S H8SC 0.9800 . ?
 C11S C12S 1.50(2) . ?
 C11S N6S 1.14(2) . ?
 C2A C3A 1.53(6) . ?
 C2A C1A 1.51(2) . ?
 C6A H6A 0.9500 . ?
 C6A O2A 1.4200 . ?
 C6A C5A 1.4200 . ?
 O2A C3A 1.4200 . ?
 C3A C4A 1.4200 . ?
 C4A H4AA 0.9500 . ?
 C4A C5A 1.4200 . ?
 C5A H5AA 0.9500 . ?
 N7S C13S 1.25(7) . ?
 C1A H1AA 0.9800 . ?
 C1A H1AB 0.9800 . ?
 C1A H1AC 0.9800 . ?
 C14S H14C 0.9800 . ?
 C14S H14D 0.9800 . ?
 C14S H14E 0.9800 . ?
 C14S C13S 1.33(7) . ?
 C9S N5S 1.154(17) . ?
 C9S C10S 1.494(17) . ?
 C10S H10B 0.9800 . ?
 C10S H10C 0.9800 . ?
 C10S H10D 0.9800 . ?
 C12S H12B 0.9800 . ?
 C12S H12C 0.9800 . ?
 C12S H12D 0.9800 . ?
 C4S H4SA 0.9800 . ?
 C4S H4SB 0.9800 . ?
 C4S H4SC 0.9800 . ?
 C4S C3S 1.54(2) . ?
 N2S C3S 1.145(19) . ?

loop_
  _geom_angle_atom_site_label_1
  _geom_angle_atom_site_label_2
  _geom_angle_atom_site_label_3
  _geom_angle
  _geom_angle_site_symmetry_1
  _geom_angle_site_symmetry_3
  _geom_angle_publ_flag
 Cl1 Pd1 Cl2 93.94(10) . . ?
 N1 Pd1 Cl1 90.5(2) . . ?
 N1 Pd1 Cl2 174.6(2) . . ?
 N2 Pd1 Cl1 171.3(3) . . ?
 N2 Pd1 Cl2 90.8(3) . . ?
 N2 Pd1 N1 85.3(4) . . ?
 Cl3 Pd2 Cl4 92.66(13) . . ?
 N3 Pd2 Cl3 92.2(3) . . ?
 N3 Pd2 Cl4 173.8(3) . . ?
 N4 Pd2 Cl3 175.4(3) . . ?
 N4 Pd2 Cl4 91.4(3) . . ?
 N4 Pd2 N3 83.9(4) . . ?
 Cl6 Pd3 Cl5 92.50(11) . . ?
 N5 Pd3 Cl5 92.0(3) . . ?
 N5 Pd3 Cl6 175.5(3) . . ?
 N6 Pd3 Cl5 176.4(3) . . ?
 N6 Pd3 Cl6 90.8(3) . . ?
 N6 Pd3 N5 84.7(4) . . ?
 Cl8 Pd4 Cl7 93.41(11) . . ?
 N7 Pd4 Cl7 91.9(3) . . ?
 N7 Pd4 Cl8 174.5(3) . . ?
 N8 Pd4 Cl7 176.2(3) . . ?
 N8 Pd4 Cl8 90.2(3) . . ?
 N8 Pd4 N7 84.6(4) . . ?
 Cl9 Pd5 Cl10 91.54(18) . . ?
 N9 Pd5 Cl9 91.0(4) . . ?
 N9 Pd5 Cl10 172.5(3) . . ?
 N10 Pd5 Cl9 174.3(4) . . ?
 N10 Pd5 Cl10 94.1(4) . . ?
 N10 Pd5 N9 83.4(5) . . ?
 Cl11 Pd6 Cl12 94.2(3) . . ?
 N11 Pd6 Cl11 91.9(6) . . ?
 N11 Pd6 Cl12 173.8(6) . . ?
 N11 Pd6 N12 84.9(8) . . ?
 N12 Pd6 Cl11 175.8(5) . . ?
 N12 Pd6 Cl12 89.0(7) . . ?
 Pd1 N1 H1 105.8 . . ?
 C42 N1 Pd1 117.5(8) . . ?
 C42 N1 H1 105.8 . . ?
 C42 N1 C1 114.2(8) . . ?
 C1 N1 Pd1 106.8(6) . . ?
 C1 N1 H1 105.8 . . ?
 Pd1 N2 H2 107.7 . . ?
 C6 N2 Pd1 106.9(5) . . ?
 C6 N2 H2 107.7 . . ?
 C6 N2 C7 115.5(8) . . ?
 C7 N2 Pd1 111.1(6) . . ?
 C7 N2 H2 107.7 . . ?
 Pd2 N3 H3 105.2 . . ?
 C14 N3 Pd2 117.4(8) . . ?
 C14 N3 H3 105.2 . . ?
 C15 N3 Pd2 110.7(6) . . ?
 C15 N3 H3 105.2 . . ?
 C15 N3 C14 112.2(10) . . ?
 Pd2 N4 H4 108.1 . . ?
 C20 N4 Pd2 109.4(6) . . ?
 C20 N4 H4 108.1 . . ?
 C20 N4 C21 114.1(9) . . ?
 C21 N4 Pd2 109.0(7) . . ?
 C21 N4 H4 108.1 . . ?
 Pd3 N5 H5 105.6 . . ?
 C28 N5 Pd3 116.9(8) . . ?
 C28 N5 H5 105.6 . . ?
 C29 N5 Pd3 108.2(6) . . ?
 C29 N5 H5 105.6 . . ?
 C29 N5 C28 113.9(9) . . ?
 Pd3 N6 H6 107.9 . . ?
 C34 N6 Pd3 107.4(6) . . ?
 C34 N6 H6 107.9 . . ?
 C34 N6 C35 115.5(9) . . ?
 C35 N6 Pd3 109.9(7) . . ?
 C35 N6 H6 107.9 . . ?
 Pd4 N7 H7 107.1 . . ?
 C84 N7 Pd4 114.5(8) . . ?
 C84 N7 H7 107.1 . . ?
 C43 N7 Pd4 107.7(5) . . ?
 C43 N7 H7 107.1 . . ?
 C43 N7 C84 112.9(9) . . ?
 Pd4 N8 H8 108.1 . . ?
 C48 N8 Pd4 107.5(6) . . ?
 C48 N8 H8 108.1 . . ?
 C48 N8 C49 114.5(9) . . ?
 C49 N8 Pd4 110.4(7) . . ?
 C49 N8 H8 108.1 . . ?
 Pd5 N9 H9A 105.4 . . ?
 C56 N9 Pd5 117.8(9) . . ?
 C56 N9 H9A 105.4 . . ?
 C57 N9 Pd5 108.3(8) . . ?
 C57 N9 H9A 105.4 . . ?
 C57 N9 C56 113.4(10) . . ?
 Pd5 N10 H10A 106.9 . . ?
 C62 N10 Pd5 107.3(9) . . ?
 C62 N10 H10A 106.9 . . ?
 C62 N10 C63 112.1(12) . . ?
 C63 N10 Pd5 116.3(10) . . ?
 C63 N10 H10A 106.9 . . ?
 Pd6 N11 H11 104.0 . . ?
 C70 N11 Pd6 120.9(14) . . ?
 C70 N11 H11 104.0 . . ?
 C71 N11 Pd6 112.4(17) . . ?
 C71 N11 H11 104.0 . . ?
 C71 N11 C70 109.7(18) . . ?
 Pd6 N12 H12A 109.9 . . ?
 C76 N12 Pd6 106.5(12) . . ?
 C76 N12 H12A 109.9 . . ?
 C76 N12 C77 113.8(16) . . ?
 C77 N12 Pd6 106.7(12) . . ?
 C77 N12 H12A 109.9 . . ?
 H2SA C2S H2SB 109.5 . . ?
 H2SA C2S H2SC 109.5 . . ?
 H2SB C2S H2SC 109.5 . . ?
 C1S C2S H2SA 109.5 . . ?
 C1S C2S H2SB 109.5 . . ?
 C1S C2S H2SC 109.5 . . ?
 N1 C42 H42A 109.2 . . ?
 N1 C42 H42B 109.2 . . ?
 N1 C42 C39 112.0(8) . . ?
 H42A C42 H42B 107.9 . . ?
 C39 C42 H42A 109.2 . . ?
 C39 C42 H42B 109.2 . . ?
 C2 C1 N1 121.6(6) . . ?
 C2 C1 C6 120.0 . . ?
 C6 C1 N1 117.9(6) . . ?
 C1 C2 H2A 120.0 . . ?
 C1 C2 C3 120.0 . . ?
 C3 C2 H2A 120.0 . . ?
 C2 C3 H3A 120.0 . . ?
 C4 C3 C2 120.0 . . ?
 C4 C3 H3A 120.0 . . ?
 C3 C4 H4A 120.0 . . ?
 C5 C4 C3 120.0 . . ?
 C5 C4 H4A 120.0 . . ?
 C4 C5 H5A 120.0 . . ?
 C4 C5 C6 120.0 . . ?
 C6 C5 H5A 120.0 . . ?
 C1 C6 N2 117.9(5) . . ?
 C5 C6 N2 121.9(5) . . ?
 C5 C6 C1 120.0 . . ?
 N2 C7 H7A 109.3 . . ?
 N2 C7 H7B 109.3 . . ?
 H7A C7 H7B 107.9 . . ?
 C8 C7 N2 111.7(7) . . ?
 C8 C7 H7A 109.3 . . ?
 C8 C7 H7B 109.3 . . ?
 C13 C8 C7 121.5(6) . . ?
 C13 C8 C9 120.0 . . ?
 C9 C8 C7 118.4(6) . . ?
 C8 C13 H13 120.0 . . ?
 C12 C13 C8 120.0 . . ?
 C12 C13 H13 120.0 . . ?
 C13 C12 H12 120.0 . . ?
 C13 C12 C11 120.0 . . ?
 C11 C12 H12 120.0 . . ?
 C12 C11 C14 121.6(7) . . ?
 C10 C11 C12 120.0 . . ?
 C10 C11 C14 118.4(7) . . ?
 C11 C10 H10 120.0 . . ?
 C9 C10 C11 120.0 . . ?
 C9 C10 H10 120.0 . . ?
 C8 C9 H9 120.0 . . ?
 C10 C9 C8 120.0 . . ?
 C10 C9 H9 120.0 . . ?
 N3 C14 C11 110.8(8) . . ?
 N3 C14 H14A 109.5 . . ?
 N3 C14 H14B 109.5 . . ?
 C11 C14 H14A 109.5 . . ?
 C11 C14 H14B 109.5 . . ?
 H14A C14 H14B 108.1 . . ?
 C16 C15 N3 123.2(6) . . ?
 C16 C15 C20 120.0 . . ?
 C20 C15 N3 116.7(6) . . ?
 C15 C16 H16 120.0 . . ?
 C17 C16 C15 120.0 . . ?
 C17 C16 H16 120.0 . . ?
 C16 C17 H17 120.0 . . ?
 C16 C17 C18 120.0 . . ?
 C18 C17 H17 120.0 . . ?
 C17 C18 H18 120.0 . . ?
 C17 C18 C19 120.0 . . ?
 C19 C18 H18 120.0 . . ?
 C18 C19 H19 120.0 . . ?
 C20 C19 C18 120.0 . . ?
 C20 C19 H19 120.0 . . ?
 C15 C20 N4 116.6(6) . . ?
 C19 C20 N4 123.4(6) . . ?
 C19 C20 C15 120.0 . . ?
 N4 C21 H21A 108.5 . . ?
 N4 C21 H21B 108.5 . . ?
 H21A C21 H21B 107.5 . . ?
 C22 C21 N4 115.1(7) . . ?
 C22 C21 H21A 108.5 . . ?
 C22 C21 H21B 108.5 . . ?
 C27 C22 C21 121.8(8) . . ?
 C27 C22 C23 120.0 . . ?
 C23 C22 C21 118.2(8) . . ?
 C22 C27 H27 120.0 . . ?
 C22 C27 C26 120.0 . . ?
 C26 C27 H27 120.0 . . ?
 C27 C26 H26 120.0 . . ?
 C27 C26 C25 120.0 . . ?
 C25 C26 H26 120.0 . . ?
 C26 C25 C28 121.5(8) . . ?
 C24 C25 C26 120.0 . . ?
 C24 C25 C28 118.5(8) . . ?
 C25 C24 H24 120.0 . . ?
 C25 C24 C23 120.0 . . ?
 C23 C24 H24 120.0 . . ?
 C22 C23 H23 120.0 . . ?
 C24 C23 C22 120.0 . . ?
 C24 C23 H23 120.0 . . ?
 N5 C28 C25 110.5(9) . . ?
 N5 C28 H28A 109.5 . . ?
 N5 C28 H28B 109.5 . . ?
 C25 C28 H28A 109.5 . . ?
 C25 C28 H28B 109.5 . . ?
 H28A C28 H28B 108.1 . . ?
 C34 C29 N5 117.2(7) . . ?
 C34 C29 C30 120.0 . . ?
 C30 C29 N5 122.6(7) . . ?
 C29 C34 N6 118.8(7) . . ?
 C33 C34 N6 120.9(7) . . ?
 C33 C34 C29 120.0 . . ?
 C34 C33 H33 120.0 . . ?
 C34 C33 C32 120.0 . . ?
 C32 C33 H33 120.0 . . ?
 C33 C32 H32 120.0 . . ?
 C33 C32 C31 120.0 . . ?
 C31 C32 H32 120.0 . . ?
 C32 C31 H31 120.0 . . ?
 C30 C31 C32 120.0 . . ?
 C30 C31 H31 120.0 . . ?
 C29 C30 H30 120.0 . . ?
 C31 C30 C29 120.0 . . ?
 C31 C30 H30 120.0 . . ?
 N6 C35 H35A 109.0 . . ?
 N6 C35 H35B 109.0 . . ?
 N6 C35 C36 112.9(9) . . ?
 H35A C35 H35B 107.8 . . ?
 C36 C35 H35A 109.0 . . ?
 C36 C35 H35B 109.0 . . ?
 C41 C36 C35 120.3(7) . . ?
 C41 C36 C37 120.0 . . ?
 C37 C36 C35 119.7(7) . . ?
 C36 C41 H41 120.0 . . ?
 C36 C41 C40 120.0 . . ?
 C40 C41 H41 120.0 . . ?
 C41 C40 H40 120.0 . . ?
 C41 C40 C39 120.0 . . ?
 C39 C40 H40 120.0 . . ?
 C40 C39 C42 121.3(6) . . ?
 C38 C39 C42 118.7(6) . . ?
 C38 C39 C40 120.0 . . ?
 C39 C38 H38 120.0 . . ?
 C37 C38 C39 120.0 . . ?
 C37 C38 H38 120.0 . . ?
 C36 C37 H37 120.0 . . ?
 C38 C37 C36 120.0 . . ?
 C38 C37 H37 120.0 . . ?
 C82 C81 C80 120.0 . . ?
 C82 C81 C84 121.7(9) . . ?
 C80 C81 C84 118.3(9) . . ?
 C81 C82 H82 120.0 . . ?
 C83 C82 C81 120.0 . . ?
 C83 C82 H82 120.0 . . ?
 C82 C83 H83 120.0 . . ?
 C82 C83 C78 120.0 . . ?
 C78 C83 H83 120.0 . . ?
 C83 C78 C77 120.6(12) . . ?
 C79 C78 C83 120.0 . . ?
 C79 C78 C77 119.4(12) . . ?
 C78 C79 H79 120.0 . . ?
 C80 C79 C78 120.0 . . ?
 C80 C79 H79 120.0 . . ?
 C81 C80 H80 120.0 . . ?
 C79 C80 C81 120.0 . . ?
 C79 C80 H80 120.0 . . ?
 N7 C84 H84A 109.2 . . ?
 N7 C84 H84B 109.2 . . ?
 C81 C84 N7 112.1(9) . . ?
 C81 C84 H84A 109.2 . . ?
 C81 C84 H84B 109.2 . . ?
 H84A C84 H84B 107.9 . . ?
 C47 C48 N8 122.2(6) . . ?
 C47 C48 C43 120.0 . . ?
 C43 C48 N8 117.8(6) . . ?
 C48 C47 H47 120.0 . . ?
 C46 C47 C48 120.0 . . ?
 C46 C47 H47 120.0 . . ?
 C47 C46 H46 120.0 . . ?
 C45 C46 C47 120.0 . . ?
 C45 C46 H46 120.0 . . ?
 C46 C45 H45 120.0 . . ?
 C46 C45 C44 120.0 . . ?
 C44 C45 H45 120.0 . . ?
 C45 C44 H44 120.0 . . ?
 C43 C44 C45 120.0 . . ?
 C43 C44 H44 120.0 . . ?
 C48 C43 N7 119.0(6) . . ?
 C44 C43 N7 120.8(6) . . ?
 C44 C43 C48 120.0 . . ?
 N8 C49 H49A 108.7 . . ?
 N8 C49 H49B 108.7 . . ?
 N8 C49 C50 114.0(9) . . ?
 H49A C49 H49B 107.6 . . ?
 C50 C49 H49A 108.7 . . ?
 C50 C49 H49B 108.7 . . ?
 C54 C53 C52 120.0 . . ?
 C54 C53 C56 119.8(8) . . ?
 C52 C53 C56 120.2(8) . . ?
 C53 C54 H54 120.0 . . ?
 C53 C54 C55 120.0 . . ?
 C55 C54 H54 120.0 . . ?
 C54 C55 H55 120.0 . . ?
 C54 C55 C50 120.0 . . ?
 C50 C55 H55 120.0 . . ?
 C55 C50 C49 120.9(6) . . ?
 C55 C50 C51 120.0 . . ?
 C51 C50 C49 119.1(6) . . ?
 C50 C51 H51 120.0 . . ?
 C52 C51 C50 120.0 . . ?
 C52 C51 H51 120.0 . . ?
 C53 C52 H52 120.0 . . ?
 C51 C52 C53 120.0 . . ?
 C51 C52 H52 120.0 . . ?
 N9 C56 C53 112.5(9) . . ?
 N9 C56 H56A 109.1 . . ?
 N9 C56 H56B 109.1 . . ?
 C53 C56 H56A 109.1 . . ?
 C53 C56 H56B 109.1 . . ?
 H56A C56 H56B 107.8 . . ?
 C61 C62 N10 121.4(8) . . ?
 C61 C62 C57 120.0 . . ?
 C57 C62 N10 118.6(9) . . ?
 C62 C61 H61 120.0 . . ?
 C60 C61 C62 120.0 . . ?
 C60 C61 H61 120.0 . . ?
 C61 C60 H60 120.0 . . ?
 C61 C60 C59 120.0 . . ?
 C59 C60 H60 120.0 . . ?
 C60 C59 H59 120.0 . . ?
 C60 C59 C58 120.0 . . ?
 C58 C59 H59 120.0 . . ?
 C59 C58 H58 120.0 . . ?
 C57 C58 C59 120.0 . . ?
 C57 C58 H58 120.0 . . ?
 C62 C57 N9 117.0(8) . . ?
 C58 C57 N9 123.0(8) . . ?
 C58 C57 C62 120.0 . . ?
 N10 C63 H63A 108.1 . . ?
 N10 C63 H63B 108.1 . . ?
 N10 C63 C64 116.6(10) . . ?
 H63A C63 H63B 107.3 . . ?
 C64 C63 H63A 108.1 . . ?
 C64 C63 H63B 108.1 . . ?
 C66 C67 C68 120.0 . . ?
 C66 C67 C70 118.6(12) . . ?
 C68 C67 C70 121.0(12) . . ?
 C67 C66 H66 120.0 . . ?
 C65 C66 C67 120.0 . . ?
 C65 C66 H66 120.0 . . ?
 C66 C65 H65 120.0 . . ?
 C66 C65 C64 120.0 . . ?
 C64 C65 H65 120.0 . . ?
 C65 C64 C63 118.5(9) . . ?
 C69 C64 C63 121.5(9) . . ?
 C69 C64 C65 120.0 . . ?
 C64 C69 H69 120.0 . . ?
 C64 C69 C68 120.0 . . ?
 C68 C69 H69 120.0 . . ?
 C67 C68 H68 120.0 . . ?
 C69 C68 C67 120.0 . . ?
 C69 C68 H68 120.0 . . ?
 N11 C70 C67 112(2) . . ?
 N11 C70 H70A 109.1 . . ?
 N11 C70 H70B 109.1 . . ?
 C67 C70 H70A 109.1 . . ?
 C67 C70 H70B 109.1 . . ?
 H70A C70 H70B 107.8 . . ?
 C71 C76 N12 118.7(13) . . ?
 C71 C76 C75 120.0 . . ?
 C75 C76 N12 121.3(13) . . ?
 C76 C71 N11 112.7(15) . . ?
 C72 C71 N11 126.3(14) . . ?
 C72 C71 C76 120.0 . . ?
 C71 C72 H72 120.0 . . ?
 C73 C72 C71 120.0 . . ?
 C73 C72 H72 120.0 . . ?
 C72 C73 H73 120.0 . . ?
 C72 C73 C74 120.0 . . ?
 C74 C73 H73 120.0 . . ?
 C73 C74 H74 120.0 . . ?
 C75 C74 C73 120.0 . . ?
 C75 C74 H74 120.0 . . ?
 C76 C75 H75 120.0 . . ?
 C74 C75 C76 120.0 . . ?
 C74 C75 H75 120.0 . . ?
 N12 C77 H77A 109.8 . . ?
 N12 C77 H77B 109.8 . . ?
 C78 C77 N12 109.3(15) . . ?
 C78 C77 H77A 109.8 . . ?
 C78 C77 H77B 109.8 . . ?
 H77A C77 H77B 108.3 . . ?
 N1S C1S C2S 179.6(16) . . ?
 H6SA C6S H6SB 109.5 . . ?
 H6SA C6S H6SC 109.5 . . ?
 H6SB C6S H6SC 109.5 . . ?
 C5S C6S H6SA 109.5 . . ?
 C5S C6S H6SB 109.5 . . ?
 C5S C6S H6SC 109.5 . . ?
 N4S C7S C8S 157(4) . . ?
 C7S C8S H8SA 109.5 . . ?
 C7S C8S H8SB 109.5 . . ?
 C7S C8S H8SC 109.5 . . ?
 H8SA C8S H8SB 109.5 . . ?
 H8SA C8S H8SC 109.5 . . ?
 H8SB C8S H8SC 109.5 . . ?
 N6S C11S C12S 148(9) . . ?
 O1A C2A C3A 133(5) . . ?
 O1A C2A C1A 115(5) . . ?
 C1A C2A C3A 112(4) . . ?
 O2A C6A H6A 126.0 . . ?
 C5A C6A H6A 126.0 . . ?
 C5A C6A O2A 108.0 . . ?
 C3A O2A C6A 108.0 . . ?
 O2A C3A C2A 119(3) . . ?
 C4A C3A C2A 133(3) . . ?
 C4A C3A O2A 108.0 . . ?
 C3A C4A H4AA 126.0 . . ?
 C3A C4A C5A 108.0 . . ?
 C5A C4A H4AA 126.0 . . ?
 C6A C5A C4A 108.0 . . ?
 C6A C5A H5AA 126.0 . . ?
 C4A C5A H5AA 126.0 . . ?
 N3S C5S C6S 159(5) . . ?
 C2A C1A H1AA 109.5 . . ?
 C2A C1A H1AB 109.5 . . ?
 C2A C1A H1AC 109.5 . . ?
 H1AA C1A H1AB 109.5 . . ?
 H1AA C1A H1AC 109.5 . . ?
 H1AB C1A H1AC 109.5 . . ?
 H14C C14S H14D 109.5 . . ?
 H14C C14S H14E 109.5 . . ?
 H14D C14S H14E 109.5 . . ?
 C13S C14S H14C 109.5 . . ?
 C13S C14S H14D 109.5 . . ?
 C13S C14S H14E 109.5 . . ?
 N5S C9S C10S 168(6) . . ?
 C9S C10S H10B 109.5 . . ?
 C9S C10S H10C 109.5 . . ?
 C9S C10S H10D 109.5 . . ?
 H10B C10S H10C 109.5 . . ?
 H10B C10S H10D 109.5 . . ?
 H10C C10S H10D 109.5 . . ?
 N7S C13S C14S 173(9) . . ?
 C11S C12S H12B 109.5 . . ?
 C11S C12S H12C 109.5 . . ?
 C11S C12S H12D 109.5 . . ?
 H12B C12S H12C 109.5 . . ?
 H12B C12S H12D 109.5 . . ?
 H12C C12S H12D 109.5 . . ?
 H4SA C4S H4SB 109.5 . . ?
 H4SA C4S H4SC 109.5 . . ?
 H4SB C4S H4SC 109.5 . . ?
 C3S C4S H4SA 109.5 . . ?
 C3S C4S H4SB 109.5 . . ?
 C3S C4S H4SC 109.5 . . ?
 N2S C3S C4S 175(9) . . ?

loop_
  _geom_torsion_atom_site_label_1
  _geom_torsion_atom_site_label_2
  _geom_torsion_atom_site_label_3
  _geom_torsion_atom_site_label_4
  _geom_torsion
  _geom_torsion_site_symmetry_1
  _geom_torsion_site_symmetry_2
  _geom_torsion_site_symmetry_3
  _geom_torsion_site_symmetry_4
  _geom_torsion_publ_flag
 Pd1 N1 C42 C39 52.3(11) . . . . ?
 Pd1 N1 C1 C2 166.5(4) . . . . ?
 Pd1 N1 C1 C6 -5.4(7) . . . . ?
 Pd1 N2 C6 C1 23.3(7) . . . . ?
 Pd1 N2 C6 C5 -161.2(4) . . . . ?
 Pd1 N2 C7 C8 171.0(7) . . . . ?
 Pd2 N3 C14 C11 53.1(13) . . . . ?
 Pd2 N3 C15 C16 169.7(4) . . . . ?
 Pd2 N3 C15 C20 -6.1(7) . . . . ?
 Pd2 N4 C20 C15 16.1(7) . . . . ?
 Pd2 N4 C20 C19 -166.7(4) . . . . ?
 Pd2 N4 C21 C22 159.4(8) . . . . ?
 Pd3 N5 C28 C25 50.7(12) . . . . ?
 Pd3 N5 C29 C34 -4.7(8) . . . . ?
 Pd3 N5 C29 C30 170.9(5) . . . . ?
 Pd3 N6 C34 C29 19.5(8) . . . . ?
 Pd3 N6 C34 C33 -166.5(5) . . . . ?
 Pd3 N6 C35 C36 175.5(8) . . . . ?
 Pd4 N7 C84 C81 -47.1(13) . . . . ?
 Pd4 N7 C43 C48 7.8(9) . . . . ?
 Pd4 N7 C43 C44 -166.1(5) . . . . ?
 Pd4 N8 C48 C47 163.3(5) . . . . ?
 Pd4 N8 C48 C43 -17.3(8) . . . . ?
 Pd4 N8 C49 C50 -175.5(7) . . . . ?
 Pd5 N9 C56 C53 69.1(13) . . . . ?
 Pd5 N9 C57 C62 -16.8(9) . . . . ?
 Pd5 N9 C57 C58 163.5(5) . . . . ?
 Pd5 N10 C62 C61 -163.8(5) . . . . ?
 Pd5 N10 C62 C57 16.2(10) . . . . ?
 Pd5 N10 C63 C64 62.8(15) . . . . ?
 Pd6 N11 C70 C67 -43(2) . . . . ?
 Pd6 N11 C71 C76 7.4(14) . . . . ?
 Pd6 N11 C71 C72 -161.3(9) . . . . ?
 Pd6 N12 C76 C71 -21.4(15) . . . . ?
 Pd6 N12 C76 C75 158.4(9) . . . . ?
 Pd6 N12 C77 C78 179.7(13) . . . . ?
 N1 C42 C39 C40 82.0(11) . . . . ?
 N1 C42 C39 C38 -96.2(9) . . . . ?
 N1 C1 C2 C3 -171.7(7) . . . . ?
 N1 C1 C6 N2 -12.4(8) . . . . ?
 N1 C1 C6 C5 172.0(7) . . . . ?
 N2 C7 C8 C13 90.9(9) . . . . ?
 N2 C7 C8 C9 -85.2(10) . . . . ?
 N3 C15 C16 C17 -175.6(8) . . . . ?
 N3 C15 C20 N4 -6.7(8) . . . . ?
 N3 C15 C20 C19 175.9(7) . . . . ?
 N4 C21 C22 C27 97.5(11) . . . . ?
 N4 C21 C22 C23 -82.5(11) . . . . ?
 N5 C29 C34 N6 -10.3(9) . . . . ?
 N5 C29 C34 C33 175.7(8) . . . . ?
 N5 C29 C30 C31 -175.4(9) . . . . ?
 N6 C34 C33 C32 -173.9(8) . . . . ?
 N6 C35 C36 C41 102.1(10) . . . . ?
 N6 C35 C36 C37 -75.5(12) . . . . ?
 N8 C48 C47 C46 179.4(9) . . . . ?
 N8 C48 C43 N7 6.6(10) . . . . ?
 N8 C48 C43 C44 -179.4(9) . . . . ?
 N8 C49 C50 C55 -103.3(9) . . . . ?
 N8 C49 C50 C51 75.4(10) . . . . ?
 N10 C62 C61 C60 179.9(10) . . . . ?
 N10 C62 C57 N9 0.4(11) . . . . ?
 N10 C62 C57 C58 -179.9(9) . . . . ?
 N10 C63 C64 C65 81.1(14) . . . . ?
 N10 C63 C64 C69 -97.9(14) . . . . ?
 N11 C71 C72 C73 168.0(16) . . . . ?
 N12 C76 C71 N11 10.3(15) . . . . ?
 N12 C76 C71 C72 179.8(14) . . . . ?
 N12 C76 C75 C74 -179.7(15) . . . . ?
 C42 N1 C1 C2 -61.9(10) . . . . ?
 C42 N1 C1 C6 126.2(8) . . . . ?
 C42 C39 C38 C37 178.2(8) . . . . ?
 C1 N1 C42 C39 -73.8(12) . . . . ?
 C1 C2 C3 C4 0.0 . . . . ?
 C2 C1 C6 N2 175.5(7) . . . . ?
 C2 C1 C6 C5 0.0 . . . . ?
 C2 C3 C4 C5 0.0 . . . . ?
 C3 C4 C5 C6 0.0 . . . . ?
 C4 C5 C6 N2 -175.4(7) . . . . ?
 C4 C5 C6 C1 0.0 . . . . ?
 C6 N2 C7 C8 -66.9(11) . . . . ?
 C6 C1 C2 C3 0.0 . . . . ?
 C7 N2 C6 C1 -100.9(7) . . . . ?
 C7 N2 C6 C5 74.5(8) . . . . ?
 C7 C8 C13 C12 -176.1(7) . . . . ?
 C7 C8 C9 C10 176.2(7) . . . . ?
 C8 C13 C12 C11 0.0 . . . . ?
 C13 C8 C9 C10 0.0 . . . . ?
 C13 C12 C11 C10 0.0 . . . . ?
 C13 C12 C11 C14 -177.4(8) . . . . ?
 C12 C11 C10 C9 0.0 . . . . ?
 C12 C11 C14 N3 75.8(12) . . . . ?
 C11 C10 C9 C8 0.0 . . . . ?
 C10 C11 C14 N3 -101.7(10) . . . . ?
 C9 C8 C13 C12 0.0 . . . . ?
 C14 N3 C15 C16 -57.2(9) . . . . ?
 C14 N3 C15 C20 127.1(8) . . . . ?
 C14 C11 C10 C9 177.5(7) . . . . ?
 C15 N3 C14 C11 -76.6(12) . . . . ?
 C15 C16 C17 C18 0.0 . . . . ?
 C16 C15 C20 N4 177.4(7) . . . . ?
 C16 C15 C20 C19 0.0 . . . . ?
 C16 C17 C18 C19 0.0 . . . . ?
 C17 C18 C19 C20 0.0 . . . . ?
 C18 C19 C20 N4 -177.2(7) . . . . ?
 C18 C19 C20 C15 0.0 . . . . ?
 C20 N4 C21 C22 -78.1(12) . . . . ?
 C20 C15 C16 C17 0.0 . . . . ?
 C21 N4 C20 C15 -106.3(8) . . . . ?
 C21 N4 C20 C19 71.0(9) . . . . ?
 C21 C22 C27 C26 -180.0(5) . . . . ?
 C21 C22 C23 C24 180.0(5) . . . . ?
 C22 C27 C26 C25 0.0 . . . . ?
 C27 C22 C23 C24 0.0 . . . . ?
 C27 C26 C25 C24 0.0 . . . . ?
 C27 C26 C25 C28 -177.1(8) . . . . ?
 C26 C25 C24 C23 0.0 . . . . ?
 C26 C25 C28 N5 86.6(11) . . . . ?
 C25 C24 C23 C22 0.0 . . . . ?
 C24 C25 C28 N5 -90.5(11) . . . . ?
 C23 C22 C27 C26 0.0 . . . . ?
 C28 N5 C29 C34 127.1(8) . . . . ?
 C28 N5 C29 C30 -57.4(11) . . . . ?
 C28 C25 C24 C23 177.1(7) . . . . ?
 C29 N5 C28 C25 -76.7(12) . . . . ?
 C29 C34 C33 C32 0.0 . . . . ?
 C34 N6 C35 C36 -62.8(12) . . . . ?
 C34 C29 C30 C31 0.0 . . . . ?
 C34 C33 C32 C31 0.0 . . . . ?
 C33 C32 C31 C30 0.0 . . . . ?
 C32 C31 C30 C29 0.0 . . . . ?
 C30 C29 C34 N6 174.0(8) . . . . ?
 C30 C29 C34 C33 0.0 . . . . ?
 C35 N6 C34 C29 -103.5(9) . . . . ?
 C35 N6 C34 C33 70.5(10) . . . . ?
 C35 C36 C41 C40 -177.6(8) . . . . ?
 C35 C36 C37 C38 177.6(8) . . . . ?
 C36 C41 C40 C39 0.0 . . . . ?
 C41 C36 C37 C38 0.0 . . . . ?
 C41 C40 C39 C42 -178.1(8) . . . . ?
 C41 C40 C39 C38 0.0 . . . . ?
 C40 C39 C38 C37 0.0 . . . . ?
 C39 C38 C37 C36 0.0 . . . . ?
 C37 C36 C41 C40 0.0 . . . . ?
 C81 C82 C83 C78 0.0 . . . . ?
 C82 C81 C80 C79 0.0 . . . . ?
 C82 C81 C84 N7 -92.5(11) . . . . ?
 C82 C83 C78 C79 0.0 . . . . ?
 C82 C83 C78 C77 178.7(11) . . . . ?
 C83 C78 C79 C80 0.0 . . . . ?
 C83 C78 C77 N12 -97.7(17) . . . . ?
 C78 C79 C80 C81 0.0 . . . . ?
 C79 C78 C77 N12 81.0(17) . . . . ?
 C80 C81 C82 C83 0.0 . . . . ?
 C80 C81 C84 N7 86.8(11) . . . . ?
 C84 N7 C43 C48 -119.5(9) . . . . ?
 C84 N7 C43 C44 66.5(11) . . . . ?
 C84 C81 C82 C83 179.2(9) . . . . ?
 C84 C81 C80 C79 -179.3(9) . . . . ?
 C48 N8 C49 C50 63.0(11) . . . . ?
 C48 C47 C46 C45 0.0 . . . . ?
 C47 C48 C43 N7 -174.0(9) . . . . ?
 C47 C48 C43 C44 0.0 . . . . ?
 C47 C46 C45 C44 0.0 . . . . ?
 C46 C45 C44 C43 0.0 . . . . ?
 C45 C44 C43 N7 173.9(9) . . . . ?
 C45 C44 C43 C48 0.0 . . . . ?
 C43 N7 C84 C81 76.6(13) . . . . ?
 C43 C48 C47 C46 0.0 . . . . ?
 C49 N8 C48 C47 -73.6(10) . . . . ?
 C49 N8 C48 C43 105.8(9) . . . . ?
 C49 C50 C51 C52 -178.8(8) . . . . ?
 C53 C54 C55 C50 0.0 . . . . ?
 C54 C53 C52 C51 0.0 . . . . ?
 C54 C53 C56 N9 -94.5(11) . . . . ?
 C54 C55 C50 C49 178.7(8) . . . . ?
 C54 C55 C50 C51 0.0 . . . . ?
 C55 C50 C51 C52 0.0 . . . . ?
 C50 C51 C52 C53 0.0 . . . . ?
 C52 C53 C54 C55 0.0 . . . . ?
 C52 C53 C56 N9 85.4(11) . . . . ?
 C56 N9 C57 C62 116.0(10) . . . . ?
 C56 N9 C57 C58 -63.7(12) . . . . ?
 C56 C53 C54 C55 179.9(5) . . . . ?
 C56 C53 C52 C51 -179.9(5) . . . . ?
 C62 N10 C63 C64 -173.4(11) . . . . ?
 C62 C61 C60 C59 0.0 . . . . ?
 C61 C62 C57 N9 -179.7(9) . . . . ?
 C61 C62 C57 C58 0.0 . . . . ?
 C61 C60 C59 C58 0.0 . . . . ?
 C60 C59 C58 C57 0.0 . . . . ?
 C59 C58 C57 N9 179.7(9) . . . . ?
 C59 C58 C57 C62 0.0 . . . . ?
 C57 N9 C56 C53 -58.9(14) . . . . ?
 C57 C62 C61 C60 0.0 . . . . ?
 C63 N10 C62 C61 67.5(13) . . . . ?
 C63 N10 C62 C57 -112.6(12) . . . . ?
 C63 C64 C69 C68 179.0(6) . . . . ?
 C67 C66 C65 C64 0.0 . . . . ?
 C66 C67 C68 C69 0.0 . . . . ?
 C66 C67 C70 N11 80.9(18) . . . . ?
 C66 C65 C64 C63 -179.0(6) . . . . ?
 C66 C65 C64 C69 0.0 . . . . ?
 C65 C64 C69 C68 0.0 . . . . ?
 C64 C69 C68 C67 0.0 . . . . ?
 C68 C67 C66 C65 0.0 . . . . ?
 C68 C67 C70 N11 -92(2) . . . . ?
 C70 N11 C71 C76 -130.1(16) . . . . ?
 C70 N11 C71 C72 61.2(18) . . . . ?
 C70 C67 C66 C65 -172.8(16) . . . . ?
 C70 C67 C68 C69 172.7(17) . . . . ?
 C76 N12 C77 C78 63(2) . . . . ?
 C76 C71 C72 C73 0.0 . . . . ?
 C71 N11 C70 C67 90(2) . . . . ?
 C71 C76 C75 C74 0.0 . . . . ?
 C71 C72 C73 C74 0.0 . . . . ?
 C72 C73 C74 C75 0.0 . . . . ?
 C73 C74 C75 C76 0.0 . . . . ?
 C75 C76 C71 N11 -169.5(13) . . . . ?
 C75 C76 C71 C72 0.0 . . . . ?
 C77 N12 C76 C71 95.9(17) . . . . ?
 C77 N12 C76 C75 -84(2) . . . . ?
 C77 C78 C79 C80 -178.7(11) . . . . ?
 O1A C2A C3A O2A -176(8) . . . . ?
 O1A C2A C3A C4A 3(14) . . . . ?
 C2A C3A C4A C5A -179(8) . . . . ?
 C6A O2A C3A C2A 179(6) . . . . ?
 C6A O2A C3A C4A 0.0 . . . . ?
 O2A C6A C5A C4A 0.0 . . . . ?
 O2A C3A C4A C5A 0.0 . . . . ?
 C3A C4A C5A C6A 0.0 . . . . ?
 C5A C6A O2A C3A 0.0 . . . . ?
 C1A C2A C3A O2A 3(9) . . . . ?
 C1A C2A C3A C4A -178(6) . . . . ?

_shelx_res_file
;
TITL xcalibur
    shelxl.res
    created by SHELXL-2018/3 at 10:46:15 on 09-Dec-2022
CELL 1.54184 19.5778 52.1918 14.2757 90 90.5101 90
ZERR 4 0.00015 0.0005 0.00008 0 0.0006 0
LATT 1
SYMM -X,0.5+Y,0.5-Z
SFAC C H Cl N O Pd
UNIT 379.44 393.58 48 62.14 22.86 24
DFIX 1.23 O1A C2A
SIMU 0.04 0.08 1.7 C2A O1A C1A C3A
RIGU C1A C2A O1A C3A
DFIX 2.5 H74 H1Aa
DFIX 1.51 C2A C1A
SIMU 0.01 0.02 1.7 C3A C4A O2A C5A C6A
RIGU 0.001 0.001 C4A C3A O2A C5A C6A
RIGU 0.002 0.002 N11 C71 C72 C73 C74 C75 C76 N12 C70
SIMU 0.02 0.04 1.7 O8W O9W O10W O11W
RIGU 0.002 0.002 O8W O9W O10W O11W
RIGU 0.002 0.002 C8S C7S N4S
SIMU 0.02 0.04 1.7 C20 C19 C15 N4
SIMU 0.02 0.04 1.7 N4S C7S C8S
DFIX 2.7 N4S C8S
RIGU 0.002 0.002 C15 C20 C19 N4
ISOR 0.05 0.1 O1W
DFIX 1.53 C7S C8S
ISOR 0.005 0.01 C20
DFIX 1.15 N4S C7S
RIGU 0.001 0.001 N6S C11S C12S
RIGU 0.002 0.002 N3 C15 C16 C17 C18 C19 C20 N4
SIMU 0.01 0.02 1.7 N6S C11S C12S
SIMU 0.02 0.04 1.7 C20 C15 C16 C17 C18 C19 N4 N3
DFIX 1.38 C6A C5A
DFIX 2.23 C4A C6A
DFIX 2.24 C4A O2A
DFIX 2.23 O2A C5A
FLAT C21 C22 C23 C24 C27 C26 C25 C28
FLAT C56 C53 C54 C55 C52 C51 C50 C49
FLAT C63 C64 C69 C68 C65 C66 C67 C70
SIMU 0.04 0.08 1.7 O4W
RIGU O4W
ISOR O7W
ISOR 0.01 0.02 O11W
ISOR N7S
RIGU 0.002 0.002 C6S C5S N3S
SIMU 0.02 0.04 1.7 C6S C5S N3S
DFIX 1.5 C9S C10S
DFIX 2.65 C10S N5S
DFIX 1.15 C9S N5S
RIGU 0.002 0.002 C14S C13S N7S
DFIX 1.5 C11S C12S
DFIX 1.15 N6S C11S
ISOR C12S C11S N6S
ISOR 0.05 0.1 O4W
DFIX 1.15 C3S N2S
DFIX 1.53 C3S C4S
RIGU 0.002 0.002 N2S C3S C4S
SIMU 0.02 0.04 1.7 N2S C3S C4S
RIGU 0.002 0.002 C10S C9S N5S
SIMU 0.02 0.04 1.7 C10S C9S N5S
RIGU 0.002 0.002 C13 C62 N10 N9 C57 C58 C59 C60 C61

L.S. 10
PLAN  122
SIZE 0.109 0.186 0.252
TEMP -180
CONF
WPDB -2
HTAB
BOND $H
LIST 6
MORE -1
fmap 2
acta
SHEL 17.673792 0.830009
OMIT 0 6 0
OMIT -4 8 1
OMIT 2 4 0
OMIT 0 7 2
OMIT 0 11 2
REM <olex2.extras>
REM <HklSrc "%./shelxl.hkl">
REM </olex2.extras>

WGHT    0.120900  302.070404
FVAR       0.23473   0.63156
PD1   6    0.419044    0.511943    0.488453    11.00000    0.02116    0.06351 =
         0.00893    0.00390   -0.00045   -0.00045
PD2   6    0.288282    0.479533    1.097352    11.00000    0.02902    0.07990 =
         0.01603    0.00074    0.00161    0.00030
PD3   6   -0.030442    0.513590    0.673521    11.00000    0.02547    0.06248 =
         0.02364    0.00153    0.00049    0.00494
PD4   6    0.430223    0.423496    0.781289    11.00000    0.03903    0.06736 =
         0.01825    0.00677    0.00203   -0.00337
PD5   6    0.194740    0.337280    0.259874    11.00000    0.06533    0.05097 =
         0.08256   -0.01416    0.01268   -0.00464
PD6   6    0.341124    0.254511    0.722708    11.00000    0.15998    0.07437 =
         0.11911    0.02830    0.06622    0.02914
CL1   3    0.422891    0.508113    0.327722    11.00000    0.03140    0.07604 =
         0.00925    0.00411   -0.00359    0.00259
CL2   3    0.419550    0.468041    0.513668    11.00000    0.02760    0.06277 =
         0.01718    0.00422   -0.00294   -0.00420
CL3   3    0.372148    0.450428    1.130455    11.00000    0.03825    0.08261 =
         0.03868    0.00224   -0.00233    0.00690
CL4   3    0.209900    0.448116    1.063644    11.00000    0.04104    0.08544 =
         0.03545   -0.00546    0.00729   -0.00551
CL5   3   -0.123392    0.496834    0.750989    11.00000    0.02827    0.07371 =
         0.03129    0.00064    0.00415   -0.00086
CL6   3   -0.001874    0.474491    0.611579    11.00000    0.04554    0.06206 =
         0.03137    0.00234    0.00498    0.00905
CL7   3    0.491198    0.424536    0.919652    11.00000    0.05125    0.08904 =
         0.02237    0.00791   -0.00389   -0.00557
CL8   3    0.525186    0.415340    0.692939    11.00000    0.03699    0.07674 =
         0.02631    0.01110    0.00299   -0.00189
CL9   3    0.085127    0.349923    0.225660    11.00000    0.06058    0.07170 =
         0.11985   -0.02291    0.00710   -0.00118
CL10  3    0.158686    0.296891    0.298954    11.00000    0.08010    0.05340 =
         0.15100   -0.01062    0.02689   -0.00792
CL11  3    0.346183    0.215319    0.649989    11.00000    0.23170    0.06396 =
         0.14512    0.02729    0.10904    0.04259
CL12  3    0.458652    0.260558    0.722426    11.00000    0.15209    0.16655 =
         0.17428    0.03108    0.06737    0.04218
N1    4    0.412661    0.551154    0.476828    11.00000    0.02357    0.08051 =
         0.01348    0.00132   -0.00084    0.00014
AFIX  13
H1    2    0.448006    0.556180    0.430144    11.00000   -1.20000
AFIX   0
N2    4    0.428841    0.518489    0.628401    11.00000    0.01970    0.06490 =
         0.01737    0.00491   -0.00704    0.00346
AFIX  13
H2    2    0.466556    0.507306    0.652537    11.00000   -1.20000
AFIX   0
N3    4    0.349318    0.509469    1.133918    11.00000    0.03129    0.08788 =
         0.00825    0.00480   -0.00074    0.00310
AFIX  13
H3    2    0.363362    0.506033    1.200258    11.00000   -1.20000
AFIX   0
N4    4    0.219986    0.507281    1.064859    11.00000    0.03217    0.06889 =
         0.01833   -0.00122    0.00128   -0.00142
AFIX  13
H4    2    0.175171    0.502515    1.093054    11.00000   -1.20000
AFIX   0
N5    4   -0.049031    0.549829    0.724724    11.00000    0.02730    0.06524 =
         0.03241   -0.00675    0.00513    0.01405
AFIX  13
H5    2   -0.097615    0.553693    0.707749    11.00000   -1.20000
AFIX   0
N6    4    0.048960    0.530623    0.605272    11.00000    0.03211    0.06475 =
         0.02992    0.00017   -0.00060   -0.00108
AFIX  13
H6    2    0.047707    0.524751    0.538600    11.00000   -1.20000
AFIX   0

N7    4    0.339222    0.429766    0.849760    11.00000    0.04119    0.07276 =
         0.02072    0.00589    0.00389    0.00108
AFIX  13
H7    2    0.346255    0.444871    0.891849    11.00000   -1.20000
AFIX   0
N8    4    0.370375    0.423909    0.661431    11.00000    0.03863    0.06319 =
         0.02307    0.00547    0.00754   -0.00393
AFIX  13
H8    2    0.393099    0.435171    0.614376    11.00000   -1.20000
AFIX   0
N9    4    0.232210    0.370931    0.210131    11.00000    0.06380    0.05624 =
         0.04571   -0.00801   -0.00012   -0.00742
AFIX  13
H9A   2    0.208990    0.373584    0.148212    11.00000   -1.20000
AFIX   0
N10   4    0.294892    0.329466    0.284944    11.00000    0.08215    0.05118 =
         0.07967   -0.01162    0.02375   -0.00917
AFIX  13
H10A  2    0.303392    0.311690    0.261651    11.00000   -1.20000
AFIX   0
N11   4    0.243131    0.253166    0.728343    11.00000    0.24316    0.05109 =
         0.10382    0.03264    0.08942    0.05540
AFIX  13
H11   2    0.233494    0.235961    0.756069    11.00000   -1.20000
AFIX   0
N12   4    0.331179    0.288316    0.793400    11.00000    0.15644    0.07225 =
         0.09591    0.02420    0.05394    0.01700
AFIX  13
H12A  2    0.367217    0.289616    0.843255    11.00000   -1.20000
AFIX   0

N1S   4    0.167126    0.447338    0.404940    11.00000    0.03864    0.07843 =
         0.04176    0.01247   -0.01355    0.00756
C2S   1    0.276994    0.469150    0.343505    11.00000    0.02825    0.08726 =
         0.03155    0.00139    0.00073   -0.00175
AFIX 137
H2SA  2    0.300170    0.457553    0.300144    11.00000   -1.50000
H2SB  2    0.307468    0.473054    0.396436    11.00000   -1.50000
H2SC  2    0.264939    0.485054    0.310825    11.00000   -1.50000
AFIX   0

C42   1    0.347964    0.561973    0.441949    11.00000    0.02281    0.07228 =
         0.02256    0.01116   -0.00253    0.00949
AFIX  23
H42A  2    0.342033    0.557472    0.375001    11.00000   -1.20000
H42B  2    0.349779    0.580884    0.446770    11.00000   -1.20000
AFIX  66
C1    1    0.435884    0.561852    0.566902    11.00000    0.01126    0.07339 =
         0.01882   -0.00052    0.00215   -0.00019
C2    1    0.451367    0.587706    0.576867    11.00000    0.02605    0.07439 =
         0.03200    0.00748    0.00438    0.01282
AFIX  43
H2A   2    0.441399    0.599318    0.527357    11.00000   -1.20000
AFIX  65
C3    1    0.481436    0.596569    0.659272    11.00000    0.05050    0.06869 =
         0.04453   -0.00833    0.00686   -0.00747
AFIX  43
H3A   2    0.492018    0.614239    0.666082    11.00000   -1.20000
AFIX  65
C4    1    0.496021    0.579579    0.731713    11.00000    0.02414    0.09061 =
         0.02766   -0.01145    0.00463   -0.00262
AFIX  43
H4A   2    0.516571    0.585636    0.788033    11.00000   -1.20000
AFIX  65
C5    1    0.480538    0.553725    0.721750    11.00000    0.02915    0.07647 =
         0.01621   -0.00039   -0.00304    0.00509
AFIX  43
H5A   2    0.490507    0.542113    0.771260    11.00000   -1.20000
AFIX  65
C6    1    0.450470    0.544861    0.639345    11.00000    0.01833    0.06775 =
         0.02526    0.00428    0.00562    0.00266
AFIX   0
C7    1    0.363748    0.511128    0.680128    11.00000    0.01315    0.07045 =
         0.02102    0.00194   -0.00045   -0.00500
AFIX  23
H7A   2    0.326602    0.523071    0.662124    11.00000   -1.20000
H7B   2    0.349724    0.493643    0.661176    11.00000   -1.20000
AFIX  66
C8    1    0.373879    0.511921    0.784758    11.00000    0.01840    0.07462 =
         0.01450    0.00655    0.00064   -0.00970
C13   1    0.360709    0.533988    0.836034    11.00000    0.02206    0.07673 =
         0.01367    0.00694    0.00099    0.00468
AFIX  43
H13   2    0.342241    0.548670    0.805712    11.00000   -1.20000
AFIX  65
C12   1    0.374561    0.534573    0.931676    11.00000    0.04610    0.06849 =
         0.02640    0.00202    0.01383    0.00355
AFIX  43
H12   2    0.365561    0.549655    0.966721    11.00000   -1.20000
AFIX  65
C11   1    0.401583    0.513091    0.976043    11.00000    0.01738    0.09075 =
         0.01264    0.00181    0.00178   -0.01228
C10   1    0.414753    0.491024    0.924767    11.00000    0.03152    0.07300 =
         0.01978    0.00719   -0.00061   -0.00062
AFIX  43
H10   2    0.433221    0.476342    0.955090    11.00000   -1.20000
AFIX  65
C9    1    0.400901    0.490439    0.829125    11.00000    0.03141    0.07319 =
         0.01427    0.00736    0.00076    0.00077
AFIX  43
H9    2    0.409902    0.475357    0.794081    11.00000   -1.20000
AFIX   0
C14   1    0.414755    0.512600    1.081753    11.00000    0.02467    0.10004 =
         0.02418    0.00542    0.00788   -0.00531
AFIX  23
H14A  2    0.445902    0.498251    1.097396    11.00000   -1.20000
H14B  2    0.437220    0.528762    1.101225    11.00000   -1.20000
AFIX  66
C15   1    0.310147    0.533162    1.137285    11.00000    0.02855    0.08216 =
         0.01646   -0.00085   -0.00067   -0.00240
C16   1    0.335897    0.555878    1.174157    11.00000    0.04712    0.08677 =
         0.02262   -0.00421   -0.00581   -0.00744
AFIX  43
H16   2    0.382113    0.556766    1.194751    11.00000   -1.20000
AFIX  65
C17   1    0.294027    0.577295    1.180897    11.00000    0.06892    0.08518 =
         0.03150   -0.00651   -0.00663    0.00145
AFIX  43
H17   2    0.311626    0.592820    1.206097    11.00000   -1.20000
AFIX  65
C18   1    0.226406    0.575996    1.150765    11.00000    0.07001    0.07231 =
         0.05057   -0.00698   -0.01046    0.01227
AFIX  43
H18   2    0.197790    0.590634    1.155372    11.00000   -1.20000
AFIX  65
C19   1    0.200656    0.553281    1.113893    11.00000    0.05212    0.07080 =
         0.04198   -0.00336   -0.00537    0.01571
AFIX  43
H19   2    0.154440    0.552393    1.093300    11.00000   -1.20000
AFIX  65
C20   1    0.242525    0.531863    1.107153    11.00000    0.02748    0.05741 =
         0.01344    0.00611    0.00087    0.00260
AFIX   0
C21   1    0.210715    0.508246    0.959512    11.00000    0.02304    0.09874 =
         0.02382   -0.00155   -0.00460    0.00677
AFIX  23
H21A  2    0.249860    0.517604    0.932479    11.00000   -1.20000
H21B  2    0.212014    0.490513    0.934969    11.00000   -1.20000
AFIX  66
C22   1    0.145390    0.520817    0.925787    11.00000    0.01653    0.10082 =
         0.02205   -0.00067   -0.00513   -0.00654
C27   1    0.143519    0.546286    0.897420    11.00000    0.02751    0.09321 =
         0.02862    0.00424   -0.00876   -0.01670
AFIX  43
H27   2    0.184036    0.556300    0.898857    11.00000   -1.20000
AFIX  65
C26   1    0.082366    0.557104    0.866950    11.00000    0.04021    0.08025 =
         0.03385   -0.00071   -0.00314   -0.00471
AFIX  43
H26   2    0.081088    0.574511    0.847562    11.00000   -1.20000
AFIX  65
C25   1    0.023084    0.542453    0.864847    11.00000    0.01907    0.08360 =
         0.02796   -0.01416   -0.00148   -0.00388
C24   1    0.024954    0.516983    0.893214    11.00000    0.02911    0.09214 =
         0.01985   -0.00055   -0.00315   -0.00720
AFIX  43
H24   2   -0.015564    0.506970    0.891776    11.00000   -1.20000
AFIX  65
C23   1    0.086106    0.506165    0.923684    11.00000    0.05009    0.07546 =
         0.02210    0.00677   -0.00449   -0.00423
AFIX  43
H23   2    0.087384    0.488758    0.943071    11.00000   -1.20000
AFIX   0
C28   1   -0.044061    0.553262    0.827577    11.00000    0.02698    0.08226 =
         0.03769   -0.00817   -0.00112    0.00480
AFIX  23
H28A  2   -0.082699    0.544410    0.857996    11.00000   -1.20000
H28B  2   -0.046991    0.571722    0.842991    11.00000   -1.20000
AFIX  66
C29   1   -0.007954    0.568027    0.671559    11.00000    0.03949    0.05900 =
         0.04682    0.00355   -0.00483   -0.00051
C34   1    0.036875    0.557977    0.606144    11.00000    0.04376    0.05713 =
         0.03182    0.00510   -0.02124   -0.01147
C33   1    0.073993    0.574304    0.548923    11.00000    0.03102    0.08169 =
         0.05485    0.00979   -0.00332    0.00298
AFIX  43
H33   2    0.104632    0.567435    0.504215    11.00000   -1.20000
AFIX  65
C32   1    0.066281    0.600681    0.557116    11.00000    0.05232    0.06881 =
         0.08379    0.01285    0.01319   -0.00613
AFIX  43
H32   2    0.091650    0.611840    0.518007    11.00000   -1.20000
AFIX  65
C31   1    0.021452    0.610732    0.622530    11.00000    0.06334    0.06616 =
         0.08954    0.01187    0.00506    0.00353
AFIX  43
H31   2    0.016181    0.628760    0.628129    11.00000   -1.20000
AFIX  65
C30   1   -0.015666    0.594405    0.679752    11.00000    0.04561    0.06682 =
         0.06386   -0.01007   -0.00215    0.00177
AFIX  43
H30   2   -0.046305    0.601274    0.724459    11.00000   -1.20000
AFIX   0
C35   1    0.115857    0.522085    0.647930    11.00000    0.02382    0.07753 =
         0.03753    0.00495    0.00412    0.00618
AFIX  23
H35A  2    0.117569    0.503128    0.648056    11.00000   -1.20000
H35B  2    0.118197    0.527940    0.713843    11.00000   -1.20000
AFIX  66
C36   1    0.177455    0.532326    0.595946    11.00000    0.02582    0.07305 =
         0.02882    0.00449   -0.00080    0.00797
C41   1    0.214158    0.552989    0.631614    11.00000    0.02719    0.08651 =
         0.02734   -0.01397    0.00420    0.00333
AFIX  43
H41   2    0.201814    0.560348    0.689926    11.00000   -1.20000
AFIX  65
C40   1    0.268920    0.562883    0.581962    11.00000    0.01913    0.07527 =
         0.02820   -0.00020   -0.00171    0.00575
AFIX  43
H40   2    0.294004    0.577005    0.606340    11.00000   -1.20000
AFIX  65
C39   1    0.286981    0.552115    0.496642    11.00000    0.02027    0.07169 =
         0.02330    0.00544    0.00188    0.01050
C38   1    0.250279    0.531452    0.460973    11.00000    0.02907    0.07217 =
         0.02449   -0.00788    0.00590    0.00898
AFIX  43
H38   2    0.262623    0.524092    0.402661    11.00000   -1.20000
AFIX  65
C37   1    0.195516    0.521557    0.510624    11.00000    0.03196    0.06150 =
         0.03927   -0.00089    0.00203    0.00397
AFIX  43
H37   2    0.170432    0.507435    0.486246    11.00000   -1.20000
AFIX  66

C81   1    0.320601    0.382754    0.861275    11.00000    0.06538    0.07421 =
         0.03347    0.02294    0.01166   -0.00493
C82   1    0.265331    0.372660    0.811880    11.00000    0.07784    0.07199 =
         0.05702    0.01770    0.01830   -0.01718
AFIX  43
H82   2    0.223219    0.381693    0.809697    11.00000   -1.20000
AFIX  65
C83   1    0.271676    0.349349    0.765679    11.00000    0.07949    0.06902 =
         0.07067    0.02642    0.00577   -0.01266
AFIX  43
H83   2    0.233901    0.342450    0.731920    11.00000   -1.20000
AFIX  65
C78   1    0.333292    0.336132    0.768873    11.00000    0.07435    0.07557 =
         0.06689    0.01792    0.00205   -0.01349
C79   1    0.388563    0.346227    0.818268    11.00000    0.07967    0.09242 =
         0.05546    0.02812    0.01122    0.00737
AFIX  43
H79   2    0.430675    0.337193    0.820451    11.00000   -1.20000
AFIX  65
C80   1    0.382219    0.369537    0.864469    11.00000    0.06369    0.08671 =
         0.04754    0.01486    0.01280   -0.00683
AFIX  43
H80   2    0.419994    0.376436    0.898228    11.00000   -1.20000
AFIX   0
C84   1    0.316181    0.407746    0.910576    11.00000    0.05202    0.09488 =
         0.02528    0.01411    0.00225   -0.00008
AFIX  23
H84A  2    0.344958    0.407140    0.967908    11.00000   -1.20000
H84B  2    0.268386    0.410714    0.929883    11.00000   -1.20000
AFIX  66
C48   1    0.305048    0.435544    0.685596    11.00000    0.02824    0.06439 =
         0.03174   -0.00355    0.01002    0.00163
C47   1    0.259785    0.444683    0.617879    11.00000    0.04343    0.06399 =
         0.01734    0.00061   -0.00330   -0.00586
AFIX  43
H47   2    0.271154    0.443621    0.553440    11.00000   -1.20000
AFIX  65
C46   1    0.197887    0.455378    0.644445    11.00000    0.04029    0.07369 =
         0.02820    0.00415    0.00094    0.00243
AFIX  43
H46   2    0.166952    0.461624    0.598163    11.00000   -1.20000
AFIX  65
C45   1    0.181251    0.456933    0.738729    11.00000    0.05124    0.07320 =
         0.03624    0.00051    0.00313    0.01199
AFIX  43
H45   2    0.138947    0.464242    0.756885    11.00000   -1.20000
AFIX  65
C44   1    0.226514    0.447793    0.806447    11.00000    0.04717    0.09117 =
         0.02641   -0.00428    0.01441    0.00479
AFIX  43
H44   2    0.215144    0.448856    0.870886    11.00000   -1.20000
AFIX  65
C43   1    0.288412    0.437099    0.779882    11.00000    0.03569    0.07710 =
         0.01723    0.00052    0.00693   -0.00364
AFIX   0
C49   1    0.364965    0.397427    0.620595    11.00000    0.03947    0.05696 =
         0.03883    0.00141    0.00907    0.00457
AFIX  23
H49A  2    0.341802    0.386174    0.666222    11.00000   -1.20000
H49B  2    0.411586    0.390596    0.611267    11.00000   -1.20000
AFIX  66
C53   1    0.256635    0.395378    0.358099    11.00000    0.04966    0.05057 =
         0.02906   -0.00063   -0.00875    0.00563
C54   1    0.224762    0.386856    0.438946    11.00000    0.04347    0.04706 =
         0.04628   -0.00728   -0.00324   -0.00808
AFIX  43
H54   2    0.179103    0.380728    0.435987    11.00000   -1.20000
AFIX  65
C55   1    0.259697    0.387301    0.524124    11.00000    0.03697    0.05398 =
         0.04021    0.00062    0.01318    0.00001
AFIX  43
H55   2    0.237913    0.381477    0.579379    11.00000   -1.20000
AFIX  65
C50   1    0.326504    0.396268    0.528454    11.00000    0.03951    0.05411 =
         0.03171   -0.00036    0.00264    0.00494
C51   1    0.358377    0.404789    0.447607    11.00000    0.03964    0.06656 =
         0.03693   -0.00365    0.01067   -0.00243
AFIX  43
H51   2    0.404037    0.410918    0.450568    11.00000   -1.20000
AFIX  65
C52   1    0.323444    0.404345    0.362429    11.00000    0.06371    0.06172 =
         0.02487   -0.00382    0.00342    0.00107
AFIX  43
H52   2    0.345228    0.410169    0.307174    11.00000   -1.20000
AFIX   0
C56   1    0.218343    0.394834    0.265287    11.00000    0.07773    0.04608 =
         0.04370   -0.00860   -0.01142   -0.00533
AFIX  23
H56A  2    0.168715    0.396081    0.277192    11.00000   -1.20000
H56B  2    0.231762    0.409930    0.227706    11.00000   -1.20000
AFIX  66
C62   1    0.333548    0.346169    0.228390    11.00000    0.07056    0.04497 =
         0.02604   -0.02294    0.00879   -0.00290
C61   1    0.402277    0.341664    0.211178    11.00000    0.06813    0.07261 =
         0.06924   -0.01032    0.01262   -0.00413
AFIX  43
H61   2    0.424228    0.327107    0.237711    11.00000   -1.20000
AFIX  65
C60   1    0.438888    0.358458    0.155145    11.00000    0.07147    0.08873 =
         0.05698   -0.00977    0.01129   -0.01097
AFIX  43
H60   2    0.485861    0.355379    0.143382    11.00000   -1.20000
AFIX  65
C59   1    0.406770    0.379757    0.116324    11.00000    0.07659    0.09872 =
         0.02914   -0.00852    0.00439   -0.01074
AFIX  43
H59   2    0.431792    0.391235    0.078028    11.00000   -1.20000
AFIX  65
C58   1    0.338041    0.384263    0.133535    11.00000    0.07444    0.07949 =
         0.02406   -0.00444   -0.00260   -0.01369
AFIX  43
H58   2    0.316090    0.398820    0.107002    11.00000   -1.20000
AFIX  65
C57   1    0.301429    0.367469    0.189568    11.00000    0.06866    0.05673 =
         0.04522   -0.01113    0.00560   -0.00573
AFIX   0
C63   1    0.317558    0.330133    0.384929    11.00000    0.06838    0.06115 =
         0.08446    0.00984    0.01144    0.00983
AFIX  23
H63A  2    0.308426    0.347494    0.409795    11.00000   -1.20000
H63B  2    0.367632    0.327513    0.386992    11.00000   -1.20000
AFIX  66
C67   1    0.226200    0.274071    0.565813    11.00000    0.12312    0.05623 =
         0.11181    0.01763    0.03677   -0.00540
C66   1    0.280831    0.267506    0.509108    11.00000    0.15925    0.05729 =
         0.11019    0.01396    0.05792    0.01002
AFIX  43
H66   2    0.298124    0.250500    0.509828    11.00000   -1.20000
AFIX  65
C65   1    0.310162    0.285824    0.451349    11.00000    0.12177    0.06417 =
         0.10285    0.01262    0.02502    0.01074
AFIX  43
H65   2    0.347500    0.281338    0.412594    11.00000   -1.20000
AFIX  65
C64   1    0.284860    0.310708    0.450295    11.00000    0.07846    0.05797 =
         0.10430    0.00238    0.02484   -0.00103
C69   1    0.230228    0.317273    0.507000    11.00000    0.09281    0.05896 =
         0.10264    0.01806    0.02597    0.00007
AFIX  43
H69   2    0.212936    0.334280    0.506279    11.00000   -1.20000
AFIX  65
C68   1    0.200898    0.298955    0.564759    11.00000    0.07531    0.07697 =
         0.10846   -0.00182    0.03786   -0.00218
AFIX  43
H68   2    0.163559    0.303442    0.603514    11.00000   -1.20000
AFIX   0
C70   1    0.199767    0.253709    0.639372    11.00000    0.22475    0.06501 =
         0.12392    0.00837    0.08076   -0.00615
AFIX  23
H70A  2    0.151986    0.257812    0.655837    11.00000   -1.20000
H70B  2    0.200136    0.236491    0.610279    11.00000   -1.20000
AFIX  66
C76   1    0.264205    0.287907    0.835627    11.00000    0.16576    0.05447 =
         0.11644    0.02847    0.06913    0.02147
C71   1    0.214717    0.271649    0.798389    11.00000    0.16529    0.05823 =
         0.12386    0.01165    0.08381    0.01767
C72   1    0.150053    0.270773    0.837682    11.00000    0.17485    0.07246 =
         0.17535    0.00062    0.10133    0.00668
AFIX  43
H72   2    0.116230    0.259661    0.812231    11.00000   -1.20000
AFIX  65
C73   1    0.134876    0.286154    0.914211    11.00000    0.17301    0.08917 =
         0.19248   -0.01299    0.12021   -0.00136
AFIX  43
H73   2    0.090681    0.285554    0.941065    11.00000   -1.20000
AFIX  65
C74   1    0.184363    0.302411    0.951449    11.00000    0.18877    0.08046 =
         0.17256   -0.00137    0.10890   -0.00239
AFIX  43
H74   2    0.173990    0.312924    1.003753    11.00000   -1.20000
AFIX  65
C75   1    0.249028    0.303288    0.912158    11.00000    0.17121    0.07250 =
         0.12663    0.01305    0.07958    0.00254
AFIX  43
H75   2    0.282850    0.314400    0.937608    11.00000   -1.20000
AFIX   0
C77   1    0.340649    0.310168    0.720115    11.00000    0.11372    0.07289 =
         0.09773    0.02207    0.03287    0.00050
AFIX  23
H77A  2    0.386375    0.308836    0.691460    11.00000   -1.20000
H77B  2    0.305825    0.308541    0.669758    11.00000   -1.20000
AFIX   0

C1S   1    0.215468    0.457004    0.377690    11.00000    0.04162    0.06482 =
         0.02572   -0.00228   -0.00513    0.00902
O3W   5    0.575479    0.708160    1.049992    11.00000    0.19691    0.18300 =
         0.11912    0.04615    0.04995    0.02481
C6S   1    0.074864    0.408295    0.600354    10.50000    0.03606    0.05771 =
         0.07230   -0.01315   -0.00802   -0.00451
AFIX 137
H6SA  2    0.098738    0.412515    0.542314    10.50000   -1.50000
H6SB  2    0.088118    0.420491    0.649443    10.50000   -1.50000
H6SC  2    0.025427    0.409272    0.589574    10.50000   -1.50000
AFIX   0
N3S   4    0.106911    0.361023    0.624373    10.50000    0.08748    0.07852 =
         0.20203    0.04489    0.06868    0.01764
PART 1
O1A   5    0.155829    0.389154    1.034405    21.00000    0.09925    0.20136 =
         0.11858    0.04471   -0.04960   -0.05604

PART 0
N4S   4    0.263461    0.590921    0.821669    10.50000    0.04025    0.08303 =
         0.12607   -0.01708    0.03485    0.00485
C7S   1    0.299449    0.602081    0.872773    10.50000    0.07506    0.07189 =
         0.14444   -0.01361    0.00877    0.00640
C8S   1    0.367625    0.610315    0.919302    10.50000    0.07839    0.07578 =
         0.13945   -0.01332    0.00523    0.00617
AFIX 137
H8SA  2    0.380089    0.627472    0.897409    10.50000   -1.50000
H8SB  2    0.403573    0.598131    0.902473    10.50000   -1.50000
H8SC  2    0.362417    0.610560    0.987508    10.50000   -1.50000
AFIX   0

C11S  1    0.004337    0.699783    0.912115    10.33333    0.07221    0.13879 =
         0.18197   -0.04286    0.00314   -0.00795
PART 1
O5W   5    0.491315    0.657362    0.502193    10.50000    0.20058    0.28353 =
         0.21001   -0.00510   -0.03210    0.02601

C2A   1    0.109671    0.386874    0.976630    21.00000    0.19184    0.20626 =
         0.23989   -0.01737   -0.15289   -0.00053
AFIX  56
C6A   1   -0.022269    0.418885    0.825746    21.00000    0.18426    0.23722 =
         0.24623    0.00781   -0.12050    0.02168
AFIX  43
H6A   2   -0.059932    0.418453    0.783353    21.00000   -1.20000
AFIX  55
O2A   5    0.011822    0.397260    0.864347    21.00000    0.18658    0.23685 =
         0.24682    0.00684   -0.12396    0.02076
C3A   1    0.064979    0.406280    0.924094    21.00000    0.18571    0.23613 =
         0.24492    0.00696   -0.12272    0.01988
C4A   1    0.063742    0.433480    0.922418    21.00000    0.18380    0.23610 =
         0.24410    0.00748   -0.11775    0.01952
AFIX  43
H4AA  2    0.093725    0.444526    0.956056    21.00000   -1.20000
AFIX  55
C5A   1    0.009820    0.441270    0.861636    21.00000    0.18389    0.23667 =
         0.24600    0.00854   -0.11805    0.02052
AFIX  43
H5AA  2   -0.002606    0.458443    0.847469    21.00000   -1.20000
AFIX   0

PART 0
N7S   4   -0.025930    0.684924    0.544454    10.50000    0.13747    0.18498 =
         0.17143    0.04606    0.05457    0.04476

O4W   5    0.505527    0.732006    0.526545    10.50000    0.09630    0.38054 =
         0.26574   -0.15780   -0.01281   -0.01095
PART 4
O9W   5   -0.088274    0.382859    0.715193    10.25000    0.15666    0.17862 =
         0.12654   -0.01279    0.08515    0.00238
PART 0
C5S   1    0.093296    0.382247    0.629901    10.50000    0.02640    0.07717 =
         0.16453    0.03310    0.03275    0.00580
PART 3
O10W  5   -0.115809    0.415522    0.696187    10.25000    0.15390    0.18736 =
         0.11621   -0.00891    0.09123   -0.00349

PART 2
O6W   5    0.482851    0.656873    0.409301    10.50000    0.36922    0.10520 =
         0.34010   -0.01482    0.12801    0.07064

PART 1
C1A   1    0.091536    0.359504    0.951301    21.00000    0.25804    0.21364 =
         0.29244   -0.04588   -0.16370   -0.00616
AFIX 137
H1AA  2    0.130025    0.351530    0.918955    21.00000   -1.50000
H1AB  2    0.051242    0.359418    0.910078    21.00000   -1.50000
H1AC  2    0.081612    0.349858    1.008484    21.00000   -1.50000
AFIX   0
O8W   5   -0.156664    0.377926    0.679781    10.25000    0.15846    0.17614 =
         0.12648   -0.01463    0.07874    0.00683

PART 0
C14S  1    0.093488    0.667806    0.502367    10.50000    0.13798    0.09819 =
         0.31579    0.06160    0.09952    0.01262
AFIX 137
H14C  2    0.091365    0.652956    0.460429    10.50000   -1.50000
H14D  2    0.117518    0.663059    0.560329    10.50000   -1.50000
H14E  2    0.118027    0.681790    0.471583    10.50000   -1.50000
AFIX   0

O7W   5    0.320918    0.633519    0.462730    10.25000    0.30978    0.08645 =
         0.34113   -0.00787   -0.14568    0.11010
PART 2
O11W  5   -0.162261    0.404818    0.653310    10.25000    0.15615    0.17128 =
         0.12398   -0.00837    0.06503    0.00213

PART 0
O2W   5    0.106144    0.621542    0.989107    10.33333    0.22577    0.15642 =
         0.21612   -0.07593    0.04742    0.01850

C9S   1    0.432651    0.650406    1.101473    10.33333    0.06532    0.12589 =
         0.10891   -0.00902   -0.03694    0.02325
N5S   4    0.417969    0.632962    1.146699    10.33333    0.07811    0.12867 =
         0.11396   -0.00501   -0.03655    0.02002
C10S  1    0.465199    0.670290    1.041205    10.33333    0.06447    0.13439 =
         0.11368   -0.00198   -0.03917    0.02215
AFIX 137
H10B  2    0.437563    0.672767    0.984350    10.33333   -1.50000
H10C  2    0.511163    0.664660    1.023995    10.33333   -1.50000
H10D  2    0.468217    0.686484    1.075745    10.33333   -1.50000
AFIX   0

C13S  1    0.030389    0.675429    0.522422    10.50000    0.14315    0.10250 =
         0.30508    0.08074    0.10796    0.01952
C12S  1    0.037509    0.694504    1.004947    10.33333    0.06104    0.14350 =
         0.17959   -0.04183    0.01011   -0.00083
AFIX 137
H12B  2    0.069907    0.680310    0.998586    10.33333   -1.50000
H12C  2    0.002488    0.689897    1.050587    10.33333   -1.50000
H12D  2    0.061860    0.709848    1.026470    10.33333   -1.50000
AFIX   0
N6S   4    0.002576    0.712137    0.845928    10.33333    0.07983    0.14090 =
         0.18311   -0.04129   -0.00442   -0.01828

PART 2
O1W   5    0.004206    0.438391    0.867698   -21.00000    0.13629    0.10906 =
         0.19457   -0.06705    0.13965   -0.06276

C4S   1    0.098505    0.352621    0.881378   -21.00000    0.14285    0.12779 =
         0.09527   -0.01357   -0.06986    0.01092
AFIX 137
H4SA  2    0.107526    0.363205    0.826151   -21.00000   -1.50000
H4SB  2    0.049706    0.353281    0.895896   -21.00000   -1.50000
H4SC  2    0.111785    0.334866    0.868607   -21.00000   -1.50000
AFIX   0
N2S   4    0.174209    0.371043    1.023575   -21.00000    0.11377    0.09542 =
         0.06231    0.00494   -0.03860    0.00029
C3S   1    0.140097    0.362841    0.965324   -21.00000    0.13607    0.11134 =
         0.08300   -0.00527   -0.05668    0.00106
HKLF 4


REM  xcalibur
REM wR2 = 0.3135, GooF = S = 1.095, Restrained GooF = 1.088 for all data
REM R1 = 0.1166 for 22933 Fo > 4sig(Fo) and 0.1249 for all 26651 data
REM 1243 parameters refined using 530 restraints

END

WGHT      0.1210    301.8748

REM Instructions for potential hydrogen bonds
EQIV $1 -x+1, -y+1, -z+1
HTAB N1 Cl8_$1
HTAB N2 Cl1_$1
EQIV $2 x, y, z+1
HTAB N3 Cl1_$2
EQIV $3 -x, -y+1, -z+2
HTAB N4 Cl5_$3
EQIV $4 -x, -y+1, -z+1
HTAB N5 N1S_$4
HTAB N6 Cl6_$4
HTAB N8 Cl2
EQIV $5 x, y, z-1
HTAB N9 O1A_$5
HTAB N9 N2S_$5
EQIV $6 x, -y+1/2, z-1/2
HTAB N10 Cl11_$6
EQIV $7 x, -y+1/2, z+1/2
HTAB N11 Cl10_$7
EQIV $8 -x+1, -y+1, -z+2
HTAB N12 O3W_$8
HTAB C2S Cl3_$5
HTAB C2S Cl2
HTAB C7 Cl2
HTAB C14 Cl3
HTAB C14 Cl7_$8
HTAB C16 Cl8_$8
HTAB C21 Cl4
HTAB C28 Cl4_$3
HTAB C30 Cl9_$4
HTAB C35 Cl6
HTAB C84 Cl4
HTAB C44 Cl4
HTAB C49 Cl8
HTAB C58 Cl3_$5
HTAB C77 Cl12
HTAB C4A Cl4
HTAB C1A O2A
HTAB C10S O3W

REM Highest difference peak  4.354,  deepest hole -2.437,  1-sigma level  0.204
Q1    1   0.4196  0.4924  0.4928  11.00000  0.05    4.35
Q2    1   0.4313  0.4045  0.7813  11.00000  0.05    3.61
Q3    1   0.2886  0.4595  1.0973  11.00000  0.05    3.54
Q4    1   0.4188  0.5313  0.4872  11.00000  0.05    3.32
Q5    1  -0.0317  0.5333  0.6744  11.00000  0.05    3.18
Q6    1  -0.0329  0.4937  0.6758  11.00000  0.05    3.05
Q7    1   0.4323  0.4438  0.7828  11.00000  0.05    2.84
Q8    1   0.2558  0.5424  1.1089  11.00000  0.05    2.61
Q9    1   0.2904  0.2616  0.7485  11.00000  0.05    2.19
Q10   1   0.3653  0.2548  0.7937  11.00000  0.05    2.17
Q11   1   0.2911  0.5008  1.0982  11.00000  0.05    2.17
Q12   1   0.3929  0.5122  0.4998  11.00000  0.05    1.91
Q13   1   0.1967  0.3171  0.2606  11.00000  0.05    1.88
Q14   1   0.1953  0.3579  0.2608  11.00000  0.05    1.84
Q15   1   0.2625  0.3396  0.2412  11.00000  0.05    1.68
Q16   1   0.4418  0.5123  0.4881  11.00000  0.05    1.55
Q17   1   0.3058  0.3433  0.2314  11.00000  0.05    1.54
Q18   1   0.3075  0.2399  0.6965  11.00000  0.05    1.52
Q19   1   0.3398  0.4880  1.1419  11.00000  0.05    1.43
Q20   1   0.1267  0.3805  0.6966  11.00000  0.05    1.38
Q21   1  -0.0683  0.5125  0.6854  11.00000  0.05    1.31
Q22   1   0.4758  0.4227  0.7739  11.00000  0.05    1.30
Q23   1   0.0894  0.4008  0.6682  11.00000  0.05    1.24
Q24   1   0.0755  0.4258  0.9332  11.00000  0.05    1.22
Q25   1   0.2132  0.4281  1.0652  11.00000  0.05    1.22
Q26   1   0.3759  0.4237  0.7819  11.00000  0.05    1.22
Q27   1   0.4751  0.5121  0.4821  11.00000  0.05    1.22
Q28   1   0.4217  0.4892  0.3309  11.00000  0.05    1.21
Q29   1   0.0460  0.4034  0.6172  11.00000  0.05    1.21
Q30   1   0.4982  0.6913  0.6038  11.00000  0.05    1.17
Q31   1   0.5216  0.4354  0.6944  11.00000  0.05    1.14
Q32   1   0.5143  0.7096  0.6472  11.00000  0.05    1.14
Q33   1   0.4909  0.4053  0.9107  11.00000  0.05    1.12
Q34   1   0.3507  0.2337  0.7368  11.00000  0.05    1.10
Q35   1   0.0975  0.4074  0.8596  11.00000  0.05    1.09
Q36   1   0.4277  0.5283  0.3341  11.00000  0.05    1.08
Q37   1   0.4208  0.4504  0.5205  11.00000  0.05    1.08
Q38   1  -0.0030  0.4565  0.6179  11.00000  0.05    1.07
Q39   1   0.3507  0.4740  1.1353  11.00000  0.05    1.04
Q40   1   0.3730  0.6381  1.1401  11.00000  0.05    1.03
Q41   1  -0.1286  0.5159  0.7487  11.00000  0.05    1.03
Q42   1   0.1362  0.3392  0.2793  11.00000  0.05    1.02
Q43   1   0.3707  0.4305  1.1338  11.00000  0.05    1.02
Q44   1   0.2212  0.4706  1.0767  11.00000  0.05    1.01
Q45   1   0.2759  0.6081  0.8435  11.00000  0.05    1.00
Q46   1  -0.0056  0.6180  0.9543  11.00000  0.05    1.00
Q47   1   0.2272  0.4882  1.0566  11.00000  0.05    1.00
Q48   1   0.1763  0.6129  0.9431  11.00000  0.05    0.99
Q49   1  -0.0853  0.5156  0.6230  11.00000  0.05    0.96
Q50   1   0.4701  0.5100  0.5445  11.00000  0.05    0.96
Q51   1   0.3030  0.3914  0.3866  11.00000  0.05    0.96
Q52   1   0.4272  0.5039  0.5782  11.00000  0.05    0.95
Q53   1   0.2418  0.4794  1.1135  11.00000  0.05    0.94
Q54   1   0.0231  0.5597  0.6353  11.00000  0.05    0.92
Q55   1  -0.1003  0.5164  0.6628  11.00000  0.05    0.92
Q56   1   0.2386  0.4844  1.0401  11.00000  0.05    0.92
Q57   1   0.2104  0.3475  0.3250  11.00000  0.05    0.91
Q58   1   0.2685  0.6289  0.4155  11.00000  0.05    0.90
Q59   1   0.0286  0.5133  0.6675  11.00000  0.05    0.89
Q60   1   0.0264  0.5193  0.7163  11.00000  0.05    0.89
Q61   1   0.3379  0.4789  1.0780  11.00000  0.05    0.89
Q62   1   0.4932  0.6895  0.5285  11.00000  0.05    0.88
Q63   1   0.3714  0.2146  0.7239  11.00000  0.05    0.88
Q64   1   0.4788  0.4299  0.8380  11.00000  0.05    0.88
Q65   1   0.0671  0.6294  0.9223  11.00000  0.05    0.88
Q66   1   0.5214  0.3951  0.6990  11.00000  0.05    0.87
Q67   1   0.4351  0.6342  1.1347  11.00000  0.05    0.85
Q68   1   0.2430  0.5175  1.0999  11.00000  0.05    0.85
Q69   1   0.3437  0.2765  0.7191  11.00000  0.05    0.85
Q70   1   0.2881  0.5904  0.8092  11.00000  0.05    0.84
Q71   1   0.1517  0.3431  0.1978  11.00000  0.05    0.84
Q72   1  -0.0191  0.4051  0.9627  11.00000  0.05    0.84
Q73   1   0.4430  0.5440  0.8271  11.00000  0.05    0.84
Q74   1   0.2161  0.2319  0.7309  11.00000  0.05    0.84
Q75   1  -0.1167  0.3820  0.7524  11.00000  0.05    0.83
Q76   1   0.3500  0.5155  0.4832  11.00000  0.05    0.83
Q77   1  -0.0579  0.4682  0.6457  11.00000  0.05    0.82
Q78   1   0.4464  0.6595  1.0795  11.00000  0.05    0.81
Q79   1   0.3625  0.5210  0.4431  11.00000  0.05    0.81
Q80   1   0.0975  0.6339  0.8642  11.00000  0.05    0.80
Q81   1   0.1006  0.5447  1.0597  11.00000  0.05    0.80
Q82   1   0.0811  0.4104  0.5784  11.00000  0.05    0.80
Q83   1   0.3288  0.4499  1.1409  11.00000  0.05    0.79
Q84   1  -0.1185  0.3950  0.6775  11.00000  0.05    0.79
Q85   1  -0.2177  0.3829  0.6120  11.00000  0.05    0.78
Q86   1  -0.0598  0.4593  0.6590  11.00000  0.05    0.78
Q87   1  -0.0168  0.3297  0.7361  11.00000  0.05    0.78
Q88   1   0.3940  0.4239  0.7040  11.00000  0.05    0.78
Q89   1  -0.0675  0.4210  0.7405  11.00000  0.05    0.77
Q90   1   0.3828  0.4285  0.7210  11.00000  0.05    0.77
Q91   1   0.4322  0.2404  0.7064  11.00000  0.05    0.76
Q92   1   0.3696  0.5133  0.4219  11.00000  0.05    0.76
Q93   1   0.2477  0.6089  0.7900  11.00000  0.05    0.76
Q94   1   0.0120  0.6911  1.2724  11.00000  0.05    0.76
Q95   1  -0.1228  0.4778  0.7544  11.00000  0.05    0.75
Q96   1   0.1280  0.4981  1.0751  11.00000  0.05    0.75
Q97   1   0.3987  0.2544  0.7063  11.00000  0.05    0.75
Q98   1   0.3991  0.5180  0.4056  11.00000  0.05    0.74
Q99   1  -0.0197  0.4252  0.9706  11.00000  0.05    0.73
Q100  1   0.4387  0.4322  0.8717  11.00000  0.05    0.73
Q101  1   0.4105  0.5096  0.3751  11.00000  0.05    0.73
Q102  1   0.3086  0.5360  1.1135  11.00000  0.05    0.72
Q103  1  -0.1271  0.4317  0.6788  11.00000  0.05    0.72
Q104  1   0.4067  0.6798  0.8047  11.00000  0.05    0.72
Q105  1   0.3978  0.6434  1.2176  11.00000  0.05    0.72
Q106  1   0.4292  0.5445  0.6395  11.00000  0.05    0.72
Q107  1   0.4406  0.7051  0.8275  11.00000  0.05    0.71
Q108  1   0.0282  0.2835  0.6785  11.00000  0.05    0.70
Q109  1   0.3757  0.3649  0.1252  11.00000  0.05    0.70
Q110  1   0.2856  0.2072  0.6134  11.00000  0.05    0.70
Q111  1   0.1831  0.3445  0.1823  11.00000  0.05    0.70
Q112  1   0.3937  0.6434  0.4787  11.00000  0.05    0.70
Q113  1   0.0650  0.4119  0.7732  11.00000  0.05    0.70
Q114  1   0.4484  0.4262  0.9359  11.00000  0.05    0.70
Q115  1   0.4114  0.6767  1.1381  11.00000  0.05    0.69
Q116  1   0.0744  0.5923  1.0408  11.00000  0.05    0.68
Q117  1   0.3258  0.6080  0.9244  11.00000  0.05    0.68
Q118  1   0.3598  0.6460  0.5525  11.00000  0.05    0.67
Q119  1   0.1802  0.5501  1.0569  11.00000  0.05    0.67
Q120  1   0.1580  0.6188  0.8185  11.00000  0.05    0.67
Q121  1   0.3299  0.6418  0.6169  11.00000  0.05    0.67
Q122  1   0.4394  0.6485  0.5033  11.00000  0.05    0.67
;
_shelx_res_checksum                99701
_shelx_hkl_file
;
   1   0   0 7776.77  277.77
  -1  -1   016541.50  568.54
   1  -1   015404.50  568.89
   0  -3   0    2.87    2.50
   0   3   0    3.12    9.74
   1  -2   0  410.89   17.84
  -1  -2   0  413.25   17.11
   0   0  -1    2.54    2.34
   0   0   1    0.51    2.06
   0  -1   1  886.88   34.11
   0  -1  -1  937.86   36.49
   0  -1   1  850.95   34.91
   0   1  -1  909.59   35.24
   0   1  -1  916.54   34.47
   0   4   020062.70  800.36
   0  -4   022678.40  786.49
   0   4   022048.90  786.37
  -1   3   0   92.18    5.44
   0   2  -1  489.76   20.32
   0  -2   1  503.39   20.28
   0   2  -1  458.35   21.44
   1   0  -1    3.14    2.46
  -1   0   1    0.76    2.03
   1   0  -1    0.73    2.27
  -1   0   1    4.42    2.18
   1   0   1    1.68    2.17
  -1   0  -1    1.23    4.30
   1   1  -1 3125.47  124.97
   1   1  -1 3541.58  125.63
   1  -1  -1 3061.22  124.46
  -1  -1   1 3616.63  125.18
   1  -1  -1 3725.86  123.59
  -1   1   1 2962.43  124.06
  -1   1   1 3724.48  123.09
  -1   1  -1  821.87   34.36
   0  -3  -1  789.02   27.52
   0   3  -1  748.02   29.94
   0   3   1  709.14   27.69
  -1   4   0  868.03   33.50
   1  -4   0  869.62   33.23
  -1  -4   0  904.53   34.88
   1  -2  -1 3304.20  127.39
   1  -2  -1 3851.70  128.49
   1   2  -1 3380.40  126.83
  -1   2   1 3556.06  128.01
  -1  -2   1 3629.55  129.82
   1   2  -1 4000.40  130.60
  -1   2   1 3396.96  127.38
   1   2   1 5517.85  195.49
  -1   2  -1 5300.04  198.06
   0   5   0    8.89   16.95
   0   5   0    7.46    4.20
   0  -5   0    6.18    3.88
  -2   0   0 1371.84   49.25
   2   0   0 1192.06   49.71
   2   0   0 1327.64   48.83
  -2   0   0 1120.05   49.83
   1   3  -1   27.82    4.42
  -1   3   1    7.70    4.28
  -1   3   1   11.64    2.95
   1   3  -1   11.15    4.90
  -1   3   1   16.98    4.18
  -1  -3   1   11.22    3.70
   1  -3  -1   17.24    3.51
   1  -3  -1   25.02    4.55
   0   4   1 2440.07   84.70
   0  -4  -1 2270.33   86.08
   0  -4  -1 2380.08   84.67
   0  -4   1 2136.62   86.86
   2  -1   0 2197.79   81.91
   2  -1   0 2247.67   82.88
  -2   1   0 2315.22   83.64
   2   1   0 2338.82   84.00
   2   1   0 2061.15   81.61
  -2  -1   0 2403.56   82.41
  -2   1   0 2307.15   82.67
  -1   3  -1  564.20   25.95
   1   3   1  557.21   23.32
  -1  -3  -1  597.96   23.85
  -1  -5   0  683.23   27.64
   1  -5   0  625.07   26.41
   1  -5   0  618.56   26.19
  -2   2   012655.70  456.52
   2   2   012793.60  455.13
   2  -2   012920.70  456.14
  -2  -2   013897.70  455.70
   0   6   0 2996.30  108.27
   0  -6   0 2869.17  107.86
  -1  -4   1  215.00   12.89
   1  -4  -1  299.43   13.79
   1  -4  -1  212.08   13.60
  -1   4   1  266.91   15.42
   1   4  -1  248.17   15.85
  -1   4   1  279.69   13.33
   1   4  -1  239.22   13.47
  -1   4   1  242.76   13.93
  -1   4  -1 7005.13  264.16
   1   4   1 7361.61  261.05
  -1  -4  -1 7359.96  261.52
   2   3   0   61.99    5.74
  -2   3   0   58.46    7.15
  -2  -3   0   64.47    5.96
   2  -3   0   50.66    6.64
   0  -5  -1 1329.32   49.29
   0   5   1 1367.84   49.46
   2   0  -1    2.43    3.17
  -2   0   1    2.83    3.03
   2   0  -1    2.04    2.72
   2   0  -1    1.58    3.52
  -2   0  -1    9.83   24.20
   2   0   1    7.06    3.25
  -2   0  -1    6.79    3.79
   2   1  -1 2124.05   71.99
  -2  -1   1 2062.99   71.11
   2  -1  -1 1763.68   71.38
   2  -1  -1 2094.92   70.41
   2  -1  -1 1924.68   69.09
  -2   1   1 1804.23   69.37
   2   1  -1 1724.43   68.89
  -2   1   1 1706.72   68.93
  -1  -6   0 3787.04  135.12
   1  -6   0 3333.06  135.08
   1  -6   0 3507.78  133.93
   1   6   0 3813.62  135.36
  -1  -6   0 3888.72  166.86
   1  -6   0 3680.40  133.83
  -2  -1  -121678.70  734.70
   2   1   119711.10  733.68
  -2   1  -117383.60  755.42
  -2   1  -121322.50  737.20
  -2  -1  -119036.50  765.69
   2  -1   121348.00  735.62
   2  -4   0  966.57   39.90
  -2  -4   0  936.32   38.27
   2   4   0  945.48   38.14
  -2   4   0  903.08   39.96
   1  -5  -1 4951.67  161.87
   1  -5  -1 3597.52  158.47
  -1   5   1 4652.26  161.46
  -1  -5   1 3621.94  157.70
   1   5  -1 4031.12  158.62
  -1   5   1 4510.33  158.86
  -1   5   1 4013.40  158.91
   1  -5  -1 4561.96  155.04
   1  -5  -1 5058.15  159.29
  -2   2   1  426.99   18.58
   2  -2  -1  437.47   18.50
   2   2  -1  511.08   21.52
  -2   2   1  386.33   17.72
   2  -2  -1  376.50   19.86
  -2  -2   1  475.60   20.80
  -1  -5  -1 2474.01   89.26
   1   5   1 2360.28   88.59
  -1   5  -1 2330.17   92.51
   2   2   1 5072.56  208.24
  -2   2  -1 5443.08  225.65
   2   2   1 5588.16  206.63
   2   2   1 5920.31  243.29
  -2  -2  -1 6319.12  207.40
   2  -2   1 6304.65  210.76
  -2  -2  -1 5575.62  244.89
   0   7   0   -9.13   24.86
   0  -7   0    5.15    5.49
   0   7   0    2.40    5.54
   0   6   1  154.17    9.57
   0   6   1  170.24   12.55
   0   6  -1  163.71   12.47
   0  -6  -1  177.04    9.34
   0  -6   1  154.96   11.75
  -2  -3   114747.20  498.00
   2  -3  -114110.70  494.34
   2   3  -115624.80  499.08
   2  -3  -113897.10  497.32
  -2   3   112329.60  496.28
  -2   3   114099.90  496.00
   2  -3  -113227.90  495.46
   2  -3   1 5264.15  181.84
  -2   3  -1 4506.52  189.99
  -2  -3  -1 5131.94  179.24
   2   3   1 4819.86  178.36
   2   3   1 4618.41  176.07
  -2  -3  -1 5198.94  176.73
  -2  -3  -1 4972.47  220.24
  -2   5   0 5218.76  188.28
  -2  -5   0 4766.81  186.33
  -2  -5   0 5290.76  186.05
   0   0   213503.70  462.23
   0   0   213113.90  463.49
   0   0   212147.00  463.12
   0   0   212947.70  466.46
   0   1   2  380.81   16.57
   0  -1   2  375.24   18.14
   0   1  -2  379.07   19.08
   0  -1   2  406.46   20.77
   0  -1   2  381.39   19.45
   0   1   2  377.71   21.75
   0  -1  -2  404.60   21.05
   1  -7   0 1304.18   53.74
   1   7   0 1542.10   56.18
  -1  -7   0 1414.72   55.35
   1  -7   0 1149.27   54.92
   1   7   0 1528.65   56.95
  -1  -7   0 1318.73   85.36
   1  -7   0 1234.75   54.09
   1  -6  -1   89.94   10.31
   1  -6  -1   92.53    7.09
   1   6  -1   95.59   10.20
   1  -6  -1  117.59    9.82
   1  -6  -1   97.99   10.88
  -1  -6   1   87.29    9.47
  -1   6   1   93.75   10.81
   1   6   1 6384.67  220.80
  -1   6  -1 6021.20  225.55
  -1  -6  -1 6310.58  221.46
   2  -4  -1 1903.03   70.59
   2  -4  -1 1700.42   69.22
  -2  -4   1 1690.92   70.49
  -2   4   1 1743.74   69.72
   2  -4  -1 1783.97   66.77
   0  -2   2 9266.83  342.28
   0  -2   210613.50  344.94
   0   2  -2 9230.31  343.01
   0  -2  -210533.60  347.99
   0   2   2 9421.86  347.76
   0   2   2 9093.02  339.95
   0  -2   210155.00  345.27
  -2  -4  -1   15.20    5.18
  -2   4  -1   17.02   14.64
   2   4   1   19.17    4.73
   2  -4   1   27.92    8.08
  -2  -4  -1   15.45    3.41
  -2  -4  -1   18.17   39.86
   2   4   1   19.21    3.49
  -1   0   2  222.52   12.44
  -1   0   2  228.53   13.05
   1   0  -2  220.76   13.07
  -1   0   2  196.57    9.90
   1   0  -2  243.82   13.15
  -1   0  -2 4433.93  155.46
   1   0   2 3885.90  154.10
   1   1  -211643.50  419.62
  -1   1   211251.00  417.26
   1  -1  -211964.50  418.12
  -1  -1   211890.60  414.95
  -1   1   212002.80  417.29
  -1  -1   211481.60  418.71
  -1  -1   210616.50  418.94
   1  -1  -211993.90  417.18
  -1   1  -213182.00  439.22
   1  -1   211531.90  438.84
  -1  -1  -213049.90  442.85
  -1   1  -211569.80  439.82
   1   1   211937.10  440.33
   0  -7  -1   84.21    7.15
   0   7   1   78.51   10.32
   0   7  -1   75.87   10.30
   0  -7   1   73.45    9.77
   0   7   1   80.40    7.43
   0  -7   1   47.93    9.75
   0   3  -2 2102.18   84.80
   0  -3  -2 2373.16   81.72
   0  -3  -2 2404.71   90.51
   0  -3   2 2249.62   87.47
   0  -3   2 2243.30   84.08
   0   3   2 2155.28   81.04
   0   3  -2 2132.50   86.58
   3   0   015148.20  549.11
   3   0   015276.10  547.82
  -3   0   015848.20  548.22
  -3   0   014580.90  549.75
   3   0   015511.80  547.67
   0   8   0 3784.40  129.42
   0  -8   0 3232.49  127.64
   1  -2  -2  535.40   21.14
  -1  -2   2  541.01   24.64
   1   2  -2  468.18   25.44
  -1   2   2  511.64   22.32
  -1  -2   2  411.58   24.52
  -1   2   2  567.28   21.50
   1   2  -2  486.86   21.15
   1  -2  -2  531.37   23.09
  -2   6   0  189.89   11.69
  -2  -6   0  213.21   14.49
   2  -6   0  183.89   13.46
  -2   6   0  216.50   16.01
  -2  -6   0  227.86   13.89
   1  -2   213309.60  497.49
  -1   2  -213488.30  498.89
  -1   2  -214597.00  496.32
  -3   1   0 1769.15   74.40
   3  -1   0 1772.62   73.58
   3   1   0 2008.51   73.15
   3   1   0 1845.49   74.75
   3  -1   0 1920.19   72.67
  -3   1   0 2040.93   73.78
   3   1   0 1854.26   72.41
  -3  -1   0 1922.80   72.93
   3  -1   0 1743.57   72.62
  -2   5   1 7110.29  259.70
   2  -5  -1 7216.61  258.92
  -2   5   1 7085.36  259.06
   2  -5  -1 7417.67  259.81
   2   5  -1 8095.51  262.22
  -2  -5  -1 4634.95  165.11
   2   5   1 4451.30  163.88
  -2  -5  -1 4433.77  162.06
   3  -2   0 2478.14   97.86
  -3   2   0 2459.53   98.97
  -3  -2   0 2713.60   97.36
   3   2   0 2432.85   99.41
   3   2   0 2518.79   96.64
   3   2   0 2535.37   97.14
   3  -2   0 2581.02   96.70
  -3   2   0 2728.94   98.31
  -1  -3   2   51.07    5.36
  -1  -3   2   34.86    8.06
   1   3  -2   45.22    9.07
   1   3  -2   46.22    5.43
  -1  -3   2   51.21    7.63
   1  -3  -2   54.43    6.07
  -1   3   2   54.64    5.49
  -1   7   112956.50  467.16
   1  -7  -111756.40  466.41
   1  -7  -112617.20  461.87
   1  -7  -114018.20  469.59
   1  -7  -114879.10  467.84
  -1  -7   112010.20  465.25
   1   7  -113372.80  467.04
   0   4   2 2688.47  104.31
   0  -4  -2 3063.70  105.29
   0   4  -2 2950.67  109.55
   0  -4   2 3213.28  109.39
   0  -4  -2 2825.24  114.78
   0   4  -2 2800.97  112.09
   0   4   2 2898.67  105.02
   0  -4   2 3067.28  112.21
  -1   7  -1 8702.39  314.90
  -1  -7  -1 9000.45  309.43
   1  -7   1 8140.58  311.60
   1   7   1 8851.51  308.58
   1  -3   2   59.77    8.28
  -1   3  -2   72.74    9.84
  -1  -8   0   51.36   39.82
  -1   8   0   46.95    8.03
   1  -8   0   42.03    9.96
   1   8   0   60.79   10.81
  -1  -8   0   55.70    8.57
   1  -8   0   50.42    7.72
   1   8   0   51.68    9.23
   3  -3   0  121.88   11.24
  -3   3   0  123.77   12.39
   3   3   0  115.68    9.60
  -3   3   0  139.12   11.83
  -3  -3   0  119.01    9.95
   1   4  -2  162.83   15.31
  -1  -4   2  181.09   10.99
   1  -4  -2  187.26   10.99
  -1  -4   2  127.13   14.38
  -1   4   2  210.77   12.17
   1   4  -2  191.29   11.52
  -1   4   2  157.44   10.04
   3   0  -1    1.87    4.93
  -3   0   1    9.64    4.83
   3   0  -1    4.23    4.76
   1  -4   214057.40  492.78
   1  -4   213529.00  491.41
  -1   4  -214133.70  493.23
   1  -4   214135.60  489.45
   1   4   213119.80  487.42
   0  -8   122901.20  922.71
   0   8  -125541.30  922.81
   0  -8   125121.90  922.08
   0  -8  -126522.60  918.52
   0   8   126990.00  923.54
   0   8   125760.10  919.12
   2  -7   0 8135.50  325.75
   2   7   0 9047.59  323.04
  -2   7   0 9290.22  327.01
   2  -7   0 8615.11  323.31
  -2   7   0 8544.63  320.61
  -2  -6   1 7399.08  261.80
   2   6  -1 6638.85  261.84
   2   6  -1 8098.80  260.39
   2  -6  -1 7200.56  260.20
  -2   6   1 6567.08  258.90
  -2   6   1 6667.60  260.49
   2  -6  -1 7662.72  261.26
  -2   6   1 6901.35  260.25
   3  -1  -1 1676.63   66.43
   3  -1  -1 1873.39   67.87
  -3   1   1 1677.41   66.51
   3   1  -1 1634.96   66.69
  -3   1   1 1612.06   66.98
  -3  -1   1 1825.06   68.22
   3   1  -1 1986.97   69.18
  -3   0  -1    2.48    5.34
   3   0   1    4.30    4.33
   3   0   1   -0.51    8.31
   2   6   1  438.72   21.33
  -2  -6  -1  434.49   20.04
  -2  -6  -1  457.18   22.57
   0   5  -2   11.47    7.64
   0   5   2   27.26    4.29
   0  -5  -2   13.07    3.33
   0   5   2   22.49    2.83
   0  -5   2   28.50    8.71
   0   5  -2   17.59    6.95
  -3   1  -1 3090.97  108.49
   3   1   1 2689.79  111.03
   3  -1   1 2601.02  109.68
   3   1   1 2711.58  105.08
   3  -1   1 2835.69  106.53
  -3  -1  -1 2939.66  106.57
  -3  -4   0 6278.93  222.29
  -3   4   0 6277.78  224.44
   3  -4   0 6319.38  223.30
  -3   4   0 5637.20  223.34
   3   4   0 5900.23  221.23
  -3  -2   1 3758.20  131.70
   3   2  -1 3250.95  129.94
   3  -2  -1 2856.39  130.77
  -3   2   1 3376.65  129.86
   3  -2  -1 3876.87  130.27
   3  -2  -1 3630.48  129.57
  -3   2   1 3366.13  128.70
   3   2  -1 4154.15  132.89
   0   9   0    6.97    7.48
   0  -9   0   15.56    8.31
   0   9   0   -1.48   34.73
   2   0  -2  874.52   38.40
  -2   0   2  983.15   36.99
  -2   0   2  834.44   38.11
   2   0  -2  862.79   38.70
   3  -2   1  646.69   29.03
   3   2   1  591.60   33.28
   3  -2   1  543.35   30.73
   3   2   1  592.95   26.53
  -3   2  -1  655.98   30.96
  -3  -2  -1  663.74   27.78
  -3  -2  -1  715.57   72.84
  -2  -1   2 2516.89  103.26
  -2  -1   2 2960.01  102.88
   2  -1  -2 2600.14  103.27
   2  -1  -2 2841.35  102.40
  -2   1   2 2970.33  100.56
  -2   1   2 2323.96  102.17
   2   1  -2 2795.73  104.71
   2   1  -2 2653.91  103.81
   2   0   2 2260.63   92.32
   2   0   2 2421.63   86.97
   2   1   2  622.08   63.63
   2  -1   2  722.34   33.15
  -2   1  -2  761.45   37.77
   2   1   2  757.49   29.79
   2  -1   2  723.58   35.94
   2  -1   2  668.30   57.20
   2   1   2  769.83   37.85
   1  -8  -1  882.45   43.94
   1  -8  -1 1012.77   46.67
  -1  -8   1  852.79   42.99
  -1   8   1  968.47   44.91
   1  -8  -1  984.25   39.77
   1  -8  -1 1063.21   45.07
   1   8  -1 1010.07   44.85
   1  -8   1 2105.79   86.95
  -1  -8  -1 2230.61   84.47
   1   8   1 2304.18   84.25
  -2   2   2 6544.51  262.89
  -2   2   2 7578.08  260.37
   2   2  -2 7735.16  267.13
   2  -2  -2 6854.99  263.92
   2  -2  -2 7302.95  262.22
  -2  -2   2 6678.42  264.75
   2   2  -2 7438.19  265.73
  -2  -2   2 8022.12  264.93
   1   5  -2   84.60   12.79
  -1  -5   2  129.10   14.69
   1  -5  -2  114.31    8.94
  -1  -5   2  113.48    9.87
  -1   5   2  127.72   10.95
   1   5  -2  118.56   10.54
  -1   5   2  108.34    8.36
  -3  -3   1    9.84    6.32
   3  -3  -1   25.40    5.42
  -3  -3   1   16.33    6.43
   3   3  -1   19.61    6.82
  -3   3   1   18.40    6.63
   3  -3  -1   23.39    6.78
   3  -3  -1   20.71    6.62
  -1   5  -2 1236.19   52.00
   1   5   2 1155.58   45.89
   1  -5   2 1223.36   46.83
   1  -5   2 1156.07   50.29
   2   2   2 5734.71  202.47
  -2   2  -2 5879.77  212.22
   2  -2   2 5689.85  210.31
   2   2   2 5690.63  212.77
  -3  -3  -1   51.58    7.98
   3   3   1   33.36    6.64
   3  -3   1   65.76    8.77
  -3   3  -1   60.34   10.75
   3  -3   1   37.68    9.48
   3   3   1   45.91    5.83
  -3  -3  -1   27.20   47.83
  -3  -3  -1   47.96    6.27
  -1  -9   0   46.94   45.88
   1  -9   0   34.26   10.47
  -1  -9   0   39.95    9.45
   1  -9   0   32.54    8.00
   1   9   0   70.68   12.62
  -1   9   0   29.40    8.15
   1   9   0   41.06   10.06
  -3  -5   0   73.51    8.98
  -3   5   0   76.02   11.33
   3  -5   0   88.68   11.09
   3   5   0   78.06    8.58
   0  -6   2 3609.51  163.64
   0   6  -2 4719.29  163.43
   0   6   2 4517.34  156.05
   0  -6   2 4108.24  160.18
   0  -6  -2 4481.00  157.53
   0   6  -2 3941.99  164.55
  -2   3   2  937.84   40.85
   2  -3  -2  992.66   42.08
  -2   3   2  973.03   38.59
  -2  -3   2 1069.01   43.54
   2  -3  -2 1039.79   38.97
  -2   3   2  947.67   37.12
   2   3  -2 1049.14   45.84
  -2  -3   2  966.52   43.22
  -2   7   1 6814.96  259.38
   2  -7  -1 6882.62  259.43
   2   7  -1 7606.46  259.91
  -2   7   1 6757.08  258.38
   2  -7  -1 7906.95  260.69
  -2   7   1 6592.98  259.39
  -2  -7  -1 2175.53   84.27
   2   7   1 2212.77   85.38
  -2  -7  -1 2323.87   86.75
  -2   3  -2 1857.11   70.50
   2   3   2 1596.28   59.22
   2   3   2 1593.38   63.39
   2  -3   2 1882.14   86.79
   2   3   2 1360.32  104.64
   2  -3   2 1706.16   67.71
  -2  -8   0   36.37    9.18
   2   8   0   44.86    9.02
   2  -8   0   46.41   11.74
   2  -8   0   40.47    9.61
   2  -8   0   43.15    7.51
  -2  -8   0   67.31   48.97
   3  -4  -1 2351.88   97.63
   3   4  -1 2853.13   99.09
  -3  -4   1 2427.76   97.82
  -3  -4   1 2713.80   98.51
   3  -4  -1 2467.82   94.51
  -3   4   1 2443.09   96.27
   3   4   1 4401.87  167.26
   3   4   1 4215.07  169.68
  -3  -4  -1 4711.15  171.20
   3  -4   1 4267.73  172.11
  -3  -4  -1 4938.49  168.52
   3  -4   1 5083.89  173.47
   0  -9   1   26.34   31.06
   0   9   1   29.17    7.75
   0   9   1   34.03   11.20
   0  -9   1   27.83   12.00
   0   9  -1   18.38    9.99
   0   9  -1   42.88   11.21
   0  -9   1   31.08   10.46
   0  -9  -1   28.84    6.71
   1   6  -214944.70  564.60
  -1  -6   213618.80  562.99
  -1   6   216878.30  560.64
  -1   6   215510.80  557.64
  -1  -6   215339.20  558.61
  -1   6   214182.20  564.75
   1  -6  -217209.40  558.29
   1  -6   214516.00  500.72
   1  -6   213858.80  494.43
   1   6   213514.20  494.64
  -1   6  -214216.90  501.81
  -2   4   2 4048.50  155.82
   2   4  -2 4489.34  161.96
  -2   4   2 3827.79  159.30
   2  -4  -2 4452.83  152.49
  -2  -4   2 4487.36  159.40
   2  -4  -2 4413.01  157.26
   2   4  -2 4149.31  153.35
  -2  -4   2 4000.56  158.49
  -2   4   2 4041.32  154.34
   2   4   2  542.24   25.07
  -2   4  -2  526.62   30.58
   2   4   2  473.98   69.57
   2  -4   2  498.92   40.79
   2  -4   2  534.79   28.62
  -2   4  -2  561.96   23.82
  -3  -6   0   35.01    8.35
  -3   6   0   39.44   10.73
   0  10   0   26.39   44.53
   0 -10   0   21.26   10.29
   0  10   0   42.51   10.73
  -1  -9   1  248.34   19.29
   1   9  -1  284.41   20.91
  -1  -9   1  213.58   19.58
   1  -9  -1  259.39   15.82
   1  -9  -1  260.67   21.24
  -1   9   1  246.52   14.86
  -1   9   1  274.45   20.83
   1  -9  -1  267.03   20.29
   1  -9  -1  254.13   20.18
   1   9   1  903.98   38.22
   1  -9   1  869.40   41.16
  -1  -9  -1  849.80   38.33
   3  -5  -1 3076.04  114.12
  -3   5   1 3181.45  115.50
   3  -5  -1 3232.27  116.90
  -3   5   1 2827.86  115.50
   3  -5  -1 3166.14  112.45
  -3  -5   1 3042.31  116.53
   3   5  -1 3322.82  117.38
  -3  -5   1 3191.09  116.97
   0  -7   2  679.83   32.78
   0   7  -2  726.53   35.96
   0  -7  -2  704.20   28.25
   0   7   2  763.37   28.44
   0   7  -2  663.00   36.51
   0  -7  -2  698.06   29.87
   3  -5   1  188.25   16.59
   3   5   1  171.62   12.91
  -3  -5  -1  196.38   14.25
   3  -5   1  119.09   14.16
   3   5   1  176.43   11.23
  -3  -5  -1  226.45   67.03
  -3  -5  -1  195.35   12.03
   2   8  -1 1901.07   71.70
   2  -8  -1 1864.49   71.71
   2  -8  -1 1593.97   70.61
   2  -8  -1 1718.89   65.11
  -2   8   1 1674.86   70.19
  -2   8   1 1486.12   69.68
   2  -8   1  912.38   43.96
  -2  -8  -1 1061.08   44.14
   2   8   1 1009.21   42.32
  -2   5   210313.80  378.26
   2   5  -211364.60  386.28
  -2   5   210470.80  378.78
   2  -5  -211175.20  380.17
  -2  -5   211122.60  383.25
   2   5  -210625.60  377.35
   1  10   0   13.90   11.85
   1  10   0    6.73    9.32
   1 -10   0    4.73    8.41
  -1 -10   0   14.65    9.43
  -1  10   0   11.06    8.47
  -2   5  -2   22.51   11.30
  -2   5  -2    8.11    3.49
   2  -5   2   24.21   20.09
   2   5   2   15.27    5.36
   2  -5   2   12.71    8.94
   2   5   2   25.07   50.51
   1  -7  -2  399.99   19.72
  -1  -7   2  363.63   21.18
  -1  -7   2  282.78   24.06
  -1   7   2  360.37   19.73
  -1   7   2  406.53   23.11
   1   7  -2  360.65   26.14
   1  -7  -2  316.89   25.53
   2  -9   0  637.38   30.45
   2  -9   0  586.56   32.77
  -2  -9   0  523.11   75.83
   2   9   0  688.18   32.63
   2  -9   0  650.45   37.17
  -2  -9   0  633.35   32.77
   2  -9   0  623.51   29.60
  -1  -7  -2  970.22   36.85
  -1  -7  -2  923.55   38.39
  -1   7  -2  856.55   44.53
   1   7   2  915.91   37.29
   3   6  -1  738.26   33.38
   3  -6  -1  680.81   32.28
  -3   6   1  650.49   31.67
  -3   6   1  587.37   31.13
   3  -6  -1  638.72   30.38
  -3  -7   0 7122.79  245.19
  -3  -7   0 6207.26  245.30
  -3   7   0 6444.57  241.59
  -3   7   0 7142.57  249.24
   0  10  -1 5079.87  173.47
   0  10   1 4994.07  168.30
   0  10  -1 5003.86  174.12
   0  10   1 5105.65  173.81
   0 -10   1 4678.12  172.00
   0 -10  -1 4920.99  167.32
   4   0   0 1858.81   69.65
   4   0   0 1801.41   71.43
   4   0   0 1782.59   69.30
  -3  -6  -1  393.10   17.02
   3   6   1  380.21   18.43
  -3  -6  -1  358.13   71.09
   3  -6   1  406.66   23.74
  -4   1   0   89.17   14.21
   4  -1   0   94.68   10.21
  -4  -1   0   84.67   10.59
  -4  -1   0   91.39   10.73
   4   1   0   90.38   10.08
  -4   1   0   45.36    8.80
   4  -1   0   85.49   12.33
   4  -1   0   92.24   10.38
   4   1   0   82.28   13.37
   4   1   0  102.01   10.82
  -3   0   2 6728.81  277.01
   3   0  -2 7119.02  277.63
  -3   0   2 7905.37  275.08
   3   0  -2 8601.79  277.98
   2  -6  -2  725.62   30.79
  -2   6   2  658.51   30.09
  -2  -6   2  636.81   33.42
   2   6  -2  736.85   37.19
   2   6  -2  665.17   29.33
  -2   6   2  646.35   29.24
  -3  -1   2 2600.56   93.10
   3  -1  -2 2911.29   94.25
  -3   1   2 2289.29   88.59
  -3   1   2 2002.26   92.93
   3   1  -2 2853.38   96.43
  -3   1   2 2468.45   91.17
   3  -1  -2 2366.86   95.05
   3   1  -2 2301.04   94.88
  -3  -1   2 2241.68   94.35
   3  -1  -2 2456.39   88.51
   0  -8   2  117.36   13.21
   0  -8  -2  140.52    8.51
   0  -8  -2  140.11   10.84
   0   8  -2  150.96   16.19
   0   8   2  131.90    8.89
  -4  -2   0  579.50   31.30
   4  -2   0  710.88   31.60
   4   2   0  563.31   30.01
  -4  -2   0  692.95   32.24
   4  -2   0  680.02   32.20
   4   2   0  729.06   32.17
   4   2   0  642.96   34.52
  -4   2   0  668.01   32.53
   4  -2   0  623.21   32.35
  -4   2   0  658.21   34.60
   3   0   2  308.91   16.50
   3   0   2  314.06   52.81
  -2   6  -2 3502.06  131.00
   2  -6   2 3117.46  126.81
   2   6   2 3223.98  122.44
  -2  -6  -2 3363.38  118.53
   3   1   2   52.24   48.14
  -3   1  -2   15.50   13.85
   3   1   2   24.45    5.40
   3  -1   2   21.34    6.64
   1 -10  -1 4265.02  152.32
   1  10  -1 4242.45  150.79
   1  10  -1 3357.52  148.76
  -1  10   1 4010.72  142.82
  -1 -10   1 3710.16  147.43
  -1 -10   1 2632.36  144.98
   1 -10  -1 4145.80  143.57
  -1  10   1 4385.48  150.81
  -1 -10   1 5224.11  193.20
   1 -10  -1 3499.86  148.40
   1 -10  -1 4210.62  151.13
   0   0   3    1.44    4.86
   0   0   3    1.45    7.49
   0   0   3    1.59    6.46
   0   0   3    6.06    9.30
   3  -2  -2 6291.05  229.49
  -3  -2   2 5671.54  228.90
  -3   2   2 6079.40  224.35
   3   2  -2 6224.50  229.79
   3   2  -2 6052.20  222.23
  -3   2   2 5443.67  227.94
  -3   2   2 6104.85  223.40
   3   2  -2 7583.64  232.09
   3  -2  -2 7442.36  227.36
   3  -2  -2 5896.37  223.56
  -3  -2   2 6898.49  228.65
   1 -10   1    7.83    8.17
   1  10   1   23.60   51.39
  -1 -10  -1   12.92    7.86
   1  10   1   17.70    7.97
   0  11   0    6.06    9.89
   0  11   0   10.01   47.14
   0 -11   0    7.50   10.40
   0   1   3 3160.22  113.74
   0   1   3 2939.00  110.49
   0  -1   3 3124.25  115.48
   0   1   3 2868.22  114.05
   0  -1  -3 3241.68  118.28
   0   1   3 2563.98  118.12
   0  -1   3 3166.67  113.15
   0  -1   3 2778.69  112.39
   0  -1   3 3143.89  118.46
  -2   9   1 2505.70  110.26
   2  -9  -1 2582.48  110.78
   2  -9  -1 2860.51  105.24
   2  -9  -1 2984.27  112.66
   2   9  -1 3138.10  112.41
   2  -9  -1 2794.57  111.13
   3   2   2 7397.16  284.51
   3   2   2 7385.60  280.88
  -3   2  -2 7614.91  291.65
  -3  -2  -2 8796.35  284.72
   3   2   2 7352.83  334.00
   3  -2   2 8466.48  286.00
   4   3   0   23.86    7.27
   4  -3   0   36.61    8.21
   4  -3   0   39.31   10.39
   4   3   0   31.29   12.36
  -4  -3   0   32.93    8.20
   4  -3   0   27.14    8.27
   4   3   0   30.47    8.86
  -4   3   0   36.03   12.86
  -4   3   0   27.61    8.18
   2   9   1  788.91   34.59
   2  -9   1  740.70   36.11
  -1   8   2  661.57   33.97
   1   8  -2  671.22   37.40
   1  -8  -2  628.74   38.31
  -1  -8   2  613.17   32.38
   1  -8  -2  697.85   31.28
   1   8  -2  644.85   32.37
   0   2  -3    4.57    9.40
   0   2   3    7.55   12.54
   0   2   3    9.63    4.42
   0   2   3    5.56    6.35
   0  -2   3   29.34    8.10
   0  -2   3   10.07    9.10
   0  -2  -3   -1.41    9.39
   0   2   3    7.18    9.06
   0  -2   3    6.52    9.43
  -1   8  -2 3642.74  138.87
  -1  -8  -2 3708.00  131.76
   1   8   2 3637.55  130.48
   3  -3  -2  405.69   20.40
   3   3  -2  393.61   23.76
  -3   3   2  364.58   22.13
   3   3  -2  411.16   24.95
  -3   3   2  387.35   19.49
   3  -3  -2  498.42   21.35
   3  -3  -2  409.26   23.79
   3   3  -2  461.13   19.33
  -3  -3   2  437.23   23.42
  -3   3   2  386.07   18.60
  -3   7   1 2050.45   87.11
  -3   7   1 2315.85   88.45
  -3   7   1 2015.73   85.70
   3  -7  -1 2092.61   86.31
  -3  -7   1 2160.35   87.56
   3  -7  -1 2253.29   88.39
   3   7  -1 2385.10   89.33
   4   0  -1    0.81    7.00
  -4   0   1    7.06    6.14
   4   0  -1    1.07    8.33
   3  -7   1  958.33   49.60
  -3  -7  -1 1176.09   49.28
   3   7   1 1133.66   47.35
   3  -7   1 1191.19   53.78
  -3  -7  -1 1085.43   45.50
  -3  -7  -1 1036.90  110.91
  -1   0   3    3.06    5.51
  -1   0   3    6.45    8.45
  -1   0   3    0.65    5.91
  -1   0   3    4.83    9.85
  -4   1   1  928.81   40.63
   4  -1  -1 1051.11   42.43
  -4  -1   1  856.08   42.36
   4  -1  -1  950.44   41.28
  -4  -1   1  926.29   41.87
   4   1  -1  936.65   41.69
  -4   1   1  928.97   42.63
   4   1  -1 1050.20   43.23
  -3   3  -2 2198.14   96.28
   3   3   2 2286.86   89.30
   3   3   2 2127.25   85.14
   3  -3   2 2591.92   92.83
  -3  -3  -2 2702.41   88.33
   4   0   1    0.21   11.94
  -4   0  -1    7.92    7.96
   4   0   1    7.76    6.01
  -1   1   323709.90  823.22
  -1  -1   323564.00  821.95
  -1  -1   319622.70  825.88
   1   1  -325479.10  826.78
  -1   1   320417.50  824.14
  -1   1   323210.40  823.88
  -1  -1   324033.10  825.62
  -1  -1   324394.90  831.24
  -1   1   325311.10  832.48
   1   0   3   -2.01   10.44
  -1   0  -3    0.71    8.78
   3  -8   0 4981.89  188.21
  -3   8   0 4941.01  184.92
   3   8   0 4666.90  187.75
  -3  -8   0 4690.21  188.80
  -3  -8   0 5592.45  189.14
  -3   8   0 5672.94  193.28
  -1 -11   0 3539.19  165.45
  -1  11   0 2673.32  103.99
   1 -11   0 2743.36  103.67
  -1  11   0 3288.15  144.90
   1  11   0 2977.97  108.52
   1  11   0 2973.68  107.17
   2 -10   0 7279.65  268.81
  -2 -10   0 7074.46  271.67
   2 -10   0 6611.75  271.54
   2 -10   0 7234.76  269.34
   2  10   0 8602.21  274.17
  -2 -10   0 8019.90  330.73
   2  10   0 8112.83  272.85
   2 -10   0 6683.40  277.74
  -4   1  -1 3966.78  136.75
   4  -1   1 3563.22  138.31
   4   1   1 3474.24  132.48
   4  -1   1 3576.62  133.96
  -4   1  -1 3606.46  140.08
   4   1   1 3606.49  139.76
  -4  -1  -1 3910.54  134.92
   1   1   310723.60  396.99
  -1   1  -311760.40  396.21
  -1  -1  -311140.30  399.63
   1  -1   310132.10  395.14
   0  -3  -3  714.98   36.31
   0  -3   3  604.55   29.45
   0   3  -3  579.43   30.83
   0  -3   3  690.02   33.45
   0   3   3  614.17   25.86
   0  -3   3  694.29   33.77
  -4   4   0   98.26   12.29
   4   4   0   87.89   11.23
  -4  -4   0  108.10   11.58
   4  -4   0   99.41   11.71
  -4   4   0  111.04   15.12
   4  -4   0   97.43   12.95
   4   4   0   99.66   10.50
  -2   7   2 4533.03  176.89
  -2   7   2 4591.85  176.18
   2   7  -2 5299.48  184.80
  -2   7   2 4496.10  180.76
   2  -7  -2 5315.39  177.85
   2   7  -2 4570.79  176.37
  -2  -7   2 4636.39  180.54
  -4  -2   1 1589.91   75.44
   4  -2  -1 1816.17   74.16
  -4  -2   1 1930.80   75.79
  -4   2   1 1856.23   75.89
   4   2  -1 1899.14   75.90
   4  -2  -1 2027.29   75.15
   4   2  -1 2142.86   77.41
  -1  -2   3  637.66   36.56
  -1   2   3  836.17   41.91
  -1   2   3  696.72   32.64
  -1   2   3  747.09   33.46
  -1  -2   3  796.19   35.83
  -1  -2   3  803.96   32.08
   1  -2  -3  881.86   35.30
   1   2  -3  776.99   37.29
  -2  -7  -2 1686.04   67.34
  -2   7  -2 1720.05   73.78
  -2  -7  -2 1697.02   62.04
   2   7   2 1643.92   65.35
   2  -7   2 1616.53   70.52
   4  -2   1   70.48   10.27
   4   2   1  113.23   17.88
  -4   2  -1   75.73   12.04
  -4  -2  -1   86.38   10.32
  -4   2  -1   93.30   15.77
   4   2   1  113.16   10.02
   4  -2   1   80.53   13.97
   1   2   3 1248.95   56.97
   1   2   3 1267.10   47.51
  -1  -2  -3 1385.21   59.97
  -1   2  -3 1199.22   56.05
   1  -2   3 1231.02   53.95
   3  -4  -221126.30  758.92
   3   4  -221513.30  753.99
   3  -4  -224622.10  754.63
  -3   4   220895.90  754.53
  -3  -4   220492.10  759.24
   3   4  -224585.60  762.95
  -3   4   219821.60  757.04
   3  -4  -218210.50  754.52
   3   4  -220074.30  759.76
   0 -11   1 1960.93   89.18
   0  11  -1 2182.51   90.09
   0 -11   1 2475.45  120.98
   0  11   1 2229.02   85.30
   0 -11  -1 2053.75   83.81
   0 -11   1 2033.49   88.68
   0  11   1 2163.27   90.00
   0  11  -1 2300.43   90.61
   0  11   1 1997.57  128.85
   0  -9  -212381.90  426.31
   0  -9  -211687.20  429.53
   0   9   212883.70  433.92
   0   9   212473.80  426.92
   3  -4   2  749.41   35.85
  -3  -4  -2  763.60   29.21
   3   4   2  666.67   31.25
   3   4   2  612.86   27.11
  -3   4  -2  690.24   39.01
  -4  -3   115270.90  509.53
  -4   3   114373.90  508.33
  -4  -3   110109.80  506.29
   4  -3  -115292.40  507.55
   4   3  -111877.10  507.01
   4  -3  -115710.20  507.21
   4   3  -114946.20  509.01
   4   3  -117032.20  510.77
   1   3  -319012.00  678.74
  -1  -3   316233.40  682.92
  -1   3   318831.50  677.66
  -1  -3   320476.30  683.59
  -1   3   318706.20  687.85
   1  -3  -320990.80  680.31
  -1   3   318108.00  677.91
   1   3  -320416.30  684.75
   0   4   311080.60  408.58
   0  -4   311184.00  418.28
   0  -4  -312514.20  422.48
   0  -4   312658.60  416.54
   0  -4   311462.40  413.24
   0   4  -311247.80  414.77
  -4   3  -1 1677.10   78.20
   4   3   1 1880.90   74.35
  -4  -3  -1 2180.86   76.53
   4   3   1 1947.32   83.56
  -4   3  -1 2011.96   82.90
   4  -3   1 2066.41   78.20
   4  -3   1 1576.58   77.82
  -4  -3  -1 2521.84  145.11
   1  -3   3  714.31   35.48
  -1  -3  -3  806.11   41.25
  -1   3  -3  747.75   36.63
   1   3   3  657.71   25.73
   1  -3   3  665.57   33.40
   4   5   0  499.79   24.62
  -4  -5   0  540.82   26.19
   4  -5   0  471.11   26.26
  -4   5   0  537.36   29.38
  -3   8   1  469.61   27.02
   3  -8  -1  493.97   28.22
   3  -8  -1  542.47   29.81
  -3   8   1  496.37   29.10
  -3   8   1  527.56   30.56
  -3  -8   1  463.28   28.21
  -1  -9   2 1766.92   83.58
   1   9  -2 1940.60   90.02
   1  -9  -2 2231.34   77.06
   1  -9  -2 2104.08   91.78
   1  -9  -2 2210.23   83.62
   1   9  -2 2018.88   84.83
  -1   9   2 1996.18   86.40
   1 -11  -1  579.47   37.79
  -1  11   1  863.36   42.17
  -1 -11   1  932.25   77.26
   1 -11  -1  766.11   35.15
   1  11  -1  850.27   42.13
   1 -11  -1  727.28   41.66
   1  11  -1  794.09   41.72
  -1 -11   1  728.29   39.32
   1 -11  -1  736.10   42.62
  -1 -11   1  647.47   38.33
  -1  11   1  766.26   34.56
  -3   5   211540.10  456.51
   3  -5  -214077.40  452.97
   3  -5  -210440.30  454.68
   3   5  -212279.80  454.36
   3  -5  -212582.60  458.28
  -3  -5   212997.40  459.56
  -3   5   213340.90  455.62
   3   5  -214730.90  463.57
   2 -10  -1 6601.74  179.41
   2 -10  -1 5813.17  176.30
   2  10  -1 6781.49  178.71
   2 -10  -1 6213.96  176.26
   2 -10  -1 6553.62  168.93
  -2  10   1 6130.68  176.61
   1 -11   1  921.92   50.32
  -1 -11  -1 1167.59   49.36
  -1  11  -1 1121.03   52.66
   1 -11   1 1195.35   52.59
   1  11   1 1224.87   49.61
   1  11   1  903.56  100.91
  -3   8  -1  971.82   39.69
   3  -8   1 1088.95   52.83
   3   8   1 1083.78   45.39
  -3  -8  -1 1068.62   43.95
  -3  -8  -1 1067.64   47.64
   1   9   210328.90  365.35
  -1  -9  -210390.50  366.47
   1  -9   2 9468.62  369.32
  -1   9  -210367.90  374.76
   2  10   1  106.27   11.12
  -2  10  -1   88.47   28.27
   2 -10   1   68.31   11.77
  -2 -10  -1  103.42   12.76
  -4  -4   1 1507.10   67.12
   4  -4  -1 1698.65   66.22
   4   4  -1 1422.22   65.68
   4  -4  -1 1682.46   64.63
  -4  -4   1 1646.62   67.28
  -4   4   1 1488.10   66.02
   4   4  -1 1788.45   68.42
  -1   4   3  898.14   31.99
  -1  -4   3  612.34   38.88
   1   4  -3  736.05   39.90
  -1  -4   3  816.76   39.27
   1   4  -3  739.75   34.44
  -1  -4   3  807.19   33.23
   1  -4  -3  835.06   34.78
  -1   4   3  729.72   32.93
   3   5   2   37.53    7.70
  -3   5  -2   45.76   14.66
   3  -5   2   52.61   13.80
   3   5   2   38.63    5.01
   3   5   2   36.64   59.67
  -3  -5  -2   57.29    6.28
   4  -4   1   50.92   11.31
  -4  -4  -1   75.18    9.40
  -4   4  -1   61.62   14.70
  -4  -4  -1   70.01   64.13
  -4   4  -1   33.14   11.67
   4   4   1   53.00    7.35
  -4  -4  -1   34.30    8.43
   4  -4   1   59.27   10.20
   1  -4   3 1625.10   68.08
   1  -4   3 1736.95   69.51
   1  -4   3 1767.30   71.45
  -1  -4  -3 1755.68   77.10
   0 -12   0 8665.28  329.50
   0  12   0 9654.54  331.30
  -3   9   0 4786.20  185.11
   3  -9   0 4313.49  187.40
  -3  -9   0 5341.00  190.78
   3  -9   0 4955.80  193.23
  -3   9   0 5637.90  194.82
  -3  -9   0 5150.60  189.12
   3   9   0 5492.84  189.57
  -2   8   2    4.66   11.02
  -2   8   2    9.78   10.10
   2  -8  -2   14.19    7.87
  -2   8   2    7.42    7.83
   2   8  -2    5.24    9.39
  -2  -8   2   16.67   11.15
   2   8  -2    6.99   12.31
   0   5   3    9.90    3.83
   0  -5   3   14.64   10.65
   0   5   3   11.61    3.49
   0   5  -3   13.94    9.86
   0  -5  -3   14.95    4.79
   0  -5  -3    7.59   13.91
   0  -5   3    5.90    8.40
   0  -5   3    4.41    7.93
   2   8   2 1332.54   55.42
  -2  -8  -2 1415.75   57.38
  -2  -8  -2 1405.28   52.69
  -2   8  -2 1377.50   63.86
   2   0  -3    8.51    8.01
   2   0  -3    5.20    7.88
  -2   0   3    1.92    5.91
  -2   0   3    5.59    6.48
   2  -1  -3 4990.35  178.74
  -2   1   3 4475.88  178.66
  -2   1   3 5449.83  177.41
  -2  -1   3 3982.74  178.63
   2  -1  -3 4771.41  180.45
  -2  -1   3 5285.82  179.96
   2   1  -3 4782.81  181.16
   2 -11   0 1847.75   87.90
   2 -11   0 2001.78   79.91
   2 -11   0 1896.52   79.02
  -2 -11   0 2099.49  137.93
   2 -11   0 1953.03   83.03
   2  11   0 2316.38   84.97
   2  11   0 2148.31   82.95
  -2 -11   0 1748.34   81.18
  -4   6   0 1772.51   69.14
   4   6   0 1708.01   64.12
   4  -6   0 1937.49   68.33
  -4   6   0 1888.36   70.25
  -2   0  -3   19.34   12.72
   2   0   3   12.82   12.93
   2   1   328811.40 1018.43
  -2   1  -330376.90 1026.04
   2  -1   327190.80 1025.81
   2   1   327961.70 1027.57
  -1  12   0 7683.60  305.92
  -1 -12   010893.50  374.96
  -1  12   0 8585.51  346.62
  -1 -12   0 7680.76  306.48
   1  12   0 9315.16  310.39
   1  12   0 9587.74  312.90
   1 -12   0 7752.86  306.22
   4  -5  -1  269.45   16.56
  -4   5   1  276.41   19.71
   4   5  -1  252.43   18.31
  -4  -5   1  278.39   19.45
  -4  -5   1  216.73   18.04
   4  -5  -1  272.06   19.71
   4   5  -1  299.52   19.92
  -2  -2   3  916.90   42.87
  -2   2   3  876.11   40.43
   2   2  -3  927.38   44.81
  -2   2   3  841.46   36.46
   2  -2  -3 1009.84   40.06
  -2  -2   3 1024.35   43.52
  -2   2   3 1086.25   38.48
   2  -2  -3  921.42   42.09
   1  -5  -3 4595.74  179.37
  -1  -5   3 4075.05  176.42
  -1  -5   3 4858.97  170.03
  -1   5   3 4346.15  168.86
   1   5  -3 4596.07  178.17
   1  -5  -3 5003.48  170.81
   1   5  -3 4708.66  171.13
  -3   6   2 1121.95   50.06
   3  -6  -2  968.02   49.47
   3   6  -2 1317.29   56.17
   3  -6  -2 1171.23   51.47
   3   6  -2 1054.83   48.69
   3  -6  -2 1283.50   45.82
  -3   6   2 1140.27   53.61
  -3  -6   2 1198.73   53.23
   4  -5   1  693.66   33.69
  -4   5  -1  700.01   37.12
  -4  -5  -1  663.14   32.66
  -4  -5  -1  707.41   30.24
   4   5   1  618.15   30.61
   4   5   1  596.91   28.17
   4  -5   1  441.21   31.35
  -4   5  -1  469.47   33.15
  -4  -5  -1  940.52   96.67
   1  -5   3 1657.90   64.48
  -1   5  -3 1472.12   67.54
  -1  -5  -3 1641.77   75.03
   1   5   3 1470.76   58.91
   1  -5   3 1671.01   67.73
   1  -5   3 1463.73   64.28
   0  10   211245.30  407.47
   0  10   211883.50  414.54
   0 -10  -211748.40  406.74
   0 -10   210635.70  412.30
   0 -10  -211042.20  410.93
   2  -2   3 4761.80  187.25
  -2   2  -3 5318.43  185.98
   2   2   3 4890.30  178.21
  -2   2  -3 4952.41  190.27
   2   2   3 5037.73  190.89
  -3  -6  -2 1245.75   46.20
   3  -6   2 1187.85   56.70
   3   6   2 1133.37   49.52
  -3   6  -2 1165.68   57.06
   0   6  -3 5778.03  211.61
   0  -6  -3 6213.04  221.05
   0  -6   3 5857.97  215.55
   0   6   3 5444.39  203.10
   0  -6  -3 6028.76  204.88
   0   6   3 5503.17  204.60
   2  -3  -3  508.63   26.78
  -2   3   3  496.89   25.50
  -2   3   3  590.78   22.32
   2   3  -3  530.99   21.69
   2  -3  -3  556.60   23.62
  -2  -3   3  500.98   21.42
  -2  -3   3  574.04   29.40
  -2   3   3  469.89   23.13
  -2  -3   3  528.20   28.62
   2   3  -3  473.99   29.75
   0  12   111033.30  421.86
   0 -12   1 9905.08  362.70
   0 -12   1 9267.18  361.25
   0  12   110302.70  358.17
   0 -12  -1 9110.11  356.14
   0  12  -110276.30  363.61
   0 -12   111732.30  401.54
   0  12  -1 9917.06  363.24
   0  12   1 9626.05  363.04
   3  -9  -1 1177.01   50.84
  -3   9   1  978.63   46.75
  -3   9   1  905.67   48.26
   3   9  -1 1085.74   48.23
   3  -9  -1  983.14   47.99
  -3  -9   1 1086.64   49.38
  -2   3  -3 1041.40   51.00
   2  -3   3  973.48   47.35
  -2   3  -3 1016.84   44.24
   2   3   3 1062.90   52.21
   3   9   1 1216.20   52.27
  -3  -9  -1 1284.27   51.44
  -3  -9  -1 1328.46   55.08
   1 -10  -212562.10  426.08
   1 -10  -212049.30  441.24
  -1  10   211802.50  435.86
   1 -10  -212225.00  432.86
   1  10  -211311.20  434.01
  -1  10  -2 1727.81   76.49
   1 -10   2 1417.85   78.13
  -1 -10  -2 1815.69   68.19
   1 -10   2 1677.49   71.42
   1  10   2 1421.32  118.98
   1  10   2 1754.93   67.04
   2  -9  -2  108.76    7.82
   2   9  -2  124.08   17.72
  -2   9   2  109.01   13.33
  -2  -9   2   96.78   15.28
  -2   9   2   99.64   15.00
  -2   9   2  122.27   17.34
   2   9  -2  119.38   14.67
   2  -9  -2  137.42   13.52
   2  -9  -2  119.80   16.85
   4  -6  -1   13.69    6.61
   4  -6  -1    9.87    8.44
  -4  -6   1   11.88    6.94
   4   6  -1   15.17    9.34
   4   6  -1   13.75    7.57
  -4   6   1   15.53   10.91
  -4  -6   1   20.97    9.18
   2 -11  -1  400.34   20.88
   2  11  -1  413.56   27.36
  -2  11   1  381.21   26.04
   2 -11  -1  358.37   24.51
   2 -11  -1  411.21   27.56
   2 -11  -1  354.75   25.80
  -4   7   0  523.18   32.14
  -4  -7   0  524.30   28.33
   1   6  -3 1703.78   76.73
   1  -6  -3 1875.00   69.15
  -1  -6   3 1610.57   75.94
  -1  -6   3 1797.66   69.32
  -1   6   3 1643.11   67.53
   1   6  -3 1838.97   70.88
   2 -11   1 7788.38  273.61
   2  11   1 7873.17  270.93
   2 -11   1 7230.86  265.00
  -2 -11  -1 8246.05  273.22
  -2  -9  -2   82.51   10.27
  -2  -9  -2   76.52    7.34
  -2   9  -2   66.13   16.16
   2   9   2   72.70    8.78
   2   4  -3 4631.13  174.81
  -2  -4   3 4000.01  163.92
   2  -4  -3 4617.40  169.64
   2   4  -3 4722.96  164.56
  -2   4   3 4226.66  166.08
  -2   4   3 4461.78  167.86
  -2  -4   3 4793.46  172.86
  -2  -4   3 4358.56  172.23
  -2   4   3 4883.09  162.75
   4   6   1  240.02   16.66
  -4  -6  -1  252.65   15.92
   4   6   1  224.78   14.57
  -4   6  -1  253.26   22.47
  -4  -6  -1  246.54   76.80
   4  -6   1  268.04   20.40
   4  -6   1  214.20   18.37
  -4  -6  -1  205.61   17.31
   1   6   3  939.20   39.37
   1  -6   3 1024.61   43.75
  -1   6  -3 1003.30   48.08
   1  -6   3 1066.66   48.91
  -1  -6  -3  977.10   55.50
   1  -6   3 1002.28   45.65
  -3 -10   0  686.26   30.13
   3  10   0  676.82   29.76
  -3 -10   0  602.88   85.36
   3 -10   0  626.83   34.44
  -3  10   0  654.62   34.64
  -3  10   0  547.39   25.34
   3 -10   0  622.39   29.63
   1  12  -1   39.04   13.22
  -1 -12   1   75.58   50.36
  -1 -12   1    0.24    8.83
  -1 -12   1   60.61   14.76
  -1  12   1   40.14   14.42
  -1  12   1   60.61    9.85
   1  12  -1   48.44   14.76
   1 -12  -1   69.59   16.05
   1 -12  -1   60.70   15.76
   1 -12  -1   77.59   15.70
   1 -12  -1   53.12   10.80
  -1  12  -1 2014.75   84.85
  -1 -12  -1 2036.32   81.07
   1 -12   1 1709.60   82.62
   1  12   1 2216.17   82.58
   1  12   1 1613.86  132.62
   1 -12   1 2049.60   84.48
   3   7  -2  949.57   45.28
  -3   7   2  763.78   38.58
  -3  -7   2  815.63   41.82
   3  -7  -2  851.20   40.22
   3   7  -2  816.52   39.12
   3  -7  -2  885.84   33.73
  -3   7   2  786.36   41.82
   3  -7  -2  707.77   39.04
  -2   4  -3 1511.83   63.80
   2  -4   3 1342.43   59.03
  -2   4  -3 1441.49   54.27
   4   0  -2 2910.49  106.03
  -4   0   2 2842.88  109.18
   4   0  -2 2802.51  112.90
  -4   0   2 2543.09  111.32
   4   1  -2 1344.31   60.99
   4  -1  -2 1363.02   61.02
  -4   1   2 1391.62   56.93
  -4  -1   2 1330.19   58.46
   4   1  -2 1695.20   61.95
  -4   1   2 1232.94   59.51
   4  -1  -2 1663.20   60.39
   4   1  -2 1393.52   54.64
  -3   7  -2 1104.46   52.91
  -3  -7  -2 1021.20   46.23
   3   7   2  925.20   43.74
   3  -7   2 1065.02   52.80
  -3  -7  -2 1074.53   40.83
  -4   0  -2   60.05   11.24
  -4   0  -2   62.91   59.87
   4   0   2   27.15    6.57
   0  13   0    5.84   10.46
   0  13   0   -6.48   46.99
   0 -13   0    8.38   10.70
   0  -7  -3 1114.61   41.94
   0  -7   3 1033.85   51.90
   0  -7   3 1036.05   45.62
   0  -7  -3  939.45   55.11
   0   7   3 1044.21   40.15
   0   7  -3 1114.64   49.28
  -4   1  -2  702.86   81.08
   4   1   2  697.22   34.81
   4  -1   2  748.99   33.82
  -4  -1  -2  629.23   87.40
  -4  -1  -2  823.91   36.60
   4   1   2  685.65   31.76
   4   2  -2 3512.24  114.96
  -4   2   2 2830.14  111.88
   4   2  -2 2609.53  112.29
  -4   2   2 2758.08  107.60
  -4  -2   2 3013.23  111.41
   4  -2  -2 3344.50  111.10
   4   2  -2 2697.24  106.05
   4  -2  -2 2837.37  112.95
  -4   2   2 2677.17  107.34
   2  12   013158.90  439.54
  -2 -12   014403.70  511.77
  -2 -12   011682.30  438.29
   2  12   013572.40  441.47
   2 -12   010915.50  435.73
   2 -12   011958.30  439.72
   2 -12   011326.60  435.18
   4   2   2 2873.63  113.21
  -4  -2  -2 3483.84  117.79
   4   2   2 2934.36  116.93
  -4  -2  -2 3371.87  188.12
  -4   2  -2 3115.64  163.71
   4  -2   2 2960.30  116.61
  -2  -5   3 2574.90  101.47
  -2  -5   3 2773.47  101.91
   2   5  -3 2823.68   93.84
  -2  -5   3 2219.99   92.72
   2  -5  -3 2386.98   96.68
  -2   5   3 2512.57   95.49
   2   5  -3 2527.16  103.34
  -2   5   3 2312.62   94.89
   0  11   2 1786.79   73.21
   0 -11   2 1603.36   71.06
   0 -11  -2 1699.44   65.08
   0 -11  -2 1583.63   69.65
   0  11   2 1656.85   65.92
   2   5   3 4007.48  152.45
   2  -5   3 4168.31  158.53
  -2   5  -3 4376.82  162.71
  -4   3   2 8119.58  322.37
   4   3  -210912.10  331.74
   4  -3  -2 9032.59  323.02
   4   3  -2 8438.17  322.74
  -4   3   2 8609.32  327.47
   4  -3  -2 8991.73  329.28
  -4  -3   2 9651.61  328.17
   4  -3  -210142.70  326.25
  -4   3   2 8568.17  323.44
  -4   7   1  761.11   40.75
   4  -7  -1  895.52   42.58
  -4   7   1  916.24   42.40
  -4  -7   1  727.12   40.01
   4  -7  -1  807.52   39.37
   4  -7  -1  837.25   37.25
   4   7  -1  990.38   43.04
  -4  -7   1  821.72   41.76
   1   7  -3 1602.21   65.50
   1   7  -3 1513.51   70.96
  -1  -7   3 1620.83   64.23
   1  -7  -3 1557.08   62.83
  -1  -7   3 1426.51   70.17
  -1   7   3 1477.15   62.00
  -1  13   0  434.98   59.14
   1  13   0  507.36   31.09
  -1  13   0  448.35   27.97
   1 -13   0  446.75   28.04
  -1 -13   0  410.73   27.66
  -4  -7  -1 1024.53   43.09
   4  -7   1  887.32   45.89
   4   7   1  894.88   41.31
  -4  -7  -1  848.54  100.58
  -4  -7  -1 1039.10   46.25
   4   7   1  968.88   43.70
  -4   7  -1  937.90   49.79
   4  -7   1 1055.26   48.79
  -3 -10   1 6250.92  250.16
   3  10  -1 7762.31  251.09
  -3  10   1 5771.19  247.60
   3 -10  -1 6886.50  250.44
   3 -10  -1 7177.15  252.93
  -1  -7  -3 6892.72  264.26
   1   7   3 6413.37  244.35
  -1   7  -3 7107.66  255.00
   1  -7   3 7141.46  252.58
   1  -7   3 7374.54  255.70
   1  -7   3 6737.00  248.07
  -4   3  -2 1179.48   88.96
   4   3   2 1051.66   48.51
  -4  -3  -2 1328.37  114.57
   4  -3   2 1149.91   49.54
  -4  -3  -2 1266.69   48.36
   4   3   2 1030.02   44.68
   5   0   015395.10  540.73
  -5   0   015201.30  541.61
   5   0   014601.00  540.39
   5   0   014671.40  542.70
  -4  -8   0 5536.40  185.02
  -4   8   0 5461.43  189.21
  -3 -10  -1  716.55   30.11
  -3 -10  -1  719.87   33.12
   3  10   1  709.71   30.55
  -5  -1   0 1452.95   58.96
  -5   1   0 1244.79   60.76
   5  -1   0 1281.92   58.97
   5  -1   0 1272.27   57.46
   5   1   0 1283.39   59.97
   5   1   0 1391.40   57.94
   5   1   0 1246.46   56.60
   5  -1   0 1383.42   57.77
  -5   1   0 1351.58   58.58
   3  -8  -2 1734.72   77.39
  -3  -8   2 1903.09   80.27
   3  -8  -2 1895.42   70.44
   3  -8  -2 1927.48   78.34
  -3   8   2 1739.01   76.65
  -3   8   2 1861.40   80.09
   3   8  -2 1793.03   76.89
   2 -10  -2 1246.54   52.09
   2 -10  -2 1072.37   43.21
   2 -10  -2 1132.64   54.89
   2  10  -2 1150.34   57.17
   2  10  -2 1047.30   51.66
  -2  10   2 1095.38   51.96
   1 -11  -215709.80  542.89
   1 -11  -215197.80  558.53
  -1  11   214429.50  542.72
   1  11  -215191.80  552.02
  -1  11   216560.50  554.67
   1 -11  -215881.20  550.38
  -1 -11   214358.40  550.53
   5  -2   0 8480.30  301.83
   5  -2   0 8179.26  301.96
   5   2   0 8037.82  299.97
  -5  -2   0 8999.34  302.04
   5   2   0 8507.21  304.89
   5  -2   0 8830.25  301.30
  -5  -2   0 8359.22  301.33
   5   2   0 9118.37  302.09
  -5   2   0 8157.87  304.91
   4  -4  -2 3227.96  128.21
   4  -4  -2 3536.16  124.23
   4   4  -2 3753.59  130.82
   4  -4  -2 3131.60  123.07
  -4   4   2 3036.92  123.03
  -4   4   2 3032.85  126.20
  -4  -4   2 3510.77  127.93
   1  11   2 5499.81  195.52
   1 -11   2 4935.67  201.89
  -1  11  -2 5625.00  206.64
   1 -11   2 4982.88  199.59
   1 -11   2 5294.55  210.50
  -1 -11  -2 5541.57  196.44
   0  13   1   12.24    9.27
   0  13  -1   17.17   11.81
   0  13   1   15.14   49.91
   0  13   1   18.53   14.88
   0 -13  -1   19.27    9.26
   0 -13   1   51.72   41.27
   0  13  -1   20.67   13.55
   0 -13   1   24.78   12.39
   0 -13   1   21.76   11.80
  -3  -8  -2  576.20   30.45
  -3   8  -2  552.54   35.61
  -3  -8  -2  602.09   25.15
   3   8   2  538.95   27.61
   2  10   2 3729.18  140.65
   2 -10   2 3619.17  145.97
   2 -10   2 3559.09  143.71
  -2 -10  -2 3949.71  143.11
  -2  10  -2 3968.81  151.49
   3   0  -3   25.26    9.64
   3   0  -3   18.97   11.43
  -3   0   3   15.19    8.70
  -3   0   3   28.07    7.65
  -2  -6   3 3016.17  122.81
  -2  -6   3 3366.71  123.89
  -2   6   3 2924.90  117.37
   2   6  -3 3340.18  116.24
   2   6  -3 3332.10  126.50
  -2  -6   3 2845.77  115.11
  -2   6   3 2973.10  116.45
   2  -6  -3 3129.83  118.44
   3   1  -317824.60  617.14
   3  -1  -315292.10  613.65
  -3  -1   315781.80  615.01
  -3   1   315963.70  614.16
  -3  -1   318725.70  613.57
   3   1  -316593.70  616.88
   3  -1  -317438.30  616.41
  -3   1   318468.30  611.05
   0  -8  -3 2300.21   85.06
   0  -8   3 2064.13   88.96
   0   8  -3 2130.44   95.20
   0   8   3 2345.93   83.19
   0  -8   3 2151.61   95.63
   0   8  -3 2358.28   93.42
  -4  -4  -2   26.92   64.03
  -4   4  -2   16.97   36.77
   4  -4   2   28.04    9.14
  -4  -4  -2   10.15    6.55
   4   4   2    3.10    6.27
   4   4   2   10.55    4.65
   3 -11   0 7450.10  264.88
  -3 -11   0 7696.72  258.85
   3 -11   0 6801.02  257.02
  -3  11   0 7745.98  264.59
   3 -11   0 6972.01  254.11
  -3 -11   0 8499.04  333.48
   3  11   0 7951.08  258.67
   2 -12  -1  729.36   39.68
  -2 -12   1  864.84   82.33
   2  12  -1  792.27   40.70
  -2  12   1  700.47   38.32
   2 -12  -1  691.83   32.00
   2  12  -1  864.09   41.06
   2 -12  -1  389.65   33.90
   2 -12  -1  678.35   36.84
  -2 -12   1  503.21   34.39
  -2   6  -3 1393.36   61.88
   2  -6   3 1249.60   57.27
   2  -6   3 1381.66   59.40
   2   6   3 1218.56   51.52
   3   0   3    3.50    5.30
   3   0   3   -1.29   12.66
   3   0   3   11.96   43.64
   2 -12   1  166.28   16.23
   2 -12   1  146.52   11.06
  -2 -12  -1  170.00   16.17
   2  12   1  179.84   14.96
  -5   3   0  895.43   44.66
   5   3   0  979.93   41.53
   5  -3   0  945.93   40.77
   5  -3   0  881.57   42.12
   5   3   0  902.07   44.84
  -5  -3   0  861.01   40.34
  -5  -3   0  856.85   41.01
   5   3   0  833.43   39.15
   5  -3   0  887.98   41.52
   3   2  -3 5978.12  229.02
  -3  -2   3 6128.62  226.97
  -3  -2   3 6445.48  225.27
   3   2  -3 6588.84  228.91
   3  -2  -3 5236.12  223.16
  -3   2   3 6445.99  220.79
   3  -2  -3 6309.44  227.38
  -3   2   3 5667.99  224.69
   3  -1   3 1189.14   48.07
   3   1   3 1159.07   56.18
   3   1   3 1125.37   44.57
   3  -1   3 1112.93   54.42
  -1  13   1  403.36   23.53
  -1  13   1  523.46   32.32
  -1 -13   1  328.42   59.28
   1 -13  -1  368.05   23.15
   1 -13  -1  361.18   28.25
  -1 -13   1  354.01   26.86
   1  13  -1  516.91   31.33
  -1 -13   1  336.04   26.68
   1 -13  -1  351.12   29.45
   1  13  -1  568.40   32.73
   1 -13   1   96.75   15.08
  -1  13  -1  114.47   15.23
  -1 -13  -1   92.23   12.58
   1  13   1  125.48   14.37
   1 -13   1  108.41   15.97
   1  13   1   73.17   49.37
   3  -2   3  302.16   23.96
   3   2   3  295.55   26.63
   3   2   3  339.19   15.33
  -3   2  -3  288.12   26.01
   3  -2   3  366.90   21.25
   3   2   3  243.47   59.57
   3  -2   3  219.30   46.00
   5   0  -1    9.33    8.13
  -5   0   1    0.79    6.06
  -5   0   1    7.23    6.74
   5   0  -1   -0.80    8.87
  -4   8   1  688.85   35.75
   4   8  -1  786.54   39.10
   4  -8  -1  790.34   40.08
  -4  -8   1  808.30   39.12
  -4   8   1  673.30   38.24
   4  -8  -1  703.56   36.34
  -4   8   1  750.83   38.80
   4  -5  -2  394.88   23.89
  -4   5   2  471.83   24.55
  -4  -5   2  484.72   27.34
  -4   5   2  422.85   25.73
   4  -5  -2  431.15   27.01
   4   5  -2  511.07   29.71
   4  -5  -2  474.28   23.31
  -1   8   3   34.31   11.08
  -1   8   3   17.50    6.61
  -1  -8   3   29.38    9.75
  -1  -8   3   22.10   12.54
   1  -8  -3   34.19    6.98
   1   8  -3   28.27    9.98
   1   8  -3   30.55   12.44
   5   1  -1 2223.39   72.99
   5  -1  -1 2153.74   71.63
  -5  -1   1 2232.66   72.49
   5   1  -1 2505.85   74.99
   5  -1  -1 2496.36   74.01
   5   1  -1 1923.40   72.80
  -3   3   3  465.29   21.14
  -3   3   3  500.77   20.32
   3  -3  -3  499.03   27.61
  -3   3   3  462.50   25.43
  -3  -3   3  452.78   27.75
  -3  -3   3  513.12   27.20
   3  -3  -3  472.24   24.48
   3   3  -3  443.15   30.15
   4  -8   1   36.43   11.21
  -4  -8  -1   43.52   60.31
   4  -8   1   39.37   11.62
   4   8   1   39.54    8.78
  -4  -8  -1   22.13    9.19
  -4  -8  -1   21.12    7.50
  -4   8  -1   29.32   14.52
   5   0   1    1.80   12.07
   5   0   1    7.58    8.33
  -5   0  -1    8.38    7.74
   5   0   1   11.96    7.18
   1   8   3 2586.20   98.50
   1  -8   3 2672.88  101.19
  -1   8  -3 2772.56  109.25
   1  -8   3 2715.91  109.43
   5  -1   1 4688.05  178.17
   5   1   1 4763.52  184.83
  -5   1  -1 5104.01  181.59
  -5   1  -1 4435.14  184.61
   5  -1   1 4589.48  179.07
   5   1   1 4571.64  177.05
   5  -1   1 4616.85  182.96
  -5  -1  -1 5212.42  180.22
   4   5   2  708.28   32.94
  -4  -5  -2 1137.45  114.75
  -4   5  -2 1044.40   67.78
   4  -5   2  848.37   41.10
   4   5   2  762.48   37.05
  -4  -5  -2  880.13   35.53
  -5   4   0 8889.28  322.38
  -5   4   0 8036.74  319.13
   5  -4   0 8805.81  317.41
   5   4   0 7899.96  315.72
   5   4   0 8910.39  323.17
   5  -4   0 8616.05  318.68
   5   4   0 9139.59  318.35
   5  -4   0 8841.03  319.40
  -5  -4   0 9046.42  318.51
   5   2  -1   24.17    8.81
   5   2  -1   13.32    9.99
  -5  -2   1   17.59    8.11
   5  -2  -1   22.01    8.09
  -5  -2   1   23.53    8.84
   5  -2  -1   17.41    8.51
   5   2  -1   14.37    8.42
  -5   2   1   16.76   10.60
  -4   9   0 8183.60  280.12
  -4   9   0 6804.61  269.00
  -4  -9   0 7201.94  275.16
  -4  -9   0 8088.89  274.87
   3  -3   310307.00  370.79
   3  -3   310613.90  403.15
   3   3   311051.80  376.92
  -3   3  -311140.80  367.94
  -3   3  -310681.80  375.83
   3   3   3 9702.42  364.46
   3   3   3 9639.17  358.39
   3  -3   310862.00  368.65
   5  -2   1 1790.02   79.86
  -5   2  -1 1856.64   83.42
   5  -2   1 1757.62   76.19
   5   2   1 1765.47   74.52
   5  -2   1 1863.33   77.32
  -5   2  -1 2009.88   80.12
   5   2   1 1906.30   83.34
  -5  -2  -1 2019.13   77.59
   0 -14   0 2616.37  108.12
   0  14   0 2834.39  110.22
   2   7  -3  332.14   18.81
  -2   7   3  254.37   16.84
   2  -7  -3  284.94   18.27
  -2  -7   3  266.62   17.65
   2   7  -3  306.88   24.74
  -2  -7   3  309.05   22.18
  -2  -7   3  298.69   23.07
  -2   7   3  269.90   19.26
   3   9  -2   41.38   13.72
   3  -9  -2   26.25   12.68
   3   9  -2   49.87   11.97
   3  -9  -2   31.43    4.90
  -3   9   2   13.72   10.00
   3  -9  -2   31.07    9.32
  -3   9   2   21.65    8.63
  -3  -9   2   13.98   10.88
   2 -13   0  619.72   32.76
   2  13   0  660.49   37.09
  -2 -13   0  592.37   34.67
   2 -13   0  561.45   35.10
   2 -13   0  627.02   33.25
   2  13   0  648.42   35.60
   0 -12   221676.80  672.42
   0 -12  -218945.60  634.91
   0 -12  -218738.80  641.08
   0  12   219489.50  636.03
   0  12   220990.90  645.43
   0 -12   218483.90  642.01
  -3  11   1 1310.73   64.85
  -3 -11   1 1569.55   68.67
   3 -11  -1 1600.93   69.69
   3 -11  -1 1548.82   67.83
   3  11  -1 1755.06   68.64
   3 -11  -1 1446.51   60.75
  -3   4   3  880.96   34.45
  -3  -4   3  966.15   42.96
  -3  -4   3  866.40   43.38
  -3   4   3  822.46   39.76
   3  -4  -3  789.78   37.05
   3  -4  -3  953.30   42.55
   3   4  -3  994.87   47.25
   2   7   3  553.54   82.99
   2   7   3  488.96   24.82
   2  -7   3  584.90   32.37
   2  -7   3  546.33   31.01
  -2   7  -3  575.23   34.93
  -3 -11  -1  265.54   20.58
   3  11   1  267.65   19.03
  -3 -11  -1  274.33   18.28
   3 -11   1  257.50   19.49
   5  -3  -1 3273.56  116.19
   5   3  -1 3426.66  118.90
  -5  -3   1 3085.72  117.33
  -5   3   1 2854.43  117.40
   5   3  -1 3122.99  118.00
   5   3  -1 2968.47  117.12
   5  -3  -1 3090.84  115.75
  -3  -9  -2  894.73   37.25
  -3  -9  -2  943.43   42.87
   3   9   2  879.61   39.96
  -3   9  -2  886.66   48.86
   5  -3   116259.40  610.29
   5  -3   116892.60  608.01
  -5  -3  -117943.30  607.33
   5   3   117265.40  615.09
   5   3   115465.10  604.16
  -5   3  -117140.50  614.83
  -5   3  -117963.50  611.78
   0  -9   3 1245.35   54.80
   0   9   3 1302.90   48.19
   0  -9  -3 1274.36   50.08
   0  -9   3 1184.11   60.40
   0   9  -3 1172.38   60.12
   0   9  -3 1255.05   58.22
   4   6  -2  294.89   22.42
   4  -6  -2  287.80   15.94
   4  -6  -2  270.73   18.48
  -4   6   2  225.64   17.09
  -4  -6   2  229.04   18.96
   4  -6  -2  258.69   20.09
  -4   6   2  221.53   17.58
   3   4   311759.10  424.81
  -3   4  -312885.90  425.65
   3   4   312916.50  438.31
   3  -4   312489.40  456.82
  -3   4  -312678.50  436.70
   3   4   311271.40  417.83
   3  -4   311824.90  431.02
   3  -4   313058.40  431.46
   2  11  -2 1879.80   81.02
   2 -11  -2 1952.62   84.59
   2  11  -2 1681.78   84.65
   2 -11  -2 1988.93   80.52
   2 -11  -2 1940.28   72.08
  -2  11   2 1811.72   81.03
  -5  -5   0   58.35   11.07
   5  -5   0   51.42   11.81
   5   5   0   61.53   11.55
   5  -5   0   64.38   11.10
   5  -5   0   62.91   11.55
  -5   5   0   49.33   14.36
   5   5   0   57.15    9.65
  -5   5   0   38.02   10.65
  -1 -14   0 2680.04  114.18
  -1  14   0 2967.98  158.75
   1  14   0 2991.03  117.28
   1 -14   0 2915.56  114.52
   1  14   0 3102.15  120.23
  -1  14   0 2640.55  113.62
  -2 -11  -2 4979.37  148.83
   2  11   2 4976.65  145.25
   2 -11   2 4664.33  150.02
  -2  11  -2 5131.73  159.91
  -1  12   2  406.98   27.63
  -1  12   2  279.89   16.72
   1 -12  -2  326.00   28.93
   1 -12  -2  349.37   23.50
   1  12  -2  352.89   25.43
   1 -12  -2  313.86   16.86
  -1 -12   2  296.70   23.47
   4   6   2  996.74   46.06
  -4  -6  -2 1114.91   43.92
   4  -6   2 1092.59   51.33
   4   6   2  975.39   41.94
  -1  12  -2 2060.61   83.13
   1  12   2 2059.32  136.13
  -1 -12  -2 1900.21   71.25
   1  12   2 1979.41   70.78
   1 -12   2 1738.36   74.76
   5   4  -1 6021.12  228.25
   5  -4  -1 6997.44  227.77
   5  -4  -1 6543.68  228.10
  -5  -4   1 6795.79  229.96
   5   4  -1 6235.67  229.87
  -5   4   1 6267.73  229.59
   5   4  -1 7291.94  231.09
  -4  -9   1   17.77    9.85
   4  -9  -1   30.00   10.85
   4  -9  -1   41.19   10.53
  -4   9   1   22.00    9.99
  -4   9   1   25.64   11.81
  -4   9   1   19.54    8.81
   4   9  -1   33.04   10.81
   3  -5  -3  186.23   11.91
   3   5  -3  216.54   11.29
  -3  -5   3  200.57   17.29
  -3  -5   3  176.25   17.24
   3   5  -3  199.06   20.90
  -3   5   3  175.35   14.41
   3  -5  -3  183.09   15.96
  -1   9   3 3816.49  134.02
  -1  -9   3 3398.72  131.22
   1   9  -3 3511.66  139.35
   1   9  -3 3776.61  134.95
   1  -9  -3 3583.92  129.12
  -1  -9   3 3250.38  137.81
  -5   4  -1 1074.09   54.84
   5  -4   1 1069.46   49.35
   5   4   1  969.97   45.36
   5  -4   1 1005.85   50.68
  -5   4  -1 1116.72   52.69
   5   4   1 1049.63   55.52
  -5  -4  -1 1127.13   48.02
   3 -12   0   50.33    9.86
  -3 -12   0   59.87   56.91
   3  12   0   67.88   12.23
   3 -12   0   51.71   12.76
  -3  12   0   47.86   15.80
   3 -12   0   68.46   16.65
  -3 -12   0   72.21   12.38
  -3 -12   0   61.79   12.33
  -4  -9  -1  356.31   24.42
   4  -9   1  390.86   27.76
   4   9   1  373.98   22.20
  -4   9  -1  306.97   16.29
  -4  -9  -1  360.96   21.05
  -4   9  -1  342.82   27.88
  -4  -9  -1  345.78   82.25
   1  -9   3 1510.32   70.41
   1  -9   3 1527.32   61.61
   1   9   3 1509.45   59.99
  -1  -9  -3 1581.77   57.44
  -1   9  -3 1673.10   71.86
   0  14   1   25.47    9.35
   0  14  -1   25.76   11.36
   0 -14   1   19.31   13.06
   0  14  -1   23.61   13.89
   0  14   1   31.46   14.45
   0 -14   1   18.20   11.73
   0 -14  -1   16.18    8.90
   0  14   1   45.07   46.25
   2  13  -1 2897.45  109.98
   2 -13  -1 2483.39  106.00
  -2 -13   1 2929.47  155.90
   2 -13  -1 2504.64  106.88
  -2 -13   1 2093.93  104.08
   2  13  -1 3097.21  110.63
  -2  13   1 2436.97  106.68
   2 -13  -1 2519.95  100.08
   2 -13  -1 2619.72  109.51
   3  -5   3 2675.08  111.35
  -3   5  -3 2750.46  116.16
   3   5   3 2758.43  105.88
   3  -5   3 2666.15  127.17
  -3   5  -3 2880.09  104.19
   2 -13   1 6708.64  248.97
   2 -13   1 6326.05  241.30
   2  13   1 7295.97  247.84
  -2 -13  -1 6932.96  248.23
  -2  -8   3 2345.61  102.27
  -2   8   3 2317.52   97.75
  -2   8   3 1858.26  101.33
  -2  -8   3 2691.83  105.15
  -2   8   3 2354.89   96.00
   2   8  -3 2955.94   99.29
  -2  -8   3 2232.38   95.34
   2   8  -3 2701.25  106.90
   2  -8  -3 2854.48   98.63
  -5   6   010250.80  361.20
   5   6   0 9286.91  353.92
  -5  -6   010577.20  356.95
   5  -6   0 9522.71  357.82
   5  -6   0 9963.13  357.48
  -5   6   0 8835.62  358.13
   4 -10   0   40.66   11.41
  -4  10   0   64.85   15.77
  -4 -10   0   37.26   11.22
  -4  10   0   29.09    7.65
  -4 -10   0   43.70   10.53
   4  10   0   56.22   11.70
   2   8   3 1618.52   67.95
  -2   8  -3 1919.24   80.19
   2   8   3 1841.28  136.79
   2  -8   3 1846.51   75.79
   2  -8   3 1742.97   76.21
   0   0   4  103.13   12.29
   0   0   4  117.24   13.35
   0   0   4  123.27   10.29
   0   0   4  127.05   17.65
  -4  -7   2   52.56   10.93
   4  -7  -2   61.81   11.42
   4  -7  -2   67.07    7.59
  -4   7   2   56.66    9.93
   4  -7  -2   67.68   11.80
   4   7  -2   62.91   13.09
  -4   7   2   50.15   11.69
   4   7  -2   73.17   11.13
  -4   7   2   53.73   10.30
   0  -1   4  257.22   20.45
   0  -1   4  273.83   24.05
   0  -1   4  291.31   17.43
   0   1   4  301.31   19.80
   0  -1   4  255.37   18.55
   0   1   4  246.01   19.23
   0   1   4  274.30   25.41
   0   1   4  297.05   15.94
   5   5  -1  199.40   17.51
   5  -5  -1  216.66   16.09
  -5   5   1  204.95   18.85
  -5  -5   1  211.85   18.04
   5   5  -1  205.36   16.76
  -5  -5   1  180.41   16.78
   5  -5  -1  239.89   18.32
   1  14  -1 3820.34  132.62
  -1 -14   1 3317.11  127.89
  -1  14   1 3065.60  121.65
  -1  14   1 3720.40  132.39
   1 -14  -1 3095.72  130.89
   1  14  -1 3655.18  131.46
   1 -14  -1 3379.36  122.36
  -1 -14   1 3090.50  127.05
  -1 -14   1 3746.24  175.96
  -3  10   2  404.67   27.11
   3 -10  -2  433.82   26.26
  -3  10   2  365.36   24.45
   3 -10  -2  408.52   17.98
   3  10  -2  490.04   31.60
   3  10  -2  392.10   26.58
   3 -10  -2  423.38   27.43
  -3  10   2  384.29   24.69
  -3 -10   2  394.63   27.08
   1 -14   1 3711.21  154.78
   1 -14   1 3956.55  154.89
  -1  14  -1 3713.03  154.97
   1  14   1 3389.51  212.27
  -1 -14  -1 3866.14  151.35
   5  -5   1 7972.77  272.49
   5   5   1 5328.48  272.96
  -5  -5  -1 7840.35  268.91
   5   5   1 6920.81  265.93
  -5  -5  -1 6912.73  270.43
  -5   5  -1 8079.29  276.57
   5  -5   1 7414.19  272.40
  -5   5  -1 7868.46  278.04
  -5  -5  -1 9837.67  368.84
   4  -7   2 1038.72   51.50
  -4  -7  -2 1068.00   43.18
   4   7   2  937.05   45.28
   0   2   418298.60  640.53
   0  -2   417806.40  642.43
   0   2   417869.10  638.38
   0  -2   417288.90  637.27
   0  -2   418571.40  646.36
   0   2   417047.80  633.63
   0  -2   418646.10  638.78
  -3 -10  -2 1273.62   50.75
   3  10   2 1217.50   52.91
   3 -10   2 1227.49   57.43
  -3  10  -2 1244.15   63.12
  -3 -10  -2 1322.84   56.59
  -3  -6   3  730.27   38.54
   3  -6  -3  721.18   36.29
  -3   6   3  536.22   37.12
   3   6  -3  864.36   43.85
  -3  -6   3  807.02   39.05
   3  -6  -3  697.94   28.74
  -3   6   3  682.42   34.00
  -1   0   4 1401.69   59.92
  -1   0   4 1517.11   58.64
  -1   0   4 1315.18   61.76
   0  10   3 2115.09   75.55
   0 -10  -3 2067.73   77.63
   0 -10   3 1782.12   87.10
   0  10  -3 1980.88   86.39
   0 -10   3 1885.49   81.99
   0  10  -3 1939.08   88.51
   3 -12  -1 2993.30  116.44
   3 -12  -1 2827.73  108.51
   3 -12  -1 3040.59  118.79
  -1   1   4 1642.16   65.44
  -1  -1   4 1659.40   64.22
  -1  -1   4 1418.26   68.47
  -1  -1   4 1676.50   67.42
  -1   1   4 1728.98   76.31
  -1  -1   4 1813.47   75.91
  -1   1   4 1472.76   67.00
  -1   1   4 1724.50   65.62
   1   0   412656.00  456.98
   1   0   411883.20  456.94
  -1   0  -413331.20  459.88
   1   0   412559.20  451.40
   3  -6   3   84.40   15.02
   3   6   3  111.48   10.73
   3   6   3   58.49   56.63
  -3   6  -3   84.30   17.40
  -3   6  -3   87.33    7.46
  -3  12  -1 1056.08   56.76
  -3 -12  -1  877.66   43.05
   3  12   1  926.73   43.41
  -3 -12  -1  994.80   46.44
  -3 -12  -1  881.95  112.04
   3 -12   1  864.00   44.13
   0  13   2   79.80   10.55
   0 -13  -2   63.25    9.16
   0  13   2   53.14   14.40
   0 -13   2   81.93   34.67
   0 -13   2   75.48   15.97
   0 -13  -2   69.95   13.65
   0 -13   2   52.41   13.79
   1  -1   4 7634.04  294.00
   1   1   4 7808.94  287.07
   1  -1   4 8210.65  295.39
   1   1   4 7896.92  295.48
  -1  -1  -4 8713.71  298.90
   0  -3   4 5288.70  198.60
   0   3   4 4955.21  188.14
   0   3   4 5234.84  196.53
   0  -3   4 5539.60  200.73
   0   3   4 5104.12  192.46
   0  -3   4 5102.05  192.53
  -1  -2   4   14.13    6.85
  -1   2   4   15.57    7.46
  -1  -2   4   11.28    5.78
  -1   2   4    9.60    5.03
  -1  -2   4   12.59    9.31
  -1   2   4    7.24    9.87
  -1  -2   4   11.85    9.24
   2 -14   0 7466.91  335.50
   2 -14   0 9297.41  334.14
   2  14   0 9878.60  338.41
  -2 -14   0 8524.86  335.73
   2 -14   0 8987.58  333.79
   2  14   010516.20  341.05
  -2 -14   011078.40  418.30
   0  15   0  -12.48   47.13
   0  15   0    8.85   10.13
   0 -15   0    6.73    9.67
   2  12  -2 2283.65   93.30
   2 -12  -2 2362.07   92.51
  -2  12   2 2158.92   92.93
   2 -12  -2 2097.23   82.97
   2 -12  -2 2194.94   95.84
   1  -2   4 9764.57  373.41
  -1  -2  -411519.40  381.24
   1   2   4 9937.20  365.68
   1   2   410192.10  376.86
   1  -2   410931.20  376.74
  -5  -6   1 1379.35   60.57
  -5  -6   1 1280.23   59.99
  -5   6   1 1327.23   60.19
   5  -6  -1 1384.23   57.05
   5   6  -1 1451.28   60.93
  -4  10   1  489.94   31.31
   4 -10  -1  478.64   28.71
   4 -10  -1  540.55   31.76
  -4  10   1  420.00   29.47
  -4  10   1  445.87   27.13
  -4 -10   1  458.35   29.41
  -2 -12  -2   22.09    7.97
   2 -12   2   20.44   10.88
   2  12   2    9.34    6.69
   2 -12   2    4.27    9.24
   2  12   2   -6.49   42.40
  -2  12  -2   12.90   12.95
  -5   7   0  644.92   37.31
   5  -7   0  627.14   35.12
   5   7   0  580.76   31.58
  -5   7   0  640.91   37.45
  -5  -7   0  612.81   33.20
  -1  10   3 3454.55  128.16
   1  10  -3 3406.82  128.91
  -1 -10   3 3040.07  131.24
   1  10  -3 3164.93  132.96
   1 -10  -3 3244.48  122.77
   1 -10  -3 3093.51  135.25
  -1 -10   3 3047.47  125.25
  -4  10  -1  740.84   43.34
  -4 -10  -1  794.66   39.63
  -4  10  -1  635.11   29.68
   4  10   1  774.36   36.31
  -4 -10  -1  728.04   35.37
   4 -10   1  736.58   42.86
   5   6   1   48.19   10.23
  -5   6  -1   48.68   16.15
  -5  -6  -1   32.96   60.20
   5  -6   1   38.49   11.66
  -5  -6  -1   24.88   11.10
  -5   6  -1   49.78   13.79
   5   6   1   45.83    8.66
   5  -6   1   42.91   12.78
  -5  -6  -1   48.11    9.58
   1  10   3  593.99   26.12
   1 -10   3  569.18   31.30
   1 -10   3  575.73   26.71
  -1  10  -3  626.36   36.79
  -1 -10  -3  606.52   24.44
   2   9  -3 3745.33  131.98
   2  -9  -3 3522.98  120.51
  -2   9   3 3435.93  122.42
  -2   9   3 3082.93  118.63
  -2  -9   3 2997.48  118.51
  -2  -9   3 2983.89  125.36
  -1 -13   2   16.44   12.09
   1 -13  -2   17.72    9.35
   1 -13  -2   14.74   13.60
   1  13  -2   16.73   12.50
  -1  13   2   16.80   12.99
   1 -13  -2   12.19    6.33
  -1  13   2   14.94    6.27
  -1  -3   4   13.60    7.36
  -1  -3   4   21.39   10.17
  -1  -3   4   14.56    6.20
  -1  -3   4   11.70    9.40
  -1   3   4   15.79   13.25
  -1   3   4   25.99    7.31
  -1   3   4    8.06    4.68
  -1   3   4   14.56    8.18
  -5   0   2   47.95    8.33
   5   0  -2   49.18    8.13
   5   0  -2   61.13   10.46
   5   0  -2   39.95    9.36
   4  -8  -2   31.85    6.18
  -4  -8   2   28.97   10.51
  -4   8   2   28.56    9.65
  -4   8   2   28.12    9.90
   4   8  -2   37.03   10.60
  -4   8   2   32.16    9.06
   4  -8  -2   41.93   11.46
  -4  -8   2   18.22    9.49
   4  -8  -2   33.00    9.66
   4   8  -2   34.67   12.38
   0   4   4  288.74   17.57
   0   4  -4  282.05   21.41
   0   4   4  281.73   14.25
   0  -4   4  285.96   22.67
   0  -4   4  290.11   18.97
   0  -4   4  294.44   22.67
   0  -4  -4  315.32   24.95
   1  13   2 4742.17  166.92
   1  13   2 4349.33  159.56
  -1 -13  -2 4347.94  160.07
   1 -13   2 3415.36  163.99
  -1  13  -2 4665.92  173.93
   1 -13   2 4152.78  164.29
   1  13   2 3838.07  226.19
   5  -1  -2  160.21   16.33
   5  -1  -2  186.74   13.39
  -5   1   2  166.27   13.63
   5  -1  -2  205.42   16.23
   5   1  -2  162.65   12.83
  -5  -1   2  185.49   14.55
   5   1  -2  229.60   17.69
   1  -3   4 2982.56  111.80
   1   3   4 2801.91  112.05
  -1   3  -4 2745.14  111.19
  -1  -3  -4 3167.40  117.08
   1  -3   4 2694.96  107.50
   1   3   4 2578.73   98.77
   2   9   3 5138.62  270.95
   2   9   3 5164.91  196.15
  -3  -7   3   30.48   10.22
   3  -7  -3   20.67    8.74
  -3   7   3   20.24    7.27
  -3  -7   3   19.37    9.56
  -3   7   3   14.66    9.49
   3   7  -3   20.06   13.07
  -3   7   3   17.18    8.11
   4   0  -3    9.34    8.41
   4   0  -3    4.32    8.55
  -4   0   3    1.02    6.77
  -4   0   3    6.57    6.12
  -1  15   0 1447.09   66.71
   1 -15   0 1479.77   66.92
  -1  15   0 1444.86  106.22
  -1 -15   0 1377.02   66.53
   1  15   0 1635.06   73.17
   1  15   0 1617.47   70.07
  -4  -8  -2  273.04   15.99
  -4  -8  -2  232.97   75.86
   4   8   2  256.64   18.13
  -4  -8  -2  302.46   21.07
   4  -8   2  275.66   23.70
   5   0   2  307.08   18.21
  -5   0  -2  347.46   22.85
  -4  -1   3 1606.52   64.42
  -4   1   3 1491.17   62.11
   4  -1  -3 1536.35   68.17
  -4   1   3 1479.94   66.26
   4  -1  -3 1646.52   67.24
   4   1  -3 1569.50   68.46
   4   1  -3 1722.96   69.54
  -4  -1   3 1436.39   67.35
   3  13   0 4837.51  182.64
   3 -13   0 4627.93  183.16
   3 -13   0 4441.88  178.29
  -3  13   0 5136.44  191.02
  -3 -13   0 4421.06  182.77
   3 -13   0 4747.59  190.00
   3  13   0 5260.07  184.20
  -3 -13   0 4781.08  251.22
   5  -2  -2 1188.57   56.23
  -5   2   2 1159.50   51.68
   5   2  -2 1437.08   57.21
  -5  -2   2 1245.36   53.59
   5   2  -2 1209.28   50.34
  -5   2   2 1085.59   54.15
   5  -2  -2 1403.30   54.66
  -5   2   2 1076.87   50.38
  -5   1  -2  134.43   54.69
   5   1   2  108.38   13.22
   5   1   2  130.51   11.35
  -5   1  -2  157.04   16.80
   5   1   2   57.76   16.84
   5  -1   2  135.59   12.52
  -5  -1  -2  145.81   14.72
  -5  -1  -2  122.01   61.93
   5  -1   2   85.26   16.17
  -4 -11   0 7898.68  276.92
  -4 -11   0 8015.67  352.72
  -4  11   0 6768.02  270.87
   4 -11   0 7457.46  276.02
  -4 -11   0 6654.79  276.78
  -4  11   0 8152.74  283.08
   4  11   0 8096.40  276.87
   3   7   3 8422.60  310.87
   3  -7   3 8546.84  317.47
  -4   2   3 1045.06   51.58
   4   2  -3 1355.70   57.02
  -4  -2   3 1040.67   53.18
  -4  -2   3 1248.92   51.44
   4  -2  -3 1313.95   52.67
  -4   2   3 1114.78   47.43
   4  -2  -3 1114.41   53.80
   4   2  -3 1163.96   54.59
   4   0   3   21.72    6.32
   4   0   3   16.32   14.04
  -1  -4   4 8775.45  299.78
  -1   4   4 7728.78  288.13
  -1  -4   4 8849.15  295.95
  -1   4   4 7985.38  288.24
  -1   4   4 8219.01  303.91
   1   4  -4 8058.83  291.33
  -5   2  -2 4866.30  173.34
   5   2   2 4353.06  167.25
   5   2   2 3633.74  172.64
  -5  -2  -2 6190.05  262.91
   5   2   2 4357.02  163.42
  -5  -2  -2 4865.42  168.48
  -5   2  -2 5254.35  234.52
   5  -2   2 4566.10  166.34
   5  -2   2 3628.57  169.79
   4   1   3 9530.40  349.68
   4   1   3 8963.56  335.20
   4  -1   3 9276.69  347.46
   4   1   3 9433.53  401.54
   4  -1   3 9706.61  337.98
  -3 -11   2  297.48   24.38
   3  11  -2  364.66   25.26
   3 -11  -2  300.14   24.63
  -3  11   2  303.27   23.13
  -3  11   2  293.94   24.22
   3 -11  -2  348.25   17.05
   3 -11  -2  338.76   23.93
   3  11  -2  380.69   28.98
  -3  11   2  261.04   22.21
   2 -14  -1 3893.03  157.08
   2  14  -1 4005.67  156.35
   2 -14  -1 3904.40  154.68
   2 -14  -1 3769.77  153.52
   2  14  -1 4385.42  157.31
   2 -14  -1 3955.50  147.40
  -2 -14   1 3205.62  150.55
  -2  14   1 3780.52  154.36
  -2 -14   1 4339.78  206.65
   1   4   4 8552.24  293.62
  -1   4  -4 8503.38  291.79
   1   4   4 7280.23  276.35
   1  -4   4 9088.15  292.90
   1  -4   4 8059.78  287.05
  -1  -4  -4 9312.75  299.67
   2  14   1 4664.03  168.97
   2 -14   1 4166.08  163.32
  -2 -14  -1 4694.10  170.43
   2 -14   1 4463.94  170.77
   0  15   1 4286.60  172.10
   0 -15   1 4147.20  169.39
   0  15  -1 4624.24  173.69
   0  15  -1 4592.45  172.40
   0 -15  -1 3927.31  163.95
   0  15   1 4634.26  166.85
   0 -15   1 4268.90  170.35
   0  15   1 4119.43  224.89
   5  -3  -2 2662.74  113.43
   5  -3  -2 3185.69  111.18
   5   3  -2 3321.68  115.37
  -5  -3   2 2836.95  111.38
  -5   3   2 2622.21  108.86
  -5   3   2 2569.97  111.64
   5   3  -2 2698.69  107.65
   0   5   4 1538.84   59.29
   0  -5   4 1594.24   65.64
   0  -5   4 1574.62   71.23
   0  -5  -4 1784.65   76.12
   0   5  -4 1430.95   67.67
   0   5   4 1527.81   62.46
   0  -5   4 1664.83   70.32
  -5  -7   1 1823.48   76.91
   5   7  -1 1940.54   77.35
   5   7  -1 1702.01   74.57
  -5  -7   1 1722.70   75.77
   5  -7  -1 1658.92   76.45
  -5   7   1 1732.64   76.17
   5  -7  -1 1713.42   71.89
  -3 -11  -2  767.38   31.39
  -3  11  -2  740.11   43.42
  -3 -11  -2  794.40   36.74
   3  11   2  669.04   32.61
  -4   2  -3   73.40   18.13
   4  -2   3  118.21   12.50
   4  -2   3   91.76   17.22
   4   2   3  110.81   12.12
   4   2   3   52.28   47.45
   4   2   3   96.17    8.04
   4   2   3   82.38   18.89
  -2   0   4 2668.72  100.31
  -2   0   4 2600.20   93.47
  -2   0   4 2314.59  100.21
   2   0  -4 2566.30  100.53
  -2   0   4 2553.60  108.52
  -5  -7  -118739.80  697.00
   5   7   118833.40  694.21
  -5   7  -120706.50  704.42
   5  -7   119066.50  697.89
   5   7   117392.00  690.91
  -5  -7  -120749.80  694.53
   5  -7   120734.90  699.92
  -4   3   3  956.30   39.15
  -4   3   3  948.81   46.09
  -4  -3   3  953.91   47.92
  -4   3   3  927.12   40.60
   4   3  -3 1039.89   49.09
   4  -3  -3 1142.89   45.92
   4   3  -3 1165.04   52.65
   4  -3  -3  988.18   48.04
  -4  -3   3 1083.76   46.74
   0  11   3 6424.83  226.30
   0 -11   3 5650.65  223.65
   0 -11  -3 6055.32  219.00
   0  11   3 6148.76  216.54
   0  11  -3 6061.08  229.29
   0  11  -3 5847.51  230.89
  -5  -8   0   51.16   10.30
  -5   8   0   77.09   15.26
  -5  -3  -2 8815.89  289.43
  -5   3  -2 8410.78  347.59
   5   3   2 6575.19  295.13
   5  -3   2 8530.99  289.61
   5   3   2 8137.72  289.23
   5  -3   2 7319.34  293.18
  -5  -3  -2 9847.67  388.43
   5   3   2 7196.36  284.24
  -2   1   4  764.66   37.44
  -2   1   4  785.57   32.14
  -2   1   4  891.59   37.01
   2   1  -4  789.77   39.63
  -2  -1   4  790.64   38.71
  -2   1   4  819.61   45.30
  -2  -1   4  843.20   39.05
  -2  -1   4  855.19   45.23
   2   0   4 1538.91   73.50
  -2   0  -4 1804.29   75.27
  -2  -1  -4  831.93   44.94
   2  -1   4  773.64   42.36
   2   1   4  783.58   43.93
  -2   1  -4  862.31   42.13
  -2   2   4  226.06   15.89
  -2  -2   4  222.87   17.94
  -2   2   4  291.65   15.34
  -2  -2   4  257.06   19.01
  -2   2   4  242.89   13.39
   2  -2  -4  270.60   19.21
  -2   2   4  263.98   24.23
  -2  -2   4  234.87   11.70
   2   2  -4  245.24   19.52
  -2   2   4  245.87   13.64
   4   3   3 5060.32  195.51
  -4   3  -3 5457.00  207.83
   4  -3   3 5884.68  197.37
   4  -3   3 5367.55  202.69
   4   3   3 5528.94  207.92
   4   3   3 4972.21  189.26
  -1  -5   4 2972.89  112.80
  -1  -5   4 2788.11  104.68
  -1   5   4 2835.97  102.83
   1  -5  -4 3120.36  107.27
  -1   5   4 2502.96  103.42
   1   5  -4 2853.36  113.50
   1   5  -4 2729.10  107.57
  -1   5   4 2705.42  119.54
  -1  -5   4 2389.81  112.35
   1  15  -1  328.81   26.79
  -1  15   1  260.62   19.34
  -1  15   1  300.35   26.24
   1 -15  -1  219.43   18.84
  -1 -15   1  198.80   21.13
   1  15  -1  292.40   25.16
   1 -15  -1  218.86   24.90
   1 -15  -1  217.24   23.31
  -1 -15   1  217.32   50.26
   5   4  -2  603.19   32.02
  -5  -4   2  674.07   35.26
  -5   4   2  627.40   32.95
   5  -4  -2  647.34   31.14
   5  -4  -2  655.67   36.51
  -5   4   2  590.54   34.54
   5   4  -2  786.04   38.35
   5  -4  -2  744.75   33.86
   1  15   1  875.33   42.25
  -1  15  -1  777.12   44.04
  -1 -15  -1  755.01   39.80
   1  15   1  654.84   87.34
   1 -15   1  748.65   43.54
   1 -15   1  815.02   43.62
  -1  15  -1  766.51   44.71
  -3 -13   1  666.04   41.17
   3 -13  -1  822.04   45.19
   3 -13  -1  769.39   43.06
   3 -13  -1  801.47   36.66
   3  13  -1  715.90   42.78
   3  13  -1  903.76   44.81
  -1   5  -4   26.91   12.64
   1  -5   4   21.60    9.61
   1  -5   4   21.14   10.40
  -1  -5  -4   19.13   12.88
  -3   8   3  248.96   18.44
  -3   8   3  271.75   18.75
   3  -8  -3  314.49   21.05
  -3  -8   3  266.09   22.38
  -3  -8   3  292.20   23.33
   3   8  -3  272.19   25.41
  -3   8   3  286.12   23.68
   4  -9  -2 1542.79   67.92
  -4   9   2 1427.65   66.97
  -4   9   2 1498.48   68.60
  -4  -9   2 1297.99   68.65
  -4  -9   2 1450.72   69.59
   4  -9  -2 1534.82   69.01
   4   9  -2 1646.00   67.98
   4   9  -2 1861.82   74.42
   4  -9  -2 1553.25   60.89
  -4   9   2 1609.03   68.24
  -3  13  -1  352.13   36.46
  -3 -13  -1  428.17   79.10
  -3 -13  -1  362.08   23.22
   3  13   1  330.22   22.21
  -3 -13  -1  350.05   24.51
   3 -13   1  322.42   23.28
  -4 -11   1 1409.38   64.92
  -4  11   1 1481.37   67.62
   4 -11  -1 1437.31   66.90
   4 -11  -1 1429.52   64.09
  -4  11   1 1319.40   61.52
   2 -10  -3 3627.89  127.15
  -2 -10   3 2964.42  131.32
  -2  10   3 2969.29  124.92
   2  10  -3 3837.81  138.70
  -2  10   3 3389.44  129.07
  -2 -10   3 2953.54  125.02
   2   2   4 8332.76  306.06
   2   2   4 7751.23  292.11
   2   2   4 8087.45  291.41
  -2  -2  -4 9272.60  310.07
  -2   2  -4 8893.88  301.18
   2  -2   4 7837.09  302.20
   1  11  -3 1767.46   75.80
   1  11  -3 1644.45   78.38
  -1  11   3 1740.80   74.20
   1 -11  -3 1655.19   81.21
  -1 -11   3 1638.19   77.52
  -1 -11   3 1571.33   71.24
   1 -11  -3 1676.94   68.61
   4  -4  -310862.40  364.18
   4   4  -311718.80  374.80
  -4  -4   3 9862.57  369.49
  -4   4   3 9581.97  366.09
  -4  -4   311134.50  368.60
   4  -4  -310397.00  369.55
  -4   4   3 9847.18  359.67
  -4   4   3 9120.96  359.23
   4 -11   1 1729.49   86.08
  -4 -11  -1 1912.20   82.33
  -4  11  -1 1952.03   88.23
   4  11   1 1896.74   79.27
  -4 -11  -1 1990.24   78.93
  -5  -4  -2 9325.13  379.96
   5  -4   2 8597.93  278.17
   5  -4   2 7515.97  280.40
   5   4   2 8099.28  276.16
   5   4   2 6830.64  270.65
  -5  -4  -2 9491.06  276.51
  -5   4  -2 8380.73  330.68
  -1 -11  -3 1143.56   44.33
  -1  11  -3 1151.71   57.50
   1 -11   3  997.58   50.47
   1  11   3 1115.58   45.23
   0 -14  -2 2178.83   95.84
   0 -14   2 2306.95   99.25
   0 -14   2 2240.27   96.51
   0  14   2 2328.88   90.77
   0  14   2 2505.22   99.51
   0  14  -2 2170.63   99.53
   0 -14   2 2441.01  123.75
   0 -14  -2 2219.20   89.47
   4  -9   2   34.47   12.53
  -4  -9  -2   22.43    6.20
   4   9   2   40.70    8.22
  -4  -9  -2   25.29    8.98
  -2  10  -3 2171.76   92.77
   2  10   3 2013.03   79.48
   3   8   3   72.98    8.78
  -3   8  -3   63.17   16.13
   3  -8   3   49.12   12.66
   3   8   3   74.99   54.66
   0   6   4  974.90   38.53
   0  -6   4 1057.97   48.79
   0  -6  -4 1094.37   55.48
   0   6   4  904.89   37.91
   0   6   4  978.26   40.98
   0  -6   4 1042.60   51.13
   0   6  -4 1018.87   47.86
  -2   3   4 3977.26  151.97
  -2   3   4 4153.15  151.11
  -2  -3   4 4001.23  157.90
   2  -3  -4 4461.49  157.90
  -2  -3   4 4044.23  158.57
  -2   3   4 4221.36  165.96
  -2  -3   4 3938.38  149.03
   2   3  -4 4172.27  160.63
  -2   3   4 3751.55  153.55
  -2   3   4 4581.06  151.15
   2 -13  -2 1462.85   60.27
  -2  13   2 1562.69   70.90
   2 -13  -2 1492.22   68.62
   2 -13  -2 1568.17   73.20
   2  13  -2 1613.96   71.13
   2  13   2 2043.45   79.59
  -2 -13  -2 2134.65   82.28
   2 -13   2 1920.50   83.59
  -2  13  -2 2176.63   92.95
   4   4   3 1197.17   61.15
   4  -4   3 1170.42   51.30
   4   4   3 1014.51   42.25
   4   4   3  982.57  105.23
   4   4   3 1059.97   48.21
  -4   4  -3 1237.61   60.93
   4  -4   3 1124.14   54.71
   2   3   4 1180.83   47.23
  -2   3  -4 1575.37   66.53
   2  -3   4 1413.66   60.71
   2   3   4 1577.34   66.49
  -2  -3  -4 1632.52   69.46
   2   3   4 1331.62   47.52
   2  15   0 1835.83   74.09
  -2 -15   0 1898.23  133.79
  -2 -15   0 1385.47   70.08
  -2  15   0 1852.27  107.81
   2 -15   0 1571.06   68.99
   2 -15   0 1387.19   71.83
   2  15   0 1868.60   76.44
   2 -15   0 1478.82   68.95
   5   8  -1  204.10   18.65
  -5  -8   1  203.22   18.68
  -5   8   1  194.45   19.21
   5  -8  -1  165.67   17.31
   5  -8  -1  171.47   16.04
  -5  -8   1  193.91   18.70
   5  -8  -1  168.92   14.71
   5  -5  -2  500.36   25.03
   5  -5  -2  463.63   24.61
   5   5  -2  505.80   29.96
  -5   5   2  382.26   24.87
   5  -5  -2  448.19   28.41
   5   5  -2  376.86   24.77
  -5   5   2  412.15   26.76
  -5  -5   2  459.59   27.56
   6   0   0   45.75   12.75
  -6   0   0   47.95   10.53
   6   0   0   31.82    9.51
   6   0   0   40.21   10.16
   5  -8   1  223.62   20.19
   5   8   1  212.05   16.02
  -5  -8  -1  157.85   17.74
   5   8   1  219.78   17.85
   5  -8   1  252.48   21.33
  -5   8  -1  236.39   24.59
  -5  -8  -1  238.86   17.67
  -5  -8  -1  227.92   73.28
   0 -16   0   56.23   12.68
   0  16   0   32.78   11.68
   0  16   0   30.60   45.46
   1  14  -2  577.04   35.17
   1 -14  -2  534.16   37.62
  -1  14   2  679.75   37.61
   1 -14  -2  563.34   32.97
   1 -14  -2  509.64   25.22
  -1 -14   2  550.48   61.90
  -1  14   2  530.94   25.81
  -1 -14   2  524.00   32.66
  -1   6   4 3441.59  137.46
  -1  -6   4 3839.22  139.65
  -1   6   4 3471.18  133.03
   1   6  -4 3795.39  142.41
   1   6  -4 3899.97  148.87
   1  -6  -4 4091.14  140.47
  -1  -6   4 4062.10  148.25
  -1   6   4 4094.75  134.66
  -1  -6   4 3367.83  147.73
   6   1   0  856.11   43.59
  -6   1   0  788.95   40.91
   6   1   0  721.36   39.09
   6   1   0  817.56   40.30
   6  -1   0  801.58   42.09
  -6  -1   0  768.85   40.26
   6  -1   0  727.06   39.39
   6  -1   0  774.55   39.83
  -2   4   4 3112.08  104.48
  -2  -4   4 2606.69  104.85
  -2   4   4 2657.11  108.55
  -2  -4   4 2677.31  114.30
  -2   4   4 2825.92  107.30
   2  -4  -4 3068.79  112.40
  -2  -4   4 2888.68  114.27
  -2   4   4 2734.80  120.20
   2   4  -4 2877.84  116.52
  -1  14  -2   13.75   15.04
   1 -14   2    4.86   10.35
  -1 -14  -2   10.27    7.35
   1  14   2    9.82    7.36
   1  14   2   28.21   44.72
   1  14   2    4.52   11.78
   1 -14   2    0.59    8.79
   4  -5  -316151.10  536.82
   4   5  -317953.10  550.92
  -4   5   311754.40  542.13
  -4  -5   315808.20  544.61
  -4   5   314521.60  539.98
   4   5  -313615.00  531.95
   4  -5  -316082.90  543.65
  -4  -5   316666.60  543.38
  -4   5   315394.50  534.71
   1  -6   4  109.32   14.19
  -1   6  -4   97.76   15.82
   1  -6   4   83.73   12.75
   1  -6   4  100.23   14.81
  -1  -6  -4  136.45   21.04
   1   6   4   89.77    8.10
  -4 -12   0   93.25   14.65
  -4 -12   0   98.03   13.69
   4  12   0  102.86   14.21
   4 -12   0   78.12   14.13
  -4 -12   0   99.69   59.92
  -4  12   0   97.85   18.30
   4 -12   0   78.10   16.45
  -4  12   0   67.73   10.65
   5   5   2   42.64    7.16
   5  -5   2   18.82   11.62
  -5  -5  -2   63.72    9.66
   5  -5   2   64.60   11.79
   5   5   2   13.18   15.52
   5   5   2   50.45   10.39
  -5  -5  -2   41.88   61.60
  -5   5  -2   49.75   39.56
  -5  -9   0 1095.15   51.74
  -5   9   0 1097.48   56.47
   2   4   4  181.10   21.25
  -2   4  -4  168.59   20.40
  -2  -4  -4  150.62   22.47
   2  -4   4  147.18   16.83
   2  -4   4  153.78   17.19
   6   2   012403.10  459.62
   6  -2   012929.60  456.25
   6  -2   012230.80  456.65
   6   2   011373.90  454.39
   6   2   013250.60  456.82
  -6   2   012183.10  460.89
   6  -2   012221.50  457.46
  -6   2   012941.20  458.27
  -6  -2   013250.60  457.78
   3  14   0 1496.70   66.62
  -3 -14   0 1348.66   66.33
   3 -14   0 1379.05   72.30
  -3 -14   0 1515.17  125.56
  -3  14   0 1559.34   74.23
   3 -14   0 1421.92   66.74
   3 -14   0 1341.20   62.27
   3  14   0 1609.54   68.07
   3 -12  -2 1155.55   44.35
  -3  12   2 1114.90   52.65
   3  12  -2 1294.18   60.12
   3 -12  -2 1150.90   54.23
   3 -12  -2 1250.46   54.82
   4  -5   3 4047.35  159.58
  -4   5  -3 4398.65  166.97
   4   5   3 3868.73  146.27
   4   5   3 4282.38  167.78
   4   5   3 3997.44  152.89
   4  -5   3 4681.10  159.37
  -3 -12  -2 1278.44   49.21
  -3 -12  -2 1301.40   54.86
  -3  12  -2 1288.37   63.60
   3  12   2 1179.29   50.46
   0   7   4 8283.26  303.78
   0   7   4 8155.94  302.28
   0  -7   4 8955.57  319.10
   0   7  -4 9279.23  314.75
   0  -7   4 8388.84  314.76
   1  16   0  110.65   16.14
   1 -16   0  149.27   16.61
  -1  16   0  111.73   45.48
  -1  16   0  111.30   15.44
  -1 -16   0  132.19   17.00
   1  16   0  110.99   19.34
   3   9  -3  224.27   23.56
  -3  -9   3  187.41   19.86
  -3   9   3  193.12   15.76
   3  -9  -3  198.86   17.33
  -3   9   3  182.06   16.58
   3   9  -3  196.10   15.70
  -3  -9   3  186.99   18.89
   0 -12  -3  147.53   23.76
   0  12  -3  180.60   20.40
   0 -12  -3  146.23   12.19
   0  12   3  157.61   10.81
   0  12  -3  137.52   19.09
   0  12   3  161.17   17.12
   0 -12   3  145.46   15.96
  -6  -3   0  902.65   44.12
  -6   3   0  748.27   46.57
  -6  -3   0  899.54   44.09
   6  -3   0  825.44   44.50
   6  -3   0  968.31   44.11
   6   3   0  799.59   41.90
  -6   3   0  868.31   44.88
   6   3   0  795.81   46.30
   6  -3   0  898.34   44.54
   6   3   0 1000.10   44.91
  -5   6   2   18.26    8.81
  -5  -6   2   20.62    9.49
   5  -6  -2   19.09    8.43
   5  -6  -2   21.12    8.57
  -5   6   2   14.73    8.67
   5   6  -2   16.16    9.92
  -5  -6   2   19.98    8.46
   5  -6  -2   18.47    7.26
   4  10  -2  250.37   23.39
  -4  10   2  208.84   19.53
  -4  10   2  194.35   18.30
  -4 -10   2  187.96   19.01
   4 -10  -2  216.50   20.35
   4 -10  -2  232.27   20.31
   4 -10  -2  217.53   13.68
  -4  10   2  247.37   21.16
   4  10  -2  254.29   20.73
  -4 -10   2  218.02   20.75
  -2  -5   4  315.99   17.76
   2   5  -4  378.75   26.94
  -2  -5   4  367.77   24.51
   2   5  -4  349.39   18.71
  -2   5   4  321.34   19.73
  -2   5   4  321.14   19.32
   2  -5  -4  352.51   21.65
  -2  -5   4  324.79   24.78
  -2   5   4  340.27   14.13
   2 -15  -1 1529.05   68.04
  -2 -15   1 1725.04  121.56
   2  15  -1 1880.02   78.39
   2 -15  -1 1598.92   75.28
   2  15  -1 1726.74   77.15
   2 -15  -1 1496.10   76.36
   2 -15  -1 1531.86   73.88
  -2  15   1 1630.72   75.93
  -2 -15   1 1540.01   73.52
  -3   9  -3 1521.37   70.82
   3  -9   3 1388.39   64.03
   3   9   3 1346.86   56.98
   2 -15   1   17.74   10.16
  -2 -15  -1   34.72   10.66
   2  15   1   33.22   55.63
   2 -15   1   22.59    7.87
   2  15   1   28.37   10.15
  -4   6   3  148.53   18.25
   4   6  -3  237.00   22.78
   4  -6  -3  201.73   18.14
  -4   6   3  181.13   16.23
   4   6  -3  177.00   12.86
  -4  -6   3  197.44   18.79
   4  -6  -3  195.52   13.76
  -4   6   3  206.94   14.86
  -4  -6   3  196.47   18.56
  -6   0   1   21.94    9.81
   6   0  -1   24.72   10.59
   6   0  -1   26.46   10.65
   6   0  -1   17.38   10.70
   4  10   2  985.55   47.26
   4 -10   2 1092.23   57.48
  -4 -10  -2 1119.50   45.70
  -4 -10  -2 1065.64   51.45
   2 -11  -3   38.28    9.11
   2  11  -3   59.31   15.87
   2 -11  -3   52.93   14.10
  -2 -11   3   31.31   13.16
  -2 -11   3   43.23   11.35
  -2  11   3   48.85   12.89
   2   5   4  754.21   44.68
  -2   5  -4  731.84   42.81
   2  -5   4  784.81   40.84
   2  -5   4  673.45   37.80
  -2  -5  -4  770.90   47.92
   2   5   4  646.65   31.80
   5   6   2 1171.24   51.02
   5  -6   2  724.44   51.29
  -5  -6  -2 1655.16  138.33
  -5   6  -2 1289.26   86.18
   5   6   2 1043.68   46.34
  -5  -6  -2 1335.38   50.20
   5  -6   2 1248.17   54.81
   6  -1  -1 4296.25  156.11
   6   1  -1 4243.61  156.69
  -6  -1   1 3280.70  154.93
   6  -1  -1 3838.97  156.85
   6  -1  -1 4761.07  157.98
   6   1  -1 3999.12  156.80
  -6   1   1 3230.23  155.10
  -6  -1   1 4061.10  155.30
   6   1  -1 4974.84  159.17
  -1   7   4   70.01    7.54
   1  -7  -4   44.15   14.50
  -1  -7   4   60.16   10.07
   1   7  -4   60.20   11.52
   1   7  -4   46.56   13.58
   1  -7  -4   47.52    8.11
  -1  -7   4   88.41   15.41
   0  16  -1 1607.49   75.26
   0  16   1 1651.01   77.27
   0 -16   1 1561.73   73.68
   0  16   1 1532.87  122.62
   0 -16   1 1576.97   74.66
   0 -16  -1 1467.30   68.59
   0  16   1 1717.98   71.37
   0  16  -1 1710.81   77.43
  -6   0  -1    3.61    7.63
   6   0   1   -0.60   10.39
   6   0   1    1.32    7.60
   6   0   1    2.99    6.67
  -4  12   1 3287.09  130.91
   4  12  -1 3438.51  126.45
   4 -12  -1 3152.44  129.76
   4 -12  -1 3091.37  126.13
  -4 -12   1 3143.21  128.07
   1  -7   4   46.74   11.44
  -1  -7  -4   61.76   16.35
   1   7   4   37.99    5.65
   1  -7   4   39.25   10.63
  -1   7  -4   39.81   13.26
   1  -7   4   43.02   12.70
   2  11   3 1407.63   57.26
  -2 -11  -3 1401.30   53.35
  -2 -11  -3 1402.51   52.61
  -2  11  -3 1529.65   71.40
   1  12  -3   21.69   12.91
   1 -12  -3   11.86   13.54
  -1  12   3   25.45   12.98
  -1 -12   3    7.22   11.94
   1  12  -3   10.80   12.28
   1 -12  -3   11.64    6.89
  -1 -12   3   14.27   11.30
   5   9  -1   74.96   12.82
   5  -9  -1   71.73   13.24
   5  -9  -1   74.01   10.36
  -5   9   1   54.31   12.48
   5  -9  -1   79.06   12.26
  -5   9   1   67.74   14.23
  -5  -9   1   81.59   12.64
  -6  -1  -1   42.81   10.16
  -6   1  -1   50.57   11.09
   6  -1   1   35.64   13.03
   6  -1   1   43.97    9.03
   6   1   1   39.25   14.08
   6   1   1   38.66    8.51
   6   1   1   42.40   10.11
   6  -1   1   41.13   10.45
   4 -12   1  159.30   17.14
   4  12   1  204.00   16.68
  -4 -12  -1  192.13   16.01
  -4 -12  -1  186.88   18.94
  -4  12  -1  200.31   23.73
   6   4   0   24.08    9.87
  -6   4   0   21.53   13.83
  -6   4   0   23.84   10.24
   6  -4   0   26.51    9.72
   6   4   0   24.41    8.18
  -6  -4   0   15.62    8.28
   6  -4   0   14.93    9.66
   6  -4   0   20.02   10.80
   6   4   0   23.05   13.74
  -6  -4   0   29.09   10.05
   1 -12   3 2593.58  108.00
   1  12   3 2787.31  101.79
  -1  12  -3 2758.99  115.37
  -1 -12  -3 2593.87  101.13
   4  -6   3   27.71   11.02
  -4   6  -3   26.29    7.14
   4   6   3   35.98    8.20
   4   6   3   28.28   55.63
   4  -6   3   20.12   11.92
  -4   6  -3   28.51   15.53
   6   2  -1 5246.80  177.10
   6   2  -1 4384.37  174.90
  -6  -2   1 4622.50  174.75
   6   2  -1 4462.16  174.95
   6  -2  -1 4517.97  173.74
  -6  -2   1 3965.77  174.71
   6  -2  -1 5081.91  175.84
  -6   2   1 4298.69  175.45
  -3 -14   1  138.94   52.60
  -3 -14   1   85.53   15.73
   3  14  -1  148.15   18.93
   3 -14  -1   92.35   11.55
   3 -14  -1  107.53   17.10
   3  14  -1  115.69   17.44
   3 -14  -1  127.49   18.17
  -5  -9  -1 4840.50  171.72
   5   9   1 4535.34  172.04
  -5   9  -1 4826.91  181.86
   5  -9   1 4688.37  178.33
   5  -9   1 4797.60  176.95
  -3 -14  -1 4081.04  160.32
  -3  14  -1 4010.07  174.69
   3  14   1 4070.65  157.59
   3 -14   1 3983.33  158.73
  -6   2  -1  142.04   16.52
   6   2   1  108.93   18.29
   6   2   1  114.42   12.25
  -6   2  -1   82.53   17.68
   6  -2   1   87.80   15.45
   6   2   1  112.47   13.86
  -6  -2  -1  132.03   14.43
   6  -2   1  125.44   14.56
   6  -2   1  122.89   13.58
   3   0  -415178.40  525.87
  -3   0   415507.20  519.41
   3   0  -414209.90  522.69
   1  16  -1   33.88   14.85
  -1  16   1   36.76   15.13
  -1 -16   1   35.27   41.34
  -1 -16   1   18.70   11.87
  -1  16   1   35.74   42.72
   1 -16  -1   25.53   13.56
   1  16  -1   34.84   12.98
   1 -16  -1   21.87    9.33
  -1  16   1   23.04    9.46
  -1 -16  -117225.50  664.52
  -1  16  -118681.90  672.44
   1  16   119964.20  667.88
   1 -16   119329.40  670.12
   1 -16   117103.50  669.49
  -1  16  -118889.80  670.67
   1  16   116481.90  740.70
  -3  -1   4   33.57    9.06
  -3   1   4   24.66   12.70
  -3   1   4   27.56    8.46
   3   1  -4   29.50   10.92
  -3  -1   4   38.24    8.98
   3  -1  -4   36.05    9.25
  -3   1   4   35.89    6.91
   3  -1  -4   40.96   10.26
  -2  -6   4 1911.13   83.34
  -2   6   4 2102.07   85.64
   2   6  -4 2344.71   96.23
   2  -6  -4 2554.06   89.64
  -2  -6   4 2533.11   94.44
  -2   6   4 2088.69   86.23
  -2  -6   4 2033.00   92.90
   2   6  -4 2265.40   84.88
   6   3  -1  533.35   32.49
   6  -3  -1  653.24   33.41
   6   3  -1  683.96   35.30
  -6   3   1  570.37   34.84
  -6  -3   1  598.31   33.22
  -6  -3   1  567.36   33.68
  -6   3   1  570.53   33.63
   6  -3  -1  596.05   32.68
   6   3  -1  548.56   33.82
   2 -14  -2  493.69   34.38
   2 -14  -2  468.74   24.04
   2  14  -2  498.37   33.01
   2 -14  -2  458.22   30.86
  -2  14   2  465.95   32.83
  -5  10   0   24.33   13.72
  -5 -10   0   14.24    8.40
  -5  10   0   13.00    6.56
  -5 -10   0   11.31    9.78
   0   8   4  536.01   23.14
   0  -8   4  524.10   29.11
   0  -8  -4  645.52   41.82
   0   8  -4  610.89   34.37
   0  -8  -4  628.73   25.68
   0  -8   4  580.13   36.85
   0  -8   4  570.17   32.22
  -5   7   2   82.36   12.49
  -5  -7   2   68.61   11.47
   5  -7  -2   88.29   12.53
   5   7  -2  111.65   15.69
   5  -7  -2   97.08   10.60
  -5  -7   2   91.13   13.78
   5  -7  -2   95.62   13.81
  -5   7   2   78.56   11.97
   0  15  -2 2536.61  104.24
   0  15   2 2298.16   92.25
   0 -15   2 2258.54  100.52
   0 -15   2 2628.96  130.05
   0 -15  -2 2238.70   91.22
   0  15   2 2547.19  101.86
   0 -15  -2 2054.28   98.71
   0 -15   2 2257.45   98.46
  -2 -14  -2  988.02   45.86
   2  14   2  972.69   43.89
  -2  14  -2 1009.11   55.97
   2 -14   2  900.69   48.68
   2 -14   2  913.75   47.69
   6  -3   1 5416.46  210.17
  -6   3  -1 5595.20  218.35
   6  -3   1 5403.83  210.00
   6   3   1 5079.44  206.58
   6   3   1 5767.22  218.23
  -6   3  -1 6004.61  215.14
  -6  -3  -1 6049.76  211.02
   6  -3   1 5433.24  213.35
   2   6   4  141.76   11.32
  -2  -6  -4  138.55   24.37
   2  -6   4  163.15   17.96
  -2   6  -4  183.96   21.76
   2  -6   4  128.24   16.10
   3   2  -4 5201.16  203.03
  -3   2   4 4819.13  198.06
   3  -2  -4 5502.49  202.42
  -3  -2   4 4943.44  200.53
   3  -2  -4 5506.67  197.31
  -3   2   4 5531.24  194.15
  -3   2   4 5244.90  207.88
  -3  -2   4 5494.60  199.48
   3   0   411070.00  396.80
  -3   0  -412038.40  409.92
   3   0   410748.70  408.37
   6   5   0   37.90   10.23
  -6  -5   0   21.70   10.35
   6   5   0   20.92   13.85
   6  -5   0   28.25    9.72
  -6   5   0   15.00   13.19
   6   5   0   23.68    8.02
  -6  -5   0   25.16    9.20
  -6   5   0   22.46   10.84
   6  -5   0   19.52   11.02
   6  -5   0   32.79    9.68
   3  -1   4  644.83   31.39
  -3  -1  -4  648.18   40.45
   3   1   4  598.03   38.89
  -3   1  -4  687.42   37.46
   3   1   4  628.24   27.42
   3  -1   4  435.99   63.59
   3   1   4  437.42   69.88
   3  -1   4  600.53   37.71
  -4   7   3 3351.53  123.24
  -4  -7   3 3327.03  129.57
  -4  -7   3 3094.07  129.64
  -4   7   3 3086.15  130.67
  -4   7   3 2888.69  124.87
   4   7  -3 3006.95  120.50
   4  -7  -3 3267.41  119.62
   4  -7  -3 3292.10  128.86
   5  -7   2  301.89   28.30
   5  -7   2  532.21   32.20
   5   7   2  505.35   28.04
  -5  -7  -2  817.82  106.16
   5   7   2  477.48   24.41
  -5   7  -2  654.19   58.45
  -5  -7  -2  564.58   26.97
  -3  10   3 4144.33  173.26
   3  10  -3 4274.60  164.89
   3 -10  -3 4785.32  169.06
  -3  10   3 4097.98  165.81
  -3 -10   3 4133.96  171.20
  -3  10   3 4189.33  166.21
   4  13   012045.70  415.18
  -4 -13   010724.90  415.84
   4 -13   011367.10  422.09
   4 -13   010571.60  409.46
  -4  13   012007.40  422.59
  -4 -13   011459.90  414.77
  -4 -13   013020.40  505.65
   4 -13   011010.20  414.12
   3  -2   4 9942.52  358.69
   3   2   4 8167.53  417.10
  -3   2  -411141.70  362.64
   3  -2   4 9134.45  407.35
   3   2   4 9252.86  349.68
   3   2   410446.90  368.69
  -3  -2  -410804.20  372.05
   3  -2   410177.90  364.82
   6  -4  -1  473.10   28.39
   6   4  -1  525.14   30.23
  -6   4   1  444.29   30.65
  -6  -4   1  484.33   29.45
   6   4  -1  436.03   29.95
  -6  -4   1  461.29   29.55
   6   4  -1  443.61   28.44
   6  -4  -1  518.14   28.72
  -1  -8   4  663.17   33.05
   1   8  -4  713.15   40.94
  -1   8   4  625.01   30.22
  -1   8   4  736.12   35.22
  -1  -8   4  596.02   39.87
   1   8  -4  647.79   35.36
   1  -8  -4  661.84   42.90
   1  -8  -4  687.00   31.79
   2 -16   0   14.71    9.16
   2  16   0   22.62   13.99
   2 -16   0   22.28   13.49
  -2 -16   0   10.39    9.81
  -2 -16   0   54.45   53.12
   2  16   0   25.18   11.29
  -2  16   0   22.50   13.91
   2 -16   0   20.36   10.07
  -2  16   0   44.80   37.95
  -3  -3   4 3924.05  145.58
   3  -3  -4 3832.13  140.06
  -3   3   4 3831.33  137.69
   3   3  -4 3592.08  148.57
   3  -3  -4 3912.55  146.78
  -3   3   4 3401.32  142.66
  -3  -3   4 3617.38  146.36
  -4   7  -3  226.90   12.98
  -4  -7  -3  283.88   15.08
   4   7   3  202.05   65.20
  -4   7  -3  318.21   29.15
   4  -7   3  259.68   22.40
   4  -7   3  297.67   24.13
   4   7   3  241.63   17.16
   1  15  -2  512.13   33.49
  -1  15   2  435.21   24.28
   1 -15  -2  444.75   35.87
  -1 -15   2  466.83   31.90
   1 -15  -2  459.23   31.30
   1  15  -2  504.72   35.31
  -1 -15   2  459.60   32.33
   1 -15  -2  385.10   23.45
  -1 -15   2  425.00   55.12
   3 -13  -2  175.46   12.57
  -3  13   2  140.95   18.46
   3  13  -2  205.47   20.95
   3 -13  -2  153.75   19.25
   3 -13  -2  168.27   18.08
   1  -8   4  290.24   24.41
  -1  -8  -4  264.11   27.66
   1   8   4  233.62   13.40
   1  -8   4  259.68   19.18
  -1   8  -4  250.03   23.40
   3  10   3 1466.07   60.73
  -3  10  -3 1584.89   74.76
   1 -15   2  146.30   19.04
  -1  15  -2  224.94   26.01
  -1 -15  -2  203.61   16.82
   1  15   2  223.08   17.35
   1 -15   2  224.53   21.37
   1  15   2  180.21   61.41
   1  15   2  253.53   22.43
  -6   4  -1  171.34   19.30
  -6   4  -1  142.73   21.08
   6  -4   1  153.90   15.69
   6   4   1  154.66   21.73
  -6  -4  -1  167.83   63.61
   6   4   1  140.24   13.44
  -6  -4  -1  185.06   16.63
   6  -4   1  142.57   18.52
   6  -4   1  157.41   16.45
   4 -11  -2  360.49   27.07
   4 -11  -2  415.33   28.28
   4  11  -2  443.09   31.43
  -4  11   2  328.65   25.58
  -4  11   2  359.35   26.52
  -4  11   2  428.81   28.91
   4 -11  -2  391.04   20.24
  -4 -11   2  345.33   27.04
   4  11  -2  398.88   27.15
  -4 -11   2  380.28   28.09
  -3  13  -2 1924.57   81.54
  -3 -13  -2 1894.07   65.66
   3  13   2 1857.95   67.04
  -3 -13  -2 1979.03   71.79
   3  -3   4 4497.79  161.94
   3   3   4 3805.75  144.64
  -3   3  -4 4822.13  157.20
   3   3   4 3614.39  217.66
  -3   3  -4 4496.80  167.13
   3  -3   4 3796.05  197.40
   3   3   4 4787.76  167.97
  -3 -15   0  271.67   69.31
   3  15   0  252.64   22.34
   3 -15   0  226.88   26.05
   3  15   0  239.63   21.15
   3 -15   0  181.10   20.10
  -3 -15   0  235.09   22.05
   3 -15   0  212.78   18.03
   0  17   0    5.01   10.06
   0 -17   0    5.13   10.15
   0  17   0    1.41   44.86
   0 -13   3  486.69   30.74
   0 -13  -3  494.02   23.25
   0  13  -3  447.01   34.73
   0  13   3  514.95   24.52
   0 -13  -3  524.64   27.08
   0 -13  -3  486.57   40.35
   0  13  -3  520.84   35.41
   0  13   3  549.81   32.99
  -4 -11  -2   69.64   12.52
  -4 -11  -2   62.02    8.43
   4  11   2   62.61    9.75
   4 -11   2   66.51   17.01
   2   7  -4 4802.81  178.34
  -2  -7   4 4043.66  173.62
   2   7  -4 4728.60  166.35
  -2  -7   4 5049.51  176.12
   2  -7  -4 5002.55  169.68
  -2  -7   4 3926.95  164.45
  -2   7   4 4304.11  167.72
  -2   7   4 4282.10  165.73
   5 -10  -1   62.90   13.01
  -5  10   1   63.38   14.14
   5 -10  -1   66.25   12.44
  -5  10   1   84.00   15.59
   5  10  -1   73.20   12.79
  -5 -10   1   60.60   12.89
  -5  10   1   64.84   10.42
  -2  12   3  102.63   16.31
   2 -12  -3   69.23   10.79
  -2 -12   3   74.09   13.83
   2 -12  -3   70.03   17.00
   2  12  -3  100.23   19.08
  -2 -12   3   56.82   14.57
  -3  -4   4  970.30   47.70
   3   4  -4  890.00   49.40
  -3   4   4  866.77   43.07
   3  -4  -4 1028.14   47.25
   3  -4  -4 1012.15   39.47
  -3   4   4  930.57   37.43
  -3  -4   4  953.28   46.51
  -6   6   0 5104.12  179.86
   6   6   0 5267.16  174.01
   6   6   0 5116.92  181.51
   6   6   0 4491.46  169.92
   6  -6   0 4965.41  174.29
   6  -6   0 4859.30  175.67
  -6  -6   0 5182.75  174.14
   6  -6   0 4886.68  172.54
   5  10   1 1034.77   46.75
   5 -10   1 1059.71   52.99
  -5  10  -1 1082.28   55.76
  -5 -10  -1 1103.17   46.83
  -5  10  -1  948.98   39.70
  -2   7  -4 1911.02   85.33
   2   7   4 1725.83   71.56
  -2  -7  -4 1913.58   93.55
   2  -7   4 1800.72   79.25
   2  -7   4 2042.38   83.91
   6   5  -1  557.38   31.50
   6   5  -1  438.92   28.78
   6   5  -1  448.46   31.60
   6  -5  -1  525.70   30.40
   6  -5  -1  530.82   29.04
  -6  -5   1  512.79   30.81
  -6   5   1  438.85   31.28
  -6  -5   1  495.06   30.73
   5  -8  -2  190.45   18.71
  -5   8   2  178.44   17.54
  -5   8   2  181.39   17.45
   5  -8  -2  189.77   17.45
   5  -8  -2  196.43   14.37
  -5   8   2  162.27   17.34
   5   8  -2  209.54   20.59
  -5  -8   2  185.40   18.76
  -5  -8   2  148.99   18.06
   2 -12   3  584.79   35.21
  -2 -12  -3  686.10   27.89
  -2  12  -3  763.54   44.85
  -2 -12  -3  669.81   29.26
   2  12   3  659.93   31.20
   0  -9  -4 2156.97   99.32
   0  -9   4 2090.62   86.71
   0  -9   4 1915.97   84.10
   0  -9  -4 2116.64   79.18
   0   9  -4 2142.05   90.01
   0  -9   4 2089.16   93.55
   0   9   4 2105.83   76.86
   6   5   1  429.64   26.70
  -6   5  -1  523.78   37.36
  -6  -5  -1  634.08   91.06
   6   5   1  514.73   37.42
   6  -5   1  524.62   31.23
  -6   5  -1  584.01   35.81
   6  -5   1  508.88   32.69
  -6  -5  -1  576.94   30.88
   6  -5   1  520.28   31.72
  -5   0   3    6.37    5.81
   5   0  -3    5.87    8.40
   5   0  -3    1.05    8.09
  -5   0   3    3.65    7.52
   4 -13  -1 1251.66   59.95
  -4 -13   1 1132.74   56.55
  -4  13   1 1270.48   61.10
   4  13  -1 1409.28   57.71
   4 -13  -1 1246.79   57.16
   4 -13  -1 1140.76   49.30
  -4  13   1 1010.99   52.64
   1 -13  -3  234.69   17.62
  -1  13   3  239.21   22.32
   1 -13  -3  221.63   26.55
  -1 -13   3  195.79   19.68
   1  13  -3  241.26   24.83
  -1 -13   3  192.91   22.63
   3   4   4  297.58   19.78
   3  -4   4  373.04   52.53
  -3   4  -4  353.88   21.21
   3  -4   4  332.33   26.00
   3   4   4  338.56   30.88
   3   4   4  304.75   69.90
  -3   4  -4  337.69   30.22
   4   8  -3   54.73   15.31
  -4   8   3   37.09    9.05
   4   8  -3   35.01    9.21
  -4  -8   3   47.92   12.46
  -4   8   3   37.54   10.01
  -4   8   3   37.37   11.35
   4  -8  -3   26.11    9.67
   4  -8  -3   32.34    5.92
   1  17   0 2202.63   93.91
   1 -17   0 2084.79   91.03
   1  17   0 2392.03   99.02
  -1 -17   0 2012.80   91.17
  -1  17   0 2043.47  137.32
  -1  17   0 2068.22   91.72
   5   1  -3   59.53   11.61
  -5  -1   3   75.93    9.88
  -5   1   3   62.55   10.15
   5  -1  -3   59.14   11.62
   5  -1  -3   57.06    6.30
   5   1  -3   82.85   12.90
  -5   1   3   76.41    9.31
  -5  -1   3   67.35   11.45
   5  -1  -3   77.14   11.86
  -4 -13  -1  478.42   27.53
   4 -13   1  446.03   27.86
   4 -13   1  382.31   27.92
  -4  13  -1  468.61   35.53
   4  13   1  470.31   27.65
  -4 -13  -1  487.80   31.06
   5  -8   2 5504.35  201.03
   5   8   2 5213.85  193.68
  -5  -8  -2 5670.74  191.85
   1 -13   3  708.43   39.27
  -1 -13  -3  745.75   33.96
   1  13   3  759.45   33.92
  -1  13  -3  812.29   46.62
  -1 -13  -3  671.26   33.99
   2 -16  -1 3511.73  149.08
   2 -16  -1 3612.69  143.13
   2 -16  -1 3570.34  150.63
  -2  16   1 3847.20  152.55
  -2 -16   1 3229.90  147.39
  -2 -16   1 3705.95  201.59
   2  16  -1 4503.71  155.96
   2  16  -1 4134.82  154.03
   2 -16  -1 3540.52  153.78
   2 -16   1 5521.43  199.55
   2 -16   1 4674.62  190.92
  -2 -16  -1 5005.85  196.89
   2  16   1 5660.29  197.90
  -5 -11   0  104.96   15.38
   5  11   0  146.86   16.05
  -5  11   0  130.11   12.45
   5 -11   0  142.66   15.79
  -5  11   0  166.58   20.95
  -5 -11   0  145.18   16.09
   5  -2  -3  335.39   21.57
  -5  -2   3  312.96   20.17
   5   2  -3  374.88   24.92
  -5   2   3  277.63   17.12
  -5   2   3  273.13   20.93
  -5  -2   3  286.88   22.42
   5  -2  -3  299.93   22.76
   5  -2  -3  224.76   14.36
   5   2  -3  303.41   22.90
  -4  -8  -3   63.78    6.62
   4  -8   3   53.64   13.05
  -4   8  -3   54.02   17.23
   4   8   3   40.68   57.45
   4  -8   3   64.91   14.94
   4   8   3   57.12    8.95
   5   0   3    2.40    4.96
   3   5  -4 1341.05   64.86
  -3   5   4 1280.99   51.90
  -3  -5   4 1433.08   62.36
  -3   5   4 1272.45   56.46
  -3  -5   4 1479.17   62.20
   3  -5  -4 1502.60   60.82
  -3   5   4 1254.01   48.84
  -1   9   4  378.73   23.54
  -1  -9   4  327.18   21.53
  -1  -9   4  303.84   26.86
   1   9  -4  334.72   23.44
  -1   9   4  284.80   18.23
   1  -9  -4  330.36   19.17
   1   9  -4  357.38   28.24
   5   1   3   58.23    8.09
   5  -1   3   71.96    9.23
   5   1   3   66.33   11.26
   3 -15  -1  521.04   28.63
  -3 -15   1  642.38   80.19
   3  15  -1  616.63   37.52
   3 -15  -1  540.55   37.19
   3 -15  -1  538.04   35.68
   3  15  -1  610.41   37.01
   0 -17   1  248.64   24.04
   0  17   1  249.13   26.98
   0 -17   1  274.31   25.68
   0 -17  -1  261.92   21.07
   0  17  -1  291.48   27.77
   0  17  -1  247.99   24.42
   0  17   1  264.16   21.83
   0  17   1  320.44   67.32
  -1   9  -4  201.05   21.29
   1   9   4  180.48   11.11
  -1  -9  -4  169.18   24.54
   1  -9   4  191.55   20.89
   1  -9   4  169.59   15.75
  -3 -15  -1 3960.10  157.17
   3 -15   1 3871.04  155.50
  -3  15  -1 4173.14  177.29
   3  15   1 3992.52  154.69
  -3  11   3 3755.80  154.32
   3  11  -3 4009.69  154.20
  -3  11   3 3601.81  160.16
  -3  11   3 3971.33  155.28
  -3 -11   3 3704.53  159.17
   6   6  -1  967.48   52.00
   6   6  -1  932.29   48.49
   6  -6  -1 1037.27   48.24
  -6  -6   1 1006.97   50.50
  -6  -6   1 1016.87   50.81
   6   6  -1 1113.47   51.55
  -6   6   1 1004.58   51.84
   5   3  -3   40.44    4.64
  -5  -3   3   40.80   10.88
  -5  -3   3   52.71    9.77
   5   3  -3   37.21    5.74
   5   3  -3   53.33   12.24
   5   3  -3   47.53   11.11
  -5   3   3   42.31   10.02
   5  -3  -3   35.06   10.31
   5  -3  -3   62.09   10.37
   5  -3  -3   40.02    7.91
  -5   3   3   43.07    7.23
   5   2   3  645.03   35.00
   5   2   3  650.23   30.21
   5  -2   3  685.24   33.55
   6   7   0   72.13   11.40
   6  -7   0   84.12   13.23
   6  -7   0   79.35   14.70
  -6   7   0   82.63   17.11
  -6  -7   0  100.71   13.49
  -6   7   0   75.01   13.81
   6  -7   0   77.28   13.70
   6   7   0   70.85   12.39
   2   8  -4  247.19   17.11
   2   8  -4  232.49   23.19
  -2  -8   4  224.30   21.11
  -2  -8   4  232.61   22.64
  -2   8   4  181.35   14.88
   2  -8  -4  238.43   17.26
  -2  -8   4  207.23   16.41
  -2   8   4  199.75   18.14
   3  -5   4 4852.94  212.16
   3   5   4 4349.04  171.26
   3   5   4 5060.21  188.50
   3  -5   4 4555.38  178.84
  -3   5  -4 5002.68  187.03
   2 -15  -2  107.46   10.77
  -2  15   2  100.84   17.99
   2 -15  -2   94.01   17.26
   2  15  -2   99.40   18.49
  -2 -15   2  105.37   17.37
   2 -15  -2   77.58   14.76
  -6  -6  -1   46.83   11.81
   6   6   1   33.14   16.17
  -6   6  -1   50.84   15.95
   6   6   1   50.47    8.94
  -6   6  -1   43.28   13.38
   6  -6   1   37.70   12.02
  -6  -6  -1   54.00   10.22
   6  -6   1   55.93   11.82
  -6  -6  -1   69.03   61.12
  -3  11  -3  501.33   36.27
   3  11   3  437.48   23.65
  -3 -11  -3  438.90   18.46
  -6   0   210545.80  399.92
   6   0  -210532.60  398.06
   2  15   2 1364.82   50.60
   2 -15   2 1327.40   56.82
  -2  15  -2 1362.13   64.72
   2 -15   2 1315.49   55.77
  -2 -15  -2 1287.83   51.94
  -2  -8  -4  716.45   50.20
   2   8   4  675.07   31.80
  -2   8  -4  752.06   44.74
   2  -8   4  728.76   39.84
   2  -8   4  780.38   42.64
  -6   1   2  633.29   34.06
   6   1  -2  665.12   34.28
   6   1  -2  805.05   39.30
   6  -1  -2  808.46   38.87
  -6  -1   2  659.55   35.47
   6  -1  -2  672.85   34.11
  -1 -17   1   22.28   12.13
   1 -17  -1   16.31   13.58
  -1  17   1   19.53    9.49
   1  17  -1   23.48   13.41
  -1  17   1   26.39   45.65
  -1  17   1   27.40   15.16
   1 -17  -1   21.54    9.56
  -1 -17   1   12.00   41.21
   1  17  -1   31.64   15.65
   0 -16  -2   15.03    8.02
   0  16  -2   24.29   13.80
   0  16   2   25.17   13.92
   0 -16   2   28.10   11.30
   0 -16   2   45.98   35.74
   0 -16  -2   18.73   11.62
   0  16   2   48.99   48.92
   0  16   2   18.64    8.33
   0 -16   2   31.42   13.58
   5   3   3  186.08   12.58
   5   3   3  200.91   17.32
   5  -3   3  205.66   16.64
   1  17   1 1701.67   70.95
   1 -17   1 1482.80   72.93
  -1  17  -1 1591.36   75.59
  -1 -17  -1 1363.12   67.21
  -1  17  -1 1532.61   73.10
   1 -17   1 1533.47   72.23
   1  17   1 1446.24  130.90
  -4  14   0 1698.97   79.83
  -4 -14   0 1684.88   73.08
   4 -14   0 1554.82   68.17
   4  14   0 1685.23   72.56
  -4 -14   0 1440.67   72.41
  -4 -14   0 1790.73  142.25
   4 -14   0 1663.23   79.30
   4 -14   0 1449.18   71.31
   4 -12  -2  527.74   25.25
  -4  12   2  579.73   36.11
   4 -12  -2  577.03   34.90
   4  12  -2  594.93   37.78
   4  12  -2  608.58   34.78
   4 -12  -2  495.64   33.49
  -4  12   2  451.75   32.10
  -4 -12   2  502.68   33.95
  -4  12   2  497.50   32.92
  -4 -12   2  497.08   34.20
  -5   9   2  295.90   23.06
  -5   9   2  286.45   23.10
   5  -9  -2  326.23   23.57
  -5  -9   2  281.17   23.45
  -5   9   2  291.60   23.22
   5  -9  -2  322.92   25.50
   5   9  -2  373.60   27.70
   5   9  -2  382.77   23.25
  -5  -9   2  325.86   25.21
   5  -9  -2  311.92   19.46
   5 -11  -1  450.29   31.62
  -5  11   1  404.55   25.87
  -5  11   1  363.44   29.28
  -5 -11   1  459.30   30.38
   5 -11  -1  449.53   28.59
  -5  11   1  439.86   31.39
  -6  -2   2 4744.35  185.17
   6  -2  -2 4090.66  186.82
   6   2  -2 5473.90  189.49
   6  -2  -2 4943.75  182.97
   6   2  -2 4650.39  182.03
   6  -2  -2 5484.24  187.25
  -5   4   3 1660.28   72.41
   5   4  -3 1684.82   62.81
   5   4  -3 1500.48   63.30
  -5  -4   3 1875.90   73.34
   5   4  -3 2192.51   80.74
  -5   4   3 1673.36   65.99
  -5  -4   3 1673.46   74.86
   5   4  -3 1780.05   75.58
   5  -4  -3 1758.50   75.68
   5  -4  -3 1349.86   65.18
   5  -4  -3 1951.00   71.53
  -6   0  -2 5210.13  170.57
  -6   0  -2 5530.00  259.79
  -3   6   4 6715.73  262.08
   3   6  -4 7389.44  276.72
   3  -6  -4 7800.95  270.23
  -3   6   4 6663.06  265.33
  -3  -6   4 7662.92  273.12
   3   6  -4 7343.99  259.37
  -3  -6   4 7524.18  272.05
   3 -14  -2 3231.63  132.81
   3 -14  -2 3103.46  131.53
   3 -14  -2 3205.06  121.44
  -3  14   2 2926.31  130.21
  -6  -1  -2  616.99   89.47
   6  -1   2  339.78   21.45
  -6  -1  -2  368.75   25.21
   6  -1   2  184.30   23.87
  -6   1  -2  377.77   26.88
  -6   1  -2  584.27   84.96
   6   1   2  255.99   25.86
   6   1   2  308.06   19.87
  -4 -12  -2   82.75   13.19
  -4 -12  -2   82.78    9.68
   4 -12   2   81.75   17.67
   4  12   2   80.74   11.05
   5  11   1 1313.61   57.87
  -5 -11  -1 1380.53   57.87
  -5  11  -1 1407.52   67.88
  -5  11  -1 1189.42   50.62
  -5 -11  -1 1487.88  139.83
   5 -11   1 1376.24   65.81
   4  -9  -3   69.08   12.67
   4   9  -3   61.97   11.03
   4  -9  -3   71.92    6.95
   4   9  -3   92.46   17.58
  -4   9   3   65.69   14.20
  -4   9   3   67.57   11.10
  -4  -9   3   74.76   14.15
  -4   9   3   77.56   12.49
   0  10  -4  792.27   43.57
   0 -10  -4  733.93   50.30
   0 -10  -4  740.17   32.61
   0  10   4  803.94   30.60
   0 -10   4  755.87   38.59
   0 -10   4  750.66   45.69
  -5   9  -2 1613.70   76.47
   5  -9   2 1062.23   60.95
   5  -9   2 1397.64   66.62
   5   9   2 1294.60   58.70
  -5  -9  -2 1336.73   56.79
  -5  -9  -2 1895.13  154.67
  -5  -9  -2 1394.47   63.00
  -3 -14  -2 3540.21  131.31
  -3  14  -2 3334.99  140.92
   3 -14   2 3080.60  131.36
   3  14   2 3323.88  126.92
  -3 -14  -2 3469.37  126.11
   3 -14   2 3071.76  130.33
   6  -2   2  173.66   22.38
  -6  -2  -2  405.62   25.35
  -6   2  -2  358.93   27.18
  -6   2  -2  444.20   72.50
   6   2   2  352.94   20.69
  -6  -2  -2  510.12   87.16
   6   2   2  228.00   25.13
   6  -2   2  363.83   22.55
   3   6   4  569.99   40.09
  -3   6  -4  534.75   38.56
   3   6   4  501.89   26.56
   3   6   4  416.63   77.66
   3  -6   4  507.91   32.55
   3  -6   4  511.38   52.61
  -1  16   2 1683.98   70.36
   1 -16  -2 1417.78   65.84
   1  16  -2 1542.14   70.47
   1  16  -2 1519.80   68.03
   1 -16  -2 1376.36   70.82
   1 -16  -2 1257.16   54.88
  -1 -16   2 1408.72   97.93
  -1  16   2 1281.78   55.69
  -1 -16   2 1307.39   63.64
   6   3  -2   83.77   12.75
   6   3  -2  132.58   17.65
   6  -3  -2   90.05   15.38
   6  -3  -2  106.48   14.03
  -6  -3   2  108.05   14.03
  -6   3   2   85.30   14.47
   0  14   3  242.18   15.46
   0  14   3  266.01   23.53
   0 -14   3  212.55   21.27
   0 -14  -3  220.92   28.47
   0  14  -3  255.04   25.63
   0 -14  -3  271.24   18.38
   0 -14  -3  241.56   14.49
  -5  -4  -3 3490.40  126.49
  -5   4  -3 3159.72  138.26
   5  -4   3 3498.66  127.29
   5   4   3 3231.63  126.02
   5   4   3 2926.33  118.83
   2 -13  -3 4670.51  188.04
   2 -13  -3 4872.09  178.91
  -2  13   3 4701.37  182.11
  -2 -13   3 4345.58  183.98
   2  13  -3 5194.83  191.30
  -2 -13   3 4222.73  177.50
   1 -16   2  158.83   19.57
  -1 -16  -2  160.61   15.63
   1 -16   2  171.97   20.12
   1  16   2  175.41   16.56
   1  16   2  170.75   59.80
   1  16   2  187.55   21.19
   4  -9   3  272.82   23.90
  -4  -9  -3  318.71   15.21
   4   9   3  273.77   18.89
  -4   9  -3  275.01   28.85
   4  -9   3  290.82   26.76
  -6  -7   1  150.11   16.94
   6  -7  -1  165.84   15.51
  -6  -7   1  165.53   17.45
   6   7  -1  146.16   15.29
   6   7  -1  187.33   18.34
  -6   7   1  141.23   18.75
  -2 -17   0  786.98   45.82
   2 -17   0  964.40   46.50
   2  17   0 1028.13   50.19
   2 -17   0  860.94   45.40
   2 -17   0  621.80   45.34
  -2  17   0  990.75   83.71
  -2  17   0  801.63   49.49
   2  17   0 1080.83   53.37
   2 -13   3 3806.95  154.46
   2  13   3 4102.98  148.78
  -2 -13  -3 3773.18  147.15
  -2 -13  -3 4003.80  151.51
  -2  13  -3 4306.50  165.53
  -6   7  -1  810.64   48.74
   6  -7   1  923.30   47.09
  -6  -7  -1  941.08   43.98
  -6  -7  -1  741.07   44.27
   6   7   1  826.86   40.76
   6  -7   1  889.03   46.84
  -6   7  -1  932.31   52.36
  -6   8   0 2068.56   81.17
   6  -8   0 2054.69   76.32
  -6  -8   0 1928.13   73.83
   6   8   0 1788.16   70.42
   6  -8   0 1839.64   76.49
  -3 -16   0  179.95   19.61
   3 -16   0  202.41   17.78
   3  16   0  215.97   20.75
   3 -16   0  134.56   19.08
   3 -16   0  220.40   26.43
  -3 -16   0  245.56   69.88
   3  16   0  248.47   23.04
   1  10  -4 1194.10   57.27
  -1  10   4 1334.59   57.89
  -1 -10   4 1203.10   55.03
   1 -10  -4 1264.27   52.46
   1  10  -4 1237.70   63.49
  -1 -10   4 1078.27   61.53
   5   5  -3  907.30   48.43
  -5   5   3  921.36   45.74
  -5   5   3  903.81   40.39
   5  -5  -3  723.87   39.82
   5   5  -3 1228.76   53.98
  -5  -5   3 1015.77   46.88
   5  -5  -3 1110.53   43.90
   5  -5  -3  961.20   48.26
  -5  -5   3  912.67   47.88
   5   5  -3  874.30   38.80
   5   5  -3  890.56   38.06
   6  -3   2  750.54   36.02
   6   3   2  411.08   37.06
  -6  -3  -2  557.26   95.87
  -6  -3  -2  867.07   38.08
   6   3   2  662.29   31.91
  -6   3  -2  562.65   79.16
   6  -3   2  388.72   34.79
  -6   3  -2  580.63   43.26
   6  -3   2  632.05   36.07
   6   3   2  691.11   36.13
  -6   3  -2  734.58   41.82
   1 -10   4  181.20   15.85
  -1 -10  -4  204.81   28.63
   1  10   4  187.07   11.56
   1 -10   4  204.29   17.53
  -1  10  -4  190.82   22.37
   1 -10   4  215.02   22.15
   5 -12   0   27.43   10.80
  -5  12   0   28.15    7.87
  -5 -12   0   16.69    9.84
  -5 -12   0   28.75   10.02
   5  12   0   28.54   10.35
  -5  12   0   34.59   14.89
   2   9  -4   53.25   15.17
  -2  -9   4   48.78   14.05
  -2  -9   4   32.78   11.94
  -2   9   4   45.41   11.52
  -2  -9   4   40.01   10.58
  -2   9   4   29.23    7.33
   2  -9  -4   41.22    8.94
   2   9  -4   53.86   10.47
   4 -14  -1 3610.38  142.61
   4 -14  -1 3273.16  129.63
  -4 -14   1 3557.64  139.82
  -4  14   1 3887.52  145.51
   4 -14  -1 3598.58  139.16
   4  14  -1 4139.33  140.59
   1 -14  -3 2667.23  100.11
   1 -14  -3 2862.26  125.35
   1 -14  -3 2833.45  110.53
  -1 -14   3 2752.46  113.37
   1  14  -3 2872.48  121.86
  -1  14   3 2837.13  116.45
   6   4  -216876.50  599.11
   6   4  -220661.50  607.88
   6  -4  -217326.90  606.33
   6  -4  -219900.20  602.74
  -6  -4   218119.40  603.18
  -6   4   215044.60  602.27
  -6   4   217060.00  600.94
   4  14   1   43.10    9.85
  -4  14  -1   52.41   17.16
  -4 -14  -1   38.26   65.59
  -4 -14  -1   46.04   10.43
  -4 -14  -1   45.18   12.11
   4 -14   1   26.31    9.64
   4 -14   1   18.95   10.30
   1  14   3 1318.76   56.41
  -1 -14  -3 1340.90   56.39
  -1 -14  -3 1299.44   56.92
   1 -14   3 1401.89   74.38
  -1  14  -3 1469.23   71.12
   1  14   3 1247.39  117.64
   1 -14   3 1334.52   62.44
   0  18   0   55.45   18.80
   0  18   0   59.46   14.79
  -2   9  -4 1416.90   69.28
   2  -9   4 1476.02   67.89
   2   9   4 1315.18   55.07
   2  -9   4 1382.17   64.41
  -2  -9  -4 1295.13   77.35
   3  -7  -4  123.99   14.08
  -3   7   4   89.70   11.16
  -3   7   4   96.39   11.56
  -3  -7   4   96.60   14.74
   3   7  -4  107.41    9.67
  -3  -7   4   93.60   14.84
   3   7  -4  125.91   19.14
  -4   0   410862.60  369.54
   4   0  -410982.10  377.87
  -4   0   4 9815.46  373.63
   5  -5   3   21.12    8.74
   5   5   3   22.43    5.24
   5   5   3   24.56    8.14
  -5  -5  -3   19.76    7.95
  -5   5  -3   16.21   15.95
   4   1  -4 2448.43   97.38
  -4  -1   4 2450.86   90.36
  -4  -1   4 2139.42   93.30
   4  -1  -4 2030.10   91.83
  -4   1   4 2305.23   87.70
   4  -1  -4 2371.84   96.02
  -4   1   4 2132.20   92.31
   4   1  -4 2021.31   93.98
  -3  12   3  817.52   44.00
  -3  12   3  713.85   41.74
   3 -12  -3  902.02   44.48
   3  12  -3  854.71   43.38
  -3 -12   3  776.74   46.22
   3  12  -3  973.64   53.63
   6  -4   2 1579.43   84.44
  -6   4  -2 2475.57  147.78
  -6  -4  -2 2341.68   84.09
   6   4   2 1978.87   82.80
   6   4   2 1419.47   87.11
  -6  -4  -2 2922.34  186.24
  -6   4  -2 2182.50   95.61
   6  -4   2 2107.54   83.90
   6   4   2 1862.07   77.89
   4  -2  -4  902.54   44.16
   4  -2  -4  965.57   47.94
  -4   2   4  920.54   39.57
  -4  -2   4 1031.93   44.55
  -4  -2   4  889.08   46.68
  -4   2   4  873.71   44.71
   4   2  -4  871.86   48.28
   3  -7   4 1282.48   61.00
  -3   7  -4 1387.55   68.70
   3   7   4 1232.04   53.81
   3  -7   4 1289.70   78.80
  -5  10   2  537.21   33.67
  -5  10   2  483.74   32.29
   5  10  -2  663.49   33.53
  -5  10   2  487.72   33.08
  -5 -10   2  365.38   31.50
   5 -10  -2  595.02   35.71
  -5 -10   2  562.77   35.33
   5 -10  -2  584.89   33.85
   5  10  -2  637.59   38.58
   5 -10  -2  592.36   28.54
  -3 -12  -3  822.64   32.93
   3  12   3  788.62   37.72
  -3  12  -3  867.74   51.77
   4   0   4  624.98   28.85
   4   0   4  612.46   40.16
  -2 -17   1 1053.28   64.99
   2 -17  -1 1351.20   69.65
   2  17  -1 1557.78   72.21
   2  17  -1 1700.25   74.21
   2 -17  -1 1521.80   63.94
   2 -17  -1 1344.89   72.30
   2 -17  -1 1351.42   68.57
  -2 -17   1 1568.77  119.66
  -2  17   1 1491.04   71.82
  -1  18   0 2773.19  119.26
  -1  18   0 2789.13  169.58
   1  18   0 3189.29  127.16
   1 -18   0 2868.02  118.72
  -1 -18   0 2740.06  118.61
   1  18   0 2922.46  121.58
  -2 -17  -1   65.63   13.01
   2 -17   1   60.47   13.79
   2  17   1   90.49   14.24
   2  17   1   77.82   17.13
   2 -17   1   78.26   11.33
   4  -1   4  443.38   33.42
   4   1   4  508.18   23.12
   4  -1   4  515.93   25.76
   4   1   4  466.92   35.35
   4   1   4  256.09   63.53
   4  -1   4  279.70   58.18
  -5   6   3 1569.82   71.00
   5   6  -3 2100.40   81.16
   5   6  -3 1566.97   64.59
   5  -6  -3 1304.60   65.78
  -5  -6   3 1778.54   73.29
   5  -6  -3 1712.05   74.57
  -5   6   3 1649.97   66.42
   5  -6  -3 1860.52   67.79
   5   6  -3 1495.54   64.64
   4  10  -3 2391.73   98.66
   4 -10  -3 2508.67   90.43
  -4  10   3 2393.12  106.10
   4 -10  -3 2330.23   89.36
  -4  10   3 2377.56  100.53
  -4 -10   3 2495.56  105.15
   4 -10  -3 2684.97  104.70
  -6   8   1  166.50   19.76
   6   8  -1  187.64   18.95
   6  -8  -1  185.30   16.23
  -6  -8   1  172.23   19.07
   6   8  -1  160.65   16.80
  -6  -8   1  169.11   18.20
  -6   5   2  358.61   26.88
   6   5  -2  359.94   25.73
  -6  -5   2  425.63   28.27
  -6   5   2  379.92   26.88
   6  -5  -2  361.87   23.76
  -6  -5   2  398.91   28.25
   6  -5  -2  413.40   28.89
   6  -5  -2  417.82   25.89
   6   5  -2  472.11   30.58
   3  16  -1 1866.64   83.36
  -3 -16   1 1459.19   77.91
  -3 -16   1 1807.24  132.95
   3 -16  -1 1711.38   80.87
   3 -16  -1 1676.49   73.10
   3  16  -1 2115.58   85.02
   3 -16  -1 1690.95   83.21
  -5 -10  -2 3736.84  115.80
  -5 -10  -2 3537.45  122.98
   5 -10   2 3557.60  128.60
   5  10   2 3393.51  117.18
  -4   3   4 3574.77  146.81
  -4  -3   4 4151.65  147.83
   4   3  -4 3667.52  153.01
  -4   3   4 3727.91  139.95
  -4  -3   4 3797.41  150.39
   4  -3  -4 4064.48  151.45
   4  -3  -4 3700.29  144.78
  -3 -16  -1 2902.55  121.68
   3  16   1 3064.65  120.31
  -3  16  -1 3273.62  145.15
   3 -16   1 2938.64  121.01
   3  16   1 3171.64  123.83
   0   0   5   -3.86   10.67
   0   0   5   13.66    9.92
   0   0   5   15.84    6.33
  -5 -12   1  378.77   28.39
  -5  12   1  407.69   30.85
  -5  12   1  356.68   24.90
   5 -12  -1  402.81   28.08
   5 -12  -1  413.95   30.95
  -6   8  -1  202.66   24.28
   6   8   1  159.81   16.26
   6   8   1  153.51   14.39
  -6  -8  -1  183.48   16.56
  -6  -8  -1  163.70   18.92
   6  -8   1  157.34   18.50
   6  -8   1  157.59   18.92
   4  -2   4 8877.08  305.00
  -4   2  -4 9034.56  312.81
   4   2   4 7842.53  298.13
   4  -2   4 8553.90  315.11
   4   2   4 8940.13  319.17
   4  -2   4 8437.94  361.78
   4  13  -2  992.34   49.98
   4 -13  -2  788.46   43.79
   4 -13  -2  824.63   33.93
  -4  13   2  715.91   42.14
   4  13  -2  972.56   45.64
   4 -13  -2  884.48   45.77
   0 -11   4 5432.28  206.67
   0 -11  -4 5471.36  199.46
   0  11   4 5504.93  196.72
   0  11  -4 5429.87  212.16
   0 -11   4 5286.32  215.41
   0  -1   513346.20  489.71
   0  -1   513577.60  484.92
   0   1   513987.80  486.58
   0   1   512698.20  480.82
   0  -1   513750.90  483.58
   0   1   512953.60  487.36
   0  -1   513836.30  499.11
   5 -12   1   12.99   12.21
  -5  12  -1    3.31    5.09
  -5  12  -1    1.64   12.93
  -5 -12  -1    3.03    9.16
  -5 -12  -1    4.33    7.31
   5  12   1    4.87    7.71
  -4 -10  -3  346.91   16.30
   4  10   3  317.01   20.64
  -4  10  -3  296.39   30.32
   4 -10   3  304.79   25.99
   4 -10   3  298.23   28.53
  -6  -5  -2  114.52   13.06
   6  -5   2  114.73   14.28
   6   5   2   29.28   18.39
  -6  -5  -2   72.51   66.47
  -6   5  -2   60.04   18.59
  -6   5  -2   72.45   48.81
   6  -5   2   55.08   15.23
   6   5   2   93.85   13.32
   6   5   2   80.69    9.80
  -5   6  -3  178.98   24.15
   5   6   3  147.48   14.49
   5   6   3  148.37   10.53
   5  -6   3  175.43   17.75
  -5  -6  -3  174.41   14.15
  -6  -9   0  132.52   15.84
  -6   9   0  123.82   19.51
  -6   9   0  130.54   18.20
   2 -16  -2  529.42   27.98
  -2 -16   2  488.92   66.07
   2  16  -2  663.37   40.04
  -2  16   2  618.49   39.26
   2 -16  -2  511.80   35.52
   2 -16  -2  532.57   38.57
  -2 -16   2  482.26   35.89
   0  18   1 6116.64  250.68
   0  18  -1 7120.41  254.94
   0  18   1 6460.24  244.72
   0 -18  -1 6160.91  242.61
   0 -18   1 6749.53  248.85
   0 -18   1 6460.11  250.02
   0  18   1 6080.18  314.74
   0  18  -1 6400.19  249.98
  -4 -13  -2 5159.73  186.13
   4  13   2 4767.24  180.04
   4 -13   2 4940.17  197.47
  -4 -13  -2 5084.06  178.50
   0  -2   5  144.16   13.43
   0  -2   5  161.12   17.84
   0   2   5  137.82   15.31
   0  -2   5  131.38   14.79
   0   2   5  157.31   16.81
   0  -2   5  154.53   21.67
   0   2   5  144.79   11.17
   2 -16   2  107.86   16.25
   2 -16   2  112.83   16.96
  -2  16  -2  139.99   22.88
   2 -16   2  103.76    8.13
   2  16   2  145.03   14.62
   2  16   2  120.53   17.76
  -2 -16  -2  126.50   14.86
  -4  15   0 5670.48  217.63
  -4 -15   0 5326.78  208.05
   4 -15   0 5422.07  216.17
  -4 -15   0 5672.90  293.39
   4  15   0 5686.62  208.86
   4 -15   0 5282.30  208.24
   4 -15   0 4925.86  202.36
  -4 -15   0 5034.52  208.50
   4  15   0 5986.09  209.63
   4  -3   4 2421.21  101.66
  -4   3  -4 2635.09   97.70
   4   3   4 2288.33   93.25
   4   3   4 2512.91  107.04
   4   3   4 2126.19   84.60
   4  -3   4 2660.28   95.23
   4  -3   4 2287.86  135.63
   3   8  -4  714.87   43.51
   3   8  -4  640.32   29.86
  -3   8   4  576.53   31.83
   3  -8  -4  667.10   35.33
  -3  -8   4  658.97   38.84
  -3  -8   4  618.75   37.95
  -3   8   4  585.26   31.89
  -3   8   4  600.56   42.31
  -1   0   5    6.08    8.26
  -1   0   5   -1.38    6.61
  -1   0   5    2.17    4.70
  -1   0   5    9.16   11.45
  -4   4   4 1306.65   54.12
  -4  -4   4 1438.30   65.92
   4   4  -4 1390.58   69.11
  -4   4   4 1320.96   61.44
   4  -4  -4 1454.94   58.96
  -4  -4   4 1551.06   64.20
   4  -4  -4 1557.00   66.19
  -2 -10   4  175.45   21.25
  -2  10   4  191.36   15.57
   2  10  -4  218.33   18.69
   2  10  -4  209.56   23.58
  -2 -10   4  159.58   16.83
  -2 -10   4  229.51   22.96
   2 -10  -4  229.07   17.46
  -2  10   4  195.96   18.99
   1  11  -415506.00  577.12
  -1 -11   414965.60  565.59
   1 -11  -415616.00  562.55
   1  11  -415933.80  569.79
  -1 -11   414961.90  574.97
  -1  11   416749.20  569.40
  -3  15   2 1778.54   87.00
   3 -15  -2 1902.67   88.72
   3 -15  -2 1844.71   87.76
   3 -15  -2 2007.88   78.62
  -1   1   5 1994.98   78.05
  -1  -1   5 2012.46   77.00
  -1   1   5 2092.52   93.20
  -1  -1   5 1713.28   82.19
  -1  -1   5 2105.30   92.42
  -1   1   5 1646.86   80.63
  -1   1   5 1975.26   77.63
  -1  -1   5 2030.66   80.04
   1   0   5    1.38    4.44
   1   0   5   -1.24   10.00
   1   0   5    2.33    7.68
   0 -17   2  191.33   21.75
   0  17   2  171.03   22.16
   0  17   2  209.60   59.31
   0 -17   2  203.66   23.02
   0 -17   2  243.83   47.90
   0 -17  -2  174.97   21.39
   0  17   2  175.03   16.26
   0 -17  -2  163.80   15.19
   0  17  -2  184.84   22.62
  -1 -11  -4 6043.66  242.50
   1 -11   4 5832.74  218.40
   1 -11   4 5645.60  221.02
   1  11   4 5832.51  213.57
   1 -11   4 6003.04  230.77
  -1  11  -4 6337.88  231.51
   1   1   5  786.06   39.99
   1  -1   5  833.18   41.98
   1  -1   5  705.91   39.17
   1  -1   5  708.65   34.35
   1   1   5  744.35   40.48
   1   1   5  696.23   31.91
   0  -3   513003.90  474.64
   0  -3   513463.10  479.85
   0  -3   513082.20  467.39
   0   3   513653.20  471.76
   0   3   512502.50  461.71
   0  -3   513951.70  469.63
  -6   6   215514.80  568.62
   6  -6  -217251.80  567.66
   6   6  -214584.50  570.26
  -6   6   214194.90  569.94
   6   6  -218211.10  575.49
   6  -6  -215938.70  573.54
  -6  -6   214754.70  571.63
   6  -6  -215321.90  565.26
   6   6  -214902.90  568.01
  -6  -6   216528.30  571.54
  -3 -15  -2 2780.96  110.71
   3  15   2 2714.62  107.01
  -3  15  -2 2801.67  122.07
   3 -15   2 2639.73  112.02
  -3 -15  -2 2735.78  106.50
   3 -15   2 2463.54  110.20
  -2 -14   3   12.96   11.52
   2 -14  -3    8.85   13.27
  -2 -14   3   21.35   13.18
   2 -14  -3   13.60    8.69
   2  14  -3   22.62   13.91
  -2  14   3   20.32   12.29
  -2  10  -4  705.69   44.74
   2  10   4  661.29   30.88
   2 -10   4  717.21   43.17
   3  -8   4   26.39   11.67
   3   8   4   50.91   59.08
   3  -8   4   25.98   22.89
  -3   8  -4   24.13   15.74
   3  -8   4   21.84   11.61
   3   8   4   25.12    7.05
   1  18  -1  941.71   53.00
  -1  18   1  913.04   93.31
  -1  18   1  995.02   55.10
  -1  18   1  843.49   45.95
  -1 -18   1  910.83   50.67
   1 -18  -1  810.10   52.87
  -1 -18   1 1196.96   99.00
   1  18  -1 1065.23   56.67
   1 -18  -1  947.74   46.59
  -5  -7   3 1417.85   64.60
   5  -7  -3 1490.19   57.32
   5   7  -3 1310.90   57.09
   5  -7  -3 1122.39   57.90
  -5   7   3 1334.02   58.00
   5  -7  -3 1408.56   65.38
  -5   7   3 1335.70   65.69
  -5   7   3 1289.45   61.50
   5   7  -3 1710.21   72.27
  -1  -2   5  839.50   37.12
  -1   2   5  802.20   37.13
  -1   2   5  848.75   51.25
  -1   2   5  881.51   39.12
  -1  -2   5  848.27   40.36
  -1  -2   5  892.71   49.83
  -1   2   5  781.91   39.39
  -1  18  -110255.10  370.85
   1 -18   110179.50  369.63
   1 -18   1 9499.71  369.59
  -1  18  -110140.90  373.14
   1  18   110643.10  367.60
  -1 -18  -1 8862.19  363.58
   1  18   1 9606.35  450.65
   0 -15  -3  210.69   17.71
   0  15   3  242.79   15.61
   0 -15  -3  214.57   14.13
   0 -15   3  215.82   37.77
   0 -15   3  224.29   21.80
   0 -15  -3  198.33   27.67
   0  15  -3  223.11   26.31
   0  15   3  255.70   23.60
  -2 -14  -3  106.70   11.59
   2 -14   3  119.18   15.63
   2 -14   3  124.55   17.73
   2  14   3  115.84   11.27
  -2  14  -3  132.46   21.33
  -2 -14  -3  123.61   13.15
   1   2   5 1331.95   54.87
   1  -2   5 1353.08   63.27
   1  -2   5 1480.81   67.28
   1   2   5 1463.11   64.02
  -1  -2  -5 1591.56   70.47
   1  -2   5 1467.19   61.03
   1   2   5 1392.40   65.75
   4   4   4 8715.72  314.39
   4  -4   411547.50  372.88
   4  -4   4 9145.77  323.43
   4   4   4 7884.47  304.37
  -4   4  -4 9556.52  316.06
   4   4   410036.30  332.96
  -4   4  -4 9496.95  331.91
   4  -4   4 9792.92  318.74
  -5  13   0    3.34    6.36
   5  13   0   10.61    8.97
  -5 -13   0   -0.85    8.67
   5 -13   0    4.82    9.78
  -5  13   0    7.49   12.73
  -5 -13   0    4.88    9.67
  -5 -13   0   21.65   57.03
  -6  -6  -2  716.07   36.24
   6   6   2  742.87   48.93
  -6   6  -2  833.31   78.87
   6   6   2  650.52   36.58
   6  -6   2  655.41   40.49
   6  -6   2  627.99   37.47
   6   6   2  619.78   32.08
  -6   6  -2  781.56   48.29
   7   0   0 2265.16  102.45
  -7   0   0 2700.75  106.66
   7   0   0 2380.67  105.71
   7   0   0 2664.54  104.99
  -6  -9   1  847.91   46.11
   6   9  -1  931.71   46.63
   6  -9  -1  865.27   42.21
  -6  -9   1  884.82   47.26
   6  -9  -1  816.16   46.37
  -6   9   1  803.12   46.81
   6  -9  -1  767.99   41.95
  -1 -17   2   62.61   15.62
  -1  17   2   79.17   11.17
   1 -17  -2   59.96   10.35
   1  17  -2   98.21   18.96
  -1  17   2  102.95   18.78
   1 -17  -2   71.79   15.71
   1 -17  -2   67.86   18.19
  -1 -17   2   41.40   37.49
   1  17  -2  100.35   18.93
  -1 -17   2   53.85   14.94
   7  -1   0 2102.14   85.66
   7  -1   0 1812.24   85.50
   7   1   0 1842.32   87.11
   7  -1   0 1846.85   84.44
  -7   1   0 1994.49   86.51
  -7  -1   0 2065.34   86.64
   7   1   0 2074.87   85.48
   7   1   0 1855.22   83.71
  -1  -3   5  204.42   22.16
  -1   3   5  201.44   15.81
  -1  -3   5  182.53   19.42
  -1   3   5  158.83   12.62
  -1  -3   5  209.57   14.52
  -1  -3   5  179.29   16.35
  -1   3   5  198.92   24.15
  -1   3   5  204.94   16.11
  -5  -7  -3  231.92   15.80
   5   7   3  194.28   16.78
   5  -7   3  217.43   20.65
  -5   7  -3  210.24   26.59
   4   5  -4  122.61   18.80
  -4   5   4   91.37   12.05
   4  -5  -4  106.90   14.54
   4  -5  -4  117.06   10.63
  -4  -5   4  132.91   15.20
  -4  -5   4  100.59   14.43
  -4   5   4  130.68    8.59
   1  17   2  289.40   72.44
   1  17   2  459.50   32.27
   1 -17   2  323.59   28.63
   1  17   2  411.11   25.89
  -1 -17  -2  366.27   24.80
   1 -17   2  383.77   30.26
   0  -4   5 1258.03   54.84
   0   4   5 1265.94   58.89
   0  -4   5 1212.01   60.97
   0  -4   5 1271.19   63.70
   0  -4   5 1296.10   57.02
   0   4   5 1103.24   53.18
   0   4   5 1166.38   47.95
   5  11  -2   45.08   12.56
   5  11  -2   41.64   14.07
  -5  11   2   29.57   11.04
   5 -11  -2   41.99   12.73
   5 -11  -2   31.28    7.87
   5 -11  -2   32.79   12.83
  -5 -11   2   43.23   12.85
  -5  11   2   29.65   11.44
  -5  11   2   39.66   13.31
  -5 -11   2   38.56   12.80
   1   3   5 3455.22  132.81
   1  -3   5 3528.26  133.72
  -1  -3  -5 3743.10  138.43
   1   3   5 3448.78  128.30
   1  -3   5 3240.17  127.98
   6   9   1 2620.22  109.04
   6  -9   1 2585.22  113.61
  -6   9  -1 2703.82  119.00
  -6  -9  -1 2746.54  109.26
   6  -9   1 2549.04  112.34
  -6  -9  -1 2702.47  112.96
  -4 -15   1 1669.14  129.83
   4 -15  -1 1438.61   65.79
  -4 -15   1 1479.00   73.63
   4 -15  -1 1535.34   76.84
  -4 -15   1 1471.08   74.03
   4  15  -1 1785.48   75.60
   4  15  -1 1706.08   76.53
  -4  15   1 1730.24   80.28
   4 -15  -1 1569.61   74.33
   3 -13  -3 3752.46  144.42
   3  13  -3 3434.20  142.54
  -3 -13   3 3294.18  146.33
  -3  13   3 3474.58  143.58
   1 -15  -3  670.73   37.02
  -1 -15   3  684.64   40.18
   1 -15  -3  665.90   28.49
   1 -15  -3  743.08   49.68
  -1  15   3  761.19   43.75
  -7   2   011769.90  468.42
   7  -2   013319.40  467.31
  -7  -2   013651.50  468.96
   7  -2   012870.90  468.47
   7   2   013144.90  470.84
   7  -2   012008.50  466.86
   7   2   011520.90  464.35
   7   2   013895.90  467.75
  -2  18   0 2371.65  141.96
   2  18   0 2479.25  100.90
   2 -18   0 2160.61   95.41
   2 -18   0 2151.07   95.86
  -2 -18   0 2065.50   96.71
   2  18   0 2707.66  105.69
   2 -18   0 2331.04  101.57
  -2  18   0 2008.08   99.92
  -4 -15  -1   38.28    9.89
  -4  15  -1   33.21   16.22
   4 -15   1   15.61    9.21
  -4 -15  -1   17.79   62.64
  -4 -15  -1   31.44   11.31
   4  15   1   25.06    9.78
  -4  15  -1   42.18   23.66
   4 -15   1   20.57   11.35
   1 -15   3  671.77   49.06
  -1  15  -3  640.29   42.86
   1  15   3  748.56   95.64
   1  15   3  569.83   29.91
   1 -15   3  548.92   35.24
   1  15   3  665.85   38.22
  -1 -15  -3  574.49   31.41
  -1 -15  -3  584.22   30.13
  -4 -11   3  446.48   32.36
   4  11  -3  502.04   29.41
   4 -11  -3  436.00   19.58
   4 -11  -3  535.32   32.30
  -4  11   3  438.19   32.71
  -4  11   3  441.21   28.97
   4 -11  -3  458.12   19.51
   3 -17   0   10.15   13.46
   3 -17   0    8.17    9.64
   3 -17   0    4.33   14.17
  -3 -17   0    6.80   10.57
   3  17   0   12.96   10.99
   3  17   0   12.54   12.54
  -3 -17   0   28.95   53.47
   5  11   2  411.62   26.44
  -5 -11  -2  479.76   31.28
  -5 -11  -2  447.06   25.29
   5 -11   2  472.07   35.11
  -3 -13  -3   24.70    9.08
   3  13   3   22.49    6.88
  -3  13  -3   20.81   15.27
  -3 -13  -3   22.02    4.52
   3 -13   3   23.03   10.87
   3 -13   3   25.68   11.47
   4  -5   4  529.03   31.70
  -4   5  -4  475.07   26.00
   4   5   4  468.37   27.00
  -4   5  -4  475.96   38.80
   4   5   4  514.78   40.26
   4  -5   4  453.75   33.03
  -6  10   0 1110.15   58.89
  -6 -10   0 1136.37   53.96
   6  -7  -2  538.63   35.38
   6   7  -2  610.09   37.22
  -6   7   2  488.10   32.27
  -6   7   2  540.81   33.13
  -6  -7   2  532.62   34.47
   6   7  -2  511.51   33.52
   6  -7  -2  553.60   30.74
   6  -7  -2  517.48   31.09
   6   7  -2  490.69   32.97
  -6  -7   2  561.74   35.78
  -1  -4   5  107.04   17.07
  -1   4   5  152.25   14.78
  -1   4   5  122.95   11.73
  -1  -4   5  149.66   15.12
  -1   4   5  146.17   22.23
  -1  -4   5  143.70   18.91
  -1   4   5  121.38   10.32
   3   9  -4  651.78   42.43
   3  -9  -4  646.18   34.62
  -3   9   4  576.31   40.38
  -3  -9   4  574.87   37.13
  -3   9   4  518.55   30.64
  -3   9   4  535.06   31.57
  -3  -9   4  631.34   38.73
   3   9  -4  626.35   30.15
  -4  11  -3   18.06   15.23
   4 -11   3    2.19   12.47
   4  11   3    6.12    6.30
   4  11   3   12.74   58.06
  -4 -11  -3   29.35    4.72
   7   3   0  995.98   51.39
  -7   3   0 1162.93   56.97
   7   3   0 1066.56   57.10
  -7  -3   0 1138.13   54.57
   7  -3   0 1088.86   53.18
  -7   3   0 1027.48   58.10
   7  -3   0  992.30   53.76
   7  -3   0 1051.91   53.76
   7   3   0 1161.70   54.06
   0 -12   418513.90  679.87
   0 -12   418920.90  690.08
   0  12   418071.50  669.06
   0  12  -419418.30  687.24
   0 -12  -419338.90  672.40
   0  12   420840.30  683.47
   1   4   5   -0.32   11.38
   1  -4   5    7.56   10.97
   1  -4   5    7.71    8.92
   1   4   5    3.08    2.63
   1   4   5    2.72    7.62
  -1  -4  -5    5.37   11.12
   0  -5   515430.30  536.54
   0   5   513132.60  522.77
   0  -5   515067.50  526.52
   0  -5   514915.10  534.59
   0   5   515614.10  532.57
   0   5   513916.70  517.82
   0  -5   516396.90  531.17
  -5  13   1  316.74   23.82
   5 -13  -1  384.94   30.35
  -5 -13   1  343.87   27.47
  -5  13   1  370.16   30.50
   5 -13  -1  376.38   27.74
   5  -8  -3 5044.32  192.00
  -5  -8   3 5072.49  191.47
  -5   8   3 4184.68  190.14
   5   8  -3 5218.66  183.93
   5  -8  -3 5209.28  181.42
   5   8  -3 6291.09  201.27
   5  -8  -3 3995.05  184.18
  -5   8   3 4612.97  187.48
  -5   8   3 4825.89  184.55
   7   0  -1   -1.74   10.76
   7   0  -1    6.29    8.73
   7   0  -1    7.01    8.86
  -7   0   1    9.75    9.64
   6  -7   2 1385.25   63.72
  -6   7  -2 1371.71   71.62
   6   7   2 1171.82   54.56
   6  -7   2 1202.27   62.99
  -6  -7  -2 1701.89  153.67
  -6   7  -2 1577.23  104.65
   6   7   2 1316.12   72.41
  -6  -7  -2 1462.71   59.41
   6   7   2 1240.94   58.95
  -4  -6   4  453.68   29.52
   4  -6  -4  465.41   21.23
   4   6  -4  463.96   34.64
  -4   6   4  428.08   33.33
  -4   6   4  461.86   22.05
   4  -6  -4  456.81   29.61
  -4   6   4  387.15   25.91
  -4  -6   4  443.24   30.75
  -2   0   5    2.15    4.57
  -2   0   5    4.78   11.79
  -2   0   5    3.14    5.54
  -2   0   5   -0.38    6.37
   5  13   1   46.31   10.25
  -5 -13  -1   30.51   12.24
   5 -13   1   43.56   11.52
  -5 -13  -1   57.32   10.73
   5 -13   1   57.36   15.69
  -5  13  -1   47.00   16.21
   3   9   4  493.63   89.11
  -3   9  -4  684.47   44.56
   3  -9   4  612.06   38.77
   3  -9   4  593.69   37.14
   3   9   4  541.12   29.43
   0 -19   0    4.21   10.49
   0  19   0    7.28   11.06
   0  19   0    9.02   15.91
   7   1  -1   61.39   13.80
  -7   1   1   52.27   11.67
  -7  -1   1   45.43   12.05
   7  -1  -1   54.30   11.75
   7  -1  -1   65.18   12.47
   7   1  -1   56.26   11.96
   7  -1  -1   41.98   12.22
   7   1  -1   66.65   12.30
   4 -14  -2  617.08   30.90
  -4 -14   2  614.44   41.26
   4 -14  -2  651.69   40.92
   4  14  -2  677.43   44.00
   4 -14  -2  675.37   41.58
  -2   1   5  649.88   27.51
  -2  -1   5  694.64   43.15
  -2   1   5  665.88   43.41
  -2   1   5  604.82   32.33
  -2  -1   5  635.78   34.69
  -2   1   5  613.69   32.20
  -2  -1   5  610.63   33.24
   2  11  -4  716.53   38.06
  -2  11   4  601.86   34.63
   2  11  -4  789.43   47.50
  -2 -11   4  622.85   42.68
  -2  11   4  726.48   39.39
  -2 -11   4  632.57   35.88
   2 -11  -4  784.77   37.16
   7   0   1   56.21   13.77
  -7   0  -1   78.63   14.56
   7   0   1   61.14   18.42
   7   0   1   54.80   11.52
   7  -1   1 7360.43  290.57
  -7   1  -1 8337.76  291.39
  -7  -1  -1 8393.58  289.88
   7  -1   1 7399.30  285.38
   7   1   1 6776.76  283.39
   7   1   1 7955.36  287.51
   7   1   1 7550.20  292.74
   7  -1   1 7828.52  287.28
  -7  -4   010170.50  354.48
   7  -4   0 9701.20  352.47
   7   4   0 8573.28  349.47
  -7   4   010002.50  356.69
   7   4   010157.40  353.45
   7  -4   0 9172.46  352.76
  -7  -4   0 9705.66  353.67
   7   4   0 9346.04  357.68
   7  -4   0 9206.31  353.37
  -7   4   0 9102.49  358.21
  -1 -12   4 1228.49   58.08
   1 -12  -4 1265.82   54.26
  -1  12   4 1406.96   61.83
   1  12  -4 1196.53   61.15
  -1 -12   4 1081.28   63.72
   1  12  -4 1308.66   67.58
   2   0   5   -2.96   10.76
  -2   0  -5    4.45    9.81
   2   0   5    3.32    4.96
   7   2  -1 3006.78  122.46
  -7  -2   1 2944.16  121.34
  -7   2   1 2943.50  124.06
   7  -2  -1 2853.18  123.59
   7  -2  -1 2989.66  121.42
   7   2  -1 2824.21  122.08
   7  -2  -1 3284.87  123.35
   7   2  -1 3264.25  124.16
  -7  -2   1 2933.30  123.68
   4 -14   2  357.57   27.56
  -4 -14  -2  408.01   28.91
   4  14   2  377.21   24.41
   4 -14   2  381.21   35.53
  -4 -14  -2  382.84   23.58
   5  -8   3  846.17   47.09
  -5  -8  -3  865.52   37.54
   5   8   3  727.44   39.34
  -5   8  -3  847.16   53.25
   2 -11   4 3061.61  126.96
   2  11   4 2867.48  112.33
   2  11   4 3102.99  201.04
  -2  11  -4 3214.84  130.79
  -2   2   5 1602.81   60.53
  -2  -2   5 1445.36   64.77
  -2   2   5 1414.79   73.88
  -2  -2   5 1514.82   73.14
  -2   2   5 1342.73   56.43
  -2  -2   5 1388.77   63.64
  -2   2   5 1360.87   61.14
  -2  -2   5 1476.11   55.08
   2   1   5 2371.38  104.06
   2  -1   5 2301.79  102.70
  -2  -1  -5 2657.53  106.19
   2  -1   5 2531.31  103.44
   2   1   5 2360.51   91.15
  -1   5   5  435.46   23.23
  -1   5   5  541.69   24.42
  -1   5   5  472.28   29.53
  -1  -5   5  484.26   30.38
  -1  -5   5  415.28   32.34
  -1  -5   5  509.17   34.91
   2  18  -1 3173.53  125.99
  -2 -18   1 2814.54  174.68
   2 -18  -1 2844.19  115.61
   2 -18  -1 2881.04  123.73
   2  18  -1 3490.88  129.19
   2 -18  -1 2626.28  126.33
   2 -18  -1 2585.44  120.71
  -2 -18   1 2490.05  119.27
  -2  18   1 3099.77  126.13
   1  12   4  939.61   38.61
  -1 -12  -4  829.74   60.56
   1 -12   4 1004.12   54.07
   1 -12   4  904.07   42.21
   1 -12   4  864.32   45.79
  -1  12  -4  998.68   54.37
   3 -17  -1   65.27   16.94
  -3 -17   1   53.01   49.47
   3  17  -1  103.47   18.66
  -3 -17   1   40.27   13.66
   3 -17  -1   52.79   16.22
   3  17  -1  113.37   18.42
   3 -17  -1   44.20   11.04
   2 -18   1 2259.27   97.81
   2  18   1 2354.73  101.45
   2 -18   1 2073.10   90.72
   2  18   1 2487.16   98.09
  -2 -18  -1 2162.94   96.18
   4   6   4 5464.13  212.62
   4   6   4 6157.99  232.28
  -4   6  -4 5704.29  209.11
   4  -6   4 6181.65  221.60
   4  -6   4 5616.77  221.13
  -4   6  -4 6080.98  230.32
   7   2   1  595.85   34.98
   7  -2   1  604.17   35.58
   7  -2   1  579.01   38.56
   7  -2   1  569.06   34.02
  -7  -2  -1  600.97   35.60
   7   2   1  507.06   31.60
   7   2   1  618.96   40.65
  -7   2  -1  643.26   38.39
   3  17   1 2939.59  116.15
   3 -17   1 2653.26  112.49
   3  17   1 2666.16  111.55
   3 -17   1 2518.26  124.30
  -3  17  -1 3132.06  141.23
  -3 -17  -1 2537.89  112.92
   1  -5   5  133.10   17.50
   1  -5   5  115.42   14.60
   1   5   5  131.12   18.97
  -1  -5  -5  129.83   20.08
  -1   5  -5  122.93   17.95
   1   5   5   87.55    5.24
   1  19   0  672.45   43.44
  -1 -19   0  530.04   35.83
   1  19   0  664.88   40.02
  -1  19   0  605.92   37.50
  -1  19   0  533.43   75.47
   1 -19   0  558.75   35.87
   6 -10  -1  284.28   21.12
  -6 -10   1  295.42   24.67
   6 -10  -1  309.07   25.83
   6 -10  -1  264.44   21.87
   6  10  -1  287.60   24.00
  -6 -10   1  283.94   25.07
  -6  10   1  291.44   26.58
   2  -2   5 3520.82  139.04
   2  -2   5 3883.94  141.45
  -2  -2  -5 3973.80  145.56
   2   2   5 3738.52  142.83
  -7   3   1 5512.88  209.21
   7  -3  -1 6072.42  207.87
   7   3  -1 5826.45  208.64
   7  -3  -1 5272.33  205.41
   7  -3  -1 5145.07  208.63
   7   3  -1 5227.65  207.12
   7   3  -1 4994.31  206.02
  -7  -3   1 5328.18  208.61
  -7  -3   1 5101.56  206.35
  -4 -16   0  759.54   45.65
   4  16   0  879.33   47.17
   4 -16   0  872.30   53.57
  -4  16   0  950.77   55.25
   4 -16   0  802.88   42.65
  -4 -16   0  790.38   47.14
   4  16   0  943.12   48.73
  -4 -16   0  927.10  106.75
   4 -16   0  845.17   47.69
  -2  -3   5  734.36   38.89
  -2  -3   5  717.51   30.54
  -2   3   5  713.58   32.98
  -2   3   5  733.11   32.56
  -2   3   5  671.19   34.69
  -2  -3   5  703.80   39.90
  -2   3   5  815.33   33.31
  -2  -3   5  782.60   45.96
  -2   3   5  750.05   47.47
   0  -6  -5 4714.24  161.66
   0   6  -5 4160.06  149.96
   0  -6   5 4131.08  153.25
   0   6   5 3508.31  135.58
   0  -6   5 3903.90  153.45
   0   6   5 3428.25  139.85
   0   6   5 3644.38  135.57
  -2  17   221669.10  757.98
   2  17  -223163.50  762.51
  -2 -17   221057.20  808.82
   2  17  -223683.90  759.76
   2 -17  -220315.90  743.04
   2 -17  -219386.30  757.70
  -2 -17   219429.60  754.47
   2 -17  -219010.40  753.89
  -6 -10  -1 1389.10  137.33
  -6 -10  -1 1225.76   61.86
   6  10   1 1209.45   58.02
   6 -10   1 1243.33   62.50
   6 -10   1 1257.91   64.21
  -6 -10  -1 1283.47   58.53
  -6  10  -1 1231.71   67.40
  -6  -8   211034.30  406.78
   6   8  -212219.00  410.15
   6  -8  -211562.20  400.73
   6  -8  -210851.90  401.67
  -6  -8   210582.40  407.48
   6  -8  -210736.60  408.06
  -6   8   210555.50  403.91
  -6   8   210202.90  405.18
   2  17   2  461.85   86.37
   2 -17   2  547.13   35.77
   2  17   2  504.38   34.87
   2  17   2  605.83   31.86
   2 -17   2  461.95   23.33
  -2 -17  -2  591.56   33.11
   2 -17   2  523.99   35.06
  -2  17  -2  644.39   45.19
   7   3   1 2391.69  105.80
  -7   3  -1 2775.43  119.19
  -7   3  -1 2824.27  114.82
   7  -3   1 2702.23  110.29
   7   3   1 2820.69  118.45
   7  -3   1 2609.06  113.20
  -7  -3  -1 2855.79  111.33
   7   3   1 2631.13  109.42
   7  -3   1 2443.01  108.53
  -3  16   2 5745.86  240.24
   3 -16  -2 6208.20  242.43
   3 -16  -2 6365.40  230.33
   3 -16  -2 5735.83  240.86
   2 -15  -3  188.64   18.77
  -2  15   3  215.82   22.82
   2  15  -3  210.84   25.91
   2 -15  -3  159.83   22.49
   6   0  -3   15.75    9.49
   6   0  -3   35.82   11.73
  -6   0   3   13.65    7.88
   6   0  -3   10.71    6.27
  -6   0   3   14.66   10.05
  -7  -5   0  918.21   47.39
   7  -5   0  846.40   47.09
   7   5   0  895.55   52.68
   7  -5   0  876.74   47.81
  -7   5   0  914.16   49.64
  -7   5   0  925.94   52.78
   7   5   0  775.93   43.50
   7  -5   0  869.41   45.93
   7   5   0  950.59   47.49
  -7  -5   0  890.90   47.68
   2   3   5   68.41    4.67
   2   3   5   80.22    5.42
   2   3   5   67.50   15.88
   2  -3   5   67.93   14.45
   2  -3   5   94.17   15.28
  -2  -3  -5   92.71   17.13
  -5  12   2 4396.42  191.78
  -5  12   2 5183.07  196.05
   5 -12  -2 5124.92  194.50
  -5 -12   2 4809.04  197.03
   5 -12  -2 5205.89  197.60
   5  12  -2 5726.46  194.48
  -5  12   2 4093.53  192.57
   5  12  -2 5787.62  201.58
  -5 -12   2 4946.73  196.39
   5 -12  -2 4886.98  185.37
   5 -14   0    8.89   10.90
   5  14   0   10.65    9.61
  -5 -14   0   15.00   55.20
  -5 -14   0   20.52   10.06
  -5 -14   0    8.17   10.10
  -5  14   0   20.03   15.62
   5 -14   0    8.17   11.91
  -4   7   4 1655.24   59.84
   4   7  -4 1662.26   76.20
   4   7  -4 1369.81   53.96
  -4  -7   4 1582.37   70.26
  -4   7   4 1427.55   63.52
  -4   7   4 1526.16   73.17
   4  -7  -4 1323.58   53.34
  -4  -7   4 1606.92   68.68
   4  -7  -4 1595.44   68.31
   6  -1  -3 3263.03  134.49
   6  -1  -3 3248.02  121.61
  -6   1   3 3058.54  131.86
  -6  -1   3 3128.26  132.61
  -6   1   3 3027.02  125.85
   6  -1  -3 3780.72  133.41
  -6  -1   3 3205.35  127.80
   6   1  -3 3172.12  133.96
   6   1  -3 3873.58  135.77
   0  19  -1   22.91   16.34
   0  19   1   30.52   49.03
   0  19   1   15.69   10.47
   0  19  -1    9.88   13.81
   0 -19   1   32.70   15.54
   0 -19  -1   19.68   10.78
   0  19   1   22.76   17.53
   0 -19   1   25.81   12.98
  -3 -16  -2  667.46   35.13
   3  16   2  627.84   34.68
  -3 -16  -2  656.22   38.15
   3 -16   2  667.07   39.80
   3 -16   2  631.61   38.88
  -3  16  -2  676.62   47.10
   3  16   2  548.95   95.01
  -2 -15  -3   29.71    9.04
   2  15   3   20.29   60.81
  -2 -15  -3   28.35    8.48
   2 -15   3   36.47   12.95
  -2  15  -3   35.47   17.18
   2  15   3   31.38    7.90
   2 -15   3   23.74   11.20
   6   8   2  618.91   34.50
  -6   8  -2  651.04   45.01
  -6   8  -2  704.42   68.01
   6  -8   2  583.92   38.19
  -6  -8  -2  698.69   34.27
   6   8   2  549.27   30.32
   6  -8   2  627.34   38.44
  -3 -10   4   87.69   16.08
  -3 -10   4   75.64   14.28
   3 -10  -4   83.86   12.69
  -3  10   4   79.86   13.15
  -3  10   4   71.43   17.11
   3  10  -4   84.79   11.89
  -3  10   4   69.22   10.57
   3  10  -4  100.89   19.56
   4  12  -3   17.15   15.15
  -4  12   3   19.83    9.55
   4  12  -3   23.14   11.27
   4 -12  -3   15.95    3.54
  -4  12   3   18.36   11.80
  -4 -12   3   10.67   11.04
   4 -12  -3   18.61    4.07
   4 -12  -3   14.04    9.10
   0  16   3  151.89   20.75
   0 -16   3  157.51   35.87
   0 -16  -3  109.56   13.84
   0  16  -3  132.98   21.80
   0 -16   3  142.51   18.65
   0 -16  -3  133.37   24.89
   0 -16  -3  128.37   11.14
   0  16   3  129.76   12.24
   5  -9  -3  277.06   25.17
  -5   9   3  252.64   22.19
   5   9  -3  339.83   22.42
  -5  -9   3  287.05   24.89
   5   9  -3  359.89   30.44
  -5   9   3  275.66   25.37
   5  -9  -3  266.61   22.40
   5  -9  -3  306.53   17.89
  -5   9   3  303.10   22.31
  -7  -4   1 2204.66   92.92
   7  -4  -1 2280.35   90.87
   7   4  -1 1950.22   89.53
  -7  -4   1 2124.38   91.28
   7  -4  -1 2180.42   90.09
  -7   4   1 2178.65   93.09
   7   4  -1 1993.74   91.57
   7  -4  -1 1784.28   90.60
  -7   4   1 2011.03   93.20
   7   4  -1 2350.24   92.85
  -1   6   5 1021.71   44.67
   1   6  -5  976.67   50.33
  -1   6   5 1147.05   43.43
  -1  -6   5  907.70   54.72
  -1  -6   5 1124.37   57.79
  -1  -6   5 1135.98   54.49
  -1  -6   5 1084.99   46.82
  -6 -11   0 1927.08   86.92
  -6 -11   0 2075.98   85.79
  -6  11   0 2090.85   92.49
  -2  -4   5 1982.27   76.39
  -2  -4   5 1873.04   86.83
  -2   4   5 1727.57   79.81
  -2   4   5 2194.21   76.74
  -2  -4   5 2007.72   86.34
  -2   4   5 2032.48   96.49
  -2  -4   5 2036.31   93.19
  -2   4   5 1997.30   79.99
  -2   4   5 2066.34   78.98
  -5 -12  -2   54.17    9.27
  -5 -12  -2   44.04   12.34
   5 -12   2   43.94   14.55
   5  12   2   42.53    9.38
  -6  -2   3 1771.82   77.78
  -6  -2   3 1708.23   81.41
   6   2  -3 1957.44   71.02
   6  -2  -3 1793.23   82.81
   6  -2  -3 1833.13   72.14
   6  -2  -3 2123.13   81.63
   6   2  -3 2231.07   85.89
  -6   2   3 1622.45   74.09
   6   2  -3 1747.86   82.36
  -6   2   3 1682.92   80.53
   0  18  -2  137.89   20.84
   0 -18   2  124.90   19.27
   0 -18   2  127.78   19.54
   0  18   2  128.04   14.96
   0  18   2  145.29   21.13
   0 -18  -2  120.02   18.94
   0 -18  -2  112.87   13.58
   0  18   2  129.69   57.45
   1  -6   5  423.79   31.17
   1   6   5  361.66   19.68
  -1   6  -5  408.39   31.14
   1   6   5  374.13   31.50
   1  -6   5  397.02   26.82
  -1  -6  -5  457.13   35.51
  -3  14   3  635.69   39.85
   3  14  -3  744.62   47.54
   3 -14  -3  701.54   39.97
  -3 -14   3  611.10   41.59
   3  14  -3  667.97   39.70
   7  -4   1   26.12   11.34
  -7   4  -1   45.04   14.00
  -7   4  -1   35.01   17.96
   7   4   1   37.33    9.53
  -7  -4  -1   35.01   11.14
   7   4   1   29.13   17.29
   7  -4   1   20.27   10.34
   7  -4   1   25.98   14.08
   6   0   3   73.44   10.76
   6   0   3   91.26   15.82
   4   7   4   47.99   60.37
   4   7   4   54.36    9.91
   4   7   4   41.21   21.88
   4  -7   4   38.42   13.98
   4  -7   4   45.17   14.16
  -4   7  -4   30.61   18.95
   3  10   4 4742.46  183.21
   3 -10   4 5063.25  194.13
  -3  10  -4 5257.13  203.26
   3 -10   4 5229.03  196.50
  -4 -12  -3   98.78    8.14
   4  12   3   48.69   61.32
  -4  12  -3   96.27   20.70
   4  12   3   72.83   10.84
   4 -12   3   91.10   15.32
   4 -12   3  101.08   19.89
   6  -1   313323.50  472.23
   6   1   312255.90  464.69
   6   1   313213.10  471.29
   6  -1   313009.30  466.76
   2  -4   5  179.81   19.35
   2  -4   5  216.22   21.53
  -2  -4  -5  238.20   25.59
   2   4   5  198.19   23.12
  -1  19   1 8684.34  335.66
  -1  19   1 8555.23  403.35
   1  19  -1 9917.42  346.34
   1 -19  -1 7821.33  343.55
   1  19  -110712.20  350.18
   1 -19  -1 8638.42  334.63
  -1 -19   1 8702.20  341.03
  -1  19   110013.30  348.22
   5  -9   3   14.61   11.80
   5   9   3   13.16    7.30
  -5   9  -3    7.05   14.19
  -5  -9  -3   14.71    5.82
   1  19   1  876.44   45.82
   1  19   1  753.72  101.97
   1 -19   1  787.48   46.11
  -1  19  -1  809.53   47.49
  -1 -19  -1  736.32   42.58
   1 -19   1  775.06   47.60
  -3 -14  -3  946.96   38.73
   3  14   3  882.79   42.28
  -3 -14  -3  898.80   46.02
  -3  14  -3  996.22   58.36
   3 -14   3  855.56   46.95
   3 -14   3  965.93   51.18
  -6  -3   3 1301.13   59.70
   6  -3  -3 1473.05   61.16
  -6  -3   3 1155.87   61.97
   6   3  -3 1257.69   51.58
   6  -3  -3 1270.59   63.54
   6   3  -3 1271.84   62.94
   6  -3  -3 1289.84   54.13
  -6   3   3 1220.21   61.25
   4  16  -1 1389.20   67.12
  -4  16   1 1405.82   71.45
   4  16  -1 1487.70   67.14
   4 -16  -1 1238.46   56.98
  -4 -16   1 1291.55   66.07
  -4 -16   1 1168.38   63.79
   4 -16  -1 1209.76   64.64
   4 -16  -1 1274.95   68.35
  -4 -16   1 1154.42  114.88
   0 -13   4  891.39   45.71
   0  13   4 1056.44   49.20
   0 -13  -4  927.14   38.55
   0  13  -4  995.25   52.46
   0  13   4  779.75   34.79
   0 -13   4  923.06   53.04
   1 -16  -3   21.95    5.24
   1 -16  -3   27.89    9.49
   1 -16  -3   23.91   15.70
  -1 -16   3   16.84   13.11
  -1  16   3   19.41   14.77
   0   7   5 3846.97  144.36
   0  -7   5 4522.47  162.44
   0  -7  -5 4856.54  172.22
   0  -7   5 4258.48  164.18
   0   7   5 3586.97  147.92
   0   7  -5 4586.58  160.49
   0   7   5 3882.44  145.01
   6  -2   3   43.12    9.19
   6   2   3   38.59    7.92
   6   2   3   44.82   11.62
  -4 -16  -1   87.10   13.49
   4 -16   1   78.84   14.63
  -4  16  -1   90.03   20.22
   4 -16   1   72.74   13.19
   4  16   1   79.90   13.52
  -4 -16  -1   76.91   14.73
  -4  16  -1  132.05   29.56
  -1 -16  -3  669.25   34.37
   1  16   3  733.82   34.91
  -1 -16  -3  616.82   35.58
   1 -16   3  671.03   40.49
  -1  16  -3  703.33   47.55
   1 -16   3  781.17   54.29
   1  16   3  766.81   42.92
   1 -16   3  676.73   43.60
   1  16   3  662.11   92.38
  -1  18   2 7024.00  239.83
   1  18  -2 7064.52  241.94
   1 -18  -2 5342.05  222.57
  -1 -18   2 6055.10  234.89
   1 -18  -2 5725.95  234.69
  -1 -18   2 5873.46  232.88
   1 -18  -2 5633.78  239.57
   1  18  -2 6579.02  238.27
  -1  18   2 5865.35  223.71
  -1 -18   2 6316.08  280.34
   7   6   0 5560.08  243.37
   7  -6   0 6826.85  247.86
   7   6   0 6973.25  248.73
  -7   6   0 6642.07  252.45
   7  -6   0 6525.33  248.80
  -7  -6   0 6560.01  249.91
  -7  -6   0 6770.12  249.20
   7   6   0 6503.46  255.10
   7  -6   0 6497.91  250.08
  -7   6   0 6727.22  255.50
  -2  12   4  725.08   40.20
   2 -12  -4  709.58   36.35
   2  12  -4  664.91   38.26
  -2 -12   4  619.77   35.87
  -2 -12   4  602.73   42.24
   2  12  -4  713.27   46.63
  -1 -18  -2  654.23   36.57
   1  18   2  664.56   95.48
   1  18   2  667.60   37.52
   1 -18   2  668.00   42.23
   1 -18   2  691.65   43.45
   1  18   2  752.36   44.74
  -7   5   1  212.19   23.44
   7   5  -1  225.45   20.64
   7   5  -1  279.69   23.35
  -7  -5   1  250.82   22.46
  -7  -5   1  254.88   22.36
   7   5  -1  207.60   23.33
   7  -5  -1  299.02   22.03
  -7   5   1  247.58   23.01
   7  -5  -1  280.57   22.60
  -2  -5   5  313.55   23.92
  -2  -5   5  321.73   28.10
  -2  -5   5  278.78   24.77
  -2   5   5  310.18   19.24
  -2   5   5  326.23   14.65
  -2  -5   5  303.43   17.17
  -2   5   5  271.94   18.40
  -2   5   5  314.30   30.53
   2   5  -5  317.66   26.01
  -2   5   5  323.81   20.76
  -5 -14   1  273.27   26.44
   5 -14  -1  367.26   30.10
  -5  14   1  283.12   23.46
   5  14  -1  413.58   28.12
  -5  14   1  362.86   31.20
   5 -14  -1  350.49   27.60
  -5 -14   1  344.01   27.89
   2 -12   4   30.29   13.71
   2  12   4   31.73    6.46
   2  12   4   75.33   61.13
  -2  12  -4   42.79   16.49
   2 -12   4   40.79   11.44
   7   5   1 4328.92  176.94
   7  -5   1 4080.43  168.96
   7  -5   1 4283.73  167.35
  -7   5  -1 4214.81  173.20
  -7  -5  -1 4639.37  167.84
   7  -5   1 4308.06  168.26
   7   5   1 3735.49  161.63
  -7   5  -1 4435.44  177.24
   5 -14   1   86.45   14.97
  -5 -14  -1  108.56   17.08
  -5  14  -1  126.23   21.85
   5  14   1  105.71   14.08
  -5 -14  -1  110.74   14.59
   3  18   0  986.38   52.30
   3 -18   0  842.13   44.90
  -3 -18   0  833.73  101.71
   3  18   0  929.14   49.83
  -3 -18   0  732.95   46.65
   3 -18   0  843.45   49.66
  -3  18   0  910.28   78.77
   3 -18   0  822.29   54.96
  -5   0   421165.00  756.37
  -5   0   420291.80  762.09
   5   0  -420681.50  763.99
   5   0  -422354.90  766.56
   6  -9  -2 2749.77  105.70
  -6   9   2 2367.37  110.15
  -6  -9   2 2651.92  112.36
  -6   9   2 2491.16  109.89
  -6   9   2 2606.00  110.09
   6  -9  -2 2616.58  113.38
   6   9  -2 2919.09  115.42
  -6  -9   2 2670.72  113.22
   6  -9  -2 2654.82  108.18
   6  -3   3   96.06   12.24
   6   3   3   84.38    9.72
   6   3   3   99.35   13.31
   4   8  -4  245.79   14.22
  -4  -8   4  246.02   23.14
   4  -8  -4  231.87   20.95
  -4   8   4  217.51   18.19
   4   8  -4  234.54   26.20
  -4   8   4  216.87   24.10
  -4  -8   4  255.88   22.80
  -4   8   4  263.76   18.00
   6  -4  -3 5962.75  230.99
   6  -4  -3 6205.01  241.91
   6   4  -3 6019.85  228.14
   6   4  -3 6236.79  241.06
  -6   4   3 5846.41  238.38
   6   4  -3 7640.40  246.64
   6  -4  -3 7163.93  237.65
  -6  -4   3 6178.69  237.66
  -5   1   4  846.06   47.24
   5   1  -4  958.53   51.20
  -5  -1   4  926.22   48.53
   5  -1  -4  941.87   48.92
   5   1  -4  986.35   51.31
  -5   1   4  933.06   42.27
   5  -1  -4  973.60   51.07
  -5  -1   4  951.52   44.49
  -6  11   1   66.42   16.72
  -6  11   1   57.34   11.34
   6 -11  -1   81.09   14.75
   6 -11  -1   61.50   13.95
  -6 -11   1   76.49   14.07
   6  11  -1   88.36   15.32
  -6  11   1   64.68   15.22
   6 -11  -1   68.00   11.44
   1 -13  -4  899.58   57.34
  -1 -13   4  825.67   52.11
   1  13  -4  933.06   55.30
  -1 -13   4  863.45   46.40
   1  13  -4  884.16   50.09
   1 -13  -4  911.54   42.61
   2  -5   5   39.46   12.78
   2   5   5   37.76   14.96
   2  -5   5   31.96   11.70
  -2   5  -5   32.33   15.04
   2   5   5   26.49    6.68
  -2  -5  -5   50.13   15.86
  -1  -7   5 6123.36  212.76
  -1  -7   5 5863.87  214.54
  -1   7   5 5094.53  193.18
   1   7  -5 5827.84  207.10
  -1  -7   5 5598.71  202.02
  -1  -7   5 5237.33  213.38
  -1   7   5 5263.04  198.73
  -1   7   5 5709.31  194.25
   2  19   0  826.50   48.29
   2  19   0  706.95   43.03
  -2  19   0  702.23   78.01
  -2 -19   0  600.92   39.83
   2 -19   0  690.39   40.42
   2 -19   0  682.99   43.82
   2 -19   0  631.66   39.55
   1 -13   4 3742.12  137.10
   1  13   4 3945.00  127.86
  -1  13  -4 3884.53  147.16
   1 -13   4 3470.62  130.12
   1 -13   4 3958.73  147.26
   4 -15  -2 1686.58   71.37
   4 -15  -2 1794.45   83.06
  -4 -15   2 1627.00   83.26
   4 -15  -2 1711.47   83.49
   1  -7   5   80.54   16.35
  -1  -7  -5   74.66   19.29
   1   7   5   62.36    7.41
  -1   7  -5   83.31   17.04
   1  -7   5   74.68   13.02
  -6 -11  -1  186.02   74.72
  -6  11  -1  160.20   12.84
   6  11   1  184.51   18.05
  -6 -11  -1  219.55   18.98
   6 -11   1  206.15   22.80
  -6  11  -1  204.98   25.48
  -6 -11  -1  226.88   22.33
   5   2  -410561.10  367.85
   5  -2  -4 9046.62  360.62
   5   2  -4 9941.68  367.74
  -5  -2   4 9651.86  364.22
   5  -2  -410284.20  366.57
  -5  -2   410696.50  359.89
  -5   2   4 9478.96  354.24
  -5   2   4 9156.76  361.82
  -6   9  -2  740.73   50.51
   6  -9   2  723.73   44.36
   6  -9   2  801.11   45.76
  -6  -9  -2  827.04   39.85
  -6   9  -2  862.16   69.51
   6   9   2  746.40   40.41
  -4 -15  -211981.60  426.10
   4 -15   211151.60  424.89
   4 -15   211585.80  439.22
  -4 -15  -211755.50  418.70
   4  15   211043.50  419.41
   4  -8   4 5731.58  223.37
   4  -8   4 6239.61  228.34
  -4   8  -4 6606.35  236.61
   4   8   4 5511.02  214.16
   5   0   4 5019.08  191.62
   5   0   4 4569.00  173.79
  -6  -4  -3  180.51   17.98
   6   4   3  149.67   12.09
   6   4   3  158.23   16.11
   6  -4   3  153.55   15.71
   5 -10  -3 8086.72  282.13
  -5  10   3 7851.46  289.76
  -5  10   3 7298.70  294.87
   5 -10  -3 7917.11  295.68
   5  10  -3 8261.33  289.11
  -5 -10   3 7871.50  295.16
  -5  10   3 6651.27  289.77
   5  10  -3 9456.31  305.41
   5 -10  -3 6922.18  288.93
  -3   0   5    5.35    6.17
  -3   0   5    5.75    7.32
   3   0  -5    8.32    7.83
  -3   0   5    4.51   11.76
   5   1   4 2263.38   89.54
   5  -1   4 2332.88   92.03
   5   1   4 2597.46  109.66
   5  -1   4 2429.71  106.38
   5   1   4 2257.82   96.67
  -7  -6   1  654.13   38.92
   7   6  -1  588.02   36.49
  -7   6   1  539.32   37.19
   7   6  -1  701.59   39.14
   7  -6  -1  708.76   37.00
   7   6  -1  597.09   39.66
   7  -6  -1  629.16   37.45
  -7   6   1  600.54   40.14
  -7  -6   1  653.94   38.28
  -3  -1   5 2271.76   88.64
  -3   1   5 2012.49   88.94
  -3  -1   5 1989.34   89.94
  -3  -1   5 2250.34  100.84
  -3   1   5 2223.95  101.18
  -3   1   5 2157.94   85.61
   3   1  -5 2309.28   91.27
  -3  11   4 1148.57   55.06
   3  11  -4 1328.53   67.49
   3  11  -4 1176.34   54.94
  -3 -11   4 1230.10   62.27
  -3  11   4 1078.71   63.31
   3 -11  -4 1201.51   56.32
  -3  11   4 1077.96   53.24
  -3 -11   4 1077.52   59.61
  -2   6   5  745.34   50.03
  -2   6   5  795.38   36.43
  -2   6   5  647.36   33.96
   2  -6  -5  813.64   39.04
   2   6  -5  761.41   44.17
  -2  -6   5  710.95   33.09
  -2  -6   5  667.73   41.82
  -2  -6   5  724.75   41.34
   5  -3  -4   62.44   12.68
  -5   3   4   51.15    7.72
   5   3  -4   78.82   16.80
  -5  -3   4   71.47   11.80
  -5  -3   4   66.49   12.69
   5  -3  -4   75.77   14.48
  -5   3   4   66.22   11.74
   7   7   0 1463.86   73.13
   7  -7   0 1347.86   65.44
   7   7   0 1481.57   65.54
  -7  -7   0 1401.33   65.32
   7  -7   0 1369.17   64.12
  -7   7   0 1453.02   71.92
   7  -7   0 1337.26   66.67
   7   7   0 1169.54   60.86
  -7   7   0 1331.86   68.50
   6   5  -3  209.91   14.23
   6   5  -3  158.60   12.86
  -6   5   3  178.79   18.61
  -6   5   3  165.05   15.54
   6  -5  -3  195.63   16.91
   6  -5  -3  194.77   20.25
   6   5  -3  167.49   19.66
  -6  -5   3  203.28   18.92
   6  -5  -3  159.32   15.24
   6   5  -3  225.48   22.76
   0  -8   5  553.50   29.28
   0  -8  -5  617.39   43.37
   0   8  -5  572.73   35.24
   0   8   5  513.40   22.04
   0  -8   5  542.13   38.19
   0   8   5  459.82   24.85
   0  -8   5  541.58   34.54
   5  13  -2  193.83   20.55
  -5 -13   2  146.72   19.90
   5 -13  -2  160.50   20.20
  -5  13   2  158.76   20.67
  -5  13   2  137.10   17.85
  -5 -13   2  173.18   20.69
  -5  13   2  131.13   18.07
   5 -13  -2  169.52   20.40
   5  13  -2  180.78   22.78
   5 -13  -2  153.66   13.49
  -7   6  -1  308.33   31.77
  -7   6  -1  288.68   27.35
   7  -6   1  309.94   24.42
   7   6   1  286.08   30.38
   7  -6   1  289.34   24.54
   7   6   1  252.74   20.00
   7  -6   1  276.31   25.16
  -7  -6  -1  322.51   24.08
   5  -2   4 2219.85   85.98
   5   2   4 2069.33   88.70
   5   2   4 2238.60  101.34
   5   2   4 2015.45   80.78
   5  -2   4 2185.41   97.47
   7   0  -2 1180.28   54.30
  -7   0   2 1128.29   55.28
  -3  -2   5 5246.71  208.33
   3   2  -5 5345.83  199.34
  -3   2   5 4697.60  194.72
  -3   2   5 5378.26  190.57
  -3  -2   5 4939.96  197.80
  -3  -2   5 5297.68  196.57
  -3   2   5 5262.54  209.19
   6 -12   0  197.77   20.25
  -6 -12   0  232.05   23.18
  -6 -12   0  229.68   21.30
   6  12   0  212.31   20.54
  -6  12   0  264.36   27.19
  -6  12   0  196.31   16.29
   0  20   0  798.60   46.54
   0 -20   0  759.07   44.16
   0  20   0  841.77   51.68
  -7  -1   2  145.78   15.86
   7  -1  -2  160.30   17.49
  -7  -1   2  131.72   17.63
   7   1  -2  166.71   18.09
   7  -1  -2  144.36   14.96
   7   1  -2  135.99   14.98
  -2   6  -5  792.79   47.87
  -2  -6  -5  861.52   53.79
   2  -6   5  750.95   41.64
   2  -6   5  823.78   46.38
   2   6   5  825.50   49.55
   2   6   5  667.08   33.90
  -5 -10  -3   77.67    8.64
   5  10   3   54.05   10.40
  -5  10  -3   62.66   19.12
   5 -10   3   81.92   16.82
   5 -10   3   47.34   14.78
   3   0   5   -1.53   45.07
   3   0   5    2.48   11.25
   3   0   5    3.46    5.19
  -3   0  -5   -0.33    9.70
   3  18  -1  156.03   21.79
   3  18  -1  198.69   24.09
   3 -18  -1  154.30   22.01
  -3 -18   1  114.32   19.06
   3 -18  -1  160.71   22.82
   3 -18  -1  149.34   16.28
  -3 -18   1  112.46   50.56
   3  11   4 1195.47   53.32
  -3  11  -4 1357.62   71.04
   3 -11   4 1378.16   65.54
   4 -13  -3  171.34    9.27
   4  13  -3  238.71   21.23
  -4  13   3  170.24   22.06
  -4  13   3  159.80   18.10
   4 -13  -3  219.33   20.84
   4  13  -3  242.62   27.33
   4 -13  -3  167.41    9.79
  -4 -13   3  170.74   20.93
   3  -1   5  311.40   20.30
   3   1   5  303.39   67.06
  -3  -1  -5  347.12   28.36
  -3   1  -5  328.11   24.88
   3   1   5  290.01   16.07
   3  -1   5  310.41   26.84
   3   1   5  336.32   28.48
   3  18   1 2859.02  115.49
   3 -18   1 2647.14  125.10
  -3 -18  -1 2525.92  111.88
   3  18   1 2728.87  111.29
   3 -18   1 2496.88  110.59
   5  13   2 1033.72   51.26
   5 -13   2 1155.72   63.28
  -5 -13  -2 1135.34   50.30
  -5 -13  -2 1061.32   56.40
   2  19  -1  117.08   19.33
  -2  19   1  107.21   20.11
  -2 -19   1   77.26   53.73
   2 -19  -1   98.54   17.79
   2 -19  -1   78.39   13.58
   2 -19  -1   82.78   18.96
   2  19  -1  132.14   21.88
  -2  19   1  103.99   48.64
  -2 -19   1   90.18   17.42
   2 -19  -1   87.11   20.25
  -5 -15   0 1192.36  121.70
  -5  15   0 1055.68   60.18
   5 -15   0  920.71   47.66
   5 -15   0  973.03   52.58
  -5 -15   0  979.71   54.79
   5  15   0 1049.79   53.00
  -5 -15   0 1047.48   53.39
   5 -15   0 1048.10   59.00
  -4 -17   0 5924.12  240.26
  -4  17   0 6943.52  252.01
  -4 -17   0 5675.38  238.75
  -4 -17   0 6691.02  330.35
   4  17   0 6408.60  240.18
   4 -17   0 5896.55  233.97
   4 -17   0 6150.05  248.98
   4  17   0 6920.67  242.23
   4 -17   0 6129.88  240.66
   2  19   1  274.90   27.60
   2  19   1  254.21   23.49
   2 -19   1  250.10   20.32
  -2 -19  -1  248.92   23.18
   2 -19   1  251.65   24.52
  -7  -2   2  599.10   38.40
  -7  -2   2  607.01   35.50
   7  -2  -2  692.61   37.63
   7   2  -2  595.82   33.78
   7  -2  -2  658.86   34.56
   7   2  -2  706.19   39.32
  -2  16   3 1590.58   69.56
   2 -16  -3 1371.41   63.74
   2 -16  -3 1409.56   72.07
   2  16  -3 1475.09   73.83
   2 -16  -3 1218.09   48.71
   5   3   4 5150.24  195.34
   5   3   4 4717.87  185.93
   5   3   4 6025.14  213.20
   5  -3   4 5511.70  205.39
   5  -3   4 5466.26  194.00
  -5  -4   4 1808.13   81.68
   5   4  -4 2074.92   87.91
  -5  -4   4 2022.03   79.17
  -5   4   4 1639.59   69.23
  -5   4   4 1774.11   78.22
   5  -4  -4 1635.02   74.93
   5  -4  -4 1993.52   83.31
   7   0   2 3356.00  138.78
   7   0   2 2974.10  126.90
  -7   0  -2 3352.33  135.20
   6   5   3  794.54   37.72
   6   5   3  853.14   43.79
   6  -5   3  914.87   45.36
  -6  -5  -3  941.72   44.87
  -1  -8   5  108.75   18.49
  -1  -8   5  119.51   17.38
   1   8  -5  104.12   14.79
  -1  -8   5  127.96   17.09
  -1   8   5  108.62   10.05
  -1  -8   5  138.62   13.67
   3  -3  -5 2353.58   91.07
  -3   3   5 2145.99   78.81
  -3   3   5 2078.76   97.74
  -3  -3   5 1947.34   87.74
  -3   3   5 1758.68   83.60
   3   3  -5 2095.33   89.90
  -3  -3   5 2007.98   86.91
   3   2   5   28.77   50.72
   3   2   5   28.90    4.26
   3  -2   5   32.29    9.33
   3   2   5   24.22   13.47
  -3   2  -5   46.59   11.03
  -3  -2  -5   34.71   13.72
   3   2   5   34.26    4.21
   3  -2   5   25.30   12.72
  -4 -13  -3 1874.96   69.27
   4 -13   3 1681.75   89.27
  -4  13  -3 1841.84   90.92
   4  13   3 1689.66   73.62
   4 -13   3 1744.48   81.19
   7  -1   2 2806.97  124.95
  -7  -1  -2 3498.32  215.63
  -7   1  -2 3426.59  207.51
  -7   1  -2 3228.36  125.92
   7   1   2 2847.23  126.84
   7  -1   2 2751.84  116.08
   7   1   2 2660.00  114.75
  -7  -1  -2 3218.29  123.57
   2 -18  -2  210.32   24.09
   2 -18  -2  226.27   27.21
   2 -18  -2  237.46   17.94
   2  18  -2  258.01   27.93
  -2 -18   2  255.59   57.70
  -2  18   2  226.13   26.03
  -2 -18   2  200.11   23.98
   2  18  -2  267.25   28.02
   3 -17  -2 3937.87  159.45
   3 -17  -2 3723.13  158.26
   3  17  -2 4697.12  163.31
  -3  17   2 3658.10  157.36
   3 -17  -2 3962.01  146.63
  -3 -17   2 3133.17  154.62
  -3 -17   2 4178.97  215.09
   2 -16   3  101.25   17.38
   2 -16   3   99.72   15.84
  -2 -16  -3  105.05   13.01
  -2 -16  -3   91.27   12.81
   2  16   3   96.82   11.47
  -2  16  -3   98.20   20.82
   2  16   3   44.48   61.02
   4   9  -4   81.64   19.09
  -4   9   4   58.93   15.56
  -4  -9   4   54.87   12.99
  -4   9   4   56.58   10.12
   4   9  -4   64.79    8.99
  -4  -9   4   55.69   13.71
   4  -9  -4   67.24   12.25
   1  -8   5  335.52   28.55
  -1   8  -5  355.99   28.89
   1   8   5  260.02   15.48
  -1  -8  -5  330.90   32.81
   2 -18   2 1117.60   56.70
   2  18   2 1017.33   55.40
   2 -18   2 1029.83   55.12
   2  18   2 1197.22   52.51
  -2  18  -2 1183.26   66.42
  -2 -18  -2 1016.35   51.39
   2 -18   2  927.82   42.17
   2  18   2 1046.63  121.16
   1  20   0  961.61   52.71
   1 -20   0  915.41   49.53
  -1 -20   0  843.29   49.12
  -1  20   0  882.98   94.01
   1  20   0 1077.54   58.60
  -1  20   0  937.08   50.85
   6 -10  -2  729.69   44.75
  -6  10   2  773.76   43.54
  -6  10   2  705.67   43.24
   6 -10  -2  761.79   41.56
  -6  10   2  645.76   40.28
  -6 -10   2  762.49   44.36
  -6 -10   2  708.28   44.00
   6 -10  -2  757.87   37.60
  -3 -17  -2 6164.58  237.85
   3  17   2 5527.46  330.50
   3  17   2 6389.66  234.67
  -3  17  -2 6856.45  254.08
   3 -17   2 5886.61  238.45
   3 -17   2 6111.17  240.08
   3  15  -3    7.50   13.89
  -3 -15   3   13.46   13.46
  -3  15   3   10.41   12.60
   3 -15  -3    2.51    8.76
   7   2   2  402.06   36.04
  -7  -2  -2  400.95   91.81
   7  -2   2  392.19   32.84
  -7  -2  -2  542.28   33.42
  -7   2  -2  460.54   84.58
  -7   2  -2  495.70   35.32
   7  -2   2  477.85   31.61
   7   2   2  404.63   26.24
   7  -2   2  468.87   28.86
   7  -3  -2  559.70   31.95
   7   3  -2  391.44   30.18
   7  -3  -2  508.53   29.97
   7   3  -2  561.58   33.94
  -7  -3   2  463.03   30.53
  -7  -3   2  474.92   33.03
   7   3  -2  455.89   28.69
   6   6  -3  175.09   14.54
   6  -6  -3  187.90   17.28
   6  -6  -3  216.02   17.21
   6   6  -3  219.67   23.48
  -6   6   3  178.27   18.84
  -6  -6   3  199.32   19.73
   6   6  -3  228.16   15.67
   6  -6  -3  202.64   21.07
  -6   6   3  181.58   16.55
   0 -17  -3   42.56   20.06
   0 -17  -3   33.76   10.50
   0 -17   3   30.35   30.82
   0 -17   3   25.29   14.38
   0  17   3   30.85    8.00
   0 -17   3   33.93   14.78
   0 -17  -3   25.98    7.17
   0  17  -3   35.04   16.65
   0  17   3   31.06   14.36
   7   7  -1  504.00   36.89
   7   7  -1  573.25   35.36
   7  -7  -1  571.75   32.63
   7   7  -1  462.84   31.97
  -7   7   1  490.12   36.01
  -7  -7   1  524.60   34.66
  -7  -7   1  541.94   35.09
  -3  -3  -5 1702.82   82.27
   3  -3   5 1553.47   75.16
   3   3   5 1442.94  129.85
   3   3   5 1556.08   79.27
  -3   3  -5 1621.17   70.29
  -2   7   5  213.19   15.95
   2  -7  -5  273.29   19.72
  -2  -7   5  219.44   23.21
  -2   7   5  235.82   18.85
  -2  -7   5  239.95   16.69
   2   7  -5  269.20   25.15
   2   7  -5  261.48   18.06
  -2  -7   5  247.71   22.59
  -2   7   5  247.44   28.64
   0  14  -4  404.56   32.75
   0  14   4  352.33   17.99
   0 -14  -4  391.36   21.29
   0 -14   4  467.83   35.50
   0  14   4  485.23   31.30
   0 -14   4  399.28   28.25
   2  13  -4 1667.95   76.15
  -2  13   4 1778.14   77.70
  -2 -13   4 1512.16   79.65
   2  13  -4 1819.65   86.11
   2 -13  -4 1690.78   72.48
  -2 -13   4 1529.01   72.67
   3 -15   3  162.34   18.52
   3 -15   3  193.57   21.55
   3  15   3  169.44   14.82
  -3  15  -3  203.71   26.37
  -3 -15  -3  174.25   17.56
  -3 -15  -3  186.28   12.69
   5  -4   4  797.68   39.50
  -5   4  -4  792.35   52.00
   5  -4   4  772.22   46.41
   5   4   4  778.24   39.21
   5   4   4  802.12   52.09
   5   4   4  686.37   30.61
   4  -9   4 6176.19  237.22
  -4   9  -4 6782.58  249.44
   4  -9   4 6519.43  243.37
   4   9   4 5962.86  227.74
   6  10   2   74.56   12.13
  -6 -10  -2   78.56   11.18
   6 -10   2   74.39   15.55
  -6  10  -2   47.06   29.53
  -6 -10  -2   42.61   70.81
   6 -10   2   88.34   16.46
  -6  10  -2   70.84   20.29
   3  -4  -5  288.62   22.58
  -3  -4   5  243.82   21.33
  -3   4   5  273.66   28.00
  -3   4   5  222.34   18.22
  -3  -4   5  271.96   21.75
  -3   4   5  262.42   13.30
   3   4  -5  242.66   23.02
  -3   4   5  255.97   12.79
   7   7   1 1636.84   76.44
  -7   7  -1 1790.92   88.33
  -7   7  -1 1954.82   92.05
  -7  -7  -1 1970.68   82.02
   7   7   1 1823.83   91.53
   7  -7   1 1808.75   81.74
   7  -7   1 1909.59   84.48
   7  -7   1 1830.23   84.14
  -6  12   1 4197.95  178.21
   6 -12  -1 4737.43  179.01
   6  12  -1 4803.95  185.20
   6 -12  -1 4870.94  182.39
  -6  12   1 4044.51  185.54
  -6 -12   1 4790.58  185.94
   6 -12  -1 4889.91  188.97
  -6  12   1 5056.60  189.71
   7   8   0 1913.87   91.05
   7  -8   0 2146.26   97.57
   7   8   0 2257.92  103.91
   7  -8   0 2301.32   97.29
   7   8   0 2151.35   94.07
  -7  -8   0 2178.72   95.26
  -7   8   0 2239.49  100.69
   7  -8   0 2242.87   94.58
  -7   8   0 2434.48  103.82
   2 -13   4   64.02   13.39
   2  13   4   61.87    8.13
  -2  13  -4   70.81   19.30
   2 -13   4   70.35   16.62
   5   5  -4  106.89   18.84
   5  -5  -4   84.30   11.50
   5  -5  -4   92.96   15.12
  -5   5   4   95.98   17.04
  -5  -5   4  107.56   15.95
  -5  -5   4  109.49   14.20
  -5   5   4   94.82    7.69
  -5   5   4   90.84   12.99
   7   3   2  589.98   32.95
   7  -3   2  624.29   37.79
   7  -3   2  622.95   35.81
  -7   3  -2  657.09   42.50
   7   3   2  638.13   45.20
   7  -3   2  569.81   40.32
  -7  -3  -2  680.40   38.81
  -2  -7  -5   19.38   15.42
   2  -7   5    4.17   10.04
   2   7   5    5.48    5.52
  -2   7  -5    4.05   13.28
   2   7   5   13.88   15.20
   2  -7   5   11.24   11.76
   0  20   110179.30  479.34
   0  20  -111676.40  407.61
   0  20  -111946.60  411.18
   0  20   110777.50  399.57
   0 -20  -1 9701.91  396.38
   0 -20   110842.00  402.88
   0 -20   110703.60  405.31
   6  12   1 2168.10   88.97
  -6 -12  -1 2351.01  180.20
  -6 -12  -1 2329.68   95.11
  -6 -12  -1 2094.17   88.46
   6 -12   1 2297.78   98.23
  -6  12  -1 2221.88  101.02
   0 -19  -2  894.49   46.95
   0  19   2 1173.85   59.99
   0  19   2 1061.79   49.46
   0  19   2  976.17  106.54
   0 -19   2 1014.05   55.91
   0  19  -2 1137.41   60.35
   0 -19  -2  836.42   54.25
   0 -19   2  996.95   54.88
   0  -9   5 5159.93  204.30
   0  -9   5 5322.89  191.77
   0  -9  -5 5838.62  213.15
   0  -9   5 5422.51  198.85
   0   9   5 5098.47  181.83
   0   9  -5 5517.35  200.02
  -5 -15   1  326.30   28.88
   5 -15  -1  315.56   27.45
  -5 -15   1  423.94   76.98
   5 -15  -1  295.31   21.12
   5 -15  -1  324.19   29.79
  -5 -15   1  323.13   28.14
   5  15  -1  376.98   28.48
  -5  15   1  366.52   32.04
   6   6   3  322.53   23.20
   6   6   3  291.12   17.97
  -6  -6  -3  362.89   23.80
   6  -6   3  344.77   25.06
   7   4  -2 3384.82  125.09
   7   4  -2 2914.39  117.83
  -7  -4   2 3028.34  121.15
  -7   4   2 2877.19  120.51
  -7  -4   2 2791.11  123.00
   7   4  -2 2714.63  121.26
   7  -4  -2 3226.12  120.88
   7  -4  -2 2608.78  122.75
   4 -17  -1 2301.29  104.31
   4 -17  -1 2325.38   96.14
   4 -17  -1 2332.55  108.41
   4  17  -1 2523.76  107.68
   4  17  -1 2636.26  107.17
  -4 -17   1 1977.82  102.27
  -4 -17   1 2413.47  167.08
  -4  17   1 2699.67  113.90
  -4 -17   1 2229.00  104.79
  -1 -17   3   38.91   14.47
  -1 -17   3   36.55   35.54
   1 -17  -3   22.58    9.47
  -1  17   3   15.74   14.41
   1 -17  -3   20.06    5.69
   1 -17  -3   23.47   17.60
   1  14  -4   95.34   19.22
   1 -14  -4   74.32   19.61
  -1 -14   4   90.06   18.30
   1 -14  -4   89.79   11.00
  -1  14   4  125.99   18.56
  -1 -14   4   92.36   15.48
   1  14  -4   79.09   17.02
   5  11  -3  175.01   18.29
  -5  11   3  120.63   16.84
   5 -11  -3  143.78   11.54
  -5 -11   3  146.01   19.54
  -5  11   3  150.32   18.06
   5  11  -3  193.81   24.71
   5 -11  -3  147.49   19.37
   5 -11  -3  155.51   19.58
  -5  11   3  116.12   18.79
   3   4   5  500.95   82.73
   3   4   5  511.99   28.93
  -3  -4  -5  620.62   43.60
   3  -4   5  504.81   67.52
   3  -4   5  545.98   36.03
   3   4   5  549.75   40.37
   4 -17   1   44.15   12.10
  -4 -17  -1   26.30   11.95
  -4 -17  -1   35.88   11.02
   4  17   1   51.31   12.52
  -4 -17  -1   71.84   67.39
   4 -17   1   42.80   13.03
  -4  17  -1   39.09   25.62
  -4  17  -1   60.16   19.07
  -5 -15  -1 2146.00   87.35
   5  15   1 1965.41   85.84
   5 -15   1 1864.09   87.07
  -5 -15  -1 2012.82   90.98
   5 -15   1 1850.42   85.01
  -5  15  -1 2141.86   99.10
  -1 -17  -3  285.96   22.70
  -1  17  -3  303.77   31.84
  -1 -17  -3  306.35   20.57
   1  17   3  341.67   27.96
   1  17   3  323.35   21.51
   1 -17   3  327.79   29.34
   1  17   3  290.39   74.13
   1 -17   3  292.49   25.72
  -1 -14  -4   15.38    4.01
   1 -14   4    8.47   12.53
   1  14   4    7.33    5.61
   1 -14   4   16.80   11.16
   1 -14   4    8.91    6.72
  -1  14  -4   19.06   15.29
   3 -12  -4 1533.41   66.89
  -3  12   4 1204.98   62.91
   3  12  -4 1645.81   78.98
   3  12  -4 1556.65   66.83
  -3 -12   4 1347.06   70.66
  -3 -12   4 1498.91   73.58
  -3  12   4 1355.02   65.27
   5   5   4  685.05   29.68
  -5   5  -4  756.16   51.59
   5  -5   4  705.55   44.68
   5  -5   4  842.04   41.75
   5   5   4  772.41   52.13
   5   5   4  788.80   39.00
  -5   5  -4  758.01   37.89
  -7  -4  -2 2475.26  187.94
   7   4   2 1550.43   73.84
   7  -4   2 1618.21   76.06
   7  -4   2 1674.70   80.25
   7  -4   2 1603.94   74.98
  -7   4  -2 1875.36   88.95
  -7   4  -2 1668.55   82.59
   7   4   2 1931.97   88.64
  -7  -4  -2 1833.00   76.70
   7   4   2 1476.36   69.54
  -7   4  -2 2561.49  159.13
   1  20  -1   57.46   17.14
  -1  20   1   51.02   49.30
   1 -20  -1   46.78   18.01
  -1  20   1   66.38   18.95
   1  20  -1   54.77   18.73
   1 -20  -1   62.21   13.00
  -1 -20   1   52.81   15.29
  -1  20   1   38.73   12.70
   3  -5  -5  505.06   30.85
  -3   5   5  446.49   26.25
  -3  -5   5  466.14   31.22
  -3   5   5  481.72   37.67
  -3   5   5  441.92   22.46
  -3   5   5  446.58   21.23
   3   5  -5  488.53   33.79
  -3  -5   5  465.53   30.84
  -3   5   5  436.13   18.79
   1  20   1 4099.54  251.98
  -1 -20  -1 3973.12  170.56
   1  20   1 4781.05  174.83
   1 -20   1 4387.34  177.49
   1 -20   1 4365.02  175.09
  -1 -19   2   61.37   16.60
   1  19  -2   60.26   18.43
  -1 -19   2   45.45   16.28
   1 -19  -2   45.52   15.17
   1  19  -2   75.68   18.74
  -1  19   2   41.94   51.12
   1 -19  -2   34.32    9.62
  -1  19   2   54.61   18.12
  -1 -19   2   50.88   42.37
   1 -19  -2   35.56   18.04
  -1   9   5   60.17   12.03
  -1  -9   5   31.99   12.31
  -1  -9   5   29.40    9.66
   1  -9  -5   35.57    7.70
  -1  -9   5   25.75   12.03
  -1   9   5   30.64    6.75
  -1  -9   5   51.24   16.65
   1   9  -5   46.94   12.14
   5  11   3  439.01   27.37
  -5 -11  -3  513.27   24.29
   5 -11   3  490.94   36.65
   5 -11   3  374.70   32.29
  -5  11  -3  449.48   39.44
   4 -16  -2  357.05   30.44
   4 -16  -2  333.49   29.68
   4 -16  -2  336.06   21.34
  -4 -16   2  354.42   30.93
   1 -19   2  966.38   54.58
   1  19   2 1008.33   49.81
   1  19   2  967.50  113.17
  -1 -19  -2  921.94   48.24
   1  19   2 1050.98   56.96
   1 -19   2  969.07   55.30
  -6   7   3  356.93   23.53
  -6  -7   3  349.73   26.38
   6   7  -3  312.01   21.30
   6  -7  -3  364.78   22.71
  -6   7   3  290.73   24.44
   6   7  -3  416.32   31.54
   6  -7  -3  291.51   23.07
   6  -7  -3  342.89   27.88
   6   7  -3  363.74   21.66
  -1   9  -5 4529.17  176.37
  -1  -9  -5 4854.44  188.68
   1  -9   5 4609.22  179.04
   1   9   5 4128.23  158.27
   3  12   4 1808.50   75.19
  -3  12  -4 2083.37   95.44
   3 -12   4 1903.95   87.60
   5   6  -4 1024.07   55.38
  -5   6   4  864.07   37.00
  -5  -6   4  841.53   49.00
  -5  -6   4  926.33   46.93
   5  -6  -4  977.38   49.46
  -5   6   4  806.78   44.30
  -5   6   4  880.75   51.29
   5  -6  -4  794.24   39.77
  -7  -5   2   29.27   11.31
   7  -5  -2   31.67   10.77
   7   5  -2   36.17   13.76
  -7  -5   2   22.53   11.95
   7   5  -2   14.52   11.35
  -7   5   2   18.69   12.66
   7   5  -2   21.80   10.95
   7  -5  -2   30.54   11.79
   7  -8  -1   57.50   11.97
  -7   8   1   42.94   15.50
   7   8  -1   57.13   13.26
   7   8  -1   39.14   11.00
   7   8  -1   37.49   16.03
  -7  -8   1   43.95   12.31
  -7  -8   1   76.21   14.78
   4 -16   2  735.53   43.13
  -4 -16  -2  745.68   43.21
   4 -16   2  696.04   51.51
   4  16   2  708.01   38.83
  -4 -16  -2  758.96   38.25
  -4 -10   4    9.44   10.45
  -4 -10   4   16.08   10.77
   4  10  -4   13.43    7.87
   4  10  -4   18.65   15.09
  -4  10   4    6.82   12.53
   4 -10  -4    5.12    8.36
  -4  10   4   10.70    7.89
  -6 -13   0   17.94   10.61
   6 -13   0   22.03   11.83
  -6 -13   0   17.63   12.77
   6  13   0   23.74   10.70
  -6  13   0   14.50   15.61
  -6  13   0   20.24    8.09
   2  -8  -5 1888.02   74.26
  -2   8   5 1613.47   69.72
   2   8  -5 1775.96   71.98
  -2  -8   5 1528.79   68.92
  -2   8   5 1779.82   73.21
  -2  -8   5 1838.01   80.75
  -2  -8   5 1505.33   79.22
   2   8  -5 1827.10   83.65
   3 -19   0 5238.27  205.79
   3 -19   0 5178.12  221.10
  -3 -19   0 4772.19  208.26
   3  19   0 5946.94  215.16
   3  19   0 5536.39  211.80
   3 -19   0 5168.34  211.67
  -3  19   0 5665.49  255.00
   5  14  -2 1151.26   53.61
   5 -14  -2  992.87   54.35
   5 -14  -2  858.15   41.01
  -5  14   2 1024.64   54.65
  -5  14   2  822.35   49.07
  -5 -14   2  930.06   53.15
   5 -14  -2  997.35   52.64
   5 -14  -2  928.43   42.78
  -5 -14   2  744.67   50.17
   5  14  -2 1099.04   57.77
   3   5   5  444.66   26.03
  -3  -5  -5  527.23   41.29
  -3   5  -5  475.96   38.45
   3   5   5  486.92   38.67
   3   5   5  409.96   80.28
   3  -5   5  441.49   32.17
   3  -5   5  562.38   35.85
   3  -5   5  503.33   64.14
  -7  -8  -1 1330.02   65.23
   7  -8   1 1268.84   64.90
   7   8   1 1137.07   57.11
   7  -8   1 1256.35   64.18
   7   8   1 1338.41   73.50
  -7   8  -1 1383.12   72.47
  -7  -8  -1 1387.55   62.36
   4  14  -3 1410.63   63.24
   4 -14  -3 1309.47   64.06
   4 -14  -3 1261.27   47.85
   4 -14  -3 1183.60   47.19
  -4 -14   3 1242.97   65.33
  -6  11   2  639.95   42.14
   6 -11  -2  757.51   41.89
  -6  11   2  679.44   42.82
   6 -11  -2  746.07   37.17
  -6  11   2  603.30   39.78
   6  11  -2  880.90   41.59
   6  11  -2  836.84   47.29
  -6 -11   2  722.14   44.08
  -6 -11   2  685.89   43.71
   6 -11  -2  722.17   44.67
   6   7   3 1295.02   60.90
   6   7   3 1237.92   54.43
  -6  -7  -3 1467.87   60.57
   6  -7   3 1423.48   65.50
  -2   8  -5  522.61   38.72
   2   8   5  470.84   24.96
   2  -8   5  537.42   34.17
  -2  -8  -5  555.35   44.89
   2  -8   5  531.06   37.27
   2  20   0 1308.50   64.71
   2 -20   0 1078.71   54.75
   2 -20   0  900.24   52.94
   2 -20   0 1074.36   59.16
  -2 -20   0  940.23   54.95
   2  20   0 1189.52   59.25
  -2  20   0 1029.08   95.62
  -5 -14  -2  546.13   29.54
   5 -14   2  520.66   40.59
   5  14   2  518.23   30.58
  -5 -14  -2  482.54   34.38
   5 -14   2  435.81   32.06
   7  -5   2   31.94   11.31
  -7  -5  -2   43.16   11.73
  -7  -5  -2   55.37   64.59
  -7   5  -2   65.26   53.95
   7   5   2   54.47   20.86
  -7   5  -2   44.24   19.80
   7  -5   2   35.50   15.06
   7   5   2   40.83   11.96
   7  -5   2   35.06   12.81
   7   5   2   34.63    8.81
  -7   9   0 1144.17   63.60
   7  -9   0 1196.81   62.40
   7  -9   0 1279.55   59.16
  -7  -9   0 1259.39   60.55
   7   9   0 1058.39   55.67
  -7   9   0 1198.40   65.62
   4 -10   4 2235.74   97.88
  -4  10  -4 2329.98  107.17
   4  10   4 2080.09   87.82
   4 -10   4 2341.99   99.23
   4 -10   4 2239.56  103.23
   5  -6   4 4624.92  170.60
   5  -6   4 4179.87  172.97
   5   6   4 4030.12  164.74
  -5   6  -4 4283.60  161.60
  -5   6  -4 4582.39  184.43
   5   6   4 4670.09  185.66
  -3  -6   5  224.05   21.26
  -3   6   5  211.32   14.57
  -3  -6   5  261.46   22.85
   3   6  -5  259.83   25.25
   3  -6  -5  247.51   20.53
  -3   6   5  200.00   16.69
   4 -14   3 1040.22   54.64
   4 -14   3  870.03   49.91
  -4 -14  -3 1069.49   42.83
  -4 -14  -3 1007.92   51.87
  -4  14  -3 1029.88   63.10
   4  14   3  986.09   46.85
   4 -14   3  981.39   62.45
  -6  11  -2  466.71   38.99
  -6 -11  -2  515.16   33.57
   6 -11   2  482.54   33.90
   6 -11   2  468.38   34.38
   6  11   2  458.06   28.38
  -6 -11  -2  489.96   27.52
  -6  11  -2  512.15   43.88
  -6  11  -2  362.66   18.83
   5  16   0  218.69   21.95
   5 -16   0  209.97   25.65
  -5 -16   0  211.20   21.89
   5 -16   0  184.08   18.10
  -5  16   0  239.97   28.18
   5 -16   0  190.63   21.49
  -5 -16   0  189.68   22.43
   0  10   5 2546.67   89.18
   0 -10   5 2570.45  111.99
   0 -10  -5 2852.65  120.89
   0 -10   5 2655.55  105.47
   0 -10   5 2544.94  100.10
   0  10  -5 2760.47  108.52
   7  -6  -2 1833.90   79.18
   7   6  -2 2141.91   88.48
  -7  -6   2 1859.75   86.87
   7  -6  -2 2073.48   83.18
   7  -6  -2 1854.51   87.11
   7   6  -2 1818.53   84.68
  -7  -6   2 1946.90   85.29
   7   6  -2 1867.19   82.84
  -7   6   2 1866.76   84.29
  -7   6   2 1654.15   83.69
   2 -17  -3   52.52    5.93
   2 -17  -3   61.56   13.33
   2 -17  -3   62.57   18.64
  -2  17   3   49.44   16.53
   3  -6   5   91.23   40.69
   3  -6   5   21.67   12.06
   3   6   5   17.04    6.88
  -3  -6  -5   34.25   18.95
   3  -6   5   29.56   12.93
  -3   6  -5   30.20   16.97
   3   6   5   28.55   17.46
   3   6   5   28.10   62.03
   2  14  -4   13.05   14.78
   2  14  -4   13.14   11.52
  -2 -14   4   18.39   11.49
   2 -14  -4    3.02   13.78
   2 -14  -4   14.84    7.96
  -2  14   4   31.48   14.43
  -2 -14   4   16.48   13.46
   6   8  -3   10.87   13.91
   6   8  -3   13.50    8.81
   6   8  -3   15.87    9.05
  -6   8   3    6.91    8.89
  -6  -8   3    3.50    9.09
   6  -8  -3    8.98    9.91
   6  -8  -3   10.65    7.29
  -6   8   3    4.26   10.54
  -6   8   3   10.59    8.94
   6  -8  -3   14.79   10.82
  -5  -7   4    3.27    8.70
  -5  -7   4    3.57    9.55
  -5   7   4    2.62    7.05
   5  -7  -4    5.29    6.10
  -5   7   4    6.86   11.46
  -5   7   4    5.34    6.79
   5  -7  -4    6.58    9.08
   5   7  -4   14.68   14.43
  -6  13   1  672.05   43.77
   6 -13  -1  616.38   41.65
  -6  13   1  551.85   34.21
  -6 -13   1  619.59   39.90
   6 -13  -1  577.44   37.74
  -4 -18   0  575.86   39.26
  -4  18   0  708.32   49.13
   4 -18   0  565.16   35.46
   4  18   0  722.55   42.86
   4 -18   0  603.35   40.49
  -4 -18   0  727.17  100.89
  -4 -18   0  567.85   39.58
   4 -18   0  608.76   46.45
   4  18   0  668.99   40.59
   3 -19  -1 5692.24  219.88
  -3 -19   1 5187.49  226.04
   3 -19  -1 5750.73  229.26
   3  19  -1 6121.63  231.98
   3 -19  -1 5452.78  232.86
  -3 -19   1 5699.12  295.22
  -3 -16   3  488.30   38.16
   3  16  -3  578.24   37.99
   3 -16  -3  566.48   36.60
  -3  16   3  552.00   38.12
   3  16  -3  610.79   43.94
  -2 -17  -3   60.49   11.21
   2  17   3   62.37   10.37
   2  17   3   48.48   59.59
  -2 -17  -3   45.71   11.53
   2 -17   3   60.70   14.01
  -2  17  -3   61.99   19.37
   2  17   3   64.91   15.10
   2 -17   3   52.96   15.41
   3  19   1 4057.07  155.04
  -3 -19  -1 3439.44  150.34
   3  19   1 3804.55  150.34
   3 -19   1 3615.14  149.77
   3 -19   1 3647.84  165.55
   0 -15   4 2926.93  120.64
   0 -15  -4 2796.90  136.48
   0  15   4 2790.51  107.46
   0  15   4 3292.34  124.51
   0  15  -4 3034.52  128.52
   0 -15   4 2987.47  128.99
   0 -15  -4 2880.93  112.07
   6  13   1 1113.35   53.95
  -6 -13  -1 1132.06   58.67
  -6  13  -1  945.52   45.28
  -6 -13  -1 1120.73   53.61
   6 -13   1 1123.44   61.48
  -6  13  -1 1209.86   65.82
  -6 -13  -1 1291.47  136.98
   5 -12  -3 7893.06  287.16
   5  12  -310267.30  316.34
  -5  12   3 8423.67  299.92
   5 -12  -3 7487.13  285.46
  -5  12   3 7173.53  298.11
   5 -12  -3 7759.11  299.12
   5  12  -3 9265.20  299.71
  -5  12   3 7385.08  301.85
  -5 -12   3 7666.31  302.52
   5 -12  -3 8327.82  303.52
   2  14   4 1198.64   51.67
  -2  14  -4 1316.64   70.49
   2 -14   4 1243.70   59.54
   7   6   2 4381.44  181.81
  -7   6  -2 5307.94  243.64
   7   6   2 4162.84  166.43
  -7  -6  -2 5669.84  298.00
   7   6   2 3817.25  160.86
  -7   6  -2 4564.67  182.69
   7  -6   2 4082.35  168.26
   7  -6   2 4104.60  171.87
  -7  -6  -2 4779.93  168.47
  -3 -18   2 1254.98   69.01
   3 -18  -2 1235.58   69.30
   3  18  -2 1394.93   74.41
   3 -18  -2 1357.42   71.22
   3 -18  -2 1417.66   60.26
  -3 -18   2 1397.79  116.48
  -3  18   2 1353.14   70.79
   1 -10  -5   23.46    6.72
  -1 -10   5   21.08    9.32
  -1 -10   5   16.91   13.91
  -1  10   5   16.01    6.27
  -1  10   5   22.24   10.89
  -1 -10   5   14.14   10.95
   1  10  -5   17.32   11.03
   0 -21   0    3.27   11.22
   0  21   0    0.46   16.22
   0  21   0    2.93   12.14
  -7  -9   1   41.59   12.78
   7  -9  -1   38.92   11.07
   7   9  -1   53.05   13.89
  -7  -9   1   51.18   13.59
  -7   9   1   55.65   17.02
  -2 -20   1 3738.46  210.32
   2  20  -1 3615.66  149.48
   2 -20  -1 3411.25  147.51
  -2  20   1 3464.96  199.00
  -2 -20   1 3399.79  145.13
  -2  20   1 3685.12  150.94
   2 -20  -1 3129.13  150.19
   2 -20  -1 3523.03  139.27
   2  20  -1 4193.82  154.03
   2 -20  -1 3021.91  144.25
   3 -16   3  796.71   44.99
  -3 -16  -3  808.72   43.35
  -3 -16  -3  822.83   36.79
   3  16   3  746.60   39.11
  -3  16  -3  867.87   56.33
   3 -16   3  840.43   48.41
  -2  -9   5 1550.65   81.73
  -2  -9   5 1868.16   83.56
  -2  -9   5 1570.84   71.61
  -2   9   5 1722.89   75.44
   2  -9  -5 1955.81   76.12
   2   9  -5 1928.16   86.81
   2   9  -5 1876.60   75.60
  -2   9   5 1679.57   72.00
   2  20   1 3568.86  137.80
   2 -20   1 3089.17  129.96
   2 -20   1 3384.96  137.58
  -2 -20  -1 3046.26  134.38
   2  20   1 3506.92  141.94
   1 -10   5  436.54   30.44
  -1  10  -5  485.61   36.52
  -1 -10  -5  527.63   44.15
   1 -10   5  520.18   37.06
   1  10   5  439.28   21.46
   2  19  -2 3546.41  146.74
  -2  19   2 3545.01  143.55
   2  19  -2 3844.89  145.79
  -2 -19   2 3163.35  139.95
   2 -19  -2 2929.61  139.64
   2 -19  -2 2977.01  142.05
   2 -19  -2 3328.45  129.18
  -2 -19   2 3347.11  189.54
   3  18   2   11.98    9.35
  -3 -18  -2    8.97   10.57
  -3  18  -2    9.98   17.36
   3 -18   2    4.13   10.84
   3 -18   2   16.53   11.99
   6  -8   3  988.86   53.67
   6   8   3  971.07   49.29
  -6  -8  -3 1074.74   48.30
   2 -19   2  492.52   26.74
   2 -19   2  595.59   39.46
   2 -19   2  629.83   39.87
  -2 -19  -2  612.37   35.93
  -2  19  -2  696.33   49.64
   2  19   2  636.41   35.83
   2  19   2  613.76   40.15
   2  19   2  574.48   99.63
  -7   9  -1  294.19   31.30
   7  -9   1  275.12   25.61
  -7  -9  -1  279.22   25.57
  -7  -9  -1  296.85   86.50
   7  -9   1  302.11   26.40
   7   9   1  301.49   23.87
  -7  -9  -1  305.30   23.83
   7   9   1  230.06   19.70
   7   9   1  246.12   30.81
  -5   7  -4  327.35   34.52
   5   7   4  350.51   36.80
   5   7   4  350.63   23.22
   5  -7   4  327.01   28.16
  -5   7  -4  290.54   17.63
   5  -7   4  421.29   29.41
   0 -18  -3 3751.41  152.82
   0  18   3 4434.30  168.82
   0 -18  -3 3941.24  178.69
   0 -18   3 3983.45  164.09
   0  18   3 4134.37  154.75
   0  18  -3 4577.63  177.73
   0 -18   3 4236.33  194.71
   0 -18   3 4186.54  169.47
   0  18   3 4687.01  253.17
   0 -18  -3 3886.15  160.34
  -4   0   5    6.14    7.76
  -4   0   5    2.81    6.19
   4   0  -5    4.46    9.01
  -4   0   5   -4.40   12.40
  -3   7   5   36.94    8.71
  -3  -7   5   40.48   11.77
  -3   7   5   34.79    8.14
  -3  -7   5   36.79   12.92
   3  -7  -5   37.71   10.13
   3   7  -5   39.59   14.11
  -5  12  -3 1216.14   69.46
   5 -12   3 1135.70   63.69
  -5 -12  -3 1155.59   47.65
   5  12   3 1014.69   51.22
   3  13  -4 2106.23   92.85
  -3  13   4 1451.58   74.75
  -3 -13   4 1781.45   85.62
   3  13  -4 1802.52   79.42
   3 -13  -4 1861.60   79.04
  -3 -13   4 1590.77   82.48
  -3  13   4 1789.68   78.69
   1  15  -4 3464.26  145.86
   1  15  -4 3835.79  153.01
   1 -15  -4 3456.24  135.16
  -1  15   4 3681.11  144.52
  -1 -15   4 3423.98  147.72
   1 -15  -4 3437.82  154.65
  -1 -15   4 3123.65  139.08
  -2   9  -5  270.06   27.94
  -2  -9  -5  256.01   32.14
   2  -9   5  236.19   22.88
   2  -9   5  252.86   25.50
   2   9   5  200.55   14.24
  -4   1   5 1365.87   67.73
   4   1  -5 1573.83   70.85
  -4  -1   5 1613.42   65.93
  -4  -1   5 1443.04   69.32
  -4   1   5 1569.17   79.31
   4  -1  -5 1604.05   67.72
  -4   1   5 1534.06   63.04
  -4 -11   4  762.44   46.22
  -4  11   4  699.12   47.94
  -4 -11   4  755.65   47.70
   4 -11  -4  803.78   44.78
   4  11  -4  855.92   40.89
  -4  11   4  681.41   40.50
   5  16  -1 6434.06  221.19
   5 -16  -1 5090.64  209.52
  -5  16   1 5937.72  226.85
  -5 -16   1 5394.79  221.26
  -5 -16   1 5979.23  301.35
  -5 -16   1 5391.77  220.55
   5 -16  -1 5636.60  219.84
   5 -16  -1 5680.79  225.48
   5  16  -1 5723.88  221.67
   1  15   4   40.68    7.43
   1 -15   4   38.93    8.23
   1 -15   4   34.02   12.13
   1 -15   4   42.21   15.89
  -1 -15  -4   14.27    4.69
  -1  15  -4   29.58   16.90
   5 -16   1  367.83   27.46
   5  16   1  401.46   28.43
  -5 -16  -1  383.19   31.23
  -5  16  -1  456.76   38.56
  -5 -16  -1  408.69   28.66
  -5 -16  -1  426.55  100.05
   5 -16   1  368.52   29.23
  -1 -21   0 1947.34   94.00
  -1  21   0 2129.67   96.05
   1  21   0 2191.16   97.88
   1 -21   0 2044.53   93.61
  -1  21   0 2208.57  154.20
  -7  10   0 7862.73  288.13
   7 -10   0 7082.23  281.90
  -7 -10   0 7472.83  279.24
   7 -10   0 7515.76  277.21
   7   7  -2 1663.25   83.77
  -7   7   2 1805.95   84.44
   7   7  -2 1915.59   84.64
   7  -7  -2 1836.19   87.71
  -7  -7   2 1903.14   85.84
  -7  -7   2 1932.66   87.94
   7  -7  -2 2023.57   82.45
  -7   7   2 1772.53   85.45
   7  -7  -2 1849.03   80.49
  -4  -2   5 1098.11   54.80
  -4   2   5 1057.57   46.24
   4  -2  -5 1154.73   58.01
   4  -2  -5 1122.72   50.48
  -4   2   5 1011.52   51.88
  -4  -2   5 1154.58   51.38
   4   2  -5 1087.68   55.90
  -4   2   5 1114.11   62.68
  -3  13  -4 1039.21   60.82
   3  13   4  908.67   41.95
   3   7   5 2368.76  100.66
   3  -7   5 2826.75  115.08
   3  -7   5 2722.48  144.15
   3   7   5 2321.70  183.84
  -3   7  -5 2675.62  119.56
  -3  -7  -5 2796.50  126.69
   3   7   5 2746.17  121.70
   3  -7   5 2528.99  110.03
  -4  18   1 7360.73  263.06
   4 -18  -1 6380.41  252.08
   4  18  -1 7331.18  257.35
  -4 -18   1 6419.68  327.17
  -4 -18   1 6336.31  253.29
   4  18  -1 7538.93  255.92
  -4 -18   1 5392.51  248.61
   4 -18  -1 6417.79  257.25
   4 -18  -1 6023.39  241.73
  -1 -18   3  227.42   48.04
  -1 -18   3  206.95   23.02
  -1  18   3  298.12   28.13
   1 -18  -3  216.24   20.97
   1 -18  -3  190.14   13.98
   1 -18  -3  198.06   28.80
  -6  12   2  911.53   51.71
  -6  12   2  758.01   49.35
  -6 -12   2  909.55   52.37
   6  12  -2 1050.44   55.80
  -6  12   2  798.63   47.83
   6 -12  -2  944.72   50.03
   6 -12  -2  896.93   43.74
  -6 -12   2  895.20   52.02
   6  12  -2 1090.18   49.98
   6 -12  -2  957.69   53.58
   4  11   4  837.00   41.34
   4 -11   4  867.78   55.34
   4 -11   4  933.15   51.45
  -4  11  -4 1024.25   60.27
   4   0   5   -0.40   13.37
   4   0   5    0.71    4.50
   4   0   5   -4.89   47.61
  -4   0  -5    2.99   10.69
  -4 -18  -1  459.79   32.62
   4  18   1  536.79   34.00
  -4  18  -1  578.68   52.46
   4 -18   1  518.02   36.21
   4  18   1  586.64   37.18
  -4 -18  -1  502.63   35.70
  -4  18  -1  519.60   42.81
   4 -18   1  522.46   33.84
   4 -18   1  451.91   42.83
  -6 -14   0 3227.39  132.75
   6 -14   0 3100.91  127.93
  -6  14   0 3268.26  138.35
  -6  14   0 2785.33  120.84
   6  14   0 3200.00  128.64
  -6 -14   0 3231.82  130.22
   1  18   3   12.33    8.17
   1  18   3   10.54   13.16
   1 -18   3    9.51   13.61
  -1 -18  -3   10.56    7.69
  -1 -18  -3    5.75    9.39
  -1  18  -3   10.70   16.29
   1 -18   3   12.99   12.75
   1  18   3   22.72   57.97
   5   8  -4   55.78   16.60
   5   8  -4   47.27    5.99
   5  -8  -4   49.07    7.55
  -5  -8   4   50.67   12.85
  -5  -8   4   38.86   12.17
  -5   8   4   43.24    9.18
  -5   8   4   38.58   10.06
   5  -8  -4   42.47   12.59
  -5   8   4   41.85   13.95
   4   1   5   24.07   15.46
   4   1   5   31.16   51.62
   4  -1   5   15.29   45.02
   4   1   5   35.45    5.29
   4  -1   5   28.91    7.15
  -4   1  -5   41.62   12.63
  -4  -1  -5   53.09   15.12
   4  -1   5   27.91   14.02
   7   7   2  139.58   16.45
  -7  -7  -2  139.92   16.03
   7  -7   2   99.20   18.47
   7   7   2  109.41   12.54
   7   7   2  124.10   25.96
   7  -7   2  151.04   18.76
  -7   7  -2  172.34   57.30
  -7   7  -2  122.37   25.02
  -7  -7  -2  154.24   86.51
   4  -3  -5   74.26    9.92
  -4   3   5   71.05    8.00
   4  -3  -5   72.80   14.31
  -4  -3   5  102.93   13.45
  -4  -3   5   69.47   13.23
  -4   3   5   81.30   12.35
  -4   3   5   92.65   18.94
   4   3  -5   66.16   14.94
   0 -20   2  849.53   51.50
   0 -20  -2  768.49   43.53
   0 -20   2  893.08   51.94
   0  20  -2 1008.18   57.18
   0  20   2  842.73  104.67
   0 -20  -2  840.94   59.94
   0 -20  -2  800.64   52.63
   0  20   2 1031.03   47.68
   0  20   2 1074.16   57.39
  -6   9   3  265.88   25.51
   6  -9  -3  304.20   19.88
  -6   9   3  249.72   23.19
   6  -9  -3  291.80   25.83
  -6  -9   3  306.43   25.74
   6   9  -3  339.78   30.35
   6   9  -3  278.89   21.54
   6  -9  -3  252.92   22.38
  -6   9   3  274.71   22.00
   0  21   1  373.92   77.26
   0 -21   1  399.20   34.00
   0  21  -1  393.41   33.53
   0 -21   1  386.77   31.76
   0  21   1  393.98   30.00
   0 -21  -1  402.36   29.08
   0  21  -1  459.10   38.77
   5 -15  -2  284.46   27.05
   5 -15  -2  283.91   27.43
   5 -15  -2  257.92   18.16
  -5  15   2  280.47   25.91
   5  15  -2  277.78   29.41
  -5  15   2  358.00   31.11
  -5 -15   2  306.26   28.23
   5  15  -2  310.29   26.95
   4 -17  -2    5.00   14.92
   4 -17  -2    5.80   11.66
   4  17  -2   13.85   14.19
  -4 -17   2   -1.33   11.95
   4 -17  -2    4.66    7.87
   8   0   0 5247.72  221.75
  -8   0   0 6048.66  224.19
   8   0   0 6316.28  222.50
   8   0   0 5264.95  219.14
   0  11   5 2358.37   88.34
   0 -11   5 3140.17  104.06
   0  11  -5 3355.24  114.26
   0  11   5 2154.37   89.15
   0 -11  -5 3485.32  128.52
   0 -11   5 3167.79  108.34
   0 -11   5 3217.13  118.18
  -4  -2  -5 2065.35   92.05
   4   2   5 1930.18   89.02
   4  -2   5 1866.77   85.49
  -4   2  -5 2041.18   81.91
   4  -2   5 1938.13   74.56
   4  -2   5 1716.03  129.33
   4   2   5 1639.71   66.31
  -6 -12  -2    7.88   11.15
  -6 -12  -2   40.05   74.26
  -6 -12  -2    2.91    7.71
   6  12   2   11.51    8.87
  -6  12  -2   11.54   17.15
   6 -12   2    6.36   12.59
  -6  12  -2    6.61    3.47
   8   1   0  978.52   51.12
  -8  -1   0  962.42   52.11
   8   1   0  848.26   48.43
   8   1   0  911.05   53.27
  -8   1   0  955.70   52.22
   8  -1   0  909.52   49.75
   8  -1   0 1020.35   51.55
   8  -1   0  929.75   52.25
   4 -15  -3 2555.91  107.51
   4 -15  -3 2391.93   88.65
   4 -15  -3 2292.74   88.00
  -4 -15   3 2316.41  109.36
   4  15  -3 2822.98  107.19
  -4 -15   3 2222.09  106.82
   4  15  -3 3061.90  119.62
  -4 -17  -2  377.39   30.11
   4  17   2  424.63   27.71
  -4 -17  -2  426.72   26.76
   4 -17   2  417.65   40.11
   4 -17   2  413.52   30.89
  -5 -15  -2 7521.29  265.18
  -5 -15  -2 7114.88  272.74
   5 -15   2 7380.30  283.67
   5  15   2 6732.94  265.62
   5 -15   2 6769.43  269.39
   8   2   0  441.14   31.49
   8   2   0  509.19   33.14
  -8  -2   0  495.40   34.05
  -8   2   0  500.64   34.72
   8  -2   0  444.38   32.06
   8  -2   0  487.27   34.98
   8  -2   0  545.26   34.13
   8   2   0  481.86   36.08
   5  -8   4   21.62   12.51
   5   8   4   23.90    9.94
   5   8   4    2.33   18.19
   5   8   4   49.39   61.41
   5  -8   4   19.73   13.77
  -5   8  -4   20.48   20.11
  -3   8   5  625.70   34.28
   3   8  -5  756.83   46.28
  -3   8   5  621.03   33.34
   3   8  -5  647.72   30.49
  -3  -8   5  708.76   42.37
  -3  -8   5  621.41   40.82
   3  -8  -5  774.67   39.58
   1  20  -2 1338.89   71.50
   1 -20  -2 1290.62   74.44
  -1 -20   2 1450.48   70.82
  -1  20   2 1285.99   70.43
  -1 -20   2 1683.15  118.00
  -1  20   2 1487.08  128.75
   1 -20  -2 1344.18   59.62
   1 -20  -2 1114.66   68.09
   1  20  -2 1301.55   71.57
  -6  -9  -3   54.19    9.71
   6  -9   3   43.91   13.94
   6   9   3   39.06   10.35
   4   3   5   -7.68   55.23
  -4   3  -5   40.28   11.14
   4   3   5   14.73    2.26
  -4  -3  -5   26.36   16.77
   4   3   5   31.79   17.88
   4   3   5   18.68    9.07
   4  -3   5   33.77   15.40
   4  -3   5   28.81   44.13
   4  -3   5   28.08    9.36
  -7 -10   1 2280.89  103.51
   7 -10  -1 2167.88   98.39
  -7  10   1 2403.62  106.96
  -7 -10   1 2399.26  104.68
   7 -10  -1 2341.31   99.06
   7  10  -1 2564.33  104.47
  -4   4   5 5687.10  213.64
  -4  -4   5 6036.87  228.68
   4  -4  -5 6692.85  230.52
   4   4  -5 6129.50  232.41
  -4   4   5 5316.73  223.01
  -4  -4   5 6459.60  226.13
  -2  10   5  344.56   22.72
   2  10  -5  411.18   26.39
  -2 -10   5  405.09   31.57
  -2  10   5  406.81   27.40
   2 -10  -5  393.23   25.26
  -2 -10   5  376.68   24.63
  -2 -10   5  368.43   31.94
   2  10  -5  394.40   33.34
   1 -20   2  650.60   42.41
  -1 -20  -2  544.61   35.22
   1  20   2  574.81   92.15
   1  20   2  676.58   37.68
   1 -20   2  605.77   41.45
   1  20   2  639.40   43.86
  -4  15  -3 2384.35  109.91
  -4 -15  -3 2326.28   84.33
   4  15   3 2012.16   87.59
  -4 -15  -3 2113.83   93.96
   4 -15   3 2108.20   96.08
   4 -15   3 1932.67   92.06
   4 -15   3 2079.92  106.49
   1  21  -1  297.85   31.32
  -1  21   1  245.74   63.37
  -1  21   1  318.25   31.79
   1 -21  -1  260.75   22.49
   1  21  -1  295.42   28.97
  -1 -21   1  240.65   25.29
   1 -21  -1  216.84   28.36
  -1  21   1  270.16   23.97
   1  11  -5  126.58   17.38
  -1  11   5  159.85   17.62
   1 -11  -5  142.85   12.57
  -1 -11   5  115.60   20.72
  -1 -11   5  129.03   15.52
   1 -11  -5  135.38   24.05
  -1 -21  -1 5757.80  237.00
   1 -21   1 6307.43  243.90
   1  21   1 6667.54  337.79
   1 -21   1 6231.52  241.07
   1  21   1 6425.79  239.97
  -7 -10  -1  494.10   36.09
   7 -10   1  514.01   37.18
   7  10   1  516.84   33.21
  -7 -10  -1  569.60   34.19
  -7  10  -1  562.23   43.54
   7 -10   1  507.09   36.28
  -1  11  -5  373.24   32.05
  -1 -11  -5  387.08   38.69
   1 -11   5  309.87   25.33
   1 -11   5  388.95   32.91
   1  11   5  362.36   17.86
   1 -11   5  351.70   24.86
  -7   8   2 4326.04  174.42
  -7  -8   2 4452.99  176.08
  -7  -8   2 4384.50  177.56
   7  -8  -2 4345.22  178.06
   7   8  -2 4838.37  179.09
   7  -8  -2 4325.68  170.03
   7   8  -2 4129.49  173.62
   7  -8  -2 4627.49  170.96
  -7   8   2 4036.31  174.71
  -8  -3   0 2008.29   87.61
   8   3   0 2003.55   85.91
   8   3   0 1716.49   82.75
  -8   3   0 1953.28   88.67
   8  -3   0 1988.46   85.71
   8  -3   0 1869.09   85.85
   8  -3   0 1736.22   84.91
   8   3   0 1864.31   89.11
   3  20   0  244.58   27.00
   3 -20   0  192.72   21.37
  -3  20   0  235.80   52.29
   3 -20   0  211.13   25.69
  -3 -20   0  175.44   22.38
   3  20   0  235.73   25.00
   3 -20   0  196.85   29.67
  -6  14   1 7086.23  260.54
   6 -14  -1 6999.05  253.22
   6 -14  -1 6922.16  260.02
  -6 -14   1 6736.79  255.74
  -2 -10  -5  911.80   63.49
   2 -10   5 1004.71   54.66
   2  10   5  836.22   38.37
  -2  10  -5  935.86   55.98
   5 -13  -3   44.77   14.68
   5  13  -3   62.57   19.82
  -5  13   3   28.84   14.12
   5 -13  -3   39.34   16.03
  -5 -13   3   32.89   14.26
  -5  13   3   34.65   15.54
  -5 -13   3   39.14   15.56
  -5  13   3   40.14   12.65
   5 -13  -3   29.18    7.05
   5  13  -3   52.85   15.77
   5 -13  -3   33.16    7.46
   3  -8   5  291.47   27.84
   3  -8   5  324.87   48.39
  -3  -8  -5  292.47   35.92
   3   8   5  294.38   32.78
   3   8   5  308.12   83.87
  -3   8  -5  281.01   30.63
   3   8   5  250.38   17.87
   3  -8   5  265.79   24.87
  -7   0   3   18.58    9.44
   7   0  -3   46.08   13.68
  -7   0   3   24.90   13.03
   7   0  -3   23.17   11.35
  -6   0   4 3874.38  160.74
  -6   0   4 3873.53  153.86
   6   0  -4 4371.20  164.45
   6   0  -4 4112.15  164.40
  -2 -15   4  284.41   24.72
  -2  15   4  339.48   28.59
  -2 -15   4  255.43   28.82
   2 -15  -4  323.55   33.27
   2  15  -4  357.30   34.02
   2  15  -4  297.45   27.74
   2 -15  -4  310.40   22.98
  -7  -1   3 2719.12  124.38
  -7   1   3 2941.84  125.68
  -7   1   3 2737.32  117.83
   7   1  -3 3619.44  129.19
   7   1  -3 2955.72  126.47
  -7  -1   3 2917.67  119.71
   7  -1  -3 2977.42  127.28
   7  -1  -3 3490.50  126.52
   7  -1  -3 2932.89  113.64
   6 -14   1 1531.17   77.13
  -6  14  -1 1872.13   91.57
  -6 -14  -1 1793.28   78.34
   6  14   1 1723.16   77.71
  -6 -14  -1 1769.29   83.21
   6 -14   1 1752.44   86.81
   6   1  -4  645.47   40.78
   6  -1  -4  661.85   39.30
   6  -1  -4  631.01   40.07
   6   1  -4  642.36   40.55
  -6  -1   4  578.57   37.28
  -6  -1   4  597.40   33.07
  -6   1   4  588.73   37.34
  -6   1   4  572.23   31.29
   5  17   0 1701.15   75.95
  -5 -17   0 1485.30   76.50
   5 -17   0 1408.42   68.95
   5 -17   0 1588.72   75.54
  -5  17   0 1580.74   82.73
   5 -17   0 1564.89   81.87
  -5 -17   0 1400.90   73.52
  -5 -17   0 1643.24  148.02
   5  17   0 1771.78   76.28
   8   0  -1   18.16   11.80
  -8   0   1   32.52   13.07
   8   0  -1   -2.98   14.18
   8   0  -1   19.81   11.93
   4   4   5 6662.30  250.36
  -4   4  -5 6649.08  233.66
   4  -4   5 6524.95  235.67
   4  -4   5 6373.88  290.02
  -4  -4  -5 6711.41  254.84
   4  -4   5 6197.72  241.66
   8   1  -1 3073.16  129.88
   8  -1  -1 2905.10  130.81
  -8  -1   1 3098.94  132.34
   8   1  -1 2984.28  130.33
   8  -1  -1 3503.94  131.95
   8  -1  -1 3058.97  129.06
   8   1  -1 3485.67  132.20
  -8   1   1 3149.19  132.82
  -7   8  -2 2110.79  130.95
   7   8   2 1486.84   69.26
   7  -8   2 1690.98   78.82
  -7  -8  -2 1820.28   75.17
   7   8   2 1590.37   74.33
   7  -8   2 1600.66   79.47
   7   8   2 1712.95   90.40
  -7  -8  -2 2293.11  187.97
  -7   8  -2 1738.83   89.34
   2  15   4  353.12   20.63
  -2  15  -4  369.52   35.00
   2 -15   4  314.45   26.06
  -4  12   4 2620.72  119.04
   4 -12  -4 3063.81  124.60
  -4 -12   4 2904.53  126.30
  -4 -12   4 3050.54  129.64
  -4  12   4 2663.77  128.66
   7  -2  -3 2806.86  111.19
  -7   2   3 2695.11  121.10
   7   2  -3 2767.12  122.49
   7   2  -3 3311.89  125.47
   7   2  -3 2951.12  110.86
   7  -2  -3 2789.89  123.30
  -7  -2   3 2717.20  116.92
   7  -2  -3 3263.38  121.98
  -5  -9   4  147.65   19.87
   5   9  -4  157.02   23.73
  -5   9   4  133.85   20.20
   5  -9  -4  123.00   17.42
  -5   9   4  138.07   15.79
   5  -9  -4  104.36    8.53
   5   9  -4  149.09   11.74
  -5   9   4  136.44   13.88
  -5  -9   4  138.54   18.13
  -7  11   0   70.81   19.24
  -7 -11   0   25.31   12.06
  -7 -11   0   79.99   68.64
   7 -11   0   31.66   11.70
   7 -11   0   30.24   13.58
  -2  21   0 3062.69  180.09
   2 -21   0 3019.55  130.08
   2  21   0 3152.13  129.93
  -2 -21   0 2738.64  125.04
   2 -21   0 2890.61  123.87
   2 -21   0 2694.00  123.55
  -4   5   5 1137.04   45.35
   4   5  -5 1220.26   64.46
   4  -5  -5 1308.80   61.42
  -4   5   5 1175.95   55.52
  -4  -5   5 1232.40   58.93
  -4  -5   5 1229.82   60.71
   6  -2  -4 7393.41  275.83
  -6   2   4 6876.82  271.28
   6  -2  -4 7265.11  271.54
   6   2  -4 7376.01  276.21
   6   2  -4 7945.35  278.43
  -6  -2   4 7115.84  273.41
  -6   2   4 6654.05  262.41
  -6  -2   4 7281.54  267.59
  -5  13  -3  196.37   28.61
   5 -13   3  173.10   20.78
   5  13   3  185.17   16.72
   5 -13   3  197.23   26.02
  -5 -13  -3  177.08   13.38
  -8   0  -1    1.44    9.88
   8   0   1   -5.27   13.73
   8   0   1   -0.31    9.76
   8   0   1    4.31    8.26
   0 -16   4  632.46   39.18
   0  16   4  556.69   27.21
   0  16  -4  727.10   47.11
   0 -16   4  727.83   46.95
   0 -16  -4  645.48   31.98
   0 -16  -4  677.19   52.35
   0  16   4  722.87   42.22
   8  -1   1    7.87    9.98
   8   1   1   12.78   10.82
   8   1   1    1.65   13.87
  -8  -1  -1   10.52   10.82
  -8   1  -1   13.82   10.51
   8  -1   1    6.52    8.34
   8   1   1    2.51    8.35
   8  -1   1    7.04   12.71
   8   2  -1  144.28   18.90
   8   2  -1  103.47   19.07
   8   2  -1  184.54   21.01
  -8   2   1  175.62   21.01
   8  -2  -1  157.50   20.16
   8  -2  -1  127.53   19.28
  -8  -2   1  155.96   20.72
   8  -2  -1  177.53   19.73
   8   4   0   13.46   11.06
  -8   4   0   18.11   12.69
   8   4   0    7.72   15.21
   8  -4   0   16.96   13.02
  -8  -4   0   11.30   10.66
   8  -4   0   17.75   12.00
   8  -4   0   24.57   11.85
   8   4   0    8.13    8.95
   2 -18  -3   24.09    5.41
   2 -18  -3   31.66   11.94
   2 -18  -3   29.16   17.12
  -2  18   3   12.79   14.30
   3  17  -3 1567.47   75.23
   3 -17  -3 1334.57   64.35
   3  17  -3 1430.53   65.86
  -3  17   3 1338.93   65.29
  -3 -14   4   14.69   13.36
   3  14  -4   24.80   17.11
  -3 -14   4   12.03   14.34
  -3  14   4   18.66   12.23
   3 -14  -4   21.63   10.14
   3  14  -4   16.20   12.04
   7   0   3   10.92   14.98
   7   0   3    6.37    9.94
   7   0   3    6.19    6.72
   6  10  -3 2521.78   96.80
  -6 -10   3 2316.85  102.38
   6 -10  -3 2334.33  104.34
   6 -10  -3 2135.57   97.08
  -6  10   3 2101.64  101.17
   6  10  -3 2825.16  111.46
  -6  10   3 2066.12   98.74
  -6  10   3 2336.04   97.56
  -6 -10   3 2074.23  102.34
   6 -10  -3 2339.68   92.15
   7  -1   3  406.67   35.12
   7   1   3  382.98   28.31
   7  -1   3  360.99   28.63
   7   1   3  486.83   37.94
   7   1   3  395.09   24.53
   7  -1   3  400.74   25.66
   8   2   1  170.38   18.97
   8  -2   1  177.65   19.17
   8  -2   1  164.08   18.31
  -8  -2  -1  165.20   19.88
   8   2   1  185.68   23.94
  -8   2  -1  194.19   22.08
   8  -2   1  192.73   22.68
   8   2   1  144.59   16.41
   2  18   3 1126.65  130.24
   2 -18   3 1193.92   61.62
  -2 -18  -3 1188.38   57.05
   2  18   3 1306.30   56.40
   2  18   3 1340.56   64.31
  -2  18  -3 1263.42   72.42
   2 -18   3 1270.08   65.74
  -2 -18  -3 1014.26   57.06
   6   0   4 4159.06  160.65
   6   0   4 4214.33  168.12
   6   0   4 4614.81  180.11
   7   3  -3  584.74   39.21
   7   3  -3  628.40   30.17
   7   3  -3  711.45   42.24
   7  -3  -3  611.28   31.61
   7  -3  -3  671.47   38.19
   7  -3  -3  609.75   40.57
  -7   3   3  574.60   37.88
  -7  -3   3  598.94   36.22
   4  12   4    4.90   63.77
  -4  12  -4    5.84   17.33
   4  12   4   10.36    6.95
  -6   3   4    5.48    9.70
   6  -3  -4   13.64   10.56
  -6  -3   4   10.92    9.06
   6   3  -4   15.05   13.61
   6  -3  -4   13.73   10.73
  -6  -3   4   14.17   10.83
  -6   3   4   12.96    6.70
   6   3  -4   18.11   11.08
   4  19   0 2223.61   94.87
   4  19   0 2084.40   92.52
  -4 -19   0 2166.01  169.89
  -4 -19   0 1822.84   90.74
   4 -19   0 2030.59  101.49
  -4 -19   0 1786.43   90.86
   4 -19   0 1975.78   92.67
   4 -19   0 1908.27   86.20
  -4  19   0 2205.51  103.10
   3 -17   3  409.86   31.10
  -3  17  -3  479.95   41.47
  -3 -17  -3  407.20   29.07
   3 -17   3  436.58   33.87
   3  17   3  375.74   91.12
   3  17   3  425.91   26.40
  -3 -17  -3  452.13   24.38
   6  -1   4   38.63   18.67
   6  -1   4   40.27    8.92
   6   1   4   57.28   21.15
   6   1   4   47.18   13.40
   6   1   4   41.26    7.90
   8   3  -1 6200.51  262.61
   8   3  -1 7679.12  266.94
   8  -3  -1 7684.94  265.61
   8  -3  -1 6409.72  265.13
   8  -3  -1 7004.83  262.83
  -8   3   1 6864.37  266.87
   8   3  -1 6822.87  264.86
  -8  -3   1 6800.90  266.16
   3 -14   4 1023.91   55.27
   3  14   4 1147.86   50.16
   3  14   4  995.34  127.49
   5   9   4 3830.73  160.27
  -5   9  -4 3837.75  157.35
   5  -9   4 3599.16  146.32
   5   9   4 3257.25  133.78
   5  -9   4 3396.51  143.38
   7   2   3 3100.34  127.90
   7   2   3 2976.79  121.81
  -7  -2  -3 3298.84  133.23
   7  -2   3 3036.30  124.72
   7   2   3 3392.29  141.43
   7  -2   3 3262.64  137.35
   6 -13  -2 3502.55  147.95
   6  13  -2 3846.60  150.45
   6 -13  -2 3608.56  143.98
  -6 -13   2 3517.20  147.19
  -6  13   2 3638.98  147.12
   6  13  -2 4074.31  143.87
  -6 -13   2 3518.82  147.42
  -6  13   2 2949.87  143.76
  -6  13   2 3041.93  140.68
   6 -13  -2 3395.67  135.51
   1 -16  -4 1866.45   79.48
   1 -16  -4 1888.69   98.46
  -1  16   4 1907.91   88.20
  -1 -16   4 1745.23   83.93
  -1 -16   4 1835.22   91.35
   1  16  -4 2036.68   96.30
   1  16  -4 1906.15   91.19
   4  -5   5  903.70   83.35
   4   5   5  938.99   47.66
   4  -5   5 1027.58   55.85
  -4  -5  -5 1129.45   68.15
   4  -5   5 1100.57   53.15
   4   5   5 1062.24   62.73
  -3  -9   5  478.70   33.90
   3   9  -5  481.15   24.56
  -3   9   5  374.90   25.51
   3   9  -5  482.94   36.95
   3  -9  -5  481.02   29.97
  -3   9   5  367.16   25.68
  -3  -9   5  449.04   33.66
   3 -20  -1 1320.52   77.28
  -3 -20   1 1294.76   72.18
   3 -20  -1 1457.03   66.92
   3 -20  -1 1433.93   74.82
   3  20  -1 1718.19   79.50
  -3 -20   1 1452.00  128.53
   3  20  -1 1571.27   77.40
  -3  19   2  462.78   37.53
   3 -19  -2  500.84   28.66
   3 -19  -2  447.17   36.95
  -3 -19   2  469.38   37.28
   3  19  -2  533.16   41.45
   3  19  -2  603.67   41.29
  -3 -19   2  499.18   74.72
  -1 -16  -4  399.25   20.35
   1  16   4  425.33   30.82
   1 -16   4  326.95   20.54
   1 -16   4  306.77   36.03
   1  16   4  468.89   85.92
   1  16   4  410.80   22.46
   1 -16   4  432.12   29.90
  -1  16  -4  411.60   36.27
   3 -20   1 1048.44   68.67
  -3 -20  -1 1025.70   56.52
   3  20   1 1122.28   56.87
   3  20   1 1160.26   60.51
   3 -20   1  994.98   55.28
   6   2   4 6606.64  244.88
   6  -2   4 6713.96  255.81
   6  -2   4 6416.80  239.93
   6   2   4 6112.04  235.66
   6   2   4 7068.17  260.18
   0 -12   5  517.31   33.72
   0 -12   5  506.86   32.12
   0 -12  -5  616.28   47.78
   0 -12   5  547.83   40.91
   0  12  -5  561.83   38.14
   8   3   1  559.93   40.68
  -8  -3  -1  534.93   35.54
   8  -3   1  552.88   37.58
   8   3   1  522.01   34.08
   8   3   1  446.73   30.64
   8  -3   1  482.07   33.29
  -8   3  -1  552.30   38.29
   8  -3   1  514.39   34.19
  -5  17   1 1157.28   65.04
   5 -17  -1  978.11   49.93
   5  17  -1 1138.52   60.58
   5 -17  -1 1137.75   59.92
   5 -17  -1 1097.39   63.13
  -5 -17   1 1033.19   59.31
  -5 -17   1 1003.52   58.83
   5  17  -1 1225.90   60.13
  -5 -17   1 1125.27  117.87
  -6 -10  -3 5293.71  189.66
   6  10   3 4615.91  191.74
   6 -10   3 5161.57  202.24
   3 -19   2 2059.18   95.13
  -3  19  -2 2339.69  109.37
   3 -19   2 2054.67   95.17
  -3 -19  -2 1949.00   92.06
   3  19   2 2209.62   91.25
  -8   5   0  580.39   42.69
   8   5   0  589.58   41.67
   8  -5   0  590.68   36.56
   8  -5   0  514.18   36.15
   8   5   0  492.59   33.38
   8   5   0  630.30   37.28
  -8  -5   0  575.73   37.13
  -8   5   0  526.33   38.30
   8  -5   0  538.51   36.62
   7   9  -2 3859.40  174.14
  -7  -9   2 4527.29  177.38
   7  -9  -2 4413.39  179.74
   7  -9  -2 4663.68  171.21
  -7   9   2 3886.31  175.04
   7  -9  -2 4462.73  171.92
   7   9  -2 5034.88  181.62
  -7  -9   2 4518.63  179.13
  -7   9   2 4238.95  175.42
  -6 -13  -2 3168.35  123.22
  -6 -13  -2 2934.31  130.02
   6 -13   2 3042.01  135.07
  -6  13  -2 3264.18  142.60
   6  13   2 2888.48  123.58
   4  -6  -5 7139.82  233.27
  -4  -6   5 6683.04  231.16
  -4  -6   5 6710.79  234.12
  -4   6   5 5893.13  224.64
   4   6  -5 6656.26  238.47
  -4   6   5 5477.41  214.03
  -4   6   5 5827.71  213.04
  -6  15   0  821.97   53.29
  -6 -15   0  780.03   47.84
   6 -15   0  744.54   43.96
  -6 -15   0  796.48   45.79
  -6 -15   0  893.86  115.56
  -6  15   0  637.86   37.57
   6  15   0  825.43   45.54
   5  17   1  947.51   51.03
  -5  17  -1 1112.37   65.04
  -5 -17  -1 1008.46   52.28
  -5  17  -1 1190.51   67.75
   5 -17   1  945.93   50.93
  -5 -17  -1  957.03   55.12
   5 -17   1  913.96   52.67
  -7  -4   3 1725.41   78.56
  -7   4   3 1604.36   79.97
   7  -4  -3 1940.51   79.92
   7   4  -3 1712.23   71.08
   7   4  -3 2070.35   86.84
   7  -4  -3 1768.38   83.82
   7  -4  -3 1707.15   72.85
  -2 -20   2   61.97   45.37
   2  20  -2   75.69   18.92
   2 -20  -2   71.50   19.01
  -2  20   2   66.66   18.73
   2 -20  -2   58.49   16.80
   2  20  -2   91.83   20.62
   2 -20  -2   80.89   11.92
  -2 -20   2   70.48   17.97
   7  -3   3 1206.75   65.57
  -7  -3  -3 1370.84   63.22
   7   3   3 1214.67   69.38
   7   3   3 1095.26   52.00
   7   3   3 1203.24   58.53
   7  -3   3 1153.34   56.43
   0   0   6  232.32   19.41
   0   0   6  218.83   15.80
   0   0   6  174.48   20.08
   0  19  -3  108.17   21.31
   0 -19   3  155.33   40.87
   0  19   3   91.24   19.90
   0 -19   3  109.07   18.87
   0 -19  -3  107.31   25.83
   0  19  -3  117.43   23.94
   0 -19   3  106.09   20.58
   0 -19  -3   81.92   14.89
   0 -19  -3   84.10   11.39
   0  19   3   90.09   12.72
   0  19   3   97.30   58.83
  -7  11   1 1586.51   77.78
  -7 -11   1 1909.40   86.16
  -7  11   1 1891.15   89.18
   7 -11  -1 1733.02   80.60
   7 -11  -1 1779.64   79.76
   7 -11  -1 1780.26   86.84
   7  11  -1 2000.69   85.86
  -7 -11   1 1914.08   86.83
  -6  -4   4   10.37    8.69
   6   4  -4    6.62   12.38
  -6  -4   4    8.93    9.36
   6  -4  -4    9.26    9.77
  -6   4   4   14.29    9.32
   6  -4  -4    9.13   10.76
   3   9   5 1908.81   80.54
   3   9   5 1806.74  162.98
  -3  -9  -5 2114.89  109.36
   3  -9   5 1936.77   90.68
  -3   9  -5 2172.88  101.03
   3  -9   5 2215.36   95.86
   3  -9   5 1975.40  108.58
  -2 -11   5  699.25   44.34
  -2  11   5  656.04   37.97
   2  11  -5  662.27   45.66
  -2 -11   5  648.73   44.35
   2  11  -5  714.30   37.82
   2 -11  -5  708.91   36.27
  -2 -11   5  620.72   35.02
  -2  11   5  555.58   32.96
   0  -1   6   43.36   12.61
   0   1   6   43.58   11.04
   0   1   6   40.72    7.40
   0   1   6   37.99   11.79
   0  -1   6   43.90    8.44
   0  -1   6   49.06   11.11
   2 -21  -1   13.88   14.76
   2 -21  -1   15.58   16.68
  -2 -21   1   27.03   15.06
   2  21  -1   24.51   18.70
  -2  21   1   27.20   44.38
   2 -21  -1   17.81   11.63
   2 -21  -1   21.04   17.62
   2  21  -1   23.07   15.29
  -2 -21   1   41.87   55.71
  -2  21   1   37.14   18.80
  -2  20  -2  667.25   50.35
   2 -20   2  531.69   27.65
  -2 -20  -2  556.00   35.54
   2 -20   2  562.20   39.20
   2  20   2  555.04   97.49
   2 -20   2  596.30   40.27
   2  20   2  545.54   40.00
   2  20   2  594.50   35.98
   8   4  -1 3281.85  139.17
   8   4  -1 3065.69  136.47
   8  -4  -1 3753.57  139.48
  -8   4   1 3279.16  140.19
   8  -4  -1 3142.77  139.69
  -8  -4   1 3204.61  137.55
   8   4  -1 3652.15  140.21
  -8  -4   1 3382.42  140.49
   8  -4  -1 3468.89  137.74
   6   3   4   59.60   21.29
   6  -3   4   56.94   18.74
   6   3   4   43.27    7.44
   6  -3   4   68.19   11.63
   6   3   4   64.21   12.74
  -2 -21  -1  386.37   31.08
   2  21   1  474.92   33.34
   2 -21   1  376.17   27.42
   2 -21   1  431.58   33.12
   7 -11   1  465.89   36.41
  -7  11  -1  519.29   42.09
  -7 -11  -1  541.50   33.59
   7  11   1  441.53   31.66
  -7 -11  -1  492.06   36.18
   0 -22   010563.70  423.91
   0  22   011492.30  427.99
  -1  12   5  274.95   23.02
  -1 -12   5  209.02   19.66
   1 -12  -5  206.61   15.67
   1  12  -5  214.89   22.43
  -1 -12   5  201.97   25.58
  -7  -9  -2  515.86   31.07
   7  -9   2  426.61   34.41
  -7   9  -2  518.98   43.56
   7   9   2  455.98   30.87
   7  -9   2  435.04   33.66
  -7   9  -2  589.58   69.89
   7   9   2  549.26   46.24
   0  -2   6 2242.07   88.12
   0  -2   6 1962.03   92.70
   0   2   6 2008.10   81.32
   0   2   6 2249.85   90.02
   0  -2   6 2234.80   86.74
   0   2   6 1765.16   87.87
  -2  11  -5  257.09   28.90
  -2 -11  -5  258.23   33.84
   2 -11   5  245.68   26.41
   2  11   5  211.49   14.49
   5 -16  -2  160.44   22.10
  -5 -16   2  130.52   20.98
   5 -16  -2  142.07   13.58
  -5  16   2  152.12   23.20
   5 -16  -2  145.94   21.23
  -8  -4  -1 2866.28  116.22
   8   4   1 2766.27  114.14
   8   4   1 2396.50  109.21
   8  -4   1 2769.75  114.80
   8   4   1 2667.20  121.69
  -8   4  -1 2829.72  121.05
   8  -4   1 2656.09  117.10
   8  -4   1 2554.57  113.75
   1 -12   5 4915.70  189.33
  -1  12  -5 4931.40  188.83
   1  12   5 4503.64  165.52
   1 -12   5 4341.06  175.52
  -1 -12  -5 4810.06  200.18
   1 -12   5 4242.22  174.65
  -1   0   6 8887.25  325.27
  -1   0   6 8981.61  324.07
  -1   0   6 8327.22  329.33
  -1   0   6 9436.06  347.59
   4   6   5  670.26   37.18
  -4   6  -5  833.48   54.68
   4   6   5  831.45   54.50
   4  -6   5  725.67   44.88
   4  -6   5  879.29   74.16
   4  -6   5  771.47   44.30
  -4  -6  -5  796.48   57.72
   4 -19  -1 4800.27  193.53
   4 -19  -1 4549.98  197.73
  -4 -19   1 4611.86  194.26
   4  19  -1 5478.51  197.32
  -4 -19   1 5023.96  269.53
  -4 -19   1 4124.97  190.18
   4  19  -1 5002.20  196.01
   4 -19  -1 4587.46  183.12
  -4  19   1 5406.72  205.01
   1 -19  -3 3760.10  168.34
  -1 -19   3 4026.05  160.88
  -1 -19   3 3680.70  192.69
   1 -19  -3 3470.32  141.35
  -1 -19   3 3931.41  156.73
   1 -19  -3 3650.63  153.29
   4 -16  -3  174.48   10.12
  -4 -16   3  145.97   22.45
   4 -16  -3  177.87   10.74
   4  16  -3  241.46   29.38
   4  16  -3  243.19   24.48
  -4 -16   3  172.03   22.50
   4 -16  -3  197.13   22.03
  -5  10   4 1968.40   98.50
  -5 -10   4 2093.33   95.24
  -5  10   4 1876.56   90.00
  -5  10   4 2152.69   87.65
  -5 -10   4 2172.65   98.45
   5 -10  -4 2184.18   96.26
   7   4   3  814.44   41.25
  -7  -4  -3 1054.82   51.50
   7   4   3  898.45   58.47
   7  -4   3  890.76   53.77
   7  -4   3  925.65   47.39
   7   4   3  919.23   48.04
  -1  -1   6 1186.78   53.04
  -1   1   6 1127.21   55.28
  -1  -1   6  979.76   55.41
  -1  -1   6 1186.24   51.21
  -1   1   6 1110.72   51.18
  -1  -1   6 1225.26   69.03
  -1   1   6 1192.93   69.74
  -1   1   6 1178.73   51.37
   4  19   1 1813.13   80.62
   4  19   1 1794.74   82.36
   4 -19   1 1666.77   78.76
  -4 -19  -1 1636.23   79.23
  -4 -19  -1 1604.53   81.17
   4 -19   1 1639.08   81.73
   4 -19   1 1674.90   92.17
  -4  19  -1 1847.10   93.77
   5  16   2 2050.88   91.19
  -5 -16  -2 2286.49   91.11
  -5 -16  -2 2216.54   98.56
   5 -16   2 2019.25   94.61
   5 -16   2 2231.19  107.96
   1  19   3 2461.98  104.59
  -1 -19  -3 2110.29   97.24
   1 -19   3 2512.09  107.29
   1  19   3 2320.41   93.93
  -1 -19  -3 2030.23   92.30
  -1  19  -3 2577.66  114.93
   1 -19   3 2218.36  100.99
   1  19   3 2412.82  181.39
   1   0   6 1655.90   68.59
   1   0   6 1722.96   79.41
   1   0   6 1747.01   77.78
  -4 -18   2  852.94   54.27
  -4 -18   2  768.31   51.30
  -4 -18   2 1064.15  104.73
   4 -18  -2  852.71   42.12
   4  18  -2 1055.25   55.93
   4 -18  -2  917.18   53.65
   4 -18  -2  809.27   52.75
   6   4   4 2568.21  104.49
   6  -4   4 2754.08  104.17
   6  -4   4 2611.32  113.84
   6   4   4 2720.76  121.33
   7  -5  -3  413.59   32.34
   7   5  -3  507.96   36.11
   7   5  -3  375.08   23.32
   7  -5  -3  478.24   29.55
  -7   5   3  427.94   31.13
  -7  -5   3  437.47   29.83
   7  -5  -3  438.38   26.68
   0  -3   6  906.61   44.91
   0  -3   6  844.59   50.42
   0   3   6  973.52   47.75
   0  -3   6 1000.61   45.43
   0   3   6  871.65   38.22
   1  -1   6 1863.21   82.52
   1   1   6 1907.60   84.04
   1  -1   6 1888.49   75.86
   1   1   6 1773.36   72.70
   1  -1   6 1905.13   85.97
   1   1   6 1858.57   83.90
  -6   5   4   70.63   13.10
   6  -5  -4   95.34   16.16
   6   5  -4  112.32   20.22
   6  -5  -4   76.64   12.73
  -6  -5   4   78.01   15.16
  -6  -5   4   84.63   14.10
  -8   6   0  728.43   46.54
   8  -6   0  653.81   42.84
  -8  -6   0  652.20   42.51
   8  -6   0  726.16   42.52
   8   6   0  754.23   48.56
   8  -6   0  755.74   44.40
   8   6   0  660.70   39.70
  -8   6   0  778.97   50.79
  -8  -6   0  731.08   43.33
   8   6   0  752.99   42.78
  -1 -22   0   24.92   13.16
   1  22   0   17.67   16.72
   1 -22   0    7.98   11.92
   1 -22   0   16.82   15.10
   1  22   0   21.63   13.72
  -1   2   6 8171.33  300.12
  -1   2   6 7950.00  301.93
  -1  -2   6 8722.98  301.26
  -1   2   6 8326.83  303.96
  -1  -2   6 8723.82  322.91
  -1  -2   6 8426.63  304.61
   5 -14  -310623.00  386.23
  -5  14   3 8795.22  399.00
   5  14  -313477.80  418.70
   5 -14  -311091.60  406.19
  -5 -14   310054.40  404.11
  -5 -14   310862.60  408.11
   5  14  -313472.80  404.86
   5 -14  -310880.20  402.17
   5 -14  -310626.90  386.70
  -5  14   311780.80  404.74
  -5  14   3 9149.04  401.72
   8   5  -1 7673.92  295.10
   8  -5  -1 8081.65  292.32
   8   5  -1 6563.71  289.26
   8  -5  -1 8476.47  293.35
  -8  -5   1 7524.23  292.69
  -8   5   1 7478.17  295.32
  -8   5   1 7607.93  297.05
   8  -5  -1 7365.61  294.79
   8   5  -1 8639.81  295.46
  -8  -5   1 7832.35  295.57
  -4  16  -3 1406.21   77.33
   4 -16   3 1174.46   61.70
   4 -16   3 1316.85   66.05
  -4 -16  -3 1226.79   62.48
  -4 -16  -3 1321.39   53.87
   4  16   3 1215.69   57.56
   4 -16   3 1232.14   75.29
   7 -12   0   32.01   12.50
  -7  12   0   28.56    9.37
  -7 -12   0   44.87   15.43
  -7  12   0   26.86   18.36
  -7 -12   0   57.97   65.82
  -7 -12   0   31.52   12.67
   4  18   2   64.06   12.99
   4 -18   2   70.65   22.58
  -4 -18  -2   56.78   11.86
   4 -18   2   50.22   14.88
  -4 -18  -2   61.21   15.36
  -6  15   1   68.95   20.52
   6 -15  -1   83.79   19.58
   6 -15  -1   64.56   17.74
  -6 -15   1   76.35   18.17
   6  15  -1  114.50   19.01
  -6  15   1   50.89   13.37
   1  -2   6 1062.79   56.28
   1  -2   6 1057.32   47.02
   1   2   6 1023.78   53.38
   1   2   6  946.26   41.18
   1  -2   6  975.84   50.85
   1   2   6 1031.60   52.58
   4   7  -5 1674.03   84.64
   4  -7  -5 1805.74   78.19
  -4   7   5 1473.43   71.61
  -4  -7   5 1648.76   79.15
  -4  -7   5 1601.11   77.28
  -4   7   5 1682.05   64.66
  -4 -13   4 1341.90   71.92
  -4 -13   4 1428.68   74.86
  -4  13   4 1334.36   75.48
   4 -13  -4 1526.97   70.83
  -4  13   4 1248.29   66.04
   6 -11  -3  655.03   43.08
  -6  11   3  556.61   38.77
   6 -11  -3  634.71   39.45
   6 -11  -3  639.03   32.86
  -6  11   3  653.71   39.01
   6  11  -3  828.36   49.71
  -6 -11   3  666.05   42.66
  -6 -11   3  626.32   43.13
  -6  11   3  611.23   41.87
   6  11  -3  797.06   40.06
   0  21  -2   18.47   15.21
   0 -21   2   34.00   16.33
   0 -21  -2   14.01   10.28
   0  21   2   22.34   10.41
   0 -21   2   19.64   14.74
   0  21   2   19.81   53.38
   0 -21  -2    9.28   19.18
   0 -21  -2   17.20   14.41
   0  21   2   32.52   18.14
  -8   5  -1 1426.61   77.88
   8  -5   1 1488.95   68.95
   8  -5   1 1417.35   70.48
  -8  -5  -1 1535.24   69.60
   8  -5   1 1376.57   67.93
   8   5   1 1247.82   65.27
   8   5   1 1229.60   62.61
   8   5   1 1407.38   75.74
  -8   5  -1 1478.03   74.51
  -5  10  -4  648.31   50.05
   5 -10   4  640.85   42.36
   5 -10   4  565.35   40.18
   5  10   4  584.17   32.68
  -6 -15  -1   44.01   11.74
   6  15   1   43.14   12.06
   6 -15   1   38.30   15.92
   6 -15   1   38.26   13.10
  -6  15  -1   39.07   18.62
  -6 -15  -1   44.92   14.50
  -3 -10   5  232.02   24.94
  -3 -10   5  268.94   25.91
  -3  10   5  216.92   19.60
  -3  10   5  217.79   28.63
   3  10  -5  274.51   29.14
   3 -10  -5  264.00   21.53
  -3  10   5  212.28   18.31
   3  10  -5  238.08   17.57
  -1  -3   6 1617.04   81.13
  -1   3   6 1430.06   61.41
  -1  -3   6 1590.20   67.61
  -1   3   6 1507.44   64.97
  -1   3   6 1555.65   64.99
   5 -14   3 1975.04   96.92
   5 -14   3 1773.35   85.85
  -5  14  -3 1909.39   98.84
   5  14   3 1711.12   79.15
  -5 -14  -3 2017.66   76.03
  -2 -16   4  190.99   25.18
   2  16  -4  295.25   31.14
   2 -16  -4  248.04   21.07
  -2  16   4  313.32   28.05
  -2 -16   4  203.21   21.99
   2  16  -4  214.32   25.30
   2 -16  -4  247.93   30.03
   7   5   3    4.95   17.12
   7   5   3   10.35    6.23
   7  -5   3    6.55   12.69
  -7  -5  -3   18.56   11.06
   7  -5   3   17.12    9.86
   7   5   3    3.99    9.42
   0   4   6 1235.91   58.47
   0   4   6 1146.06   46.94
   0  -4   6 1237.52   55.35
   0  -4   6 1220.26   56.05
   0  -4   6 1103.18   61.49
   0 -22  -1 1285.00   67.19
   0  22  -1 1701.68   81.71
   0  22   1 1506.53   70.63
   0 -22   1 1387.67   71.94
   0  22  -1 1498.48   76.39
   0  22   1 1247.13  130.56
   1   3   6   90.45   14.83
   1  -3   6  132.47   19.74
   1  -3   6  102.62   12.50
   1   3   6   84.56    7.29
   1   3   6  106.09   17.37
   1  -3   6   91.00   15.13
   6   5   4 2534.65  105.79
   6   5   4 2375.89   96.05
   6  -5   4 2590.66  115.13
   6   5   4 2793.58  124.79
  -6   5  -4 2812.93  125.44
   6  -5   4 2778.83  107.57
  -7 -10   2 3098.69  127.20
   7 -10  -2 3086.63  119.66
  -7  10   2 2629.83  121.43
  -7 -10   2 2738.23  125.82
  -7  10   2 2926.15  125.01
  -7  10   2 2678.89  124.98
   7  10  -2 3377.52  130.53
   7 -10  -2 2956.57  128.44
   7 -10  -2 3007.05  121.67
   4  13   4   22.82   68.12
  -4  13  -4   36.02   18.89
   4  13   4   32.25    8.65
   2  16   4  260.24   16.32
  -2  16  -4  270.75   30.51
  -2 -16  -4  159.77    8.67
   2 -16   4  256.42   22.47
  -2 -16  -4  163.95    8.51
  -6 -11  -3  912.69   42.10
   6  11   3  818.46   44.32
   6 -11   3  909.06   53.68
   4  -7   5 1637.99   79.42
   4  -7   5 1736.57   80.68
  -4   7  -5 1824.69   90.67
   4   7   5 1535.83   70.09
   4   7   5 1810.00   91.07
   4  -7   5 1956.26  105.36
   3  10   5 1097.60  134.32
  -3 -10  -5 1294.55   81.42
   3  10   5 1173.36   53.83
  -3  10  -5 1407.91   74.85
   3 -10   5 1282.30   65.42
   3 -10   5 1358.24   75.56
   3 -10   5 1376.87   69.17
   3 -15  -4 2743.06  118.71
  -3  15   4 2886.52  120.28
  -3 -15   4 2648.17  126.73
  -3 -15   4 2595.78  123.59
   3  15  -4 2819.29  122.70
  -7  -6   3  735.86   42.82
   7   6  -3  721.49   36.30
   7  -6  -3  741.84   38.71
  -7   6   3  656.35   42.38
   7  -6  -3  698.90   45.08
   7   6  -3  875.44   49.48
  -7   6   3  694.34   39.05
   7  -6  -3  816.27   41.22
  -1 -21   2  179.81   55.18
  -1  21   2  104.61   21.60
   1  21  -2  111.27   21.01
   1 -21  -2  104.50   20.07
  -1 -21   2  125.04   20.59
   1 -21  -2  135.33   15.53
   1 -21  -2  109.60   24.28
   1  21  -2  115.29   23.41
  -1  21   2  188.24   64.07
  -6   6   4  824.61   50.96
   6  -6  -4  714.00   39.64
  -6   6   4  745.31   43.50
  -6  -6   4  887.71   45.72
  -6  -6   4  827.41   48.38
  -6   6   4  765.20   35.52
   6  -6  -4  809.39   47.73
  -5 -18   0 3197.52  142.19
   5 -18   0 3271.92  140.44
  -5 -18   0 3268.15  140.33
   5  18   0 3599.26  141.29
   5  18   0 3423.44  140.26
  -5 -18   0 4042.33  240.80
  -5  18   0 3703.33  152.22
   5 -18   0 3075.99  133.50
   5 -18   0 3376.58  149.30
   1  21   2 9787.67  342.96
   1  21   2 9587.77  332.54
   1  21   2 8755.51  434.01
   1 -21   2 8807.46  337.68
   1 -21   2 9283.66  339.37
   8   6  -1  403.38   30.34
   8  -6  -1  399.26   33.26
  -8   6   1  449.43   34.57
  -8  -6   1  451.88   34.00
   8   6  -1  388.10   33.50
   8  -6  -1  509.59   33.02
  -8   6   1  403.89   34.92
   8  -6  -1  488.22   33.48
  -8  -6   1  470.92   33.90
   8   6  -1  506.18   34.55
   0  17   4  252.82   15.16
   0  17  -4  286.24   29.91
   0  17   4  320.83   28.50
   0 -17  -4  282.49   35.28
   0 -17  -4  280.00   19.28
   0 -17   4  257.98   25.10
   0 -13   5    8.66    9.75
   0 -13   5   30.03   16.44
   0  13  -5   12.71   13.28
   0  13   5    7.19   11.78
   0 -13   5    5.59    9.93
   0 -13  -5   13.64   18.34
   0 -13  -5    8.08    4.40
  -6  14   2 1358.49   70.12
   6  14  -2 1617.54   68.32
  -6  14   2 1015.20   65.11
  -6  14   2 1156.85   64.51
  -6 -14   2 1349.62   70.57
   6 -14  -2 1341.95   67.40
   6 -14  -2 1352.49   59.68
   6 -14  -2 1401.80   71.95
  -6 -14   2 1323.99   70.06
   6  14  -2 1529.60   73.33
  -1  -4   6 2244.96   95.53
  -1  -4   6 2412.73  108.71
  -1   4   6 2267.10   93.61
  -1   4   6 2493.02   90.80
  -1   4   6 2138.54   87.70
  -8   7   0 2603.89  114.58
   8   7   0 2255.94  104.52
   8  -7   0 2468.13  109.10
  -8  -7   0 2622.32  111.48
   8  -7   0 2416.66  110.36
   8  -7   0 2665.07  108.81
  -8  -7   0 2693.51  110.70
   8   7   0 2434.04  115.27
  -8   7   0 2471.88  116.14
   8   7   0 2478.72  107.68
   7 -10   2  112.08   18.54
   7  10   2  119.06   15.71
  -7 -10  -2  137.61   15.96
  -7  10  -2  146.88   26.46
  -7 -10  -2  167.35   85.36
   7 -10   2  122.10   19.93
  -7  10  -2  178.37   47.41
   7  10   2  133.53   26.98
   1 -22  -1  155.25   26.46
   1 -22  -1  193.02   20.32
   1 -22  -1  148.49   25.67
   1  22  -1  171.41   24.11
  -1 -22   1  140.80   21.50
  -1  22   1  164.78   63.14
  -1  22   1  174.50   26.44
   1  22  -1  193.38   27.72
  -7 -12   1 2596.99  113.26
   7  12  -1 2840.60  114.10
  -7  12   1 2220.16  104.62
  -7 -12   1 2338.66  112.43
   7 -12  -1 2698.36  117.00
  -7  12   1 2674.64  117.06
   7 -12  -1 2617.96  108.98
   7 -12  -1 2637.41  107.67
   1 -22   1 1467.22   73.32
  -1 -22  -1 1373.08   69.69
   1  22   1 1488.71   71.85
   1 -22   1 1527.62   76.29
  -2 -12   5  154.26   21.37
   2  12  -5  193.51   25.70
  -2 -12   5  127.07   15.81
   2 -12  -5  162.12   15.62
  -2 -12   5  133.19   21.71
  -2  12   5  174.59   19.74
   2  12  -5  145.87   17.90
   3 -15   4 3158.09  133.10
   3  15   4 3179.37  125.53
  -3 -21   0 3992.88  185.61
   3  21   0 5552.09  196.38
   3 -21   0 4485.63  200.17
   3 -21   0 4453.86  183.57
  -3  21   0 5123.67  240.67
   3  21   0 4887.06  190.34
   3 -21   0 4816.24  191.26
   1  -4   6   75.60   13.78
   1  -4   6   98.40   18.31
   1  -4   6   84.12   12.27
   1   4   6   69.64    5.76
   1   4   6   92.38   13.95
   1   4   6  110.19   18.02
  -8   0   2 2376.16  110.13
   8   0  -2 2471.39  104.15
   8   6   1  112.26   14.55
   8   6   1  136.48   25.11
  -8  -6  -1  133.25   79.69
  -8   6  -1  144.13   25.53
   8  -6   1  137.89   20.58
  -8  -6  -1  148.90   18.98
  -8   6  -1  137.71   22.20
   8  -6   1  136.22   18.55
   8  -6   1  143.64   18.88
   0   5   6    3.01    3.60
   0   5   6    1.93    8.44
   0   5   6    5.76   10.91
   0  -5   6    7.54    7.68
   0  -5   6    2.84   14.47
   0  -5   6   -3.24   13.69
  -8   1   2  205.91   22.66
   8   1  -2  243.15   23.76
   8   1  -2  189.26   21.90
   8   1  -2  175.98   19.55
  -8  -1   2  214.12   23.34
   8  -1  -2  193.75   20.33
   3 -18  -3 3230.53  127.12
   3  18  -3 3674.13  130.98
  -3  18   3 3501.53  130.24
  -7 -12  -1 1574.90  154.45
  -7 -12  -1 1264.90   64.88
   7 -12   1 1304.88   67.53
   7  12   1 1200.83   59.47
  -7  12  -1 1012.63   50.27
  -7  12  -1 1351.50   73.26
  -7 -12  -1 1386.22   61.76
  -6  14  -2  490.73   43.49
   6 -14   2  416.81   37.03
  -6 -14  -2  559.40  112.67
   6  14   2  423.17   29.04
  -6 -14  -2  482.66   29.14
  -6 -14  -2  441.73   34.30
   5   0  -5    4.30   10.33
  -5   0   5    5.84    8.98
   5   0  -5   12.47   10.90
  -5   0   5    5.48    6.67
  -2   0   617688.00  627.31
  -2   0   618054.40  607.67
   7   6   3  497.75   43.36
   7  -6   3  443.47   35.46
  -7  -6  -3  547.96   33.00
   7   6   3  463.54   30.93
   7  -6   3  474.68   31.82
   7   6   3  417.07   24.81
   2 -12   5  171.83   23.53
   2 -12   5  148.20   17.03
  -2  12  -5  167.58   24.92
  -2 -12  -5  154.26   30.30
   2  12   5  209.06   77.06
   2  12   5  154.84   12.16
  -4  -8   5   80.24   15.79
  -4  -8   5   97.46   16.60
   4   8  -5  109.90   21.57
   4  -8  -5   98.70   15.22
  -4   8   5   76.63   12.16
  -4   8   5   82.33   20.12
  -4   8   5  106.32   11.12
   5  -1  -5  877.76   45.89
   5  -1  -5  939.94   51.48
  -5   1   5  874.18   39.89
   5   1  -5  844.09   48.21
  -5   1   5  794.44   45.56
  -5  -1   5  807.56   46.43
  -5  -1   5  908.28   42.45
  -2  -1   6  118.18   14.75
  -2   1   6  135.93   14.97
  -2   1   6  102.19   10.85
  -2   1   6  139.21   25.65
  -2  -1   6  121.44   24.32
  -2   1   6  114.80   13.64
  -2  -1   6  118.70   15.81
   2 -19  -3   89.94    8.99
  -2 -19   3   70.88   42.36
   2 -19  -3   96.72   22.25
  -2  19   3  142.04   22.10
   2 -19  -3   94.62   16.87
  -5 -11   4  266.92   26.16
  -5  11   4  298.23   23.03
  -5  11   4  238.65   22.54
   5  11  -4  335.39   34.13
  -5  11   4  241.39   27.53
   5 -11  -4  293.34   26.59
  -5 -11   4  288.94   28.50
   1  17  -4 5216.27  198.71
   1  17  -4 4579.20  191.47
   1 -17  -4 4324.91  198.88
  -1 -17   4 4651.00  191.72
   1 -17  -4 4538.22  178.68
  -1 -17   4 4307.71  183.15
  -1  17   4 5057.59  189.65
  -1 -13   5   99.30   15.89
  -1 -13   5  108.36   21.35
   1  13  -5  109.65   18.10
   1 -13  -5   95.57   10.99
  -1  13   5   99.78   16.91
   8   2  -2 2410.82  115.18
   8   2  -2 3081.99  118.89
  -8  -2   2 2747.49  118.27
   8   2  -2 2509.21  110.47
   8  -2  -2 2970.85  117.02
   8  -2  -2 2799.11  112.23
  -8  -2   2 2623.85  113.07
   3  18   3 2575.04  210.34
  -3 -18  -3 2796.83  111.82
   3  18   3 2874.39  114.93
   3 -18   3 2844.51  121.40
   3 -18   3 2940.30  124.83
  -3 -18  -3 2701.19  118.13
   6  -6   4 1696.00   76.78
  -6   6  -4 2138.66   98.69
   6  -6   4 1709.33   83.34
   6   6   4 1569.38   65.11
   6   6   4 1633.57   74.25
   6   6   4 2159.52   98.66
  -1 -17  -4   21.10    6.32
   1  17   4   14.42   12.85
  -1 -17  -4   10.87   21.40
   1  17   4   30.57   57.03
   1  17   4   18.97    7.96
   1 -17   4   13.90   11.86
   1 -17   4   12.12    6.68
   1 -17   4   21.55   23.82
  -1  17  -4   17.40   16.43
   2  19   3  604.70   34.18
  -2  19  -3  648.80   49.63
   2 -19   3  645.23   43.09
   2  19   3  630.12   41.17
  -2 -19  -3  556.57   34.10
   2 -19   3  594.04   39.36
  -2 -19  -3  512.77   35.56
   2  19   3  641.31  106.24
   8   0   2 2244.30   98.02
   8   0   2 2137.33  100.46
   8   0   2 2343.30  108.87
  -8   0  -2 2705.77  109.22
  -8   0  -2 2561.25  197.34
   1 -13   5  770.92   42.98
  -1 -13  -5  820.85   60.64
   1 -13   5  736.57   40.70
  -1  13  -5  868.37   52.80
   1 -13   5  853.60   52.66
   1  13   5  776.60   33.62
  -5   2   5    8.64   14.77
  -5   2   5   11.39    8.27
   5  -2  -5   11.76   10.32
  -5  -2   5   17.82    9.70
  -5   2   5    7.22    5.40
  -5  -2   5   13.03    7.86
   5  -2  -5   12.74    8.73
   5   2  -5    7.28   11.87
  -2   2   615565.70  604.10
  -2  -2   616579.50  610.07
  -2   2   618165.40  604.16
  -2  -2   616157.00  608.33
  -2   2   616844.50  627.58
  -2   2   616813.30  599.31
  -2  -2   617467.00  625.96
  -2  -2   616713.10  597.25
   2   0   6  893.30   50.26
   2   0   6  854.39   38.63
   2   0   6  947.33   51.01
  -6 -16   0  403.78   33.82
   6 -16   0  405.07   36.19
  -6 -16   0  457.53   96.14
  -6 -16   0  367.24   30.69
   6 -16   0  335.32   25.57
   6 -16   0  408.14   31.33
  -6  16   0  444.66   38.60
   6  16   0  415.50   30.93
   8  -1   2  786.95   44.48
   8  -1   2  837.97   47.50
   8   1   2  746.38   42.87
   8  -1   2  893.68   53.91
  -8   1  -2 1504.72  142.34
   8   1   2  901.45   55.31
  -8   1  -2  874.09   52.52
  -8  -1  -2  855.18   50.74
  -8  -1  -2 1445.42  145.88
  -1   5   6   98.40    9.88
  -1  -5   6   83.76   18.11
  -1  -5   6   97.17   21.07
  -1   5   6   94.61   15.17
  -1   5   6  116.96   11.28
  -1  -5   6  104.09   14.79
  -1  -5   6  117.21   12.48
  -2  22   0  969.19   97.42
  -2 -22   0  768.72   48.57
   2  22   0  939.20   55.96
   2 -22   0  763.56   47.55
   2  22   0  865.46   50.92
   2 -22   0  845.97   52.54
   2 -22   0  763.07   46.52
   2   1   6  132.51   20.15
   2   1   6  151.81   18.79
   2   1   6  139.51   10.29
   2  -1   6  138.33   12.40
   2  -1   6  142.22   19.68
   2  -1   6  162.23   20.80
   4 -20   0 2904.34  129.05
   4 -20   0 2773.54  122.06
  -4 -20   0 3625.10  224.86
  -4  20   0 3570.34  171.06
   4  20   0 3346.11  132.25
   4 -20   0 3027.26  138.98
   4  20   0 3068.19  129.23
  -4 -20   0 2601.17  126.58
  -4  20   0 3326.14  141.65
  -4 -20   0 2763.87  127.80
  -7   7   3   39.65   12.61
   7   7  -3   48.83   11.05
  -7  -7   3   41.24   12.88
   7  -7  -3   36.33   10.52
   7   7  -3   34.20   10.39
  -7   7   3   18.02   10.63
   7   7  -3   25.31   15.22
   7  -7  -3   27.87   12.60
   7  -7  -3   36.75   11.83
  -5 -18   1  314.22   77.14
   5  18  -1  347.88   30.21
   5 -18  -1  309.17   29.23
   5  18  -1  350.36   31.30
   5 -18  -1  287.61   22.59
   5 -18  -1  294.03   31.44
  -5  18   1  342.29   34.67
  -5 -18   1  282.91   28.81
  -5 -18   1  270.01   28.27
   1   5   6  584.67   34.91
   1  -5   6  635.30   42.41
   1  -5   6  589.23   36.10
   1  -5   6  643.21   36.66
   1   5   6  614.31   41.21
  -8  -3   2 8457.49  330.44
  -8  -3   2 8427.15  334.79
   8  -3  -2 9279.18  329.90
   8   3  -2 9815.58  336.54
   8  -3  -2 9933.31  334.21
   8   3  -2 7973.05  332.34
   8   3  -2 8246.31  327.74
   6  -7  -4   96.51   12.84
  -6   7   4  108.18   11.92
   6   7  -4  138.46   23.07
  -6  -7   4  121.33   18.88
  -6   7   4  130.51   20.24
  -6   7   4  107.31   15.55
   6  -7  -4  133.28   18.87
  -6  -7   4  134.37   17.47
  -8   2  -2 1635.54   79.06
   8  -2   2 1393.69   75.22
   8  -2   2 1486.64   71.37
  -8  -2  -2 1733.22   76.41
  -8  -2  -2 1664.51  164.32
   8  -2   2 1464.30   68.88
   8   2   2 1499.05   79.45
  -8   2  -2 1501.58  145.85
   8   2   2 1291.10   65.49
   4   8   5   27.09   19.50
   4   8   5   49.91   69.28
   4  -8   5   46.47   14.61
  -4   8  -5   48.85   20.38
   4  -8   5   57.94   15.89
   4  -8   5   52.22   15.83
   4   8   5   50.79    9.63
  -2  -2  -6  406.65   32.66
   2   2   6  386.00   28.77
   2   2   6  367.83   30.82
   2  -2   6  354.30   28.31
   2  -2   6  372.06   30.52
   2  -2   6  395.87   23.25
   2   2   6  338.65   18.21
   2   2   6  310.58   16.13
  -8   7   1  797.52   49.33
   8   7  -1  865.65   48.43
  -8   7   1  830.97   51.90
   8  -7  -1  865.85   46.65
   8   7  -1  777.37   50.09
  -8  -7   1  870.98   49.59
   8   7  -1  666.06   43.58
  -8  -7   1  844.95   48.60
  -5 -18  -1   42.90   12.46
  -5  18  -1   53.95   26.92
  -5 -18  -1   74.01   75.97
  -5  18  -1   66.99   22.39
   5 -18   1   30.52   11.80
   5 -18   1   36.64   14.11
   5  18   1   34.67   12.91
  -5 -18  -1   40.22   15.07
   5 -11   4 4699.10  180.96
  -5  11  -4 4825.74  189.48
   5 -11   4 4397.35  175.35
   5   0   5    7.94    5.62
   5   0   5   13.21   49.84
   5   0   5   17.07   16.73
  -5   0  -5   10.44   14.12
   3 -20  -2   36.84   10.27
  -3 -20   2   23.57   48.47
   3 -20  -2   48.47   16.41
  -3 -20   2   27.23   14.60
   3  20  -2   62.64   19.00
  -3  20   2   30.27   16.93
   3  20  -2   54.08   18.53
   5  -3  -5  258.62   19.16
  -5   3   5  200.89   13.87
   5   3  -5  211.87   24.40
   5  -3  -5  248.78   23.68
  -5  -3   5  216.11   18.75
  -5   3   5  206.84   19.61
  -5  -3   5  193.38   20.65
  -3  11   5   15.24    7.89
  -3 -11   5   16.25   11.75
  -3  11   5   12.57   10.53
   3 -11  -5   16.05    8.97
   3  11  -5   23.47   14.45
   3  11  -5   15.93    8.94
  -3 -11   5   22.11   13.65
  -2   3   6 1058.75   44.55
  -2  -3   6 1119.97   64.17
  -2   3   6  952.93   46.98
  -2   3   6  987.29   44.15
  -2   3   6 1126.41   45.49
  -2  -3   6 1011.75   42.04
  -2   3   6 1077.42   66.24
  -2  -3   6  991.61   51.32
  -2  -3   6  982.46   53.13
   6  12  -3  598.06   35.24
  -6 -12   3  534.84   39.41
   6 -12  -3  523.67   38.36
  -6  12   3  434.15   33.96
  -6  12   3  446.09   35.48
   6  12  -3  635.65   44.07
   6 -12  -3  524.76   35.65
   6 -12  -3  492.90   27.33
  -6  12   3  519.66   34.74
  -6 -12   3  548.68   38.39
  -5  -1  -5 1942.86   92.63
   5   1   5 1933.95   91.77
   5   1   5 1501.44  137.29
   5  -1   5 1996.45  141.28
   5  -1   5 1784.21   72.91
   5   1   5 1682.32   69.82
  -5   1  -5 2033.00   88.25
   5  -1   5 1889.26   90.12
   0  -6   6  540.04   33.66
   0   6   6  443.18   27.02
   0  -6   6  511.76   38.51
   0   6   6  572.90   36.77
   0   6   6  445.94   21.56
   0  -6   6  494.09   39.09
   0   6   6  459.33   22.37
  -7 -13   0 4478.27  166.83
  -7  13   0 4434.68  175.57
  -7 -13   0 4370.77  169.39
   7 -13   0 3935.91  161.66
  -3 -21   1 3162.18  147.07
  -3 -21   1 3635.33  220.24
   3  21  -1 3702.90  152.98
  -3  21   1 3905.11  206.15
   3 -21  -1 3123.12  153.45
   3  21  -1 4091.83  156.27
   3 -21  -1 3613.22  151.43
   3 -21  -1 3459.62  141.13
  -5  17   2   23.76   16.64
   5 -17  -2   27.39    8.36
   5 -17  -2   18.17   13.23
  -5 -17   2   19.23   13.44
   5 -17  -2   31.92   16.34
   5  17  -2   31.76   15.87
   3 -20   2 1233.62   63.81
  -3 -20  -2 1084.99   60.11
   3 -20   2 1182.14   63.26
   3  20   2 1199.65   59.20
   8   7   1  213.16   29.40
  -8   7  -1  203.67   29.28
  -8  -7  -1  257.31   23.02
  -8  -7  -1  251.22   87.30
  -8   7  -1  193.63   25.43
   8  -7   1  197.75   23.42
   8  -7   1  208.42   23.09
   8   7   1  176.70   17.91
   8  -7   1  212.57   22.61
  -3 -21  -1 4227.79  186.77
   3 -21   1 4650.90  205.40
   3 -21   1 4678.07  187.39
   3  21   1 4897.68  188.59
   3  21   1 5079.34  193.76
   8   8   0  441.80   38.03
  -8   8   0  453.04   38.43
  -8   8   0  363.02   33.23
   8   8   0  356.53   27.14
   8  -8   0  351.53   30.97
   8  -8   0  388.31   29.60
  -8  -8   0  377.68   31.67
  -8  -8   0  392.34   30.36
   8   8   0  452.77   31.60
   8  -8   0  401.42   31.75
   8   3   2  743.98   41.42
  -8  -3  -2  895.86   48.82
   8   3   2  818.47   54.21
   8  -3   2  777.82   44.44
  -8  -3  -2 1094.41  130.60
   8  -3   2  779.35   50.33
  -8   3  -2  781.48   51.52
   8  -3   2  843.03   47.48
  -8   3  -2  981.74  116.52
   5  -2   5 1278.16   67.91
   5   2   5 1238.90   59.01
   5  -2   5 1299.82   55.04
   5   2   5 1106.44  119.55
  -5   2  -5 1486.53   65.68
   5   2   5 1425.39   73.28
   5   2   5 1132.11   48.64
  -7 -11   2  640.44   43.84
   7  11  -2  780.04   47.21
  -7  11   2  608.55   40.03
  -7  11   2  775.62   45.61
   7 -11  -2  668.64   40.74
   7 -11  -2  683.09   37.55
  -7  11   2  596.04   42.47
   7 -11  -2  686.59   45.94
  -7 -11   2  681.75   43.94
   0 -20  -3 1294.38   79.27
   0 -20   3 1626.03  101.00
   0  20   3 1306.66   57.50
   0 -20   3 1393.24   70.92
   0 -20  -3 1133.42   62.50
   0  20  -3 1441.18   74.74
   0  20   3 1392.99   70.69
   0 -20   3 1325.62   67.12
   0 -20  -3 1074.99   55.12
   0  20   3 1410.50  135.98
   0  20  -3 1444.87   79.13
  -5 -15   3   48.91   17.47
   5 -15  -3   64.52   17.67
   5  15  -3   59.12   20.08
   5 -15  -3   53.87    7.93
   5  15  -3   82.35   17.57
  -5 -15   3   50.07   16.62
   5 -15  -3   58.80   15.99
  -5  15   3   69.11   17.34
  -5  15   3   60.99   17.24
   5 -15  -3   42.67    7.15
   2   3   6 1117.68   49.70
   2   3   6 1107.54   54.73
   2   3   6  784.13   29.66
  -2  -3  -6 1311.18   59.29
   2  -3   6 1170.80   54.51
   2  -3   6 1047.15   49.35
  -4 -14   4  781.43   49.80
   4 -14  -4  875.29   48.29
  -4 -14   4  824.11   52.26
   4  17  -3  713.99   42.32
   4 -17  -3  588.20   39.98
   4 -17  -3  529.92   24.09
  -4 -17   3  510.37   40.07
   4 -17  -3  583.14   25.04
   4  17  -3  658.06   47.61
  -4 -17   3  533.25   42.17
   7  -7   3   26.37   11.60
   7   7   3   28.62   11.12
   7   7   3   21.28   20.82
   7   7   3   18.43    6.90
   7  -7   3   20.20   14.44
  -7  -7  -3   30.20   11.18
   8   4  -2 8327.09  347.93
  -8  -4   2 8717.12  350.27
   8   4  -210366.50  352.87
   8  -4  -210500.00  349.83
  -8  -4   2 9094.82  347.57
   8   4  -2 8926.75  344.42
   3 -11   5   -3.27   16.49
   3 -11   5    3.41   12.97
  -3 -11  -5   12.60   23.06
   3  11   5    7.25   61.05
  -3  11  -5    6.88   16.17
   3  11   5    6.71    6.18
   5 -17   2 5054.30  207.77
  -5 -17  -2 4974.02  195.65
   5 -17   2 4748.06  192.06
   5  17   2 4574.19  187.67
  -5 -17  -2 5032.56  187.63
  -2 -21   2 2566.09  122.20
   2 -21  -2 2736.92  112.30
  -2  21   2 3062.87  128.44
   2  21  -2 3182.62  131.31
  -2 -21   2 2551.81  170.33
   2 -21  -2 2591.87  126.16
   2 -21  -2 2494.18  124.01
   2  21  -2 3283.70  130.67
  -6   7  -4 1636.67   70.70
  -6   7  -4 1885.08   96.67
   6  -7   4 1714.47   84.57
   6   7   4 1703.43   76.25
   6   7   4 1898.44   97.04
   6  -7   4 1834.14   81.18
  -1  -6   6 9131.67  334.73
  -1   6   610051.40  331.12
  -1   6   6 9319.19  342.76
  -1   6   6 8493.17  331.85
  -1  -6   6 9325.39  353.97
  -1  -6   6 9208.29  344.38
  -1  -6   6 7926.82  346.58
   6 -12   3 2356.93  107.94
  -6 -12  -3 2448.21   93.14
  -5   4   5  937.64   50.52
  -5  -4   5 1133.97   52.23
   5  -4  -5 1077.92   56.65
   5  -4  -5 1157.41   47.47
  -5  -4   5 1002.00   54.80
   5   4  -5  955.04   57.38
  -5   4   5  946.32   41.86
  -2  -4   6 4712.74  190.33
  -2   4   6 5048.76  166.74
  -2   4   6 4559.33  168.93
  -2  -4   6 4368.69  165.33
  -2  -4   6 4412.89  177.38
  -2   4   6 4605.29  194.87
  -2   4   6 4584.95  168.45
  -2   4   6 3962.42  169.58
  -2  -4   6 4125.21  178.24
   2 -21   2  266.20   18.39
   2 -21   2  287.95   28.31
  -2  21  -2  374.59   39.47
   2 -21   2  316.43   29.65
   2  21   2  278.25   82.42
  -2 -21  -2  294.08   25.49
   2  21   2  324.13   25.73
   6 -16  -110268.10  369.98
  -6 -16   111384.60  480.58
  -6  16   110777.90  379.58
  -6  16   1 8178.77  362.10
   6 -16  -110285.40  377.88
  -6 -16   110071.10  372.90
   6  16  -111471.10  370.89
   6 -16  -1 9158.99  359.06
  -6 -16   1 9675.54  372.93
   4 -17   3  460.03   43.89
   4  17   3  490.47   29.69
   4 -17   3  500.12   36.52
  -4 -17  -3  539.76   27.23
   4 -17   3  440.91   33.27
  -4 -17  -3  458.38   33.96
  -7 -11  -2 3778.39  144.16
   7 -11   2 3474.44  151.02
   7 -11   2 3494.53  151.77
   7  11   2 3333.28  143.62
  -7  11  -2 3622.03  161.75
  -7  11  -2 4163.49  182.73
  -7 -11  -2 4420.76  277.44
   5  -3   5  121.35   13.36
   5   3   5  109.35   14.69
   5  -3   5  125.66   21.26
  -5   3  -5  136.91   16.85
   5   3   5  134.65   65.56
   5   3   5  133.01   23.80
   5   3   5   98.98    7.22
   1   6   6  237.99   20.19
   1   6   6  280.20   27.59
   1  -6   6  267.22   27.85
  -1  -6  -6  312.03   31.64
   1   6   6  224.45   15.42
   1  -6   6  255.89   22.99
  -4   9   5   83.57   19.95
  -4  -9   5   68.91   15.63
   4  -9  -5   80.47   13.90
   4   9  -5   79.67   19.33
  -4  -9   5   80.41   15.39
  -4   9   5   65.11   11.45
   4   9  -5   59.02    5.63
   2 -22  -110817.90  459.45
   2  22  -114468.40  463.71
   2 -22  -112622.60  445.86
   2 -22  -110913.90  451.94
  -2  22   112696.30  459.34
   2  22  -112976.20  458.06
  -2 -22   110926.40  450.11
  -2  22   111494.90  518.42
   5 -15   3   25.13   17.54
   5 -15   3    5.15   10.68
  -5 -15  -3   10.09    6.27
   5 -15   3   11.44   11.92
   5  15   3   16.52    9.01
  -5  15  -3    8.94   19.30
  -2 -22  -1  404.18   31.98
   2 -22   1  419.54   29.19
   2 -22   1  427.48   34.55
   2  22   1  460.66   33.96
   2  22   1  437.39   37.73
   6 -16   1  206.82   26.99
  -6 -16  -1  229.65   21.72
   6  16   1  226.09   21.82
  -6  16  -1  248.98   31.73
   6 -16   1  197.44   20.21
   6 -16   1  212.17   22.61
  -6 -16  -1  229.05   25.17
   4  14   4  446.43   26.84
   4  14   4  386.02   94.76
  -4  14  -4  560.37   45.72
   4 -20  -1 2325.83  116.24
  -4  20   1 2799.50  123.05
   4  20  -1 2714.52  115.47
   4 -20  -1 2520.03  112.74
  -4 -20   1 2108.48  108.75
  -4 -20   1 2314.19  112.31
  -4 -20   1 2474.52  178.25
   4 -20  -1 2334.88  102.05
   4  20  -1 2857.73  116.14
  -4 -19   2 4169.03  236.36
  -4 -19   2 3824.58  171.23
   4  19  -2 3850.45  172.13
   4 -19  -2 4135.77  156.38
   4 -19  -2 4258.04  170.52
   4 -19  -2 3753.81  170.17
  -4 -19   2 3696.15  167.97
  -1 -20   3  547.85   66.91
   1 -20  -3  460.79   26.57
  -1  20   3  586.44   41.88
   1 -20  -3  563.13   47.75
  -1 -20   3  626.31   42.61
  -1 -20   3  565.90   38.98
   1 -20  -3  481.87   35.13
   1  20  -3  607.97   45.42
   8  -4   2  411.77   31.11
   8   4   2  357.23   25.47
  -8  -4  -2  467.70   32.49
   8   4   2  433.84   38.26
   8  -4   2  401.99   34.55
  -8   4  -2  426.81   36.70
  -8   4  -2  594.61   91.54
   8  -4   2  387.03   29.20
  -8  -4  -2  547.40  112.33
   2  -4   6 3532.63  154.21
   2  -4   6 4034.61  161.90
   2   4   6 3824.44  154.84
  -2  -4  -6 4269.61  167.10
   2   4   6 3824.70  161.79
   4 -20   1   11.01   11.68
   4 -20   1   20.15   18.50
   4  20   1   15.19   13.73
  -4 -20  -1   19.15   12.82
   4  20   1   17.11   12.59
  -4  20  -1   13.78   19.52
  -4 -20  -1   12.78   11.62
   4 -20   1   29.37   14.94
   1  20   3  562.86   97.10
   1 -20   3  511.10   37.79
   1  20   3  573.42   40.58
  -1 -20  -3  499.42   34.85
  -1  20  -3  640.23   48.96
   1 -20   3  646.18   44.00
  -1 -20  -3  462.71   30.48
   1  20   3  552.17   32.15
  -7   8   3  743.85   46.62
   7   8  -3 1048.58   56.26
   7   8  -3 1074.68   43.89
   7  -8  -3  872.56   43.37
   7   8  -3  694.97   41.06
   7  -8  -3  865.84   44.81
  -7  -8   3  663.88   47.24
   7  -8  -3  787.60   49.83
  -7   8   3  756.56   43.85
  -7  -8   3  869.29   48.49
   0  23   0   10.63   19.43
   0 -23   0    1.08   12.36
   0  23   0    7.26   13.00
   7  13  -1  292.04   27.69
  -7  13   1  262.67   22.80
   7 -13  -1  309.41   26.36
  -7  13   1  316.51   31.55
   7 -13  -1  300.10   23.95
   7 -13  -1  318.16   30.57
  -7 -13   1  281.96   27.03
  -4  19  -2 1980.30  103.13
   4 -19   2 1906.36   89.39
   4  19   2 1936.80   85.21
  -4 -19  -2 1984.36   84.62
  -4 -19  -2 1844.46   88.80
   6  -8  -4  211.64   17.04
  -6   8   4  258.67   18.60
   6   8  -4  295.35   30.84
   6   8  -4  210.14   12.11
  -6  -8   4  264.87   24.15
   6  -8  -4  280.58   26.21
  -6  -8   4  241.16   24.93
  -6   8   4  252.93   27.26
  -6   8   4  240.22   22.24
  -2 -13   5  134.48   22.40
   2  13  -5  148.63   24.17
   2  13  -5  156.40   18.62
  -2 -13   5  119.89   16.46
  -2  13   5  142.19   19.00
  -2 -13   5  144.72   21.89
   2 -13  -5  153.32   15.41
   2 -17  -4 4832.55  198.68
   2  17  -4 5959.31  219.11
   2 -17  -4 5019.62  214.92
  -2  17   4 5677.17  207.66
  -2 -17   4 5119.66  209.63
   2  17  -4 5068.76  208.63
  -2 -17   4 4758.43  200.36
   0  14   5  212.32   22.21
   0 -14   5  169.73   18.45
   0 -14   5  194.15   19.91
   0 -14  -5  152.38   10.94
   0 -14   5  189.00   25.88
   0  14  -5  188.84   24.24
   0   7   6  666.92   41.58
   0  -7   6  621.06   43.24
   0   7   6  539.83   29.60
   0   7   6  558.90   25.44
   0   7   6  576.10   25.39
   0  -7   6  610.81   43.04
   0  -7   6  618.52   38.75
  -8  -5   2 2237.42  102.33
   8   5  -2 2670.76  107.71
   8   5  -2 2301.19  100.65
  -8  -5   2 2164.18  104.56
   8   5  -2 2213.07  103.36
   8  -5  -2 2592.89  103.68
  -8   8   1 5296.81  232.55
   8   8  -1 5802.80  235.36
   8   8  -1 6517.99  233.55
   8   8  -1 5501.20  228.34
   8  -8  -1 6272.13  229.59
  -8   8   1 5873.51  236.32
  -8  -8   1 6053.34  233.82
  -8  -8   1 6040.08  233.02
  -3  16   4 2771.65  118.50
   3 -16  -4 2687.31  116.23
  -3 -16   4 2546.10  121.38
   3  16  -4 2785.31  121.63
  -3 -16   4 2457.19  123.43
  -7 -13  -1 1667.05   73.83
   7 -13   1 1626.26   81.01
  -7 -13  -1 1687.58   79.32
  -7  13  -1 1702.31   86.70
  -7 -13  -1 1864.50  171.94
   7  13   1 1589.23   72.67
  -5 -12   4 7323.04  288.38
  -5  12   4 7936.29  282.26
  -5  12   4 6673.45  281.86
  -5 -12   4 7301.35  291.13
   5 -12  -4 7779.18  288.69
  -5  12   4 6851.59  290.34
   5  -4   5   62.24   17.54
   5   4   5   51.97   11.74
   5   4   5   46.67   60.23
   5  -4   5   57.38   11.16
   5   4   5   50.56   20.63
  -5   4  -5   59.58   11.84
   6 -15  -2  690.34   43.43
   6 -15  -2  647.75   45.25
  -6 -15   2  664.33   44.76
  -6 -15   2  600.32   43.10
   6  15  -2  747.33   43.18
   6  15  -2  768.20   48.39
  -6  15   2  579.22   39.81
  -6  15   2  685.26   45.87
   6 -15  -2  637.53   34.83
   6 -15  -2  617.72   32.60
   4  -9   5  101.31   19.98
   4  -9   5  127.07   19.26
   4   9   5   71.49   69.12
   4   9   5  151.19   28.31
   4   9   5  106.09   12.65
  -4   9  -5  151.53   26.77
   4  -9   5  122.16   19.25
   5   5  -5  685.66   47.59
  -5  -5   5  717.41   41.27
   5  -5  -5  758.57   33.67
   5  -5  -5  765.33   45.14
  -5  -5   5  700.55   43.74
  -5   5   5  634.66   39.07
  -2   5   6 7550.88  257.86
  -2  -5   6 7714.54  285.31
  -2   5   6 7259.73  263.20
  -2  -5   6 6501.62  273.03
  -2  -5   6 7397.44  273.54
  -2  -5   6 6791.07  259.61
  -2   5   6 6637.68  263.23
  -2   5   6 7233.02  264.16
  -2   5   6 7298.52  289.96
  -2 -17  -4   72.14    6.82
   2  17   4   85.80   11.00
  -2 -17  -4   76.16    6.96
   2 -17   4   78.89   15.81
   2  17   4  106.14   68.69
  -2  17  -4   85.60   22.92
  -2 -13  -5 2737.43  134.63
   2  13   5 2723.14  202.96
   2  13   5 2491.86   98.92
  -2  13  -5 2843.34  123.36
   2 -13   5 2824.65  119.90
   2 -13   5 2426.68  107.48
   8  -8   1  916.15   52.87
   8  -8   1  920.88   52.89
   8  -8   1  922.01   51.48
   8   8   1  891.68   60.02
  -8   8  -1  870.54   56.75
  -8  -8  -1  993.32  133.75
  -8   8  -1  944.28   61.33
   8   8   1  798.95   45.18
  -8  -8  -1 1009.58   51.60
  -8   9   0  207.91   26.15
   8   9   0  183.39   19.79
   8  -9   0  220.04   24.58
   8   9   0  208.17   29.42
   8   9   0  223.88   22.87
  -8  -9   0  252.63   24.15
  -8   9   0  226.88   29.53
   8  -9   0  212.63   21.96
  -3  16  -4  316.41   35.88
   3 -16   4  290.39   26.09
   3  16   4  316.34   20.81
  -1 -23   0 5755.24  233.29
   1 -23   0 6146.95  233.42
   1  23   0 5987.43  236.86
   1 -23   0 5312.96  235.86
  -8  -5  -2  144.63   18.67
   8   5   2   91.90   12.54
   8  -5   2   93.52   17.00
   8  -5   2  100.66   15.94
   8  -5   2   95.40   19.51
   8   5   2  110.53   23.45
   8   5   2   87.67   16.04
  -8  -5  -2  226.96   89.51
  -8   5  -2  135.10   25.36
  -8   5  -2  190.12   65.24
   7   8   3 2083.52   91.84
   7   8   3 1935.91   84.76
   7  -8   3 2121.60   98.93
  -7  -8  -3 2421.99   92.91
   7  -8   3 2136.89   96.03
   7   8   3 2398.68  113.68
  -1  -7   6  268.53   29.47
  -1   7   6  304.06   18.38
  -1  -7   6  318.99   31.37
  -1   7   6  343.59   15.60
  -1  -7   6  373.10   22.52
  -1   7   6  310.93   14.07
  -1  -7   6  333.64   27.40
  -1   7   6  316.81   26.94
   6 -15   2 1479.65   74.84
   6  15   2 1522.72   72.87
  -6 -15  -2 1707.97   72.86
   6 -15   2 1741.38   86.95
  -6  15  -2 1746.86   91.37
  -6 -15  -2 1633.54   80.20
  -1 -14   5  411.63   30.42
  -1  14   5  446.68   32.97
   1 -14  -5  454.09   25.81
  -1 -14   5  481.19   38.84
   1  14  -5  472.19   35.10
  -2  -5  -6  183.21   26.02
   2   5   6  154.88   24.07
   2  -5   6  179.07   23.80
   2   5   6  148.28   13.66
   2  -5   6  131.31   19.46
   0 -22  -2 1395.81   83.66
   0 -22   2 1437.07   73.94
   0 -22  -2 1286.36   64.40
   0  22   2 1340.45  134.89
   0  22   2 1417.10   66.66
   0 -22  -2 1311.65   74.92
   0  22  -2 1543.58   78.12
   0 -22   2 1430.50   73.31
   0  22   2 1601.56   79.05
   0  18   4   63.54    8.07
   0  18  -4   77.43   21.01
   0 -18  -4   71.77   10.94
   0 -18  -4   57.07   22.74
   0 -18   4   40.56   32.26
   0 -18   4   58.98   16.07
   0  18   4   76.63   18.66
   6   8   4  254.73   34.43
   6  -8   4  198.46   24.95
  -6   8  -4  246.58   33.70
   6  -8   4  245.67   23.43
   6   8   4  197.74   18.95
  -6   8  -4  185.35   12.74
   1 -14   5  140.57   22.80
   1  14   5  119.91    9.82
  -1 -14  -5  126.51   28.81
   1 -14   5  109.80   14.71
   1 -14   5  134.65   17.84
  -1  14  -5  158.36   23.80
   1  -7   6 3034.92  127.55
   1   7   6 2628.14  112.44
   1   7   6 2672.00  106.33
   1   7   6 3062.69  127.38
  -1  -7  -6 3429.77  135.78
   5 -19   0 1282.10   64.23
  -5 -19   0 1306.09   69.79
   5 -19   0 1302.79   76.96
  -5 -19   0 1642.72  149.01
   5  19   0 1390.63   69.86
  -5 -19   0 1273.35   70.86
  -5  19   0 1557.62   81.67
   5 -19   0 1391.10   70.89
   5  19   0 1514.69   72.05
  -5  12  -4   24.21   20.83
   5 -12   4   14.22   14.12
   5  12   4   15.78    8.78
   5  12   4   31.69   69.19
   5 -12   4   17.35   15.15
  -3 -12   5  492.02   39.14
  -3  12   5  510.76   32.67
   3  12  -5  665.62   46.58
   3 -12  -5  624.99   36.16
   3  12  -5  594.55   33.53
  -3 -12   5  585.81   41.91
  -3  12   5  565.14   34.68
   5   5   5 2481.64  115.76
   5  -5   5 2246.45  105.71
  -5   5  -5 2405.90   95.26
   5  -5   5 2448.41   99.33
   5   5   5 2229.98   96.43
   8  -6  -2 2040.47  100.30
   8  -6  -2 2407.87   97.22
   8   6  -2 2099.70   95.52
  -8  -6   2 2255.92   98.77
  -8  -6   2 2183.31  100.71
  -8   6   2 2132.19   98.49
   8   6  -2 2463.74  102.15
   8   6  -2 1986.01   97.01
   6 -13  -3  244.58   25.20
  -6  13   3  267.69   25.76
  -6  13   3  225.84   24.28
  -6 -13   3  239.83   26.29
  -6 -13   3  244.47   26.75
  -6  13   3  203.92   24.87
   6  13  -3  281.49   31.70
   6 -13  -3  230.38   17.15
   6 -13  -3  237.57   26.41
   6  13  -3  282.18   25.10
  -3   0   6  212.52   27.87
  -3   0   6  195.49   18.93
  -3   0   6  229.83   17.22
   0  23  -1  623.62   43.35
   0  23   1  446.41   88.88
   0 -23   1  484.30   37.83
   0 -23  -1  488.91   35.01
   0  23   1  542.53   37.19
   0  23  -1  682.97   48.62
  -3   1   6  139.03   12.77
  -3   1   6  137.12   14.90
  -3  -1   6  131.22   15.64
  -3   1   6  156.84   24.90
  -3  -1   6  143.73   24.13
  -3  -1   6  149.10   15.12
  -7  12   2  537.82   41.29
   7 -12  -2  689.95   37.04
   7 -12  -2  669.16   45.36
  -7 -12   2  680.88   44.28
  -7  12   2  624.20   43.05
  -7 -12   2  560.72   41.87
   7  12  -2  715.31   45.94
   7 -12  -2  698.32   41.39
  -7  12   2  564.83   38.67
  -5  -6   5  705.84   43.22
  -5   6   5  632.09   37.37
   5  -6  -5  734.04   43.54
  -5  -6   5  695.01   40.04
   5   6  -5  668.14   46.50
   5  -6  -5  607.31   28.86
  -2  -6   6 8929.64  292.50
  -2   6   6 8768.94  283.65
  -2   6   6 6860.16  269.83
  -2  -6   6 7734.34  291.94
  -2   6   6 8214.30  279.83
  -2  -6   6 9375.80  304.74
  -2  -6   6 7873.94  276.31
  -2   6   6 8445.25  281.17
   3 -19  -3 2006.54   84.17
   3 -19  -3 2387.45  103.93
  -3  19   3 2870.55  109.57
   3  19  -3 3030.69  110.70
   1  22  -2  472.14   39.25
   1 -22  -2  373.49   35.90
  -1  22   2  484.23   39.84
   1 -22  -2  442.91   41.84
  -1  22   2  526.04   87.48
  -1 -22   2  463.59   36.73
   1 -22  -2  437.55   28.92
   1  22  -2  507.01   41.38
  -7  14   0 1681.90   82.61
  -7 -14   0 1450.97   71.23
   7 -14   0 1357.78   68.29
  -7  14   0 1216.91   61.37
  -7 -14   0 1557.74   75.41
   7  14   0 1452.72   69.94
  -1 -18   4 3907.96  172.37
   1 -18  -4 3894.63  160.72
   1  18  -4 4163.84  175.49
   1  18  -4 4638.18  181.22
   1 -18  -4 3801.28  180.46
  -1  18   4 4679.98  173.33
  -1 -18   4 3962.31  165.89
   4  10  -5  286.82   31.30
   4  10  -5  267.16   15.87
  -4 -10   5  265.69   26.88
  -4  10   5  213.82   19.86
  -4 -10   5  266.10   26.07
  -4  10   5  254.88   30.04
   4 -10  -5  270.20   24.03
   3  12   5  541.71   28.70
  -3  12  -5  598.35   46.76
  -3 -12  -5  558.59   54.25
   3 -12   5  599.91   42.08
   3  12   5  532.31   99.65
  -6  17   0 3283.86  139.25
   6  17   0 2942.19  125.86
   6 -17   0 3011.14  135.25
  -6 -17   0 3391.08  225.57
   6 -17   0 2773.73  119.75
  -6 -17   0 2824.77  126.56
   6 -17   0 3044.64  126.88
  -6 -17   0 2935.72  130.28
   1  22   2  434.16   36.53
   1  22   2  436.06   29.93
   1 -22   2  353.89   32.07
   1 -22   2  351.73   32.15
   1  22   2  320.61   82.91
  -1 -22  -2  288.45   25.75
   0  -8   6 2677.04  109.15
   0   8  -6 2420.69  107.08
   0   8   6 2283.27   89.60
   0  -8   6 2370.28  110.45
   0  -8   6 2322.05  111.29
   0   8   6 2583.19  110.86
   0  -8   6 2467.55   98.64
   0   8   6 2545.78   94.44
  -1 -18  -4  424.63   23.17
   1 -18   4  419.90   31.67
   1  18   4  484.02   34.41
  -1 -18  -4  437.73   46.79
   1  18   4  377.29   90.02
  -1  18  -4  440.43   39.39
   1 -18   4  311.25   20.15
   1 -18   4  435.21   40.89
   1  18   4  425.65   24.16
   7   9  -3  733.29   46.83
  -7   9   3  558.83   36.47
   7  -9  -3  587.15   37.15
  -7  -9   3  596.77   41.86
   7   9  -3  799.39   37.09
  -7   9   3  516.53   38.03
  -7   9   3  521.25   39.32
   7   9  -3  515.58   34.30
   7  -9  -3  624.29   34.60
  -7  -9   3  582.90   39.60
   7  -9  -3  628.56   42.86
  -3   2   6   10.80    7.52
  -3  -2   6   24.69   16.32
  -3   2   6    6.46    5.76
  -3  -2   6   35.79   10.43
  -3   2   6   16.61   16.35
  -3  -2   6   35.20   10.45
  -6   9   4  626.14   33.27
  -6   9   4  613.95   43.32
   6   9  -4  614.14   28.58
  -6  -9   4  664.35   40.81
  -6  -9   4  605.70   42.21
   6  -9  -4  530.72   29.67
   6  -9  -4  622.00   41.49
  -6   9   4  547.70   36.78
   3 -19   3  719.18   46.48
   3  19   3  708.42  112.38
  -3 -19  -3  658.82   41.38
   3  19   3  734.70   39.48
  -3  19  -3  796.14   56.80
   3  19   3  796.72   46.24
   3 -19   3  686.12   43.98
  -3 -19  -3  742.64   37.35
   8   6   2   31.01    8.77
   8  -6   2   27.33   11.35
  -8  -6  -2   51.12   13.11
  -8  -6  -2   24.36   81.11
  -8   6  -2   29.19   19.87
  -8   6  -2    8.75   55.58
   8   6   2   34.31   12.12
   8  -6   2   19.55   14.16
   8  -6   2   32.88   12.87
   8   6   2   16.48   18.00
  -2 -20   3  585.49   41.35
   2 -20  -3  483.48   36.13
  -2  20   3  656.79   43.45
   2 -20  -3  442.77   24.24
   2 -20  -3  547.18   44.18
  -2 -20   3  542.39   72.33
   2  -6   6 7409.49  282.34
  -2  -6  -6 8649.35  300.05
   2   6   6 8032.91  293.54
   2  -6   6 8163.13  291.88
   8  -9  -1 1956.09   87.76
   8   9  -1 1901.92   95.58
  -8  -9   1 1823.17   90.61
  -8   9   1 2038.99   95.94
  -8  -9   1 1903.44   91.11
   8   9  -1 2072.83   91.62
  -3  22   0 1633.28  122.74
   3  22   0 1735.05   82.27
  -3 -22   0 1360.19   77.36
   3 -22   0 1535.27   89.33
   3  22   0 1948.40   87.92
   3 -22   0 1597.48   81.86
   3 -22   0 1568.72   76.26
   7  12   2  150.80   17.26
  -7  12  -2  109.13    9.43
  -7  12  -2  207.60   37.71
  -7  12  -2  180.45   29.18
   7 -12   2  135.88   21.74
  -7 -12  -2  135.51   16.15
  -6 -13  -3 1142.34   49.45
   6 -13   3 1155.42   64.73
   3   0   610695.80  407.39
   3   0   611342.10  425.32
   3   0   611422.30  408.68
   1 -23  -1  974.63   50.05
  -1  23   1  873.82   57.82
   1 -23  -1  810.46   56.75
   1  23  -1  809.32   54.87
  -1 -23   1 1041.33   56.19
   1 -23  -1  820.17   59.76
  -1  23   1  967.03  110.91
   1  23  -1  896.95   58.98
   3  -1   6  494.04   37.18
  -3  -1  -6  584.71   38.73
   3   1   6  498.61   38.55
   3   1   6  479.32   22.26
   3   1   6  429.23   21.58
   3  -1   6  523.43   38.20
   3  -1   6  500.25   27.85
   1 -23   1   60.51   17.16
  -1 -23  -1   67.41   15.56
   1 -23   1   77.94   20.11
   1  23   1   86.37   17.68
  -2 -20  -3   30.50   10.90
   2 -20   3   29.10   15.32
   2  20   3   34.48   15.22
  -2  20  -3   35.09   20.45
   2  20   3   28.97   11.05
   2 -20   3   25.27   14.29
  -2 -20  -3   23.86   12.44
   2  20   3   24.71   62.22
  -4 -15   4 1965.96  105.52
  -4 -15   4 2029.01  103.99
   8   9   1 2236.88  102.22
   8  -9   1 2421.64  110.59
  -8  -9  -1 2613.24  108.51
   8   9   1 2575.09  121.95
   8  -9   1 2486.83  108.94
  -8   9  -1 2671.55  121.96
   8  -9   1 2406.18  110.87
  -3   3   6 1389.26   54.03
  -3  -3   6 1332.18   64.33
  -3   3   6 1135.42   58.84
  -3  -3   6 1360.68   75.42
  -3   3   6 1399.35   77.95
  -3  -3   6 1364.31   63.24
   5 -19  -1   48.81   17.13
  -5  19   1   28.98   18.43
   5  19  -1   42.51   16.59
   5 -19  -1   37.09   10.88
  -5 -19   1   54.59   60.44
  -5 -19   1   24.86   14.53
   5  19  -1   41.59   16.26
  -5 -19   1   21.21   14.81
   5 -19  -1   47.51   16.77
  -1  -8   6   13.78   13.83
  -1  -8   6    8.30    9.22
  -1   8   6    6.66   11.92
  -1   8   6   11.73    5.84
  -1  -8   6    0.74   11.49
  -1  -8   6    8.56   14.86
   4  10   5  841.54   59.69
   4 -10   5  715.45   49.94
   4 -10   5  815.56   49.69
  -4  10  -5  821.44   57.12
   4  10   5  722.06   37.50
   4 -10   5  759.08   46.93
   5 -16  -3 1137.67   61.49
   5  16  -3 1352.24   71.80
  -5  16   3 1188.99   63.12
   5 -16  -3 1076.56   45.56
  -5 -16   3 1017.18   63.08
  -5 -16   3  962.57   60.12
   5  16  -3 1422.45   63.38
   5 -16  -3 1085.33   61.86
   5 -16  -3 1025.08   44.84
   5   6   5 1266.99   73.53
   5  -6   5 1306.30   60.44
   5   6   5 1143.70   55.11
   5  -6   5 1225.33   65.02
  -5   6  -5 1118.20   51.10
   3   2   6 7594.47  228.75
   3  -2   6 8226.95  228.91
  -3  -2  -6 8558.27  232.84
   3   2   6 4740.36  195.21
   3   2   6 5362.06  195.39
   3  -2   6 7228.07  212.01
   3  -2   6 7361.92  224.09
  -5  19  -1 3960.78  168.36
  -5 -19  -1 3636.27  151.10
   5  19   1 3960.38  154.43
   5 -19   1 3402.85  148.79
  -5  19  -1 3878.88  167.71
   5 -19   1 3598.79  153.30
   5  19   1 3735.24  151.38
  -5 -19  -1 3535.90  155.48
  -7  -9  -3  634.88   34.31
   7   9   3  499.24   33.51
   7  -9   3  517.76   39.18
   7  -9   3  571.07   38.88
   7   9   3  492.68   47.63
   1   8   6 2473.66  109.77
   1   8   6 2037.03   92.13
  -1   8  -6 2446.14  107.05
   1  -8   6 2522.27  109.35
   1   8   6 2188.52   86.95
  -1  -8  -6 2731.82  117.77
   5 -18  -2  291.66   29.90
   5  18  -2  330.99   30.26
   5 -18  -2  288.02   29.90
  -5 -18   2  247.32   66.90
  -5 -18   2  252.84   28.54
  -5  18   2  304.95   32.65
   5 -18  -2  271.66   20.10
   8  -7  -2 4034.91  166.87
   8  -7  -2 3906.37  156.61
  -8   7   2 3788.86  162.47
   8   7  -2 4451.69  166.99
   8  -7  -2 4363.97  160.92
  -8  -7   2 3904.47  165.00
   8   7  -2 3703.09  161.61
  -8  -7   2 4026.36  163.42
   8   7  -2 3727.61  160.04
  -4 -21   0 6217.75  280.41
   4 -21   0 7189.65  293.92
  -4 -21   0 6621.07  281.74
   4  21   0 8367.61  288.34
   4  21   0 7802.26  284.91
  -4 -21   0 8758.24  393.77
  -4  21   0 7778.64  327.35
  -4  21   0 8392.70  299.61
   4 -21   0 7007.81  276.17
   4 -21   0 7124.38  283.54
   8  10   0  300.25   36.54
  -8 -10   0  414.64   31.96
   8  10   0  383.42   30.47
   8 -10   0  413.62   34.24
  -8  10   0  407.29   38.46
  -8  10   0  358.95   34.67
   8 -10   0  460.62   32.00
  -6   9  -4 1030.07   66.84
   6   9   4 1069.42   69.53
   6  -9   4  966.53   53.81
   6   9   4  856.65   46.37
   6  -9   4  898.72   54.61
  -4  15  -4  393.85   39.34
   4 -15   4  318.59   26.99
   4  15   4  343.56   22.67
  -4 -18   3  740.08   50.44
   4 -18  -3  677.65   45.35
   4  18  -3  823.50   47.72
   4  18  -3  841.32   55.25
   4 -18  -3  711.38   29.78
   4 -18  -3  617.06   28.65
   7 -14  -1   93.65   17.49
  -7  14   1   69.99   13.78
   7 -14  -1   75.53   13.46
  -7  14   1  107.36   22.02
  -7 -14   1   85.48   16.59
   7 -14  -1   77.09   18.39
  -5   7   5 3822.42  165.47
   5  -7  -5 4049.71  159.43
  -5  -7   5 3954.70  156.31
  -5   7   5 3410.29  151.01
  -5  -7   5 3839.83  159.63
   5   7  -5 4156.56  167.00
  -2   7   6   47.84   12.49
  -2  -7   6   33.70    9.88
  -2   7   6   38.51    8.49
  -2  -7   6   33.76   16.56
  -2  -7   6   56.70   14.01
  -2  -7   6   51.01   18.39
  -2   7   6   30.81   12.47
  -5 -16  -3  102.13   17.36
  -5  16  -3   98.72   26.32
   5 -16   3  113.07   24.24
   5 -16   3   94.99   17.05
  -5 -16  -3  107.27   11.42
   5 -16   3   91.21   16.98
   5  16   3   95.18   13.31
   2 -14  -5   96.32   13.48
  -2  14   5   90.88   18.43
  -2 -14   5  119.11   22.47
  -2 -14   5  107.54   16.90
   2  14  -5  100.93   21.88
   2  14  -5  121.99   18.11
  -2 -14   5   96.81   19.92
   5 -18   2  131.25   26.48
  -5 -18  -2  152.71   21.29
  -5 -18  -2  143.77   17.23
   5 -18   2  106.87   18.96
   5  18   2  131.65   17.45
  -5 -13   4 1610.08   81.54
  -5  13   4 1781.08   77.52
  -5  13   4 1490.06   83.13
   5 -13  -4 1682.30   81.48
  -5  13   4 1404.60   75.28
   6 -17  -1 2062.54  101.79
  -6 -17   1 2384.16  176.56
   6  17  -1 2310.32   96.78
   6  17  -1 2094.16   97.64
  -6 -17   1 1985.75   97.03
   6 -17  -1 1928.53   86.18
  -6  17   1 2251.24  104.66
   6 -17  -1 2079.44   95.89
  -6 -17   1 1925.28   97.44
  -7   0   4 1332.43   61.38
   7   0  -4 1405.94   71.93
   7   0  -4 1538.78   72.33
  -7   0   4 1291.04   68.01
   3  -3   6  363.62   31.50
   3  -3   6  415.06   33.94
   3   3   6  383.76   35.13
   3   3   6  391.16   88.04
  -3  -3  -6  420.05   35.96
  -3 -21   2  904.00   57.33
  -3 -21   2  898.85  101.13
  -3  21   2  987.71   60.09
   3  21  -2 1014.26   62.24
   3 -21  -2  867.14   58.22
   3 -21  -2 1067.94   48.84
   2  23   0 8368.18  302.55
   2 -23   0 7662.67  302.56
   2  23   0 9099.00  309.87
   2 -23   0 7024.63  295.58
   2 -23   0 7915.76  296.21
  -2 -23   0 7210.60  297.38
   2 -23   0 7275.28  312.00
  -2  23   0 8592.24  371.72
  -3   4   6   11.55   15.66
  -3  -4   6   14.58    9.18
  -3   4   6    9.45    4.11
  -3  -4   6    8.78   13.54
  -3  -4   6    7.15    9.80
  -3   4   6    9.43    7.07
   7  -1  -4   84.70   17.26
   7  -1  -4   97.33   18.80
  -7   1   4   74.95   14.92
  -7  -1   4   86.31   13.21
  -7   1   4   82.37   12.15
  -7  -1   4   98.93   16.84
   7   1  -4  105.90   18.93
   7   1  -4   90.17   18.30
  -7 -14  -1  237.39   22.64
   7 -14   1  235.54   27.76
  -7  14  -1  287.19   33.60
  -7 -14  -1  217.90   25.81
   7  14   1  211.59   21.83
   7 -14   1  184.20   21.56
  -7 -14  -1  249.94   92.98
  -7  14  -1  187.85   15.31
   0  15   5  225.23   23.41
   0 -15   5  179.70   18.98
   0 -15   5  200.65   21.31
   0 -15   5  233.41   28.85
   0  15  -5  215.65   25.92
   0 -15  -5  182.42   12.47
   6  17   1    9.84   10.12
   6 -17   1   -1.79   11.68
  -6  17  -1    8.44   19.22
   6 -17   1    7.18   10.02
  -6 -17  -1    4.74    9.69
  -6 -17  -1   13.14   12.80
   3 -21   2 1591.27   80.30
  -3 -21  -2 1491.15   76.82
   3  21   2 1663.33   76.28
   3 -21   2 1631.70   79.97
  -4 -18  -3  330.52   28.39
  -4  18  -3  331.10   37.74
   4 -18   3  334.79   29.99
   4 -18   3  345.34   28.71
   4 -18   3  304.91   37.30
  -4 -18  -3  310.16   20.80
   4  18   3  335.43   23.97
  -8   7  -2  231.88   31.85
   8   7   2  186.32   17.34
   8   7   2  217.21   31.60
  -8   7  -2  234.17   66.31
   8  -7   2  217.08   22.46
   8  -7   2  207.79   22.49
   8   7   2  199.22   20.55
  -8  -7  -2  236.11   22.28
   8  -7   2  171.88   23.90
  -8  -7  -2  211.13   90.76
   2  14   5 3796.22  147.02
   2  14   5 4192.54  263.52
  -2 -14  -5 4018.91  184.33
   2 -14   5 3757.36  156.76
  -2  14  -5 4295.57  173.85
   2 -14   5 4301.21  169.50
  -2  -7  -6  709.40   51.76
   2  -7   6  702.19   46.69
   2   7   6  663.90   47.67
   2  -7   6  623.07   39.94
   2   7   6  570.24   30.25
   3 -22  -1  373.92   28.13
   3  22  -1  361.87   35.07
  -3  22   1  345.87   65.18
  -3 -22   1  410.19   83.79
   3 -22  -1  335.60   36.13
   3  22  -1  414.56   37.28
  -3 -22   1  338.61   31.83
   3 -22  -1  414.92   35.99
  -7  -2   4 6026.88  242.68
   7  -2  -4 6684.06  253.65
  -7   2   4 5913.47  238.23
   7  -2  -4 6875.91  249.95
   7   2  -4 6723.43  253.60
  -7   2   4 6156.83  248.07
  -7  -2   4 6379.87  250.68
   0 -21  -3  592.31   52.18
   0  21  -3  668.60   47.52
   0 -21  -3  517.17   37.49
   0  21  -3  639.35   50.59
   0  21   3  569.45   32.20
   0 -21   3  559.91   41.94
   0  21   3  572.72   93.63
   0 -21  -3  482.62   30.34
   0 -21   3  588.62   40.98
   0  21   3  597.15   43.28
   3 -22   1 1066.82   58.25
  -3 -22  -1  932.88   57.22
   3 -22   1 1067.74   71.37
   3  22   1 1118.04   59.42
   3  22   1 1240.14   64.80
   0  -9   6 4612.20  193.97
   0  -9   6 4795.00  191.18
   0   9  -6 4844.68  188.92
   0   9   6 4773.04  171.27
   0   9   6 4499.21  167.97
   0  -9   6 4831.28  179.44
   6 -16  -2   35.95    9.67
   6  16  -2   42.21   16.48
   6 -16  -2   34.59   16.14
  -6 -16   2   28.93   14.10
   6  16  -2   47.54   15.82
   6 -16  -2   33.21    8.47
   6 -16  -2   33.96   15.33
  -6  16   2   28.92   15.85
  -6  16   2   22.04   13.07
  -5  13  -4 2087.54  102.15
   5 -13   4 1913.83   94.15
   3  -4   6   30.97   13.93
  -3  -4  -6   55.25   18.77
   3   4   6   69.45   19.92
   3   4   6  112.47   68.17
   3  -4   6   61.45   17.06
   3   4   6   56.22   10.33
  -3  13   5    9.76    9.03
   3  13  -5   20.65   11.68
  -3 -13   5   15.87   12.73
   3 -13  -5   18.54    9.67
   3  13  -5   26.37   17.75
  -3  13   5   16.54   12.65
  -3 -13   5   11.23   15.46
   3  17  -4 1546.28   80.34
  -3 -17   4 1378.25   72.25
  -3  17   4 1370.83   68.17
   3 -17  -4 1221.16   64.63
  -3 -17   4 1044.62   70.72
   2 -18  -4  142.29   26.62
  -2  18   4  181.58   24.69
   2 -18  -4  139.02   17.50
   2  18  -4  166.25   25.57
   2  18  -4  186.65   28.30
  -2 -18   4  136.41   23.49
   7 -10  -3 4576.49  173.52
   7  10  -3 5408.27  192.60
   7  10  -3 5235.42  176.89
   7  10  -3 4239.27  176.12
  -7 -10   3 4204.09  184.11
  -7  10   3 4084.78  181.40
   7 -10  -3 4368.93  177.38
   7 -10  -3 4642.61  186.58
  -7  10   3 4448.94  178.00
  -7  10   3 3878.53  179.14
  -7 -10   3 4582.69  183.19
  -2 -22   2  275.47   29.12
   2 -22  -2  275.10   21.40
   2  22  -2  320.87   33.08
   2 -22  -2  274.79   30.16
   2  22  -2  261.03   30.37
  -2 -22   2  291.44   66.47
  -2  22   2  317.85   70.19
   2 -22  -2  232.58   31.29
  -2  22   2  279.24   31.33
  -5   7  -5 2702.47  124.21
   5   7   5 2735.76  124.58
   5  -7   5 2678.48  108.60
   5  -7   5 2452.72  110.56
  -1  15   5  808.27   46.57
  -1 -15   5  688.89   49.92
   1  15  -5  709.48   47.12
  -1 -15   5  677.43   42.16
   1 -15  -5  788.30   37.66
  -4 -11   5 1345.50   70.85
  -4  11   5 1148.31   60.52
   4  11  -5 1325.62   55.59
  -4  11   5 1231.98   74.06
   4 -11  -5 1381.32   66.35
  -4 -11   5 1246.44   67.67
  -6  10   4 1874.21   91.50
   6  10  -4 2540.33  103.68
   6 -10  -4 1546.43   71.80
   6 -10  -4 2153.86   91.73
  -6  10   4 1778.60   83.77
   6  10  -4 1777.00   74.60
  -6 -10   4 1965.87   91.59
  -6 -10   4 2083.33   89.06
  -6  10   4 1933.26   79.20
   4 -20  -2   41.88   10.95
  -4 -20   2   49.36   17.38
  -4 -20   2   38.42   16.69
   4 -20  -2   34.38   16.10
   4 -20  -2   52.43   19.45
   4  20  -2   56.08   18.43
   4  20  -2   27.83   17.44
  -4 -20   2   61.21   56.38
   7  -3  -4 1539.83   72.01
  -7   3   4 1383.02   71.62
  -7  -3   4 1393.90   73.79
   7   3  -4 1462.51   75.54
   7  -3  -4 1437.16   75.51
  -7  -3   4 1521.31   69.22
   2  22   2 2404.25   97.02
  -2 -22  -2 1965.64   93.93
   2  22   2 2229.87  187.40
   2 -22   2 2339.00  101.92
   2 -22   2 2300.07  101.56
   2 -22   2 1870.34   84.41
  -2  22  -2 2819.21  121.33
   8 -10  -1 1894.32   90.85
   8  10  -1 2228.78   97.79
  -8  10   1 2185.90  102.22
   8  10  -1 2116.85  102.43
   8 -10  -1 2129.12   93.38
  -8 -10   1 2110.78   98.32
  -8 -10   1 2136.16   98.56
   7   0   4  464.77   32.77
   7   0   4  445.85   26.65
  -3  -5   6  429.08   31.31
  -3   5   6  391.11   25.90
  -3  -5   6  442.87   31.52
  -3   5   6  415.58   18.02
  -3   5   6  458.79   41.86
  -3   5   6  437.23   19.73
  -3  -5   6  485.50   39.69
   1 -15   5  277.81   30.36
   1 -15   5  212.50   18.80
   1 -15   5  257.32   23.42
   1  15   5  263.47   15.39
  -1  15  -5  251.47   29.76
  -1 -15  -5  246.75   36.90
   4  21  -1  246.33   28.87
   4 -21  -1  270.94   29.68
   4  21  -1  315.88   31.59
  -4 -21   1  193.75   26.51
  -4  21   1  242.72   33.82
  -4 -21   1  202.83   26.15
  -4 -21   1  239.25   72.68
   4 -21  -1  236.76   30.02
   4 -21  -1  231.03   22.12
   6  16   2  374.86   27.46
   6 -16   2  325.51   35.15
   6 -16   2  310.61   27.94
  -6 -16  -2  405.69   27.03
   6 -16   2  343.31   28.69
  -6 -16  -2  322.38   31.08
   2  18   4 1307.57  144.23
  -2  18  -4 1594.64   83.70
   2  18   4 1472.26   60.86
  -2 -18  -4 1263.81   54.71
   2 -18   4 1420.28   68.93
  -2 -18  -4 1344.03   54.73
   2  18   4 1539.01   71.01
   1 -21  -3 1127.08   71.87
   1 -21  -3 1021.49   58.83
  -1 -21   3 1189.12   62.65
  -1  21   3 1227.06  124.12
  -1 -21   3 1042.57   93.27
  -1 -21   3 1216.98   65.49
   1 -21  -3  959.07   48.41
  -1  21   3 1521.34   71.09
   1  21  -3 1320.82   71.32
   7  -1   4 2713.68  113.28
   7   1   4 2714.78  112.56
   7  -1   4 2603.94  105.39
   7   1   4 2502.41  103.35
  -1  -9   6  538.16   43.17
  -1  -9   6  660.01   44.73
  -1  -9   6  673.82   43.16
   1   9  -6  623.72   38.78
  -1   9   6  572.42   30.05
  -1   9   6  773.51   38.31
  -1  -9   6  646.26   34.75
  -7 -13   2 6839.93  277.10
   7 -13  -2 7229.92  279.70
  -7  13   2 7196.82  276.59
   7 -13  -2 7242.75  272.59
  -7  13   2 6069.15  273.71
   7  13  -2 8338.67  272.24
  -7  13   2 6058.98  268.75
   7  13  -2 7877.50  280.64
   7 -13  -2 7124.73  265.94
  -7 -13   2 7065.56  276.78
   4  20   2 1065.35   56.69
   4 -20   2  944.17   54.21
  -4 -20  -2  943.66   50.16
   4  20   2 1003.21   51.71
  -4 -20  -2  887.47   53.54
  -4  20  -2  954.32   65.78
  -4 -21  -1   81.97   18.41
   4  21   1  107.26   19.63
   4 -21   1   59.12   15.37
   4 -21   1   92.59   23.43
   4 -21   1   81.31   18.49
  -4 -21  -1   68.71   16.00
  -4  21  -1   99.33   26.90
   4  21   1   83.95   16.84
   3  17   4 2117.58   87.97
   3 -17   4 2031.54   94.88
  -1  21  -3 1767.69   91.40
   1 -21   3 1552.32   77.10
  -1 -21  -3 1319.14   67.30
   1 -21   3 1658.65   81.02
   1  21   3 1648.13   69.99
  -1 -21  -3 1403.29   73.21
   1  21   3 1651.68   80.36
   1  21   3 1430.00  147.65
  -6  14   3 5623.23  213.97
   6 -14  -3 5590.84  218.61
  -6 -14   3 5388.10  219.52
  -6  14   3 4696.88  212.71
   6  14  -3 6947.94  230.24
   6 -14  -3 5382.65  199.98
   6 -14  -3 5467.03  213.32
   6  14  -3 7034.90  216.41
  -6 -14   3 5356.62  216.78
   6 -14  -3 5043.54  197.52
  -6  14   3 4366.38  210.76
  -8  -8   2 5942.91  233.57
   8  -8  -2 5861.73  227.15
   8   8  -2 5707.11  232.39
   8  -8  -2 5860.93  237.02
   8   8  -2 6027.43  232.44
   8  -8  -2 6126.93  229.49
  -8  -8   2 5877.61  235.81
   8   8  -2 6891.86  238.86
  -8   8   2 5060.24  231.88
  -8   8   2 6260.91  235.27
   8  10   1  619.64   40.53
   8 -10   1  664.35   45.09
   8 -10   1  688.94   45.85
   8 -10   1  742.74   44.72
   8  10   1  680.66   53.90
  -8 -10  -1  717.59   46.15
  -8 -10  -1  775.78  124.66
  -8  10  -1  706.84   53.38
  -8 -10  -1  760.37   43.79
  -3  13  -5  796.58   54.77
   3 -13   5  761.85   49.22
   3  13   5  680.22  112.80
   3  13   5  683.56   34.08
  -3 -13  -5  638.42   59.74
  -1  -9  -6 7666.36  258.74
   1   9   6 5666.72  220.17
   1  -9   6 6797.59  246.31
   1   9   6 5396.31  224.88
   1   9   6 7269.49  249.95
  -1   9  -6 6842.34  244.63
   2 -23  -1  308.52   32.20
   2 -23  -1  383.73   28.43
  -2 -23   1  341.06   31.69
  -2  23   1  334.25   35.56
  -2  23   1  389.21   74.72
   2  23  -1  351.24   34.24
   2 -23  -1  333.07   36.22
   2  23  -1  371.76   37.16
   7   2   4   28.80    8.25
   7  -2   4   29.91    9.44
   7   2   4   32.53   13.03
   7  -2   4   31.89   14.10
  -8   0   3   45.28   13.27
   8   0  -3   72.76   17.47
   8   0  -3   68.77   17.25
   2 -23   1 2382.80  107.29
   2 -23   1 2537.70  113.93
  -2 -23  -1 2487.83  112.64
   2  23   1 2820.58  115.74
   2  23   1 2854.27  121.85
  -5   8   5 1280.95   72.61
   5  -8  -5 1386.04   67.17
  -5  -8   5 1240.61   66.74
  -5  -8   5 1259.27   64.21
   5   8  -5 1423.39   74.40
  -5   8   5 1193.20   59.90
  -5   8   5 1203.23   50.33
  -2  -8   6  688.15   34.77
  -2   8   6  678.66   34.93
  -2   8   6  773.31   42.20
  -2  -8   6  816.93   50.92
  -2   8   6  681.57   37.96
  -2  -8   6  661.85   45.52
  -2  -8   6  746.91   45.27
  -8  -1   3 4353.44  176.59
   8   1  -3 5383.81  187.21
   8  -1  -3 4390.31  184.82
  -8   1   3 4105.51  182.07
   8  -1  -3 5287.34  185.45
   8   1  -3 3969.52  182.74
   7 -10   3   34.78   14.00
   7  10   3   52.88   23.61
  -7 -10  -3   33.98   10.24
   7 -10   3   35.73   15.38
   7  10   3   32.49   10.93
   4 -11   5  600.55   42.22
   4 -11   5  600.70   40.83
  -4  11  -5  583.23   49.12
   4  11   5  545.94   30.54
  -7 -13  -2  267.09   26.92
   7  13   2  278.27   22.94
   7 -13   2  253.39   27.91
  -7  13  -2  191.94   12.63
  -7  13  -2  340.20   37.25
  -7 -13  -2  264.68   21.87
  -7  13  -2  356.89   34.80
  -7  15   0 1859.65   91.14
  -7 -15   0 1718.55   80.69
  -7 -15   0 1697.88   83.78
   7 -15   0 1662.23   78.47
   7  15   0 1679.01   78.97
  -7  15   0 1451.05   70.56
  -7   4   4  146.88   19.28
  -7  -4   4  174.71   21.75
   7   4  -4  182.34   22.62
   7  -4  -4  188.52   23.03
   7  -4  -4  181.70   20.61
  -7  -4   4  169.59   18.43
   7   4  -4  221.19   26.37
   3   5   6  431.38   38.23
   3  -5   6  364.44   31.03
   3   5   6  406.63   89.91
  -3  -5  -6  433.79   39.18
   3   5   6  352.99   23.76
   3  -5   6  418.19   34.40
   6  10   4  536.34   33.14
   6  10   4  622.57   53.63
   6 -10   4  539.71   40.63
  -6  10  -4  673.23   53.02
   6 -10   4  585.27   41.06
   0  19  -4 7077.47  271.64
   0  19   4 6347.64  241.93
   0 -19  -4 6840.46  278.73
   0 -19   4 6705.50  257.96
   0 -19  -4 6616.31  249.29
   0 -19   4 6198.43  281.89
   0  19   4 7491.25  263.62
   8  -2  -3  930.51   55.95
   8  -2  -3 1125.53   55.92
   8  -2  -3  936.39   45.32
   8   2  -3 1006.40   46.17
   8   2  -3 1142.53   58.30
  -8  -2   3  954.69   50.97
  -8   2   3  908.53   54.93
   8   8   2  602.47   35.72
  -8   8  -2  999.94  100.94
  -8  -8  -2 1119.91  142.26
  -8  -8  -2  700.01   41.47
   8  -8   2  662.81   43.57
   8  -8   2  661.55   43.02
   8   8   2  746.65   55.61
   8  -8   2  659.31   45.05
   8   8   2  686.62   41.00
  -8   8  -2  797.30   56.51
   6 -14   3 1733.11   90.48
  -6 -14  -3 1865.10   73.83
   6  14   3 1609.95   76.56
  -9   0   0 1593.86   77.13
   9   0   0 1388.86   71.94
   9   0   0 1394.13   74.69
   9   0   0 1604.12   74.31
  -2   8  -6 4834.03  197.81
   2  -8   6 5187.88  197.95
   2  -8   6 4950.02  189.33
  -2  -8  -6 5491.25  208.91
   2   8   6 5092.29  201.18
  -8  11   0 3110.26  134.76
   8 -11   0 2797.85  127.36
   8  11   0 2805.36  134.61
   8 -11   0 2855.50  121.92
  -8 -11   0 2934.68  124.45
   7  -3   4 2049.79   84.75
   7  -3   4 2080.95   91.26
   7   3   4 1847.31   78.70
   7   3   4 1959.53   87.36
   0 -24   0  670.45   41.92
   0  24   0  592.72   47.19
   0  24   0  558.41   41.96
   9  -1   0  734.60   48.52
   9  -1   0  776.74   47.18
  -9   1   0  831.75   50.94
   9   1   0  747.24   46.14
   9  -1   0  909.04   49.44
   9   1   0  875.23   48.94
  -9  -1   0  880.72   51.29
   9   1   0  779.22   49.81
   5 -20   0  135.04   18.03
   5  20   0  210.61   25.22
   5 -20   0  184.41   28.27
   5 -20   0  212.62   25.06
   5  20   0  185.57   23.30
  -5 -20   0  201.53   24.29
  -5 -20   0  190.07   25.10
  -5  20   0  248.47   32.52
  -3  -6   6 1457.65   76.51
  -3   6   6 1371.63   79.67
   3   6  -6 1481.21   71.01
  -3   6   6 1391.20   55.10
  -3   6   6 1252.65   59.64
  -3  -6   6 1348.38   67.69
  -3  -6   6 1341.79   67.53
  -3   6   6 1279.62   53.59
  -8   0  -3   48.48   69.00
   8   0   3    2.30    7.07
   8   0   3   -5.16   16.76
   8   0   3    4.19   11.10
   9   2   0  300.09   26.88
   9  -2   0  245.43   26.54
  -9  -2   0  290.22   27.74
   9   2   0  250.84   24.38
   9   2   0  263.26   29.84
  -9   2   0  268.24   27.78
   9  -2   0  249.55   24.94
   9  -2   0  311.50   27.84
   6 -18   0   20.99   10.66
   6 -18   0   31.70   15.60
  -6 -18   0   11.01   12.10
   6 -18   0   26.90   15.94
   6  18   0   40.45   15.49
   6  18   0   24.84   13.77
  -6  18   0   30.04   20.00
  -6 -18   0   23.53   15.21
  -6 -18   0   38.10   64.95
   8   3  -3  717.91   44.83
   8  -3  -3  590.41   41.94
   8  -3  -3  623.78   33.63
  -8   3   3  590.93   40.43
   8   3  -3  571.84   31.75
   8  -3  -3  682.17   40.72
  -8  -3   3  595.45   37.34
   5   8   5  585.84   34.68
  -5   8  -5  734.65   54.51
   5  -8   5  611.89   42.94
   5   8   5  775.76   56.13
   5  -8   5  661.86   42.05
   8   1   3  102.65   16.40
   8  -1   3   96.94   22.02
   8   1   3   90.53   12.76
  -8  -1  -3  162.17   82.41
   8  -1   3   90.79   13.30
   8   1   3  108.84   23.57
  -8   1  -3  144.58   73.17
   4 -16  -4   90.22   16.23
   4  16  -4  114.15   24.80
  -4 -16   4   94.57   19.82
   0 -10  -6 4533.17  167.58
   0  10  -6 4324.18  152.35
   0 -10   6 3938.40  150.70
   0 -10   6 3895.25  139.67
   0 -10   6 3991.34  156.33
   0  10   6 3265.36  126.28
   0  10   6 3364.64  124.96
  -1 -19   4 2724.67  149.92
   1 -19  -4 2414.76  108.27
   1  19  -4 2816.51  124.96
  -1  19   4 2882.49  120.33
   1  19  -4 2373.91  121.95
   1 -19  -4 2574.12  129.00
  -1 -19   4 2703.91  115.14
   7  -5  -4 1172.95   64.46
  -7  -5   4 1224.75   59.55
  -7  -5   4 1141.02   63.07
  -7   5   4 1064.39   59.73
   7  -5  -4 1144.90   57.95
   0  23   2   21.63   55.95
   0 -23  -2    4.63   20.52
   0 -23  -2   11.80   11.32
   0 -23   2    9.65   16.26
   0  23   2    3.99   17.58
   0  23   2    9.17   10.79
   0 -23  -2   11.43   16.14
   0  23  -2    4.64   15.02
   0 -23   2   12.78   15.25
   1  19   4  852.68   50.37
   1  19   4  678.34  107.49
   1 -19   4  776.55   47.97
  -1 -19  -4  765.82   38.74
  -1  19  -4  899.55   59.42
   1  19   4  825.32   39.61
  -1 -19  -4  805.86   65.68
   3 -20  -3  346.64   19.13
  -3  20   3  443.70   36.50
  -3 -20   3  406.52   68.91
   3 -20  -3  369.44   32.18
   3  20  -3  485.40   37.32
   7   4   4  201.40   20.55
   7   4   4  172.11   13.94
   7  -4   4  196.04   19.15
   1 -24   0 2120.47   91.58
   1  24   0 1719.78   96.54
  -1 -24   0 1920.43   91.62
   1  24   0 2198.27   96.65
   1 -24   0 1810.94   94.12
   8   2   3   58.75   20.03
   8  -2   3   67.10   20.13
  -8  -2  -3   84.20   18.78
   8  -2   3   63.58   12.16
  -8   2  -3  123.94   70.18
   8   2   3   66.36   15.12
  -8  -2  -3   96.02   76.66
   8   2   3   58.77   10.66
  -5 -14   4  312.64   30.60
  -5  14   4  388.85   30.21
   5 -14  -4  351.47   30.43
  -5  14   4  311.08   32.84
  -5  14   4  271.03   26.26
   3   6   6  246.65   29.92
  -3  -6  -6  243.29   31.39
   3  -6   6  209.49   25.65
   3   6   6  196.40   79.28
   3  -6   6  271.51   56.78
   3  -6   6  198.57   23.03
   3   6   6  182.34   15.86
  -5 -17   3  553.62   43.91
   5  17  -3  755.16   43.97
   5 -17  -3  675.70   44.12
   5 -17  -3  625.61   43.63
   5 -17  -3  657.77   28.58
  -5 -17   3  564.89   42.99
   5  17  -3  435.69   42.87
   5 -17  -3  519.80   26.69
  -5  17   3  649.81   44.74
   9  -3   0 1903.26   90.02
  -9  -3   0 1991.59   91.87
   9   3   0 2065.19   90.59
   9   3   0 1739.25   86.12
   9   3   0 1975.83   93.85
  -9   3   0 1961.32   93.39
   9  -3   0 1989.80   89.52
   9  -3   0 1791.37   88.78
   6   0  -5   13.58   11.75
  -6   0   5   11.90    7.35
  -6   0   5    8.13    9.36
   6   0  -5    6.69   11.84
   7 -15  -1  821.50   47.30
   7 -15  -1  790.25   43.41
  -7 -15   1  730.20   47.93
  -7  15   1  708.89   42.01
  -7  15   1  851.57   54.08
  -3  20  -3 6189.48  237.51
   3  20   3 5978.73  219.82
   3 -20   3 5844.68  221.85
  -3 -20  -3 4967.09  212.44
  -3 -20  -3 5450.14  207.99
   3  20   3 5227.55  209.64
   3 -20   3 5515.31  217.59
   3  20   3 5214.42  327.17
   6  -1  -5  113.98   18.52
   6   1  -5  114.46   18.81
   6  -1  -5   99.48   17.14
  -6  -1   5   92.41   12.29
   6   1  -5   84.72   17.93
  -6   1   5   91.67   11.14
  -6   1   5   91.40   15.23
  -6  -1   5   93.07   15.71
   2 -15  -5 3387.53  138.22
  -2 -15   5 3366.87  140.02
   2  15  -5 3853.43  158.41
   2  15  -5 3448.17  145.06
  -2 -15   5 3233.08  151.81
[truncated: 4,187,550 more chars]
