# Supplementary material for: Porous Supramolecular Crystalline Probe that Detects Non‐Covalent Interactions Involved in Molecular Recognition of Furanic Compounds
Source: Small. 2024 Jul 30;20(49):2405507. doi: 10.1002/smll.202405507 (PMC11618713; doi:10.1002/smll.202405507)
Supplement: Supplementary file 2 — Supporting Information [file SMLL-20-2405507-s001.zip › Furan-MeCN@MMF.cif]

data_General

_vrf_PLAT602_furan-MeCN-MMF
;
PROBLEM: A very large solvent accessible void(s) in structure
RESPONSE: Some solvents in the large pore could not be located 
          due to severe disordering.
;

_vrf_PLAT971_furan-MeCN-MMF
;
PROBLEM: Check calcd resid. Density
RESPONSE: The atom type is correct and there is no evidence of
          twinning. The large residual density on Pd atoms may be
          Due to an anomalous dispersion effect and has no chemical
          significance.
;

_vrf_PLAT084_furan-MeCN-MMF
;
PROBLEM: High wR2 Value
RESPONSE: Some solvents and guests in the large pore could not be 
          located due to severe disordering. Therefore, the data 
          quality was not high enough.
;

_vrf_PLAT097_furan-MeCN-MMF
;
PROBLEM: Large reported Max residual density
RESPONSE: The residual density is located between Pd and Cl atoms.
          Therefore, this may be due to an anomalous dispersion 
          effect.
;

_vrf_PLAT342_furan-MeCN-MMF
;
PROBLEM: Low bond prevision on C-C bonds
RESPONSE: Some solvents and guests in the large pore could not be 
          located due to severe disordering. Therefore, the data 
          quality was not high enough.
;

_vrf_PLAT306_furan-MeCN-MMF
;
PROBLEM: Isolated oxygen atom (H-atoms missing?)
RESPONSE: Hydrogen atoms of water molecules could not be located 
          in the difference electron density maps.
;

_vrf_PLAT972_furan-MeCN-MMF
;
PROBLEM: Check calcd resid. Density
RESPONSE: The atom type is correct and there is no evidence of
          twinning. The large residual density on Pd atoms may be
          Due to an anomalous dispersion effect and has no chemical
          significance.
;

data_furan-MeCN-MMF
_audit_creation_date               2022-12-08
_audit_creation_method
;
Olex2 1.5
(compiled 2022.04.07 svn.rca3783a0 for OlexSys, GUI svn.r6498)
;
_shelx_SHELXL_version_number       '2018/3'
_audit_contact_author_address      ?
_audit_contact_author_email        ?
_audit_contact_author_name         ''
_audit_contact_author_phone        ?
_publ_contact_author_id_orcid      ?
_publ_section_references
;
Dolomanov, O.V., Bourhis, L.J., Gildea, R.J, Howard, J.A.K. & Puschmann, H.
 (2009), J. Appl. Cryst. 42, 339-341.

Sheldrick, G.M. (2015). Acta Cryst. C71, 3-8.
;
_chemical_name_common              ?
_chemical_name_systematic
;
 ?
;
_chemical_formula_moiety          
 '2(C42 H42 Cl6 N6 Pd3), 4.25(C2 H3 N), 8.133(O)'
_chemical_formula_sum              'C92.50 H96.75 Cl12 N16.25 O8.13 Pd6'
_chemical_formula_weight           2630.03
_chemical_melting_point            ?
loop_
  _atom_type_symbol
  _atom_type_description
  _atom_type_scat_dispersion_real
  _atom_type_scat_dispersion_imag
  _atom_type_scat_source
 'C' 'C' 0.0181 0.0091 'International Tables Vol C Tables 4.2.6.8 and 6.1.1.4'
 'H' 'H' 0.0000 0.0000 'International Tables Vol C Tables 4.2.6.8 and 6.1.1.4'
 'Cl' 'Cl' 0.3639 0.7018 'International Tables Vol C Tables 4.2.6.8 and 6.1.1.4'
 'N' 'N' 0.0311 0.0180 'International Tables Vol C Tables 4.2.6.8 and 6.1.1.4'
 'O' 'O' 0.0492 0.0322 'International Tables Vol C Tables 4.2.6.8 and 6.1.1.4'
 'Pd' 'Pd' 0.1215 3.9337 'International Tables Vol C Tables 4.2.6.8 and 6.1.1.4'

_shelx_space_group_comment
;
The symmetry employed for this shelxl refinement is uniquely defined
by the following loop, which should always be used as a source of
symmetry information in preference to the above space-group names.
They are only intended as comments.
;
_space_group_crystal_system        'monoclinic'
_space_group_IT_number             14
_space_group_name_H-M_alt          'P 1 21/c 1'
_space_group_name_Hall             '-P 2ybc'
loop_
  _space_group_symop_operation_xyz
 'x, y, z'
 '-x, y+1/2, -z+1/2'
 '-x, -y, -z'
 'x, -y-1/2, z-1/2'

_cell_length_a                     19.57180(14)
_cell_length_b                     51.7499(5)
_cell_length_c                     14.25090(10)
_cell_angle_alpha                  90
_cell_angle_beta                   90.8846(6)
_cell_angle_gamma                  90
_cell_volume                       14432.1(2)
_cell_formula_units_Z              4
_cell_measurement_reflns_used      70922
_cell_measurement_temperature      93(2)
_cell_measurement_theta_max        71.9580
_cell_measurement_theta_min        2.2230
_shelx_estimated_absorpt_T_max     0.535
_shelx_estimated_absorpt_T_min     0.144
_exptl_absorpt_coefficient_mu      8.308
_exptl_absorpt_correction_T_max    1.00000
_exptl_absorpt_correction_T_min    0.20184
_exptl_absorpt_correction_type     multi-scan
_exptl_absorpt_process_details
;
CrysAlisPro 1.171.41.104a (Rigaku Oxford Diffraction, 2021)
Empirical absorption correction using spherical harmonics,
implemented in SCALE3 ABSPACK scaling algorithm.
;
_exptl_absorpt_special_details     ?
_exptl_crystal_colour              yellow
_exptl_crystal_colour_lustre       .
_exptl_crystal_colour_modifier     .
_exptl_crystal_colour_primary      yellow
_exptl_crystal_density_diffrn      1.210
_exptl_crystal_density_meas        ?
_exptl_crystal_density_method      ?
_exptl_crystal_description         plate
_exptl_crystal_F_000               5242
_exptl_crystal_preparation         ?
_exptl_crystal_size_max            0.38
_exptl_crystal_size_mid            0.229
_exptl_crystal_size_min            0.086
_exptl_special_details
;
 ?
;
_exptl_transmission_factor_max     ?
_exptl_transmission_factor_min     ?
_diffrn_reflns_av_R_equivalents    0.1064
_diffrn_reflns_av_unetI/netI       0.0507
_diffrn_reflns_Laue_measured_fraction_full  0.995
_diffrn_reflns_Laue_measured_fraction_max  0.995
_diffrn_reflns_limit_h_max         23
_diffrn_reflns_limit_h_min         -16
_diffrn_reflns_limit_k_max         62
_diffrn_reflns_limit_k_min         -58
_diffrn_reflns_limit_l_max         17
_diffrn_reflns_limit_l_min         -17
_diffrn_reflns_number              154719
_diffrn_reflns_point_group_measured_fraction_full  0.995
_diffrn_reflns_point_group_measured_fraction_max  0.995
_diffrn_reflns_theta_full          67.684
_diffrn_reflns_theta_max           68.249
_diffrn_reflns_theta_min           2.831
_diffrn_ambient_temperature        93.15
_diffrn_detector_area_resol_mean   ?
_diffrn_measured_fraction_theta_full  0.995
_diffrn_measured_fraction_theta_max  0.995
_diffrn_measurement_device_type    'XtaLAB AFC12 (RINC): Kappa single'
_diffrn_measurement_method         ?
_diffrn_radiation_type             CuK\a
_diffrn_radiation_wavelength       1.54184
_diffrn_source                     ?
_diffrn_special_details            ?
_reflns_Friedel_coverage           0.000
_reflns_Friedel_fraction_full      .
_reflns_Friedel_fraction_max       .
_reflns_number_gt                  22585
_reflns_number_total               26292
_reflns_special_details
;
 Reflections were merged by SHELXL according to the crystal
 class for the calculation of statistics and refinement.
 
 _reflns_Friedel_fraction is defined as the number of unique
 Friedel pairs measured divided by the number that would be
 possible theoretically, ignoring centric projections and
 systematic absences.
;
_reflns_threshold_expression       'I > 2\s(I)'
_computing_cell_refinement         ?
_computing_data_collection         ?
_computing_data_reduction          ?
_computing_molecular_graphics      'Olex2 1.5 (Dolomanov et al., 2009)'
_computing_publication_material    'Olex2 1.5 (Dolomanov et al., 2009)'
_computing_structure_refinement    'SHELXL 2018/3 (Sheldrick, 2015)'
_computing_structure_solution      ?
_refine_diff_density_max           5.269
_refine_diff_density_min           -2.485
_refine_diff_density_rms           0.228
_refine_ls_extinction_coef         .
_refine_ls_extinction_method       none
_refine_ls_goodness_of_fit_ref     1.089
_refine_ls_hydrogen_treatment      constr
_refine_ls_matrix_type             full
_refine_ls_number_parameters       1306
_refine_ls_number_reflns           26292
_refine_ls_number_restraints       258
_refine_ls_R_factor_all            0.1606
_refine_ls_R_factor_gt             0.1522
_refine_ls_restrained_S_all        1.085
_refine_ls_shift/su_max            0.000
_refine_ls_shift/su_mean           0.000
_refine_ls_structure_factor_coef   Fsqd
_refine_ls_weighting_details      
 'w=1/[\s^2^(Fo^2^)+(0.1149P)^2^+507.2486P] where P=(Fo^2^+2Fc^2^)/3'
_refine_ls_weighting_scheme        calc
_refine_ls_wR_factor_gt            0.3750
_refine_ls_wR_factor_ref           0.3792
_refine_special_details
;
The occupancy of solvent molecules were set to be 1, 0.75 0.5, 0.33, or 
0.25 based on the Ueq value except for disordered water molecules whose
occupancies were refined using free variables. Hydrogen atoms of water 
molecules could not be located in the difference electron density maps.
;
_olex2_refinement_description
;
1. Fixed Uiso
 At 1.2 times of:
  All C(H) groups, All C(H,H) groups, All N(H) groups
 At 1.5 times of:
  All C(H,H,H) groups
2. Uiso/Uaniso restraints and constraints
N1 \\sim C1 \\sim Pd1 \\sim C42: within 1.7A with sigma of 0.04 and sigma for
terminal atoms of 0.08 within 1.7A
O13W \\sim O12W: within 1.7A with sigma of 0.04 and sigma for terminal atoms of
0.08 within 1.7A
N5S \\sim C9S \\sim C10S: within 1.7A with sigma of 0.02 and sigma for terminal
atoms of 0.04 within 1.7A
N3S \\sim C5S \\sim C6S: within 1.7A with sigma of 0.04 and sigma for terminal
atoms of 0.08 within 1.7A
N4S \\sim C7S \\sim C8S: within 1.7A with sigma of 0.04 and sigma for terminal
atoms of 0.08 within 1.7A
Uanis(O6W) \\sim Ueq: with sigma of 0.1 and sigma for terminal atoms of 0.2
Uanis(O9W) \\sim Ueq: with sigma of 0.1 and sigma for terminal atoms of 0.2
Uanis(O7W) \\sim Ueq: with sigma of 0.1 and sigma for terminal atoms of 0.2
Uanis(O2W) \\sim Ueq: with sigma of 0.1 and sigma for terminal atoms of 0.2
Uanis(O3W) \\sim Ueq: with sigma of 0.1 and sigma for terminal atoms of 0.2
Uanis(O14W) \\sim Ueq: with sigma of 0.1 and sigma for terminal atoms of 0.2
Uanis(C10S) \\sim Ueq: with sigma of 0.01 and sigma for terminal atoms of 0.02
Uanis(N4S) \\sim Ueq: with sigma of 0.01 and sigma for terminal atoms of 0.02
Uanis(O15W) \\sim Ueq: with sigma of 0.05 and sigma for terminal atoms of 0.1
Uanis(C20) \\sim Ueq: with sigma of 0.01 and sigma for terminal atoms of 0.02
Uanis(C8) \\sim Ueq: with sigma of 0.01 and sigma for terminal atoms of 0.02
3. Rigid body (RIGU) restrains
 O13W, O12W
 with sigma for 1-2 distances of 0.004 and sigma for 1-3 distances of 0.004
 N1, C1, Pd1, C42
 with sigma for 1-2 distances of 0.004 and sigma for 1-3 distances of 0.004
 N5S, C9S, C10S
 with sigma for 1-2 distances of 0.002 and sigma for 1-3 distances of 0.002
 N3S, C5S, C6S
 with sigma for 1-2 distances of 0.004 and sigma for 1-3 distances of 0.004
 C8S, C7S, N4S
 with sigma for 1-2 distances of 0.004 and sigma for 1-3 distances of 0.004
 N11, C71, C72, C73, C74, C75, C76, N12, C70
 with sigma for 1-2 distances of 0.002 and sigma for 1-3 distances of 0.002
 C62, C61, C60, C59, C58, C57
 with sigma for 1-2 distances of 0.002 and sigma for 1-3 distances of 0.002
4. Others
 Sof(O2W)=1-FVAR(1)
 Sof(O3W)=FVAR(1)
 Sof(O9W)=1-FVAR(2)
 Sof(O8W)=FVAR(2)
 Sof(O6W)=1-FVAR(3)
 Sof(O7W)=FVAR(3)
 Sof(O12W)=0.8*(1-FVAR(5))
 Sof(O13W)=0.8*FVAR(5)
 Fixed Sof: C9S(0.75) O5W(0.5) O10W(0.5) N4S(0.5) O11W(0.5) O14W(0.33333)
 C10S(0.75) H10B(0.75) H10C(0.75) H10D(0.75) N5S(0.75) C8S(0.5) H8SA(0.5)
 H8SB(0.5) H8SC(0.5) O15W(0.5) C7S(0.5)
5.a Ternary CH refined with riding coordinates:
 N1(H1), N2(H2), N3(H3), N4(H4), N5(H5), N6(H6), N7(H7), N8(H8), N9(H9A),
 N10(H10A), N12(H12A), N11(H11)
5.b Secondary CH2 refined with riding coordinates:
 C42(H42A,H42B), C7(H7A,H7B), C14(H14A,H14B), C21(H21A,H21B), C28(H28A,H28B),
 C35(H35A,H35B), C84(H84A,H84B), C49(H49A,H49B), C56(H56A,H56B), C63(H63A,H63B),
  C77(H77A,H77B), C70(H70A,H70B)
5.c Aromatic/amide H refined with riding coordinates:
 C41(H41), C40(H40), C2(H2A), C3(H3A), C4(H4A), C5(H5A), C9(H9), C10(H10),
 C13(H13), C12(H12), C16(H16), C17(H17), C18(H18), C19(H19), C27(H27), C26(H26),
  C23(H23), C24(H24), C30(H30), C31(H31), C32(H32), C33(H33), C37(H37),
 C38(H38), C83(H83), C82(H82), C44(H44), C45(H45), C46(H46), C47(H47), C55(H55),
  C54(H54), C51(H51), C52(H52), C58(H58), C59(H59), C60(H60), C61(H61),
 C65(H65), C66(H66), C69(H69), C68(H68), C72(H72), C74(H74), C75(H75), C79(H79),
  C80(H80), C73(H73)
5.d Idealised Me refined as rotating group:
 C4S(H4SA,H4SB,H4SC), C2S(H2SA,H2SB,H2SC), C6S(H6SA,H6SB,H6SC), C10S(H10B,H10C,
 H10D), C8S(H8SA,H8SB,H8SC)
;
_atom_sites_solution_hydrogens     geom
_atom_sites_solution_primary       ?
_atom_sites_solution_secondary     ?
loop_
  _atom_site_label
  _atom_site_type_symbol
  _atom_site_fract_x
  _atom_site_fract_y
  _atom_site_fract_z
  _atom_site_U_iso_or_equiv
  _atom_site_adp_type
  _atom_site_occupancy
  _atom_site_site_symmetry_order
  _atom_site_calc_flag
  _atom_site_refinement_flags_posn
  _atom_site_refinement_flags_adp
  _atom_site_refinement_flags_occupancy
  _atom_site_disorder_assembly
  _atom_site_disorder_group
 Pd1 Pd 0.41933(5) 0.51255(2) 0.48749(6) 0.0415(3) Uani 1 1 d . . . . .
 Pd2 Pd 0.28746(6) 0.47910(3) 1.09698(7) 0.0521(3) Uani 1 1 d . . . . .
 Pd3 Pd -0.02915(5) 0.51435(3) 0.67211(8) 0.0471(3) Uani 1 1 d . . . . .
 Pd4 Pd 0.43193(6) 0.42291(3) 0.78219(8) 0.0520(3) Uani 1 1 d . . . . .
 Pd5 Pd 0.19031(9) 0.33770(3) 0.25938(13) 0.0765(5) Uani 1 1 d . . . . .
 Pd6 Pd 0.33088(19) 0.25375(5) 0.7233(2) 0.1430(12) Uani 1 1 d . . . . .
 Cl1 Cl 0.42379(18) 0.50852(8) 0.3262(2) 0.0483(9) Uani 1 1 d . . . . .
 Cl2 Cl 0.41990(17) 0.46835(8) 0.5130(2) 0.0443(8) Uani 1 1 d . . . . .
 Cl3 Cl 0.3731(2) 0.45002(10) 1.1285(3) 0.0626(11) Uani 1 1 d . . . . .
 Cl4 Cl 0.2090(2) 0.44739(10) 1.0632(3) 0.0653(12) Uani 1 1 d . . . . .
 Cl5 Cl -0.12191(19) 0.49772(9) 0.7506(3) 0.0549(10) Uani 1 1 d . . . . .
 Cl6 Cl 0.0002(2) 0.47450(9) 0.6144(3) 0.0558(10) Uani 1 1 d . . . . .
 Cl7 Cl 0.4932(2) 0.42392(11) 0.9215(3) 0.0685(13) Uani 1 1 d . . . . .
 Cl8 Cl 0.5262(2) 0.41408(9) 0.6940(3) 0.0574(10) Uani 1 1 d . . . . .
 Cl9 Cl 0.0816(3) 0.35052(12) 0.2206(5) 0.0982(19) Uani 1 1 d . . . . .
 Cl10 Cl 0.1516(4) 0.29747(12) 0.3005(6) 0.104(2) Uani 1 1 d . . . . .
 Cl11 Cl 0.3345(8) 0.21462(15) 0.6470(8) 0.196(6) Uani 1 1 d . . . . .
 Cl12 Cl 0.4496(7) 0.2583(3) 0.7247(8) 0.187(5) Uani 1 1 d . . . . .
 N1 N 0.4124(6) 0.5523(3) 0.4755(7) 0.049(3) Uani 1 1 d . U . . .
 H1 H 0.447866 0.557212 0.429019 0.059 Uiso 1 1 calc R U . . .
 N2 N 0.4288(6) 0.5194(3) 0.6284(9) 0.048(3) Uani 1 1 d . . . . .
 H2 H 0.467139 0.508520 0.653463 0.057 Uiso 1 1 calc R U . . .
 N3 N 0.3480(7) 0.5094(3) 1.1344(8) 0.055(4) Uani 1 1 d . . . . .
 H3 H 0.362349 0.505989 1.200923 0.066 Uiso 1 1 calc R U . . .
 N4 N 0.2171(7) 0.5066(3) 1.0653(9) 0.056(4) Uani 1 1 d . . . . .
 H4 H 0.172450 0.501750 1.093539 0.068 Uiso 1 1 calc R U . . .
 N5 N -0.0481(6) 0.5512(3) 0.7204(9) 0.049(3) Uani 1 1 d . . . . .
 H5 H -0.096961 0.554668 0.703071 0.058 Uiso 1 1 calc R U . . .
 N6 N 0.0502(7) 0.5310(3) 0.6025(10) 0.052(3) Uani 1 1 d . . . . .
 H6 H 0.048968 0.524577 0.536295 0.062 Uiso 1 1 calc R U . . .
 N7 N 0.3404(9) 0.4295(4) 0.8508(9) 0.072(5) Uani 1 1 d . . . . .
 H7 H 0.348652 0.444467 0.894047 0.087 Uiso 1 1 calc R U . . .
 N8 N 0.3709(7) 0.4240(3) 0.6620(9) 0.053(3) Uani 1 1 d . . . . .
 H8 H 0.394019 0.435298 0.615140 0.064 Uiso 1 1 calc R U . . .
 N9 N 0.2294(8) 0.3710(3) 0.2093(11) 0.065(4) Uani 1 1 d . . . . .
 H9A H 0.207196 0.373668 0.146377 0.078 Uiso 1 1 calc R U . . .
 N10 N 0.2900(12) 0.3290(3) 0.2884(14) 0.090(6) Uani 1 1 d . . . . .
 H10A H 0.298154 0.310947 0.265741 0.108 Uiso 1 1 calc R U . . .
 N12 N 0.3235(15) 0.2880(4) 0.7921(18) 0.122(7) Uani 1 1 d . . . . .
 H12A H 0.358110 0.289012 0.844316 0.147 Uiso 1 1 calc R U . . .
 C41 C 0.2136(8) 0.5541(4) 0.6273(12) 0.054(4) Uani 1 1 d . . . . .
 H41 H 0.200513 0.561955 0.684595 0.065 Uiso 1 1 calc R U . . .
 C40 C 0.2682(7) 0.5642(4) 0.5785(11) 0.048(4) Uani 1 1 d . . . . .
 H40 H 0.291615 0.578941 0.602449 0.058 Uiso 1 1 calc R U . . .
 C39 C 0.2889(7) 0.5531(4) 0.4953(10) 0.048(4) Uani 1 1 d . . . . .
 C42 C 0.3491(7) 0.5630(4) 0.4387(11) 0.053(4) Uani 1 1 d . U . . .
 H42A H 0.343036 0.557868 0.372081 0.063 Uiso 1 1 calc R U . . .
 H42B H 0.350890 0.582053 0.441734 0.063 Uiso 1 1 calc R U . . .
 C1 C 0.4371(6) 0.5630(3) 0.5664(10) 0.042(3) Uani 1 1 d . U . . .
 C2 C 0.4514(8) 0.5888(4) 0.5749(12) 0.056(4) Uani 1 1 d . . . . .
 H2A H 0.441704 0.600423 0.524721 0.067 Uiso 1 1 calc R U . . .
 C3 C 0.4811(10) 0.5978(4) 0.6603(13) 0.069(5) Uani 1 1 d . . . . .
 H3A H 0.490831 0.615674 0.668652 0.082 Uiso 1 1 calc R U . . .
 C4 C 0.4956(8) 0.5805(4) 0.7306(11) 0.056(5) Uani 1 1 d . . . . .
 H4A H 0.516468 0.586567 0.787037 0.067 Uiso 1 1 calc R U . . .
 C5 C 0.4814(7) 0.5550(4) 0.7226(10) 0.050(4) Uani 1 1 d . . . . .
 H5A H 0.493340 0.543408 0.771777 0.060 Uiso 1 1 calc R U . . .
 C6 C 0.4482(7) 0.5459(3) 0.6389(10) 0.044(4) Uani 1 1 d . . . . .
 C7 C 0.3643(7) 0.5116(4) 0.6781(10) 0.049(4) Uani 1 1 d . . . . .
 H7A H 0.326919 0.523510 0.659552 0.059 Uiso 1 1 calc R U . . .
 H7B H 0.351084 0.493970 0.657820 0.059 Uiso 1 1 calc R U . . .
 C8 C 0.3730(6) 0.5120(3) 0.7826(9) 0.036(3) Uani 1 1 d . U . . .
 C9 C 0.4018(8) 0.4913(4) 0.8284(10) 0.050(4) Uani 1 1 d . . . . .
 H9 H 0.413305 0.476277 0.793546 0.060 Uiso 1 1 calc R U . . .
 C10 C 0.4148(7) 0.4917(4) 0.9264(11) 0.051(4) Uani 1 1 d . . . . .
 H10 H 0.433272 0.476891 0.957056 0.062 Uiso 1 1 calc R U . . .
 C13 C 0.3592(7) 0.5352(4) 0.8344(10) 0.049(4) Uani 1 1 d . . . . .
 H13 H 0.341608 0.550240 0.804350 0.059 Uiso 1 1 calc R U . . .
 C12 C 0.3731(8) 0.5348(4) 0.9319(10) 0.054(4) Uani 1 1 d . . . . .
 H12 H 0.363252 0.549655 0.968284 0.065 Uiso 1 1 calc R U . . .
 C11 C 0.4006(7) 0.5133(4) 0.9760(10) 0.050(4) Uani 1 1 d . . . . .
 C14 C 0.4137(7) 0.5133(4) 1.0820(11) 0.057(5) Uani 1 1 d . . . . .
 H14A H 0.446153 0.499297 1.098669 0.069 Uiso 1 1 calc R U . . .
 H14B H 0.434666 0.529944 1.100949 0.069 Uiso 1 1 calc R U . . .
 C15 C 0.3074(7) 0.5332(4) 1.1377(10) 0.046(4) Uani 1 1 d . . . . .
 C16 C 0.3312(10) 0.5560(4) 1.1748(11) 0.063(5) Uani 1 1 d . . . . .
 H16 H 0.377454 0.557185 1.195572 0.076 Uiso 1 1 calc R U . . .
 C17 C 0.2903(10) 0.5766(4) 1.1823(12) 0.065(5) Uani 1 1 d . . . . .
 H17 H 0.307661 0.592320 1.207084 0.078 Uiso 1 1 calc R U . . .
 C18 C 0.2221(13) 0.5748(5) 1.1536(14) 0.085(7) Uani 1 1 d . . . . .
 H18 H 0.193164 0.589392 1.158793 0.102 Uiso 1 1 calc R U . . .
 C19 C 0.1960(11) 0.5518(5) 1.1174(14) 0.075(6) Uani 1 1 d . . . . .
 H19 H 0.149477 0.549732 1.099133 0.090 Uiso 1 1 calc R U . . .
 C20 C 0.2428(6) 0.5329(3) 1.1105(8) 0.033(3) Uani 1 1 d . U . . .
 C21 C 0.2085(8) 0.5082(4) 0.9606(10) 0.059(5) Uani 1 1 d . . . . .
 H21A H 0.248598 0.517231 0.934736 0.070 Uiso 1 1 calc R U . . .
 H21B H 0.208382 0.490377 0.934940 0.070 Uiso 1 1 calc R U . . .
 C22 C 0.1455(7) 0.5216(4) 0.9274(10) 0.055(5) Uani 1 1 d . . . . .
 C27 C 0.1438(9) 0.5467(5) 0.8954(13) 0.066(5) Uani 1 1 d . . . . .
 H27 H 0.184935 0.556452 0.894323 0.079 Uiso 1 1 calc R U . . .
 C26 C 0.0824(8) 0.5583(4) 0.8643(12) 0.060(5) Uani 1 1 d . . . . .
 H26 H 0.082197 0.575826 0.844612 0.072 Uiso 1 1 calc R U . . .
 C23 C 0.0830(10) 0.5075(4) 0.9244(11) 0.063(5) Uani 1 1 d . . . . .
 H23 H 0.082191 0.490113 0.945404 0.075 Uiso 1 1 calc R U . . .
 C24 C 0.0233(8) 0.5190(4) 0.8910(10) 0.054(4) Uani 1 1 d . . . . .
 H24 H -0.017768 0.509236 0.888069 0.064 Uiso 1 1 calc R U . . .
 C25 C 0.0232(7) 0.5443(4) 0.8623(11) 0.054(4) Uani 1 1 d . . . . .
 C28 C -0.0440(7) 0.5550(4) 0.8218(12) 0.060(5) Uani 1 1 d . . . . .
 H28A H -0.082891 0.546234 0.851690 0.072 Uiso 1 1 calc R U . . .
 H28B H -0.047164 0.573724 0.836078 0.072 Uiso 1 1 calc R U . . .
 C29 C -0.0088(9) 0.5692(3) 0.6630(13) 0.057(4) Uani 1 1 d . . . . .
 C30 C -0.0175(10) 0.5956(5) 0.6671(16) 0.077(6) Uani 1 1 d . . . . .
 H30 H -0.048150 0.602799 0.711010 0.092 Uiso 1 1 calc R U . . .
 C31 C 0.0184(13) 0.6117(5) 0.607(2) 0.099(8) Uani 1 1 d . . . . .
 H31 H 0.011912 0.629929 0.609474 0.119 Uiso 1 1 calc R U . . .
 C32 C 0.0643(11) 0.6010(5) 0.543(2) 0.092(8) Uani 1 1 d . . . . .
 H32 H 0.089196 0.612105 0.502789 0.110 Uiso 1 1 calc R U . . .
 C33 C 0.0741(8) 0.5747(5) 0.5364(14) 0.068(5) Uani 1 1 d . . . . .
 H33 H 0.104591 0.567314 0.492618 0.081 Uiso 1 1 calc R U . . .
 C34 C 0.0345(8) 0.5588(4) 0.6013(11) 0.054(4) Uani 1 1 d . . . . .
 C35 C 0.1171(7) 0.5228(4) 0.6466(11) 0.052(4) Uani 1 1 d . . . . .
 H35A H 0.119265 0.503727 0.648096 0.063 Uiso 1 1 calc R U . . .
 H35B H 0.119217 0.529114 0.712156 0.063 Uiso 1 1 calc R U . . .
 C36 C 0.1781(8) 0.5330(4) 0.5947(11) 0.053(4) Uani 1 1 d . . . . .
 C37 C 0.1977(8) 0.5229(4) 0.5110(13) 0.056(4) Uani 1 1 d . . . . .
 H37 H 0.173245 0.508430 0.486704 0.067 Uiso 1 1 calc R U . . .
 C38 C 0.2507(8) 0.5325(4) 0.4601(10) 0.051(4) Uani 1 1 d . . . . .
 H38 H 0.261440 0.525127 0.401111 0.062 Uiso 1 1 calc R U . . .
 C83 C 0.2674(14) 0.3496(5) 0.7668(17) 0.091(7) Uani 1 1 d . . . . .
 H83 H 0.227907 0.342544 0.736665 0.109 Uiso 1 1 calc R U . . .
 C82 C 0.2643(13) 0.3728(5) 0.8120(16) 0.081(6) Uani 1 1 d . . . . .
 H82 H 0.222995 0.382426 0.809493 0.098 Uiso 1 1 calc R U . . .
 C81 C 0.3193(11) 0.3825(5) 0.8609(13) 0.075(6) Uani 1 1 d . . . . .
 C84 C 0.3171(12) 0.4078(5) 0.9099(14) 0.078(6) Uani 1 1 d . . . . .
 H84A H 0.269633 0.411179 0.929576 0.093 Uiso 1 1 calc R U . . .
 H84B H 0.346225 0.406886 0.967151 0.093 Uiso 1 1 calc R U . . .
 C43 C 0.2904(7) 0.4381(4) 0.7811(10) 0.052(4) Uani 1 1 d . . . . .
 C44 C 0.2294(9) 0.4489(4) 0.8078(12) 0.067(6) Uani 1 1 d . . . . .
 H44 H 0.217401 0.449949 0.872069 0.081 Uiso 1 1 calc R U . . .
 C45 C 0.1865(11) 0.4580(4) 0.7382(13) 0.073(6) Uani 1 1 d . . . . .
 H45 H 0.143984 0.465294 0.755531 0.088 Uiso 1 1 calc R U . . .
 C46 C 0.2022(9) 0.4572(4) 0.6449(11) 0.057(4) Uani 1 1 d . . . . .
 H46 H 0.172046 0.464482 0.599187 0.068 Uiso 1 1 calc R U . . .
 C47 C 0.2624(9) 0.4456(3) 0.6183(11) 0.053(4) Uani 1 1 d . . . . .
 H47 H 0.273073 0.444125 0.553737 0.063 Uiso 1 1 calc R U . . .
 C48 C 0.3074(7) 0.4362(3) 0.6863(10) 0.045(4) Uani 1 1 d . . . . .
 C49 C 0.3651(8) 0.3975(3) 0.6209(11) 0.052(4) Uani 1 1 d . . . . .
 H49A H 0.341897 0.386188 0.666343 0.062 Uiso 1 1 calc R U . . .
 H49B H 0.411686 0.390574 0.611827 0.062 Uiso 1 1 calc R U . . .
 C50 C 0.3267(9) 0.3964(3) 0.5285(12) 0.051(4) Uani 1 1 d . . . . .
 C55 C 0.2589(7) 0.3880(3) 0.5224(11) 0.051(4) Uani 1 1 d . . . . .
 H55 H 0.236343 0.382640 0.577598 0.061 Uiso 1 1 calc R U . . .
 C54 C 0.2242(9) 0.3873(4) 0.4370(12) 0.057(4) Uani 1 1 d . . . . .
 H54 H 0.178710 0.380916 0.434239 0.069 Uiso 1 1 calc R U . . .
 C51 C 0.3591(9) 0.4046(4) 0.4489(11) 0.056(4) Uani 1 1 d . . . . .
 H51 H 0.405388 0.410190 0.451663 0.067 Uiso 1 1 calc R U . . .
 C52 C 0.3219(9) 0.4045(4) 0.3624(12) 0.058(4) Uani 1 1 d . . . . .
 H52 H 0.343213 0.410682 0.307288 0.070 Uiso 1 1 calc R U . . .
 C53 C 0.2544(10) 0.3956(3) 0.3567(11) 0.057(4) Uani 1 1 d . . . . .
 C56 C 0.2168(11) 0.3948(4) 0.2625(12) 0.063(5) Uani 1 1 d . . . . .
 H56A H 0.167160 0.396469 0.273191 0.076 Uiso 1 1 calc R U . . .
 H56B H 0.231178 0.409827 0.224440 0.076 Uiso 1 1 calc R U . . .
 C57 C 0.3013(11) 0.3666(3) 0.1913(13) 0.064(4) Uani 1 1 d . . . . .
 C58 C 0.3392(11) 0.3832(4) 0.1326(12) 0.065(4) Uani 1 1 d . . . . .
 H58 H 0.318469 0.398006 0.104917 0.079 Uiso 1 1 calc R U . . .
 C59 C 0.4020(12) 0.3779(5) 0.1177(13) 0.080(5) Uani 1 1 d . . . . .
 H59 H 0.425542 0.388823 0.075529 0.097 Uiso 1 1 calc R U . . .
 C60 C 0.4393(12) 0.3576(5) 0.1575(16) 0.083(5) Uani 1 1 d . . . . .
 H60 H 0.486528 0.354826 0.146824 0.099 Uiso 1 1 calc R U . . .
 C61 C 0.3971(12) 0.3404(5) 0.2188(16) 0.080(5) Uani 1 1 d . . . . .
 H61 H 0.417455 0.326141 0.250242 0.096 Uiso 1 1 calc R U . . .
 C62 C 0.3266(9) 0.3458(3) 0.2294(9) 0.043(3) Uani 1 1 d . . . . .
 C63 C 0.3138(11) 0.3302(4) 0.3892(16) 0.077(6) Uani 1 1 d . . . . .
 H63A H 0.363803 0.327366 0.392019 0.093 Uiso 1 1 calc R U . . .
 H63B H 0.304624 0.347699 0.413950 0.093 Uiso 1 1 calc R U . . .
 C64 C 0.2798(15) 0.3107(4) 0.450(2) 0.095(8) Uani 1 1 d . . . . .
 C65 C 0.3027(17) 0.2859(5) 0.452(2) 0.109(9) Uani 1 1 d . . . . .
 H65 H 0.340519 0.281145 0.414811 0.131 Uiso 1 1 calc R U . . .
 C66 C 0.2705(19) 0.2672(5) 0.509(2) 0.120(11) Uani 1 1 d . . . . .
 H66 H 0.284261 0.249637 0.505040 0.144 Uiso 1 1 calc R U . . .
 C69 C 0.2247(14) 0.3172(5) 0.510(2) 0.093(7) Uani 1 1 d . . . . .
 H69 H 0.208043 0.334430 0.509923 0.112 Uiso 1 1 calc R U . . .
 C68 C 0.1960(16) 0.2997(5) 0.564(2) 0.102(8) Uani 1 1 d . . . . .
 H68 H 0.158104 0.304502 0.601307 0.122 Uiso 1 1 calc R U . . .
 C67 C 0.2203(19) 0.2739(5) 0.569(2) 0.112(10) Uani 1 1 d . . . . .
 N11 N 0.2293(16) 0.2514(4) 0.7265(19) 0.127(8) Uani 1 1 d . . . . .
 H11 H 0.217353 0.234468 0.755468 0.152 Uiso 1 1 calc R U . . .
 C71 C 0.207(2) 0.2729(6) 0.795(2) 0.126(7) Uani 1 1 d . . . . .
 C72 C 0.146(2) 0.2717(7) 0.836(3) 0.146(10) Uani 1 1 d . . . . .
 H72 H 0.113210 0.259388 0.813403 0.175 Uiso 1 1 calc R U . . .
 C74 C 0.175(2) 0.3040(6) 0.946(3) 0.136(10) Uani 1 1 d . . . . .
 H74 H 0.163371 0.315099 0.997021 0.163 Uiso 1 1 calc R U . . .
 C75 C 0.2431(19) 0.3048(5) 0.909(2) 0.119(8) Uani 1 1 d . . . . .
 H75 H 0.278750 0.315484 0.933449 0.143 Uiso 1 1 calc R U . . .
 C76 C 0.250(2) 0.2875(5) 0.831(2) 0.119(7) Uani 1 1 d . . . . .
 C77 C 0.3354(15) 0.3094(5) 0.7197(19) 0.100(9) Uani 1 1 d . . . . .
 H77A H 0.380862 0.307052 0.691307 0.120 Uiso 1 1 calc R U . . .
 H77B H 0.300393 0.308179 0.669082 0.120 Uiso 1 1 calc R U . . .
 C78 C 0.3318(13) 0.3358(5) 0.7656(17) 0.084(7) Uani 1 1 d . . . . .
 C79 C 0.3864(14) 0.3452(6) 0.8178(18) 0.098(8) Uani 1 1 d . . . . .
 H79 H 0.427606 0.335545 0.822690 0.117 Uiso 1 1 calc R U . . .
 C80 C 0.3809(12) 0.3688(5) 0.8630(15) 0.080(6) Uani 1 1 d . . . . .
 H80 H 0.419371 0.375825 0.895628 0.096 Uiso 1 1 calc R U . . .
 N2S N 0.1013(18) 0.3599(6) 0.619(3) 0.172(15) Uani 1 1 d . . . . .
 C3S C 0.0905(12) 0.3823(7) 0.620(2) 0.112(10) Uani 1 1 d . . . . .
 C4S C 0.0806(14) 0.4092(5) 0.609(2) 0.109(9) Uani 1 1 d . . . . .
 H4SA H 0.087136 0.413917 0.542719 0.163 Uiso 1 1 calc R U . . .
 H4SB H 0.113591 0.418520 0.648216 0.163 Uiso 1 1 calc R U . . .
 H4SC H 0.034063 0.413721 0.627026 0.163 Uiso 1 1 calc R U . . .
 C70 C 0.191(2) 0.2535(5) 0.635(3) 0.144(12) Uani 1 1 d . . . . .
 H70A H 0.142417 0.257946 0.648080 0.172 Uiso 1 1 calc R U . . .
 H70B H 0.190942 0.236471 0.603537 0.172 Uiso 1 1 calc R U . . .
 C73 C 0.128(2) 0.2885(7) 0.913(3) 0.151(12) Uani 1 1 d . . . . .
 H73 H 0.083003 0.288331 0.937716 0.182 Uiso 1 1 calc R U . . .
 N1S N 0.1672(7) 0.4478(3) 0.4092(11) 0.063(4) Uani 1 1 d . . . . .
 C2S C 0.2750(8) 0.4694(4) 0.3424(11) 0.056(4) Uani 1 1 d . . . . .
 H2SA H 0.307856 0.472083 0.394092 0.083 Uiso 1 1 calc R U . . .
 H2SB H 0.263096 0.486061 0.314045 0.083 Uiso 1 1 calc R U . . .
 H2SC H 0.295448 0.458185 0.294968 0.083 Uiso 1 1 calc R U . . .
 C1S C 0.2138(9) 0.4572(4) 0.3781(11) 0.054(4) Uani 1 1 d . . . . .
 O1W O 0.1551(11) 0.3781(5) 1.0280(15) 0.139(8) Uani 1 1 d . . . . .
 O4W O 0.5809(15) 0.7089(6) 1.0456(18) 0.170(11) Uani 1 1 d . . . . .
 C6S C -0.0044(13) 0.4397(6) 0.858(2) 0.117(9) Uani 1 1 d . U . . .
 H6SA H 0.005118 0.452232 0.808684 0.176 Uiso 1 1 calc R U . . .
 H6SB H -0.020571 0.448790 0.914016 0.176 Uiso 1 1 calc R U . . .
 H6SC H -0.039629 0.427567 0.836242 0.176 Uiso 1 1 calc R U . . .
 C5S C 0.0545(17) 0.4263(9) 0.881(3) 0.162(14) Uani 1 1 d . U . . .
 N3S N 0.1081(14) 0.4122(8) 0.881(3) 0.194(15) Uani 1 1 d . U . . .
 C9S C 0.306(3) 0.6025(11) 0.865(5) 0.156(14) Uani 0.75 1 d . U P . .
 O13W O 0.499(8) 0.655(2) 0.483(11) 0.25(4) Uani 0.31(8) 1 d . U P A 2
 O8W O -0.0151(17) 0.6894(15) 0.538(3) 0.21(3) Uani 0.57(5) 1 d . . P B 1
 O5W O 0.051(5) 0.6180(10) 0.969(4) 0.27(5) Uani 0.5 1 d . . P . .
 O3W O 0.460(2) 0.6671(12) 1.048(3) 0.20(3) Uani 0.62(5) 1 d . U P C 1
 O12W O 0.511(5) 0.6602(13) 0.429(7) 0.25(4) Uani 0.49(8) 1 d . U P A 1
 O7W O 0.010(3) 0.7092(11) 0.841(5) 0.19(3) Uani 0.51(7) 1 d . U P D 1
 O6W O 0.042(4) 0.6946(13) 0.963(8) 0.26(6) Uani 0.49(7) 1 d . U P D 2
 O10W O 0.510(3) 0.7342(13) 0.510(4) 0.20(3) Uani 0.5 1 d . . P . .
 N4S N 0.058(3) 0.6166(11) 1.234(4) 0.122(15) Uani 0.5 1 d . U P . .
 O9W O 0.087(6) 0.6717(14) 0.509(7) 0.29(6) Uani 0.43(5) 1 d . U P B 2
 O2W O 0.415(4) 0.6376(13) 1.150(8) 0.21(5) Uani 0.38(5) 1 d . U P C 2
 O11W O 0.220(5) 0.629(2) 0.355(5) 0.29(5) Uani 0.5 1 d . . P . .
 O14W O 0.312(5) 0.6338(15) 0.517(10) 0.25(5) Uani 0.3333 1 d . U P . .
 C10S C 0.366(3) 0.6114(10) 0.938(4) 0.162(15) Uani 0.75 1 d . U P . .
 H10B H 0.395022 0.624521 0.907941 0.243 Uiso 0.75 1 calc R U P . .
 H10C H 0.394640 0.596439 0.954954 0.243 Uiso 0.75 1 calc R U P . .
 H10D H 0.346109 0.618696 0.994378 0.243 Uiso 0.75 1 calc R U P . .
 N5S N 0.261(2) 0.5947(8) 0.829(3) 0.147(12) Uani 0.75 1 d . U P . .
 C8S C -0.046(3) 0.6497(12) 1.156(4) 0.109(15) Uani 0.5 1 d . U P . .
 H8SA H -0.060444 0.663526 1.198426 0.164 Uiso 0.5 1 calc R U P . .
 H8SB H -0.083969 0.637509 1.146534 0.164 Uiso 0.5 1 calc R U P . .
 H8SC H -0.033278 0.657113 1.095674 0.164 Uiso 0.5 1 calc R U P . .
 O15W O 0.422(3) 0.6852(17) 0.724(7) 0.27(4) Uani 0.5 1 d . U P . .
 C7S C 0.019(3) 0.6347(12) 1.202(4) 0.105(14) Uani 0.5 1 d . U P . .

loop_
  _atom_site_aniso_label
  _atom_site_aniso_U_11
  _atom_site_aniso_U_22
  _atom_site_aniso_U_33
  _atom_site_aniso_U_23
  _atom_site_aniso_U_13
  _atom_site_aniso_U_12
 Pd1 0.0265(5) 0.0778(8) 0.0202(5) 0.0040(4) 0.0009(4) 0.0025(5)
 Pd2 0.0351(6) 0.0942(10) 0.0272(5) 0.0001(5) 0.0015(4) -0.0006(6)
 Pd3 0.0280(5) 0.0753(8) 0.0382(6) 0.0044(5) -0.0003(4) 0.0058(5)
 Pd4 0.0414(6) 0.0861(9) 0.0288(5) 0.0080(5) 0.0018(5) 0.0004(6)
 Pd5 0.0817(11) 0.0643(9) 0.0837(11) -0.0118(8) 0.0074(9) -0.0028(8)
 Pd6 0.214(3) 0.0971(16) 0.1195(19) 0.0353(14) 0.065(2) 0.0478(18)
 Cl1 0.0378(18) 0.088(3) 0.0195(14) 0.0021(15) -0.0028(13) 0.0042(17)
 Cl2 0.0310(17) 0.076(2) 0.0257(15) 0.0051(15) -0.0050(13) -0.0001(15)
 Cl3 0.041(2) 0.093(3) 0.054(2) 0.002(2) -0.0029(18) 0.007(2)
 Cl4 0.046(2) 0.106(4) 0.045(2) -0.008(2) 0.0081(17) -0.010(2)
 Cl5 0.0324(18) 0.088(3) 0.045(2) 0.0026(19) 0.0052(15) -0.0003(17)
 Cl6 0.048(2) 0.074(3) 0.046(2) 0.0074(18) 0.0037(17) 0.0107(19)
 Cl7 0.058(3) 0.115(4) 0.0325(19) 0.012(2) -0.0034(17) -0.002(2)
 Cl8 0.043(2) 0.090(3) 0.0393(19) 0.0131(19) 0.0040(16) 0.0011(19)
 Cl9 0.067(3) 0.091(4) 0.137(6) -0.021(4) -0.005(3) 0.002(3)
 Cl10 0.110(5) 0.071(4) 0.132(6) -0.005(3) 0.017(4) -0.013(3)
 Cl11 0.352(17) 0.079(5) 0.162(8) 0.036(5) 0.141(10) 0.063(7)
 Cl12 0.194(11) 0.231(12) 0.137(8) 0.033(8) 0.036(8) 0.088(10)
 N1 0.019(5) 0.116(10) 0.012(5) 0.000(5) -0.002(4) -0.003(5)
 N2 0.023(6) 0.079(10) 0.040(7) 0.002(6) -0.002(5) 0.005(6)
 N3 0.041(7) 0.107(12) 0.019(6) 0.008(6) 0.010(5) 0.004(7)
 N4 0.032(7) 0.101(12) 0.037(7) -0.003(7) 0.004(5) -0.003(7)
 N5 0.022(6) 0.070(9) 0.054(8) -0.001(6) 0.001(5) 0.002(5)
 N6 0.041(7) 0.067(9) 0.048(8) -0.001(6) 0.001(6) 0.001(6)
 N7 0.081(11) 0.110(13) 0.026(7) 0.010(7) 0.007(7) 0.003(10)
 N8 0.047(8) 0.077(10) 0.035(7) 0.008(6) 0.011(6) -0.004(7)
 N9 0.072(11) 0.071(10) 0.051(8) -0.009(7) -0.011(8) 0.008(8)
 N10 0.132(18) 0.059(10) 0.080(13) -0.005(9) 0.016(12) 0.009(11)
 N12 0.167(15) 0.095(15) 0.106(16) 0.033(12) 0.041(13) 0.025(11)
 C41 0.032(8) 0.088(13) 0.043(9) -0.006(8) 0.011(7) 0.012(8)
 C40 0.018(6) 0.084(12) 0.043(8) -0.002(8) -0.001(6) 0.004(7)
 C39 0.017(6) 0.094(12) 0.033(7) 0.011(7) 0.002(6) 0.011(7)
 C42 0.028(6) 0.097(12) 0.033(7) 0.012(7) 0.004(5) 0.008(7)
 C1 0.015(6) 0.078(11) 0.031(6) -0.009(6) -0.003(5) -0.004(6)
 C2 0.037(8) 0.085(13) 0.045(9) 0.013(8) 0.011(7) 0.018(8)
 C3 0.069(13) 0.084(14) 0.053(11) -0.011(10) -0.002(9) -0.008(10)
 C4 0.027(7) 0.106(15) 0.034(8) -0.016(9) 0.007(6) 0.002(8)
 C5 0.031(8) 0.091(13) 0.028(7) 0.000(7) 0.005(6) 0.006(8)
 C6 0.025(7) 0.077(11) 0.030(7) 0.002(7) 0.010(6) 0.007(7)
 C7 0.022(7) 0.091(12) 0.035(8) 0.007(8) -0.002(6) -0.003(7)
 C8 0.022(5) 0.058(7) 0.026(5) -0.002(5) -0.006(4) -0.009(5)
 C9 0.036(8) 0.090(12) 0.025(7) 0.005(7) 0.008(6) 0.006(8)
 C10 0.030(7) 0.089(13) 0.035(8) 0.012(8) -0.001(6) 0.008(8)
 C13 0.015(6) 0.102(13) 0.031(7) 0.014(8) 0.000(5) 0.009(7)
 C12 0.043(9) 0.089(13) 0.030(8) 0.002(8) 0.016(7) 0.006(8)
 C11 0.018(6) 0.102(14) 0.029(7) 0.005(8) 0.001(5) -0.009(7)
 C14 0.017(6) 0.114(15) 0.041(8) 0.006(9) 0.009(6) 0.000(8)
 C15 0.023(7) 0.090(12) 0.026(7) 0.006(7) -0.002(5) -0.003(7)
 C16 0.050(10) 0.105(16) 0.035(8) 0.003(9) 0.005(7) -0.001(10)
 C17 0.063(12) 0.093(14) 0.039(9) -0.007(9) -0.008(8) 0.011(10)
 C18 0.089(16) 0.114(19) 0.051(11) 0.007(12) 0.015(11) 0.043(14)
 C19 0.064(13) 0.114(18) 0.047(10) -0.008(11) 0.007(9) 0.003(12)
 C20 0.024(5) 0.062(7) 0.014(5) 0.001(5) -0.002(4) 0.016(5)
 C21 0.029(8) 0.117(15) 0.030(8) 0.001(8) -0.006(6) 0.000(8)
 C22 0.024(7) 0.111(15) 0.030(7) -0.001(8) -0.008(6) -0.007(8)
 C27 0.036(9) 0.114(17) 0.048(10) -0.005(10) 0.001(7) -0.021(9)
 C26 0.026(8) 0.100(14) 0.055(10) -0.003(9) 0.011(7) -0.007(8)
 C23 0.064(11) 0.095(14) 0.029(8) -0.001(8) -0.002(8) -0.006(10)
 C24 0.035(8) 0.101(14) 0.025(7) 0.001(8) -0.011(6) -0.004(8)
 C25 0.025(7) 0.096(14) 0.042(9) -0.011(9) -0.005(6) -0.005(8)
 C28 0.022(7) 0.097(14) 0.060(11) -0.013(9) 0.008(7) -0.007(8)
 C29 0.058(11) 0.048(10) 0.064(11) 0.002(8) -0.009(9) 0.000(8)
 C30 0.047(11) 0.098(17) 0.086(15) -0.001(12) 0.018(10) 0.004(10)
 C31 0.083(17) 0.070(15) 0.15(2) 0.012(15) 0.019(16) 0.000(12)
 C32 0.045(11) 0.095(18) 0.14(2) 0.031(16) 0.014(13) -0.001(11)
 C33 0.029(8) 0.107(17) 0.067(12) 0.020(11) -0.011(8) -0.001(9)
 C34 0.032(8) 0.086(13) 0.042(8) 0.003(8) -0.026(7) -0.015(8)
 C35 0.026(7) 0.090(13) 0.041(8) 0.008(8) -0.004(6) 0.003(7)
 C36 0.037(8) 0.082(12) 0.039(8) 0.011(8) 0.002(7) 0.009(8)
 C37 0.033(8) 0.075(12) 0.060(11) 0.004(9) -0.004(7) 0.000(7)
 C38 0.032(8) 0.093(13) 0.028(7) -0.004(7) 0.008(6) 0.012(8)
 C83 0.102(19) 0.099(18) 0.071(15) 0.033(13) 0.005(13) -0.019(15)
 C82 0.093(17) 0.080(15) 0.072(14) 0.014(12) 0.021(13) -0.018(12)
 C81 0.073(14) 0.118(18) 0.036(9) 0.029(11) 0.010(9) 0.007(13)
 C84 0.076(14) 0.110(18) 0.047(11) 0.014(11) 0.005(10) -0.005(12)
 C43 0.018(6) 0.114(14) 0.024(7) 0.001(8) 0.006(5) 0.000(7)
 C44 0.040(9) 0.128(17) 0.035(8) -0.014(9) 0.014(7) 0.011(10)
 C45 0.067(13) 0.103(16) 0.049(10) 0.004(10) 0.010(9) 0.031(11)
 C46 0.046(9) 0.088(13) 0.037(8) 0.001(8) -0.006(7) -0.005(9)
 C47 0.052(10) 0.074(11) 0.032(8) -0.004(7) -0.001(7) -0.003(8)
 C48 0.025(7) 0.083(11) 0.027(7) 0.005(7) -0.002(6) 0.006(7)
 C49 0.040(9) 0.074(12) 0.042(8) 0.007(8) 0.011(7) 0.001(8)
 C50 0.049(9) 0.057(10) 0.047(9) -0.001(7) 0.000(7) 0.007(7)
 C55 0.030(8) 0.079(12) 0.044(9) 0.003(8) 0.010(6) -0.006(7)
 C54 0.051(10) 0.068(11) 0.053(10) -0.003(8) -0.001(8) -0.004(8)
 C51 0.052(10) 0.083(12) 0.033(8) -0.007(8) 0.003(7) -0.003(9)
 C52 0.053(10) 0.081(13) 0.040(9) -0.005(8) -0.004(7) 0.009(9)
 C53 0.072(12) 0.063(11) 0.036(8) 0.003(7) -0.016(8) 0.017(9)
 C56 0.084(14) 0.062(11) 0.044(9) -0.002(8) -0.011(9) 0.007(10)
 C57 0.093(9) 0.052(7) 0.047(8) -0.008(6) 0.004(7) -0.001(6)
 C58 0.082(8) 0.078(10) 0.036(8) 0.005(7) -0.009(7) -0.005(7)
 C59 0.088(9) 0.118(13) 0.035(9) -0.011(8) -0.002(7) 0.006(8)
 C60 0.065(9) 0.110(13) 0.074(13) -0.002(9) 0.003(9) -0.005(8)
 C61 0.070(8) 0.095(13) 0.076(13) -0.007(9) 0.005(8) -0.002(7)
 C62 0.069(7) 0.037(6) 0.023(6) -0.022(4) 0.003(5) -0.010(5)
 C63 0.064(13) 0.087(15) 0.081(15) 0.003(12) -0.016(11) 0.002(11)
 C64 0.12(2) 0.059(13) 0.11(2) -0.002(13) 0.024(17) -0.001(13)
 C65 0.14(3) 0.087(18) 0.10(2) 0.013(15) 0.034(18) 0.029(17)
 C66 0.19(3) 0.066(16) 0.11(2) 0.005(15) 0.03(2) 0.013(18)
 C69 0.094(18) 0.067(14) 0.12(2) 0.004(14) 0.011(16) -0.008(12)
 C68 0.12(2) 0.091(19) 0.098(19) -0.006(15) 0.026(17) -0.011(16)
 C67 0.17(3) 0.073(17) 0.093(19) 0.005(14) 0.03(2) 0.004(17)
 N11 0.19(2) 0.069(11) 0.126(14) 0.021(9) 0.043(14) -0.008(12)
 C71 0.187(17) 0.076(12) 0.115(14) 0.025(10) 0.048(11) -0.003(10)
 C72 0.192(17) 0.106(19) 0.14(2) 0.000(15) 0.058(16) -0.019(14)
 C74 0.16(2) 0.101(19) 0.15(2) -0.002(15) 0.059(15) -0.006(13)
 C75 0.161(19) 0.073(13) 0.125(16) 0.017(10) 0.051(14) 0.008(12)
 C76 0.172(15) 0.064(12) 0.123(15) 0.021(9) 0.049(11) 0.012(10)
 C77 0.12(2) 0.092(18) 0.090(17) 0.034(14) 0.040(16) 0.022(15)
 C78 0.078(16) 0.104(18) 0.071(14) 0.015(13) -0.013(12) -0.006(13)
 C79 0.096(19) 0.12(2) 0.073(16) 0.036(15) 0.024(14) 0.018(16)
 C80 0.071(14) 0.110(19) 0.059(12) 0.023(12) 0.017(10) -0.004(13)
 N2S 0.18(3) 0.10(2) 0.23(4) 0.04(2) 0.09(3) 0.02(2)
 C3S 0.044(12) 0.13(3) 0.16(3) 0.00(2) 0.012(15) 0.015(14)
 C4S 0.090(19) 0.091(19) 0.15(3) 0.008(17) -0.007(18) 0.003(15)
 C70 0.23(3) 0.066(16) 0.139(16) 0.006(13) 0.02(2) -0.01(2)
 C73 0.18(2) 0.12(2) 0.16(2) -0.014(17) 0.059(18) -0.019(15)
 N1S 0.039(8) 0.094(12) 0.055(9) 0.021(8) -0.016(7) -0.005(7)
 C2S 0.038(9) 0.092(13) 0.037(8) 0.007(8) 0.004(7) -0.001(8)
 C1S 0.055(10) 0.071(11) 0.036(8) -0.003(7) 0.000(7) 0.006(9)
 O1W 0.110(15) 0.19(2) 0.113(16) 0.018(15) -0.056(13) -0.034(15)
 O4W 0.19(3) 0.20(3) 0.122(19) 0.024(18) 0.049(18) 0.01(2)
 C6S 0.062(13) 0.16(3) 0.13(2) 0.002(19) -0.004(15) -0.008(13)
 C5S 0.071(15) 0.20(3) 0.22(4) 0.05(3) 0.00(2) 0.000(16)
 N3S 0.066(15) 0.24(3) 0.27(4) 0.04(3) -0.04(2) 0.008(16)
 C9S 0.14(2) 0.14(3) 0.19(3) -0.05(2) 0.004(19) 0.01(2)
 O13W 0.34(8) 0.16(5) 0.26(8) -0.05(5) 0.26(7) -0.04(5)
 O8W 0.05(2) 0.48(10) 0.12(3) -0.03(4) 0.005(19) 0.02(3)
 O5W 0.54(13) 0.11(4) 0.15(5) -0.01(3) 0.08(6) 0.16(6)
 O3W 0.15(4) 0.33(7) 0.12(3) -0.03(4) 0.02(3) 0.08(4)
 O12W 0.36(8) 0.16(4) 0.25(8) -0.04(5) 0.25(6) -0.03(4)
 O7W 0.15(5) 0.17(5) 0.24(7) 0.03(4) -0.10(5) -0.04(4)
 O6W 0.22(7) 0.17(6) 0.40(13) -0.14(7) 0.14(8) -0.05(5)
 O10W 0.20(6) 0.24(6) 0.15(5) -0.06(5) 0.02(4) 0.02(5)
 N4S 0.11(2) 0.13(2) 0.13(2) -0.007(16) 0.019(16) 0.004(15)
 O9W 0.45(14) 0.13(5) 0.27(9) 0.09(6) -0.04(9) -0.13(7)
 O2W 0.14(6) 0.13(5) 0.36(12) 0.07(6) 0.03(6) 0.02(4)
 O11W 0.32(11) 0.40(12) 0.16(6) -0.10(7) -0.05(7) 0.03(9)
 O14W 0.19(8) 0.10(5) 0.45(14) 0.12(7) -0.07(9) 0.04(5)
 C10S 0.14(2) 0.16(2) 0.18(2) -0.010(17) -0.004(16) -0.002(16)
 N5S 0.13(2) 0.14(3) 0.17(3) -0.05(2) 0.023(18) 0.007(19)
 C8S 0.09(3) 0.15(4) 0.09(3) 0.00(3) 0.03(2) 0.01(3)
 O15W 0.09(3) 0.36(8) 0.36(8) 0.10(6) -0.06(4) 0.05(4)
 C7S 0.10(3) 0.12(3) 0.10(3) -0.04(2) -0.01(2) -0.01(2)

_geom_special_details
;
 All esds (except the esd in the dihedral angle between two l.s. planes)
 are estimated using the full covariance matrix.  The cell esds are taken
 into account individually in the estimation of esds in distances, angles
 and torsion angles; correlations between esds in cell parameters are only
 used when they are defined by crystal symmetry.  An approximate (isotropic)
 treatment of cell esds is used for estimating esds involving l.s. planes.
;
loop_
  _geom_bond_atom_site_label_1
  _geom_bond_atom_site_label_2
  _geom_bond_distance
  _geom_bond_site_symmetry_2
  _geom_bond_publ_flag
 Pd1 Cl1 2.311(3) . ?
 Pd1 Cl2 2.316(4) . ?
 Pd1 N1 2.068(16) . ?
 Pd1 N2 2.045(13) . ?
 Pd2 Cl3 2.292(5) . ?
 Pd2 Cl4 2.294(5) . ?
 Pd2 N3 2.034(15) . ?
 Pd2 N4 2.027(15) . ?
 Pd3 Cl5 2.313(4) . ?
 Pd3 Cl6 2.296(5) . ?
 Pd3 N5 2.064(14) . ?
 Pd3 N6 2.046(14) . ?
 Pd4 Cl7 2.304(4) . ?
 Pd4 Cl8 2.294(4) . ?
 Pd4 N7 2.082(16) . ?
 Pd4 N8 2.074(14) . ?
 Pd5 Cl9 2.288(6) . ?
 Pd5 Cl10 2.294(6) . ?
 Pd5 N9 2.020(17) . ?
 Pd5 N10 2.04(2) . ?
 Pd6 Cl11 2.300(10) . ?
 Pd6 Cl12 2.336(14) . ?
 Pd6 N12 2.03(2) . ?
 Pd6 N11 1.99(3) . ?
 N1 H1 1.0000 . ?
 N1 C42 1.446(19) . ?
 N1 C1 1.484(17) . ?
 N2 H2 1.0000 . ?
 N2 C6 1.43(2) . ?
 N2 C7 1.512(18) . ?
 N3 H3 1.0000 . ?
 N3 C14 1.509(17) . ?
 N3 C15 1.46(2) . ?
 N4 H4 1.0000 . ?
 N4 C20 1.58(2) . ?
 N4 C21 1.501(19) . ?
 N5 H5 1.0000 . ?
 N5 C28 1.46(2) . ?
 N5 C29 1.46(2) . ?
 N6 H6 1.0000 . ?
 N6 C34 1.47(2) . ?
 N6 C35 1.503(19) . ?
 N7 H7 1.0000 . ?
 N7 C84 1.48(3) . ?
 N7 C43 1.45(2) . ?
 N8 H8 1.0000 . ?
 N8 C48 1.440(19) . ?
 N8 C49 1.49(2) . ?
 N9 H9A 1.0000 . ?
 N9 C56 1.47(2) . ?
 N9 C57 1.45(3) . ?
 N10 H10A 1.0000 . ?
 N10 C62 1.41(2) . ?
 N10 C63 1.50(3) . ?
 N12 H12A 1.0000 . ?
 N12 C76 1.55(4) . ?
 N12 C77 1.53(3) . ?
 C41 H41 0.9500 . ?
 C41 C40 1.39(2) . ?
 C41 C36 1.37(3) . ?
 C40 H40 0.9500 . ?
 C40 C39 1.38(2) . ?
 C39 C42 1.53(2) . ?
 C39 C38 1.39(2) . ?
 C42 H42A 0.9900 . ?
 C42 H42B 0.9900 . ?
 C1 C2 1.37(2) . ?
 C1 C6 1.37(2) . ?
 C2 H2A 0.9500 . ?
 C2 C3 1.42(3) . ?
 C3 H3A 0.9500 . ?
 C3 C4 1.37(3) . ?
 C4 H4A 0.9500 . ?
 C4 C5 1.35(3) . ?
 C5 H5A 0.9500 . ?
 C5 C6 1.43(2) . ?
 C7 H7A 0.9900 . ?
 C7 H7B 0.9900 . ?
 C7 C8 1.497(19) . ?
 C8 C9 1.37(2) . ?
 C8 C13 1.44(2) . ?
 C9 H9 0.9500 . ?
 C9 C10 1.41(2) . ?
 C10 H10 0.9500 . ?
 C10 C11 1.35(2) . ?
 C13 H13 0.9500 . ?
 C13 C12 1.41(2) . ?
 C12 H12 0.9500 . ?
 C12 C11 1.38(2) . ?
 C11 C14 1.53(2) . ?
 C14 H14A 0.9900 . ?
 C14 H14B 0.9900 . ?
 C15 C16 1.37(3) . ?
 C15 C20 1.317(19) . ?
 C16 H16 0.9500 . ?
 C16 C17 1.34(3) . ?
 C17 H17 0.9500 . ?
 C17 C18 1.39(3) . ?
 C18 H18 0.9500 . ?
 C18 C19 1.39(3) . ?
 C19 H19 0.9500 . ?
 C19 C20 1.35(3) . ?
 C21 H21A 0.9900 . ?
 C21 H21B 0.9900 . ?
 C21 C22 1.49(2) . ?
 C22 C27 1.38(3) . ?
 C22 C23 1.42(2) . ?
 C27 H27 0.9500 . ?
 C27 C26 1.41(3) . ?
 C26 H26 0.9500 . ?
 C26 C25 1.37(2) . ?
 C23 H23 0.9500 . ?
 C23 C24 1.39(2) . ?
 C24 H24 0.9500 . ?
 C24 C25 1.37(3) . ?
 C25 C28 1.53(2) . ?
 C28 H28A 0.9900 . ?
 C28 H28B 0.9900 . ?
 C29 C30 1.38(3) . ?
 C29 C34 1.34(3) . ?
 C30 H30 0.9500 . ?
 C30 C31 1.39(3) . ?
 C31 H31 0.9500 . ?
 C31 C32 1.41(4) . ?
 C32 H32 0.9500 . ?
 C32 C33 1.38(3) . ?
 C33 H33 0.9500 . ?
 C33 C34 1.47(3) . ?
 C35 H35A 0.9900 . ?
 C35 H35B 0.9900 . ?
 C35 C36 1.51(2) . ?
 C36 C37 1.36(2) . ?
 C37 H37 0.9500 . ?
 C37 C38 1.37(2) . ?
 C38 H38 0.9500 . ?
 C83 H83 0.9500 . ?
 C83 C82 1.37(3) . ?
 C83 C78 1.45(4) . ?
 C82 H82 0.9500 . ?
 C82 C81 1.37(3) . ?
 C81 C84 1.48(3) . ?
 C81 C80 1.40(3) . ?
 C84 H84A 0.9900 . ?
 C84 H84B 0.9900 . ?
 C43 C44 1.38(2) . ?
 C43 C48 1.400(19) . ?
 C44 H44 0.9500 . ?
 C44 C45 1.37(3) . ?
 C45 H45 0.9500 . ?
 C45 C46 1.37(2) . ?
 C46 H46 0.9500 . ?
 C46 C47 1.38(2) . ?
 C47 H47 0.9500 . ?
 C47 C48 1.39(2) . ?
 C49 H49A 0.9900 . ?
 C49 H49B 0.9900 . ?
 C49 C50 1.51(2) . ?
 C50 C55 1.40(2) . ?
 C50 C51 1.38(2) . ?
 C55 H55 0.9500 . ?
 C55 C54 1.38(2) . ?
 C54 H54 0.9500 . ?
 C54 C53 1.37(2) . ?
 C51 H51 0.9500 . ?
 C51 C52 1.42(2) . ?
 C52 H52 0.9500 . ?
 C52 C53 1.40(3) . ?
 C53 C56 1.52(2) . ?
 C56 H56A 0.9900 . ?
 C56 H56B 0.9900 . ?
 C57 C58 1.42(3) . ?
 C57 C62 1.30(2) . ?
 C58 H58 0.9500 . ?
 C58 C59 1.28(3) . ?
 C59 H59 0.9500 . ?
 C59 C60 1.39(3) . ?
 C60 H60 0.9500 . ?
 C60 C61 1.50(3) . ?
 C61 H61 0.9500 . ?
 C61 C62 1.42(3) . ?
 C63 H63A 0.9900 . ?
 C63 H63B 0.9900 . ?
 C63 C64 1.50(3) . ?
 C64 C65 1.36(3) . ?
 C64 C69 1.42(4) . ?
 C65 H65 0.9500 . ?
 C65 C66 1.42(4) . ?
 C66 H66 0.9500 . ?
 C66 C67 1.36(4) . ?
 C69 H69 0.9500 . ?
 C69 C68 1.33(3) . ?
 C68 H68 0.9500 . ?
 C68 C67 1.42(4) . ?
 C67 C70 1.54(4) . ?
 N11 H11 1.0000 . ?
 N11 C71 1.54(4) . ?
 N11 C70 1.50(4) . ?
 C71 C72 1.34(5) . ?
 C71 C76 1.24(5) . ?
 C72 H72 0.9500 . ?
 C72 C73 1.45(5) . ?
 C74 H74 0.9500 . ?
 C74 C75 1.45(4) . ?
 C74 C73 1.30(5) . ?
 C75 H75 0.9500 . ?
 C75 C76 1.44(4) . ?
 C77 H77A 0.9900 . ?
 C77 H77B 0.9900 . ?
 C77 C78 1.52(4) . ?
 C78 C79 1.38(4) . ?
 C79 H79 0.9500 . ?
 C79 C80 1.39(4) . ?
 C80 H80 0.9500 . ?
 N2S C3S 1.18(4) . ?
 C3S C4S 1.41(4) . ?
 C4S H4SA 0.9800 . ?
 C4S H4SB 0.9800 . ?
 C4S H4SC 0.9800 . ?
 C70 H70A 0.9900 . ?
 C70 H70B 0.9900 . ?
 C73 H73 0.9500 . ?
 N1S C1S 1.13(2) . ?
 C2S H2SA 0.9800 . ?
 C2S H2SB 0.9800 . ?
 C2S H2SC 0.9800 . ?
 C2S C1S 1.45(2) . ?
 C6S H6SA 0.9800 . ?
 C6S H6SB 0.9800 . ?
 C6S H6SC 0.9800 . ?
 C6S C5S 1.38(4) . ?
 C5S N3S 1.28(5) . ?
 C9S C10S 1.62(7) . ?
 C9S N5S 1.10(6) . ?
 N4S C7S 1.29(7) . ?
 C10S H10B 0.9800 . ?
 C10S H10C 0.9800 . ?
 C10S H10D 0.9800 . ?
 C8S H8SA 0.9800 . ?
 C8S H8SB 0.9800 . ?
 C8S H8SC 0.9800 . ?
 C8S C7S 1.62(8) . ?

loop_
  _geom_angle_atom_site_label_1
  _geom_angle_atom_site_label_2
  _geom_angle_atom_site_label_3
  _geom_angle
  _geom_angle_site_symmetry_1
  _geom_angle_site_symmetry_3
  _geom_angle_publ_flag
 Cl1 Pd1 Cl2 93.81(14) . . ?
 N1 Pd1 Cl1 90.6(3) . . ?
 N1 Pd1 Cl2 174.5(3) . . ?
 N2 Pd1 Cl1 171.2(4) . . ?
 N2 Pd1 Cl2 91.0(4) . . ?
 N2 Pd1 N1 85.0(5) . . ?
 Cl3 Pd2 Cl4 93.26(19) . . ?
 N3 Pd2 Cl3 91.9(4) . . ?
 N3 Pd2 Cl4 173.3(4) . . ?
 N4 Pd2 Cl3 175.7(4) . . ?
 N4 Pd2 Cl4 90.3(4) . . ?
 N4 Pd2 N3 84.7(6) . . ?
 Cl6 Pd3 Cl5 92.39(16) . . ?
 N5 Pd3 Cl5 92.1(4) . . ?
 N5 Pd3 Cl6 175.4(4) . . ?
 N6 Pd3 Cl5 176.9(4) . . ?
 N6 Pd3 Cl6 90.5(4) . . ?
 N6 Pd3 N5 85.1(5) . . ?
 Cl8 Pd4 Cl7 93.67(16) . . ?
 N7 Pd4 Cl7 91.8(4) . . ?
 N7 Pd4 Cl8 174.2(5) . . ?
 N8 Pd4 Cl7 175.2(4) . . ?
 N8 Pd4 Cl8 90.6(4) . . ?
 N8 Pd4 N7 84.0(5) . . ?
 Cl9 Pd5 Cl10 90.9(3) . . ?
 N9 Pd5 Cl9 91.3(5) . . ?
 N9 Pd5 Cl10 173.0(5) . . ?
 N9 Pd5 N10 83.9(7) . . ?
 N10 Pd5 Cl9 175.2(6) . . ?
 N10 Pd5 Cl10 93.8(6) . . ?
 Cl11 Pd6 Cl12 93.1(5) . . ?
 N12 Pd6 Cl11 177.6(9) . . ?
 N12 Pd6 Cl12 89.2(9) . . ?
 N11 Pd6 Cl11 89.8(8) . . ?
 N11 Pd6 Cl12 177.0(8) . . ?
 N11 Pd6 N12 87.9(11) . . ?
 Pd1 N1 H1 105.2 . . ?
 C42 N1 Pd1 117.7(11) . . ?
 C42 N1 H1 105.2 . . ?
 C42 N1 C1 116.1(13) . . ?
 C1 N1 Pd1 106.2(10) . . ?
 C1 N1 H1 105.2 . . ?
 Pd1 N2 H2 108.0 . . ?
 C6 N2 Pd1 106.8(9) . . ?
 C6 N2 H2 108.0 . . ?
 C6 N2 C7 115.5(12) . . ?
 C7 N2 Pd1 110.4(9) . . ?
 C7 N2 H2 108.0 . . ?
 Pd2 N3 H3 105.3 . . ?
 C14 N3 Pd2 118.0(11) . . ?
 C14 N3 H3 105.3 . . ?
 C15 N3 Pd2 110.0(10) . . ?
 C15 N3 H3 105.3 . . ?
 C15 N3 C14 111.8(14) . . ?
 Pd2 N4 H4 109.1 . . ?
 C20 N4 Pd2 107.6(8) . . ?
 C20 N4 H4 109.1 . . ?
 C21 N4 Pd2 108.8(11) . . ?
 C21 N4 H4 109.1 . . ?
 C21 N4 C20 112.9(13) . . ?
 Pd3 N5 H5 105.0 . . ?
 C28 N5 Pd3 116.6(11) . . ?
 C28 N5 H5 105.0 . . ?
 C28 N5 C29 116.5(14) . . ?
 C29 N5 Pd3 107.6(10) . . ?
 C29 N5 H5 105.0 . . ?
 Pd3 N6 H6 108.1 . . ?
 C34 N6 Pd3 104.9(10) . . ?
 C34 N6 H6 108.1 . . ?
 C34 N6 C35 117.4(13) . . ?
 C35 N6 Pd3 110.0(10) . . ?
 C35 N6 H6 108.1 . . ?
 Pd4 N7 H7 106.6 . . ?
 C84 N7 Pd4 114.6(14) . . ?
 C84 N7 H7 106.6 . . ?
 C43 N7 Pd4 107.7(9) . . ?
 C43 N7 H7 106.6 . . ?
 C43 N7 C84 114.2(16) . . ?
 Pd4 N8 H8 107.9 . . ?
 C48 N8 Pd4 107.5(9) . . ?
 C48 N8 H8 107.9 . . ?
 C48 N8 C49 115.7(13) . . ?
 C49 N8 Pd4 109.7(10) . . ?
 C49 N8 H8 107.9 . . ?
 Pd5 N9 H9A 105.8 . . ?
 C56 N9 Pd5 117.8(13) . . ?
 C56 N9 H9A 105.8 . . ?
 C57 N9 Pd5 107.6(11) . . ?
 C57 N9 H9A 105.8 . . ?
 C57 N9 C56 113.1(15) . . ?
 Pd5 N10 H10A 107.4 . . ?
 C62 N10 Pd5 103.6(13) . . ?
 C62 N10 H10A 107.4 . . ?
 C62 N10 C63 112.9(18) . . ?
 C63 N10 Pd5 117.7(14) . . ?
 C63 N10 H10A 107.4 . . ?
 Pd6 N12 H12A 110.7 . . ?
 C76 N12 Pd6 103.5(19) . . ?
 C76 N12 H12A 110.7 . . ?
 C77 N12 Pd6 107.0(17) . . ?
 C77 N12 H12A 110.7 . . ?
 C77 N12 C76 114(2) . . ?
 C40 C41 H41 119.3 . . ?
 C36 C41 H41 119.3 . . ?
 C36 C41 C40 121.4(15) . . ?
 C41 C40 H40 119.6 . . ?
 C39 C40 C41 120.8(16) . . ?
 C39 C40 H40 119.6 . . ?
 C40 C39 C42 123.7(16) . . ?
 C40 C39 C38 117.6(13) . . ?
 C38 C39 C42 118.7(14) . . ?
 N1 C42 C39 110.1(12) . . ?
 N1 C42 H42A 109.6 . . ?
 N1 C42 H42B 109.6 . . ?
 C39 C42 H42A 109.6 . . ?
 C39 C42 H42B 109.6 . . ?
 H42A C42 H42B 108.1 . . ?
 C2 C1 N1 120.2(14) . . ?
 C2 C1 C6 122.2(14) . . ?
 C6 C1 N1 117.5(15) . . ?
 C1 C2 H2A 120.8 . . ?
 C1 C2 C3 118.4(16) . . ?
 C3 C2 H2A 120.8 . . ?
 C2 C3 H3A 120.4 . . ?
 C4 C3 C2 119.3(19) . . ?
 C4 C3 H3A 120.4 . . ?
 C3 C4 H4A 118.8 . . ?
 C5 C4 C3 122.5(16) . . ?
 C5 C4 H4A 118.8 . . ?
 C4 C5 H5A 120.5 . . ?
 C4 C5 C6 118.9(16) . . ?
 C6 C5 H5A 120.5 . . ?
 N2 C6 C5 121.4(14) . . ?
 C1 C6 N2 120.0(14) . . ?
 C1 C6 C5 118.5(16) . . ?
 N2 C7 H7A 109.1 . . ?
 N2 C7 H7B 109.1 . . ?
 H7A C7 H7B 107.9 . . ?
 C8 C7 N2 112.3(11) . . ?
 C8 C7 H7A 109.1 . . ?
 C8 C7 H7B 109.1 . . ?
 C9 C8 C7 120.1(14) . . ?
 C9 C8 C13 119.2(13) . . ?
 C13 C8 C7 120.3(14) . . ?
 C8 C9 H9 119.2 . . ?
 C8 C9 C10 121.6(16) . . ?
 C10 C9 H9 119.2 . . ?
 C9 C10 H10 120.2 . . ?
 C11 C10 C9 119.5(16) . . ?
 C11 C10 H10 120.2 . . ?
 C8 C13 H13 121.4 . . ?
 C12 C13 C8 117.2(15) . . ?
 C12 C13 H13 121.4 . . ?
 C13 C12 H12 119.1 . . ?
 C11 C12 C13 121.9(16) . . ?
 C11 C12 H12 119.1 . . ?
 C10 C11 C12 120.6(14) . . ?
 C10 C11 C14 119.0(16) . . ?
 C12 C11 C14 120.4(16) . . ?
 N3 C14 C11 111.0(12) . . ?
 N3 C14 H14A 109.4 . . ?
 N3 C14 H14B 109.4 . . ?
 C11 C14 H14A 109.4 . . ?
 C11 C14 H14B 109.4 . . ?
 H14A C14 H14B 108.0 . . ?
 C16 C15 N3 123.6(14) . . ?
 C20 C15 N3 120.0(15) . . ?
 C20 C15 C16 116.3(16) . . ?
 C15 C16 H16 119.5 . . ?
 C17 C16 C15 121.0(18) . . ?
 C17 C16 H16 119.5 . . ?
 C16 C17 H17 120.2 . . ?
 C16 C17 C18 120(2) . . ?
 C18 C17 H17 120.2 . . ?
 C17 C18 H18 119.6 . . ?
 C19 C18 C17 121(2) . . ?
 C19 C18 H18 119.6 . . ?
 C18 C19 H19 123.1 . . ?
 C20 C19 C18 114(2) . . ?
 C20 C19 H19 123.1 . . ?
 C15 C20 N4 115.4(13) . . ?
 C15 C20 C19 128.3(17) . . ?
 C19 C20 N4 116.3(14) . . ?
 N4 C21 H21A 108.6 . . ?
 N4 C21 H21B 108.6 . . ?
 H21A C21 H21B 107.5 . . ?
 C22 C21 N4 114.9(13) . . ?
 C22 C21 H21A 108.6 . . ?
 C22 C21 H21B 108.6 . . ?
 C27 C22 C21 124.1(16) . . ?
 C27 C22 C23 117.1(16) . . ?
 C23 C22 C21 118.7(19) . . ?
 C22 C27 H27 119.3 . . ?
 C22 C27 C26 121.4(16) . . ?
 C26 C27 H27 119.3 . . ?
 C27 C26 H26 119.9 . . ?
 C25 C26 C27 120(2) . . ?
 C25 C26 H26 119.9 . . ?
 C22 C23 H23 119.6 . . ?
 C24 C23 C22 120.7(19) . . ?
 C24 C23 H23 119.6 . . ?
 C23 C24 H24 119.7 . . ?
 C25 C24 C23 120.5(16) . . ?
 C25 C24 H24 119.7 . . ?
 C26 C25 C24 120.0(16) . . ?
 C26 C25 C28 122.7(19) . . ?
 C24 C25 C28 117.1(15) . . ?
 N5 C28 C25 111.0(13) . . ?
 N5 C28 H28A 109.4 . . ?
 N5 C28 H28B 109.4 . . ?
 C25 C28 H28A 109.4 . . ?
 C25 C28 H28B 109.4 . . ?
 H28A C28 H28B 108.0 . . ?
 C30 C29 N5 122.6(17) . . ?
 C34 C29 N5 116.9(15) . . ?
 C34 C29 C30 120.4(18) . . ?
 C29 C30 H30 119.8 . . ?
 C29 C30 C31 120(2) . . ?
 C31 C30 H30 119.8 . . ?
 C30 C31 H31 120.2 . . ?
 C30 C31 C32 120(2) . . ?
 C32 C31 H31 120.2 . . ?
 C31 C32 H32 119.2 . . ?
 C33 C32 C31 122(2) . . ?
 C33 C32 H32 119.2 . . ?
 C32 C33 H33 122.0 . . ?
 C32 C33 C34 116(2) . . ?
 C34 C33 H33 122.0 . . ?
 C29 C34 N6 121.3(15) . . ?
 C29 C34 C33 122.0(19) . . ?
 C33 C34 N6 116.4(17) . . ?
 N6 C35 H35A 109.0 . . ?
 N6 C35 H35B 109.0 . . ?
 N6 C35 C36 112.8(13) . . ?
 H35A C35 H35B 107.8 . . ?
 C36 C35 H35A 109.0 . . ?
 C36 C35 H35B 109.0 . . ?
 C41 C36 C35 120.8(15) . . ?
 C37 C36 C41 117.1(15) . . ?
 C37 C36 C35 122.0(17) . . ?
 C36 C37 H37 118.3 . . ?
 C36 C37 C38 123.3(18) . . ?
 C38 C37 H37 118.3 . . ?
 C39 C38 H38 120.2 . . ?
 C37 C38 C39 119.7(15) . . ?
 C37 C38 H38 120.2 . . ?
 C82 C83 H83 120.5 . . ?
 C82 C83 C78 119(3) . . ?
 C78 C83 H83 120.5 . . ?
 C83 C82 H82 119.3 . . ?
 C83 C82 C81 121(3) . . ?
 C81 C82 H82 119.3 . . ?
 C82 C81 C84 122(2) . . ?
 C82 C81 C80 120(3) . . ?
 C80 C81 C84 118(2) . . ?
 N7 C84 C81 113.1(16) . . ?
 N7 C84 H84A 109.0 . . ?
 N7 C84 H84B 109.0 . . ?
 C81 C84 H84A 109.0 . . ?
 C81 C84 H84B 109.0 . . ?
 H84A C84 H84B 107.8 . . ?
 C44 C43 N7 120.8(14) . . ?
 C44 C43 C48 121.1(14) . . ?
 C48 C43 N7 118.0(13) . . ?
 C43 C44 H44 121.3 . . ?
 C45 C44 C43 117.5(15) . . ?
 C45 C44 H44 121.3 . . ?
 C44 C45 H45 118.4 . . ?
 C46 C45 C44 123.2(17) . . ?
 C46 C45 H45 118.4 . . ?
 C45 C46 H46 120.5 . . ?
 C45 C46 C47 119.0(17) . . ?
 C47 C46 H46 120.5 . . ?
 C46 C47 H47 120.1 . . ?
 C46 C47 C48 119.8(14) . . ?
 C48 C47 H47 120.1 . . ?
 C43 C48 N8 118.9(13) . . ?
 C47 C48 N8 121.8(13) . . ?
 C47 C48 C43 119.4(14) . . ?
 N8 C49 H49A 108.7 . . ?
 N8 C49 H49B 108.7 . . ?
 N8 C49 C50 114.2(14) . . ?
 H49A C49 H49B 107.6 . . ?
 C50 C49 H49A 108.7 . . ?
 C50 C49 H49B 108.7 . . ?
 C55 C50 C49 121.8(15) . . ?
 C51 C50 C49 118.5(15) . . ?
 C51 C50 C55 119.6(16) . . ?
 C50 C55 H55 119.5 . . ?
 C54 C55 C50 121.0(15) . . ?
 C54 C55 H55 119.5 . . ?
 C55 C54 H54 119.5 . . ?
 C53 C54 C55 121.0(17) . . ?
 C53 C54 H54 119.5 . . ?
 C50 C51 H51 120.8 . . ?
 C50 C51 C52 118.4(17) . . ?
 C52 C51 H51 120.8 . . ?
 C51 C52 H52 119.3 . . ?
 C53 C52 C51 121.4(16) . . ?
 C53 C52 H52 119.3 . . ?
 C54 C53 C52 118.4(16) . . ?
 C54 C53 C56 121.4(18) . . ?
 C52 C53 C56 120.2(17) . . ?
 N9 C56 C53 113.3(15) . . ?
 N9 C56 H56A 108.9 . . ?
 N9 C56 H56B 108.9 . . ?
 C53 C56 H56A 108.9 . . ?
 C53 C56 H56B 108.9 . . ?
 H56A C56 H56B 107.7 . . ?
 C58 C57 N9 121.8(18) . . ?
 C62 C57 N9 114.8(17) . . ?
 C62 C57 C58 123(2) . . ?
 C57 C58 H58 120.7 . . ?
 C59 C58 C57 119(2) . . ?
 C59 C58 H58 120.7 . . ?
 C58 C59 H59 116.9 . . ?
 C58 C59 C60 126(2) . . ?
 C60 C59 H59 116.9 . . ?
 C59 C60 H60 123.4 . . ?
 C59 C60 C61 113(2) . . ?
 C61 C60 H60 123.4 . . ?
 C60 C61 H61 120.3 . . ?
 C62 C61 C60 119(2) . . ?
 C62 C61 H61 120.3 . . ?
 N10 C62 C61 116.4(18) . . ?
 C57 C62 N10 124.5(18) . . ?
 C57 C62 C61 118.8(18) . . ?
 N10 C63 H63A 108.9 . . ?
 N10 C63 H63B 108.9 . . ?
 H63A C63 H63B 107.7 . . ?
 C64 C63 N10 113(2) . . ?
 C64 C63 H63A 108.9 . . ?
 C64 C63 H63B 108.9 . . ?
 C65 C64 C63 120(2) . . ?
 C65 C64 C69 118(2) . . ?
 C69 C64 C63 122(2) . . ?
 C64 C65 H65 119.8 . . ?
 C64 C65 C66 120(3) . . ?
 C66 C65 H65 119.8 . . ?
 C65 C66 H66 119.4 . . ?
 C67 C66 C65 121(3) . . ?
 C67 C66 H66 119.4 . . ?
 C64 C69 H69 119.3 . . ?
 C68 C69 C64 121(3) . . ?
 C68 C69 H69 119.3 . . ?
 C69 C68 H68 119.2 . . ?
 C69 C68 C67 122(3) . . ?
 C67 C68 H68 119.2 . . ?
 C66 C67 C68 117(3) . . ?
 C66 C67 C70 120(3) . . ?
 C68 C67 C70 123(3) . . ?
 Pd6 N11 H11 107.6 . . ?
 C71 N11 Pd6 105(2) . . ?
 C71 N11 H11 107.6 . . ?
 C70 N11 Pd6 118(2) . . ?
 C70 N11 H11 107.6 . . ?
 C70 N11 C71 111(3) . . ?
 C72 C71 N11 120(3) . . ?
 C76 C71 N11 120(4) . . ?
 C76 C71 C72 117(4) . . ?
 C71 C72 H72 119.0 . . ?
 C71 C72 C73 122(4) . . ?
 C73 C72 H72 119.0 . . ?
 C75 C74 H74 118.9 . . ?
 C73 C74 H74 118.9 . . ?
 C73 C74 C75 122(4) . . ?
 C74 C75 H75 124.3 . . ?
 C76 C75 C74 111(3) . . ?
 C76 C75 H75 124.3 . . ?
 C71 C76 N12 119(3) . . ?
 C71 C76 C75 129(4) . . ?
 C75 C76 N12 112(3) . . ?
 N12 C77 H77A 109.5 . . ?
 N12 C77 H77B 109.5 . . ?
 H77A C77 H77B 108.1 . . ?
 C78 C77 N12 111(2) . . ?
 C78 C77 H77A 109.5 . . ?
 C78 C77 H77B 109.5 . . ?
 C83 C78 C77 120(2) . . ?
 C79 C78 C83 119(3) . . ?
 C79 C78 C77 121(3) . . ?
 C78 C79 H79 120.1 . . ?
 C78 C79 C80 120(3) . . ?
 C80 C79 H79 120.1 . . ?
 C81 C80 H80 119.7 . . ?
 C79 C80 C81 121(3) . . ?
 C79 C80 H80 119.7 . . ?
 N2S C3S C4S 173(4) . . ?
 C3S C4S H4SA 109.5 . . ?
 C3S C4S H4SB 109.5 . . ?
 C3S C4S H4SC 109.5 . . ?
 H4SA C4S H4SB 109.5 . . ?
 H4SA C4S H4SC 109.5 . . ?
 H4SB C4S H4SC 109.5 . . ?
 C67 C70 H70A 109.0 . . ?
 C67 C70 H70B 109.0 . . ?
 N11 C70 C67 113(3) . . ?
 N11 C70 H70A 109.0 . . ?
 N11 C70 H70B 109.0 . . ?
 H70A C70 H70B 107.8 . . ?
 C72 C73 H73 120.9 . . ?
 C74 C73 C72 118(4) . . ?
 C74 C73 H73 120.9 . . ?
 H2SA C2S H2SB 109.5 . . ?
 H2SA C2S H2SC 109.5 . . ?
 H2SB C2S H2SC 109.5 . . ?
 C1S C2S H2SA 109.5 . . ?
 C1S C2S H2SB 109.5 . . ?
 C1S C2S H2SC 109.5 . . ?
 N1S C1S C2S 177.4(18) . . ?
 H6SA C6S H6SB 109.5 . . ?
 H6SA C6S H6SC 109.5 . . ?
 H6SB C6S H6SC 109.5 . . ?
 C5S C6S H6SA 109.5 . . ?
 C5S C6S H6SB 109.5 . . ?
 C5S C6S H6SC 109.5 . . ?
 N3S C5S C6S 167(5) . . ?
 N5S C9S C10S 168(7) . . ?
 C9S C10S H10B 109.5 . . ?
 C9S C10S H10C 109.5 . . ?
 C9S C10S H10D 109.5 . . ?
 H10B C10S H10C 109.5 . . ?
 H10B C10S H10D 109.5 . . ?
 H10C C10S H10D 109.5 . . ?
 H8SA C8S H8SB 109.5 . . ?
 H8SA C8S H8SC 109.5 . . ?
 H8SB C8S H8SC 109.5 . . ?
 C7S C8S H8SA 109.5 . . ?
 C7S C8S H8SB 109.5 . . ?
 C7S C8S H8SC 109.5 . . ?
 N4S C7S C8S 162(6) . . ?

loop_
  _geom_torsion_atom_site_label_1
  _geom_torsion_atom_site_label_2
  _geom_torsion_atom_site_label_3
  _geom_torsion_atom_site_label_4
  _geom_torsion
  _geom_torsion_site_symmetry_1
  _geom_torsion_site_symmetry_2
  _geom_torsion_site_symmetry_3
  _geom_torsion_site_symmetry_4
  _geom_torsion_publ_flag
 Pd1 N1 C42 C39 54.3(16) . . . . ?
 Pd1 N1 C1 C2 167.2(11) . . . . ?
 Pd1 N1 C1 C6 -9.4(13) . . . . ?
 Pd1 N2 C6 C1 19.5(14) . . . . ?
 Pd1 N2 C6 C5 -158.2(10) . . . . ?
 Pd1 N2 C7 C8 170.2(11) . . . . ?
 Pd2 N3 C14 C11 51.2(19) . . . . ?
 Pd2 N3 C15 C16 169.3(12) . . . . ?
 Pd2 N3 C15 C20 -5.4(15) . . . . ?
 Pd2 N4 C20 C15 15.1(14) . . . . ?
 Pd2 N4 C20 C19 -164.2(12) . . . . ?
 Pd2 N4 C21 C22 162.9(14) . . . . ?
 Pd3 N5 C28 C25 50.9(17) . . . . ?
 Pd3 N5 C29 C30 170.0(16) . . . . ?
 Pd3 N5 C29 C34 -6.5(18) . . . . ?
 Pd3 N6 C34 C29 20.7(17) . . . . ?
 Pd3 N6 C34 C33 -165.7(11) . . . . ?
 Pd3 N6 C35 C36 176.2(12) . . . . ?
 Pd4 N7 C84 C81 -48(2) . . . . ?
 Pd4 N7 C43 C44 -166.9(16) . . . . ?
 Pd4 N7 C43 C48 10(2) . . . . ?
 Pd4 N8 C48 C43 -17.0(19) . . . . ?
 Pd4 N8 C48 C47 163.8(14) . . . . ?
 Pd4 N8 C49 C50 -175.1(10) . . . . ?
 Pd5 N9 C56 C53 69(2) . . . . ?
 Pd5 N9 C57 C58 162.2(14) . . . . ?
 Pd5 N9 C57 C62 -14.7(18) . . . . ?
 Pd5 N10 C62 C57 19.0(19) . . . . ?
 Pd5 N10 C62 C61 -166.8(13) . . . . ?
 Pd5 N10 C63 C64 65(2) . . . . ?
 Pd6 N12 C76 C71 -21(3) . . . . ?
 Pd6 N12 C76 C75 158(2) . . . . ?
 Pd6 N12 C77 C78 -179.2(19) . . . . ?
 Pd6 N11 C71 C72 -159(3) . . . . ?
 Pd6 N11 C71 C76 2(3) . . . . ?
 Pd6 N11 C70 C67 -40(3) . . . . ?
 N1 C1 C2 C3 -174.0(14) . . . . ?
 N1 C1 C6 N2 -6.9(18) . . . . ?
 N1 C1 C6 C5 170.9(11) . . . . ?
 N2 C7 C8 C9 -82.9(18) . . . . ?
 N2 C7 C8 C13 89.2(16) . . . . ?
 N3 C15 C16 C17 -175.0(15) . . . . ?
 N3 C15 C20 N4 -6.6(18) . . . . ?
 N3 C15 C20 C19 172.6(15) . . . . ?
 N4 C21 C22 C27 101(2) . . . . ?
 N4 C21 C22 C23 -82(2) . . . . ?
 N5 C29 C30 C31 -176(2) . . . . ?
 N5 C29 C34 N6 -10(2) . . . . ?
 N5 C29 C34 C33 176.8(14) . . . . ?
 N6 C35 C36 C41 101.2(18) . . . . ?
 N6 C35 C36 C37 -75(2) . . . . ?
 N7 C43 C44 C45 176(2) . . . . ?
 N7 C43 C48 N8 5(3) . . . . ?
 N7 C43 C48 C47 -176.2(17) . . . . ?
 N8 C49 C50 C55 -102.0(18) . . . . ?
 N8 C49 C50 C51 76.4(19) . . . . ?
 N9 C57 C58 C59 -178.2(18) . . . . ?
 N9 C57 C62 N10 -3(2) . . . . ?
 N9 C57 C62 C61 -177.5(15) . . . . ?
 N10 C63 C64 C65 81(3) . . . . ?
 N10 C63 C64 C69 -100(3) . . . . ?
 N12 C77 C78 C83 -92(3) . . . . ?
 N12 C77 C78 C79 78(3) . . . . ?
 C41 C40 C39 C42 -179.1(15) . . . . ?
 C41 C40 C39 C38 4(2) . . . . ?
 C41 C36 C37 C38 1(3) . . . . ?
 C40 C41 C36 C35 -177.7(15) . . . . ?
 C40 C41 C36 C37 -2(3) . . . . ?
 C40 C39 C42 N1 84(2) . . . . ?
 C40 C39 C38 C37 -4(2) . . . . ?
 C42 N1 C1 C2 -59.9(18) . . . . ?
 C42 N1 C1 C6 123.5(15) . . . . ?
 C42 C39 C38 C37 178.2(15) . . . . ?
 C1 N1 C42 C39 -73.1(19) . . . . ?
 C1 C2 C3 C4 1(3) . . . . ?
 C2 C1 C6 N2 176.5(13) . . . . ?
 C2 C1 C6 C5 -6(2) . . . . ?
 C2 C3 C4 C5 -1(3) . . . . ?
 C3 C4 C5 C6 -2(2) . . . . ?
 C4 C5 C6 N2 -176.8(13) . . . . ?
 C4 C5 C6 C1 5(2) . . . . ?
 C6 N2 C7 C8 -68.5(17) . . . . ?
 C6 C1 C2 C3 2(2) . . . . ?
 C7 N2 C6 C1 -103.7(15) . . . . ?
 C7 N2 C6 C5 78.5(16) . . . . ?
 C7 C8 C9 C10 175.8(13) . . . . ?
 C7 C8 C13 C12 -175.6(13) . . . . ?
 C8 C9 C10 C11 -2(2) . . . . ?
 C8 C13 C12 C11 2(2) . . . . ?
 C9 C8 C13 C12 -3(2) . . . . ?
 C9 C10 C11 C12 1(2) . . . . ?
 C9 C10 C11 C14 178.9(13) . . . . ?
 C10 C11 C14 N3 -101.2(17) . . . . ?
 C13 C8 C9 C10 4(2) . . . . ?
 C13 C12 C11 C10 -1(2) . . . . ?
 C13 C12 C11 C14 -178.8(13) . . . . ?
 C12 C11 C14 N3 77(2) . . . . ?
 C14 N3 C15 C16 -57.6(18) . . . . ?
 C14 N3 C15 C20 127.7(14) . . . . ?
 C15 N3 C14 C11 -77.8(18) . . . . ?
 C15 C16 C17 C18 1(3) . . . . ?
 C16 C15 C20 N4 178.4(12) . . . . ?
 C16 C15 C20 C19 -2(2) . . . . ?
 C16 C17 C18 C19 0(3) . . . . ?
 C17 C18 C19 C20 -2(3) . . . . ?
 C18 C19 C20 N4 -177.2(15) . . . . ?
 C18 C19 C20 C15 4(3) . . . . ?
 C20 N4 C21 C22 -77.7(18) . . . . ?
 C20 C15 C16 C17 0(2) . . . . ?
 C21 N4 C20 C15 -105.1(14) . . . . ?
 C21 N4 C20 C19 75.7(17) . . . . ?
 C21 C22 C27 C26 179.6(16) . . . . ?
 C21 C22 C23 C24 -177.9(15) . . . . ?
 C22 C27 C26 C25 -2(3) . . . . ?
 C22 C23 C24 C25 -1(2) . . . . ?
 C27 C22 C23 C24 0(2) . . . . ?
 C27 C26 C25 C24 0(3) . . . . ?
 C27 C26 C25 C28 -174.8(16) . . . . ?
 C26 C25 C28 N5 85(2) . . . . ?
 C23 C22 C27 C26 2(3) . . . . ?
 C23 C24 C25 C26 2(2) . . . . ?
 C23 C24 C25 C28 176.9(15) . . . . ?
 C24 C25 C28 N5 -90.2(18) . . . . ?
 C28 N5 C29 C30 -57(2) . . . . ?
 C28 N5 C29 C34 126.5(16) . . . . ?
 C29 N5 C28 C25 -78(2) . . . . ?
 C29 C30 C31 C32 -1(4) . . . . ?
 C30 C29 C34 N6 173.3(16) . . . . ?
 C30 C29 C34 C33 0(3) . . . . ?
 C30 C31 C32 C33 1(4) . . . . ?
 C31 C32 C33 C34 -1(3) . . . . ?
 C32 C33 C34 N6 -173.3(17) . . . . ?
 C32 C33 C34 C29 0(2) . . . . ?
 C34 N6 C35 C36 -64(2) . . . . ?
 C34 C29 C30 C31 0(3) . . . . ?
 C35 N6 C34 C29 -101.7(17) . . . . ?
 C35 N6 C34 C33 71.8(17) . . . . ?
 C35 C36 C37 C38 176.8(16) . . . . ?
 C36 C41 C40 C39 -1(3) . . . . ?
 C36 C37 C38 C39 2(3) . . . . ?
 C38 C39 C42 N1 -98.7(17) . . . . ?
 C83 C82 C81 C84 179.5(18) . . . . ?
 C83 C82 C81 C80 2(3) . . . . ?
 C83 C78 C79 C80 -6(3) . . . . ?
 C82 C83 C78 C77 177(2) . . . . ?
 C82 C83 C78 C79 6(3) . . . . ?
 C82 C81 C84 N7 -92(2) . . . . ?
 C82 C81 C80 C79 -2(3) . . . . ?
 C84 N7 C43 C44 65(3) . . . . ?
 C84 N7 C43 C48 -118.1(19) . . . . ?
 C84 C81 C80 C79 -179.4(18) . . . . ?
 C43 N7 C84 C81 77(2) . . . . ?
 C43 C44 C45 C46 -1(4) . . . . ?
 C44 C43 C48 N8 -178.1(18) . . . . ?
 C44 C43 C48 C47 1(3) . . . . ?
 C44 C45 C46 C47 3(3) . . . . ?
 C45 C46 C47 C48 -3(3) . . . . ?
 C46 C47 C48 N8 -179.7(16) . . . . ?
 C46 C47 C48 C43 1(3) . . . . ?
 C48 N8 C49 C50 63.0(17) . . . . ?
 C48 C43 C44 C45 -1(3) . . . . ?
 C49 N8 C48 C43 106.0(18) . . . . ?
 C49 N8 C48 C47 -73(2) . . . . ?
 C49 C50 C55 C54 179.5(16) . . . . ?
 C49 C50 C51 C52 -177.5(16) . . . . ?
 C50 C55 C54 C53 -2(3) . . . . ?
 C50 C51 C52 C53 -2(3) . . . . ?
 C55 C50 C51 C52 1(3) . . . . ?
 C55 C54 C53 C52 1(3) . . . . ?
 C55 C54 C53 C56 179.7(17) . . . . ?
 C54 C53 C56 N9 -93(2) . . . . ?
 C51 C50 C55 C54 1(3) . . . . ?
 C51 C52 C53 C54 1(3) . . . . ?
 C51 C52 C53 C56 -177.6(17) . . . . ?
 C52 C53 C56 N9 86(2) . . . . ?
 C56 N9 C57 C58 -66(2) . . . . ?
 C56 N9 C57 C62 117.1(17) . . . . ?
 C57 N9 C56 C53 -58(2) . . . . ?
 C57 C58 C59 C60 -3(3) . . . . ?
 C58 C57 C62 N10 179.8(17) . . . . ?
 C58 C57 C62 C61 6(3) . . . . ?
 C58 C59 C60 C61 3(3) . . . . ?
 C59 C60 C61 C62 1(3) . . . . ?
 C60 C61 C62 N10 -179.8(18) . . . . ?
 C60 C61 C62 C57 -5(3) . . . . ?
 C62 N10 C63 C64 -174.7(19) . . . . ?
 C62 C57 C58 C59 -2(3) . . . . ?
 C63 N10 C62 C57 -109(2) . . . . ?
 C63 N10 C62 C61 65(2) . . . . ?
 C63 C64 C65 C66 -179(3) . . . . ?
 C63 C64 C69 C68 -179(3) . . . . ?
 C64 C65 C66 C67 -6(5) . . . . ?
 C64 C69 C68 C67 2(5) . . . . ?
 C65 C64 C69 C68 0(5) . . . . ?
 C65 C66 C67 C68 7(5) . . . . ?
 C65 C66 C67 C70 -175(3) . . . . ?
 C66 C67 C70 N11 88(4) . . . . ?
 C69 C64 C65 C66 2(5) . . . . ?
 C69 C68 C67 C66 -6(5) . . . . ?
 C69 C68 C67 C70 177(3) . . . . ?
 C68 C67 C70 N11 -94(4) . . . . ?
 N11 C71 C72 C73 168(3) . . . . ?
 N11 C71 C76 N12 13(4) . . . . ?
 N11 C71 C76 C75 -166(3) . . . . ?
 C71 N11 C70 C67 81(4) . . . . ?
 C71 C72 C73 C74 -5(6) . . . . ?
 C72 C71 C76 N12 175(3) . . . . ?
 C72 C71 C76 C75 -4(6) . . . . ?
 C74 C75 C76 N12 -179(2) . . . . ?
 C74 C75 C76 C71 0(5) . . . . ?
 C75 C74 C73 C72 0(6) . . . . ?
 C76 N12 C77 C78 67(3) . . . . ?
 C76 C71 C72 C73 6(6) . . . . ?
 C77 N12 C76 C71 95(3) . . . . ?
 C77 N12 C76 C75 -86(3) . . . . ?
 C77 C78 C79 C80 -177(2) . . . . ?
 C78 C83 C82 C81 -4(3) . . . . ?
 C78 C79 C80 C81 4(3) . . . . ?
 C80 C81 C84 N7 86(2) . . . . ?
 C70 N11 C71 C72 73(4) . . . . ?
 C70 N11 C71 C76 -126(4) . . . . ?
 C73 C74 C75 C76 2(5) . . . . ?

_shelx_res_file
;
TITL xcalibur
    shelxl.res
    created by SHELXL-2018/3 at 19:42:57 on 08-Dec-2022
CELL 1.54184 19.5718 51.7499 14.2509 90 90.8846 90
ZERR 4 0.00014 0.0005 0.0001 0 0.0006 0
LATT 1
SYMM -X,0.5+Y,0.5-Z
SFAC C H Cl N O Pd
UNIT 370 387 48 65 32.53 24
SIMU 0.04 0.08 1.7 N1 C1 Pd1 C42
SIMU 0.04 0.08 1.7 O13W O12W
RIGU O13W O12W
ISOR O6W
ISOR O9W
ISOR O7W
ISOR O2W
ISOR O3W
SIMU 0.02 0.04 1.7 N5S C9S C10S
SIMU 0.04 0.08 1.7 N3S C5S C6S
SIMU 0.04 0.08 1.7 N4S C7S C8S
RIGU N1 C1 Pd1 C42
RIGU 0.002 0.002 N5S C9S C10S
RIGU N3S C5S C6S
RIGU C8S C7S N4S
ISOR O14W
ISOR 0.01 0.02 C10S
ISOR 0.01 0.02 N4S
ISOR 0.05 0.1 O15W
RIGU 0.002 0.002 N11 C71 C72 C73 C74 C75 C76 N12 C70
RIGU 0.002 0.002 C62 C61 C60 C59 C58 C57
ISOR 0.01 0.02 C20
ISOR 0.01 0.02 C8

L.S. 10
PLAN  124
SIZE 0.086 0.229 0.38
TEMP -180
CONF
WPDB -2
HTAB
BOND $H
LIST 6
MORE -1
fmap 2
acta
SHEL 17.673792 0.830009
OMIT 13 1 0
OMIT 7 2 7
OMIT 6 4 5
REM <olex2.extras>
REM <HklSrc "%./shelxl.hkl">
REM </olex2.extras>

WGHT    0.114900  507.248627
FVAR       0.22903   0.61790   0.56631   0.50721   0.38942
PD1   6    0.419334    0.512553    0.487493    11.00000    0.02648    0.07775 =
         0.02015    0.00403    0.00090    0.00251
PD2   6    0.287457    0.479102    1.096984    11.00000    0.03508    0.09422 =
         0.02717    0.00013    0.00148   -0.00058
PD3   6   -0.029153    0.514349    0.672115    11.00000    0.02795    0.07529 =
         0.03818    0.00436   -0.00029    0.00583
PD4   6    0.431925    0.422905    0.782190    11.00000    0.04136    0.08606 =
         0.02876    0.00802    0.00175    0.00043
PD5   6    0.190310    0.337697    0.259384    11.00000    0.08172    0.06428 =
         0.08373   -0.01177    0.00741   -0.00283
PD6   6    0.330885    0.253751    0.723297    11.00000    0.21436    0.09713 =
         0.11955    0.03530    0.06455    0.04778
CL1   3    0.423786    0.508519    0.326209    11.00000    0.03775    0.08757 =
         0.01948    0.00214   -0.00278    0.00417
CL2   3    0.419902    0.468346    0.512951    11.00000    0.03103    0.07599 =
         0.02569    0.00510   -0.00495   -0.00010
CL3   3    0.373124    0.450022    1.128542    11.00000    0.04101    0.09284 =
         0.05386    0.00215   -0.00294    0.00686
CL4   3    0.208967    0.447390    1.063225    11.00000    0.04561    0.10558 =
         0.04493   -0.00772    0.00806   -0.01024
CL5   3   -0.121909    0.497723    0.750629    11.00000    0.03237    0.08768 =
         0.04487    0.00260    0.00518   -0.00030
CL6   3    0.000173    0.474503    0.614371    11.00000    0.04794    0.07372 =
         0.04593    0.00740    0.00370    0.01074
CL7   3    0.493235    0.423925    0.921471    11.00000    0.05804    0.11485 =
         0.03250    0.01176   -0.00341   -0.00169
CL8   3    0.526197    0.414083    0.693982    11.00000    0.04321    0.08972 =
         0.03925    0.01313    0.00398    0.00115
CL9   3    0.081613    0.350519    0.220612    11.00000    0.06694    0.09071 =
         0.13674   -0.02139   -0.00465    0.00178
CL10  3    0.151574    0.297475    0.300498    11.00000    0.11022    0.07144 =
         0.13217   -0.00473    0.01678   -0.01342
CL11  3    0.334527    0.214617    0.646979    11.00000    0.35189    0.07947 =
         0.16192    0.03587    0.14140    0.06313
CL12  3    0.449644    0.258299    0.724725    11.00000    0.19431    0.23059 =
         0.13699    0.03347    0.03630    0.08790
N1    4    0.412354    0.552291    0.475454    11.00000    0.01918    0.11571 =
         0.01189    0.00038   -0.00160   -0.00293
AFIX  13
H1    2    0.447866    0.557212    0.429019    11.00000   -1.20000
AFIX   0
N2    4    0.428838    0.519435    0.628429    11.00000    0.02338    0.07881 =
         0.04026    0.00158   -0.00182    0.00548
AFIX  13
H2    2    0.467139    0.508520    0.653463    11.00000   -1.20000
AFIX   0
N3    4    0.348038    0.509441    1.134433    11.00000    0.04060    0.10687 =
         0.01877    0.00822    0.00986    0.00374
AFIX  13
H3    2    0.362349    0.505989    1.200923    11.00000   -1.20000
AFIX   0
N4    4    0.217105    0.506632    1.065342    11.00000    0.03153    0.10113 =
         0.03685   -0.00309    0.00401   -0.00322
AFIX  13
H4    2    0.172450    0.501750    1.093539    11.00000   -1.20000
AFIX   0
N5    4   -0.048086    0.551236    0.720359    11.00000    0.02203    0.07023 =
         0.05356   -0.00057    0.00056    0.00239
AFIX  13
H5    2   -0.096961    0.554668    0.703071    11.00000   -1.20000
AFIX   0
N6    4    0.050241    0.530974    0.602514    11.00000    0.04115    0.06670 =
         0.04787   -0.00147    0.00094    0.00072
AFIX  13
H6    2    0.048968    0.524577    0.536295    11.00000   -1.20000
AFIX   0
N7    4    0.340421    0.429534    0.850798    11.00000    0.08093    0.11039 =
         0.02596    0.00996    0.00725    0.00285
AFIX  13
H7    2    0.348652    0.444467    0.894047    11.00000   -1.20000
AFIX   0
N8    4    0.370915    0.424011    0.661955    11.00000    0.04688    0.07745 =
         0.03524    0.00778    0.01108   -0.00448
AFIX  13
H8    2    0.394019    0.435298    0.615140    11.00000   -1.20000
AFIX   0
N9    4    0.229407    0.371002    0.209297    11.00000    0.07186    0.07083 =
         0.05073   -0.00883   -0.01057    0.00803
AFIX  13
H9A   2    0.207196    0.373668    0.146377    11.00000   -1.20000
AFIX   0
N10   4    0.289996    0.328960    0.288359    11.00000    0.13173    0.05872 =
         0.08023   -0.00489    0.01624    0.00856
AFIX  13
H10A  2    0.298154    0.310947    0.265741    11.00000   -1.20000
AFIX   0
N12   4    0.323528    0.287978    0.792058    11.00000    0.16711    0.09467 =
         0.10579    0.03312    0.04103    0.02480
AFIX  13
H12A  2    0.358110    0.289012    0.844316    11.00000   -1.20000
AFIX   0
C41   1    0.213584    0.554111    0.627336    11.00000    0.03195    0.08754 =
         0.04343   -0.00593    0.01056    0.01200
AFIX  43
H41   2    0.200513    0.561955    0.684595    11.00000   -1.20000
AFIX   0
C40   1    0.268173    0.564219    0.578514    11.00000    0.01818    0.08378 =
         0.04279   -0.00223   -0.00083    0.00385
AFIX  43
H40   2    0.291615    0.578941    0.602449    11.00000   -1.20000
AFIX   0
C39   1    0.288919    0.553119    0.495346    11.00000    0.01656    0.09386 =
         0.03274    0.01085    0.00185    0.01066
C42   1    0.349133    0.562953    0.438655    11.00000    0.02828    0.09659 =
         0.03284    0.01221    0.00373    0.00838
AFIX  23
H42A  2    0.343036    0.557868    0.372081    11.00000   -1.20000
H42B  2    0.350890    0.582053    0.441734    11.00000   -1.20000
AFIX   0
C1    1    0.437092    0.562990    0.566443    11.00000    0.01504    0.07844 =
         0.03126   -0.00889   -0.00302   -0.00421
C2    1    0.451419    0.588826    0.574852    11.00000    0.03668    0.08512 =
         0.04523    0.01277    0.01068    0.01845
AFIX  43
H2A   2    0.441704    0.600423    0.524721    11.00000   -1.20000
AFIX   0
C3    1    0.481114    0.597830    0.660255    11.00000    0.06893    0.08445 =
         0.05267   -0.01074   -0.00191   -0.00795
AFIX  43
H3A   2    0.490831    0.615674    0.668652    11.00000   -1.20000
AFIX   0
C4    1    0.495641    0.580456    0.730618    11.00000    0.02744    0.10644 =
         0.03441   -0.01645    0.00691    0.00199
AFIX  43
H4A   2    0.516468    0.586567    0.787037    11.00000   -1.20000
AFIX   0
C5    1    0.481447    0.555044    0.722619    11.00000    0.03052    0.09096 =
         0.02756   -0.00038    0.00511    0.00618
AFIX  43
H5A   2    0.493340    0.543408    0.771777    11.00000   -1.20000
AFIX   0
C6    1    0.448180    0.545882    0.638885    11.00000    0.02549    0.07735 =
         0.02994    0.00194    0.01025    0.00736
C7    1    0.364338    0.511596    0.678058    11.00000    0.02229    0.09104 =
         0.03469    0.00736   -0.00190   -0.00304
AFIX  23
H7A   2    0.326919    0.523510    0.659552    11.00000   -1.20000
H7B   2    0.351084    0.493970    0.657820    11.00000   -1.20000
AFIX   0
C8    1    0.372951    0.512002    0.782601    11.00000    0.02181    0.05831 =
         0.02630   -0.00173   -0.00605   -0.00904
C9    1    0.401791    0.491259    0.828433    11.00000    0.03586    0.08994 =
         0.02531    0.00537    0.00799    0.00630
AFIX  43
H9    2    0.413305    0.476277    0.793546    11.00000   -1.20000
AFIX   0
C10   1    0.414765    0.491668    0.926359    11.00000    0.02995    0.08939 =
         0.03460    0.01222   -0.00128    0.00820
AFIX  43
H10   2    0.433272    0.476891    0.957056    11.00000   -1.20000
AFIX   0
C13   1    0.359248    0.535223    0.834446    11.00000    0.01491    0.10177 =
         0.03063    0.01365    0.00033    0.00883
AFIX  43
H13   2    0.341608    0.550240    0.804350    11.00000   -1.20000
AFIX   0
C12   1    0.373105    0.534767    0.931914    11.00000    0.04323    0.08908 =
         0.03040    0.00227    0.01589    0.00577
AFIX  43
H12   2    0.363252    0.549655    0.968284    11.00000   -1.20000
AFIX   0
C11   1    0.400628    0.513256    0.975985    11.00000    0.01789    0.10184 =
         0.02926    0.00536    0.00128   -0.00933
C14   1    0.413690    0.513296    1.082022    11.00000    0.01726    0.11360 =
         0.04096    0.00609    0.00876   -0.00003
AFIX  23
H14A  2    0.446153    0.499297    1.098669    11.00000   -1.20000
H14B  2    0.434666    0.529944    1.100949    11.00000   -1.20000
AFIX   0
C15   1    0.307430    0.533179    1.137657    11.00000    0.02295    0.08955 =
         0.02642    0.00590   -0.00184   -0.00344
C16   1    0.331202    0.555987    1.174820    11.00000    0.04963    0.10495 =
         0.03458    0.00317    0.00526   -0.00052
AFIX  43
H16   2    0.377454    0.557185    1.195572    11.00000   -1.20000
AFIX   0
C17   1    0.290303    0.576551    1.182288    11.00000    0.06258    0.09317 =
         0.03913   -0.00715   -0.00819    0.01138
AFIX  43
H17   2    0.307661    0.592320    1.207084    11.00000   -1.20000
AFIX   0
C18   1    0.222139    0.574751    1.153556    11.00000    0.08946    0.11372 =
         0.05142    0.00710    0.01494    0.04321
AFIX  43
H18   2    0.193164    0.589392    1.158793    11.00000   -1.20000
AFIX   0
C19   1    0.196033    0.551843    1.117381    11.00000    0.06394    0.11385 =
         0.04700   -0.00837    0.00679    0.00294
AFIX  43
H19   2    0.149477    0.549732    1.099133    11.00000   -1.20000
AFIX   0
C20   1    0.242812    0.532861    1.110516    11.00000    0.02448    0.06182 =
         0.01376    0.00099   -0.00196    0.01578
C21   1    0.208542    0.508154    0.960606    11.00000    0.02931    0.11671 =
         0.02973    0.00054   -0.00634   -0.00004
AFIX  23
H21A  2    0.248598    0.517231    0.934736    11.00000   -1.20000
H21B  2    0.208382    0.490377    0.934940    11.00000   -1.20000
AFIX   0
C22   1    0.145473    0.521565    0.927389    11.00000    0.02415    0.11129 =
         0.03044   -0.00052   -0.00774   -0.00661
C27   1    0.143789    0.546725    0.895385    11.00000    0.03564    0.11434 =
         0.04811   -0.00480    0.00113   -0.02052
AFIX  43
H27   2    0.184935    0.556452    0.894323    11.00000   -1.20000
AFIX   0
C26   1    0.082418    0.558286    0.864284    11.00000    0.02617    0.09956 =
         0.05504   -0.00303    0.01063   -0.00660
AFIX  43
H26   2    0.082197    0.575826    0.844612    11.00000   -1.20000
AFIX   0
C23   1    0.083045    0.507528    0.924376    11.00000    0.06378    0.09513 =
         0.02870   -0.00120   -0.00167   -0.00634
AFIX  43
H23   2    0.082191    0.490113    0.945404    11.00000   -1.20000
AFIX   0
C24   1    0.023327    0.518991    0.891047    11.00000    0.03526    0.10057 =
         0.02490    0.00062   -0.01098   -0.00444
AFIX  43
H24   2   -0.017768    0.509236    0.888069    11.00000   -1.20000
AFIX   0
C25   1    0.023178    0.544334    0.862330    11.00000    0.02456    0.09594 =
         0.04249   -0.01128   -0.00547   -0.00546
C28   1   -0.043957    0.555045    0.821796    11.00000    0.02191    0.09678 =
         0.06033   -0.01318    0.00826   -0.00708
AFIX  23
H28A  2   -0.082891    0.546234    0.851690    11.00000   -1.20000
H28B  2   -0.047164    0.573724    0.836078    11.00000   -1.20000
AFIX   0
C29   1   -0.008810    0.569204    0.662978    11.00000    0.05837    0.04815 =
         0.06403    0.00152   -0.00881    0.00006
C30   1   -0.017524    0.595581    0.667072    11.00000    0.04682    0.09835 =
         0.08613   -0.00135    0.01842    0.00360
AFIX  43
H30   2   -0.048150    0.602799    0.711010    11.00000   -1.20000
AFIX   0
C31   1    0.018385    0.611750    0.607039    11.00000    0.08252    0.06964 =
         0.14510    0.01196    0.01912   -0.00048
AFIX  43
H31   2    0.011912    0.629929    0.609474    11.00000   -1.20000
AFIX   0
C32   1    0.064326    0.600959    0.542749    11.00000    0.04535    0.09496 =
         0.13612    0.03125    0.01363   -0.00102
AFIX  43
H32   2    0.089196    0.612105    0.502789    11.00000   -1.20000
AFIX   0
C33   1    0.074090    0.574699    0.536362    11.00000    0.02891    0.10721 =
         0.06711    0.02012   -0.01140   -0.00127
AFIX  43
H33   2    0.104591    0.567314    0.492618    11.00000   -1.20000
AFIX   0
C34   1    0.034494    0.558759    0.601284    11.00000    0.03239    0.08634 =
         0.04171    0.00346   -0.02582   -0.01503
C35   1    0.117094    0.522835    0.646555    11.00000    0.02649    0.08989 =
         0.04081    0.00762   -0.00358    0.00291
AFIX  23
H35A  2    0.119265    0.503727    0.648096    11.00000   -1.20000
H35B  2    0.119217    0.529114    0.712156    11.00000   -1.20000
AFIX   0
C36   1    0.178065    0.533025    0.594686    11.00000    0.03748    0.08250 =
         0.03896    0.01115    0.00200    0.00904
C37   1    0.197654    0.522888    0.510971    11.00000    0.03318    0.07466 =
         0.06046    0.00395   -0.00370   -0.00007
AFIX  43
H37   2    0.173245    0.508430    0.486704    11.00000   -1.20000
AFIX   0
C38   1    0.250727    0.532498    0.460138    11.00000    0.03235    0.09334 =
         0.02837   -0.00445    0.00794    0.01225
AFIX  43
H38   2    0.261440    0.525127    0.401111    11.00000   -1.20000
AFIX   0
C83   1    0.267362    0.349555    0.766831    11.00000    0.10223    0.09884 =
         0.07137    0.03299    0.00480   -0.01946
AFIX  43
H83   2    0.227907    0.342544    0.736665    11.00000   -1.20000
AFIX   0
C82   1    0.264272    0.372775    0.812020    11.00000    0.09331    0.07977 =
         0.07199    0.01354    0.02146   -0.01781
AFIX  43
H82   2    0.222995    0.382426    0.809493    11.00000   -1.20000
AFIX   0
C81   1    0.319346    0.382472    0.860924    11.00000    0.07259    0.11810 =
         0.03567    0.02913    0.01010    0.00654
C84   1    0.317073    0.407780    0.909850    11.00000    0.07576    0.11026 =
         0.04712    0.01406    0.00524   -0.00535
AFIX  23
H84A  2    0.269633    0.411179    0.929576    11.00000   -1.20000
H84B  2    0.346225    0.406886    0.967151    11.00000   -1.20000
AFIX   0
C43   1    0.290399    0.438129    0.781068    11.00000    0.01761    0.11372 =
         0.02411    0.00120    0.00615   -0.00030
C44   1    0.229409    0.448888    0.807848    11.00000    0.04033    0.12755 =
         0.03479   -0.01386    0.01406    0.01126
AFIX  43
H44   2    0.217401    0.449949    0.872069    11.00000   -1.20000
AFIX   0
C45   1    0.186540    0.458037    0.738150    11.00000    0.06708    0.10305 =
         0.04898    0.00369    0.00997    0.03064
AFIX  43
H45   2    0.143984    0.465294    0.755531    11.00000   -1.20000
AFIX   0
C46   1    0.202176    0.457202    0.644915    11.00000    0.04586    0.08764 =
         0.03700    0.00108   -0.00553   -0.00546
AFIX  43
H46   2    0.172046    0.464482    0.599187    11.00000   -1.20000
AFIX   0
C47   1    0.262436    0.445612    0.618330    11.00000    0.05189    0.07423 =
         0.03189   -0.00440   -0.00051   -0.00334
AFIX  43
H47   2    0.273073    0.444125    0.553737    11.00000   -1.20000
AFIX   0
C48   1    0.307365    0.436150    0.686270    11.00000    0.02525    0.08324 =
         0.02721    0.00467   -0.00151    0.00596
C49   1    0.365135    0.397533    0.620898    11.00000    0.03981    0.07417 =
         0.04205    0.00735    0.01146    0.00132
AFIX  23
H49A  2    0.341897    0.386188    0.666343    11.00000   -1.20000
H49B  2    0.411686    0.390574    0.611827    11.00000   -1.20000
AFIX   0
C50   1    0.326660    0.396437    0.528526    11.00000    0.04938    0.05699 =
         0.04736   -0.00131    0.00041    0.00692
C55   1    0.258926    0.387990    0.522356    11.00000    0.02958    0.07876 =
         0.04433    0.00251    0.01022   -0.00594
AFIX  43
H55   2    0.236343    0.382640    0.577598    11.00000   -1.20000
AFIX   0
C54   1    0.224211    0.387294    0.437017    11.00000    0.05088    0.06779 =
         0.05346   -0.00346   -0.00117   -0.00407
AFIX  43
H54   2    0.178710    0.380916    0.434239    11.00000   -1.20000
AFIX   0
C51   1    0.359149    0.404622    0.448933    11.00000    0.05172    0.08290 =
         0.03316   -0.00683    0.00309   -0.00338
AFIX  43
H51   2    0.405388    0.410190    0.451663    11.00000   -1.20000
AFIX   0
C52   1    0.321854    0.404549    0.362402    11.00000    0.05255    0.08076 =
         0.04031   -0.00466   -0.00390    0.00947
AFIX  43
H52   2    0.343213    0.410682    0.307288    11.00000   -1.20000
AFIX   0
C53   1    0.254430    0.395644    0.356742    11.00000    0.07239    0.06275 =
         0.03588    0.00264   -0.01550    0.01665
C56   1    0.216829    0.394827    0.262484    11.00000    0.08361    0.06212 =
         0.04369   -0.00185   -0.01060    0.00716
AFIX  23
H56A  2    0.167160    0.396469    0.273191    11.00000   -1.20000
H56B  2    0.231178    0.409827    0.224440    11.00000   -1.20000
AFIX   0
C57   1    0.301345    0.366600    0.191335    11.00000    0.09304    0.05151 =
         0.04748   -0.00836    0.00370   -0.00065
C58   1    0.339233    0.383211    0.132647    11.00000    0.08213    0.07831 =
         0.03551    0.00483   -0.00895   -0.00536
AFIX  43
H58   2    0.318469    0.398006    0.104917    11.00000   -1.20000
AFIX   0
C59   1    0.402049    0.377878    0.117735    11.00000    0.08805    0.11836 =
         0.03493   -0.01084   -0.00187    0.00641
AFIX  43
H59   2    0.425542    0.388823    0.075529    11.00000   -1.20000
AFIX   0
C60   1    0.439279    0.357557    0.157477    11.00000    0.06491    0.10967 =
         0.07384   -0.00153    0.00253   -0.00538
AFIX  43
H60   2    0.486528    0.354826    0.146824    11.00000   -1.20000
AFIX   0
C61   1    0.397092    0.340447    0.218777    11.00000    0.07020    0.09525 =
         0.07578   -0.00736    0.00481   -0.00200
AFIX  43
H61   2    0.417455    0.326141    0.250242    11.00000   -1.20000
AFIX   0
C62   1    0.326553    0.345807    0.229366    11.00000    0.06945    0.03739 =
         0.02266   -0.02155    0.00314   -0.00964
C63   1    0.313784    0.330188    0.389160    11.00000    0.06408    0.08653 =
         0.08051    0.00311   -0.01563    0.00231
AFIX  23
H63A  2    0.363803    0.327366    0.392019    11.00000   -1.20000
H63B  2    0.304624    0.347699    0.413950    11.00000   -1.20000
AFIX   0
C64   1    0.279817    0.310688    0.450459    11.00000    0.11897    0.05889 =
         0.10890   -0.00174    0.02427   -0.00096
C65   1    0.302714    0.285946    0.452020    11.00000    0.14113    0.08747 =
         0.09929    0.01300    0.03414    0.02926
AFIX  43
H65   2    0.340519    0.281145    0.414811    11.00000   -1.20000
AFIX   0
C66   1    0.270456    0.267198    0.508979    11.00000    0.18637    0.06600 =
         0.10950    0.00453    0.03257    0.01258
AFIX  43
H66   2    0.284261    0.249637    0.505040    11.00000   -1.20000
AFIX   0
C69   1    0.224700    0.317188    0.509542    11.00000    0.09403    0.06657 =
         0.11957    0.00361    0.01092   -0.00764
AFIX  43
H69   2    0.208043    0.334430    0.509923    11.00000   -1.20000
AFIX   0
C68   1    0.195963    0.299656    0.564277    11.00000    0.11735    0.09095 =
         0.09799   -0.00550    0.02617   -0.01090
AFIX  43
H68   2    0.158104    0.304502    0.601307    11.00000   -1.20000
AFIX   0
C67   1    0.220319    0.273883    0.568892    11.00000    0.17202    0.07264 =
         0.09270    0.00534    0.03048    0.00407
N11   4    0.229301    0.251449    0.726526    11.00000    0.18708    0.06933 =
         0.12557    0.02138    0.04265   -0.00762
AFIX  13
H11   2    0.217353    0.234468    0.755468    11.00000   -1.20000
AFIX   0
C71   1    0.206956    0.272903    0.794785    11.00000    0.18747    0.07567 =
         0.11508    0.02469    0.04838   -0.00268
C72   1    0.145709    0.271672    0.835601    11.00000    0.19197    0.10581 =
         0.14210    0.00034    0.05757   -0.01862
AFIX  43
H72   2    0.113210    0.259388    0.813403    11.00000   -1.20000
AFIX   0
C74   1    0.174501    0.304007    0.946385    11.00000    0.16406    0.10055 =
         0.14539   -0.00235    0.05888   -0.00565
AFIX  43
H74   2    0.163371    0.315099    0.997021    11.00000   -1.20000
AFIX   0
C75   1    0.243073    0.304844    0.909221    11.00000    0.16116    0.07345 =
         0.12497    0.01728    0.05103    0.00849
AFIX  43
H75   2    0.278750    0.315484    0.933449    11.00000   -1.20000
AFIX   0
C76   1    0.250170    0.287537    0.831116    11.00000    0.17155    0.06351 =
         0.12337    0.02096    0.04936    0.01227
C77   1    0.335438    0.309376    0.719736    11.00000    0.11984    0.09243 =
         0.08979    0.03395    0.03988    0.02233
AFIX  23
H77A  2    0.380862    0.307052    0.691307    11.00000   -1.20000
H77B  2    0.300393    0.308179    0.669082    11.00000   -1.20000
AFIX   0
C78   1    0.331808    0.335772    0.765616    11.00000    0.07784    0.10355 =
         0.07074    0.01536   -0.01272   -0.00560
C79   1    0.386432    0.345206    0.817787    11.00000    0.09628    0.12359 =
         0.07342    0.03647    0.02423    0.01790
AFIX  43
H79   2    0.427606    0.335545    0.822690    11.00000   -1.20000
AFIX   0
C80   1    0.380911    0.368849    0.862988    11.00000    0.07087    0.11032 =
         0.05880    0.02277    0.01736   -0.00357
AFIX  43
H80   2    0.419371    0.375825    0.895628    11.00000   -1.20000
AFIX   0

N2S   4    0.101319    0.359873    0.618614    11.00000    0.18091    0.10168 =
         0.23494    0.03663    0.09118    0.02170
C3S   1    0.090508    0.382257    0.619589    11.00000    0.04394    0.12859 =
         0.16253   -0.00136    0.01171    0.01467
C4S   1    0.080560    0.409172    0.608539    11.00000    0.08952    0.09110 =
         0.14594    0.00802   -0.00705    0.00266
AFIX 137
H4SA  2    0.087136    0.413917    0.542719    11.00000   -1.50000
H4SB  2    0.113591    0.418520    0.648216    11.00000   -1.50000
H4SC  2    0.034063    0.413721    0.627026    11.00000   -1.50000
AFIX   0

C70   1    0.190565    0.253498    0.635192    11.00000    0.22617    0.06630 =
         0.13888    0.00561    0.01825   -0.00683
AFIX  23
H70A  2    0.142417    0.257946    0.648080    11.00000   -1.20000
H70B  2    0.190942    0.236471    0.603537    11.00000   -1.20000
AFIX   0
C73   1    0.127682    0.288545    0.912607    11.00000    0.17721    0.12238 =
         0.15628   -0.01425    0.05938   -0.01915
AFIX  43
H73   2    0.083003    0.288331    0.937716    11.00000   -1.20000
AFIX   0

N1S   4    0.167203    0.447839    0.409205    11.00000    0.03881    0.09365 =
         0.05463    0.02087   -0.01595   -0.00548
C2S   1    0.275029    0.469377    0.342402    11.00000    0.03835    0.09178 =
         0.03670    0.00665    0.00352   -0.00066
AFIX 137
H2SA  2    0.307856    0.472083    0.394092    11.00000   -1.50000
H2SB  2    0.263096    0.486061    0.314045    11.00000   -1.50000
H2SC  2    0.295448    0.458185    0.294968    11.00000   -1.50000
AFIX   0
C1S   1    0.213827    0.457230    0.378107    11.00000    0.05491    0.07135 =
         0.03559   -0.00312    0.00041    0.00593

O1W   5    0.155128    0.378078    1.027965    11.00000    0.10955    0.19325 =
         0.11333    0.01813   -0.05621   -0.03367
O4W   5    0.580880    0.708903    1.045631    11.00000    0.19236    0.19857 =
         0.12163    0.02357    0.04910    0.00693
C6S   1   -0.004411    0.439684    0.858296    11.00000    0.06225    0.15639 =
         0.13226    0.00236   -0.00443   -0.00783
AFIX 137
H6SA  2    0.005118    0.452232    0.808684    11.00000   -1.50000
H6SB  2   -0.020571    0.448790    0.914016    11.00000   -1.50000
H6SC  2   -0.039629    0.427567    0.836242    11.00000   -1.50000
AFIX   0
C5S   1    0.054494    0.426259    0.880741    11.00000    0.07089    0.19949 =
         0.21693    0.05276   -0.00238    0.00029
N3S   4    0.108076    0.412243    0.881484    11.00000    0.06628    0.24308 =
         0.27148    0.04021   -0.03828    0.00847

C9S   1    0.306424    0.602502    0.865389    10.75000    0.13852    0.13831 =
         0.19173   -0.04705    0.00447    0.00863
PART 2
O13W  5    0.499126    0.654947    0.483392    50.80000    0.34342    0.15957 =
         0.26201   -0.04949    0.25812   -0.03675

PART 1
O8W   5   -0.015074    0.689364    0.537618    31.00000    0.04559    0.48066 =
         0.11870   -0.02534    0.00502    0.01996

PART 0
O5W   5    0.050508    0.617956    0.969036    10.50000    0.53845    0.11420 =
         0.14878   -0.01140    0.08220    0.16437

PART 1
O3W   5    0.459972    0.667055    1.047876    21.00000    0.14653    0.33273 =
         0.12079   -0.02589    0.01519    0.07731

O12W  5    0.511084    0.660181    0.429340   -50.80000    0.35611    0.16424 =
         0.24954   -0.04375    0.25265   -0.02714
O7W   5    0.009641    0.709248    0.841222    41.00000    0.15357    0.16886 =
         0.24241    0.02765   -0.10109   -0.04360
PART 2
O6W   5    0.041668    0.694557    0.962895   -41.00000    0.21670    0.17047 =
         0.40348   -0.14199    0.13635   -0.04703

PART 0
O10W  5    0.510476    0.734212    0.509519    10.50000    0.20386    0.23600 =
         0.14795   -0.05853    0.01679    0.01733

N4S   4    0.057919    0.616554    1.234118    10.50000    0.10563    0.13050 =
         0.12906   -0.00704    0.01885    0.00424
PART 2
O9W   5    0.087496    0.671676    0.509488   -31.00000    0.44949    0.13371 =
         0.27144    0.08774   -0.03804   -0.13445

O2W   5    0.414844    0.637559    1.149903   -21.00000    0.13849    0.12819 =
         0.35972    0.06901    0.03021    0.01753
PART 0
O11W  5    0.219615    0.629274    0.354703    10.50000    0.32486    0.39786 =
         0.16018   -0.09723   -0.05074    0.02808
O14W  5    0.311526    0.633824    0.517090    10.33333    0.19007    0.10464 =
         0.45437    0.11660   -0.06501    0.04002
C10S  1    0.366476    0.611420    0.937814    10.75000    0.14043    0.16212 =
         0.18232   -0.00999   -0.00392   -0.00187
AFIX 137
H10B  2    0.395022    0.624521    0.907941    10.75000   -1.50000
H10C  2    0.394640    0.596439    0.954954    10.75000   -1.50000
H10D  2    0.346109    0.618696    0.994378    10.75000   -1.50000
AFIX   0
N5S   4    0.260915    0.594748    0.828980    10.75000    0.12824    0.14416 =
         0.16823   -0.05336    0.02313    0.00708

C8S   1   -0.046139    0.649679    1.156132    10.50000    0.08829    0.15258 =
         0.08734   -0.00251    0.02653    0.00581
AFIX 137
H8SA  2   -0.060444    0.663526    1.198426    10.50000   -1.50000
H8SB  2   -0.083969    0.637509    1.146534    10.50000   -1.50000
H8SC  2   -0.033278    0.657113    1.095674    10.50000   -1.50000
AFIX   0

O15W  5    0.422136    0.685203    0.723580    10.50000    0.09318    0.35810 =
         0.36255    0.09864   -0.06396    0.05482
C7S   1    0.018598    0.634659    1.201893    10.50000    0.09640    0.11849 =
         0.10006   -0.03702   -0.01362   -0.01033
HKLF 4


REM  xcalibur
REM wR2 = 0.3792, GooF = S = 1.089, Restrained GooF = 1.085 for all data
REM R1 = 0.1522 for 22585 Fo > 4sig(Fo) and 0.1606 for all 26292 data
REM 1306 parameters refined using 258 restraints

END

WGHT      0.1148    507.6929

REM Instructions for potential hydrogen bonds
EQIV $1 -x+1, -y+1, -z+1
HTAB N1 Cl8_$1
HTAB N2 Cl1_$1
EQIV $2 x, y, z+1
HTAB N3 Cl1_$2
EQIV $3 -x, -y+1, -z+2
HTAB N4 Cl5_$3
EQIV $4 -x, -y+1, -z+1
HTAB N5 N1S_$4
HTAB N6 Cl6_$4
HTAB N8 Cl2
EQIV $5 x, y, z-1
HTAB N9 O1W_$5
EQIV $6 x, -y+1/2, z-1/2
HTAB N10 Cl11_$6
EQIV $7 -x+1, -y+1, -z+2
HTAB N12 O4W_$7
HTAB C5 Cl3_$7
HTAB C7 Cl2
HTAB C14 Cl3
HTAB C14 Cl7_$7
HTAB C16 Cl8_$7
HTAB C21 Cl4
HTAB C28 Cl4_$3
HTAB C28 Cl5
HTAB C30 Cl9_$4
HTAB C35 Cl6
HTAB C84 Cl4
HTAB C44 Cl4
HTAB C49 Cl8
HTAB C58 Cl3_$5
EQIV $8 x, -y+1/2, z+1/2
HTAB N11 Cl10_$8
HTAB C77 Cl12
HTAB C2S Cl2
HTAB C2S Cl3_$5
HTAB C6S N4S_$3
HTAB C10S Cl7_$7
HTAB C8S N3S_$3

REM Highest difference peak  5.269,  deepest hole -2.485,  1-sigma level  0.228
Q1    1   0.4202  0.4922  0.4915  11.00000  0.05    5.27
Q2    1   0.4330  0.4028  0.7812  11.00000  0.05    4.87
Q3    1   0.2890  0.4583  1.0976  11.00000  0.05    4.61
Q4    1  -0.0303  0.5349  0.6702  11.00000  0.05    4.29
Q5    1  -0.0317  0.4943  0.6712  11.00000  0.05    4.19
Q6    1   0.4331  0.4441  0.7827  11.00000  0.05    4.04
Q7    1   0.4170  0.5323  0.4865  11.00000  0.05    4.04
Q8    1   0.2918  0.5005  1.0991  11.00000  0.05    3.13
Q9    1   0.1915  0.3167  0.2649  11.00000  0.05    3.05
Q10   1   0.1942  0.3581  0.2594  11.00000  0.05    2.80
Q11   1   0.2568  0.5477  1.1128  11.00000  0.05    2.00
Q12   1   0.2866  0.2398  0.6986  11.00000  0.05    1.78
Q13   1   0.3481  0.2345  0.7350  11.00000  0.05    1.76
Q14   1   0.4260  0.4882  0.3272  11.00000  0.05    1.72
Q15   1   0.3233  0.2333  0.7173  11.00000  0.05    1.65
Q16   1   0.2270  0.4685  1.0784  11.00000  0.05    1.64
Q17   1   0.4188  0.4489  0.5215  11.00000  0.05    1.63
Q18   1  -0.0013  0.4548  0.6232  11.00000  0.05    1.55
Q19   1   0.5240  0.4352  0.6926  11.00000  0.05    1.46
Q20   1   0.2122  0.4265  1.0681  11.00000  0.05    1.44
Q21   1   0.3879  0.5141  0.4802  11.00000  0.05    1.40
Q22   1   0.3988  0.5134  0.5136  11.00000  0.05    1.38
Q23   1   0.5232  0.3931  0.6928  11.00000  0.05    1.36
Q24   1   0.3743  0.4295  1.1255  11.00000  0.05    1.36
Q25   1   0.4503  0.5133  0.5008  11.00000  0.05    1.35
Q26   1   0.4926  0.4033  0.9189  11.00000  0.05    1.32
Q27   1   0.3765  0.4183  0.7642  11.00000  0.05    1.27
Q28   1   0.4346  0.5128  0.4622  11.00000  0.05    1.27
Q29   1   0.1770  0.5516  1.0612  11.00000  0.05    1.20
Q30   1   0.2452  0.5221  1.1092  11.00000  0.05    1.18
Q31   1  -0.0595  0.4596  0.6502  11.00000  0.05    1.18
Q32   1   0.3775  0.4709  1.1307  11.00000  0.05    1.17
Q33   1   0.3034  0.3880  0.3884  11.00000  0.05    1.15
Q34   1   0.4302  0.5295  0.3367  11.00000  0.05    1.15
Q35   1   0.3344  0.2753  0.7244  11.00000  0.05    1.12
Q36   1  -0.1298  0.5164  0.7485  11.00000  0.05    1.12
Q37   1   0.4379  0.5421  0.8276  11.00000  0.05    1.11
Q38   1   0.3503  0.4710  1.1183  11.00000  0.05    1.10
Q39   1   0.4037  0.4250  0.8176  11.00000  0.05    1.09
Q40   1   0.3871  0.4618  0.4840  11.00000  0.05    1.08
Q41   1  -0.1320  0.4789  0.7443  11.00000  0.05    1.05
Q42   1   0.4413  0.5577  0.4943  11.00000  0.05    1.05
Q43   1   0.1042  0.5483  1.0610  11.00000  0.05    1.00
Q44   1   0.0105  0.6134  0.9601  11.00000  0.05    0.99
Q45   1   0.0137  0.4949  0.6252  11.00000  0.05    0.96
Q46   1   0.3798  0.4961  0.7852  11.00000  0.05    0.96
Q47   1   0.3871  0.3827  0.4668  11.00000  0.05    0.95
Q48   1   0.5310  0.7091  0.6493  11.00000  0.05    0.95
Q49   1   0.2178  0.5289  1.1112  11.00000  0.05    0.95
Q50   1  -0.1204  0.5417  0.6446  11.00000  0.05    0.94
Q51   1   0.3703  0.2548  0.7983  11.00000  0.05    0.93
Q52   1   0.4405  0.6570  0.3529  11.00000  0.05    0.92
Q53   1   0.1780  0.5758  1.0840  11.00000  0.05    0.92
Q54   1   0.2489  0.3416  0.2654  11.00000  0.05    0.90
Q55   1   0.2886  0.4357  1.1106  11.00000  0.05    0.88
Q56   1   0.3358  0.4072  0.8397  11.00000  0.05    0.87
Q57   1  -0.0174  0.4238  0.9671  11.00000  0.05    0.86
Q58   1   0.0460  0.3943  0.6218  11.00000  0.05    0.86
Q59   1  -0.0704  0.5150  0.6560  11.00000  0.05    0.86
Q60   1   0.2181  0.5930  0.3676  11.00000  0.05    0.86
Q61   1   0.3986  0.6033  0.7759  11.00000  0.05    0.85
Q62   1   0.3094  0.2721  0.7047  11.00000  0.05    0.84
Q63   1   0.0110  0.5134  0.6938  11.00000  0.05    0.84
Q64   1   0.3800  0.7427  0.4657  11.00000  0.05    0.84
Q65   1   0.4858  0.4107  0.7796  11.00000  0.05    0.84
Q66   1   0.0723  0.6239  1.0364  11.00000  0.05    0.82
Q67   1  -0.0323  0.5556  0.6538  11.00000  0.05    0.82
Q68   1   0.4180  0.3200  0.2512  11.00000  0.05    0.81
Q69   1   0.4690  0.4221  0.7984  11.00000  0.05    0.80
Q70   1   0.2723  0.5678  0.8043  11.00000  0.05    0.80
Q71   1   0.3217  0.6272  0.7442  11.00000  0.05    0.80
Q72   1   0.1257  0.3722  0.9813  11.00000  0.05    0.80
Q73   1  -0.0509  0.5709  0.7185  11.00000  0.05    0.79
Q74   1   0.0680  0.6157  1.3498  11.00000  0.05    0.78
Q75   1   0.0255  0.5281  0.6738  11.00000  0.05    0.78
Q76   1   0.3138  0.4793  1.0625  11.00000  0.05    0.78
Q77   1   0.0220  0.2792  0.6667  11.00000  0.05    0.78
Q78   1   0.4870  0.4456  0.9278  11.00000  0.05    0.77
Q79   1   0.4278  0.3706  0.7804  11.00000  0.05    0.76
Q80   1   0.0853  0.3285  0.2237  11.00000  0.05    0.76
Q81   1  -0.0034  0.6169  1.0185  11.00000  0.05    0.76
Q82   1   0.3115  0.5871  0.4502  11.00000  0.05    0.76
Q83   1   0.5091  0.6046  0.5726  11.00000  0.05    0.75
Q84   1   0.2488  0.5544  0.4624  11.00000  0.05    0.75
Q85   1   0.4408  0.7057  0.8350  11.00000  0.05    0.74
Q86   1   0.4419  0.4686  0.4831  11.00000  0.05    0.74
Q87   1   0.2704  0.6804  0.9407  11.00000  0.05    0.73
Q88   1   0.2146  0.6052  0.3821  11.00000  0.05    0.73
Q89   1   0.0596  0.5560  0.6175  11.00000  0.05    0.73
Q90   1   0.3296  0.6169  0.8125  11.00000  0.05    0.73
Q91   1   0.2804  0.2651  0.7362  11.00000  0.05    0.72
Q92   1   0.0810  0.3719  0.2106  11.00000  0.05    0.72
Q93   1   0.1380  0.6261  0.9860  11.00000  0.05    0.72
Q94   1   0.3619  0.7094  1.1990  11.00000  0.05    0.72
Q95   1   0.4084  0.5767  0.4721  11.00000  0.05    0.71
Q96   1   0.4473  0.4236  0.7618  11.00000  0.05    0.71
Q97   1   0.4148  0.5510  0.4491  11.00000  0.05    0.71
Q98   1   0.4091  0.5360  1.0776  11.00000  0.05    0.71
Q99   1   0.2662  0.6286  0.4143  11.00000  0.05    0.70
Q100  1   0.1565  0.4673  0.4263  11.00000  0.05    0.70
Q101  1   0.3695  0.3671  0.1338  11.00000  0.05    0.70
Q102  1   0.1785  0.4289  1.0046  11.00000  0.05    0.70
Q103  1  -0.0500  0.4793  0.5970  11.00000  0.05    0.69
Q104  1   0.1587  0.6445  0.7442  11.00000  0.05    0.68
Q105  1   0.1333  0.4950  1.0726  11.00000  0.05    0.68
Q106  1   0.2217  0.3817  0.3727  11.00000  0.05    0.68
Q107  1   0.1439  0.4192  1.0410  11.00000  0.05    0.67
Q108  1   0.6154  0.2771  0.8053  11.00000  0.05    0.67
Q109  1   0.1383  0.4121  0.3698  11.00000  0.05    0.67
Q110  1   0.3974  0.4720  0.8145  11.00000  0.05    0.66
Q111  1   0.4630  0.5518  0.7564  11.00000  0.05    0.66
Q112  1   0.2595  0.5902  0.3776  11.00000  0.05    0.66
Q113  1   0.3940  0.5566  0.4927  11.00000  0.05    0.66
Q114  1   0.4672  0.6027  0.7926  11.00000  0.05    0.66
Q115  1   0.2613  0.4522  0.7537  11.00000  0.05    0.66
Q116  1   0.4289  0.6527  1.0935  11.00000  0.05    0.65
Q117  1   0.0612  0.6260  0.9815  11.00000  0.05    0.65
Q118  1   0.3365  0.5317  1.1583  11.00000  0.05    0.65
Q119  1   0.0308  0.5595  0.6611  11.00000  0.05    0.65
Q120  1   0.0868  0.4551  0.9773  11.00000  0.05    0.65
Q121  1   0.1498  0.7309  0.3808  11.00000  0.05    0.65
Q122  1   0.3989  0.5509  0.7731  11.00000  0.05    0.65
Q123  1  -0.0959  0.6457  1.1178  11.00000  0.05    0.65
Q124  1   0.1005  0.6361  0.8692  11.00000  0.05    0.65
;
_shelx_res_checksum                82121
_shelx_hkl_file
;
   1   0   0 5730.68  328.56
   1   0   0 6905.68  328.36
   1  -1   021057.80 1074.35
   1   1   020728.30 1074.02
   0  -3   0  258.56   18.83
  -1   2   0 1134.98   48.23
   1  -2   0 1066.85   47.28
  -1  -2   0  803.50   47.21
   1  -2   0  673.24   46.68
   0   1  -1 1368.07   74.82
   0  -1   1 1471.78   74.99
   0   1   1 1469.85   74.35
   0  -1  -1 1393.91   74.29
  -1   3   0   96.41    9.67
  -1  -3   0   82.12    8.61
   1  -3   0  102.87    9.04
   0  -4   025302.40 1305.80
   0  -2  -1  887.75   48.00
   0   2   1  930.11   48.20
   1   0  -1   -7.02    4.33
  -1   0   1   -5.21    4.34
   1   0   1   -3.21    4.18
   1   0   1  116.13    9.36
   1  -1  -1 2299.04  125.65
  -1   1   1 2303.80  125.88
  -1  -1   1 2516.85  125.96
   1   1  -1 2522.17  125.85
   1  -1   1 1614.12   77.67
   1   1   1 1614.96   80.20
  -1  -1  -1 1448.72   78.89
   0   3   1  684.08   36.26
   0  -3  -1  674.57   35.84
   0   3  -1  650.40   35.47
   0  -3   1  632.24   35.58
   1  -4   0  779.92   39.36
  -1   4   0  688.82   39.73
  -1  -2   1 4553.39  212.25
   1   2  -1 4419.91  211.97
  -1   2   1 4316.73  212.39
   1  -2   1 7312.10  345.94
  -1   2  -1 6558.67  346.25
   1   2   1 7601.22  349.86
   1  -2   1 6848.06  345.19
   0  -5   0 1263.35   60.48
   0  -5   0  808.66   58.09
  -2   0   0 1261.50   63.81
  -2   0   0 1130.72   64.03
   2   0   0 1222.10   63.48
   2   0   0 1160.98   64.14
   1   3  -1   12.76    3.48
  -1   3   1   23.17    4.98
  -1  -3   1   11.81    3.87
  -1  -3   1   12.90    3.91
   1  -3  -1   17.56    4.44
  -2  -1   0 1721.48   98.00
  -2  -1   0 1790.40   97.32
   2  -1   0 1948.85   97.40
   2  -1   0 1920.52   98.16
  -2   1   0 1803.45   97.99
   2   1   0 1928.12   97.50
   0   4   1 1800.13   87.75
   0  -4   1 1593.92   85.65
   0  -4   1 1645.51   90.14
   0   4  -1 1594.56   85.46
   0  -4  -1 1612.68   86.57
   1  -3   1  900.24   51.43
   1  -3   1 1005.21   50.85
  -1   3  -1  924.42   52.89
  -1   3  -1  869.88   50.32
  -1  -3  -1  868.03   51.97
  -2  -2   011854.30  663.34
  -2   2   012360.30  664.20
   2  -2   012166.10  662.20
  -2   2   012729.90  663.13
   2  -2   013009.10  664.40
  -1  -5   0  126.12   13.42
   1  -5   0  161.74   13.80
  -1   5   0  129.56   10.24
  -1   5   0  147.00   14.46
  -1  -4   1  425.46   24.24
  -1   4   1  441.37   25.17
   1   4  -1  422.57   24.12
  -1  -4   1  391.26   24.08
   1  -4  -1  392.62   24.45
   0  -6   0 1807.31  105.85
   0  -6   0 2037.65  106.63
   1  -4   1 7968.05  414.40
   1  -4   1 8580.31  416.67
  -1   4  -1 8282.11  414.50
  -1   4  -1 7868.84  416.31
  -1   4  -1 7471.46  419.99
   1  -4   1 7655.53  418.40
  -1  -4  -1 7578.66  418.84
  -2  -3   0  166.90   13.03
  -2   3   0  178.00   14.32
   2  -3   0  178.37   14.21
  -2   3   0  397.71   17.08
   2  -3   0  220.40   12.74
   2  -3   0  151.42   12.56
  -2  -3   0  356.56   17.07
   2   3   0  188.00   13.28
   0  -5  -1  469.25   29.65
   0  -5   1  478.64   34.56
   0   5   1  504.36   31.03
   0  -5   1  503.68   27.74
   2   0  -1   -2.08    3.14
  -2   0   1   -1.92    3.17
  -2   1   1 1276.00   78.05
   2   1  -1 1456.97   76.44
   2  -1  -1 1571.83   78.55
   2   1  -1 1472.72   78.34
  -2  -1   1 1569.71   76.87
   2  -1  -1 1394.44   76.27
  -2   0  -1   -3.47    6.85
  -2   0  -1    4.12    5.99
   2   0   1   -0.08    7.42
  -2   1  -116247.10  918.26
  -2   1  -118718.50  920.29
  -2  -1  -117631.50  919.12
  -2  -1  -118304.30  920.41
   2  -1   118796.00  919.49
  -2   1  -119210.20  919.58
   2  -1   117589.40  920.20
  -2  -1  -119934.80  920.80
  -1   6   0 5846.64  274.36
  -1  -6   0 4376.46  272.05
   1  -6   0 5904.08  273.84
  -1   6   0 5460.96  270.01
   1   6   0 4556.35  271.61
   2   4   0  382.99   24.03
   2  -4   0  502.95   24.60
   2  -4   0  315.20   22.89
   2  -4   0  360.86   24.49
  -2  -4   0  514.84   27.74
  -2   4   0  511.66   27.44
  -2   2   1  275.76   18.96
  -2  -2   1  272.41   16.59
   2   2  -1  281.83   16.31
   2  -2  -1  253.77   17.85
   1  -5  -1 3706.60  199.65
  -1  -5   1 3907.22  199.72
   1   5  -1 3449.48  198.91
  -1  -5   1 3603.54  198.96
   1   5  -1 4311.47  199.95
  -1   5   1 4177.14  200.69
  -1  -5  -1 1832.61  108.81
  -1   5  -1 1983.69  105.04
   1  -5   1 1758.02  108.54
   1  -5   1 1971.52  105.31
  -1   5  -1 1879.46  110.09
   1  -5   1 1971.02  103.31
  -1   5  -1 2094.24  103.85
   1   5   1 2102.59  109.46
  -2  -2  -1 4913.76  231.54
   2  -2   1 4384.24  229.46
  -2   2  -1 4421.50  229.92
   2  -2   1 4187.82  229.73
  -2   2  -1 4374.95  229.35
   0  -7   0   29.29   11.05
   0  -7   0   12.64   12.08
   0  -6   1  172.30   11.67
   0  -6  -1  163.03   14.51
   0   6  -1  151.13   10.99
   0  -6   1  181.75   21.34
   0   6   1  168.63   16.46
   2  -3  -114824.80  784.70
   2   3  -115627.40  783.27
  -2  -3   114996.50  783.13
  -2   3  -1 5539.67  295.87
  -2   3  -1 5367.75  295.81
   2  -3   1 5392.83  295.86
   2  -3   1 5658.31  296.25
  -2  -3  -1 5760.43  298.54
   0   0  -212210.20  572.25
   0   0   211343.50  570.21
   2   5   0 2835.11  161.06
  -2   5   0 3138.77  163.45
  -2  -5   0 2787.94  162.92
   2  -5   0 2960.37  161.47
   0  -1   2  391.06   21.39
   0   1  -2  372.13   20.82
   0  -1  -2  253.38   21.35
   0   1   2  279.02   19.13
   0  -1  -2  394.17   21.98
  -1   6   1  267.07   19.83
  -1  -6   1  253.31   17.73
  -1  -6   1  309.44   20.43
   1   6  -1  298.89   19.48
   1  -7   0 1622.11   83.73
  -1  -7   0 1359.41   81.44
  -1   7   0 1606.24   80.29
  -1   7   0 1547.12   83.71
  -1  -6  -1 4324.57  247.31
   1  -6   1 4380.63  246.92
  -1   6  -1 4568.64  241.80
  -1   6  -1 4894.66  249.53
  -1   6  -1 4645.22  242.55
   1   6   1 5246.82  248.85
   1  -6   1 4708.99  243.09
  -2   4   1 2296.75  135.30
  -2  -4   1 2506.04  133.83
   2  -4  -1 2470.71  135.46
   0  -2  -210696.70  567.13
   0  -2  -210046.80  569.28
   0   2   211663.70  567.47
   0  -2   211323.40  568.75
  -2   4  -1  276.83   20.17
   2  -4   1  257.26   18.30
   2  -4   1  271.95   18.76
  -2   4  -1  232.50   17.70
  -1   0   2  701.22   38.85
  -1   0   2  675.28   38.36
  -1   0   2  654.35   37.19
   1   0  -2  663.84   37.79
   1   0  -2  597.05   37.89
  -1  -1   212110.80  593.50
  -1  -1   212225.10  593.26
  -1   1   211098.10  592.81
   1  -1  -210836.30  591.98
   1   1  -211754.70  592.81
   1  -1  -211229.50  592.67
  -1   1   211361.30  591.93
   1   1  -211382.70  592.93
   1   0   2 3829.21  202.13
   1   1   211473.60  655.88
   1  -1   211781.90  656.27
  -1   1  -212858.90  654.15
   0  -3  -2 2924.99  158.51
   0  -3   2 3089.00  159.69
   0   3   2 3227.15  159.04
   0  -3  -2 2895.28  160.91
   0  -7  -1  204.19   19.90
   0   7   1  290.59   23.72
   0  -7   1  256.73   17.16
   0  -7   1  242.37   30.66
   0   7  -1  215.17   15.94
   0   7   1  281.17   25.38
   3   0   014133.90  731.26
   3   0   013772.70  730.39
  -3   0   014678.80  731.41
   1   2  -2  343.28   21.81
  -1  -2   2  339.38   22.39
  -1   2   2  319.59   20.87
   1  -2  -2  344.03   21.95
  -1  -2   2  370.83   23.00
   1  -2  -2  323.86   20.89
  -3   1   0 1803.49   94.05
  -3  -1   0 1717.52   93.94
   3  -1   0 1737.50   93.80
   3  -1   0 1754.45   92.68
   3   1   0 1726.32   92.97
  -3  -1   0 1754.46   92.99
   2  -6   0  189.27   16.18
  -2   6   0  217.03   19.72
   2  -6   0  252.53   18.46
  -2  -6   0  225.94   20.80
   0  -8   0 3091.13  152.58
   0  -8   0 2486.28  152.18
   1  -2   212749.30  658.01
  -1   2  -211945.00  655.14
   1  -2   213076.60  658.57
  -2  -5   1 6857.69  372.52
  -2   5   1 6740.33  373.86
  -2   5  -1 3462.11  182.41
   2  -5   1 3623.11  183.05
  -2   5  -1 3399.12  184.47
  -2  -5  -1 3428.37  186.73
   2  -5   1 3464.26  183.48
  -3   2   0 3157.54  159.73
   3  -2   0 2809.89  157.63
  -3  -2   0 3159.47  159.51
   3   2   0 3025.17  159.90
  -3   2   0 3099.51  161.07
   3  -2   0 3025.25  159.36
  -3   2   0 3619.69  158.59
   3  -2   0 2970.51  160.74
  -3  -2   0 2852.05  159.59
  -3  -2   0 2887.27  160.71
   1  -3  -2   88.31    8.98
  -1  -3   2  105.25   10.37
   1   3  -2   89.39    9.45
  -1  -3   2  107.12   11.03
  -1   3   2   96.36    9.64
   1  -3  -2   85.00   10.23
   0  -4   2 3047.10  154.16
   0   4  -2 2928.77  153.79
   0   4   2 3017.43  153.83
   0  -4  -2 2774.28  152.99
   1   7  -111752.50  634.37
  -1   7   112592.50  637.08
  -1  -7   113025.90  636.86
   1  -7  -111534.10  635.92
   1   7  -113564.50  637.08
  -1  -7   111943.30  635.16
   1   3   2  287.79   20.57
  -1  -3  -2  258.24   15.74
   1  -3   2  277.07   20.45
   1  -3   2  268.83   17.81
  -1  -7  -1 5359.62  319.39
  -1   7  -1 5934.04  321.88
   1  -7   1 5441.26  319.92
   1  -7   1 6661.31  315.77
   1   7   1 6360.94  321.68
  -1   7  -1 6201.92  314.87
  -1  -7  -1 4556.72  320.02
   1  -7   1 6436.68  313.78
  -1   8   0    9.17    9.97
  -1  -8   0    9.33   14.73
  -1  -8   0    8.51    9.85
   1  -8   0   31.92   12.60
  -1   8   0    5.48   12.44
   3  -3   0  211.75   18.52
  -3   3   0  223.87   16.42
  -3  -3   0  219.20   16.60
  -3   3   0  257.42   18.91
  -3  -3   0  393.41   20.82
   3  -3   0  225.71   14.83
   1   4  -2   37.92    7.53
   1   4  -2   36.39    7.26
  -1  -4   2   38.64    8.38
  -1   4   2   30.37    7.40
   1  -4  -2   19.13    6.50
   3   0  -1    3.49    3.00
  -3   0   1   20.21    7.58
   3   1  -1 2712.35  130.01
   3   1  -1 2660.66  126.58
  -3  -1   1 2381.52  126.62
  -3   1   1 2744.72  130.35
   1   4   212738.30  722.02
   1  -4   213228.90  719.23
  -1  -4  -213657.90  718.71
  -1   4  -214715.30  719.23
   1  -4   215204.10  723.14
   1   4   216560.40  727.24
   1  -4   213193.90  725.56
  -2   6   1 7318.09  400.48
   2   6  -1 8391.29  401.14
  -2  -6   1 7475.07  399.39
   2  -7   0 6124.06  345.71
  -2   7   0 6635.01  348.55
  -2  -7   0 6190.17  348.21
  -3   0  -1   83.07   11.62
   3   0   1  110.00   10.64
  -3   0  -1  155.36    9.62
  -3   0  -1  128.66   10.75
   0   8   122782.40 1108.21
   0  -8  -119253.70 1104.70
   0  -8   121927.60 1111.74
   0   8   124007.40 1107.29
   0   8  -120763.30 1101.36
  -2  -6  -1  103.69   13.63
  -2  -6  -1  133.79   16.35
   2  -6   1   95.91   12.13
   2  -6   1  116.80    9.44
   2  -6   1  105.57   11.17
  -2   6  -1  126.63   14.49
  -2   6  -1  124.45   10.56
   0   5   2   51.90    9.14
   0   5  -2   50.37    6.85
   0  -5  -2   48.01    7.07
   3   1   1 3859.73  163.98
  -3   1  -1 2801.87  158.51
   3  -1   1 2933.96  160.00
   3  -1   1 2854.93  160.08
  -3  -1  -1 2953.67  160.01
   3  -1   1 3842.32  161.08
  -3   1  -1 3087.36  160.12
  -3  -1  -1 3001.23  160.01
  -3   1  -1 3113.90  160.59
  -3  -4   0 4055.72  227.67
  -3  -4   0 3964.72  226.06
   3  -4   0 4661.60  227.89
   3  -4   0 4297.39  224.59
   3   4   0 4254.29  226.39
  -3   4   0 4511.54  227.38
   3  -4   0 4392.83  225.54
  -3   4   0 4734.93  228.05
  -3   2   1 2137.66  112.23
   3   2  -1 2353.72  110.02
   3  -2  -1 1878.82  108.76
  -3  -2   1 2142.55  109.43
   3   2  -1 2174.78  112.10
  -2   0   2  313.69   21.39
   2   0  -2  318.64   20.72
  -2   0   2  328.34   21.99
   2   1  -2 1261.02   69.70
   2  -1  -2 1212.98   69.17
  -2   1   2 1333.50   70.39
  -2  -1   2 1282.46   70.66
   2  -1  -2 1291.74   70.43
  -2  -1   2 1304.13   70.03
   0  -9   0   40.25   13.89
   0  -9   0   20.86   15.32
   3  -2   1  491.11   23.94
  -3   2  -1  439.31   25.41
  -3   2  -1  402.14   24.65
   3  -2   1  384.93   24.95
  -3  -2  -1  350.15   24.34
   3   2   1  519.95   30.14
   3  -2   1  364.25   24.46
  -3  -2  -1  408.97   24.90
   2   0   2 1453.10   82.09
   2   0   2 1624.58   87.08
  -2   0  -2 1474.17   81.60
   2  -1   2 1125.05   57.09
  -2  -1  -2  839.63   51.19
   2  -1   2  800.18   51.50
   2   1   2 1179.67   60.28
  -2   1  -2  935.74   50.27
   2  -1   2  889.91   47.64
  -2   1  -2  875.53   51.07
  -2   2   2 5594.15  300.29
   2  -2  -2 5695.05  300.54
   2   2  -2 6080.41  299.78
  -2  -2   2 5755.29  301.46
   2  -2  -2 5621.91  299.62
  -2  -2   2 5751.79  300.54
   1  -8  -1  936.52   58.53
  -1  -8   1 1104.61   60.37
   1   8  -1 1045.02   56.86
  -1   8   1 1068.46   60.40
   1   8  -1 1143.80   60.33
  -1  -8   1 1030.27   58.07
  -1   5   2  178.79   15.64
  -1  -5   2  208.63   16.09
   1  -5  -2  167.64   14.40
   1   5  -2  190.87   15.56
   1   5  -2  160.49   14.63
  -3  -3   1   14.76    6.66
   3   3  -1   19.54    7.12
   3  -3  -1   16.20    7.22
   3   3  -1   31.33    7.64
  -3  -3   1   20.15    4.64
  -3   3   1   26.42    7.65
   1  -8   1 1057.34   72.12
  -1   8  -1 1178.40   74.83
  -1  -8  -1 1077.98   71.95
  -1  -8  -1  993.91   72.56
  -1   8  -1 1270.44   66.13
   1  -8   1 1169.62   64.65
   1  -8   1 1289.22   66.87
   1  -8   1 1153.70   65.91
   1   8   1 1184.83   73.73
   1  -5   2 1160.93   61.04
  -1   5  -2 1097.41   60.53
  -1  -5  -2 1092.16   61.37
   1   5   2 1325.40   70.37
   1   5   2 1170.54   66.84
   1  -5   2 1039.46   69.96
   1  -5   2 1213.90   64.66
   2  -2   2 5610.73  302.91
  -2   2  -2 5445.59  302.66
   2  -2   2 5873.68  299.98
   2   2   2 6757.74  311.40
  -2   2  -2 5999.53  302.91
  -2  -2  -2 5575.48  302.92
  -2   2  -2 5649.34  299.72
   2  -2   2 6490.56  305.69
   3  -3   1   57.21    8.16
  -3   3  -1   63.15    7.53
   3  -3   1   84.10    5.81
  -3  -3  -1   92.40    9.32
   3  -3   1   59.39    8.62
  -3   3  -1   74.97    9.32
  -3   3  -1   41.69    4.94
   3  -5   0  479.94   29.74
  -3   5   0  529.18   30.53
   3  -5   0  475.10   27.28
  -3  -5   0  417.25   27.98
  -3  -5   0  466.16   32.01
   3   5   0  452.62   28.69
  -3   5   0  519.98   31.40
   3  -5   0  430.34   27.07
  -1  -9   0   62.84   13.76
  -1  -9   0   49.12   18.24
   1  -9   0   56.88   16.68
  -1   9   0   62.39   13.90
  -1   9   0   57.73   15.34
   2   3  -2  671.72   38.85
   2  -3  -2  700.89   40.23
  -2  -3   2  663.06   40.12
   2  -3  -2  651.94   39.50
  -2   3   2  688.28   40.25
   0   6   2 3771.60  184.16
   0   6  -2 3559.01  181.81
   0  -6   2 3329.03  187.90
   0  -6  -2 3249.44  181.89
   2   7  -1 4691.60  222.62
  -2  -7   1 4490.80  220.63
  -2   7   1 4359.15  221.43
  -2  -7  -1 1552.89  102.33
  -2   7  -1 1841.50  103.06
   2  -7   1 1774.66  101.21
  -2   7  -1 1884.85   99.32
  -2  -7  -1 1783.57  104.09
   2  -7   1 1912.11  100.01
   2  -7   1 1979.74   98.89
  -2  -3  -2  941.76   59.72
  -2   3  -2 1158.89   62.36
  -2  -3  -2 1219.63   67.20
   2  -3   2 1122.97   59.69
  -2   3  -2 1090.83   64.18
   2  -3   2 1156.95   62.51
   2  -3   2 1231.59   63.98
   2   3   2 1292.08   71.63
  -2   3  -2 1066.55   57.92
  -2  -3  -2 1178.61   62.70
   3  -4  -1 1770.00   95.04
   3   4  -1 1806.93   95.06
  -3  -4   1 1553.39   92.55
  -2   8   0   77.11   17.19
   2  -8   0   79.38   15.62
  -2  -8   0  117.53   20.39
   2  -8   0   59.17   12.12
   3   4   1 4100.61  198.18
   3  -4   1 3971.31  192.87
  -3   4  -1 3486.31  191.24
  -3  -4  -1 3417.25  192.71
   3  -4   1 3616.99  192.01
  -3   4  -1 3715.42  192.69
   0   9   1  152.79   21.91
   0  -9   1  162.75   27.99
   0  -9  -1  131.52   19.53
   0   9  -1  132.61   13.18
   0   9   1  159.61   23.73
  -1   6   215732.60  761.13
   1   6  -214635.10  760.20
  -1  -6   214027.40  760.51
   1  -6  -213900.50  759.53
   1   6  -215365.80  759.76
   2  -4  -2 4738.14  248.65
  -2   4   2 5020.06  248.96
   2   4  -2 4336.25  248.16
  -2  -4   2 5153.04  248.69
   2  -4  -2 4246.77  249.43
   2   4  -2 4878.75  247.64
  -1  -6  -211457.80  609.18
  -1   6  -211539.90  607.32
   1  -6   212718.20  611.61
   1   6   212012.40  614.12
   1   6   212064.70  617.55
   1  -6   211710.90  617.55
   2  -4   2  922.20   50.91
  -2   4  -2  855.13   55.29
  -2  -4  -2  795.50   50.33
   2  -4   2  946.19   51.90
   2  -4   2  889.96   49.46
   2   4   2 1086.19   62.88
  -2   4  -2  939.56   51.42
  -2   4  -2  844.39   46.35
  -2  -4  -2 1059.88   58.64
   3  -6   0   57.63    9.33
   3   6   0   94.77   11.77
  -3   6   0   86.91   13.67
   3  -6   0   98.00   11.38
   3  -6   0   84.34   12.35
  -3  -6   0   91.25   11.83
   0 -10   0  135.66   21.45
   0 -10   0  182.04   20.19
   0  10   0  126.69   27.30
  -3  -5   1 3144.40  165.65
   3  -5  -1 3380.18  167.66
   3   5  -1 2919.03  166.96
   3  -5  -1 2857.23  165.54
   1  -9  -1  146.31   17.45
   1   9  -1  208.92   20.34
  -1  -9   1  179.68   20.30
   1   9  -1  198.95   15.67
  -1  -9   1  206.84   16.82
  -1   9   1  195.29   20.81
  -1   9   1  208.29   19.62
   1  -9   1  265.38   29.90
   1  -9   1  286.43   20.95
  -1   9  -1  260.94   31.69
   1  -9   1  258.47   22.36
  -1  -9  -1  278.95   30.01
  -1  -9  -1  236.54   30.26
   1   9   1  309.27   32.01
   1  -9   1  332.26   23.79
  -1   9  -1  285.66   22.21
   0   7   2  292.33   22.43
   0   7  -2  266.50   17.92
   0  -7  -2  272.09   19.26
   0  -7   2  269.83   28.56
   0  -7   2  268.85   18.54
   3  -5   1  351.01   22.41
  -3  -5  -1  328.42   23.85
  -3   5  -1  358.59   23.68
   3  -5   1  349.72   23.31
  -3   5  -1  343.60   21.63
   2  -5  -211599.00  563.30
   2   5  -211939.00  562.36
  -2   5   211291.00  563.63
   2   5  -212163.00  563.63
  -2  -5   211987.90  563.04
  -2  -8   1 1061.83   63.08
  -2   8   1 1163.03   65.59
  -2  -8   1 1210.95   65.72
   2  -8  -1 1001.69   63.43
   2   8  -1 1295.46   68.10
   2  -8   1  756.37   44.49
  -2  -8  -1  664.32   48.36
   2  -8   1  802.59   44.04
  -2   8  -1  758.08   43.78
  -2  -8  -1  659.80   48.44
  -2   8  -1  754.62   48.68
   2  -8   1  695.75   45.74
  -2  -5  -2  104.36   17.08
   2  -5   2   93.88   12.79
   2  -5   2   82.42   12.48
   2   5   2  124.20   26.99
  -2   5  -2   90.93   21.41
  -2  -5  -2  136.86   23.46
  -2   5  -2   83.08   11.97
   2  -5   2   93.01   12.35
  -1  10   0   68.06   20.12
   1 -10   0   97.44   18.05
  -1 -10   0  102.10   18.61
  -1 -10   0   55.32   23.30
   1   7  -2  146.06   14.64
  -1  -7   2  152.81   14.03
  -1  -7   2  161.56   15.77
   1   7  -2  176.58   14.30
  -1   7   2  180.67   16.72
   1  -7  -2  141.02   14.28
  -2  -9   0  552.36   36.73
  -2   9   0  493.57   34.75
   2  -9   0  556.79   34.41
  -2   9   0  549.17   28.84
   1  -7   2 1351.37   86.00
   1   7   2 1487.99   84.64
   1  -7   2 1563.90   78.44
  -1  -7  -2 1238.88   76.47
  -3  -6   1  628.23   36.63
   3  -6  -1  581.81   37.41
   3  -6  -1  546.66   36.72
  -4   0   0 2057.22  112.10
   4   0   0 2085.66  110.45
   3  -7   0 5569.51  243.35
   3  -7   0 4434.49  240.97
  -3  -7   0 4423.25  246.05
  -3   7   0 5178.50  246.36
   3  -7   0 4237.14  242.83
  -3  -7   0 4130.41  242.39
   3   7   0 4271.21  242.60
  -3   7   0 5148.14  244.72
  -4  -1   0   56.87    5.40
   4  -1   0   74.81   10.58
  -4  -1   0   73.49    9.09
  -4   1   0   66.64   11.41
  -4  -1   0   48.12   10.83
   4  -1   0   82.91    8.72
   4   1   0   81.76    9.39
   3  -6   1  870.52   48.10
   3  -6   1  892.27   49.21
  -3  -6  -1  837.54   50.66
  -3   6  -1  828.14   49.58
  -3   6  -1  800.56   47.16
   0 -10   1 3605.19  208.34
   0  10   1 3765.41  206.52
   0 -10   1 3891.48  198.80
   0  10   1 4198.03  206.03
   0  10  -1 3778.80  197.58
   3   0  -2 7808.51  411.22
  -3   0   2 7851.77  411.30
  -3   0   2 8259.03  413.68
  -3  -1   2 2110.14  113.62
   3  -1  -2 2042.09  113.40
  -3  -1   2 2088.30  115.78
  -3   1   2 2255.41  116.03
   3   1  -2 2220.20  113.61
   2  -6  -2  408.96   28.73
   2   6  -2  484.11   29.04
  -2   6   2  458.05   30.22
  -2  -6   2  428.19   28.74
   2   6  -2  445.62   28.22
  -4   2   0  763.60   40.53
  -4  -2   0  678.61   41.53
   4   2   0  703.72   40.29
  -4  -2   0  648.92   39.90
  -4  -2   0  687.63   40.42
  -4   2   0  734.07   42.24
   4  -2   0  645.62   41.56
   4  -2   0  712.01   39.79
   0  -8   2   99.06   11.23
   0  -8  -2  117.42   13.47
   0  -8   2  108.86   25.40
   0   8   2  123.13   18.30
   3   0   2  751.84   45.38
  -3   0  -2  709.55   44.37
  -3   0  -2  735.11   41.44
  -3   0  -2  826.94   44.03
  -3   2   2 5466.77  296.87
  -3  -2   2 5765.50  296.64
   3   2  -2 5708.11  293.78
  -3  -2   2 5642.90  294.48
   3  -2  -2 5418.80  293.68
  -3   2   2 5701.48  296.48
   3  -2  -2 5690.47  296.62
   3  -2  -2 5923.75  296.66
   2  -6   2 1967.47  100.28
   2  -6   2 2156.34  105.84
  -2  -6  -2 1766.00  106.48
   2  -6   2 1925.74  105.60
  -2  -6  -2 1926.47  113.20
  -2   6  -2 2007.35  104.88
  -2   6  -2 1845.12   99.96
  -2   6  -2 1782.75  111.08
   3  -1   2  111.89   10.17
  -3  -1  -2  355.41   26.97
   3  -1   2  128.13   14.85
  -3   1  -2  234.79   12.63
  -3  -1  -2  325.58   18.59
  -3   1  -2  146.86   13.91
  -3   1  -2  194.68   11.43
  -3   1  -2  379.90   22.51
  -3  -1  -2  130.60   13.37
   0   0   3   -0.32    5.91
   0   0  -3    0.17    7.50
   0  -1  -3 2649.23  165.73
   0   1  -3 2299.10  164.80
   0  -1  -3 3321.05  166.41
   0  -1   3 3487.09  163.52
   0   1   3 3339.66  163.03
   0   1  -3 3304.24  165.44
  -1 -10   1 4798.31  238.01
   1  10  -1 4188.30  233.48
  -1  10   1 4787.39  239.43
  -1 -10   1 4472.06  234.95
   1  10  -1 4383.85  237.16
  -1  10   1 4888.04  237.93
   1 -10  -1 4201.40  235.06
   1 -10  -1 4180.42  235.97
   1 -10   1   20.19   20.19
   1 -10   1   28.51   12.58
   1  10   1   18.09   22.25
  -1 -10  -1   14.72   21.55
   1 -10   1   43.34   11.98
   1 -10   1   21.44   10.60
  -1  10  -1   27.66   11.71
  -1 -10  -1   11.49   19.08
  -1  10  -1   24.17   22.62
  -4   3   0   30.75    9.24
  -4  -3   0   28.03    7.09
  -4  -3   0   40.13   12.11
   4  -3   0   33.30    4.47
   4  -3   0   42.45    7.01
   4  -3   0   28.60    9.01
  -4  -3   0   24.25    8.74
  -4   3   0   32.77    9.26
  -4   3   0   30.75    7.13
   0  11   0   29.69   26.89
   0 -11   0   30.78   18.49
   0 -11   0   51.68   16.72
  -3   2  -2 6282.68  313.53
   3  -2   2 6092.48  310.96
  -3  -2  -2 6070.32  313.76
   3  -2   2 5891.33  313.53
  -3   2  -2 5947.55  311.38
  -3  -2  -2 6743.88  322.15
  -3  -2  -2 5811.37  314.41
  -3  -2  -2 5966.62  310.09
  -3   2  -2 6041.13  313.49
  -3   2  -2 5868.71  309.57
   2   9  -1 2806.97  163.06
   2   9  -1 3487.37  169.40
  -2   9   1 3319.94  167.31
  -2  -9   1 3339.45  167.24
  -2  -9   1 3095.17  164.48
   2  -9  -1 2819.17  164.34
   0  -2  -3   46.25   10.53
   0   2  -3   44.24   10.35
   0   2   3   33.25    7.93
   0  -2  -3   54.48   11.84
   0   2  -3   60.48   10.45
   2  -9   1  670.23   50.96
  -2   9  -1  859.33   49.67
  -2  -9  -1  747.55   54.23
   2  -9   1  874.34   50.42
   2  -9   1  929.48   50.14
  -2   9  -1  859.69   55.53
  -3   3   2 1935.68  112.06
   3  -3  -2 1950.48  109.64
   3  -3  -2 2053.86  112.62
  -3  -3   2 2094.02  110.50
  -3   3   2 2225.74  113.28
   3  -3  -2 2073.86  112.47
   3   3  -2 2115.28  109.52
  -1  -8   2  495.27   32.50
   1   8  -2  548.07   32.03
  -1  -8   2  523.60   34.08
   1  -8  -2  506.33   32.77
   1   8  -2  489.98   32.92
  -1   8   2  579.13   35.73
  -4   0   1   51.46   10.97
   4   0  -1   50.73   10.09
   3  -7  -1 2692.44  144.70
  -3  -7   1 2855.59  144.49
   3   7  -1 3111.77  149.41
   1   8   2 4075.39  217.26
   1  -8   2 4125.78  220.63
  -1   8  -2 3746.02  206.94
   1  -8   2 4280.52  211.81
  -1  -8  -2 3789.57  211.13
   1  -8   2 4211.12  207.95
  -1   0   3  112.97   14.61
   1   0  -3  106.83   13.41
   1   0  -3   75.22   11.77
  -4  -1   1  728.37   39.58
   4  -1  -1  876.81   45.14
  -4   1   1  953.36   46.56
   4   1  -1  813.61   44.63
   1   1  -327161.10 1344.46
   1  -1  -326045.50 1345.08
   1   1  -325543.80 1344.18
  -1   1   327110.20 1345.14
  -1  -1   327218.40 1345.87
  -1  -1   325932.40 1345.12
  -1  -1   326222.30 1342.96
   1  -1  -324054.10 1343.93
  -1   1   325686.70 1342.48
   3  -7   1  522.63   29.77
  -3   7  -1  572.87   32.96
   3  -7   1  543.33   33.50
   3  -7   1  582.91   34.81
  -3  -7  -1  543.34   36.67
  -3   7  -1  527.55   35.82
  -4   0  -1  186.88   12.25
  -4   0  -1  233.39   15.75
  -3  -3  -2 2601.05  134.83
  -3  -3  -2 2615.25  143.81
  -3  -3  -2 2442.35  136.17
   3  -3   2 2488.32  134.51
   3  -3   2 2661.48  132.27
  -3   3  -2 2431.01  132.81
  -3   3  -2 2670.08  134.56
  -3  -3  -2 2363.38  130.81
  -1   0  -3   87.27   10.50
   1   0   3   34.11    5.35
   3  -8   0 6497.09  284.76
   3  -8   0 4823.70  283.45
  -3  -8   0 5943.14  288.79
  -3   8   0 5977.37  287.28
   3   8   0 4186.74  282.48
  -3   8   0 5934.00  285.34
  -4  -1  -1 3369.43  172.63
   4  -1   1 3333.83  172.54
   4   1   1 3910.25  174.56
   4  -1   1 3740.50  172.26
  -4   1  -1 3160.40  170.70
  -4  -1  -1 2873.05  170.68
  -4  -1  -1 3036.91  171.15
  -4   1  -1 3200.80  171.42
  -4   1  -1 3512.49  173.11
  -1   1  -3 8442.58  482.87
   1   1   3 9598.15  480.02
   0  -3  -3  488.37   37.01
   0  -3  -3  609.85   34.01
   0   3  -3  589.38   37.50
   0  -3   3  606.69   36.54
   0   3   3  640.15   34.61
   4   4   0  162.18   14.01
   4  -4   0  191.04   11.35
  -4   4   0  171.76   13.30
  -4  -4   0  171.38   19.11
  -4   4   0  168.66   16.23
  -4   4   0  168.57   16.09
   4  -4   0  161.65   15.41
  -4  -4   0  134.99   13.20
  -4   2   1 1613.61   77.91
   4   2  -1 1430.17   76.53
  -4  -2   1 1368.34   72.55
  -4  -2   1 1209.83   76.93
   4   2  -1 1567.95   74.92
   4  -2  -1 1057.52   76.21
   2 -10   0 6718.27  336.44
  -2  10   0 6765.12  331.27
  -2 -10   0 6547.35  337.42
  -2 -10   0 5612.62  335.59
  -2  10   0 6726.65  336.62
   2 -10   0 5611.25  332.99
  -1  11   0 2030.41  113.17
  -1 -11   0 1955.23  115.36
  -1 -11   0 2037.23  112.29
  -1 -11   0 1810.68  116.30
   1 -11   0 1929.79  111.52
  -2  -7   2 3579.74  198.67
  -2   7   2 4134.20  200.46
  -2  -7   2 3514.11  198.65
   2  -7  -2 3683.04  198.82
   2   7  -2 3959.81  198.81
   2   7  -2 3736.96  198.26
  -1   2   3  658.97   42.41
  -1  -2   3  833.55   46.08
  -1  -2   3  745.60   45.63
   1  -2  -3  781.11   46.23
   1   2  -3  708.09   44.00
   1  -2  -3  698.54   44.53
   3  -4  -221116.20 1075.94
  -3  -4   221349.60 1074.00
   3   4  -220797.70 1072.95
   3  -4  -220319.40 1075.62
   3  -4  -220466.90 1073.33
  -3   4   220770.20 1075.56
   4  -2   1  200.02   12.62
  -4   2  -1  125.81   11.57
  -4  -2  -1  153.15   12.64
  -4   2  -1  163.44   14.07
   4  -2   1   89.56   11.84
  -4  -2  -1   95.13   13.37
  -4  -2  -1  150.71   11.75
   4  -2   1  136.74   13.28
  -1   2  -3 1448.51   81.13
   1   2   3 1500.11   78.85
   1  -2   3 1366.72   84.12
  -2   7  -2 1446.67   78.66
  -2  -7  -2 1162.92   90.72
  -2   7  -2 1683.40   83.29
   2  -7   2 1468.91   84.89
   2  -7   2 1758.14   84.44
  -2  -7  -2 1396.68   86.20
  -2   7  -2 1409.21   91.01
   4  -3  -1 8326.63  559.22
   4   3  -111256.90  558.84
  -4  -3   1 9628.82  559.82
   4  -3  -112020.20  557.05
   4  -3  -110728.30  555.39
  -4   3   111617.00  560.50
   4   3  -112287.50  560.33
  -4  -3   110426.10  556.08
  -3  -4  -2  982.96   60.10
  -3   4  -2 1060.85   56.94
   3  -4   2  914.01   56.98
   3  -4   2  991.46   55.09
  -3   4  -2 1001.52   57.34
  -3  -4  -2  961.62   68.39
   0  -9   2 8438.94  505.51
   0  -9   210002.30  496.02
   0   9   210167.80  503.54
   0   9   210369.90  501.91
   0  -9  -2 9215.22  497.43
   0   9  -2 9249.83  494.79
   1  -3  -321194.70 1123.95
  -1  -3   323140.10 1124.86
   1  -3  -321212.90 1123.39
  -1   3   321804.00 1121.68
   1  -3  -321244.00 1121.26
  -1  -3   322177.90 1123.59
   1   3  -321791.90 1123.48
   0 -11  -1 1626.67  103.71
   0 -11   1 1893.56  100.58
   0 -11  -1 1947.97  101.48
   0  11  -1 1715.63   98.88
   0  11   1 2076.09  110.76
   0   4  -310408.00  673.89
   0  -4  -313458.90  671.89
   0  -4   314477.40  674.59
   0  -4  -310204.20  674.66
   0   4   315620.10  673.16
   4  -3   1 2174.81  121.30
   4  -3   1 2526.69  123.46
  -4  -3  -1 2101.39  121.56
  -4   3  -1 2257.56  120.18
  -4   3  -1 2200.36  120.96
   4   3   1 2760.99  127.27
  -4   3  -1 2611.28  123.74
  -4  -3  -1 2257.44  122.48
   1  -3   3  609.55   42.05
   1   3   3  643.75   34.26
   4  -5   0 1149.60   61.57
   4  -5   0 1176.27   65.84
  -4  -5   0 1122.73   67.82
  -4   5   0 1347.73   66.92
  -4  -5   0 1006.34   63.35
  -4   5   0 1190.56   65.49
   4   5   0 1144.32   64.47
  -3  -5   210477.50  520.14
   3  -5  -210015.90  521.87
   3  -5  -2 8723.45  521.24
   3   5  -210251.50  519.54
  -3   5   210514.80  522.20
   3  -8  -1  543.20   38.03
   3   8  -1  677.95   43.18
  -3  -8   1  601.34   38.37
   4   4  -1 1969.34   98.92
  -4   4   1 1867.02   98.91
  -4  -4   1 1815.96   98.53
  -4  -4   1 1617.67   94.94
   4  -4  -1 1921.38   96.91
   4   4  -1 1888.22   99.04
   4  -4  -1 1783.67   99.80
  -1  -9   2 1418.38   77.58
  -1  -9   2 1340.57   75.77
  -1   9   2 1450.26   79.51
   1  -9  -2 1269.25   76.09
   1   9  -2 1384.28   76.65
   2  10  -1 3932.46  214.91
   2 -10  -1 3679.50  216.24
  -2 -10   1 3922.33  216.23
  -2 -10   1 4317.72  219.44
  -2  10   1 4414.37  219.63
   2  10  -1 4579.42  221.10
   1   4  -3 1467.69   79.18
   1  -4  -3 1336.03   79.99
   1  -4  -3 1367.12   79.95
  -1   4   3 1464.32   77.79
  -1  -4   3 1489.28   81.46
   1  -4  -3 1304.81   76.82
  -1  -4   3 1458.76   79.50
   1  11  -1  498.52   37.00
   1 -11  -1  485.26   36.12
  -1  11   1  546.11   38.94
   1 -11  -1  514.92   35.68
  -1 -11   1  562.70   39.20
  -1  11   1  604.67   41.51
   1  11  -1  473.89   32.75
  -3  -8  -1 1361.04   77.48
  -3   8  -1 1359.98   73.32
   3  -8   1 1321.10   73.69
   3  -8   1 1232.03   74.73
  -3   8  -1 1318.00   76.19
  -1   9  -2 8013.31  438.75
  -1   9  -2 8199.18  441.89
   1  -9   2 8724.27  453.30
   1   9   2 8959.81  450.50
   1  -9   2 9542.53  443.96
  -1  -9  -2 7646.61  443.14
   1  -9   2 8999.17  439.59
  -1  11  -1  482.26   44.39
   1 -11   1  476.06   33.96
   1 -11   1  522.91   35.36
  -1 -11  -1  429.10   40.78
  -1  11  -1  535.78   35.43
   1  11   1  490.31   44.40
   1 -11   1  483.24   33.59
  -1 -11  -1  414.66   40.21
   1 -11   1  434.58   40.44
  -2 -10  -1  128.87   24.50
   2 -10   1  184.27   18.47
   2 -10   1  174.72   17.70
  -2 -10  -1   99.46   26.82
  -2  10  -1  199.82   18.65
   2 -10   1  133.28   19.93
  -2  10  -1  189.56   25.84
   4  -4   1   73.22    6.48
   4  -4   1   63.12   10.25
  -4  -4  -1   74.65    9.47
  -4   4  -1   76.21    8.11
  -4   4  -1   63.94    6.58
   4   4   1   96.47   15.96
   4  -4   1   75.04    8.93
  -4   4  -1   93.89   11.58
  -3  -5  -2   48.50   25.57
  -3  -5  -2   63.32   16.07
   3  -5   2   56.07   11.18
  -3   5  -2   49.10   12.33
   3  -5   2   63.52    9.48
  -3   5  -2   33.72    9.95
   1  -4   3 2591.80  143.66
   1   4   3 3045.90  146.09
   1   4   3 2668.10  136.50
  -1  -4  -3 2475.77  134.21
   1  -4   3 2534.41  140.20
   2  -8  -2  255.19   20.70
   2   8  -2  261.65   20.96
   2   8  -2  303.59   20.73
  -2  -8   2  266.37   20.59
  -2   8   2  313.48   23.28
  -2  -8   2  262.52   20.74
   0   5  -3  149.62   13.28
   0   5   3  171.75   14.19
   0  -5  -3  150.88   11.92
   0  -5  -3  127.51   14.63
   0  -5   3  144.49   14.35
  -3   9   0 5798.52  290.36
  -3   9   0 5733.61  288.82
  -3  -9   0 5364.40  291.17
   3  -9   0 5273.43  287.11
   3   9   0 4590.89  286.19
   3  -9   0 6318.96  288.60
   0 -12   0 6551.08  386.15
   0  12   0 6939.67  392.45
  -2   0   3  118.70   14.82
  -2   0   3   82.54   13.31
  -2   0   3  155.81   17.96
   2   0  -3  120.18   14.02
   2   0  -3  121.86   15.65
  -2  -1   3 4495.17  223.77
   2  -1  -3 3910.28  222.39
  -2   1   3 4101.12  222.28
  -2   1   3 4348.69  224.68
  -2  -1   3 4321.69  222.83
   2   1  -3 4030.08  222.40
  -2  -1   3 4478.67  224.86
  -2  -8  -2 1065.78   71.56
   2  -8   2 1299.53   69.06
   2  -8   2 1063.23   70.14
  -2   8  -2 1072.30   77.20
  -2   8  -2 1294.38   67.56
   4   6   0 1869.34  107.00
  -4  -6   0 1809.44  105.94
   4  -6   0 1931.16  107.80
   4  -6   0 1884.35  104.81
   4  -6   0 1954.44  103.97
  -4   6   0 2101.79  108.60
  -4   6   0 2115.12  108.67
   2   0   3  856.16   60.29
  -2   0  -3  845.66   59.22
   4   5  -1  567.27   36.34
   4  -5  -1  555.86   33.62
   4  -5  -1  450.88   34.20
  -4  -5   1  545.35   33.89
   4   5  -1  603.01   34.41
   4  -5  -1  556.60   33.72
  -4  -5   1  511.49   30.89
  -2  -2   3 2035.82  106.93
  -2   2   3 1897.66  104.31
   2  -2  -3 1863.68  104.53
   2   2  -3 1833.67  104.47
  -2  -2   3 2021.05  106.07
  -2  -2   3 1914.84  104.92
   2 -11   0 2258.43  115.80
  -2 -11   0 2352.74  118.52
  -2 -11   0 1894.37  117.51
  -2 -11   0 1965.50  113.93
  -2  11   0 2266.42  111.83
  -2  11   0 2282.48  117.32
  -2   1  -330354.20 1635.94
  -2  -1  -330764.20 1636.14
   2   1   336539.70 1642.73
  -2   1  -329914.10 1633.14
   2  -1   337581.10 1640.75
   2  -1   331233.00 1637.07
   1   5  -3 4811.94  252.06
   1   5  -3 4897.83  251.31
  -1   5   3 5054.87  251.16
   1  -5  -3 4493.75  250.05
  -1  -5   3 4730.55  252.20
   1  -5  -3 4642.85  252.60
  -1  -5   3 4866.73  253.41
   3  -6  -2  869.93   54.93
  -3   6   2 1034.28   56.77
   3   6  -2  941.84   53.25
  -3  -6   2  910.72   53.11
   3  -6  -2  908.34   56.19
  -1 -12   0 9606.43  478.75
  -1 -12   0 9469.12  481.62
  -1 -12   0 8193.90  481.58
  -1  12   0 9260.46  479.03
   1 -12   0 8785.01  477.80
   4  -5   1  263.22   20.62
  -4   5  -1  261.77   20.66
   4   5   1  325.48   25.96
   4  -5   1  269.91   15.68
  -4   5  -1  250.96   17.33
   4  -5   1  279.39   18.65
   1   5   3 2058.83  109.33
   1  -5   3 2008.83  107.55
  -1  -5  -3 1874.57  105.35
   1   5   3 2426.65  118.59
  -1   5  -3 2065.52  107.01
   1  -5   3 2031.94  111.84
   1  -5   3 2085.20  117.07
   2  -2   3 6245.10  266.44
  -2   2  -3 4758.32  262.04
   2  -2   3 5175.35  263.36
   2   2   3 6254.58  270.93
  -2   2  -3 4717.30  258.60
   2  -2   3 4792.36  257.08
  -2  -2  -3 4828.48  262.47
   0 -10   2 8899.75  454.92
   0  10  -2 8433.63  453.51
   0  10   2 9295.76  462.34
   0 -10  -2 7973.81  456.51
   0 -10   2 8903.65  467.53
   3  -6   2  778.59   45.69
  -3  -6  -2  775.21   49.90
  -3   6  -2  771.37   48.16
   3  -6   2  751.27   44.56
  -3  -6  -2  642.08   57.32
  -3   6  -2  775.61   44.60
  -3  -6  -2  714.92   45.97
   2  -3  -3  467.39   31.05
  -2  -3   3  483.59   32.18
  -2   3   3  482.43   30.71
  -2  -3   3  465.92   32.65
   2  -3  -3  447.68   30.39
   2   3  -3  478.20   30.76
   0  -6  -3 5051.57  281.49
   0  -6   3 5484.39  283.46
   0   6   3 5996.77  283.88
   0   6  -3 4888.73  284.47
   0   6  -3 5735.33  282.97
   3   9  -1 1019.85   59.87
  -3  -9   1  972.63   55.68
   0  12   1 7778.24  384.21
   0 -12  -1 5921.33  377.29
   0 -12  -1 7118.26  375.27
   0 -12   1 7091.05  374.28
   0 -12   1 6936.99  384.40
   0  12   1 8481.12  382.20
   2   3   3 1195.46   65.65
  -2   3  -3  930.01   55.63
   2  -3   3  953.89   51.87
   2  -3   3  946.90   56.75
  -2  -3  -3  952.36   56.34
   2  -3   3 1103.64   58.47
  -2   3  -3  842.42   51.24
  -3   9  -1  650.43   41.37
  -3  -9  -1  729.02   46.16
   3  -9   1  639.97   43.02
   3  -9   1  716.74   41.80
  -3   9  -1  668.56   45.22
  -1 -10   2 8720.26  467.12
  -1  10   2 9786.81  471.86
   1  10  -2 9567.82  468.87
  -1 -10   2 9096.93  469.28
  -1 -10   2 8564.47  475.30
   1  10  -2 8920.74  466.03
   1 -10  -2 8388.44  467.68
   4   6  -1   42.56    9.49
   4  -6  -1   29.21    9.57
   4  -6  -1   23.04    9.56
   4  -6  -1   52.50   12.47
   4   6  -1   33.47   14.40
  -4  -6   1   28.63    7.36
  -4  -6   1   29.31    9.09
  -1  10  -2 1995.34  106.50
   1 -10   2 2038.71  103.79
   1 -10   2 2092.95  108.52
  -1  10  -2 1830.14  103.13
  -1 -10  -2 1687.51  108.13
   1 -10   2 1949.34  117.35
   1  10   2 2007.12  115.76
   2   9  -2  451.17   28.88
  -2   9   2  436.48   30.89
   2  -9  -2  378.65   27.95
  -2  -9   2  405.67   27.83
  -2  -9   2  406.14   28.37
   1   6  -3 1671.50   91.29
   1  -6  -3 1532.86   89.21
  -1   6   3 1769.98   90.91
  -1  -6   3 1689.62   92.84
   1   6  -3 1654.90   90.28
  -1  -6   3 1568.41   91.07
  -4   7   0  673.59   42.01
   4  -7   0  556.28   36.87
   4  -7   0  621.51   37.28
   4  -7   0  617.51   40.67
  -4   7   0  667.64   42.52
  -4  -7   0  634.16   39.22
   4   7   0  665.77   39.96
  -2  -4   3 3516.12  185.91
  -2  -4   3 3495.30  185.43
   2  -4  -3 3208.35  184.21
   2   4  -3 3559.54  184.68
   2   4  -3 3520.17  184.12
  -2   4   3 3540.09  184.18
   2  -4  -3 3415.00  183.73
   2  11  -1  335.42   29.62
  -2 -11   1  336.71   29.72
  -2  11   1  366.30   27.74
  -2 -11   1  302.89   25.00
   2 -11  -1  295.99   25.62
  -2  11   1  362.50   28.55
   2  11  -1  294.99   23.16
   4  -6   1   88.22   11.92
  -4   6  -1   74.31    8.78
   4  -6   1   60.11    9.72
  -4   6  -1   88.08   12.40
   4  -6   1   54.99    5.90
   4   6   1   73.26   15.79
   4   0  -2 1745.47   94.44
  -4   0   2 2003.54  100.59
  -4   0   2 1691.52   98.44
   1   6   3 1110.87   62.85
   1  -6   3 1019.16   58.22
   1  -6   3 1095.93   63.29
   1  -6   3 1030.55   70.36
  -1  -6  -3  967.55   56.25
  -1   6  -3 1036.42   57.39
  -2 -11  -1 6778.53  371.38
  -2 -11  -1 5727.42  364.72
   2 -11   1 7314.80  361.17
   2 -11   1 6164.94  363.01
  -2  11  -1 6858.17  366.94
   2 -11   1 7730.27  362.22
  -2  11  -1 7016.48  361.07
  -2 -11  -1 6859.79  360.97
   3  -7  -2  565.60   37.39
  -3  -7   2  512.29   34.58
   3   7  -2  581.39   35.59
   3  -7  -2  584.73   36.73
  -3  -7   2  535.85   35.92
  -3   7   2  631.66   38.47
   2  -9   2  414.11   29.68
  -2   9  -2  420.83   40.89
   2  -9   2  392.72   23.35
  -2  -9  -2  365.03   33.35
  -2   9  -2  444.36   27.97
   2  -9   2  365.51   32.58
  -3  10   0  527.91   38.75
  -3  10   0  559.45   37.59
   3 -10   0  433.40   33.92
   3 -10   0  549.70   36.28
  -3 -10   0  622.92   42.03
   3  10   0  452.39   34.11
   4   1  -2  660.40   36.87
  -4   1   2  842.41   43.94
  -4  -1   2  620.37   37.26
  -4   1   2  673.39   41.51
  -4  -1   2  826.24   43.77
   4   1  -2  739.97   41.79
  -4  -1   2  582.22   40.81
   4  -1  -2  562.38   37.10
  -1  12   1   44.43   18.79
  -1 -12   1   37.76   15.56
   1 -12  -1   52.26   15.13
   1  12  -1   41.43   15.70
  -1  12   1   41.34   15.69
   1 -12  -1   41.91   14.99
   1  12  -1   45.21   11.06
  -2   4  -3  684.62   42.64
   2  -4   3  624.94   43.87
   2  -4   3  657.13   39.88
  -2  -4  -3  620.29   42.89
  -1 -12  -1  790.50   63.89
  -1  12  -1  931.49   67.14
   1 -12   1 1011.60   59.81
  -1  12  -1 1027.47   59.23
   1  12   1  940.14   67.61
  -1 -12  -1 1006.46   62.44
  -1 -12  -1  863.02   63.81
   1 -12   1  907.43   57.14
   1 -12   1  881.57   65.60
   1 -12   1  937.63   57.37
   4   2  -2 1986.12  131.58
   4   2  -2 2575.44  128.97
  -4  -2   2 2492.64  129.46
  -4  -2   2 2769.08  135.18
  -4   2   2 2828.13  134.73
  -4  -2   2 2249.85  133.10
   4  -2  -2 2332.68  128.96
  -4   2   2 2537.40  133.61
  -3  -7  -2  597.79   42.95
  -3   7  -2  701.62   46.01
   3  -7   2  684.11   41.45
  -3  -7  -2  689.51   46.97
   3  -7   2  683.94   41.68
  -3   7  -2  707.32   40.79
  -3  -7  -2  554.43   55.48
  -4   0  -2  179.65   13.14
  -4   0  -2  145.72   15.07
   0  -7   3 1628.28   88.04
   0  -7   3 1538.14   94.97
   0   7  -3 1807.69   87.62
   0   7   3 1896.25   90.30
   0  -7  -3 1548.35   86.49
   0   7  -3 1238.67   87.89
  -4  -1  -2  732.99   41.46
  -4   1  -2  759.44   39.69
  -4  -1  -2  654.88   39.47
  -4  -1  -2  770.83   54.80
  -4   1  -2  623.81   37.54
  -4   1  -2  709.10   41.59
  -4  -1  -2  667.79   38.94
   4  -1   2  746.57   42.24
   4  -1   2  732.29   39.50
   0 -13   0  107.69   23.07
   0 -13   0  173.16   23.25
   0  13   0  119.08   32.36
  -2  -5   3 2524.38  137.89
   2   5  -3 2520.92  137.05
   2  -5  -3 2480.04  136.20
   2   5  -3 2497.25  136.32
  -2  -5   3 2516.83  138.25
   2  -5  -3 2506.84  137.14
  -2   5   3 2689.56  137.08
  -4   2  -2 2685.71  136.40
  -4  -2  -2 2542.66  136.36
   4  -2   2 2724.78  136.22
  -4  -2  -2 2612.13  135.72
   4  -2   2 2633.08  138.04
  -4   2  -2 2876.34  138.42
  -4   2  -2 2315.43  133.58
  -4  -2  -2 2620.26  152.39
  -4  -2  -2 2653.29  138.13
   4  -3  -2 7762.73  320.47
  -4   3   2 8819.04  327.23
  -4  -3   2 8118.87  321.66
  -4   3   2 8198.33  326.24
   4   3  -2 8070.36  320.83
  -2 -12   0 7413.06  388.83
  -2 -12   0 6823.15  391.74
   2 -12   0 7625.76  389.82
  -2 -12   0 8136.03  392.03
  -2  12   0 8067.30  391.38
  -2  12   0 8086.07  386.75
   4  -7  -1  859.57   55.79
   4  -7  -1  980.51   56.61
   4  -7  -1  951.05   55.30
  -4  -7   1  866.45   54.49
   4   7  -1  992.58   58.89
  -4  -7   1 1019.40   54.27
   2  -5   3 4283.41  207.23
  -2   5  -3 3974.27  200.06
  -2  -5  -3 3549.38  198.72
   2  -5   3 3857.91  203.80
  -2  -5  -3 4037.01  205.86
  -2   5  -3 4100.30  205.12
   0 -11   2  866.40   50.41
   0  11  -2  803.79   48.87
   0  11   2 1026.44   60.36
   0 -11  -2  804.57   52.97
   0 -11   2  925.22   65.64
   0  11   2  946.15   59.75
  -1  -7   3 1248.15   69.45
   1   7  -3 1129.76   67.23
   1   7  -3 1255.43   66.96
  -1   7   3 1321.53   68.48
   5   0   012994.10  673.95
  -5   0   013055.00  676.01
   3  10  -1 6958.45  332.88
  -3 -10   1 6699.47  329.42
  -4   7  -1 1323.32   73.57
  -4   7  -1 1356.73   76.72
  -4  -7  -1 1219.04   75.36
   4   7   1 1433.15   81.39
   4  -7   1 1440.35   76.70
   4  -7   1 1369.03   74.47
   1   7   3 7067.13  325.35
  -1  -7  -3 5658.26  312.05
   1  -7   3 6078.77  313.34
   1  -7   3 6409.66  318.16
   1   7   3 5763.91  317.86
  -1   7  -3 6024.66  312.35
   1  -7   3 6097.15  325.35
   5  -1   0 2492.85  132.51
   5   1   0 2479.70  133.09
  -5   1   0 2547.71  135.31
   5  -1   0 2444.68  134.43
  -5  -1   0 2470.58  134.78
  -4   8   0 3009.77  170.97
   4  -8   0 3062.17  170.19
  -4  -8   0 3455.34  175.27
   4   8   0 3156.90  169.59
  -4  -8   0 2864.22  168.52
  -4   8   0 3508.78  171.69
   4  -8   0 3500.86  168.01
   4  -8   0 2954.33  166.57
  -1  13   0  457.75   39.07
  -1 -13   0  480.25   38.51
  -1 -13   0  455.98   40.94
   1 -13   0  500.30   38.80
   1 -13   0  559.01   38.13
  -1 -13   0  478.72   45.62
  -4  -3  -2 1207.15   71.60
   4  -3   2 1194.52   71.39
  -4  -3  -2 1279.28   69.21
  -4   3  -2 1421.55   74.63
  -4   3  -2 1270.61   70.30
  -4  -3  -2 1297.06   87.59
  -4  -3  -2 1272.85   71.02
   4  -3   2 1297.17   70.17
  -4   3  -2 1331.01   71.66
   3 -10   1  397.51   27.34
  -3 -10  -1  336.73   30.17
  -3  10  -1  394.65   27.22
   3 -10   1  446.98   27.46
  -3  10  -1  387.49   31.44
  -3 -10  -1  290.74   30.43
   3 -10   1  316.48   27.80
  -3  -8   2 1384.86   82.28
   3   8  -2 1385.08   82.02
   3  -8  -2 1441.77   83.28
   3   8  -2 1667.68   83.01
   3  -8  -2 1347.10   83.47
  -3   8   2 1708.25   85.23
  -3  -8   2 1419.91   81.59
   4  -4  -2 2910.00  149.77
   4  -4  -2 2629.64  145.22
   4   4  -2 2748.17  148.61
  -4  -4   2 2695.14  145.99
  -4   4   2 2815.53  149.41
   4   4  -2 2849.58  145.86
  -5  -2   0 8753.26  492.37
   5  -2   0 9388.16  491.88
  -5   2   010087.90  493.02
   5  -2   010189.90  494.73
  -5  -2   0 8628.33  488.78
  -5   2   010252.00  494.92
  -5  -2   011326.20  491.52
  -5  -2   0 9562.77  494.21
  -3   0   3  639.14   37.56
  -3   0   3  555.23   35.23
   2 -10  -2 1451.83   88.71
   2  10  -2 1709.55   89.88
  -2  10   2 1783.44   92.33
  -2 -10   2 1613.77   89.59
  -2 -10   2 1477.37   88.54
  -3  -1   312606.00  698.32
  -3   1   314137.50  697.16
   3   1  -313105.80  695.64
  -3  -1   313388.70  696.05
   3  -1  -312978.70  695.23
  -3  -1   314467.10  697.52
   1  11  -214109.00  758.08
  -1 -11   214089.80  759.67
  -1  11   216865.30  766.93
  -1 -11   214006.40  768.82
   1  11  -215444.60  761.38
  -1  11   215619.20  764.85
  -1 -11   214924.30  761.97
   1 -11  -213634.20  760.34
   2   6  -3 3999.76  214.40
   2  -6  -3 3859.15  214.43
   2  -6  -3 3900.15  214.97
  -2   6   3 4314.70  215.66
  -2  -6   3 4144.58  215.89
   2   6  -3 4119.30  215.05
  -1  11  -2 4715.93  236.87
   1  11   2 4686.37  246.47
   1 -11   2 4572.29  233.97
  -1 -11  -2 3878.37  238.58
   1 -11   2 4950.55  239.20
   1 -11   2 4808.94  249.34
  -1  11  -2 4109.37  233.44
  -1  11  -2 4497.47  246.64
  -3  -8  -2  683.96   49.70
   3  -8   2  868.22   48.22
   3  -8   2  741.06   47.45
  -3   8  -2  823.98   46.61
  -3  -8  -2  704.81   60.97
  -3  -8  -2  762.71   52.02
  -3   8  -2  761.33   51.85
   2 -10   2 3285.46  168.36
  -2  10  -2 3363.32  178.16
   2 -10   2 3061.58  162.42
  -2 -10  -2 2752.42  170.61
   2 -10   2 2821.65  171.25
  -2  10  -2 3341.41  166.69
   0 -13   1   29.12   13.62
   0 -13  -1   37.24   15.45
   0  13   1   28.34   22.31
   0 -13  -1   32.78   18.08
   0 -13   1   15.70   21.07
   0   8   3 1864.47   91.87
   0   8  -3 1767.01   88.03
   0  -8   3 1673.26   98.26
   0  -8  -3 1554.64   87.50
  -3  -2   3 8235.81  410.36
   3  -2  -3 7149.46  409.17
   3   2  -3 7931.94  409.35
  -3   2   3 8073.79  410.86
  -3  -2   3 7962.42  412.77
  -3  -2   3 7958.14  411.11
   4  -4   2   73.24    9.97
  -4  -4  -2   90.92   12.20
   4  -4   2   63.87   11.49
  -4  -4  -2   56.81    8.38
  -4  -4  -2   72.25   12.00
  -4   4  -2  103.52   13.87
  -4   4  -2   91.86   11.79
  -4   4  -2   70.75   11.48
  -5  -3   0  715.69   47.48
   5  -3   0  762.93   46.91
  -5   3   0  782.45   47.49
  -5   3   0  914.05   51.09
  -5  -3   0  774.19   49.78
   5  -3   0  805.20   50.37
  -3 -11   0 9128.60  435.93
  -3  11   0 8446.75  432.42
  -3  11   0 8526.53  433.35
  -3  11   0 8373.97  427.34
   3 -11   0 8954.63  431.99
   3   0   3    5.10   10.80
  -3   0  -3   -2.60   10.54
   3   0   3   25.10   23.15
  -2   6  -3 2156.40  109.17
   2  -6   3 2169.89  110.63
  -2  -6  -3 1818.50  103.18
  -2   6  -3 1982.27  103.36
   2  -6   3 1879.14  109.02
  -2 -12   1  231.41   25.06
   2 -12  -1  173.67   21.01
  -2  12   1  230.78   22.58
   2  12  -1  233.54   27.74
   2  12  -1  208.28   18.88
   2 -12  -1  224.59   22.65
  -2  12   1  233.92   25.34
  -2 -12   1  211.74   20.78
   3  -1   3 1211.91   70.93
   3  -1   3 1440.92   81.62
  -3   1  -3 1128.23   69.74
   3   1   3 1575.17   84.93
  -3  -1  -3 1152.08   70.02
  -2 -12  -1  218.58   31.05
   2 -12   1  388.23   27.38
  -2 -12  -1  281.40   26.56
   2 -12   1  242.78   28.76
   2 -12   1  332.70   27.00
  -2  12  -1  271.96   26.89
  -2 -12  -1  305.66   37.13
  -2  12  -1  290.09   34.98
   5   0  -1  146.46   14.81
  -5   0   1  152.66   17.02
  -5   0   1  144.45   16.23
  -4  -5   2  228.44   16.37
   4  -5  -2  230.78   20.46
   4   5  -2  269.96   17.54
  -4   5   2  240.80   20.67
   4  -5  -2  219.06   16.02
  -5   1   1 2516.68  127.89
   5  -1  -1 2262.60  126.22
  -5   1   1 2285.16  127.80
  -5  -1   1 2253.35  127.73
   5   1  -1 2384.05  126.64
   4  -8  -1  855.35   52.03
   4  -8  -1  913.51   50.39
  -4  -8   1  954.36   50.68
   4   8  -1  902.01   54.82
  -3  -3   3  376.51   26.33
   3  -3  -3  327.02   25.01
   3   3  -3  354.01   24.64
  -3  -3   3  369.11   28.87
   3  -3  -3  341.13   26.33
  -3  -3   3  402.97   27.80
  -3   3   3  339.53   26.83
   3  -2   3  769.10   45.63
  -3   2  -3  958.54   52.62
  -3   2  -3  836.36   47.09
  -3  -2  -3  903.10   52.98
   3  -2   3  912.35   52.79
  -1   8   3   56.01   11.95
  -1  -8   3   53.29   12.14
   1  -8  -3   30.62    8.95
   1   8  -3   41.20   11.13
   1   8  -3   35.70    8.75
  -1 -13   1  264.95   27.36
   1  13  -1  257.05   22.25
  -1  13   1  337.16   29.04
   1 -13  -1  286.16   26.04
   1 -13  -1  233.33   26.20
   1  13  -1  281.76   27.39
  -1  13   1  318.64   31.87
  -1 -13  -1   50.34   21.14
   1 -13   1   34.66   14.83
   1  13   1   44.14   24.91
  -1 -13  -1   48.47   21.36
   1 -13   1   48.99   14.62
   1 -13   1   43.24   13.95
  -1  13  -1   60.19   15.29
   1 -13   1   39.55   21.23
  -1 -13  -1   79.35   17.68
  -1  13  -1   48.93   24.33
  -5   0  -1  153.83   17.86
  -5   0  -1  166.61   12.82
  -4   8  -1  125.66   12.45
   4  -8   1  103.99   12.23
  -4  -8  -1  101.84   14.34
  -4   8  -1  131.31   16.01
   4   8   1  116.25   19.51
   4  -8   1  118.46   14.48
  -5  -1  -1 6877.94  345.77
  -5  -1  -1 5904.63  342.97
   5  -1   1 7346.20  344.59
  -5   1  -1 6464.09  342.68
  -5   1  -1 7028.69  346.22
  -5  -1  -1 6073.99  342.67
   5  -1   1 6713.90  345.44
   5   1   1 7653.37  346.69
   5  -2  -1  109.90   13.13
  -5   2   1  133.24   14.90
  -5   2   1  132.01   16.39
   5  -2  -1  102.04   15.30
  -5  -2   1  147.26   16.63
   5   2  -1  145.31   14.19
   1  -8   3 2254.09  116.70
   1   8   3 2494.22  129.46
   1  -8   3 2262.95  121.37
  -1  -8  -3 2030.26  115.78
   1  -8   3 2162.93  131.01
   1   8   3 2112.95  123.41
  -1   8  -3 2169.84  115.34
  -5  -4   0 6977.34  391.57
  -5  -4   0 8958.03  395.00
   5   4   0 7746.27  392.42
   5  -4   0 7751.19  391.17
   5  -4   0 8143.14  394.42
   5  -4   0 6898.33  387.99
  -5   4   0 7419.02  391.23
  -5   4   0 8600.93  395.20
  -5  -4   0 7998.75  393.71
  -4   5  -2  409.88   28.66
   4  -5   2  451.81   28.23
  -4   5  -2  427.61   26.32
  -4  -5  -2  449.87   30.32
  -4  -5  -2  421.05   48.13
   4  -5   2  445.43   28.97
  -4   5  -2  399.12   27.89
   4  -9   0 7118.25  343.45
   4  -9   0 6588.32  345.24
  -4  -9   0 6647.63  349.42
   4   9   0 6465.92  344.69
  -4   9   0 7432.16  346.88
  -4  -9   0 5978.57  343.60
  -4   9   0 6227.77  345.77
   4  -9   0 6281.18  341.27
   3  -3   311410.30  588.22
  -3   3  -311522.70  592.07
  -3  -3  -311659.00  593.59
   3  -3   313503.80  600.51
  -3   3  -310527.80  587.64
  -3   3  -311872.30  593.23
   3  -3   311652.00  593.80
   3   3   314261.20  610.18
  -5  -2  -1 1990.28  106.02
  -5  -2  -1 1739.33  102.87
  -5   2  -1 2171.35  106.68
  -5   2  -1 1896.04  102.44
   5  -2   1 2250.81  104.13
  -5  -2  -1 1565.85  102.78
   5  -2   1 1977.44  106.05
   5   2   1 2572.78  109.05
   2   7  -3  233.00   18.97
  -2  -7   3  230.18   20.59
  -2   7   3  234.06   20.56
   2   7  -3  244.89   19.65
   2  -7  -3  198.40   18.66
   3   9  -2  138.05   15.68
   3  -9  -2  122.85   15.02
  -3   9   2  161.30   17.47
  -3  -9   2  120.66   14.12
   3   9  -2  119.02   13.75
  -3  -9   2  128.02   14.43
   3   4  -3 1029.50   50.59
  -3   4   3 1076.06   53.02
  -3  -4   3 1074.83   54.51
  -3  -4   3 1043.06   52.26
   3  -4  -3 1015.59   51.23
   3   4  -3  985.61   52.37
   3  -4  -3 1110.30   52.91
   5   3  -1 1824.24   93.91
  -5  -3   1 1559.81   88.40
  -5   3   1 1781.53   95.43
   5  -3  -1 1770.91   95.33
  -5   3   1 1844.03   94.16
  -5  -3   1 1801.48   95.30
   0  14   0 1286.48   91.12
   0 -14   0 1220.78   83.86
   3 -11  -1 2333.59  137.69
  -3 -11   1 2586.62  139.71
  -3 -11   1 2341.89  136.53
   0 -12   215327.60  758.99
   0 -12   215126.40  743.42
   0 -12  -212372.90  745.31
   0  12   215315.30  753.20
   0  12   216625.60  753.62
   0  12  -213666.90  741.25
   2 -13   0  172.95   25.62
  -2 -13   0  331.66   29.60
  -2 -13   0  311.28   36.72
  -2 -13   0  503.09   36.00
  -2  13   0  367.31   28.57
   2 -13   0  358.08   31.24
  -2  13   0  338.20   31.86
  -2   7  -3  357.13   21.98
   2  -7   3  387.84   23.24
   2  -7   3  436.46   29.90
   2  -7   3  391.31   30.84
  -2  -7  -3  367.76   23.51
  -2   7  -3  426.18   28.52
   2   7   3  478.36   41.08
   3 -11   1   24.75   11.28
  -3 -11  -1   17.82   13.48
  -3  11  -1   26.33   12.25
   3 -11   1   58.84   12.29
   3 -11   1   17.68   11.91
  -3  11  -1   11.60   15.81
  -3 -11  -1   16.18   11.98
  -3 -11  -1   24.40   16.17
  -4   6   2  489.98   32.80
   4  -6  -2  463.11   32.43
   4   6  -2  535.74   31.00
  -4  -6   2  457.08   29.12
   4  -6  -2  396.20   31.45
  -3  -9  -2  201.45   34.57
   3  -9   2  250.90   21.05
  -3   9  -2  249.64   19.86
   3  -9   2  244.40   21.83
  -3   9  -2  265.25   28.69
  -3  -9  -2  197.25   24.24
  -3  -9  -2  254.11   26.28
  -5  -3  -111063.40  657.03
  -5  -3  -113111.60  657.50
   5  -3   113649.10  659.91
  -5   3  -112869.80  656.54
   5   3   115229.80  663.01
  -5   3  -111805.30  655.90
  -5   3  -113979.30  660.28
   5  -3   112494.00  656.92
  -5  -3  -113410.90  659.45
   0   9   3  604.95   37.91
   0   9  -3  530.21   31.05
   0  -9  -3  497.15   31.25
   0  -9   3  507.55   43.71
   5  -5   0  509.97   32.98
  -5  -5   0  499.95   34.13
   5  -5   0  638.40   38.04
  -5   5   0  523.72   33.24
   5  -5   0  442.56   30.18
  -5   5   0  614.35   37.37
   5   5   0  694.99   36.29
  -3   4  -313036.00  668.03
   3  -4   313079.00  664.08
   3  -4   312884.30  669.12
  -3  -4  -312875.90  668.79
  -3   4  -312063.80  668.66
   2 -11  -2 1466.04   89.74
  -2 -11   2 1528.97   90.39
   2  11  -2 1682.48   90.89
  -2 -11   2 1518.51   89.35
   2  11  -2 1621.69   88.26
  -2  11   2 1788.97   93.66
   5  -4  -1 6249.83  305.24
  -5   4   1 6352.10  304.78
  -5   4   1 6386.15  303.16
  -5  -4   1 5911.31  303.72
   5   4  -1 6428.65  303.36
  -2  11  -2 4199.23  226.52
   2 -11   2 3761.07  220.04
   2 -11   2 3976.93  210.48
  -2  11  -2 4247.50  214.61
   2 -11   2 4356.05  216.85
  -2 -11  -2 3543.42  219.05
   1 -14   0 1681.09   88.67
   1 -14   0 1410.64   87.94
  -1 -14   0 1341.62   91.04
  -1 -14   0 1296.31   93.72
  -1 -14   0 1564.26   89.76
   4  -6   2  925.73   52.10
  -4   6  -2  828.86   53.02
  -4  -6  -2  834.35   70.45
   4  -6   2  858.87   52.16
  -4  -6  -2  885.56   54.11
  -4   6  -2  909.88   51.27
   1 -12  -2  160.84   18.87
  -1 -12   2  164.14   28.87
  -1  12   2  169.79   24.83
  -1 -12   2  175.53   17.59
   1  12  -2  174.46   15.51
   1  12  -2  179.66   18.66
  -1 -12   2  189.89   20.55
  -1  12   2  155.67   23.95
  -3  -5   3  518.94   34.70
  -3   5   3  518.67   33.75
   3   5  -3  507.77   33.32
   3  -5  -3  535.79   33.61
   3   5  -3  503.58   31.61
   3  -5  -3  505.34   32.34
  -3  -5   3  513.20   33.24
   1 -12   2 1799.26  106.86
   1 -12   2 1756.83   96.58
  -1  12  -2 1790.93   94.16
  -1 -12  -2 1439.14   96.23
   1  12   2 1784.57  104.85
   1 -12   2 1745.35   91.17
  -1  12  -2 1432.64   90.18
   1  12   2 1938.43  105.84
   4   9  -1   17.12    8.50
  -4  -9   1   29.01   11.50
   4  -9  -1   21.29    9.60
   4   9  -1   16.45   15.05
   4  -9  -1   41.93   13.78
   5  -4   1 1521.25   85.32
  -5   4  -1 1484.84   84.16
   5  -4   1 1696.79   88.88
  -5  -4  -1 1430.04   86.01
  -5  -4  -1 1664.06   87.96
  -5   4  -1 1429.10   84.26
  -1  -9   3 4424.95  232.97
   1   9  -3 4418.41  231.62
   1   9  -3 4523.42  230.42
  -1   9   3 4780.91  233.46
   1  -9  -3 3894.55  229.51
   3 -12   0  522.61   37.97
  -3  12   0  566.02   40.92
  -3  12   0  484.10   33.28
  -3 -12   0  425.66   38.93
  -3  12   0  552.95   41.24
   3 -12   0  442.09   36.18
  -3 -12   0  646.90   44.81
  -4  -9  -1  704.67   48.96
  -4   9  -1  856.01   50.70
   4  -9   1  788.41   43.62
   4  -9   1  844.29   49.71
  -4   9  -1  775.45   47.38
   4  -9   1  838.70   47.56
   1  -9   3 1237.43   78.80
   1   9   3 1215.15   75.09
   1   9   3 1096.06   70.79
  -1  -9  -3 1030.33   62.27
   1  -9   3 1205.50   67.41
   2  -8  -3 2953.14  170.39
  -2   8   3 3400.97  173.19
  -2  -8   3 3113.85  172.30
   2   8  -3 3383.64  171.67
   2   8  -3 3180.53  170.82
   0 -14   1   86.79   15.33
   0 -14  -1   56.25   20.59
   0  14   1  129.25   31.24
   0 -14   1   94.34   28.38
   0 -14   1  158.59   20.83
   0 -14  -1   85.51   18.53
  -3  -5  -3 3528.10  189.92
   3  -5   3 3892.45  192.41
   3  -5   3 3940.92  197.06
  -3   5  -3 3863.80  195.70
  -3  -5  -3 3622.93  195.95
  -3   5  -3 3589.38  188.86
  -3   5  -3 3629.29  198.81
  -2 -13   1 1624.71   96.76
   2  13  -1 1901.98  102.45
  -2  13   1 1870.68   98.64
   2 -13  -1 1624.02   97.10
   2  13  -1 1692.22   94.74
  -2  13   1 1883.15  101.89
  -2 -13   1 1757.04  100.52
  -2 -13  -1 3853.86  201.05
  -2  13  -1 3786.88  200.85
  -2 -13  -1 3778.40  210.44
  -2 -13  -1 3353.38  205.29
   2 -13   1 3096.26  202.15
   2 -13   1 3928.72  201.69
  -2  13  -1 3678.29  207.47
   2 -13   1 3960.92  199.95
   5  -6   0 8109.15  438.09
  -5  -6   0 9417.69  446.49
  -5   6   0 9485.46  444.82
   5   6   0 8863.66  442.63
  -5  -6   0 7464.08  440.73
   5  -6   0 9093.97  444.25
   0   0   4   60.61    9.94
   0   0   4   92.91   16.33
   0   0  -4   56.18   12.92
   4  -7  -2   96.90   14.40
  -4   7   2  111.00   14.76
   4  -7  -2   80.57   13.18
  -4  -7   2   84.27   10.68
   4   7  -2  112.67   13.59
  -5  -5   1  654.53   42.85
   5  -5  -1  736.46   38.22
   5  -5  -1  733.37   44.71
   5   5  -1  780.76   43.63
  -5   5   1  761.21   45.34
  -5  -5   1  608.40   38.44
   4  10   0  304.35   26.84
   4 -10   0  310.46   27.72
   4 -10   0  253.84   23.30
  -4  10   0  360.83   30.22
   4 -10   0  383.33   27.47
  -4  10   0  385.93   32.53
  -4 -10   0  330.74   27.25
   0  -1   4  122.94   12.50
   0  -1   4  165.99   19.81
   0  -1  -4   25.61   13.62
   0   1  -4   38.58   12.85
   0   1   4  124.94   12.05
   0   1  -4  150.09   16.20
   0  -1  -4  182.72   17.03
   2   8   3 2620.00  133.10
  -2  -8  -3 2083.24  115.01
  -2   8  -3 2350.63  118.94
   2  -8   3 2314.71  120.29
   2  -8   3 2060.06  113.54
   2  -8   3 1939.91  120.96
   3 -10  -2  306.47   25.33
  -3  10   2  377.89   28.40
  -3 -10   2  309.63   24.85
   3  10  -2  369.57   27.16
  -3 -10   2  322.97   25.11
   5  -5   1 6915.85  367.19
   5  -5   1 7241.28  365.88
  -5  -5  -1 6158.75  367.86
  -5   5  -1 7852.31  371.12
   5  -5   1 7477.08  370.92
   5   5   1 8125.84  374.64
  -5   5  -1 6738.91  366.20
  -5  -5  -1 7210.79  369.50
   3  -6  -3  345.44   23.74
   3   6  -3  330.59   24.43
   3   6  -3  338.85   22.78
   3  -6  -3  353.11   24.46
  -3  -6   3  321.77   24.24
  -3   6   3  357.56   25.39
   0   2   419452.80  721.67
   0  -2   418951.40  722.59
   0   2  -417860.90  724.87
   0  -2  -418856.20  726.95
   0  -2   416999.00  729.64
   1 -14  -1 2792.21  150.62
  -1  14   1 3357.76  155.03
   1 -14  -1 2431.13  151.49
   1  14  -1 2732.69  147.64
  -1 -14   1 2709.74  152.81
  -1  14   1 3082.59  158.57
   1  14  -1 2195.96  150.00
   4  -7   2  670.42   41.64
  -4  -7  -2  702.49   44.75
  -4  -7  -2  740.34   62.44
  -4   7  -2  627.93   42.83
  -4   7  -2  645.30   40.43
   4  -7   2  700.47   41.80
   1 -14   1 4130.34  230.81
   1  14   1 4645.20  243.03
  -1 -14  -1 4928.74  236.37
   1 -14   1 4252.17  240.60
   1 -14   1 4426.15  233.75
  -1 -14  -1 3812.36  237.24
  -1  14  -1 4470.90  241.89
   1 -14   1 4033.50  230.70
  -1 -14  -1 3995.78  236.72
  -1  14  -1 4545.71  233.60
   1   0  -4 3120.43  162.77
   1   0  -4 2788.63  162.46
  -1   0   4 3268.80  164.82
  -1   0   4 2934.66  160.05
   3 -10   2 1525.63   90.80
  -3  10  -2 1660.80   96.96
   3 -10   2 1549.44   82.90
   3 -10   2 1788.25   90.93
  -3  10  -2 1732.32   88.70
  -3 -10  -2 1342.09   92.75
  -3 -10  -2 1550.24   94.16
   1  -1  -4  944.95   62.75
   1   1  -4 1117.86   63.18
  -1  -1   4 1204.73   65.61
  -1   1   4 1045.13   60.47
  -1  -1   4 1085.12   60.95
   1   1  -4 1038.25   63.16
   1  -1  -4 1073.05   63.48
   0  10   3 2004.07  105.29
   0 -10   3 1868.48  112.87
   0 -10  -3 1692.10   98.59
   1   0   418881.80  965.86
  -1   0  -418351.80  970.10
  -3 -12   1 2432.96  143.00
  -3 -12   1 2699.40  146.78
   3 -12  -1 2454.55  143.92
   0   3  -4 4841.16  295.00
   0  -3  -4 4124.81  294.67
   0   3   4 6790.11  292.53
   0  -3  -4 6255.56  296.88
   0  -3   4 5546.50  297.60
  -1   1  -4 7870.17  431.65
   1   1   4 8678.39  428.18
   1  -1   4 8154.66  428.37
  -1  -1  -4 7973.27  432.58
  -3   6  -3  290.15   22.25
  -3   6  -3  290.47   29.68
   3  -6   3  273.55   20.11
  -3  -6  -3  254.69   18.96
  -3  -6  -3  247.31   22.71
   3  -6   3  289.97   23.71
  -1  -2   4   30.67   13.33
   1  -2  -4   35.82   11.60
   1   2  -4   18.03   10.48
   1  -2  -4   37.54   12.08
  -1  -2   4   31.13    9.88
  -1   2   4   15.51    8.83
  -3 -12  -1 1226.91   80.44
   3 -12   1 1222.06   79.29
  -3 -12  -1 1216.82   89.60
  -3 -12  -1 1300.51   78.82
  -3  12  -1 1330.65   82.99
  -3 -12  -1 1113.01   80.81
  -3  12  -1 1385.16   78.30
   3 -12   1 1609.23   78.19
   3 -12   1 1467.11   78.98
   0 -13   2  119.05   29.75
   0  13   2  146.19   25.97
   0  13   2  119.56   26.49
   0  13  -2  110.54   13.65
   0 -13  -2  119.62   19.74
   0 -13   2  138.82   16.26
  -5  -6   1 1214.95   70.74
  -5  -6   1 1227.65   74.07
   5   6  -1 1412.83   75.26
  -5   6   1 1309.59   76.25
   5  -6  -1 1450.14   71.46
   5  -6  -1 1248.49   75.71
   1   2   411110.00  557.82
   1  -2   410735.90  558.46
  -1   2  -410347.60  560.86
   1  -2   411558.30  563.61
  -1  -2  -410027.60  562.35
  -2 -12   2 2053.46  113.62
   2  12  -2 2181.14  115.40
  -2 -12   2 2054.94  115.28
  -2  12   2 2229.41  117.82
   2 -12  -2 1837.50  113.40
   2  12  -2 2003.67  111.84
  -5   7   0  669.56   40.32
   5   7   0  628.14   38.42
   5  -7   0  603.48   39.60
  -5  -7   0  489.20   36.25
  -5  -7   0  715.64   45.43
   5  -7   0  560.82   33.83
   4 -10  -1  463.63   31.84
   4  10  -1  449.41   36.75
   4 -10  -1  503.41   35.59
  -4 -10   1  470.45   34.28
  -2 -14   0 7128.59  416.72
   2 -14   0 7753.50  412.47
  -2 -14   0 7529.35  412.27
  -2 -14   0 8769.85  415.79
   5   0  -2   82.22   11.99
  -5   0   2  100.75   14.50
   5   0  -2   62.35    7.07
  -1  10   3 4293.68  213.98
   1  10  -3 4070.00  209.45
  -1 -10   3 4056.52  212.66
   1  10  -3 4004.08  211.13
   1 -10  -3 3529.44  209.25
   0 -15   0    8.61   16.35
   0  15   0   12.11   23.28
   0 -15   0   11.33   13.51
   5  -6   1  567.39   33.33
  -5  -6  -1  508.45   36.16
   5  -6   1  562.63   38.91
  -5   6  -1  662.54   39.81
  -5   6  -1  637.50   34.87
   5  -6   1  511.36   34.99
   5   1  -2  261.40   14.90
   5   1  -2  242.08   19.73
  -5   1   2  275.12   22.64
  -5  -1   2  266.28   21.77
  -1  -3   4  249.51   23.36
  -1  -3   4  198.44   19.54
   1  -3  -4  195.02   19.56
  -1   3   4  182.07   17.09
   1  -3  -4  207.54   20.07
   1   3  -4  187.05   19.19
   2  -9  -3 2939.37  172.56
  -2   9   3 3641.86  175.99
  -2  -9   3 3158.40  174.34
   2   9  -3 3290.52  173.50
   2   9  -3 3228.97  173.08
  -2 -12  -2   79.08   21.04
   2 -12   2   96.63   16.11
   2 -12   2   83.75   10.62
   2 -12   2   84.68   20.97
  -2  12  -2  108.00   14.03
  -2 -12  -2   63.51   26.78
  -2  12  -2  125.28   29.57
   4 -10   1  343.29   23.69
  -4 -10  -1  253.39   24.60
   4 -10   1  275.13   18.73
  -4  10  -1  342.38   24.18
  -4  10  -1  315.10   26.61
   4 -10   1  314.98   25.10
   4   8  -2   17.71   10.94
  -4   8   2   15.10   10.61
   4  -8  -2    8.07   10.07
  -4  -8   2    9.05    7.22
   4  -8  -2   13.04    9.85
   1 -10   3  306.96   37.02
  -1  10  -3  249.27   17.68
  -1 -10  -3  264.27   20.78
   1  10   3  314.31   31.54
   1 -10   3  311.37   25.03
  -4   0   3   16.57   11.09
   4   0  -3   -2.64    8.35
   0  -4  -4  477.43   33.91
   0  -4  -4  468.94   33.11
   0  -4   4  482.44   32.65
   0   4   4  486.02   29.76
   0   4  -4  407.35   32.15
  -3  -7   3   53.26   11.45
   3  -7  -3   37.49   10.76
   3   7  -3   56.17   10.56
   3  -7  -3   22.18   10.83
   3   7  -3   44.56   10.67
  -3   7   3   46.11   12.02
   4  -1  -3 1753.64   97.83
  -4  -1   3 1845.71  101.41
  -4  -1   3 1762.00   98.12
   4   1  -3 1801.74   97.60
  -4   1   3 1859.84  101.34
  -1 -13   2  158.43   28.48
  -1  13   2  178.34   24.10
   1  13  -2  131.40   14.12
  -1 -13   2  167.04   20.28
  -1  13   2  189.26   24.76
  -1 -13   2  161.48   16.52
   1  13  -2  122.23   17.40
   1 -13  -2  137.18   17.87
   1  -3   4 2947.23  160.78
   1   3   4 2921.87  153.42
  -5   2   2  766.49   46.42
   5   2  -2  719.26   44.25
   5   2  -2  812.61   40.32
  -5  -2   2  763.33   46.77
  -5  -2   2  626.40   39.30
   5  -2  -2  682.72   38.80
  -1  13  -2 4613.19  230.98
   1 -13   2 4135.42  227.51
   1  13   2 4276.13  240.28
   1  13   2 4805.54  242.66
   1 -13   2 4624.03  244.08
   1 -13   2 4786.71  233.35
   2  -9   3 5358.98  298.62
  -2   9  -3 6463.12  295.24
  -2  -9  -3 5439.53  291.96
   2  -9   3 5770.60  289.60
   2  -9   3 6320.41  297.17
  -2   9  -3 5022.23  288.20
   2   9   3 7048.14  311.27
  -5   0  -2 1624.55   79.08
  -5   0  -2 1504.90   79.66
  -5   0  -2 1648.12   97.05
  -4  -8  -2  656.68   61.53
  -4   8  -2  717.11   47.96
   4  -8   2  755.82   45.84
  -4  -8  -2  684.82   48.11
  -4   8  -2  775.26   44.22
   4  -8   2  752.82   45.47
  -4   2   3  681.98   44.95
  -4   2   3  715.93   43.35
  -4  -2   3  670.97   42.89
   4   2  -3  661.74   39.20
  -4  -2   3  634.76   40.17
   4  -2  -3  603.43   39.29
  -5  -1  -2  151.57   30.73
  -5   1  -2  126.35   11.58
  -5  -1  -2   53.92   11.42
  -5   1  -2   95.90    8.09
  -5  -1  -2   67.28   11.45
  -5  -1  -2  111.75    9.02
  -5   1  -2   71.22   11.56
  -3  13   0 4200.58  212.98
  -3  13   0 3935.70  217.69
   3 -13   0 3427.97  215.91
  -3 -13   0 3601.80  219.85
  -3  13   0 4153.63  219.92
   3 -13   0 4148.99  217.24
  -3 -13   0 4549.17  221.67
   1 -15   0 1125.70   71.66
  -1 -15   0 1001.54   76.46
  -1 -15   0 1140.73   71.56
   1 -15   0 1285.65   71.87
  -1 -15   0 1050.81   73.98
  -1   4   4 8412.19  430.74
   1   4  -4 8102.93  432.77
   1  -4  -4 8156.73  433.56
  -1  -4   4 8921.33  435.63
  -1  -4   4 8123.86  433.26
   1  -4  -4 7916.46  433.43
  -4 -11   0 5145.14  301.89
   4  11   0 5078.67  301.75
  -4 -11   0 6138.22  308.27
  -4  11   0 6279.96  305.39
  -4  11   0 5600.44  304.14
   4 -11   0 5698.94  302.83
   4 -11   0 6374.00  302.87
   3  -7   3 5752.71  287.15
  -3   7  -3 5454.67  292.80
   3  -7   3 5324.20  283.54
  -3  -7  -3 5112.18  282.67
  -3   7  -3 5555.47  285.25
  -5  -3   2 2650.57  153.41
  -5   3   2 3118.57  160.16
   5  -3  -2 2797.33  152.86
   5   3  -2 2893.13  158.34
  -4   0  -3  866.56   37.02
  -4   0  -3  711.93   38.94
   5  -2   2 3087.33  154.21
  -5  -2  -2 2901.95  172.58
  -5   2  -2 3086.62  153.26
  -5  -2  -2 2927.31  152.17
  -5  -2  -2 2589.29  150.82
  -5  -2  -2 2678.45  152.89
   5  -2   2 3050.33  152.76
  -5   2  -2 3206.19  153.02
  -5   2  -2 2632.61  149.45
  -5   2  -2 3684.51  167.55
   3  11  -2  232.32   20.30
   3 -11  -2  234.05   21.96
  -3 -11   2  254.04   21.89
   3  11  -2  278.49   24.36
  -3  11   2  302.55   25.87
  -3 -11   2  248.22   21.68
  -4   1  -3 9897.03  567.29
   4  -1   310733.40  568.59
  -4  -1  -311022.80  562.38
  -4  -1  -310789.10  567.97
  -4   1  -311676.20  564.81
  -4   1  -310728.20  564.19
  -4  -1  -310839.80  566.84
   1   4   4 7601.09  390.76
   1  -4   4 7297.20  398.59
   5  -7  -1 1393.15   77.96
   5  -7  -1 1248.44   79.01
  -5  -7   1 1226.35   77.33
  -5  -7   1 1309.63   75.20
  -5   7   1 1470.59   80.92
   5  -7  -1 1617.38   76.72
   4  -3  -3 1387.93   76.29
  -4   3   3 1354.56   76.20
  -4  -3   3 1417.32   76.85
   4   3  -3 1316.81   72.61
   4  -3  -3 1066.72   75.04
  -4  -3   3 1314.81   73.71
   4  -3  -3 1303.83   72.85
   0  -5   4 1804.58  101.79
   0   5   4 2084.06   99.87
   0  -5  -4 1667.96  102.78
   0   5  -4 1740.68  102.10
   0  -5  -4 1768.07   97.87
   2 -14  -1 2822.48  163.07
  -2  14   1 3296.40  169.06
  -2 -14   1 3009.97  166.34
  -2  14   1 3284.36  164.68
  -2 -14   1 2820.73  163.13
   2 -14  -1 2401.39  162.71
   2  14  -1 2912.56  160.75
   2  14  -1 3537.92  169.27
  -2   0   4 3007.22  160.88
   2   0  -4 2877.29  162.00
  -2   0   4 3045.67  163.25
   2   0  -4 3043.50  163.09
   2  -1  -4  581.56   39.77
   2   1  -4  575.57   39.51
   2  -1  -4  629.21   41.28
  -2  -1   4  649.66   41.94
  -2  -1   4  624.81   39.29
  -2   1   4  602.43   39.10
  -2  -1   4  651.26   42.44
   2 -14   1 4313.93  217.74
  -2 -14  -1 3701.09  223.10
  -2 -14  -1 4130.38  227.62
  -2  14  -1 4143.10  219.14
  -2 -14  -1 4025.98  218.62
   2 -14   1 3451.17  220.47
   2 -14   1 4371.88  219.86
  -2  14  -1 3910.10  225.37
  -4   2  -3 1095.03   70.56
  -4   2  -3 1696.04   70.79
  -4  -2  -3 1293.45   71.13
   4  -2   3 1249.52   71.18
  -4  -2  -3 1008.57   64.04
  -4  -2  -3 1497.69   72.03
  -4   2  -3 1235.33   64.91
   4  -2   3 1168.60   64.98
  -4  -2  -3 1764.12   80.21
   0 -15  -1 3623.68  222.92
   0 -15   1 4294.49  221.46
   0 -15   1 3979.14  219.25
   0 -15   1 4093.52  229.72
   0 -15  -1 4039.03  219.97
   0  15   1 4390.23  231.11
   3 -11   2  757.89   52.04
  -3 -11  -2  802.33   55.24
   3 -11   2  914.92   52.31
  -3  11  -2  826.05   49.43
   3 -11   2  815.90   44.16
  -3  11  -2  811.70   58.47
  -3 -11  -2  708.89   54.35
  -5  -7  -112134.60  697.97
   5   7   115366.80  705.28
   5  -7   113475.10  694.08
  -5   7  -114439.40  700.56
   5  -7   113450.30  696.73
   5  -7   113805.00  700.27
  -5   7  -113054.30  696.13
   5  -8   0  233.25   17.93
   5   8   0  281.07   22.62
  -5   8   0  261.07   23.67
  -5  -8   0  229.22   20.51
   5  -8   0  244.19   22.62
  -5  -3  -2 6558.27  382.23
  -5   3  -2 8167.70  372.95
  -5   3  -2 7144.60  363.13
  -5  -3  -2 6950.49  362.14
  -5   3  -2 6737.85  362.88
  -5  -3  -2 6706.72  363.42
   5  -3   2 6584.77  363.61
   5  -3   2 7201.35  362.97
   0 -11  -3 5825.89  318.15
   0  11   3 6461.51  325.21
   0 -11   3 6155.39  332.73
  -5   4   2 1411.24   79.21
   5   4  -2 1385.29   77.75
  -5  -4   2 1257.42   73.33
   5  -4  -2 1263.82   72.48
  -2  -2   4  222.52   22.55
   2  -2  -4  220.45   21.42
   2  -2  -4  213.74   20.14
  -2  -2   4  256.92   24.03
  -2   2   4  204.21   18.70
  -2  -2   4  242.71   20.47
   2   2  -4  213.51   20.94
  -2   0  -4 1275.62   79.55
  -2   0  -4 1418.88   82.81
   2   0   4 1491.14   84.56
  -1  -5   4 2141.32  112.46
   1  -5  -4 1833.22  106.33
   1   5  -4 1952.23  109.35
  -1   5   4 2127.45  107.88
   1  -5  -4 1963.56  110.25
   1   5  -4 1901.22  107.63
  -1  -5   4 2037.94  110.15
   1  -5  -4 1854.85  110.31
   2   1   4  641.59   43.59
  -2   1  -4  469.58   34.92
   2  -1   4  686.53   42.63
  -2  -1  -4  458.12   32.29
  -2  -1  -4  506.57   35.68
  -2   1  -4  450.00   31.41
   2  -1   4  555.55   37.76
  -3  -8   3  645.84   41.72
   3  -8  -3  651.24   42.12
  -3   8   3  708.68   44.01
   3   8  -3  728.06   43.19
   3  -8  -3  584.63   43.51
   3   8  -3  672.91   41.21
   4  -4  -3 8579.95  431.23
  -4   4   3 8561.26  430.07
   4  -4  -3 7753.68  426.43
  -4  -4   3 8375.54  427.61
   4   4  -3 7890.13  426.14
   4  -4  -3 8310.53  429.78
  -4  -4   3 8337.49  429.98
  -4   3  -3 5956.07  277.37
  -4  -3  -3 5997.21  285.50
  -4  -3  -3 5711.81  278.94
   4  -3   3 5559.88  272.56
   4  -3   3 5999.74  278.83
  -4  -3  -3 5826.38  278.17
  -4   3  -3 5880.07  277.79
  -4  -3  -3 5128.26  270.68
  -4   3  -3 5144.42  270.76
  -4   3  -3 4769.44  270.32
   4   9  -2  907.54   51.44
   4  -9  -2  736.62   49.53
  -4  -9   2  738.16   46.78
   4  -9  -2  736.02   49.30
  -4   9   2  887.78   51.66
   1   5   4  353.21   23.12
   1  -5   4  381.47   36.72
   1   5   4  426.48   35.68
   3  13  -1  713.81   48.04
   3 -13  -1  533.86   41.76
   3  13  -1  598.58   39.82
  -3 -13   1  652.86   46.00
  -3 -13   1  615.05   41.89
   1 -15  -1  164.57   23.41
   1 -15  -1  203.32   23.11
  -1  15   1  239.36   26.97
   1  15  -1  231.95   25.76
  -1  15   1  221.66   30.25
  -1 -15   1  200.09   25.21
   4  11  -1 1321.31   78.53
   4 -11  -1 1216.04   72.66
  -4 -11   1 1308.90   76.58
   4 -11  -1 1233.46   75.11
   2  10  -3 2053.32  104.78
  -2 -10   3 1852.53  105.89
   2 -10  -3 1632.79  103.52
   2  10  -3 1896.10  104.74
  -2  10   3 2055.96  107.63
   2  -2   4 8644.85  450.64
  -2   2  -4 8887.57  458.44
  -2   2  -4 8810.79  454.36
   2  -2   4 9717.90  460.83
  -2  -2  -4 9149.63  459.03
   2  -2   4 8398.05  450.98
  -1 -15  -1  690.78   58.68
   1 -15   1  765.16   59.97
   1 -15   1  832.64   54.81
   1 -15   1  784.71   52.07
  -1  15  -1  865.05   64.04
   1 -15   1  755.02   52.12
  -1  15  -1  821.30   54.81
   1  15   1  833.43   63.52
  -1 -15  -1  715.88   57.73
  -1 -15  -1  920.68   56.66
  -2   3   4 4163.92  219.55
  -2  -3   4 4406.82  223.01
   2  -3  -4 3904.74  221.97
  -2  -3   4 4233.25  220.23
  -2  -3   4 4229.86  222.45
   2   3  -4 4155.68  220.83
   2  -3  -4 3892.26  220.59
   1  11  -3 1597.01   88.95
  -1 -11   3 1559.68   98.09
  -1 -11   3 1577.17   90.48
  -1  11   3 1777.24   92.81
   1 -11  -3 1409.26   87.02
  -3  13  -1  176.20   21.00
  -3  13  -1  190.73   26.32
   3 -13   1  156.90   21.34
   3 -13   1  241.72   20.18
  -3 -13  -1  165.19   22.17
  -3 -13  -1  144.85   23.68
  -3 -13  -1  164.14   29.68
   3 -13   1  190.70   20.84
  -5  -4  -2 7581.65  404.54
  -5   4  -2 9116.00  410.51
  -5   4  -2 7391.20  403.38
   5  -4   2 7883.96  404.26
  -5  -4  -2 7778.30  402.94
  -5   4  -2 7544.86  404.00
   5  -4   2 7729.47  404.42
  -5  -4  -2 7485.85  424.51
   0   6   4  956.42   49.56
   0  -6   4  896.37   50.83
   0  -6  -4  676.53   50.97
   0  -6  -4  824.28   47.19
   0   6  -4  848.80   49.13
   0   6  -4  730.83   50.89
  -4  11  -1 1580.35   82.29
   4 -11   1 1556.14   89.49
   4 -11   1 1466.04   83.26
   4 -11   1 1695.82   88.39
  -4 -11  -1 1409.13   89.53
  -4  11  -1 1571.92   91.80
  -4  11  -1 1545.80   88.10
  -4 -11  -1 1579.14   89.67
  -1 -11  -3 1199.51   71.82
   1 -11   3 1417.47   76.27
   1 -11   3 1442.75   89.00
   1  11   3 1395.40   82.93
  -1  11  -3 1181.90   68.32
  -4  -9  -2   44.15   30.41
  -4   9  -2   76.20   15.92
   4  -9   2   47.71   11.70
   4  -9   2   46.24   11.86
  -4  -9  -2   57.01   15.13
  -4  -9  -2   41.40   14.00
  -4   9  -2   82.40   10.94
  -3   8  -3  289.57   23.17
   3  -8   3  270.50   23.15
  -3   8  -3  300.91   35.03
   3  -8   3  312.92   26.14
  -3  -8  -3  231.10   23.26
   2 -10   3 1667.98   83.65
   2 -10   3 1752.19   91.09
   2  10   3 1883.15  104.52
   2 -10   3 1477.42   93.50
  -2  10  -3 1405.80   82.20
  -2 -10  -3 1385.28   86.46
  -2  10  -3 1736.29   88.76
   2  13  -2 1131.79   64.53
   2  13  -2 1118.04   67.96
  -2 -13   2 1095.28   68.35
  -2 -13   2 1091.87   66.25
  -2  13   2 1229.73   72.51
   2 -13  -2  972.08   65.89
  -2 -13   2 1035.42   74.49
  -2  13   2 1217.96   71.61
   0  14   2 2717.60  146.40
   0 -14   2 2717.21  150.95
   0  14   2 2974.71  145.78
   0 -14  -2 2083.76  135.97
   0 -14   2 2499.57  134.01
   0  14  -2 2278.23  131.78
   5   5  -2  841.23   49.65
  -5  -5   2  789.41   45.33
   5  -5  -2  724.04   44.27
  -4  -4  -3  884.99   55.89
  -4   4  -3 1086.18   61.87
   4  -4   3  995.01   60.47
  -4  -4  -3 1183.80   70.57
  -4  -4  -3 1039.98   60.21
  -4  -4  -3 1057.33   62.00
  -4  -4  -3  960.02   52.91
   4  -4   3  992.14   55.20
  -4   4  -3 1080.29   59.60
  -2   3  -4 1160.91   67.82
   2  -3   4 1192.04   66.91
  -2   3  -4 1254.93   72.88
   2  -3   4 1299.17   74.57
  -2  -3  -4 1247.98   73.11
   5  -8  -1   96.12   12.21
   5  -8  -1  121.35   13.44
  -5   8   1   94.99   15.33
   5   8  -1  110.79   13.35
  -5  -8   1   88.63   11.38
  -5  -8   1   76.82   12.27
   5  -8  -1   98.33   14.99
  -2  13  -2 1277.40   68.52
  -2 -13  -2 1077.51   73.74
  -2  13  -2 1158.04   79.33
   2 -13   2 1123.68   63.91
   2 -13   2 1235.64   70.51
   2 -13   2 1148.99   75.47
  -6   0   0  573.30   38.60
   6   0   0  572.54   35.72
   4  -5  -3 9852.86  537.86
   4   5  -310055.00  537.59
   4  -5  -310629.70  541.27
  -4   5   311125.20  541.67
  -4  -5   310339.80  538.69
   4  -5  -310631.70  542.05
   2   4  -4 3398.45  180.22
  -2   4   4 3579.20  179.59
   2  -4  -4 3281.60  181.88
   2  -4  -4 3226.74  180.68
  -2  -4   4 3283.90  181.52
  -2  -4   4 3462.48  182.21
   2  -4  -4 3197.94  178.76
  -6   1   0  459.19   30.63
   6  -1   0  489.94   29.78
  -6  -1   0  411.59   32.14
   6   1   0  420.43   30.04
  -6   1   0  471.75   33.29
  -1  -6   4 3709.67  198.84
   1  -6  -4 3506.57  199.26
   1  -6  -4 3462.07  199.34
  -1  -6   4 3869.37  201.20
   1   6  -4 3736.93  198.88
  -1   6   4 4046.24  197.52
   1   6  -4 3716.53  197.04
   1  -6  -4 3561.62  195.53
  -2 -15   0 1039.83   76.47
  -2 -15   0 1133.26   71.94
  -2 -15   0 1281.16   74.60
   2 -15   0 1101.05   71.29
  -2 -15   0 1152.22   76.58
  -5   8  -1  295.15   21.17
  -5   8  -1  330.76   25.47
  -5  -8  -1  217.01   21.39
   5   8   1  343.64   29.91
   5  -8   1  287.73   24.32
   5  -8   1  275.83   20.80
   5  -8   1  242.43   17.07
   1 -14  -2  576.43   42.74
  -1  14   2  744.14   49.00
  -1 -14   2  634.38   41.47
  -1  14   2  683.12   50.11
  -1 -14   2  688.73   45.31
   1  14  -2  671.08   43.64
   1  14  -2  585.60   38.57
   1   6   4   81.35   14.28
   1   6   4  121.86   23.25
  -1  -6  -4   73.75    8.11
   1  -6   4   86.71   24.21
  -1   6  -4   83.30   10.10
  -5   5  -2  398.21   27.59
  -5   5  -2  535.95   30.88
  -5   5  -2  566.91   33.61
   5  -5   2  368.38   28.90
  -5  -5  -2  336.69   26.98
  -5  -5  -2  602.85   59.70
  -5  -5  -2  410.44   29.58
   5  -5   2  420.83   28.76
   6  -2   0 8770.47  467.37
   6  -2   0 8630.92  464.61
  -6  -2   0 8960.16  467.56
  -6   2   0 9393.31  468.20
  -6   2   0 9068.53  465.62
   5  -9   0 1592.77   90.76
  -5  -9   0 1959.92  101.48
   5  -9   0 1651.96   90.81
  -5   9   0 1850.68   96.56
  -5  -9   0 1474.40   92.81
   5  -9   0 1730.85   95.46
   5   9   0 1660.02   94.55
  -4 -12   0  175.59   21.53
  -4  12   0  267.43   27.27
   4  12   0  200.19   22.22
   4 -12   0  222.09   23.15
   4 -12   0  265.30   24.03
   0  16   0   90.00   26.08
   0 -16   0   86.82   19.48
   0 -16   0   86.76   20.12
   0 -16   0  119.90   19.57
   1 -14   2   44.92   24.64
   1  14   2   40.83   22.44
  -1  14  -2   36.73   12.73
   1 -14   2   33.65    9.91
   1 -14   2   25.76   14.34
  -1 -14  -2   31.59   15.56
   2  -4   4   48.89   11.17
   2   4   4   68.11   23.03
  -2  -4  -4   47.83   13.49
   2  -4   4   36.87   14.49
  -2   4  -4   37.80   12.91
   3 -12  -2  958.73   62.39
   3  12  -2 1055.86   61.37
   3  12  -2 1103.01   65.45
   3 -12  -2  948.11   61.20
  -3  12   2 1184.43   66.49
  -3 -12   2  995.31   62.46
  -3 -12   2 1057.12   63.40
  -3 -14   0  969.48   66.89
  -3  14   0 1136.27   59.08
  -3 -14   0 1233.00   67.46
  -3  14   0 1042.50   66.42
   3 -14   0 1067.28   62.42
  -4  -5  -3 4203.44  227.38
  -4  -5  -3 4487.49  234.22
  -4   5  -3 4693.24  236.65
   4  -5   3 4715.86  230.32
  -4   5  -3 4751.25  233.81
  -4  -5  -3 3934.17  231.03
  -4  -5  -3 4239.62  235.96
   4  -5   3 4824.27  234.96
  -4  -5  -3 4009.21  242.32
   3   9  -3  186.63   17.34
   3  -9  -3  142.28   16.21
   3   9  -3  169.99   16.58
  -3  -9   3  169.08   17.02
  -3   9   3  169.88   18.73
   0  -7   4 9711.19  478.98
   0  -7  -4 8315.29  472.38
   0  -7  -4 8442.59  467.78
   0   7  -4 9218.81  469.73
   0   7   410385.30  471.34
   0  -7   4 9255.70  471.23
   0   7  -4 8413.17  471.91
   5   6  -2   16.85    8.50
   5  -6  -2   35.39   10.73
   5   6  -2   39.53   12.13
   5  -6  -2   27.58    6.64
  -5  -6   2   28.37    7.03
  -6  -3   0 1372.56   76.82
  -6   3   0 1422.26   74.50
  -6  -3   0 1264.93   74.19
  -6  -3   0 1161.31   69.66
   6  -3   0 1301.71   73.32
  -6  -3   0 1478.19   71.01
  -6   3   0 1510.37   77.87
   6  -3   0 1428.49   77.51
  -3  12  -2 1466.51   89.98
   3 -12   2 1561.25   82.76
   3 -12   2 1294.77   82.87
   3 -12   2 1332.41   74.37
  -3 -12  -2 1447.44   85.91
  -3  12  -2 1478.18   79.89
  -3 -12  -2 1252.79   85.54
   2   5  -4  279.66   22.57
   2  -5  -4  253.23   20.86
  -2  -5   4  277.93   23.86
   2  -5  -4  250.01   23.61
  -2  -5   4  270.28   23.86
   2  -5  -4  256.51   22.55
  -2   5   4  255.96   21.37
   2   5  -4  287.99   22.38
  -4  10   2  414.93   30.13
   4 -10  -2  342.41   25.52
  -4 -10   2  293.02   26.13
   4 -10  -2  364.47   28.05
   4 -10  -2  339.79   27.42
   4  10  -2  387.23   30.41
  -4 -10   2  337.36   25.40
   0 -12   3  115.70   13.64
   0  12   3  120.15   21.61
   0 -12  -3  115.59   14.94
   0  12   3  127.85   25.00
   0  12  -3  110.69   11.52
   0 -12   3  112.68   28.98
   1 -16   0   85.87   18.51
  -1 -16   0   86.70   18.94
  -1 -16   0   56.36   19.87
   1 -16   0   52.91   17.82
  -1 -16   0   56.55   23.98
   4  -6  -3  410.69   33.12
   4  -6  -3  372.88   28.27
   4   6  -3  337.07   27.75
  -4  -6   3  394.42   29.25
  -4   6   3  515.76   33.60
   4  -6  -3  520.66   33.52
  -6   0   1  209.11   21.26
  -6   0   1  227.39   20.88
   6   0  -1  189.49   18.31
   6  -1  -1 5033.22  263.47
  -6   1   1 5101.67  264.86
   6   1  -1 5012.83  263.57
  -6  -1   1 5025.86  266.02
  -6   1   1 4726.65  265.12
   3  -9   3 2362.72  132.81
  -3   9  -3 2487.33  142.53
   3  -9   3 2741.86  135.41
  -3   9  -3 2539.48  132.83
  -2 -15   1 1636.25  102.08
   2  15  -1 1644.95   99.22
   2 -15  -1 1430.63  101.86
  -2  15   1 1993.54  104.33
  -2  15   1 2010.56  110.75
   2 -15  -1 1755.96  102.46
  -2 -15   1 1782.87  105.66
   2  15  -1 2133.35  107.98
  -1  -7   4   33.96   12.28
  -1   7   4   29.11   11.16
   1  -7  -4   60.87   10.05
  -1  -7   4   50.81   13.98
   1  -7  -4   56.82   13.92
   1   7  -4   56.10   10.12
   1   7  -4   36.39   11.86
  -2 -11   3   60.63   13.16
   2  11  -3   62.92   12.03
   2  11  -3   68.45   12.94
   2 -11  -3   57.25   11.83
  -2  11   3   72.30   15.71
   2  -5   4  919.64   58.14
  -2  -5  -4  909.79   57.04
   2  -5   4  835.45   54.06
  -2   5  -4  912.09   56.57
  -5  -6  -2  994.49   78.55
  -5  -6  -2  847.60   55.14
  -5   6  -2 1023.64   54.96
   5  -6   2  995.28   56.26
  -5   6  -2  975.52   56.40
   5  -6   2  948.58   55.78
  -5   6  -2  915.97   54.20
  -5  -6  -2  916.79   53.86
  -6   0  -1   -3.32    9.00
  -6   0  -1    4.87    5.05
  -2 -15  -1   48.08   22.45
  -2 -15  -1   67.36   18.17
  -2  15  -1   64.37   17.36
   2 -15   1  111.50   17.84
   2 -15   1   53.63   20.53
  -2 -15  -1   52.10   24.90
  -2  15  -1   69.38   25.95
   2 -15   1   86.74   18.08
   4 -10   2  541.10   36.63
  -4  10  -2  509.63   39.67
   4 -10   2  560.21   36.48
  -4  10  -2  522.93   33.79
  -4 -10  -2  557.49   39.88
  -4 -10  -2  457.25   38.02
  -4 -10  -2  537.34   54.21
   6  -2  -1 4214.30  230.07
  -6   2   1 4303.72  231.48
   6   2  -1 4371.88  230.93
  -6   2   1 4549.93  233.50
  -6  -2   1 4339.18  232.67
  -5  -9   1   16.02    9.22
   5  -9  -1    9.03   10.07
  -5   9   1   15.01   12.33
   5   9  -1    7.04    7.53
   5  -9  -1    7.45    8.66
   5  -9  -1    9.01   10.08
  -5  -9   1   20.35    9.55
  -6   1  -1   64.81    7.81
   6   1   1  137.00   13.90
   6  -1   1  124.41   12.21
  -6  -1  -1   82.23   12.99
  -6   1  -1  105.55   13.57
  -6  -1  -1   88.00    8.72
  -6  -1  -1   84.95   10.10
  -6  -4   0  275.07   18.65
   6  -4   0  219.62   17.91
  -6   4   0  247.72   22.12
  -6   4   0  207.20   18.25
  -6  -4   0  215.51   21.09
  -6  -4   0  212.62   18.41
   6   4   0  248.52   19.46
   6  -4   0  224.73   21.19
   4  12  -1 3363.79  185.46
  -4 -12   1 3461.98  184.60
   4 -12  -1 3219.47  182.63
   1   7   4  156.57   25.90
   1  -7   4  134.57   14.45
   1  -7   4  156.34   28.27
  -1   7  -4  125.04   12.57
  -1  -7  -4  129.66   10.77
   1   7   4  173.74   19.27
   1  12  -3   97.47   14.96
   1 -12  -3   76.25   13.53
  -1 -12   3  100.46   13.96
  -1 -12   3  118.52   17.83
  -1  12   3   82.65   19.74
  -1 -12   3  106.09   25.93
  -1  12   3   95.07   22.83
   0 -16   1 1293.47   83.18
   0 -16   1 1371.65   85.88
   0  16   1 1548.01   96.35
   0 -16  -1 1225.09   87.59
   0 -16  -1 1410.49   84.82
   0 -16   1 1372.96   94.32
   0 -16  -1 1592.40   86.61
   2  11   3 2107.55  111.48
  -2 -11  -3 1430.36   91.19
  -2  11  -3 1912.76   93.79
   2 -11   3 1936.71   96.04
   2 -11   3 1638.30   99.68
  -2  11  -3 1468.87   86.51
   4  -6   3  266.49   24.38
  -4   6  -3  316.32   30.85
  -4  -6  -3  297.39   37.42
  -4   6  -3  262.30   23.08
  -4  -6  -3  309.44   25.61
   4  -6   3  255.79   20.23
  -4  -6  -3  329.42   28.78
  -4  -6  -3  232.32   24.61
  -4 -12  -1  175.59   21.34
  -4 -12  -1  209.83   21.65
  -4  12  -1  175.52   19.67
  -4 -12  -1  151.50   22.85
   4 -12   1  192.32   19.50
  -4  12  -1  190.13   23.64
   4 -12   1  168.79   20.23
   3   0  -411352.70  616.90
  -3   0   412111.80  620.98
  -3   0   412163.70  618.24
  -3   0   411927.50  617.93
  -5   9  -1 5569.08  308.24
  -5   9  -1 6052.16  311.90
   5   9   1 6369.18  316.57
   5  -9   1 5974.99  308.30
  -5  -9  -1 5349.47  309.66
   5  -9   1 6302.29  311.59
  -1  12  -3 2079.34  117.65
   1  12   3 2431.73  132.47
  -1 -12  -3 2131.76  121.97
   1 -12   3 2457.03  126.21
   1 -12   3 2458.97  138.63
  -6  -2  -1  352.04   23.43
  -6   2  -1  442.59   28.51
   6  -2   1  408.22   27.87
  -6   2  -1  329.69   22.35
   6  -2   1  468.90   26.35
   6   2   1  512.40   30.20
  -6  -2  -1  342.45   24.42
  -6  -2  -1  430.01   28.28
   3  14  -1   83.84   18.86
  -3 -14   1   98.66   16.33
  -3  14   1   82.68   18.89
  -3 -14   1   76.77   19.99
  -3 -14   1   50.84   21.55
   3  14  -1   93.17   14.06
  -3  14   1   89.08   16.63
   3 -14  -1   96.35   17.52
   3  -1  -4  405.08   33.12
   3   1  -4  367.10   31.99
  -3   1   4  493.18   33.25
  -3  -1   4  448.40   32.57
  -3  -1   4  418.55   33.06
   6  -3  -1  700.01   46.83
  -6   3   1  749.38   48.32
  -6   3   1  696.15   45.54
   6  -3  -1  692.58   44.42
   6   3  -1  802.72   45.96
  -6  -3   1  732.68   47.11
   2  -6  -4 1972.36  112.49
  -2  -6   4 2041.04  113.86
  -2  -6   4 2062.10  113.49
  -2   6   4 2166.13  111.95
   2   6  -4 1989.13  111.48
   2  -6  -4 1920.52  110.56
   2   6  -4 1980.71  111.73
  -3  14  -1 4022.35  214.54
  -3 -14  -1 2927.76  219.82
   3 -14   1 4205.07  215.38
  -3  14  -1 4218.72  221.19
  -3 -14  -1 3372.75  217.63
   3 -14   1 3418.92  215.04
   3 -14   1 4887.49  213.96
  -3 -14  -1 4107.10  215.61
  -5  -7   2    9.97    6.21
   5   7  -2   22.04   12.87
   5   7  -2   13.39    9.10
   5  -7  -2   10.56    9.39
   5  -7  -2   14.13    7.80
  -3  -2   4 6137.39  307.12
  -3   2   4 5779.09  303.47
  -3  -2   4 5850.74  303.78
   3  -2  -4 5386.01  302.66
  -3  -2   4 6063.16  304.46
   3   2  -4 5437.96  302.34
  -5 -10   0   98.66   22.09
  -5 -10   0   53.42   11.96
   5 -10   0   68.02   10.80
  -5  10   0   60.09   14.64
   5 -10   0   53.28   13.16
   5 -10   0   48.57    9.53
   5  10   0   64.69   13.70
   0   8  -4  789.99   47.93
   0  -8  -4  737.69   43.78
   0   8   4  881.98   48.84
   0  -8   4  843.58   57.46
   0   8  -4  851.62   45.49
   0  -8   4  831.20   47.51
  -2 -14   2  594.98   40.13
   2  14  -2  596.02   37.79
  -2 -14   2  616.58   50.10
  -2 -14   2  524.67   41.54
  -2  14   2  637.97   45.63
   2 -14  -2  538.56   40.25
   2  14  -2  488.18   40.90
   2 -14  -2  572.44   40.06
  -2  14   2  681.05   46.46
  -6   3  -1 3553.51  202.10
  -6  -3  -1 4142.45  207.35
   6  -3   1 4113.09  204.61
  -6  -3  -1 3301.35  204.12
   6  -3   1 4341.60  208.21
  -6  -3  -1 3730.52  203.51
   6   3   1 4487.29  210.19
  -6   3  -1 4116.40  204.23
  -6   3  -1 4481.86  209.06
  -1  16   1   92.50   20.60
  -1  16   1   81.35   24.22
   1  16  -1   67.71   18.23
   1 -16  -1   78.15   17.74
  -1 -16   1   47.43   18.41
   1 -16  -1   54.25   17.57
   4  -7  -3 3190.01  177.26
  -4  -7   3 3175.19  173.97
   4  -7  -3 3300.01  176.37
   4   7  -3 3273.40  173.36
  -4   7   3 3479.88  177.20
   4  -7  -3 3125.34  173.40
  -1  16  -116213.30  753.58
  -1  16  -117175.80  764.90
   1 -16   115657.40  750.54
   1  16   117033.20  763.95
   1 -16   115296.60  752.81
  -1 -16  -118226.50  756.26
  -1 -16  -114626.20  756.36
   1 -16   114508.10  749.68
  -1 -16  -114249.50  757.28
  -6   5   0  469.72   29.03
  -6  -5   0  440.91   31.98
  -6  -5   0  381.95   28.73
  -6   5   0  576.80   34.60
   6  -5   0  368.11   24.17
   6  -5   0  474.92   28.78
   6   5   0  521.92   31.38
   6  -5   0  520.36   33.70
  -6  -5   0  579.47   32.49
  -2  -6  -4  259.76   23.50
  -2   6  -4  301.64   23.60
   2  -6   4  319.54   26.64
  -2   6  -4  277.92   17.25
   2   6   4  366.65   37.83
  -2  -6  -4  201.07   13.83
   2  -6   4  273.76   24.14
  -3   0  -412062.40  673.28
   3   0   415026.60  685.92
   0  15   2 1928.00  102.77
   0  15  -2 1433.96   88.28
   0 -15   2 1828.95  108.85
   0  15   2 1867.92  105.22
   0 -15   2 1604.74   91.10
   0 -15  -2 1370.01   93.46
  -2  14  -2  988.29   57.78
  -2  14  -2  960.12   69.99
   2 -14   2 1028.31   60.60
  -2 -14  -2  871.55   62.51
   2 -14   2  907.83   64.80
   2 -14   2  890.42   53.38
   3  -1   4 2429.16  128.90
  -3   1  -4 2066.59  121.43
  -3  -1  -4 2095.23  127.16
   3   1   4 3502.36  146.15
  -3   1  -4 1960.92  125.72
   3  -1   4 3489.02  144.05
   3  10  -3 5485.55  267.93
   3 -10  -3 4505.67  268.14
  -3  10   3 5765.49  270.63
   3 -10  -3 4588.44  266.61
   3  10  -3 5125.57  266.60
  -3 -10   3 4912.81  267.22
   6   4  -1 1287.80   66.01
   6  -4  -1 1284.05   68.67
  -6   4   1 1219.06   65.61
   6  -4  -1 1212.50   64.98
  -6   4   1 1276.70   68.15
  -6  -4   1 1228.71   67.51
  -3   3   4 4275.63  223.61
   3  -3  -4 4092.93  222.80
  -3  -3   4 4181.52  224.18
   3   3  -4 4142.78  222.56
  -3  -3   4 4397.58  226.55
  -3  -3   4 4042.64  223.45
   5  -7   2  562.97   34.09
   5  -7   2  549.94   34.36
  -5  -7  -2  479.38   33.98
  -5  -7  -2  579.38   58.90
  -5   7  -2  546.95   35.17
  -5   7  -2  467.67   31.97
  -5   7  -2  469.39   29.65
   1   8  -4  534.89   37.96
   1  -8  -4  520.28   38.37
   1   8  -4  593.12   36.66
  -1  -8   4  584.73   38.12
  -1   8   4  616.53   38.32
   1  -8  -4  529.81   35.14
  -1  -8   4  604.49   40.60
  -4 -13   0 9988.15  445.70
  -4  13   0 8912.78  434.69
   4 -13   0 8196.87  438.59
   4 -13   0 9338.28  439.13
  -4  13   0 9813.91  443.14
  -3   2  -4 8929.70  479.26
   3  -2   411066.90  489.35
   3   2   411951.80  496.78
  -3   2  -4 8274.14  473.38
  -3  -2  -4 9446.94  479.83
   3  -2   4 9213.95  480.39
  -6  -4  -1  261.63   22.17
  -6  -4  -1  379.60   25.98
  -6  -4  -1  328.85   22.56
  -6   4  -1  335.34   20.72
   6  -4   1  344.53   22.09
   6   4   1  436.19   30.02
  -6   4  -1  434.91   27.66
   6  -4   1  366.79   26.50
  -6   4  -1  322.50   21.68
  -3 -13   2  339.91   29.33
   3  13  -2  359.92   27.05
  -3  13   2  420.17   33.18
   3 -13  -2  340.45   28.27
  -3 -13   2  338.72   28.41
   3  13  -2  390.35   32.43
   3 -13  -2  336.44   28.48
  -4   7  -3  347.64   34.36
  -4   7  -3  317.65   25.85
  -4  -7  -3  333.59   41.10
   4  -7   3  321.55   26.97
  -4  -7  -3  315.15   26.54
   4  -7   3  339.60   24.06
  -4  -7  -3  301.04   27.98
  -4  -7  -3  380.96   31.62
  -1   8  -4  183.69   15.60
   1  -8   4  206.57   17.21
   1  -8   4  212.35   31.65
  -1  -8  -4  194.57   14.45
   1   8   4  268.41   31.08
   1   8   4  203.62   22.91
   4  11  -2  740.18   45.41
  -4  11   2  699.81   44.43
  -4 -11   2  586.32   40.54
   4 -11  -2  583.40   40.94
  -4 -11   2  603.05   39.78
   4 -11  -2  572.67   39.48
   4 -11  -2  564.47   40.82
   2 -16   0   17.46   12.63
  -2 -16   0   20.33   17.81
   2 -16   0   16.06   13.90
  -2 -16   0   29.54   21.19
  -2 -16   0   21.82   14.48
  -2 -16   0   38.27   17.09
  -1 -15   2  352.10   28.41
  -1 -15   2  324.52   30.62
   1  15  -2  327.16   24.97
   1  15  -2  296.90   28.05
  -1  15   2  412.53   35.54
  -1 -15   2  337.84   39.45
  -1  15   2  356.30   36.22
   1 -15  -2  294.96   28.65
   1 -15  -2  349.42   29.11
  -3  10  -3 1443.06   87.75
   3 -10   3 1424.38   78.43
   3 -10   3 1239.22   76.74
  -3  10  -3 1463.38   76.50
   1 -15   2  108.85   16.60
  -1  15  -2  128.66   18.03
   1 -15   2   99.60   26.39
  -1 -15  -2   85.59   19.41
   1 -15   2  123.06   19.03
   1  15   2  108.77   26.47
   1 -15   2   90.24   13.68
   2   7  -4 5317.83  271.87
   2  -7  -4 4836.45  270.34
   2  -7  -4 4862.81  272.62
  -2  -7   4 5137.92  274.10
  -2   7   4 5538.56  272.48
   2   7  -4 5087.67  271.81
  -2  -7   4 5184.97  273.73
  -3  -4   4 1464.27   85.84
   3  -4  -4 1426.32   82.96
   3   4  -4 1371.27   83.45
   3   4  -4 1451.51   82.54
  -3  -4   4 1455.12   83.64
  -3  -4   4 1506.31   84.42
  -3   4   4 1495.90   83.50
  -3  13  -2 1853.72   94.22
   3 -13   2 1567.12   88.11
  -3 -13  -2 1429.26   98.41
  -3  13  -2 1699.67  103.97
  -3 -13  -2 1720.79   99.60
   3 -13   2 1840.22   97.04
   3 -13   2 1475.92   96.63
  -5  10   1  271.93   25.39
   5  10  -1  221.72   21.38
   5 -10  -1  257.13   23.94
  -5 -10   1  269.66   23.25
  -5 -10   1  293.61   23.71
   5 -10  -1  289.43   22.47
   3  -3   4 4746.71  210.29
  -3   3  -4 3707.78  193.94
  -3   3  -4 3779.69  200.09
   3  -3   4 4215.19  202.91
   3  -3   4 3471.60  191.49
   3   3   4 4904.86  218.20
  -3  -3  -4 3902.15  201.36
   0  13   3 1115.06   69.34
   0 -13   3  913.74   72.18
   0 -13   3  937.40   55.73
   0  13   3 1028.90   66.41
   0  13  -3  894.49   53.56
   0 -13  -3  876.02   56.87
   6   6   0 3548.96  180.23
  -6  -6   0 3413.55  180.54
   6  -6   0 3131.65  173.81
  -6  -6   0 2885.23  177.59
  -6  -6   0 3822.40  181.43
  -6   6   0 3879.09  183.19
   6  -6   0 3405.36  177.27
   6  -6   0 3608.89  182.19
  -3 -15   0  621.97   44.64
   3 -15   0  560.58   40.47
  -3  15   0  508.80   43.65
  -3  15   0  595.48   38.00
  -3 -15   0  488.70   39.48
   3 -15   0  427.12   38.97
  -3 -15   0  481.12   45.04
  -4  11  -2  517.32   33.68
   4 -11   2  557.04   36.41
  -4  11  -2  523.34   40.56
  -4 -11  -2  433.24   37.72
  -4 -11  -2  485.95   38.73
   4 -11   2  504.51   35.96
  -4 -11  -2  524.05   53.70
   6   5  -1 1102.81   59.10
  -6   5   1 1167.48   61.90
  -6  -5   1 1106.13   60.63
  -6   5   1 1060.02   58.49
   6  -5  -1 1132.53   61.62
  -5  -8   2  151.86   14.11
   5   8  -2  139.55   16.55
   5  -8  -2  163.91   16.11
  -5   8   2  154.06   18.89
   5  -8  -2  184.98   18.65
   2 -12  -3   82.92   14.29
   2  12  -3   98.38   15.14
  -2 -12   3  111.41   16.86
  -2  12   3  132.62   18.91
  -2 -12   3  101.07   14.59
   0  17   0   31.43   24.29
   0 -17   0   25.44   16.50
   0 -17   0   30.01   17.97
   0 -17   0   48.61   17.29
  -5   0   3   10.38   11.03
  -5   0   3    2.56   10.04
   5   0  -3    0.25    6.02
   5 -10   1 1283.69   71.51
  -5  10  -1 1254.06   74.94
   5  10   1 1201.95   77.96
  -5 -10  -1 1311.97   74.79
  -5  10  -1 1163.98   72.06
   5 -10   1 1284.86   74.37
  -5  -1   3   23.83   11.62
   5   1  -3    7.51    8.73
   5   1  -3   19.39    6.90
   5  -1  -3   20.58    7.17
  -5  -1   3   22.46   10.86
  -5   1   3   24.53   11.59
  -5   1   3   26.72   12.33
  -2  -7  -4 1542.47   90.15
  -2   7  -4 1859.34   92.33
  -2   7  -4 1921.44   98.97
  -2  -7  -4 1785.07   99.06
   2  -7   4 1914.32  101.32
   2  -7   4 1640.86   99.16
  -4   8   3   68.75   14.03
   4   8  -3   99.51   12.39
  -4  -8   3   79.41   12.15
   4   8  -3  102.42   13.94
   4  -8  -3   78.45   14.30
   4  -8  -3   80.86   13.54
  -6  -5  -1 1272.98   70.32
  -6   5  -1 1447.13   74.75
   6   5   1 1582.93   78.37
   6  -5   1 1374.09   74.09
  -6   5  -1 1170.54   68.44
   6  -5   1 1215.40   69.16
  -6  -5  -1 1363.51   73.11
  -6  -5  -1 1123.64   70.48
   0  -9   4 1888.79   97.74
   0   9  -4 1901.58   95.77
   0   9   4 2023.31  109.68
   0   9  -4 1381.92   96.75
   0  -9   4 1845.69  109.19
   0   9   4 1966.66  100.26
   0  -9  -4 1557.43   94.23
  -2  12  -3  402.01   29.00
  -2  12  -3  306.37   22.64
  -2 -12  -3  337.77   29.19
   2 -12   3  385.10   37.08
   4 -13  -1 1010.53   64.40
  -4 -13   1 1038.19   66.88
   5  -2  -3  889.47   50.83
  -5   2   3 1013.00   57.19
  -5  -2   3  903.32   57.45
   5   2  -3  853.57   54.65
  -5   2   3 1052.03   59.15
  -5  -2   3  903.23   55.89
  -5  -2   3  838.51   50.96
   5   2  -3  841.63   50.21
   3   4   4  467.88   46.03
   3  -4   4  354.30   22.15
   3  -4   4  419.28   32.26
  -3   4  -4  333.19   29.35
  -3  -4  -4  372.91   30.13
   3  -4   4  410.93   36.99
  -1 -13   3  415.32   43.46
  -1  13   3  499.59   41.70
   1 -13  -3  373.97   31.58
  -1 -13   3  478.61   33.11
   1  13  -3  436.48   30.21
  -1 -13   3  507.82   36.82
  -1  13   3  490.45   39.45
   1  13  -3  501.88   34.39
  -5  -8  -2 4873.05  268.40
  -5   8  -2 4622.69  242.44
   5  -8   2 4942.91  245.50
   5  -8   2 4716.43  244.50
  -5  -8  -2 4064.67  244.82
  -5   8  -2 4606.60  246.15
  -4 -13  -1  380.02   37.76
  -4 -13  -1  487.88   36.78
  -4  13  -1  486.88   35.35
  -4 -13  -1  382.81   34.96
  -4  13  -1  489.93   38.72
   4 -13   1  455.14   35.63
   4 -13   1  547.25   32.75
   4 -13   1  489.96   35.00
  -3  -5   4 1174.93   69.76
   3   5  -4 1146.27   67.74
   3  -5  -4 1116.58   66.85
  -3  -5   4 1145.94   68.18
   3  -5  -4 1067.33   66.84
  -3   5   4 1194.94   67.69
   3   5  -4 1145.54   66.47
   1  13   3  805.20   58.10
  -1  13  -3  664.86   42.49
  -1 -13  -3  693.39   47.84
   1 -13   3  766.67   44.73
   1 -13   3  865.22   51.82
   1 -13   3  826.13   63.45
   5 -11   0   25.11   11.46
   5 -11   0   25.78    9.76
  -5  11   0   34.56   13.57
   5 -11   0   20.89    7.88
  -5 -11   0   49.31   18.92
  -5 -11   0   23.58   10.71
   5  11   0   30.09   11.71
  -1 -17   0 1568.26   91.06
   1 -17   0 1359.46   88.89
  -1 -17   0 1355.85   95.27
  -1 -17   0 1337.97   92.18
   2  16  -1 2943.22  148.52
   2 -16  -1 2570.58  143.34
   2 -16  -1 2025.53  143.18
  -2  16   1 2888.67  152.31
   2  16  -1 2299.70  139.93
  -2 -16   1 2415.01  143.40
  -2 -16   1 2622.48  146.37
  -2  16   1 3009.87  146.52
  -2  16  -1 3779.59  214.94
   2 -16   1 4130.26  203.75
  -2 -16  -1 3398.64  209.25
  -2 -16  -1 3780.99  205.40
   2 -16   1 3122.33  207.70
  -2 -16  -1 3292.49  210.55
  -2 -16  -1 4043.15  208.01
  -2  16  -1 3918.04  206.10
   2 -16   1 3832.15  205.81
   1  -9  -4  221.43   19.57
  -1  -9   4  270.92   24.72
  -1  -9   4  258.88   22.59
   1   9  -4  252.66   22.10
   1   9  -4  264.03   20.76
  -1   9   4  301.29   24.01
  -5   0  -3   32.29   14.85
  -5   0  -3   21.21    5.79
  -5   0  -3    0.44    9.17
  -5   3   3   90.70   15.05
   5  -3  -3   63.45    9.81
  -5  -3   3   70.11   13.75
   5   3  -3   52.81   12.10
  -5   3   3   88.48   15.05
  -5  -3   3   60.36   10.01
   5   3  -3   75.02    9.37
   4  -8   3   45.35   10.20
   4  -8   3   48.84   11.88
  -4  -8  -3   55.64   16.69
  -4  -8  -3   41.03   24.88
  -4  -8  -3   47.09   15.62
  -4   8  -3   63.25   20.87
  -4   8  -3   52.36   11.39
  -5  -1  -3   78.36    9.04
  -5  -1  -3   80.22    8.29
  -5  -1  -3  107.55   18.91
  -5   1  -3   69.69   12.95
  -5  -1  -3   54.95   12.38
  -5   1  -3  101.39    9.90
  -5   1  -3  119.33   17.15
  -6  -6   1  599.00   36.38
   6  -6  -1  641.74   38.10
  -6  -6   1  518.73   33.70
  -6  -6   1  491.68   28.60
  -6   6   1  661.03   38.25
   6  -6  -1  440.21   26.58
   3  11  -3 4767.99  237.38
  -3 -11   3 4258.53  237.23
  -3  11   3 4847.16  240.44
   3 -11  -3 4004.89  236.37
   3  11  -3 4436.80  236.70
  -1  -9  -4  466.45   29.78
   1  -9   4  533.28   47.65
   1   9   4  490.44   38.49
   1  -9   4  510.77   32.37
  -1   9  -4  489.26   30.85
  -3 -15   1  188.16   29.86
  -3 -15   1  179.95   22.35
  -3  15   1  202.66   27.17
   3 -15  -1  194.90   23.34
   3  15  -1  212.25   27.01
  -3 -15   1  252.26   27.72
   3  15  -1  207.94   20.88
  -3  15   1  232.67   23.72
   2  -8  -4  317.82   27.95
   2  -8  -4  310.33   25.03
  -2  -8   4  344.34   28.91
   2   8  -4  352.93   26.94
  -2   8   4  410.52   28.42
  -2  -8   4  372.30   28.97
   2   8  -4  332.08   26.22
   6  -7   0  711.96   43.92
  -6   7   0  880.29   50.51
   6  -7   0  700.34   41.15
  -6  -7   0  631.59   44.68
   6  -7   0  797.06   49.14
  -6  -7   0  878.02   50.79
   6   7   0  801.16   47.76
  -6   0   213022.70  662.49
   6   0  -212405.40  660.34
   6   1  -2  726.97   39.12
   6  -1  -2  580.99   43.45
  -6   1   2  793.05   47.65
  -6  -1   2  709.97   46.34
   6   1  -2  596.08   43.22
   5  -2   3  949.14   52.83
  -5  -2  -3  854.86   47.87
  -5   2  -3  724.92   44.22
  -5   2  -3  873.93   48.16
  -5  -2  -3  913.80   51.45
  -5   2  -3  905.40   51.49
  -5  -2  -3 1041.45   61.52
  -5  -2  -3  865.73   45.69
  -3 -15  -1 2579.33  172.12
  -3  15  -1 3000.29  175.37
   3 -15   1 3292.03  169.81
  -3  15  -1 3048.81  168.88
  -3 -15  -1 3071.41  169.51
   3 -15   1 3676.40  167.61
   3 -15   1 2555.64  169.12
  -3 -15  -1 2774.53  177.31
   0 -17   1  181.09   24.80
   0 -17  -1  152.83   26.21
   0 -17   1  143.78   29.35
   0 -17   1  150.08   21.40
   0  17   1  182.62   33.43
   0 -17  -1  179.14   23.51
   0 -17  -1  200.75   24.91
  -3  -5  -4 4905.44  264.55
   3  -5   4 4658.08  257.82
   3  -5   4 4954.39  266.07
  -3   5  -4 4998.94  263.82
   3  -5   4 5581.62  269.57
   3   5   4 5902.96  282.48
   6  -6   1  195.43   13.30
  -6   6  -1  208.23   19.10
   6  -6   1  172.15   17.78
  -6   6  -1  167.09   14.05
   6  -6   1  157.95   13.73
  -6  -6  -1  167.60   16.84
   6   6   1  199.65   21.64
  -6  -6  -1  148.27   15.20
   2 -15  -2  140.17   19.24
   2 -15  -2  163.04   20.13
   2  15  -2  144.23   21.05
   2  15  -2  125.78   15.60
  -2  15   2  122.99   23.16
  -2  15   2  178.49   25.55
  -2 -15   2  136.31   18.33
  -2 -15   2  132.81   20.48
  -6   2   2 4112.04  211.25
   6   2  -2 3840.34  209.05
   6  -2  -2 3809.49  209.04
  -6  -2   2 4064.14  211.07
   6   2  -2 3812.29  204.61
   5   4  -3 1271.41   83.76
   5  -4  -3 1591.24   86.64
   5   4  -3 1505.92   80.92
  -5  -4   3 1393.57   81.26
  -5   4   3 1593.11   86.70
  -5  -4   3 1550.86   86.15
   5  -4  -3 1468.53   80.83
   3 -11   3  386.10   29.29
  -3  11  -3  389.10   26.43
   3 -11   3  324.48   27.76
   3 -11   3  294.75   18.36
  -3 -11  -3  282.61   28.15
  -3 -11  -3  217.70   36.65
  -3  11  -3  373.09   38.84
  -2  -8  -4  629.22   43.71
   2  -8   4  627.75   46.62
  -2  -8  -4  572.50   35.42
  -2   8  -4  702.73   43.46
   2  -8   4  765.48   47.30
  -2   8  -4  650.97   36.61
   5  -9  -2  620.51   41.45
   5  -9  -2  653.17   43.16
  -5   9   2  680.26   45.13
  -5  -9   2  625.73   39.74
   5   9  -2  624.23   42.35
   4 -12  -2  499.50   36.84
  -4 -12   2  469.19   35.96
   4  12  -2  594.19   41.18
   4 -12  -2  514.84   36.20
  -4 -12   2  498.90   36.06
  -4  12   2  608.36   40.26
   4  12  -2  499.36   35.41
   4 -12  -2  491.42   36.33
  -3   6   4 9670.79  475.65
   3  -6  -4 8599.23  474.22
   3   6  -4 9116.08  474.90
   3  -6  -4 8678.04  474.09
  -3  -6   4 9396.12  477.26
  -3  -6   4 9215.43  475.75
   3   6  -4 8978.88  473.91
   2 -15   2 1153.41   74.80
  -2  15  -2 1366.12   68.40
   2 -15   2 1330.55   71.14
  -2 -15  -2 1134.71   72.70
  -2  15  -2 1281.64   80.84
   2 -15   2 1073.03   62.48
  -5   3  -3  282.68   22.28
  -5  -3  -3  330.98   21.07
  -5  -3  -3  403.67   36.31
  -5  -3  -3  303.22   23.04
   5  -3   3  281.61   18.57
   5  -3   3  367.19   24.80
  -5  -3  -3  293.25   16.96
  -5   3  -3  197.07   14.00
  -5   3  -3  369.39   22.47
   5  11  -1  483.38   38.30
  -5 -11   1  640.62   41.66
   5 -11  -1  596.70   41.46
  -5 -11   1  564.72   39.86
   5 -11  -1  713.08   41.84
   5 -11  -1  610.04   39.23
  -4  14   0 1476.07   80.14
  -4  14   0 1380.35   71.52
  -4 -14   0 1588.04   82.83
   4 -14   0 1415.02   76.26
   4  14   0  904.39   72.06
  -4 -14   0 1210.71   79.75
   4 -14   0  935.93   72.78
  -4   9   3   69.61   14.50
   4   9  -3   83.56   13.12
   4   9  -3   63.82   11.65
   4  -9  -3   49.47   11.92
   4  -9  -3   46.48   13.13
  -4  -9   3   56.88   11.12
  -6   0  -2 3343.29  169.49
  -6   0  -2 3592.04  170.37
   0 -16  -2   31.66   14.85
   0 -16   2   40.64   23.16
   0 -16   2   36.29   12.29
   0  16  -2   31.17    9.95
   0  16   2   48.34   21.14
   0 -16  -2   29.73   15.16
   0  16   2   44.63   23.63
  -1 -17   1   46.14   19.20
   1  17  -1   61.36   18.46
   1 -17  -1   41.81   17.82
  -1  17   1   65.12   27.24
   1 -17  -1   85.83   18.42
  -6  -1  -2  273.18   20.38
  -6  -1  -2  217.81   17.28
  -6  -1  -2  293.86   20.84
  -6   1  -2  280.72   19.99
  -6   1  -2  231.27   17.07
  -1  17  -1 1497.72   94.39
  -1 -17  -1 1658.66   85.90
  -1 -17  -1 1231.83   86.91
   1 -17   1 1069.03   85.95
  -1 -17  -1 1298.40   87.20
  -1  17  -1 1423.17   83.40
   1 -17   1 1166.12   79.72
   1 -17   1 1378.36   80.55
   1 -17   1 1228.98   81.84
   3  14  -2 2681.75  144.76
  -3  14   2 2883.18  146.91
   3 -14  -2 2383.82  140.37
  -3 -14   2 2450.84  141.62
  -3 -14   2 2491.79  142.79
   3 -14  -2 2335.47  141.12
   3  14  -2 2661.36  139.89
  -6  -3   2  637.98   40.26
  -6   3   2  601.01   39.59
   6   3  -2  547.61   37.87
   6   3  -2  785.51   36.87
  -6  -3   2  420.92   29.88
  -5  11  -1  981.00   65.92
  -5  11  -1 1194.53   70.22
  -5 -11  -1 1289.76   69.92
   5 -11   1 1113.89   65.45
   5 -11   1 1094.17   67.85
  -4 -12  -2   62.35   17.31
  -4  12  -2   39.57   18.71
   4 -12   2   25.09    3.98
  -4 -12  -2   60.59   29.42
   4 -12   2   55.45   13.88
  -4  12  -2   52.32   11.68
   4 -12   2   24.96    3.63
  -4 -12  -2   29.10   15.74
   4 -12   2   46.01   14.30
   0 -10  -4  541.96   34.86
   0  10   4  641.94   41.78
   0 -10   4  640.94   38.11
   0 -10   4  585.33   50.63
   0  10  -4  660.82   36.26
  -5   9  -2 1294.23   76.61
   5  -9   2 1255.78   74.04
  -5  -9  -2 1119.76   74.76
  -5   9  -2 1317.99   72.16
   5  -9   2 1343.91   74.98
  -5  -9  -2 1437.10   98.30
  -6  -2  -2  154.37   14.56
  -6   2  -2  137.63   13.74
  -6  -2  -2  129.51   11.90
  -6  -2  -2  143.80   14.97
  -6  -7   1  175.50   13.88
   6  -7  -1  188.23   12.37
  -6  -7   1  195.90   17.75
   6  -7  -1  148.22   18.42
   3 -14   2 2524.60  143.66
   3 -14   2 3073.96  153.13
   3 -14   2 2464.60  152.71
  -3  14  -2 2868.03  149.61
  -3 -14  -2 2560.18  154.57
  -3 -14  -2 3038.40  156.23
  -3  14  -2 2829.66  160.62
   3  -6   4  685.03   45.00
  -3   6  -4  592.99   34.89
   3   6   4  768.10   60.15
  -3  -6  -4  633.38   43.02
  -3   6  -4  656.57   42.31
   3  -6   4  603.33   37.54
   3  -6   4  742.48   47.00
  -2  13   3 4565.56  226.93
   2  13  -3 4308.54  222.56
   2  13  -3 4323.24  220.38
  -2 -13   3 3977.79  221.95
   2 -13  -3 3649.54  220.64
  -2 -13   3 4122.03  223.89
   5  -4   3 4163.45  218.48
  -5  -4  -3 3999.04  220.73
  -5   4  -3 4293.64  221.68
  -5   4  -3 4225.40  221.34
   5  -4   3 4270.76  222.93
  -5  -4  -3 4074.18  216.69
  -5  -4  -3 4197.14  222.50
  -5  -4  -3 4234.75  234.75
   5  -5  -3 1137.04   64.87
  -5  -5   3 1088.87   65.25
   5   5  -3 1182.82   65.20
  -5  -5   3 1107.78   69.12
   5  -5  -3 1200.93   70.08
  -5   5   3 1262.87   70.71
   0  14   3  357.00   35.99
   0 -14   3  313.76   39.73
   0 -14   3  300.07   23.04
   0  14  -3  254.75   20.40
   0  14   3  300.06   33.15
   0 -14  -3  264.61   24.41
  -4   9  -3   73.14   11.77
  -4  -9  -3   62.99   16.68
  -4  -9  -3   69.24   17.04
   4  -9   3   76.51   12.23
   4  -9   3   70.66   13.07
  -4   9  -3   73.67   21.90
  -4  -9  -3   45.25   25.36
  -1 -16   2 1542.97   89.17
   1 -16  -2 1332.32   89.39
   1 -16  -2 1665.58   90.63
  -1  16   2 1911.76   98.43
  -1 -16   2 1148.81   95.99
  -1 -16   2 1519.57   92.48
   1  16  -2 1468.51   85.63
   1  16  -2 1362.16   89.37
  -1  16   2 1792.70  100.66
   6  -7   1  997.84   56.79
  -6  -7  -1  929.53   54.38
   6  -7   1  849.24   51.16
  -6   7  -1  950.28   56.57
   6  -7   1  935.48   49.93
  -6   7  -1  872.09   51.83
  -6  -7  -1  783.08   52.84
   6   7   1 1026.10   60.75
   6  -8   0 1708.66   97.00
   6  -8   0 1616.87   90.11
  -6  -8   0 1973.71  100.33
  -6   8   0 1923.09   98.35
  -6  -8   0 1440.54   93.25
   6   8   0 1746.97   96.25
   1 -16   2  228.98   32.48
   1 -16   2  195.89   21.31
   1 -16   2  190.67   23.59
  -1 -16  -2  172.85   24.57
   1 -16   2  171.05   18.33
   1  16   2  200.99   31.44
  -1  16  -2  212.63   23.24
   1 -10  -4 1352.01   83.17
   1  10  -4 1305.97   85.47
  -1 -10   4 1533.64   86.71
  -1 -10   4 1581.67   89.39
   1  10  -4 1657.98   85.32
  -1  10   4 1677.38   88.97
   6   4  -215372.20  721.14
   6  -4  -213144.20  714.93
   6   4  -214845.60  723.11
  -6   4   216160.20  725.45
   6  -4  -214842.50  717.02
  -6  -4   213032.60  716.41
   2 -17   0  283.59   28.47
  -2 -17   0  265.25   34.85
  -2 -17   0  262.34   28.52
  -2 -17   0  235.08   31.77
  -2 -17   0  318.37   30.93
   2 -17   0  300.18   26.94
  -6  -3  -2 1138.26   69.97
  -6  -3  -2 1354.78   72.30
   6  -3   2 1397.68   72.98
  -6   3  -2 1241.82   70.78
  -6   3  -2 1226.37   68.15
  -6   3  -2 1418.53   73.15
  -6  -3  -2 1322.99   71.99
  -2  13  -3 2108.71  108.13
   2 -13   3 2092.67  111.18
   2 -13   3 1818.65  115.59
  -2  -9   4   58.98   12.92
  -2   9   4   64.42   13.16
   2   9  -4   55.82   12.18
   2   9  -4   52.58   10.86
   2  -9  -4   49.19   12.68
   2  -9  -4   40.11   10.61
  -2  -9   4   52.11   13.63
   4   0  -411175.10  599.45
  -4   0   411988.30  602.54
  -5  12   0   85.81   16.62
   5 -12   0   87.90   11.50
   5 -12   0  109.18   14.20
  -5 -12   0  125.30   22.22
   5 -12   0  100.51   15.04
   5  12   0  109.40   15.70
  -5 -12   0   72.11   14.19
   3 -16   0  361.63   31.27
   3 -16   0  294.65   31.60
  -3 -16   0  413.26   35.32
  -3  16   0  394.56   30.92
  -3 -16   0  362.88   37.95
  -3 -16   0  349.93   32.02
  -3  16   0  348.09   36.62
  -4   1   4 2423.82  127.24
   4   1  -4 2200.81  123.65
  -4  -1   4 2363.48  126.74
  -4  -1   4 2223.83  124.69
  -4  -1   4 2228.50  128.55
   4  -1  -4 2167.36  124.15
  -1 -10  -4  125.06   13.10
   1 -10   4  173.51   21.19
  -1  10  -4  157.07   13.59
   1  10   4  259.87   32.83
   1 -10   4  221.81   33.56
   1  10   4  191.08   25.00
   1 -10   4  177.82   16.17
  -3  -7   4  108.50   17.26
   3   7  -4  116.45   15.13
   3  -7  -4   88.95   14.80
  -3  -7   4  110.84   16.33
   3  -7  -4  101.51   15.09
  -3   7   4  116.01   16.31
   3   7  -4  124.95   15.25
  -4 -14   1 2728.52  150.83
   4 -14  -1 2557.61  147.17
   1  14  -3 1479.32   81.52
   1  14  -3 1204.47   83.21
  -1 -14   3 1483.65   84.14
  -1  14   3 1623.35   92.29
  -1  14   3 1695.87   95.13
   1 -14  -3 1387.59   84.22
  -1 -14   3 1485.31   87.78
  -1 -14   3 1385.98   96.94
   4   2  -4  945.59   56.59
   4  -2  -4  809.03   56.78
  -4   2   4  969.84   59.32
  -4  -2   4  979.52   57.86
  -4  -2   4 1063.96   60.44
  -4  -2   4 1005.33   62.21
  -4 -14  -1  212.79   23.53
   4 -14   1  233.03   22.54
  -4  14  -1  238.59   22.76
   4 -14   1  286.20   20.88
  -4  14  -1  242.35   28.21
  -4 -14  -1  217.14   27.72
  -4 -14  -1  263.47   25.84
   4 -14   1  181.37   22.65
  -2   9  -4 1994.24  103.98
   2  -9   4 1894.93  114.82
  -2  -9  -4 1818.65  110.60
   2   9   4 2429.75  127.80
  -2   9  -4 2126.25  111.74
  -2  -9  -4 1797.88  103.67
   2  -9   4 2263.05  114.55
  -1 -14  -3  880.49   60.87
   1  14   3 1090.57   75.02
   1 -14   3 1091.01   65.42
  -1  14  -3  895.49   55.70
   1 -14   3 1017.13   58.05
   1  14   3 1102.22   72.63
   1 -14   3 1120.43   77.38
  -3 -12   3  481.36   35.73
   3  12  -3  491.45   34.69
   3 -12  -3  418.98   33.75
  -3 -12   3  497.59   35.15
  -3  12   3  506.06   37.58
   5  -5   3  277.34   23.20
  -5  -5  -3  248.19   21.92
   5  -5   3  281.74   19.54
  -5  -5  -3  294.93   23.20
  -5  -5  -3  293.84   38.38
  -5   5  -3  296.51   24.23
  -5  -5  -3  224.55   17.24
  -5   5  -3  291.15   22.13
   0 -18   0  149.81   28.90
   0 -18   0  224.39   24.64
   0  18   0  169.99   32.50
   0 -18   0  188.62   25.73
   0 -18   0  144.84   24.17
  -6  -4  -2 1670.82   87.17
  -6   4  -2 1602.46   85.25
  -6  -4  -2 1405.13   84.96
  -6   4  -2 1778.61   88.21
  -6   4  -2 1401.87   81.77
   6  -4   2 1768.24   87.93
  -6  -4  -2 1709.07   86.78
   6  -4   2 1662.84   87.21
  -5  10   2  841.88   52.77
   5 -10  -2  715.75   48.28
   5 -10  -2  796.53   50.11
   5  10  -2  911.06   54.95
  -5 -10   2  719.79   46.53
  -5   6   3 2325.87  120.84
  -5  -6   3 1966.71  115.35
   5  -6  -3 2295.24  121.38
  -5  -6   3 2010.42  118.92
   5  -6  -3 2248.33  120.84
   5   6  -3 2221.45  115.70
   5  -6  -3 2009.50  114.81
   6  -5  -2  901.20   57.68
   6   5  -2 1567.04   68.42
  -6  -5   2  900.66   59.23
   6   5  -2 1010.59   66.98
   3  -7   4 1984.91  112.75
  -3   7  -4 2145.24  116.65
   3  -7   4 2452.02  119.92
  -3   7  -4 1985.37  108.79
   3   7   4 2603.93  137.78
   3  -7   4 2211.42  118.93
  -3  -7  -4 2041.58  117.22
   4  10  -3 2707.19  137.68
   4 -10  -3 2242.52  135.99
   4  10  -3 2604.69  135.97
   4 -10  -3 2235.32  137.67
  -4  10   3 2696.12  139.41
  -4 -10   3 2399.07  135.21
  -6   8   1  195.17   19.91
   6  -8  -1  145.09   11.49
   6   8  -1  151.30   16.40
  -6  -8   1  141.33   12.95
  -6  -8   1  139.87   15.92
   4   3  -4 4758.36  248.03
  -4  -3   4 4877.99  249.52
   4  -3  -4 4430.84  248.37
  -4  -3   4 4624.70  250.89
  -4  -3   4 5011.29  253.65
   4   3  -4 4228.68  250.05
  -4   3   4 4964.08  251.40
  -4   0  -4  699.71   46.84
   3 -12   3 1452.87   78.08
  -3 -12  -3 1272.46   79.98
   3 -12   3 1223.78   66.97
  -3  12  -3 1442.40   87.60
   3 -12   3 1159.71   76.65
  -3 -12  -3 1147.61   76.72
  -3  12  -3 1449.79   75.03
  -3 -12  -3  898.71   84.64
  -4   1  -4 1739.20   96.95
  -4  -1  -4 1645.71   96.28
  -4   1  -4 1655.37   90.60
  -2 -17   1 1290.58   82.99
   2 -17  -1 1358.87   80.74
  -2  17   1 1435.84   82.84
  -2  17   1 1534.97   90.88
   2 -17  -1 1091.43   80.87
  -2 -17   1 1183.29   80.05
   2  17  -1 1464.21   84.56
   2  17  -1 1217.39   77.01
   0   0  -5  411.77   32.46
   0   0   5  341.51   25.51
   0   0  -5  360.32   29.62
   5 -12  -1  248.21   23.54
   5 -12  -1  241.94   21.65
  -5 -12   1  243.72   24.80
   5 -12  -1  263.92   24.32
   5  12  -1  260.00   23.18
  -5  10  -2 3483.16  192.19
  -5 -10  -2 3206.42  190.59
   5 -10   2 3712.14  190.43
  -5 -10  -2 3731.90  213.00
  -5  10  -2 3448.09  186.92
   5 -10   2 3628.13  189.60
   6  -8   1   96.10    9.72
  -6  -8  -1  140.29   17.76
   6   8   1  144.87   21.73
  -6   8  -1  120.08   17.37
  -6   8  -1  113.48   14.23
   6  -8   1   88.07   11.58
   6  -8   1  102.02   16.21
  -6  -8  -1  111.87   14.52
   0  -1   513944.90  693.90
   0   1  -513269.70  688.50
   0  -1   513095.10  684.90
   0   1  -512496.20  690.33
   0   1   513719.70  684.63
   0  -1  -512992.40  689.13
   0  -1  -512783.30  690.78
   2 -17   1  128.65   18.23
   2 -17   1   80.13   22.60
  -2 -17  -1  106.66   21.04
  -2 -17  -1  120.47   21.84
  -2  17  -1  100.09   28.46
  -2 -17  -1  102.93   24.35
  -2 -17  -1   83.45   23.40
   2 -17   1   93.75   19.54
  -2  17  -1   96.78   20.25
  -1 -18   0 1549.26  101.07
  -1 -18   0 1492.32  104.32
  -1 -18   0 1677.64   99.35
   1 -18   0 1523.42   97.92
   3  16  -1 1777.93  102.07
  -3  16   1 1915.38   99.16
  -3 -16   1 1570.81  105.50
  -3  16   1 1776.98  104.51
  -3 -16   1 1604.49  100.55
   3  16  -1 1561.78   95.42
   3 -16  -1 1589.72   97.24
  -3 -16   1 1484.91   97.78
  -4 -13   2  813.78   55.89
   4 -13  -2  835.23   55.05
  -4  13   2  990.36   60.28
   4  13  -2  931.27   59.81
   4 -13  -2  842.39   55.74
  -4 -13   2  855.95   55.75
   4  13  -2  916.40   55.27
  -4   2  -4 9029.65  454.03
   4  -2   4 9616.27  456.45
  -4  -2  -4 8652.61  453.79
  -4   2  -4 8202.40  447.13
   0 -11  -4 3660.84  219.91
   0 -11   4 4299.61  237.96
   0 -11   4 4501.55  223.33
   0  11  -4 4249.40  224.68
   0  11   4 4443.95  228.26
   0  11  -4 4289.69  220.76
  -6  -9   0  222.09   25.67
   6   9   0  194.14   20.14
  -6  -9   0  154.56   17.45
   6  -9   0  184.27   14.67
   6  -9   0  201.97   20.67
  -6   9   0  200.33   21.75
  -3 -16  -1 2047.71  117.89
  -3 -16  -1 1949.51  124.80
  -3 -16  -1 1738.22  120.38
   3 -16   1 2074.59  117.04
  -3  16  -1 1941.03  123.07
  -3  16  -1 1980.27  116.13
   3 -16   1 1682.92  117.19
  -6  -5  -2  463.63   32.55
   6  -5   2  564.08   34.77
  -6  -5  -2  521.82   33.27
  -6   5  -2  616.92   42.22
   6  -5   2  538.37   33.89
  -6  -5  -2  516.41   33.83
  -6   5  -2  476.34   31.76
  -6   5  -2  571.41   35.21
  -5  12  -1    9.84    5.60
   5 -12   1   10.90   10.26
   5 -12   1   16.06    9.68
  -5  12  -1    4.19   10.19
  -5  12  -1   10.87   12.19
   5 -12   1   11.01    5.26
  -5 -12  -1   15.95   13.34
   0  -2  -5  573.93   40.25
   0   2   5  609.07   35.56
   0  -2  -5  606.72   43.56
   0   2  -5  514.77   40.82
   0  -2   5  537.32   35.60
   0  -2   5  617.91   44.97
  -5   6  -3  148.63   15.38
  -5   6  -3  134.28   17.90
   5  -6   3  134.26   16.35
   5  -6   3  142.58   13.89
  -5  -6  -3  118.10   10.69
  -5  -6  -3  145.36   30.79
  -5  -6  -3  142.65   16.99
  -5  -6  -3  125.23   15.76
   4 -10   3  342.14   26.26
  -4  10  -3  365.86   37.43
  -4  10  -3  367.16   26.37
  -4 -10  -3  265.01   40.26
  -4 -10  -3  298.77   29.65
  -4 -10  -3  307.36   30.78
   4 -10   3  343.89   27.98
  -4  -4   4 1315.63   76.87
  -4   4   4 1393.05   77.65
  -4  -4   4 1429.86   79.83
   4   4  -4 1301.08   73.84
  -4  -4   4 1274.46   75.39
   4   4  -4 1242.92   76.25
   4  -4  -4 1197.24   77.30
   4  -4  -4 1231.18   74.51
   3  -8  -4  360.79   28.28
  -3  -8   4  423.60   31.73
  -3  -8   4  395.52   29.92
   3   8  -4  442.62   29.70
  -3   8   4  395.83   30.25
   3  -8  -4  373.65   29.03
   3   8  -4  414.48   28.73
   3  -8  -4  305.59   29.89
   1   0  -5   35.62   13.02
  -1   0   5   19.44   10.06
  -1   0   5   52.72   15.52
   1   0  -5   33.77   14.00
  -2 -16   2  540.98   51.87
  -2 -16   2  549.42   44.09
   2 -16  -2  474.26   40.81
  -2 -16   2  558.27   40.92
   2  16  -2  606.50   44.14
  -2  16   2  582.18   49.25
   2  16  -2  509.34   37.54
   2 -16  -2  558.36   41.61
  -2  16   2  582.91   46.12
   4 -13   2 4023.39  220.67
  -4 -13  -2 4513.50  234.30
   4 -13   2 4268.89  230.93
   4 -13   2 5102.64  232.29
  -4  13  -2 4642.18  228.29
  -4  13  -2 4525.03  237.15
  -4 -13  -2 3780.23  233.03
  -1  -1   5 3451.44  180.86
  -1  -1   5 3226.91  173.95
   1  -1  -5 3195.20  176.75
   1   1  -5 3123.92  177.07
  -1   1   5 3310.84  173.45
   1  -1  -5 3176.13  177.25
  -2 -10   4  302.30   27.63
   2  10  -4  352.02   26.37
   2 -10  -4  298.24   24.39
  -2  10   4  364.13   28.06
   2  10  -4  335.22   25.38
  -4  -3  -4 3489.76  168.17
   4  -3   4 3392.44  168.77
  -4   3  -4 3178.72  166.32
   4 -15   0 5026.55  302.50
   4 -15   0 5570.66  302.88
  -4 -15   0 6636.14  309.86
  -4  15   0 5814.91  298.91
  -4 -15   0 5133.14  307.88
  -4  15   0 5979.43  308.69
   6   6  -214320.60  636.05
  -6  -6   211840.90  629.21
   6  -6  -213437.80  631.35
   6  -6  -212180.20  628.11
   0 -18   1 3630.35  207.55
   0 -18  -1 3222.52  201.17
   0 -18   1 3318.01  196.32
   0 -18  -1 4151.20  200.91
   0  18   1 3870.10  210.64
   0 -18  -1 3587.45  198.32
   0 -18   1 3452.39  197.73
  -1  11   417842.40  831.51
  -1 -11   415512.50  830.74
   1  11  -416286.80  828.25
   1 -11  -414058.00  824.78
   1  11  -416994.70  826.50
  -1 -11   415977.90  839.29
   2 -16   2   91.78   22.56
  -2  16  -2   88.55   17.35
  -2 -16  -2   69.69   20.84
  -2 -16  -2   47.41   23.27
   2 -16   2   83.40   12.62
   2 -16   2   79.36   18.34
  -2  16  -2   95.68   26.75
   5  -7  -3 1131.34   70.15
  -5   7   3 1223.82   70.87
   5   7  -3 1295.67   67.25
  -5  -7   3 1086.68   66.17
   5  -7  -3 1167.54   70.06
   5  -7  -3 1063.50   64.95
   1   0   5    6.20    4.74
  -1   0  -5   10.40    8.63
   0  -3   515989.60  819.30
   0  -3   517072.80  827.90
   0  -3  -515251.70  822.94
   0  -3  -514897.20  824.38
   0   3   516518.00  818.55
   0   3  -514741.30  823.70
   3 -15  -2 1355.17   84.83
  -3  15   2 1649.88   90.62
  -3 -15   2 1352.80   87.62
  -3  15   2 1578.97   92.17
   3  15  -2 1521.04   89.10
   3  15  -2 1474.27   83.97
  -3 -15   2 1407.47   86.34
   3 -15  -2 1268.39   85.22
   1  -1   5  825.46   49.08
   1   1   5  957.97   49.12
   1  -1   5  997.12   55.18
  -1  -1  -5  855.20   54.57
  -1   1  -5  869.97   53.79
  -1  -2   5 1751.06   99.82
   1   2  -5 1539.38   96.50
   1  -2  -5 1666.76   96.37
   1  -2  -5 1654.37   96.88
  -1   2   5 1732.52   92.82
  -1  -2   5 1668.59   93.27
   1 -11   4 5374.78  293.22
   1  11   4 5530.95  296.80
   1 -11   4 5856.89  305.59
  -1 -11  -4 5046.94  285.75
   1 -11   4 5542.87  287.72
  -2  14   3   30.26   17.56
   2  14  -3   21.47    9.70
   2 -14  -3   18.01   10.91
  -2 -14   3   30.23   22.86
  -2  14   3   28.23   17.35
   2  14  -3   25.87   12.48
  -2 -14   3    7.71   14.02
  -2 -14   3   25.15   11.88
  -2 -10  -4  966.60   59.56
   2 -10   4 1095.25   60.99
  -2  10  -4 1154.49   66.48
   2 -10   4 1175.85   69.40
   2 -10   4 1095.79   72.17
  -3  -8  -4   45.59   13.76
  -3  -8  -4   33.26    5.15
   3  -8   4   44.99   11.38
   3   8   4   72.10   30.19
   3  -8   4   67.30   16.15
  -3   8  -4   64.15   13.71
   3  -8   4   62.52   16.47
   0 -17  -2   82.57   19.13
   0 -17   2  104.55   16.05
   0  17   2  114.13   24.23
   0 -17  -2  114.24   19.17
   0  17   2  110.30   27.77
   0 -17   2  125.91   27.39
   1  -2   5 2276.74  126.89
  -1  -2  -5 2202.74  131.85
   1   2   5 2593.21  126.48
   1  -2   5 2572.02  133.97
  -1   2  -5 2255.93  130.58
  -3  15  -2 3024.09  155.78
  -3 -15  -2 2657.26  168.13
  -3 -15  -2 2802.41  161.50
   3 -15   2 3236.29  159.52
  -3 -15  -2 3186.92  161.56
   3 -15   2 2498.26  149.21
  -3  15  -2 2966.89  167.33
   3 -15   2 2610.60  159.49
  -7   0   0 5595.67  299.03
   7   0   0 5633.95  296.05
  -4  -5   4   46.12   13.89
  -4  -5   4   40.33   11.42
   4  -5  -4   29.50   12.59
  -4   5   4   30.33   12.01
  -4  -5   4   27.95   11.69
   4  -5  -4   37.68   11.30
   4   5  -4   34.61    9.57
   4   5  -4   39.29   11.27
   4  -5  -4   27.02   10.08
   7  -1   0 2842.19  146.71
  -7   1   0 2582.05  146.72
  -7   1   0 2915.36  150.65
  -7  -1   0 2509.66  149.64
  -4  -4  -4 8822.13  454.86
   4  -4   4 8395.77  446.54
   4  -4   4 9503.65  456.82
  -4   4  -4 8738.20  453.95
   0  15   3  314.90   35.06
   0 -15  -3  240.73   24.09
   0  15  -3  250.62   19.99
   0 -15   3  276.22   38.54
   0  15   3  250.09   32.39
   0 -15   3  266.98   22.59
   5 -13   0    2.07    9.62
   5 -13   0    9.26    7.52
  -5 -13   0   15.34   17.58
   5 -13   0   10.70   10.20
   5  13   0    3.90   10.76
  -5 -13   0   10.36   10.67
  -5  13   0    4.83   13.18
   1  18  -1  315.94   32.08
   1 -18  -1  253.66   30.63
  -1 -18   1  258.71   30.02
   1 -18  -1  302.48   29.14
  -1 -18   1  230.00   29.40
  -1  18   1  350.58   40.53
  -6  -6  -2  345.45   25.79
  -6   6  -2  402.49   30.98
  -6   6  -2  410.66   28.09
  -6  -6  -2  364.93   25.97
  -6   6  -2  336.40   24.55
   6  -6   2  384.20   26.65
  -6  -6  -2  344.27   26.33
  -6  -6  -2  381.88   49.29
   6  -6   2  441.29   28.38
   6  -9  -1  910.24   56.39
  -6  -9   1  771.24   53.11
   6   9  -1  884.07   54.66
   6  -9  -1  923.03   50.02
  -6   9   1  991.73   58.02
  -6  -9   1  798.15   50.70
  -1   3   5  282.06   21.01
   1  -3  -5  278.60   26.01
   1   3  -5  224.39   23.80
  -1  -3   5  293.56   27.76
   1  -3  -5  253.86   24.24
  -1  -3   5  259.83   21.51
   2 -14   3  149.59   26.22
  -2  14  -3  163.00   19.05
   2 -14   3  160.07   14.21
  -2 -14  -3  137.50   20.35
   2 -14   3  178.41   22.01
  -1  18  -1 7038.65  377.78
  -1 -18  -1 6389.09  371.18
  -1 -18  -1 6590.30  371.23
   1 -18   1 6887.59  364.90
  -1  18  -1 7557.22  368.89
  -1 -18  -1 8121.43  370.48
   1 -18   1 6839.89  374.64
   1 -18   1 6295.69  364.46
   1 -18   1 6319.21  366.67
  -5  11   2  143.18   20.49
   5  11  -2  147.42   23.66
  -5 -11   2  119.12   15.65
   5 -11  -2  159.67   19.37
   5 -11  -2  165.35   19.24
   0   4   5 1553.59   81.74
   0   4  -5 1361.90   86.50
   0  -4   5 1547.08   90.49
   0  -4   5 1479.40   82.08
   0  -4  -5 1362.08   87.52
   0  -4  -5 1433.65   86.32
  -7  -2   0 8034.15  434.94
   7  -2   0 8106.67  431.79
  -7   2   0 8987.88  436.35
  -7   2   0 8161.09  432.46
  -5  -7  -3   66.28   13.67
  -5  -7  -3   76.99   27.68
   5  -7   3   44.45   11.78
   5  -7   3   56.39   10.43
  -5  -7  -3   51.89    7.63
  -5   7  -3   54.07   10.77
  -5  -7  -3   63.31   12.23
  -5  -7  -3   61.93   13.10
  -5   7  -3   52.11   15.62
   1  -3   5 3080.19  163.78
   1  -3   5 3065.94  171.53
  -1  -3  -5 2967.79  168.68
   1   3   5 3186.14  163.05
  -6  -9  -1 1528.77   98.94
   6  -9   1 1795.41   94.54
  -6   9  -1 1693.96   98.61
   6   9   1 1823.25  105.84
  -6   9  -1 1899.06  102.82
  -6  -9  -1 1889.46  102.25
   6  -9   1 1867.17  102.10
   6  -9   1 1768.76   97.25
   3 -13  -3 2876.01  172.46
  -3 -13   3 3072.60  174.17
  -3 -13   3 3158.10  174.33
   3  13  -3 3229.99  173.81
  -4 -11   3  699.79   46.23
  -4  11   3  797.39   50.52
   4 -11  -3  654.59   46.78
   4  11  -3  861.29   48.69
   4 -11  -3  610.23   47.91
   4  11  -3  752.41   47.17
  -1 -17   2  133.71   19.30
   1 -17  -2  133.80   21.66
   1  17  -2  160.02   22.60
   1 -17  -2  162.19   21.66
  -1  17   2  188.18   30.79
   1  17  -2  124.37   16.88
  -1  17   2  174.61   27.08
  -1 -17   2  171.11   32.14
  -1 -17   2  167.65   23.39
   4 -15  -1  982.57   61.95
  -4 -15   1  963.26   64.88
  -4 -15   1  899.32   61.36
   1 -17   2  454.68   34.64
   1  17   2  544.18   49.51
  -1  17  -2  491.31   37.43
  -1 -17  -2  394.16   38.37
   1 -17   2  459.26   46.01
   1 -17   2  406.78   32.88
   1 -17   2  486.52   39.10
  -1 -15   3  295.09   29.62
   1 -15  -3  275.17   25.90
  -1 -15   3  271.77   38.67
  -1  15   3  302.09   33.85
   1  15  -3  329.02   27.98
  -1  15   3  364.41   37.81
  -1 -15   3  314.03   26.18
   1  15  -3  318.78   23.78
   6   7  -2  960.10   57.69
  -6  -7   2  779.60   51.40
   6  -7  -2  839.53   50.67
  -1   4   5   82.12   11.70
   1   4  -5   87.02   14.89
   1  -4  -5   86.24   16.11
   1  -4  -5   83.07   15.00
  -1  -4   5   93.04   17.85
  -1  -4   5   71.70   11.92
  -4 -15  -1   64.80   17.58
  -4 -15  -1   57.38   19.39
   4 -15   1  120.46   14.42
  -4 -15  -1   76.31   26.02
  -4  15  -1   53.68   19.34
   4 -15   1   91.32   16.51
   4 -15   1   74.60   16.22
  -4 -15  -1   50.07   15.43
  -4  15  -1   63.40   15.46
   3  -9  -4  639.21   43.68
   3   9  -4  720.92   44.18
   3  -9  -4  644.83   43.27
  -3  -9   4  643.28   44.91
  -3   9   4  777.96   46.58
   3  -9  -4  618.75   45.60
  -3  -9   4  649.39   45.60
   3   9  -4  693.96   43.40
  -5  11  -2  533.07   41.14
  -5 -11  -2  617.38   58.89
  -5  11  -2  536.24   35.64
   5 -11   2  599.68   38.54
  -5 -11  -2  474.19   40.00
  -5 -11  -2  527.92   39.74
   5 -11   2  588.44   38.95
  -1  15  -3  199.86   21.75
   1  15   3  195.25   30.44
   1 -15   3  200.35   17.82
   1 -15   3  231.83   25.02
  -1 -15  -3  173.88   21.71
  -1  15  -3  174.08   16.32
   1  15   3  217.14   33.61
   1 -15   3  216.79   33.04
  -7   3   0 1933.13  111.31
   7  -3   0 2016.69  111.23
   7   3   0 2018.22  112.36
  -7   3   0 2156.07  115.81
  -7  -3   0 2083.27  114.72
   7  -3   0 2011.31  114.79
   6 -10   0 1504.60   89.39
  -6 -10   0 1347.09   86.74
   6  10   0 1643.07   90.06
  -6 -10   0 1674.94   94.45
   6 -10   0 1488.38   83.57
  -6  10   0 1612.03   91.44
   3 -17   0    7.41   13.67
   3 -17   0   15.71   14.82
  -3 -17   0   22.66   17.83
  -3 -17   0   14.75   19.71
  -3 -17   0   -0.42   12.99
  -2 -18   0 1544.79   95.88
  -2 -18   0 1431.45  101.03
   2 -18   0 1481.14   94.54
  -2 -18   0 1635.45   97.12
   2 -18   0 1806.09   95.33
  -2 -18   0 1475.86   99.10
   4  -5   4 1013.35   57.83
   4  -5   4  866.15   46.88
  -4  -5  -4 1042.58   56.97
  -4   5  -4 1015.95   55.58
  -4   5  -4  910.58   45.44
   5  -8  -3 5049.16  264.37
   5   8  -3 5528.87  262.25
   5  -8  -3 4920.09  264.65
  -5  -8   3 4557.10  259.93
  -5   8   3 5277.33  265.87
   5  -8  -3 4606.71  259.30
   3 -13   3   66.48   15.65
  -3  13  -3   75.65   13.48
  -3 -13  -3   73.95   19.48
  -3  13  -3   70.02   24.59
  -3 -13  -3   50.51   16.63
   3 -13   3   55.48   16.49
   7   0  -1   41.22   10.27
  -7   0   1   23.38   14.26
  -7   0   1   44.59   11.72
  -4  -6   4   73.17   15.25
   4  -6  -4   73.72   15.11
   4  -6  -4   61.38   12.27
  -4   6   4   74.31   13.93
  -4  -6   4   82.72   13.15
   4  -6  -4   82.23   12.54
   4   6  -4   57.27   12.38
   4   6  -4   69.80   11.41
  -1  -4  -5   72.59   14.23
   1  -4   5   79.71   21.66
   1   4   5   83.22   11.40
   0   5  -517517.00  941.59
   0  -5  -516441.40  940.86
   0   5   519264.50  937.23
   0  -5   519418.90  945.93
   0  -5  -517565.30  942.61
   2   0  -5   18.26   12.35
  -2   0   5   19.83   10.58
   7  -1  -1  212.27   18.59
  -7   1   1  199.15   19.74
   7   1  -1  188.32   18.12
  -7  -1   1  145.66   20.11
  -7  -1   1  185.16   19.64
  -7   1   1  187.43   22.10
   0 -12  -415017.10  850.42
   0  12   417195.10  860.08
   0  12  -417786.30  855.08
   0 -12   417509.40  870.50
  -4 -11  -3   49.11   26.94
  -4  11  -3   78.06   24.16
   4 -11   3   82.57   15.04
  -4 -11  -3   77.71   17.98
  -4  11  -3   75.21   12.75
  -4 -11  -3   66.91   18.41
   4 -11   3   92.17   14.80
   5 -13  -1  267.54   26.19
   5  13  -1  322.13   26.31
   5 -13  -1  263.96   24.15
  -5 -13   1  310.86   28.84
   5 -13  -1  320.06   27.31
  -2  -1   5 1123.94   65.92
   2   1  -5 1079.89   67.74
   2  -1  -5 1092.93   67.61
   2  -1  -5 1092.34   68.00
  -2   1   5 1091.53   65.60
  -2  -1   5 1189.38   70.09
  -6  -7  -2 1518.64   86.20
  -6  -7  -2 1492.41   87.04
  -6   7  -2 1616.69   89.12
   6  -7   2 1666.98   88.88
   6  -7   2 1530.06   86.65
  -6   7  -2 1502.30   84.73
  -6  -7  -2 1393.65   86.79
  -6  -7  -2 1699.22  113.92
  -6   7  -2 1701.21   87.76
  -2  11   4  657.97   43.41
   2  11  -4  627.71   40.93
   2  11  -4  645.80   40.34
   2 -11  -4  526.71   38.78
  -2 -11   4  600.08   42.78
  -7  -2   1 1859.75  110.97
  -7   2   1 2004.43  112.03
  -7   2   1 2005.26  110.06
   7   2  -1 1982.31  109.21
   7  -2  -1 1917.15  108.31
  -7   0  -1  890.28   41.28
   7   0   1 1166.51   43.28
  -4  14   2  787.33   53.23
   4  14  -2  813.66   53.83
   4  14  -2  823.04   48.83
   4 -14  -2  643.37   47.94
  -4 -14   2  702.51   49.36
   4 -14  -2  682.27   48.41
  -4 -14   2  703.54   49.26
   5 -13   1  144.16   18.63
  -5 -13  -1  173.26   21.99
  -5  13  -1  151.80   18.47
   5 -13   1  152.37   17.32
   5 -13   1  129.05   11.99
  -5  13  -1  136.35   11.49
  -5  13  -1  177.04   22.06
  -3  -9  -4  459.49   34.42
  -3   9  -4  528.33   34.82
  -3  -9  -4  387.93   26.19
   3  -9   4  574.90   34.60
  -3   9  -4  435.67   25.15
   3   9   4  610.03   55.41
   3  -9   4  482.58   33.38
   3  -9   4  522.21   37.69
  -7   4   011830.70  548.28
  -7   4   013510.00  554.26
  -7  -4   0 9596.05  542.07
  -7  -4   0 9389.54  542.12
   7  -4   013144.70  553.65
  -7  -4   012463.80  552.14
   7  -4   012551.00  548.05
   7   4   012274.20  550.35
   2   2  -5 1477.26   90.31
  -2   2   5 1590.90   88.92
  -2  -2   5 1589.25   89.30
   2  -2  -5 1529.27   91.92
   2  -2  -5 1484.41   91.21
  -2  -2   5 1690.93   93.88
  -7   1  -1 8325.76  372.57
   7   1   1 8783.80  373.02
   7  -1   1 8467.69  370.77
  -7  -1  -1 8375.93  372.20
  -1  -5   5  435.71   32.07
   1  -5  -5  352.94   30.53
  -1  -5   5  401.73   33.44
  -1   5   5  423.05   28.03
   1   5  -5  362.83   30.09
   1  -5  -5  338.20   30.39
  -2   0  -5   89.03   12.83
  -2   0  -5   96.31   17.58
  -1  12   4 2143.58  114.49
   1 -12  -4 1655.62  106.76
   1  12  -4 1992.02  110.49
   1  12  -4 2082.22  108.12
  -1  12   4 2048.49  120.59
  -1 -12   4 1910.02  112.58
  -1 -12   4 2019.58  122.50
   0 -19   0   24.32   18.13
   0  19   0   59.06   27.11
   0 -19   0   55.68   21.97
   0 -19   0   56.79   18.21
   0 -19   0   70.27   17.74
   2   1   5 2420.33  126.19
  -2  -1  -5 1903.08  112.31
  -2   1  -5 1952.64  115.69
   2  -1   5 2437.80  124.14
  -2  -1  -5 1980.77  115.98
  -2   1  -5 1917.87  111.21
   2  -1   5 2150.25  119.00
   7  -2   1  923.60   46.93
  -7  -2  -1  676.00   41.11
  -7  -2  -1  611.58   43.28
  -7  -2  -1  801.32   47.99
   7   2   1 1102.93   52.95
  -7   2  -1  929.04   49.57
  -7   2  -1  661.71   40.20
  -7   2  -1  736.69   43.61
  -5  -8  -3  735.35   48.48
  -5   8  -3  818.29   47.58
   5  -8   3  807.48   49.77
  -5  -8  -3  775.75   51.12
  -5  -8  -3  672.34   48.56
   5  -8   3  818.98   47.48
  -5   8  -3  801.99   53.57
   2 -11   4 1938.67  116.27
  -2  11  -4 2150.40  109.71
  -2  11  -4 1773.75  101.29
  -2 -11  -4 1754.87  103.20
   2 -11   4 2124.54  112.47
   2  11   4 2328.65  128.08
   2 -11   4 2024.32  103.95
   7  -3  -1 5608.02  300.66
  -7   3   1 6127.66  304.98
   7   3  -1 5526.27  301.27
  -7  -3   1 5519.59  303.10
  -7   3   1 5795.20  301.98
  -4  14  -2  472.70   43.28
  -4  14  -2  482.69   33.24
   4 -14   2  367.86   24.79
  -4 -14  -2  504.55   38.20
   4 -14   2  420.88   35.81
   4 -14   2  504.65   36.05
  -4 -14  -2  384.70   37.72
  -6 -10   1  627.65   44.79
  -6  10   1  767.93   49.35
   6 -10  -1  676.10   47.21
   6 -10  -1  706.97   44.54
   6  10  -1  745.08   46.42
   6 -10  -1  721.27   42.43
  -6 -10   1  656.29   43.31
  -1  12  -4  571.92   37.24
   1 -12   4  698.79   59.64
   1 -12   4  682.21   47.00
   1 -12   4  668.68   40.60
   1  12   4  689.30   52.39
  -1 -12  -4  606.79   39.41
   1  12   4  737.13   59.00
   1   5   5  208.52   17.76
  -1  -5  -5  187.68   19.91
   1   5   5  248.21   31.24
   1  -5   5  220.28   28.14
   4  -6   4 7240.15  383.73
  -4   6  -4 7363.56  381.85
   4  -6   4 7199.47  376.37
  -4  -6  -4 7155.58  382.70
   2  -3  -5 1100.18   68.46
  -2   3   5 1199.10   66.15
   2  -3  -5 1076.93   67.83
  -2  -3   5 1108.32   66.09
  -2  -3   5 1145.57   70.42
   2   3  -5 1046.36   67.20
  -2  -3   5 1093.35   69.63
  -3 -17   1  190.02   30.73
   3 -17  -1  212.90   23.69
  -3  17   1  232.01   25.13
  -3 -17   1  156.70   22.78
  -3 -17   1  170.37   26.33
   3  17  -1  207.97   21.78
  -3  17   1  231.18   31.34
   2 -18  -1 2109.29  126.06
  -2  18   1 2505.07  129.93
  -2 -18   1 2043.73  126.64
  -2  18   1 2459.77  138.53
  -2 -18   1 2117.55  128.57
   2  18  -1 2546.34  131.14
   2 -18  -1 1765.62  126.71
   2  -2   5 3385.14  174.76
  -2  -2  -5 3065.28  171.49
  -2   2  -5 2801.66  166.03
  -2  -2  -5 3021.16  168.07
  -2   2  -5 3195.46  171.66
   6  -8  -2 9074.28  452.54
   6   8  -2 9854.06  457.54
   6   8  -2 9685.39  456.23
  -6   0   3  323.25   26.61
   6   0  -3  286.87   23.79
  -6   0   3  260.62   24.20
   0   6  -5 3886.42  210.60
   0   6  -5 3907.54  214.00
   0  -6  -5 3754.36  214.66
   0  -6  -5 3550.88  213.66
   0  -6   5 4088.44  218.49
   0   6   5 4405.91  210.83
  -2 -18  -1 1993.22  120.08
  -2  18  -1 2134.86  120.39
  -2 -18  -1 2355.08  122.95
  -2 -18  -1 1894.70  124.55
   2 -18   1 1760.24  123.56
  -2 -18  -1 1951.19  125.85
   2 -18   1 2262.51  118.00
  -2  18  -1 2099.25  130.04
   2 -18   1 1868.43  119.36
  -3  17  -1 2418.32  135.63
  -3 -17  -1 2391.10  144.32
  -3 -17  -1 2088.27  139.18
  -3  17  -1 2356.83  143.70
   3 -17   1 2806.11  133.58
   3 -17   1 2250.18  135.45
   3 -17   1 1916.94  136.09
  -3 -17  -1 2485.29  137.60
   6   1  -3 3303.90  173.08
   6  -1  -3 3497.97  180.35
  -6   1   3 3380.53  181.20
  -6  -1   3 3299.83  180.84
   6  -1  -3 2999.59  172.60
  -6   1   3 3650.10  183.08
  -6  -1   3 3656.93  183.34
   6   1  -3 3304.75  180.04
   6 -10   1 1541.92   82.27
   6 -10   1 1541.83   85.72
  -6  10  -1 1717.38   91.94
  -6 -10  -1 1282.52   87.21
  -6 -10  -1 1538.05   90.48
   6 -10   1 1633.75   90.40
  -6  10  -1 1571.24   87.60
   6  10   1 1471.82   93.45
   7  -3   1 2020.92  105.22
  -7   3  -1 1879.29   97.80
  -7   3  -1 2240.97  106.65
  -7  -3  -1 1615.81   98.65
  -7  -3  -1 1962.77  105.05
   7   3   1 2171.04  107.98
  -7   3  -1 1764.16  100.24
  -7  -3  -1 1589.84  100.76
   7  -3   1 2094.12  102.31
   4   7  -4 1928.57  105.84
  -4  -7   4 1906.06  107.91
  -4   7   4 1953.58  106.85
   4  -7  -4 1740.58  103.73
  -4  -7   4 1773.46  104.70
   4  -7  -4 1849.40  105.68
   4   7  -4 1897.22  103.36
   4  -7  -4 1838.29  107.54
  -7  -5   0  766.33   49.94
  -7  -5   0  833.59   53.43
   7  -5   0  994.05   55.64
  -7  -5   0  744.20   45.93
  -7   5   0 1041.87   56.56
   7   5   0  922.49   52.83
   7  -5   0  896.14   49.56
  -7   5   0  874.10   49.88
  -7  -5   0  736.36   45.26
  -4  16   0 1048.73   69.16
  -4 -16   0  860.72   67.93
   4 -16   0  932.88   64.04
   4 -16   0  921.33   62.35
  -4  16   0  904.08   58.91
   1 -19   0  686.74   45.46
  -1 -19   0  626.43   45.63
  -1 -19   0  543.12   46.76
  -1 -19   0  555.92   51.55
   1 -19   0  509.19   43.38
  -2 -17   215800.40  852.80
   2  17  -217425.60  843.60
  -2 -17   216198.30  843.64
   2 -17  -213681.70  840.02
   2 -17  -216079.50  840.55
  -2  17   218347.20  851.43
  -2 -17   215864.40  841.25
   2  17  -215111.30  836.43
  -2  17   218885.00  847.55
  -5 -12   2 3204.96  178.57
  -5  12   2 3590.47  184.97
   5 -12  -2 2967.90  179.02
   5 -12  -2 3189.82  180.29
   6   2  -3 2011.60  112.59
  -6   2   3 2207.80  115.98
   6   2  -3 2052.85  106.49
  -6   2   3 2117.60  114.92
   6  -2  -3 1758.34  105.60
  -6  -2   3 2054.43  114.17
  -6  -2   3 2127.58  115.12
   2  -3   5  123.77   10.28
  -2  -3  -5  110.47   17.53
  -2   3  -5  118.76   16.87
   2  -3   5  101.75    8.49
  -2  -3  -5  101.82   14.14
   2  -3   5  138.81   19.58
  -7   4   1 2611.66  137.97
   7  -4  -1 2337.80  133.31
  -7   4   1 2373.98  134.09
  -7  -4   1 2394.63  136.02
   7   4  -1 2465.68  134.56
   7  -4  -1 2509.83  137.25
  -2  15   3  459.00   40.75
  -2 -15   3  385.09   33.91
   2  15  -3  427.50   33.07
  -2 -15   3  393.13   43.22
  -2  15   3  426.19   37.70
  -2 -15   3  363.02   31.35
   2  15  -3  386.81   28.76
   2 -15  -3  331.66   30.10
   3  16  -2 4322.08  220.56
   3 -16  -2 3668.45  221.70
  -3  16   2 4698.65  227.49
  -3 -16   2 3971.94  224.85
  -3  16   2 4655.09  230.55
  -3 -16   2 3936.09  222.72
   3  16  -2 4145.19  225.43
   3 -16  -2 3626.02  220.71
   5  -9  -3  461.44   37.34
  -5  -9   3  479.40   33.35
   5  -9  -3  489.45   37.93
  -5   9   3  503.01   37.94
   5  -9  -3  428.64   31.99
   3  10  -4  183.86   18.49
   3 -10  -4  160.59   17.91
  -3  10   4  188.57   20.52
   3 -10  -4  135.96   19.44
   3  10  -4  179.88   17.85
  -3 -10   4  163.88   18.97
   3 -10  -4  161.95   17.46
  -2  -4   5 1941.30  110.16
   2  -4  -5 1823.45  107.98
  -2  -4   5 1929.79  106.53
  -2   4   5 2053.64  106.55
  -2  -4   5 1864.32  110.07
   2   4  -5 1751.90  107.13
   2  -4  -5 1874.72  108.99
   5 -14   0   26.99    9.20
   5 -14   0   36.90   13.11
  -5 -14   0   43.57   19.97
  -5 -14   0   23.05   13.12
   5  14   0   50.84   14.42
   5 -14   0   33.41   13.30
  -5  14   0   22.48   15.20
  -2 -17  -2  427.32   34.84
   2 -17   2  384.65   41.00
   2 -17   2  429.14   36.47
  -2  17  -2  405.42   33.45
  -2 -17  -2  390.77   37.54
  -2  17  -2  418.48   43.95
  -2 -17  -2  369.68   42.11
   2 -17   2  350.34   28.34
  -4 -12   3   32.66   12.04
   4  12  -3   41.45   13.04
   4 -12  -3   37.31   11.80
   4 -12  -3   26.42   12.22
  -4  12   3   49.05   15.40
   1   6  -5 1022.26   65.29
   1  -6  -5  980.18   65.61
  -1   6   5 1202.97   63.67
  -1  -6   5 1134.45   68.96
   1  -6  -5 1021.48   66.29
   1   6  -5 1028.23   63.02
  -1  -6   5 1076.64   65.90
  -6  -8  -2  741.75   70.90
  -6   8  -2  703.60   40.42
   6  -8   2  739.10   45.14
  -6  -8  -2  638.22   42.03
   6  -8   2  687.46   42.84
  -6   8  -2  703.34   45.35
  -6   8  -2  645.14   40.88
   6 -11   0 1625.84   89.89
  -6 -11   0 1367.08   92.08
  -6  11   0 1752.55   97.07
   6 -11   0 1665.47   95.51
   6  11   0 1684.01   95.57
  -6 -11   0 1781.47  100.51
   2 -15   3   13.62    8.15
  -2 -15  -3   20.58   13.13
  -2  15  -3   21.33   11.84
   2 -15   3   11.02    7.19
   2 -15   3   17.35   20.12
   2 -15   3    8.59   12.79
  -3 -16  -2  985.36   61.11
  -3  16  -2  932.01   58.58
   3 -16   2  827.81   62.48
  -3 -16  -2  902.12   64.09
  -3 -16  -2  901.74   71.34
   3 -16   2 1037.05   63.10
   3 -16   2  763.84   52.02
  -3 -16  -2 1044.21   64.05
  -3  16  -2  924.62   69.93
  -7  -4  -1  188.76   18.88
  -7   4  -1  211.59   18.28
  -7  -4  -1  249.17   23.31
  -7   4  -1  340.03   25.79
   7   4   1  389.51   30.00
  -7  -4  -1  209.29   17.76
   7  -4   1  315.01   20.75
   7  -4   1  291.73   24.37
  -7   4  -1  297.60   18.06
   6   3  -3 2382.61  115.31
  -6  -3   3 1941.92  114.45
  -6   3   3 2240.71  122.51
  -6  -3   3 2335.97  123.14
  -6  -3   3 2138.64  121.70
   6  -3  -3 1988.71  113.70
   6   3  -3 2102.30  120.19
  -6   3   3 2321.27  123.92
   0 -19  -1  124.30   21.50
   0  19   1  111.92   31.76
   0 -19  -1   88.09   24.10
   0 -19  -1  126.77   22.42
   0 -19   1   58.49   19.59
   0 -19   1   92.41   27.63
   0 -19   1  114.87   20.05
   1   6   5  616.49   39.22
  -1   6  -5  558.56   37.29
   1  -6   5  603.64   49.85
   5 -12   2   56.80   14.58
  -5 -12  -2   68.23   29.20
  -5  12  -2   55.15   18.27
   5 -12   2   61.38   12.99
  -5 -12  -2   50.72   15.26
  -5  12  -2   43.89   11.57
  -5 -12  -2   37.31   16.93
   0  16   3   52.57   23.93
   0  16   3   66.13   24.87
   0 -16  -3   56.76   14.83
   0 -16   3   60.69   12.72
   0  16  -3   56.80   10.26
   0 -16   3   62.80   27.75
  -3  14   3  933.30   58.16
   3  14  -3  853.23   51.97
   3  14  -3  838.33   53.72
  -3 -14   3  785.78   54.12
  -3 -14   3  810.34   53.80
   3 -14  -3  701.31   51.74
  -6   0  -3 1726.14   68.90
  -6   0  -3 2214.44   89.34
  -6   0  -3 1347.22   72.84
  -4  -7  -4  378.98   33.54
   4  -7   4  445.58   35.58
   4  -7   4  350.47   26.21
  -4   7  -4  424.81   31.59
  -2  -4  -5  214.19   23.28
   2  -4   5  209.47   17.24
  -2   4  -5  214.79   22.16
   2   4   5  284.65   33.25
   2  -4   5  249.24   25.57
   0 -18   2  181.66   32.26
   0 -18  -2  157.83   23.94
   0 -18  -2  175.97   23.45
   0 -18   2  144.65   19.82
   0  18   2  225.57   36.69
  -6   1  -313257.90  610.27
  -6  -1  -312690.20  603.88
  -6   1  -312772.40  600.26
  -6   1  -310409.80  597.35
  -6  -1  -310261.60  598.32
  -6  -1  -314017.50  617.20
  -6  -1  -312304.20  599.49
  -6   1  -312634.30  603.56
   3 -10   4 3611.47  176.48
   3 -10   4 3868.03  169.45
  -3  10  -4 3416.30  173.26
  -3  10  -4 2959.56  163.96
   3 -10   4 2929.07  171.73
  -3 -10  -4 2984.32  165.95
  -4 -12  -3  178.53   34.71
   4 -12   3  221.23   23.39
  -4 -12  -3  190.97   25.17
  -4  12  -3  272.63   33.70
  -4  12  -3  231.96   21.12
   4 -12   3  221.63   22.85
  -4 -12  -3  244.28   26.91
   7  -6   0 7207.38  364.68
   7   6   0 7411.45  368.44
   7  -6   0 7468.66  370.31
  -7  -6   0 6830.91  363.25
  -7  -6   0 5910.11  365.04
  -7  -6   0 7059.90  368.50
  -7   6   0 7563.04  370.97
   0   7   5 3880.01  192.28
   0   7  -5 3598.28  195.30
   0  -7  -5 3339.36  188.42
   0  -7   5 3623.66  198.83
   0  -7  -5 3506.27  195.90
   0  -7   5 3764.56  194.38
   0   7  -5 3668.10  191.35
   0  -7  -5 3281.46  194.49
   0  -7   5 3788.41  202.03
  -7   5   1  599.13   38.01
   7  -5  -1  603.59   37.38
  -7   5   1  677.60   41.85
   7  -5  -1  650.78   41.55
  -7  -5   1  681.52   41.66
  -5  -9  -3   72.80   29.96
  -5   9  -3  119.94   21.29
  -5  -9  -3   96.14   17.88
  -5   9  -3  124.95   14.34
   5  -9   3  126.24   14.71
   5  -9   3  104.60   15.18
  -5  -9  -3  106.15   17.41
  -2   5   5  190.28   18.31
  -2  -5   5  212.10   22.51
   2  -5  -5  181.29   20.29
   2  -5  -5  155.05   20.04
   2   5  -5  140.77   18.77
   2   5  -5  133.11   16.74
  -2  -5   5  166.63   18.02
  -2  -5   5  181.80   22.05
  -6  -2  -3  494.98   33.20
  -6   2  -3  446.69   32.07
  -6   2  -3  796.36   41.24
  -6  -2  -3  962.67   56.15
  -6  -2  -3  439.59   27.98
  -6  -2  -3  511.46   28.99
  -6   2  -3  869.10   33.34
  -4 -16   1  994.43   70.29
   4 -16  -1 1179.35   70.99
  -4  16   1 1240.37   70.59
  -4 -16   1 1000.75   76.98
  -4 -16   1 1098.74   73.65
  -5   0   421404.90 1064.69
   5   0  -419949.60 1059.19
   0 -13  -4  786.09   51.39
   0  13   4  865.68   60.79
   0  13  -4  890.82   54.98
   0 -13   4  900.21   71.39
  -3  14  -3  659.63   42.45
   3 -14   3  528.01   45.49
  -3 -14  -3  508.42   44.72
  -3  14  -3  680.91   55.56
  -3 -14  -3  646.99   48.29
   3 -14   3  662.32   46.07
   2  12  -4 1102.52   62.34
  -2 -12   4 1021.35   65.41
   2 -12  -4  904.84   60.87
  -2  12   4 1093.59   66.16
   2  12  -4 1054.01   63.42
  -1 -16   3   48.13   12.94
  -1  16   3   61.82   22.16
   1  16  -3   44.50   10.55
  -1 -16   3   48.96   16.72
  -1 -16   3   38.45   25.11
  -1  16   3   64.04   22.80
   1 -16  -3   52.00   14.23
   1  16  -3   41.89   14.72
   1 -19  -1 5730.40  307.28
   1 -19  -1 6087.29  308.32
  -1 -19   1 5448.36  308.67
   1  19  -1 6503.66  311.21
  -1  19   1 6003.89  320.10
   5   1  -4 1569.44   91.73
  -5  -1   4 1767.72   98.31
  -5   1   4 1666.38   97.00
   5  -1  -4 1648.80   92.67
   6  -4  -3 4891.84  260.29
  -6  -4   3 4880.50  267.32
  -6   4   3 5204.83  268.77
   6   4  -3 5537.94  262.30
  -6  -4   3 4570.55  260.77
  -6  -4   3 5247.45  268.84
   6   4  -3 4841.06  266.52
  -1 -19  -1  853.35   53.26
  -1  19  -1  628.86   58.45
   1 -19   1  717.03   48.73
   1 -19   1  621.28   48.68
  -1 -19  -1  673.88   54.81
   1 -19   1  626.67   50.08
  -1 -19  -1  659.45   54.81
  -1  19  -1  698.35   51.05
   1 -19   1  669.85   56.82
   6  -9  -2 2027.29  111.89
   6   9  -2 2238.58  115.11
   6  -9  -2 2136.05  110.48
   4  -8  -4  199.79   22.47
  -4   8   4  225.68   21.96
  -4  -8   4  190.90   19.84
   4   8  -4  236.00   19.78
   4  -8  -4  198.61   20.24
  -4  -8   4  208.30   22.76
   4   8  -4  224.00   20.83
   4  -8  -4  197.22   19.44
  -4 -16  -1   40.53   23.42
  -4 -16  -1   43.16   20.18
   4 -16   1   39.99   15.15
   4 -16   1   61.33   12.45
  -4 -16  -1   54.56   18.72
   4 -16   1   42.88   15.14
  -4  16  -1   45.09   21.33
  -4 -16  -1   57.83   16.33
  -4  16  -1   45.56   15.68
   5 -14  -1  400.53   34.50
  -5 -14   1  448.41   37.76
   5 -14  -1  406.88   31.78
   5 -14  -1  466.47   35.15
   5  14  -1  449.29   34.29
   1 -16   3  716.02   42.48
   1 -16   3  760.58   50.69
  -1  16  -3  520.95   39.10
   1 -16   3  759.66   60.20
  -1  16  -3  686.84   46.05
   1  16   3  675.59   55.78
  -1 -16  -3  535.97   44.84
   1  16   3  778.33   58.89
  -7  -5  -1 4950.79  234.35
  -7   5  -1 4146.44  230.54
  -7   5  -1 4595.18  230.61
   7   5   1 5087.68  240.75
  -7  -5  -1 4634.42  235.57
  -7  -5  -1 3714.15  232.05
  -7  -5  -1 4051.09  230.59
   7  -5   1 4629.21  236.57
  -7   5  -1 4904.73  237.40
   1  18  -2 4285.54  256.03
  -1 -18   2 4668.96  260.80
   1 -18  -2 5127.51  262.57
   1 -18  -2 4062.48  261.60
   1  18  -2 5145.01  263.72
  -1 -18   2 4806.73  264.07
  -1  18   2 5930.23  271.64
  -1  18   2 5407.11  274.55
  -1 -18   2 5095.61  275.57
  -5   2   411857.20  581.11
   5  -2  -410994.70  575.85
   5   2  -410777.80  574.90
  -5  -2   410696.20  576.26
  -5   2   411071.50  582.62
  -5  -2   411457.20  580.59
   6 -11  -1  180.97   18.25
   6 -11  -1  179.83   21.36
   6 -11  -1  178.37   18.23
  -6 -11   1  201.22   20.55
   6  11  -1  205.59   20.71
  -6  11   1  218.61   24.03
  -6 -11   1  193.28   20.23
  -1  -7   5 6528.90  335.36
   1  -7  -5 5829.21  334.92
   1   7  -5 6410.30  332.19
   1   7  -5 6193.03  334.34
  -1   7   5 6982.03  332.85
  -1  -7   5 6706.62  338.28
   1  -7  -5 5931.17  329.69
   1  -7  -5 6015.95  334.88
   1 -18   2  582.23   51.74
  -1 -18  -2  554.10   43.67
   1 -18   2  445.87   36.78
   1  18   2  552.00   50.69
  -1  18  -2  595.65   42.92
  -1 -18  -2  442.67   42.15
   1 -18   2  532.17   38.91
   1 -18   2  517.60   42.71
  -6  -3  -3  348.86   39.56
  -6  -3  -3  247.20   18.66
  -6  -3  -3  296.33   23.18
  -6   3  -3  338.44   22.55
  -6   3  -3  322.94   25.31
   2 -12   4   80.81   10.34
   2 -12   4   82.01   17.40
   2  12   4   85.52   28.95
  -2 -12  -4   67.20   10.65
   2 -12   4   70.77   21.36
  -2  12  -4   74.00    8.11
  -2  12  -4   92.29   14.87
   5 -14   1  261.29   23.28
  -5  14  -1  236.89   27.40
  -5  14  -1  216.22   22.99
  -5 -14  -1  168.72   25.76
   5 -14   1  230.99   24.22
  -5 -14  -1  266.88   28.29
   5 -14   1  201.40   16.61
   2  -5   5  115.65   19.20
   2   5   5  152.87   28.04
  -2   5  -5  114.14   16.52
  -2  -5  -5   99.61   17.23
   2  -5   5  108.61   13.90
  -1 -13   4  473.19   48.14
  -1  13   4  532.74   40.30
  -1 -13   4  484.61   38.01
   1 -13  -4  395.02   31.92
  -1  13   4  568.06   47.23
   1  13  -4  505.21   35.67
  -3 -18   0  686.25   57.93
   3 -18   0  560.86   51.00
  -3 -18   0  659.74   50.45
  -3 -18   0  707.06   56.91
   3 -18   0  733.58   51.59
   1   7   5   33.24   13.55
   1  -7   5   43.46   23.44
  -1   7  -5   21.56    8.10
   1   7   5   36.43   21.69
   4 -15  -2 1561.16  100.58
  -4  15   2 2024.03  107.44
   4  15  -2 1934.88  106.38
  -4 -15   2 1629.82  101.85
   4 -15  -2 1561.85   99.89
  -4 -15   2 1660.92  101.57
   4  15  -2 1855.67  100.38
  -6  11  -1  179.89   21.54
   6 -11   1  171.18   16.89
  -6 -11  -1  158.37   18.96
   6  11   1  193.86   25.68
  -6  11  -1  160.60   19.12
   6 -11   1  143.20   12.54
   6 -11   1  167.49   20.45
  -6 -11  -1  197.95   23.32
   1 -13   4 3069.28  160.42
  -1 -13  -4 2772.65  159.37
  -1  13  -4 2882.56  157.08
   1  13   4 2957.10  171.39
   1 -13   4 3306.74  180.56
   1 -13   4 3167.28  167.40
   3   0  -5   42.58   13.77
  -3   0   5   46.86   13.87
  -5   3   4  334.25   29.22
   5   3  -4  280.32   22.46
  -5  -3   4  350.55   29.22
  -5  -3   4  311.31   25.22
   2 -19   0  985.82   59.42
  -2 -19   0  783.89   65.34
  -2 -19   0  783.61   63.44
  -2 -19   0  881.32   61.12
   2 -19   0  838.41   59.29
  -2 -19   0  936.81   62.07
   6  -9   2 1046.70   57.89
  -6   9  -2 1003.31   55.68
  -6   9  -2 1091.04   61.28
  -6  -9  -2 1208.27   85.46
   6  -9   2 1090.34   60.31
  -5  10   3 7730.84  366.97
  -5 -10   3 6353.24  360.48
   5 -10  -3 6586.71  364.56
   5  10  -3 7351.94  363.60
   5 -10  -3 6675.11  363.96
  -3   1   5 1484.16   82.22
  -3  -1   5 1455.22   82.14
   3  -1  -5 1309.71   81.28
   3   1  -5 1269.53   81.23
  -3  -1   5 1423.06   83.29
   7  -6  -1 1000.96   54.53
  -7  -6   1  855.14   52.11
  -7   6   1 1006.15   54.66
   7  -6  -1  888.36   49.58
  -6  -5   3  228.95   19.54
   6  -5  -3  262.98   19.22
  -6   5   3  289.67   26.37
  -6  -5   3  266.13   25.74
   6  -5  -3  302.01   26.60
   6   5  -3  309.88   22.46
   6   5  -3  295.52   24.90
  -6  -5   3  292.65   26.77
   2   6  -5  535.79   36.73
   2  -6  -5  500.39   38.65
  -2   6   5  570.06   37.28
   2   6  -5  515.70   37.41
  -2  -6   5  556.81   39.87
  -2  -6   5  549.62   40.40
   2  -6  -5  511.21   39.33
  -7   0   2  494.39   37.36
   7   0  -2  516.70   35.76
  -7   0   2  518.09   38.15
   3 -11  -4 1122.95   72.35
  -3 -11   4 1191.77   74.81
  -3  11   4 1402.42   77.01
   3 -11  -4 1127.58   75.17
   3  11  -4 1366.35   74.21
   3  11  -4 1230.13   73.16
  -7  -7   0 1575.96   79.23
  -7   7   0 1753.06   85.32
   7  -7   0 1166.28   72.50
   7  -7   0 1596.24   84.16
  -7  -7   0 1287.71   78.74
  -7  -7   0 1496.04   82.30
   7  -7   0 1570.68   78.15
   7   7   0 1606.89   82.66
   4  -8   4 5031.98  234.61
  -4  -8  -4 4852.11  237.39
   4  -8   4 4751.32  227.80
  -4   8  -4 4797.57  231.86
  -4  -8  -4 4603.27  233.13
  -5   0  -4 4225.11  232.18
  -5   0  -4 4365.64  227.45
  -6  -4  -3   48.03   25.11
   6  -4   3   35.75    8.86
  -6   4  -3   36.70    9.94
   6  -4   3   43.69   12.12
  -6  -4  -3   31.99    9.38
  -6  -4  -3   11.90    6.33
  -6   4  -3   45.56   10.88
   4 -15   2 8929.12  467.95
   4 -15   210627.50  469.52
   4 -15   2 7882.03  456.27
  -4  15  -2 9471.93  475.27
  -4  15  -2 9603.53  464.58
  -4 -15  -2 9807.78  470.31
  -4 -15  -2 8396.46  469.77
  -3  -2   5 4672.07  251.32
   3   2  -5 4429.06  249.08
  -3  -2   5 4796.66  253.51
   3  -2  -5 4742.41  252.05
  -3   2   5 4952.29  250.01
   3  -2  -5 4376.68  249.70
  -3  -2   5 4689.76  249.85
  -7  -1   2  395.65   31.22
  -7   1   2  384.26   31.81
  -7  -1   2  423.42   32.59
   7   1  -2  365.08   29.00
  -7   1   2  384.67   31.41
   7  -1  -2  381.12   29.32
  -5   1  -4 2205.64  119.85
  -5  -1  -4 2388.43  123.22
  -5   1  -4 2259.33  126.43
  -5  -1  -4 2169.44  126.29
  -5 -13   2  141.67   18.20
   5 -13  -2  175.77   19.92
   5 -13  -2  203.34   21.20
   5  13  -2  188.21   25.44
  -5  13   2  157.31   22.18
   0   8   5  857.25   49.16
   0   8  -5  750.17   50.16
   0  -8   5  852.69   54.12
   0  -8  -5  649.69   43.76
   0   8  -5  775.62   46.52
   0  -8   5  773.01   49.27
   0  -8  -5  728.36   50.98
   0  -8   5  850.76   59.89
  -7  -6  -1  500.96   32.68
  -7   6  -1  497.94   33.86
   7  -6   1  375.38   26.16
   7  -6   1  466.82   33.12
   7   6   1  478.69   36.92
  -7  -6  -1  362.18   28.50
  -7  -6  -1  418.48   31.73
  -7  -6  -1  385.00   27.29
  -7   6  -1  470.52   28.48
  -7  -2   2  259.88   25.87
   7  -2  -2  283.73   23.89
  -7   2   2  292.64   26.97
  -7  -2   2  280.11   25.29
  -7   2   2  294.36   26.45
   7   2  -2  279.65   24.15
   6 -12   0  122.92   18.12
  -6  12   0  142.87   20.78
  -6 -12   0  123.48   17.37
   6 -12   0  125.42   14.44
  -6 -12   0  173.27   25.93
   6  12   0  155.75   19.70
   6 -12   0  127.13   13.78
  -5   2  -4 2478.18  134.29
  -5   2  -4 2765.67  142.52
  -5   2  -4 2389.75  133.73
  -5  -2  -4 2738.71  143.48
  -5  -2  -4 3047.44  140.96
  -5   4   4 1249.18   72.28
   5  -4  -4 1129.82   67.15
  -5  -4   4 1148.74   70.45
   5   4  -4 1140.89   65.88
  -5  -4   4 1118.27   67.24
   4  13  -3  329.01   27.72
  -4  13   3  320.24   29.30
  -4 -13   3  284.20   25.61
   4 -13  -3  264.27   24.99
   4 -13  -3  253.38   26.52
  -4 -13   3  315.30   27.31
   2  -6   5 1118.70   66.82
  -2   6  -5 1052.90   63.35
  -2  -6  -5  917.84   63.65
  -2   6  -5  964.20   57.01
   2  -6   5  949.74   60.71
  -3   0  -5    7.07    7.45
  -3   0  -5    0.69   11.09
   3   0   5   16.59   21.08
   3  -3  -5 2555.47  148.24
  -3  -3   5 2788.21  150.72
  -3   3   5 2850.29  148.23
   3   3  -5 2450.59  147.08
  -3  -3   5 2725.16  148.35
  -3  -3   5 2769.99  151.54
   3  -3  -5 2673.44  150.30
  -5 -10  -3   43.22   29.28
  -5 -10  -3   50.16   15.20
   5 -10   3   45.49   12.48
  -5 -10  -3   53.58   16.40
  -5  10  -3   56.01   19.64
   5 -10   3   47.15   11.24
  -5  10  -3   56.74   11.40
   3  -1   5  181.03   28.35
  -3   1  -5  131.24   18.44
  -3   1  -5  131.03   13.38
  -3  -1  -5  120.83   17.81
  -3  -1  -5  129.10   14.28
   3   1   5  185.02   30.01
  -3  11  -4 1427.77   77.01
  -3  11  -4 1207.15   67.92
   3 -11   4 1269.79   77.54
  -3 -11  -4 1235.45   70.85
   3 -11   4 1487.69   80.98
   4   9  -4  151.42   16.14
   4  -9  -4  138.52   15.96
  -4   9   4  166.85   19.61
   4   9  -4  169.82   18.32
   4  -9  -4  144.90   17.07
  -4  -9   4  145.26   17.38
   4  -9  -4  150.89   19.22
  -4  -9   4  151.20   19.13
  -3  18   1  136.74   28.26
  -3 -18   1  102.06   22.39
   3 -18  -1  127.27   20.36
  -3 -18   1  117.66   20.97
  -3 -18   1  115.07   27.45
   3  18  -1  125.72   18.79
  -3  18   1  153.86   22.38
   1   8  -5   37.37   11.72
   1  -8  -5   38.83    9.33
   1   8  -5   39.27   10.37
  -1   8   5   50.98   12.46
  -1  -8   5   54.15   15.52
   1  -8  -5   46.92   13.47
  -1  -8   5   40.34   12.78
   1  -8  -5   35.59   13.29
  -5 -13  -2  882.53   60.84
   5 -13   2 1021.28   59.80
  -5 -13  -2  726.21   60.36
  -5 -13  -2  970.30   77.92
   5 -13   2  992.40   60.27
  -5  13  -2  934.50   56.49
  -5  13  -2  927.81   64.18
  -7   0  -2 2082.14  118.51
  -7   0  -2 2394.92  121.66
   5 -15   0 1055.10   69.38
   5  15   0 1043.33   69.50
   5 -15   0 1148.26   68.72
   5 -15   0  973.09   63.55
  -5 -15   0 1003.12   68.99
  -5 -15   0 1334.63   76.30
  -5  15   0 1253.18   74.79
  -5  15   0 1108.14   64.52
   0 -20   0  371.82   32.27
   0 -20   0  350.30   32.77
   0 -20   0  303.86   33.54
   0 -20   0  337.68   37.87
   0  20   0  281.23   39.37
  -7  -3   2  778.67   51.29
   7   3  -2  757.73   49.96
  -7  -3   2  767.89   52.16
   7  -3  -2  795.86   50.11
  -7   3   2  830.75   52.62
  -7   3   2  752.23   51.99
  -7  -1  -2 2982.57  144.55
  -7  -1  -2 2655.42  142.07
  -7  -1  -2 2388.22  140.71
  -7   1  -2 3014.24  144.92
  -7   1  -2 2515.72  141.13
  -5  -3  -4 3312.62  164.72
   5  -3   4 3601.88  167.24
  -5   3  -4 3370.95  164.23
  -5  -3  -4 3534.10  163.96
  -5   3  -4 3071.07  159.91
  -6  -5  -3  774.62   46.87
  -6  -5  -3  802.16   51.18
  -6   5  -3  853.84   50.98
  -6   5  -3  860.62   50.13
   6  -5   3  859.43   52.07
   6  -5   3  866.22   49.38
  -6  -5  -3  702.31   66.06
   4 -17   0 4325.54  265.32
  -4  17   0 5053.13  261.55
  -4 -17   0 5769.86  271.41
   4 -17   0 4722.23  264.60
  -4  17   0 5349.31  273.86
  -4 -17   0 4284.75  270.76
   2  16  -3 1099.24   69.63
  -2 -16   3 1076.27   69.11
   2  16  -3 1123.57   65.98
  -2  16   3 1227.49   76.70
   2 -16  -3  954.33   67.26
  -2 -16   3 1059.89   81.19
  -2 -16   3 1044.29   71.23
  -2  16   3 1277.47   78.31
   6 -10  -2  434.20   32.15
   6 -10  -2  466.05   32.54
  -6 -10   2  382.34   31.29
   6  10  -2  440.42   35.10
  -6 -10   2  363.91   27.23
   3 -18   1 2447.87  140.56
  -3 -18  -1 2100.69  143.91
   3 -18   1 2881.83  137.67
  -3 -18  -1 2386.06  147.97
   3 -18   1 2083.45  141.48
  -3 -18  -1 2530.70  141.95
  -3  18  -1 2354.11  148.58
  -3  18  -1 2415.10  139.53
  -6  -6   3  403.01   32.41
   6  -6  -3  371.56   26.01
   6  -6  -3  438.97   33.45
  -6  -6   3  424.47   33.12
   6   6  -3  448.43   31.97
   6   6  -3  513.66   30.55
  -6  -6   3  349.89   26.45
  -6   6   3  422.80   33.16
  -3  -2  -5  167.31   17.11
  -3   2  -5  176.36   15.48
   3  -2   5  209.33   24.06
  -3  -2  -5  182.26   21.32
   3  -2   5  275.77   32.51
  -3   2  -5  196.39   21.09
   3   2   5  261.30   35.19
  -2 -19   1  241.24   28.44
   2 -19  -1  282.27   28.53
  -2 -19   1  287.56   31.28
  -2  19   1  285.73   37.14
   2 -19  -1  204.03   28.32
   2  19  -1  273.00   30.64
  -1  -8  -5  152.30   12.60
   1   8   5  178.96   21.34
  -1   8  -5  166.63   15.09
   1   8   5  209.65   32.37
   1  -8   5  186.46   31.59
   2 -19   1  162.74   23.73
  -2 -19  -1  171.42   28.90
  -2  19  -1  230.80   36.28
  -2 -19  -1  258.18   27.66
  -2 -19  -1  158.43   28.78
   2 -19   1  165.16   29.31
   2 -19   1  239.04   23.72
  -2 -19  -1  239.41   28.01
  -2  19  -1  201.42   26.07
   7   7  -1  754.66   44.53
   7  -7  -1  715.07   43.03
   7  -7  -1  761.16   47.27
  -7   7   1  812.18   48.09
  -7  -7   1  665.20   45.06
  -3  17   2 3296.20  166.56
   3  17  -2 2979.41  160.67
  -3 -17   2 2613.84  157.32
   3 -17  -2 2495.17  155.68
  -3 -17   2 2732.99  159.76
   3 -17  -2 2404.70  156.15
  -3  17   2 3236.68  162.41
   3  17  -2 2916.53  155.09
  -4 -13  -3 1233.59   77.15
  -4  13  -3 1224.84   82.99
  -4 -13  -3 1066.82   74.72
  -4 -13  -3  956.09   84.99
   4 -13   3 1291.80   74.65
  -4  13  -3 1227.43   71.08
   4 -13   3 1121.21   72.36
   2  18  -2  242.08   29.44
   2  18  -2  222.04   22.94
   2 -18  -2  187.11   27.04
  -2 -18   2  221.49   26.40
  -2  18   2  283.39   38.25
  -2 -18   2  234.94   38.97
  -2  18   2  309.13   33.92
  -2 -18   2  246.23   29.88
   2 -18  -2  200.67   25.94
  -7  -2  -2 1150.17   59.54
  -7  -2  -2  999.67   57.31
  -7   2  -2 1118.11   59.88
  -7  -2  -2  878.21   55.56
  -7   2  -2  927.36   55.64
   2   7  -5  123.11   16.55
  -2   7   5  155.79   17.17
   2  -7  -5  129.41   18.34
  -2  -7   5  128.31   19.44
  -2  -7   5  137.50   18.36
   2   7  -5  124.09   15.47
   2  -7  -5  133.94   14.76
   2  -7  -5  131.93   17.47
   3  15  -3   78.49   16.19
   3 -15  -3   65.60   14.48
  -3  15   3   68.06   18.70
   3  15  -3   62.02   13.12
  -3 -15   3   53.80   16.29
  -3 -15   3   56.07   14.80
  -3  -4   5  511.28   36.42
  -3   4   5  542.87   37.03
   3   4  -5  491.64   35.83
   3  -4  -5  493.26   38.35
  -3  -4   5  479.04   37.77
   3   4  -5  477.50   35.53
   3  -4  -5  475.56   36.53
  -3  -4   5  545.37   39.43
  -2 -16  -3  131.79   23.07
   2 -16   3  213.96   30.67
   2 -16   3  191.70   17.26
   2 -16   3  206.53   16.62
  -2  16  -3  220.43   22.62
   2 -16   3  219.54   25.63
   5   5  -4   91.04   11.91
  -5  -5   4  108.33   18.18
   5  -5  -4   84.79   12.83
  -5  -5   4   93.03   16.45
  -5  -5   4   83.40   13.56
  -5   5   4   86.41   16.52
   2  13  -4 1470.88   84.37
   2 -13  -4 1261.43   81.58
  -2  13   4 1594.53   88.71
  -2 -13   4 1454.62   86.78
  -2 -18  -2  842.22   54.42
  -2 -18  -2  709.92   56.04
   2 -18   2  769.13   60.55
  -2  18  -2  810.13   52.91
  -2 -18  -2  638.97   59.09
   2 -18   2  751.20   54.41
   2 -18   2  592.87   45.48
  -2  18  -2  839.39   64.44
  -3   3  -5 1578.26   95.73
   3   3   5 1878.45  112.32
   3  -3   5 1579.70   98.01
  -3  -3  -5 1549.96   96.23
   3  -3   5 1885.35  106.27
  -3 -17  -2 5543.26  300.85
   3 -17   2 4502.38  280.39
   3 -17   2 4861.73  291.99
  -3  17  -2 5482.49  287.33
   3 -17   2 6104.66  292.52
  -3 -17  -2 6304.29  292.07
  -3 -17  -2 5902.96  292.52
  -3 -17  -2 5150.19  291.87
  -3  17  -2 5796.88  300.65
   7  -8   0 1607.77   95.68
  -7  -8   0 1714.72  101.65
   7  -8   0 1907.71  100.06
  -7  -8   0 2028.07  103.64
  -7   8   0 2118.09  107.31
   7  -8   0 1972.21  105.92
  -7  -8   0 1826.70  104.11
   7   8   0 1989.79  105.24
  -7   7  -1 1659.51   88.98
   7  -7   1 1502.53   86.36
   7   7   1 1773.32   97.84
  -7   7  -1 1703.10   93.55
  -7  -7  -1 1614.88   91.34
   7  -7   1 1708.18   93.38
  -7  -7  -1 1774.22   92.99
  -1  20   0  417.54   48.20
  -1 -20   0  488.04   45.86
   1 -20   0  454.71   39.89
  -1 -20   0  549.86   41.89
  -1 -20   0  438.96   42.37
   1 -20   0  596.31   41.44
   0 -14  -4  170.34   18.18
   0  14  -4  161.16   15.81
   0  14  -4  195.52   21.51
   0 -14   4  216.01   36.71
   0  14   4  216.77   28.32
  -6 -12   1 4119.94  244.20
  -6  12   1 5018.79  250.05
  -6 -12   1 4398.24  244.18
   6  12  -1 4840.59  246.06
   6 -12  -1 4398.20  242.81
   6 -12  -1 4507.53  246.27
   6 -12  -1 4725.45  242.75
  -7   4   2 2197.56  120.08
   7   4  -2 2116.64  118.04
   7  -4  -2 2111.74  117.63
  -7  -4   2 2027.30  119.32
  -7   4   2 2009.31  119.72
   0 -17   3   74.35   15.72
   0 -17  -3   57.56   17.33
   0  17   3   97.06   27.08
   0  17  -3   51.68   11.41
   0  17   3   93.36   29.87
   0 -17   3   87.63   30.53
  -5   4  -4  885.01   56.57
  -5  -4  -4  956.74   58.23
   5  -4   4  900.48   58.44
  -5  -4  -4  955.54   57.62
  -5   4  -4  905.34   57.06
   5  -4   4  876.40   49.72
   6 -10   2   72.46   12.60
  -6  10  -2   87.82   16.17
  -6 -10  -2   88.58   34.55
  -6  10  -2   81.60   11.78
   6 -10   2   72.45   14.13
  -7   3  -2  296.30   21.47
  -7  -3  -2  316.16   23.26
  -7  -3  -2  301.53   21.98
  -7  -3  -2  333.50   25.11
  -7   3  -2  326.15   20.47
  -4   9  -4 6095.23  293.20
  -4  -9  -4 5154.70  285.24
  -4  -9  -4 5680.56  298.24
   4  -9   4 5883.97  295.43
  -4  -9  -4 5125.06  292.76
   4  -9   4 5770.38  290.12
  -3  15  -3  439.99   32.13
   3 -15   3  312.47   34.64
   3 -15   3  401.71   35.34
  -3  15  -3  427.29   44.19
  -3 -15  -3  386.51   36.35
  -3 -15  -3  330.46   34.11
  -2  -7  -5   59.46   15.70
   2  -7   5   86.48   18.17
  -2   7  -5   60.00    8.97
   2  -7   5   73.75   16.38
   2   7   5  109.00   27.80
  -2   7  -5   67.35   14.70
   5 -11  -3  379.20   32.99
  -5  11   3  468.75   35.41
  -5 -11   3  317.50   28.36
   5 -11  -3  397.98   32.86
   5  11  -3  435.44   33.57
  -2 -13  -4   43.90   10.67
   2 -13   4   40.27   20.65
   2  13   4   78.58   27.67
  -2  13  -4   50.17    7.52
   2 -13   4   55.63    9.55
   2 -13   4   67.85   16.19
  -2  13  -4   74.77   14.48
  -6  12  -1 2523.20  138.50
  -6 -12  -1 2747.55  139.91
  -6  12  -1 2346.35  134.60
   6 -12   1 2477.73  133.18
   6 -12   1 2352.09  136.48
  -6 -12  -1 2155.03  135.03
   0  -9   5 4083.39  218.71
   0  -9  -5 3369.88  200.45
   0  -9   5 3798.00  210.13
   0   9   5 4248.34  207.35
   0   9   5 4683.59  222.43
   0   9  -5 3794.20  206.59
   0  -9   5 4148.63  206.66
   0   9  -5 3879.36  203.15
   0  -9  -5 3444.24  207.09
   5 -15  -1  128.53   19.89
   5 -15  -1  119.34   19.46
  -5 -15   1  135.86   22.81
   5 -15  -1  102.79   16.76
  -6   6  -3  562.61   37.54
   6  -6   3  564.12   34.77
  -6  -6  -3  487.63   35.01
  -6  -6  -3  519.05   56.39
  -6  -6  -3  510.18   36.60
  -6   6  -3  554.87   35.39
  -6  -6  -3  520.77   32.42
   6  -6   3  560.94   37.54
   1  14  -4   94.32   12.93
  -1  14   4   85.95   24.15
   1 -14  -4   80.97   13.83
   1  14  -4   97.69   16.07
  -1 -14   4   98.03   19.17
  -1  14   4  103.19   21.77
  -1 -14   4   91.65   28.58
  -4  17   1 2266.15  119.24
  -4 -17   1 1848.81  118.98
  -4 -17   1 2002.81  127.78
   4 -17  -1 2077.94  118.29
   4  17  -1 1958.95  116.67
  -4 -17   1 1999.74  122.02
   3  -4   5  686.29   49.04
  -3   4  -5  638.00   46.04
   3  -4   5  768.52   54.64
   3   4   5  761.93   62.33
  -3  -4  -5  644.39   46.99
   0  20   1 8166.17  412.86
   0 -20   1 7019.01  397.08
   0 -20   1 7123.62  398.39
   0 -20   1 6769.78  407.24
   0 -20  -1 7797.63  400.07
   0 -20  -1 6784.99  402.16
   0 -20  -1 8857.26  402.23
   3   5  -5  393.05   30.12
   3  -5  -5  370.18   30.24
  -3  -5   5  421.34   32.85
  -3  -5   5  414.05   33.03
   3   5  -5  397.05   30.14
   3  -5  -5  358.62   31.99
  -3   5   5  423.13   30.65
  -3  -5   5  378.89   29.84
   0 -19  -2  716.19   58.16
   0 -19  -2  964.54   59.64
   0 -19   2  895.82   69.56
   0 -19   2  720.93   53.81
   0 -19   2  755.92   54.93
   0  19   2  920.38   70.06
  -1  17   3    7.24   20.13
  -1  17   3    2.53   19.58
  -1 -17   3   29.12   24.74
  -1 -17   3   14.31   15.75
   1  17  -3   32.68   15.55
   1 -17  -3   20.03   13.32
  -1 -17   3   11.64   11.15
   1  17  -3   12.86    9.09
   6  -7  -3  149.62   13.34
  -6  -7   3  135.03   18.09
   6   7  -3  176.86   17.98
   6  -7  -3  165.47   19.50
  -6  -7   3  124.58   13.68
   6   7  -3  159.11   18.08
  -6   7   3  160.59   19.68
   3 -12  -4  859.67   61.35
  -3  12   4 1070.87   64.29
   3 -12  -4  848.05   58.50
   3  12  -4 1066.21   60.29
   3  12  -4  978.93   59.88
  -3 -12   4  969.36   61.75
   5 -15   1 1491.35   92.26
   5 -15   1 1817.33  100.29
  -5  15  -1 1720.54   99.63
   5 -15   1 1873.82   95.17
  -5  15  -1 1841.96  105.98
   5 -15   1 1696.67  101.15
  -5 -15  -1 1820.33  103.42
  -5 -15  -1 1483.79  103.82
  -1  14  -4   56.36    8.98
   1  14   4   77.33   23.13
   1 -14   4   76.59   18.55
   1 -14   4   99.96   29.12
  -1 -14  -4   69.43   12.76
  -4 -17  -1   69.91   18.16
  -4 -17  -1  108.22   27.45
  -4  17  -1  105.49   25.24
   4 -17   1   83.93   18.18
  -4  17  -1  126.09   19.61
   4 -17   1   77.64   18.95
  -4 -17  -1   95.01   23.35
   4 -17   1  126.37   15.72
  -4 -17  -1  110.39   22.43
  -7  -4  -2  709.28   42.99
  -7   4  -2  827.13   46.56
   7  -4   2  833.06   46.09
  -7   4  -2  679.76   41.07
  -7  -4  -2  665.21   42.10
  -7   4  -2  657.20   39.14
  -7  -4  -2  751.14   44.78
   1 -17   3  318.34   31.89
   1 -17   3  304.21   24.48
   1 -17   3  360.83   40.57
  -1 -17  -3  229.36   28.06
   1  17   3  291.06   36.62
  -1  17  -3  288.44   27.50
   1  17   3  288.72   38.53
  -5  -6   4  608.48   41.52
   5  -6  -4  670.47   44.94
  -5  -6   4  628.21   44.41
   5  -6  -4  656.51   46.78
  -5  -6   4  690.43   46.80
   5  -6  -4  611.85   40.94
   5   6  -4  654.88   40.65
  -5   6   4  688.78   45.48
  -1  -9   5   10.32   10.39
   1  -9  -5    3.49    7.04
   1   9  -5    7.65   10.00
   1   9  -5   14.51    8.24
  -1  -9   5    7.01   11.97
   1  -9  -5   10.59   10.94
   1  -9  -5    7.27   10.64
  -1   9   5   15.41   10.42
  -7   5   2  315.55   28.07
   7  -5  -2  330.01   25.58
   7  -5  -2  369.84   30.07
   7   5  -2  355.78   26.59
  -7  -5   2  295.37   27.53
   5  -5   4 1254.59   76.71
  -5  -5  -4 1271.09   76.08
  -5  -5  -4 1311.22   76.91
  -5   5  -4 1265.73   77.36
   5  -5   4 1195.91   68.57
  -5   5  -4 1355.61   75.56
  -7  -8   1  134.09   16.55
  -7   8   1  180.83   20.92
   7  -8  -1  124.58    8.99
  -7  -8   1  133.04   11.63
  -7  -8   1  147.04   18.81
   7  -8  -1  177.71   20.29
   7   8  -1  175.02   18.07
   4 -10  -4   32.66   10.65
   4  10  -4   43.08   11.63
   4 -10  -4   43.25   11.97
   4  10  -4   38.27   10.87
   4 -10  -4   38.07   12.79
  -4 -10   4   39.65   11.87
  -4  10   4   56.82   13.84
   4  16  -2  163.50   19.17
   4  16  -2  161.31   24.18
  -4 -16   2  148.88   22.18
   4 -16  -2  137.88   20.43
  -4  16   2  181.68   25.63
   4 -16  -2  133.60   19.74
  -4 -16   2  151.77   20.92
   2   8  -5 2265.01  130.48
  -2   8   5 2622.83  131.37
   2  -8  -5 2340.45  131.94
   2  -8  -5 2105.42  132.25
  -2  -8   5 2506.72  133.40
   2   8  -5 2263.81  129.59
  -2  -8   5 2519.42  134.38
   2  -8  -5 2195.57  127.98
   5 -11   3  716.35   45.87
   5 -11   3  700.42   47.21
  -5 -11  -3  669.62   49.33
  -5  11  -3  739.20   53.97
  -5 -11  -3  612.71   48.69
  -5  11  -3  720.73   44.60
  -5 -11  -3  571.30   62.96
  -1   9  -5 4717.91  228.54
   1   9   5 4428.09  235.03
   1  -9   5 4816.50  246.70
  -1  20   1   50.73   27.98
   1 -20  -1   61.78   18.33
   1 -20  -1   38.90   19.48
   1 -20  -1   45.99   17.01
  -1 -20   1   42.28   19.89
   1  20  -1   53.42   19.10
   1 -19  -2   94.06   21.16
   1 -19  -2  118.66   20.58
  -1 -19   2  141.37   22.82
  -1  19   2   96.53   28.42
  -1 -19   2  106.88   19.07
  -1  19   2  143.42   27.17
   1  19  -2  129.85   21.83
  -1 -19   2  126.38   30.40
   1 -20   1 3238.35  192.32
  -1  20  -1 3734.24  196.37
   1 -20   1 3588.70  203.16
  -1 -20  -1 3286.02  198.60
  -1 -20  -1 3312.61  198.82
   1 -20   1 3078.64  193.48
   1 -20   1 3623.96  192.67
  -1 -20  -1 4037.59  197.58
  -1  20  -1 3518.61  206.08
   5  14  -2  965.12   59.78
   5 -14  -2  771.11   52.93
  -5 -14   2  820.44   53.33
  -5 -14   2  737.00   53.40
  -5  14   2  883.82   57.51
   5 -14  -2  716.22   51.97
   6 -13   0   33.27   10.95
   6  13   0   36.57   15.22
  -6  13   0   41.09   16.75
  -6 -13   0   64.44   21.84
   6 -13   0   34.78    9.66
  -6 -13   0   33.55   13.69
   6 -13   0   37.78   14.13
  -1  19  -2  627.42   46.61
  -1 -19  -2  520.44   46.40
   1 -19   2  596.35   42.51
   1  19   2  599.39   54.89
   1 -19   2  645.02   56.20
   1 -19   2  584.04   47.12
  -1 -19  -2  654.33   48.18
   1 -19   2  502.74   40.75
   3 -12   4 1975.11  125.94
  -3 -12  -4 2064.47  120.40
   3 -12   4 2480.87  129.50
  -3  12  -4 2481.75  125.84
   7  -8   1 1039.83   55.27
   7   8   1 1090.88   67.15
  -7  -8  -1  966.14   59.86
   7  -8   1  920.95   55.63
  -7  -8  -1 1166.57   63.83
  -7   8  -1 1018.34   62.69
  -7   8  -1  973.91   58.60
  -7  -8  -1  825.20   58.14
   7  -8   1 1042.77   62.44
   6  11  -2  912.41   57.48
   6 -11  -2  817.42   53.17
   6  11  -2  924.29   54.34
  -6 -11   2  760.33   49.34
  -6 -11   2  729.12   52.84
   6 -11  -2  855.34   53.19
   3  -5   5  488.88   36.96
   3  -5   5  385.73   24.54
   3   5   5  587.79   51.55
  -3   5  -5  437.39   33.27
   3  -5   5  537.16   41.38
  -3  -5  -5  393.11   33.52
   4 -16   2  277.94   21.86
  -4 -16  -2  383.35   34.28
  -4 -16  -2  357.60   37.21
   4 -16   2  409.64   33.99
  -4  16  -2  346.81   29.86
  -4 -16  -2  410.97   33.75
   4 -16   2  308.03   32.68
  -4  16  -2  370.61   40.31
   4 -14  -3  585.86   45.05
  -4 -14   3  654.43   47.07
   4  14  -3  747.50   46.28
  -4 -14   3  657.95   46.80
   4 -14  -3  566.55   46.02
   4  14  -3  752.96   48.65
  -4  14   3  716.14   50.21
  -7   9   0 1933.48  102.36
  -7  -9   0 1536.92   96.48
  -7  -9   0 1924.32  100.09
   7  -9   0 1929.28  101.96
   7  -9   0 1515.73   91.11
   7   9   0 1911.23  100.83
   7  -9   0 1749.78   94.78
   3 -19   0 3603.63  245.50
   3 -19   0 4328.56  244.29
  -3 -19   0 5291.17  249.75
   3 -19   0 5045.81  243.66
  -3 -19   0 4195.35  252.17
  -3 -19   0 4313.42  251.24
  -3  -6   5  329.71   28.79
   3  -6  -5  283.92   27.64
   3   6  -5  305.81   25.57
  -3  -6   5  262.20   24.59
   3  -6  -5  320.50   26.78
  -3   6   5  326.50   26.50
  -3  -6   5  312.23   27.97
   3   6  -5  304.38   25.52
   7  -5   2  339.00   23.38
  -7   5  -2  280.41   20.30
  -7  -5  -2  272.07   22.45
  -7  -5  -2  243.73   23.83
  -7   5  -2  358.71   26.12
   7  -5   2  345.30   25.69
  -7  -5  -2  229.34   21.38
   2  -8   5  659.31   47.01
   2  -8   5  600.47   44.84
  -2   8  -5  613.01   36.85
  -2  -8  -5  547.30   43.17
  -2   8  -5  632.70   43.33
  -6  -7  -3  872.49   78.88
  -6   7  -3 1054.48   62.77
  -6   7  -3  995.09   58.83
  -6  -7  -3  982.47   56.15
  -6  -7  -3 1034.14   61.09
   6  -7   3  998.72   60.99
  -6  -7  -3  927.60   59.64
   6  -7   3 1017.30   59.23
  -5 -14  -2  283.78   33.39
   5 -14   2  346.20   32.38
   5 -14   2  413.89   32.53
  -5 -14  -2  323.32   32.60
  -5 -14  -2  385.17   49.11
  -5  14  -2  386.12   29.52
  -5  14  -2  380.99   38.59
   7   6  -2 1939.90   94.51
  -7  -6   2 1735.75   94.87
   7  -6  -2 1960.68   97.89
   4 -10   4 2078.95  115.13
  -4  10  -4 2149.92  112.27
  -4 -10  -4 1882.80  105.90
  -4 -10  -4 2034.24  117.83
  -4 -10  -4 1787.23  111.63
   4 -10   4 1998.28  110.00
  -5  -6  -4 3794.97  208.83
   5  -6   4 3812.46  209.56
  -5   6  -4 3931.72  212.35
  -5  -6  -4 3870.22  210.49
  -5   6  -4 3814.93  207.32
   5  -6   4 3832.09  202.18
  -2 -20   0 1330.64   84.09
  -2 -20   0 1211.58   86.36
  -2 -20   0 1195.25   88.88
   2 -20   0 1507.93   83.06
   2 -20   0 1236.33   82.04
  -2 -20   0 1347.76   84.22
  -5  -7   4   96.09   16.39
   5   7  -4   98.93   12.80
  -5   7   4  111.38   17.08
  -5  -7   4   83.94   13.23
   5   7  -4   86.15   14.74
   5  -7  -4   83.13   14.75
   5  -7  -4   98.23   12.98
   5  -7  -4   88.23   16.28
  -5  -7   4   91.33   15.54
  -6  11  -2  566.51   41.32
   6 -11   2  516.38   36.83
  -6  11  -2  527.97   35.32
   6 -11   2  563.14   39.08
  -6 -11  -2  588.85   59.56
  -6   8   3    8.99   11.85
  -6  -8   3   13.43    7.28
   6   8  -3   26.67   12.65
   6  -8  -3   12.05    7.15
   6  -8  -3    8.99   10.88
   6  -8  -3    8.28   11.36
   6   8  -3   16.59   10.82
   0  10   5 2476.17  124.85
   0  10  -5 2181.14  122.43
   0 -10   5 2317.51  122.23
   0 -10  -5 1852.96  116.04
   0 -10   5 2225.91  126.22
   0  10  -5 2191.41  118.59
   0 -10   5 2396.14  137.02
   0 -10  -5 1922.75  122.25
   0  10   5 2880.94  140.34
  -4  14  -3 1180.52   67.48
  -4  14  -3 1168.26   80.61
  -4 -14  -3  910.22   82.07
  -4 -14  -3 1071.65   72.50
  -4 -14  -3 1070.99   72.69
   4 -14   3  951.84   68.99
   4 -14   3 1219.64   72.24
  -5 -16   0  119.36   26.78
  -5 -16   0  175.87   27.24
  -5  16   0  156.00   26.05
  -5  16   0  113.22   16.64
   5  16   0  128.97   20.65
   5 -16   0  122.65   18.86
   5 -16   0  119.53   20.26
   5 -16   0  106.08   15.25
  -5 -16   0  107.90   20.30
   6 -13  -1  630.21   41.35
  -6 -13   1  595.52   44.01
   6 -13  -1  525.69   39.29
   6  13  -1  644.62   44.08
   6 -13  -1  559.38   43.08
  -6  13   1  656.56   46.70
  -6 -13   1  541.53   42.25
   2 -14  -4   11.20   10.05
  -2  14   4   14.63   14.71
  -2 -14   4   27.95   23.03
   2  14  -4   24.05   12.47
  -2 -14   4   19.55   14.25
  -5 -12   3 6592.80  368.01
   5 -12  -3 6704.29  370.49
   5  12  -3 7430.60  372.14
   5 -12  -3 6568.88  371.45
  -3   6  -5   36.50   13.15
   3  -6   5   31.42   15.04
   3  -6   5   56.53   18.90
  -3   6  -5   27.87    6.52
   3  -6   5   32.31    7.45
  -3  -6  -5   40.14   12.70
   3   6   5   49.40   27.25
  -2  17   3   27.80   20.14
  -2 -17   3   28.26   16.40
  -2  17   3   23.44   19.18
   2  17  -3   28.75   14.04
   2 -17  -3   21.49   12.57
   2  17  -3   31.27   10.67
  -2 -17   3   18.07   24.70
  -2 -17   3   21.88   12.73
   7  -9  -1   84.61   17.13
  -7  -9   1   72.97   14.18
  -7   9   1   78.04   17.53
  -7  -9   1   50.77    8.92
   7  -9  -1   47.83    6.84
   3  16  -3  710.96   46.60
  -3  16   3  816.45   56.04
  -3 -16   3  642.31   48.61
   3  16  -3  671.07   50.20
   3 -16  -3  627.61   47.26
  -3 -16   3  648.23   50.45
  -3  16   3  772.21   56.16
  -3 -16   3  682.73   60.27
  -1  10   5   88.60   14.99
   1  10  -5   64.50   13.05
  -1 -10   5   67.26   16.22
   1 -10  -5   63.63   10.30
   1 -10  -5   69.88   13.89
   1  10  -5   77.90   11.81
  -1 -10   5   77.89   14.07
  -7   6  -2 4301.66  213.57
  -7  -6  -2 3881.50  210.48
  -7  -6  -2 4202.74  211.32
  -7  -6  -2 3361.33  209.34
   7  -6   2 4333.33  210.93
  -7   6  -2 3702.95  207.73
   7  -6   2 4396.19  213.42
   4   0  -5   74.37   15.29
  -4   0   5   98.83   17.27
  -6 -13  -1  945.56   61.79
  -6  13  -1 1007.21   62.58
  -6  13  -1  913.15   58.17
   6 -13   1  929.81   56.37
  -6 -13  -1  764.11   57.37
   6 -13   1  876.63   58.93
  -2  -9   5 2311.34  129.09
   2  -9  -5 2058.34  127.76
   2  -9  -5 2092.09  126.23
  -2  -9   5 2397.25  128.44
  -2   9   5 2547.62  127.38
   2  -9  -5 2047.27  122.85
   2   9  -5 2278.13  126.07
   2   9  -5 2305.49  124.98
  -4 -18   0  459.63   48.51
   4 -18   0  479.59   42.97
   4 -18   0  509.44   42.38
  -4  18   0  581.32   39.97
  -4 -18   0  630.45   47.97
  -4  18   0  605.43   51.25
   0  15  -4 2991.73  164.57
   0  15  -4 3191.91  170.38
   0  15   4 3166.57  179.09
   0 -15  -4 2765.55  166.92
   0 -15   4 3236.20  188.23
   3 -19  -1 5846.83  306.89
  -3 -19   1 5464.47  317.59
  -3 -19   1 4942.92  307.18
  -3  19   1 6438.23  310.02
  -3  19   1 6274.30  319.66
  -3 -19   1 5354.86  309.51
   4   1  -5 1537.87   90.95
  -4  -1   5 1699.55   96.81
  -4   1   5 1589.41   93.19
  -4  -1   5 1627.26   93.29
   4  -1  -5 1482.96   90.92
   3  -7  -5   41.27   11.62
   3   7  -5   45.29   12.06
  -3  -7   5   46.21   13.30
  -3  -7   5   56.01   15.30
   3  -7  -5   34.42   11.94
   3   7  -5   46.70   12.20
  -3   7   5   45.45   12.69
   2 -14   4  784.54   45.78
  -2  14  -4  656.61   43.21
   2 -14   4  891.46   56.02
   2  14   4  934.56   70.47
   2 -14   4  732.49   59.43
  -2  14  -4  848.31   51.74
  -2 -14  -4  721.58   47.53
  -2  17  -3  152.06   19.97
   2 -17   3  133.91   26.60
  -2 -17  -3  118.58   21.38
   2 -17   3  134.44   22.96
   2 -17   3  136.52   14.88
   2 -17   3  128.43   13.82
  -3  18   2 1378.89   85.07
  -3 -18   2 1152.75   78.26
   3 -18  -2 1023.71   74.34
  -3  18   2 1400.96   81.28
   3  18  -2 1164.79   72.51
  -3 -18   2 1114.18   76.10
   3  18  -2 1273.61   78.89
   3 -18  -2 1091.01   73.96
  -3  19  -1 2945.88  178.96
   3 -19   1 2536.80  170.84
  -3  19  -1 3102.56  169.28
  -3 -19  -1 2680.09  172.97
   3 -19   1 3425.06  166.07
   3 -19   1 2849.94  168.81
  -3 -19  -1 3176.06  171.26
  -3 -19  -1 2879.95  176.25
  -1  10  -5  431.84   28.36
  -1 -10  -5  355.83   25.97
   1 -10   5  503.69   32.13
   1  10   5  609.10   50.62
   1  10   5  471.29   37.87
   1 -10   5  511.90   48.04
  -7  -9  -1  311.86   26.81
  -7   9  -1  385.64   30.93
   7  -9   1  371.88   22.71
  -7   9  -1  368.50   27.84
   7  -9   1  365.45   29.79
   7   9   1  371.54   34.13
  -7  -9  -1  292.86   26.24
   7  -9   1  346.44   24.16
  -7  -9  -1  400.84   31.89
  -4  11   4  753.59   49.30
   4 -11  -4  680.06   48.53
   4 -11  -4  590.44   44.22
   4  11  -4  714.69   45.65
   4 -11  -4  666.55   45.94
  -4 -11   4  671.76   46.11
   4  11  -4  770.31   47.28
   3  13  -4 2110.83  112.83
   3 -13  -4 1749.25  110.47
  -3  13   4 2171.36  116.81
   3  13  -4 2230.21  112.82
   3 -13  -4 1672.07  113.19
  -3 -13   4 1927.55  113.67
  -4   2   5  855.30   54.02
  -4  -2   5  855.69   57.08
   4  -2  -5  750.03   51.76
  -4  -2   5  850.36   53.87
  -4  -2   5  801.32   52.96
   4   2  -5  776.12   51.45
  -6  -8  -3  429.66   54.15
  -6   8  -3  486.05   33.24
   6  -8   3  497.81   35.27
  -6  -8  -3  462.98   34.86
  -6  -8  -3  477.73   30.77
  -6  -8  -3  488.95   35.20
  -6   8  -3  512.72   38.08
   6  -8   3  565.22   34.84
   7  -7  -2 1267.91   66.54
   7  -7  -2  899.88   51.66
   7  -7  -2  976.66   51.85
   7   7  -2 1258.10   63.84
  -7  -7   2  967.04   54.25
  -7  -7   2 1157.67   65.36
   3 -16   3  810.01   54.86
  -3 -16  -3  614.92   51.74
  -3  16  -3  745.34   63.29
  -3  16  -3  810.36   50.49
   3 -16   3  622.06   54.14
  -3 -16  -3  723.38   54.65
  -2  19   2 2297.44  130.45
  -2 -19   2 1862.97  119.11
  -2 -19   2 1856.80  117.15
  -2 -19   2 1972.98  129.38
   2  19  -2 1852.79  112.56
   2 -19  -2 2052.18  117.35
   2  19  -2 2171.71  120.01
  -2  19   2 2414.32  126.21
   2 -19  -2 1686.13  116.67
   2 -20  -1 1810.25  125.45
  -2 -20   1 2105.38  126.10
  -2 -20   1 2038.55  124.69
   2 -20  -1 2270.09  124.30
  -2 -20   1 2109.60  128.26
  -2  20   1 2392.63  137.65
  -5  -7  -4  722.33   42.99
  -5  -7  -4  728.97   45.83
   5  -7   4  731.24   36.46
  -5  -7  -4  480.80   30.17
   5  -7   4  837.29   45.78
  -5   7  -4  785.75   42.54
  -5   7  -4  835.82   52.54
  -5  -7  -4  574.50   31.23
   0 -21   0  122.45   22.04
   0 -21   0  118.39   22.90
   0 -21   0   96.37   24.18
   0 -21   0   55.55   21.51
   0  21   0  128.35   33.79
   3 -18   2   66.75   21.90
   3 -18   2   62.37   18.99
  -3 -18  -2   54.40   20.95
   3 -18   2   55.72   11.06
  -3  18  -2   61.15   18.69
  -3  18  -2   70.59   28.97
  -3 -18  -2   51.75   19.29
  -3 -18  -2   75.57   26.66
  -2   9  -5  225.34   22.07
  -2  -9  -5  159.16   12.16
   2   9   5  281.38   38.37
  -2   9  -5  204.04   14.95
   2  -9   5  232.24   25.37
   2  -9   5  179.15   24.03
   2 -20   1 2425.73  128.13
  -2 -20  -1 2046.81  134.33
  -2 -20  -1 2527.16  133.28
   2 -20   1 1980.41  129.62
   2 -20   1 2006.28  135.69
  -2  20  -1 2249.49  141.77
  -2 -20  -1 2392.12  132.84
  -2 -20  -1 2107.05  135.68
  -2  20  -1 2285.86  131.22
  -1  15   4 3186.05  173.66
  -1 -15   4 2898.54  181.57
   1  15  -4 3051.77  165.82
   1 -15  -4 2618.44  162.63
   1  15  -4 2987.11  161.58
  -1 -15   4 3042.54  170.00
  -1  15   4 3535.40  180.49
  -5 -12  -3  723.76   52.17
  -5  12  -3  725.06   46.48
   5 -12   3  717.71   48.10
  -5 -12  -3  679.21   51.64
  -5  12  -3  704.45   56.20
  -5 -12  -3  696.24   67.20
   5 -12   3  756.36   49.80
   5 -16  -1 4606.15  257.24
  -5 -16   1 4902.07  260.76
   5 -16  -1 4488.99  254.02
   5 -16  -1 5003.42  257.00
   7 -10   0 4036.19  227.13
  -7  10   0 5039.50  238.69
   7  10   0 4543.28  235.94
  -7 -10   0 3727.50  231.69
   7 -10   0 4524.72  229.85
  -7 -10   0 4678.98  236.05
   7 -10   0 4600.11  236.36
   0  18   3 2739.19  141.48
   0  18   3 2404.97  138.98
   0 -18  -3 1822.03  125.13
   0 -18   3 2349.72  124.61
   0 -18   3 2549.99  144.51
   0  18  -3 1945.46  119.29
  -2  19  -2  534.39   50.59
  -2 -19  -2  545.75   42.03
   2 -19   2  451.63   45.58
  -2 -19  -2  409.25   45.75
  -2 -19  -2  476.03   42.23
  -2  19  -2  528.45   40.66
   2 -19   2  495.46   41.55
   2 -19   2  398.56   33.36
  -5  -8   4   12.51    9.06
   5   8  -4   13.56    9.03
   5  -8  -4    9.71    8.85
  -5   8   4   14.28   11.81
   5   8  -4   11.05   10.20
  -5  -8   4   19.09   11.96
   5  -8  -4    0.39   11.08
   5  -8  -4   13.16   10.29
  -1 -15  -4   26.86   10.88
   1  15   4   18.96   21.14
   1 -15   4   19.26   15.28
  -1  15  -4   24.97    7.52
   1 -15   4   22.23   23.82
  -4  -3   5  175.07   21.32
   4  -3  -5  154.25   20.74
  -4   3   5  228.53   23.30
   4   3  -5  153.63   18.90
  -4  -3   5  194.82   21.93
   4   3  -5  204.04   22.03
  -4  -3   5  228.71   25.75
   6 -12  -2  750.01   51.73
   6  12  -2  841.04   56.30
   6  12  -2  821.61   52.46
  -6 -12   2  758.14   49.20
   6 -12  -2  815.15   52.28
  -5  16  -1  153.23   25.69
   5 -16   1  169.36   16.50
   5 -16   1  140.53   21.13
  -5 -16  -1  176.41   25.03
  -5 -16  -1  134.53   25.89
  -5  16  -1  153.55   20.78
   5 -16   1  160.68   21.08
   5 -16   1  116.97   13.77
   6  -9  -3  392.38   31.69
  -6  -9   3  305.29   24.86
   6  -9  -3  332.09   24.42
  -6   9   3  391.76   31.81
   6  -9  -3  381.99   31.56
   6   9  -3  435.25   31.91
   6   9  -3  351.99   29.56
   3  -7   5 2247.67  115.52
   3   7   5 2406.43  133.10
  -3   7  -5 1872.25  109.25
   3  -7   5 1767.11  103.33
   3  -7   5 2075.68  113.62
  -3   7  -5 1841.78  101.38
  -3  -7  -5 1907.48  110.66
  -3  13  -4 1208.22   66.63
   3 -13   4 1131.59   69.35
  -3 -13  -4  926.07   61.39
   3 -13   4  966.62   67.81
  -8   0   0 8200.37  438.72
  -8   0   0 8584.35  441.98
  -4   0  -5   -8.95   13.31
  -4   0  -5   13.15    7.14
  -6  14   0 2570.13  137.61
  -6 -14   0 2099.63  132.12
   6 -14   0 2259.57  127.09
   6  14   0 2304.03  134.36
  -6 -14   0 2613.26  139.51
   6 -14   0 2401.81  130.07
   6 -14   0 2238.92  132.95
  -4 -18   1 5492.31  299.89
  -4 -18   1 5391.45  307.60
   4  18  -1 5319.82  294.70
  -4  18   1 6183.99  296.69
  -4 -18   1 4948.88  297.04
   4 -18  -1 5445.78  295.36
   1 -21   0 1146.52   77.40
  -1 -21   0 1108.80   80.86
  -1  21   0 1093.29   88.65
   1 -21   0 1409.97   79.14
  -1 -21   0 1116.90   83.98
  -1 -21   0 1371.14   80.18
  -8   1   0  618.76   42.61
  -8  -1   0  592.14   42.41
  -8   1   0  538.05   38.33
  -4  -1  -5   97.51   12.58
  -4   1  -5   95.99   16.45
  -4   1  -5  107.86   11.67
  -4  -1  -5   91.92   18.59
  -7   7  -2  181.47   15.42
   7  -7   2  168.48   19.37
  -7  -7  -2  164.37   17.36
  -7   7  -2  165.37   21.94
  -7  -7  -2  165.91   17.48
  -7  -7  -2  146.62   16.62
   7  -7   2  175.68   16.87
   4 -11   4  807.96   53.00
  -4  11  -4  816.55   50.30
  -4 -11  -4  704.14   45.71
  -4 -11  -4  764.26   55.94
   4 -11   4  741.27   49.00
  -1 -18   3  295.51   41.04
   1 -18  -3  220.77   26.83
  -1  18   3  284.00   37.51
  -1 -18   3  255.36   26.42
  -1 -18   3  250.89   30.22
   1  18  -3  268.38   28.16
  -1  18   3  336.91   37.82
   1  18  -3  241.02   22.66
  -5  15   2  119.70   20.93
   5  15  -2   71.57   20.10
  -5 -15   2  102.50   18.10
   5 -15  -2  101.72   18.20
  -5 -15   2   90.84   17.31
   5 -15  -2   87.29   16.08
   4 -18   1  226.05   26.37
   4 -18   1  193.14   27.66
  -4 -18  -1  217.87   34.59
  -4 -18  -1  218.38   31.11
  -4  18  -1  202.67   33.14
  -4  18  -1  232.23   25.92
  -4 -18  -1  238.22   28.99
   4 -18   1  253.68   22.18
   1  18   3   45.08   23.41
  -1 -18  -3   32.10   17.54
   1 -18   3   43.15   24.69
   1 -18   3   26.63   18.04
  -1  18  -3   42.15   16.35
   1 -18   3   29.51   10.87
   0  11  -5 3614.65  192.39
   0 -11  -5 3065.42  191.69
   0  11  -5 3638.95  188.19
   0 -11   5 3739.25  191.67
   0 -11  -5 3084.71  185.86
   0 -11   5 3720.83  207.79
   0  11   5 4571.28  210.84
   0  11   5 3884.98  195.84
   0 -11   5 3543.59  195.63
   4  17  -2   12.48   16.78
   4 -17  -2    0.86   11.99
  -4 -17   2   -0.95   13.50
   4 -17  -2    4.37   13.62
  -4 -17   2    8.31   15.38
  -4  17   2   11.29   16.29
   4  17  -2   -2.91   12.24
  -4  17   2    9.23   17.69
   8  -2   0  171.57   17.47
   8   2   0  193.27   18.60
  -8  -2   0  173.52   21.79
  -8   2   0  194.87   21.87
  -8   2   0  180.52   18.28
  -4   2  -5 2118.68  115.63
  -4   2  -5 1891.47  107.50
  -4  -2  -5 2156.74  116.38
  -4  -4   5 6966.16  369.88
  -4   4   5 7349.39  370.89
  -4  -4   5 6894.09  369.95
  -4  -4   5 7008.82  373.23
   4  -4  -5 6807.59  368.54
   4   4  -5 6890.35  367.74
   4   4  -5 6902.78  369.71
   4 -15  -3 2604.56  155.82
   4  15  -3 3240.16  157.27
   4  15  -3 2910.84  158.79
   4 -15  -3 2342.75  156.29
   4 -15  -3 2786.18  156.13
  -4 -15   3 2782.42  157.69
  -4 -15   3 2714.29  157.90
  -4  15   3 3171.61  162.54
   6 -12   2   51.42   12.39
  -6  12  -2   52.69   11.79
   6 -12   2   52.21   14.45
  -6 -12  -2   44.14   31.18
  -6  12  -2   51.73   17.84
   3  -8  -5  572.22   42.38
  -3  -8   5  665.95   45.79
   3   8  -5  654.88   42.57
  -3   8   5  679.37   43.91
  -3  -8   5  647.79   44.57
   3  -8  -5  563.40   40.88
   3   8  -5  615.05   41.97
   0 -20  -2 1126.19   85.07
   0 -20  -2 1506.99   87.11
   0 -20   2 1381.58   84.05
   0 -20   2 1567.66   98.38
   0 -20   2 1185.13   81.61
   0  20   2 1426.84   96.86
   7 -10  -1 1962.95  108.27
  -7  10   1 2195.31  110.65
   7 -10  -1 1750.89   97.68
   7  10  -1 2086.40  106.80
  -7 -10   1 1711.73  104.14
  -7 -10   1 1690.64   99.73
   0 -21   1  304.25   29.55
   0 -21  -1  273.94   31.08
   0 -21  -1  256.94   33.59
   0  21   1  295.51   40.28
   0 -21   1  279.95   30.70
   0 -21  -1  348.59   32.44
   2 -10  -5  533.69   37.41
  -2 -10   5  611.97   42.32
   2  10  -5  626.56   39.53
  -2  10   5  659.84   42.29
   2  10  -5  584.40   40.39
   2 -10  -5  519.99   40.30
  -2 -10   5  580.58   42.81
   2 -10  -5  488.27   41.56
   7   0  -3  194.85   23.32
  -7   0   3  226.33   26.14
  -7  -8   2 2072.32  117.67
   7  -8  -2 2514.43  128.72
   7  -8  -2 2073.48  115.81
  -7  -8   2 2524.22  127.42
   7  -8  -2 2322.44  116.71
  -5 -15  -2 4357.17  210.77
  -5 -15  -2 4813.99  210.84
   5 -15   2 3739.28  194.74
  -5  15  -2 4419.25  216.01
  -5 -15  -2 3655.10  211.40
   5 -15   2 5087.13  211.47
   5 -15   2 4377.70  210.11
   5 -15   2 3321.29  194.42
  -5  15  -2 4359.71  205.75
   6   0  -4 3175.70  175.63
  -6   0   4 3372.86  177.17
   6   0  -4 2979.96  168.74
  -6   0   4 3469.42  179.57
  -5  -8  -4  153.07   19.82
  -5  -8  -4  105.10    9.05
   5  -8   4  161.25   20.26
  -5  -8  -4  198.87   24.05
  -5  -8  -4  133.12   12.31
  -5   8  -4  184.17   30.24
  -5   8  -4  148.66   17.87
   5  -8   4  149.15   14.88
   4 -17   2  111.15   22.73
  -4 -17  -2  137.79   32.76
  -4 -17  -2  137.98   24.78
  -4  17  -2  143.68   27.83
  -4 -17  -2  153.30   22.82
  -4 -17  -2  135.84   22.46
   4 -17   2   87.84   11.32
   4 -17   2  128.55   22.03
  -4  17  -2  134.64   19.43
   7   1  -3 3075.03  183.23
   7  -1  -3 3377.96  175.54
  -7  -1   3 3195.82  185.91
  -7   1   3 3238.83  186.55
   7  -1  -3 2814.04  182.96
   1  11  -5  234.26   22.62
   1 -11  -5  205.74   18.61
  -1 -11   5  230.79   25.47
  -1  11   5  276.37   25.24
  -1 -11   5  254.39   34.12
   1  11  -5  241.19   20.48
  -1 -11   5  206.10   22.27
   1 -11  -5  191.21   21.83
   8   3   0 1122.58   67.21
   8  -3   0 1167.61   65.78
  -8   3   0 1030.48   65.20
  -8  -3   0 1127.63   69.57
  -8   3   0 1162.62   70.14
  -4  -3  -5  301.35   31.44
  -4   3  -5  277.32   28.68
  -6  -1   4  744.39   52.11
  -6   1   4  908.36   56.32
  -6   1   4  760.36   52.28
   6   1  -4  671.14   44.06
   6  -1  -4  723.84   44.78
  -6  -1   4  908.63   55.79
   6   1  -4  663.01   50.28
  -6   9  -3  107.65   20.48
  -6  -9  -3   75.29   14.43
  -6  -9  -3   98.46   35.91
   6  -9   3   91.14   15.31
  -6  -9  -3   84.87   17.37
  -6  -9  -3  101.21   17.26
   6  -9   3   99.20   15.15
  -6  -9  -3   81.67   10.92
  -6   9  -3  107.38   14.03
  -7  10  -1  586.30   41.33
  -7  10  -1  551.90   37.80
   7 -10   1  547.64   39.58
  -7 -10  -1  578.24   42.27
   7  10   1  520.61   43.78
   7 -10   1  560.79   31.83
  -7 -10  -1  424.12   35.89
   7 -10   1  509.96   33.77
  -5  13   3  383.48   33.62
   5 -13  -3  283.59   28.32
   5 -13  -3  277.06   28.51
   5  13  -3  336.92   31.22
  -5 -13   3  296.77   27.00
   5 -13  -3  293.85   26.69
  -8   0   1  378.92   30.76
  -8   0   1  325.71   32.62
   8   0  -1  405.99   30.02
  -7  -2   3 3394.77  185.11
  -7   2   3 3413.52  185.86
   7  -2  -3 3169.34  173.55
   7   2  -3 3031.85  181.77
   7  -2  -3 3237.57  182.72
  -7   2   3 3103.53  183.96
  -4  15  -3 1504.31  100.47
  -4 -15  -3 1240.86  102.60
  -4  15  -3 1559.19   87.92
  -4 -15  -3 1364.80   91.98
   4 -15   3 1326.51   90.09
   4 -15   3 1674.09   93.17
  -4 -15  -3 1566.49   94.12
   6 -14  -1 5722.61  324.14
  -6 -14   1 5598.89  323.75
   6 -14  -1 6214.89  321.94
  -6 -14   1 5878.87  324.61
   6 -14  -1 5804.99  320.57
  -6  14   1 6953.44  329.77
   6  14  -1 6506.36  325.14
   1 -20  -2  730.81   52.01
  -1 -20   2  577.82   48.28
  -1  20   2  893.57   60.35
   1 -20  -2  537.98   50.14
   1  20  -2  735.94   52.68
  -1 -20   2  574.36   50.82
  -1 -20   2  736.61   62.73
  -1  20   2  809.54   64.58
  -1  11  -5  580.47   34.42
   1 -11   5  591.17   37.81
   1  11   5  679.89   56.26
  -1 -11  -5  452.31   32.12
   1 -11   5  585.84   53.00
   1  11   5  591.44   45.59
   8  -1  -1 4216.55  229.58
  -8  -1   1 4518.13  234.20
   8   1  -1 4210.46  229.89
  -8  -1   1 4132.98  230.82
  -8   1   1 4236.38  230.85
  -8   1   1 4523.29  234.28
  -6   2   4 7878.15  390.94
  -6   2   4 8254.98  393.84
  -6  -2   4 7221.67  391.40
   6   2  -4 7193.11  388.38
   6  -2  -4 7203.51  382.52
  -6  -2   4 7662.75  390.21
   6   2  -4 6844.55  381.97
  -1 -20  -2  281.42   33.17
   1 -20   2  300.89   32.83
   1 -20   2  315.31   28.93
   1  20   2  317.86   41.06
  -1 -20  -2  338.66   33.49
   1 -20   2  251.01   26.40
  -1  20  -2  271.08   30.76
   1 -20   2  292.26   39.61
  -2 -10  -5  787.96   49.30
   2  10   5 1267.08   80.66
  -2  10  -5  947.88   51.54
   2 -10   5 1091.71   63.89
   2 -10   5  952.12   63.77
  -2  10  -5 1065.28   59.74
  -4  -5   5 1519.41   93.48
   4   5  -5 1577.85   93.55
  -4  -5   5 1605.62   94.04
   4  -5  -5 1523.85   92.51
   4   5  -5 1505.82   91.05
  -4  -5   5 1742.63   97.68
  -4   5   5 1743.00   95.27
   1 -21  -1  127.74   25.81
   1  21  -1  154.83   23.83
   1 -21  -1  151.15   23.98
  -1  21   1  156.10   34.65
   1 -21  -1  165.24   24.43
  -1 -21   1  118.30   23.41
  -5  -9   4  200.48   20.45
   5  -9  -4  220.13   20.11
  -5  -9   4  232.90   24.43
   5  -9  -4  220.16   24.11
  -5   9   4  248.38   25.48
   5   9  -4  231.94   20.86
   5   9  -4  267.05   23.42
   5  -9  -4  233.67   22.96
   3  -8   5  305.04   29.32
   3  -8   5  259.98   21.98
   3   8   5  349.10   45.39
  -3   8  -5  278.74   18.20
   3  -8   5  346.88   31.13
  -3   8  -5  291.99   26.46
  -3  -8  -5  259.61   26.31
  -1 -21  -1 2822.80  184.50
   1 -21   1 2893.86  180.80
   1 -21   1 3304.77  179.60
  -1  21  -1 3427.02  183.57
  -1 -21  -1 3083.55  186.17
   1 -21   1 3276.71  190.49
  -1  21  -1 2958.65  190.80
   2  15  -4  276.97   22.98
  -2 -15   4  279.68   28.33
  -2  15   4  266.46   30.15
  -2 -15   4  249.67   37.41
   2 -15  -4  218.37   23.08
   2  15  -4  303.54   26.73
  -2  15   4  287.39   34.44
   4 -12  -4 2615.85  154.99
  -4  12   4 3179.54  160.46
   4  12  -4 3051.87  156.94
   4  12  -4 2845.70  155.29
  -4 -12   4 2787.86  156.06
   4 -12  -4 2475.79  157.15
  -8  -2   1  652.72   49.59
   8  -2  -1  687.42   45.45
   8   2  -1  741.97   46.93
  -8   2   1  653.17   49.53
  -8   2   1  719.50   46.89
  -8  -2   1  672.30   47.06
   6 -14   1  980.04   57.17
  -6  14  -1  901.74   58.10
  -6 -14  -1  826.74   58.65
  -6  14  -1  976.07   63.22
  -6  14  -1  818.18   48.90
   6 -14   1  891.18   59.09
  -6 -14  -1 1076.60   64.12
   3 -20   0  260.97   25.77
   3 -20   0  200.47   26.51
   3 -20   0  186.41   28.67
  -3 -20   0  207.18   32.20
  -3 -20   0  201.48   33.49
  -3 -20   0  251.30   30.89
   8   0   1   29.47   11.97
  -8   0  -1   20.01   11.88
  -8   0  -1   12.26    3.10
  -8   4   0  171.68   21.50
  -8  -4   0  141.62   21.05
   8   4   0  190.35   19.67
   8  -4   0  188.42   17.31
  -8   4   0  133.26   16.50
   4  -4   5 6824.95  341.87
  -4   4  -5 6013.43  337.44
  -4  -4  -5 6309.11  339.01
  -7   8  -2 1468.70   82.11
  -7  -8  -2 1424.12   82.08
  -7  -8  -2 1557.00  110.56
  -7   8  -2 1507.84   85.09
  -7   8  -2 1298.84   78.98
  -7  -8  -2 1349.52   82.11
  -7  -8  -2 1537.71   82.42
   7  -8   2 1428.24   81.30
   7  -8   2 1547.21   84.73
   7  11   0  133.69   19.89
  -7 -11   0  107.35   16.83
  -7  11   0  145.44   20.80
   7 -11   0  110.08   12.72
   7 -11   0  131.47   19.07
  -7 -11   0  125.79   21.34
   5 -17   0 1366.64   84.65
  -5 -17   0 1240.98   92.13
  -5  17   0 1336.55   80.12
   5 -17   0 1226.95   85.21
  -5  17   0 1588.32   93.86
  -5 -17   0 1651.09   92.21
  -8  -1  -1   28.62    4.08
  -8   1  -1   51.08    9.71
  -8  -1  -1   31.25   12.15
  -8   1  -1   18.65    4.22
   8  -1   1   57.22   12.46
   8   1   1   51.47   13.63
  -8  -1  -1   71.75    9.08
  -8   1  -1   49.95   13.25
  -7  -3   3  538.89   39.58
   7  -3  -3  438.08   28.17
  -7   3   3  509.26   40.08
  -7   3   3  556.42   41.11
   7   3  -3  498.17   37.20
   7  -3  -3  479.52   37.58
  -6  -3   4  168.49   22.07
  -6  -3   4  197.25   18.26
   6   3  -4  174.70   16.50
   6  -3  -4  174.45   17.09
   6   3  -4  207.30   21.88
  -6   3   4  218.12   25.04
   6 -10  -3 1746.62   96.09
   6 -10  -3 1783.09  101.24
   6 -10  -3 1563.83   93.68
   6  10  -3 2095.61  103.07
   6 -10  -3 1661.31  100.25
  -6  10   3 1925.60  103.46
  -6 -10   3 1519.22   94.39
  -2  15  -4  115.42   12.86
  -2 -15  -4  116.83   16.85
   2 -15   4  132.39   27.15
   2 -15   4  143.52   22.32
   2 -15   4  142.73   14.67
  -2  15  -4  140.32   18.99
  -3  14   4   75.65   18.38
   3 -14  -4   59.65   13.64
   3  14  -4   67.30   15.56
  -3 -14   4   57.17   16.26
   5 -13   3  192.26   22.24
   5 -13   3  211.17   22.93
  -5  13  -3  213.56   31.26
  -5  13  -3  186.07   20.15
  -5 -13  -3  201.34   38.01
  -5 -13  -3  190.37   26.05
  -5 -13  -3  221.13   25.73
   0 -16   4  713.20   64.95
   0  16  -4  652.02   42.50
   0 -16  -4  627.81   45.85
   0  16   4  709.11   57.76
   0  16  -4  715.98   48.87
   0  16   4  816.14   63.84
   8   2   1  116.37   17.59
  -8  -2  -1   69.77   14.04
  -8   2  -1   63.27    6.98
  -8  -2  -1   97.53   11.79
  -8   2  -1   61.28   10.34
  -8  -2  -1   56.40    6.12
  -8   2  -1   60.14   14.63
   8  -2   1   94.79   13.79
  -8  -3   1 5887.27  316.71
  -8   3   1 6338.82  318.27
  -8   3   1 5509.26  313.61
   8   3  -1 5976.76  313.94
   8  -3  -1 5944.33  312.92
  -7   0  -3   32.01    6.18
  -7   0  -3   57.08   10.49
  -7   0  -3   31.58   10.16
   3  17  -3  945.60   64.45
   3 -17  -3  928.92   63.06
   3 -17  -3  813.09   61.06
  -3  17   3 1061.23   70.92
  -3 -17   3  938.98   75.95
  -3 -17   3  877.99   64.82
  -3  17   3 1122.44   71.54
  -3 -17   3  955.04   64.53
   3  17  -3 1032.97   61.26
  -7  -1  -3  477.95   43.25
  -7   1  -3  425.16   29.18
  -7   1  -3  546.47   41.46
  -7  -1  -3  417.50   26.93
  -7  -1  -3  312.24   24.01
  -7   1  -3  473.18   27.90
  -7  -1  -3  383.01   29.19
  -2  18   3   17.13   21.58
   2  18  -3   27.25   11.48
  -2 -18   3   17.57   23.75
  -2  18   3   46.67   21.05
  -2 -18   3   28.62   14.33
   2  18  -3    6.72   14.36
   2 -18  -3   13.65   13.89
  -2 -18   3   28.14   17.18
   2 -18  -3   17.85   15.73
  -2 -21   0 2019.51  122.25
   2 -21   0 1933.76  120.04
   2 -21   0 2405.28  121.67
  -2 -21   0 2061.15  122.19
  -2 -21   0 1909.75  128.23
  -2 -21   0 1880.10  124.24
  -3   9   5  379.65   30.76
  -3  -9   5  357.21   30.94
   3  -9  -5  358.65   28.08
   3   9  -5  358.98   28.71
   3   9  -5  397.60   29.55
  -3  -9   5  365.42   31.43
   3  -9  -5  340.17   29.23
  -6   0  -4 3762.11  209.96
  -6   0  -4 3938.62  205.22
   6 -13  -2 1849.36  104.60
   6  13  -2 1958.35  105.94
  -6 -13   2 1687.52  101.93
   6 -13  -2 1742.93  104.44
  -6  -1  -4  631.99   26.90
  -6   1  -4  690.70   33.14
  -6  -1  -4  406.21   32.47
  -6   1  -4  380.65   32.49
  -6   1  -4  242.14   20.95
   7   4  -3 1029.87   61.35
  -7  -4   3  924.76   53.56
  -7  -4   3  981.25   62.94
   7  -4  -3  875.79   51.66
  -7   4   3 1016.94   63.66
  -7  -2  -3 2603.62  162.09
  -7   2  -3 3258.21  173.14
  -7  -2  -3 3223.59  163.76
  -7   2  -3 3233.79  165.94
  -7  -2  -3 3196.91  166.82
  -7   2  -3 3340.33  165.15
  -7  -2  -3 3178.54  183.19
  -6  -4   4   41.35   13.64
   6  -4  -4   37.26    9.65
  -6  -4   4   44.63   10.14
   6   4  -4   55.74   13.69
   6   4  -4   58.48    9.69
  -6   4   4   27.46   13.71
   4 -12   4   69.58   14.34
  -4  12  -4   66.62   13.53
  -4 -12  -4   64.18   18.70
   4 -12   4   71.78   16.69
  -4 -12  -4   63.85   12.18
  -4  -6   5 6741.71  364.55
  -4   6   5 7620.31  366.62
  -4  -6   5 6785.21  364.64
  -4  -6   5 7204.55  368.36
   4   6  -5 6976.57  364.70
   4   6  -5 6748.99  362.55
   4  -6  -5 6281.93  362.98
  -8   3  -1  586.88   29.92
  -8  -3  -1  403.60   28.47
   8  -3   1  616.97   35.86
  -8  -3  -1  607.27   34.57
  -8   3  -1  435.00   31.65
  -8  -3  -1  492.04   36.75
  -8   3  -1  547.26   37.81
   8   3   1  630.79   41.29
   7  -9  -2 4443.97  219.68
   7  -9  -2 4418.13  209.71
  -7  -9   2 4287.90  218.00
  -7  -9   2 3632.84  209.24
   7  -9  -2 3745.42  207.75
   2 -18   3  979.92   65.29
  -2  18  -3  970.14   60.72
   2 -18   3  868.39   54.09
   2 -18   3  888.07   68.76
   8   5   0  641.36   34.42
   8  -5   0  623.71   30.11
  -8   5   0  646.82   37.42
  -8   5   0  567.97   29.65
  -8  -5   0  597.52   35.08
   8  -5   0  636.06   36.34
  -4  -5  -5 1238.93   64.42
   4  -5   5 1278.81   66.06
  -4   5  -5 1169.91   61.85
  -5  -9  -4 2401.00  132.67
  -5   9  -4 2732.39  138.12
  -5  -9  -4 2457.50  138.53
   5  -9   4 2753.86  135.16
  -5   9  -4 2900.79  150.38
  -5  -9  -4 2218.20  129.22
   5  -9   4 2697.01  140.86
  -5  -9  -4 2762.77  144.08
  -1 -16   4 1279.03   98.38
   1 -16  -4 1164.52   79.74
   1  16  -4 1352.57   78.57
  -1  16   4 1399.30   91.17
   1  16  -4 1426.60   83.38
  -1 -16   4 1373.26   87.18
  -4 -19   0 1104.65   86.95
   4 -19   0 1228.10   80.28
   4 -19   0 1138.73   82.37
  -4  19   0 1364.72   91.32
  -3  17  -3  490.66   37.91
  -3 -17  -3  428.92   40.57
   3 -17   3  459.55   30.94
  -3 -17  -3  547.58   43.62
  -3  17  -3  489.89   50.28
   3 -17   3  568.97   44.65
   3 -17   3  416.32   42.65
  -3  14  -4 1344.17   71.97
   3 -14   4 1040.24   73.01
   3 -14   4 1030.80   61.32
   3 -14   4 1356.83   76.47
  -3 -14  -4 1095.74   67.82
   0  12  -5  893.64   55.37
   0 -12   5  936.68   71.43
   0  12   5  904.07   59.27
   0 -12   5  857.95   53.74
   0 -12   5  808.09   57.85
   0  12  -5  843.58   50.52
   0 -12  -5  734.81   48.79
   0  12   5 1104.44   72.52
   0 -12  -5  724.52   54.10
  -6  -2  -4 5893.68  269.47
  -6  -2  -4 5182.82  262.03
  -6   2  -4 6507.10  268.47
  -6   2  -4 4942.58  258.85
  -6   2  -4 4468.94  258.00
  -6   2  -4 6009.35  268.69
   8  -4  -1 3840.67  210.00
  -8  -4   1 4165.25  214.38
  -8   4   1 3684.42  210.55
  -8   4   1 4046.83  215.17
   7 -11  -1  916.24   54.34
   7  11  -1 1081.71   62.73
  -7 -11   1  844.78   56.16
  -7 -11   1  937.97   60.80
   7 -11  -1 1047.82   64.03
  -7  11   1 1107.77   66.19
   0   0  -6  221.03   25.75
   0   0  -6  269.19   23.81
   0   0   6  275.98   19.63
   3 -19  -2  438.44   40.54
   3  19  -2  540.26   44.17
  -3  19   2  582.38   46.32
  -3 -19   2  477.01   43.56
  -3  19   2  638.35   52.59
   3  19  -2  461.19   37.40
   3 -19  -2  512.38   41.15
  -3 -19   2  466.82   41.79
   1  16   4  604.70   51.58
  -1  16  -4  531.13   35.77
  -1 -16  -4  539.50   40.25
   1 -16   4  692.36   58.85
   1 -16   4  661.00   48.88
  -3  20   1 1396.60   94.41
  -3 -20   1 1133.10   88.85
  -3 -20   1 1230.86   82.79
  -3 -20   1 1131.85   80.70
  -3  20   1 1344.04   82.22
   3 -20  -1 1261.69   79.19
   5 -17  -1  737.11   52.82
   5 -17  -1  805.70   55.01
  -5 -17   1  808.11   59.52
  -5  17   1  930.60   56.53
   5 -17  -1  745.70   55.79
  -2 -11   5  488.47   38.54
   2 -11  -5  425.31   35.84
  -2  11   5  579.63   38.97
   2  11  -5  572.03   36.04
  -2 -11   5  482.76   37.51
   2 -11  -5  433.28   32.95
   2  11  -5  505.33   36.28
  -6 -10  -3 3710.66  249.03
  -6 -10  -3 3610.51  228.59
  -6  10  -3 4362.40  233.27
   6 -10   3 4689.19  229.50
   6 -10   3 4720.91  228.43
  -6 -10  -3 3983.54  229.12
  -6  10  -3 4494.64  226.10
  -6 -10  -3 3932.20  227.44
   0  -1  -6  206.27   24.86
   0   1  -6  218.58   24.29
   0   1   6  201.40   17.14
   0  -1   6  216.90   17.65
   0  -1  -6  203.66   21.46
  -7  -3  -3 1446.17   66.01
  -7   3  -3 1423.64   68.03
  -7   3  -3 1528.67   68.35
  -7  -3  -3 1457.55   69.51
  -7  -3  -3 1523.38   90.77
  -7   3  -3 1472.03   73.97
   6  15   0  331.18   31.71
  -6  15   0  412.30   36.71
   6 -15   0  318.29   25.46
  -6 -15   0  303.89   30.99
  -6 -15   0  398.41   37.16
   6 -15   0  351.63   29.02
   6 -15   0  324.45   31.18
   3 -20   1  556.01   47.91
  -3  20  -1  678.76   60.69
  -3 -20  -1  609.34   53.77
  -3 -20  -1  681.73   50.95
   3 -20   1  754.54   46.24
  -3 -20  -1  706.16   52.80
  -3  20  -1  652.01   48.82
   3 -20   1  541.12   52.17
  -3 -20  -1  576.06   55.37
   6 -13   2 2479.07  132.29
  -6 -13  -2 2656.63  157.09
  -6  13  -2 2378.56  137.16
  -6  13  -2 2198.01  129.09
  -6 -13  -2 2129.94  135.51
   6 -13   2 2429.59  133.54
   3   9   5 2123.23  121.99
   3  -9   5 1559.30   93.15
   3  -9   5 1734.82  100.70
  -3   9  -5 1667.18   96.61
  -3  -9  -5 1554.31   96.90
   3  -9   5 2025.69  100.77
  -3   9  -5 1572.36   87.62
   3 -19   2 1913.68  122.74
   3 -19   2 2221.40  122.13
   3 -19   2 1674.84  109.52
  -3  19  -2 2060.71  128.88
  -3  19  -2 2111.49  117.74
  -3 -19  -2 2022.89  121.79
  -3 -19  -2 1932.39  126.31
  -3 -19  -2 2353.77  121.88
   5 -17   1  873.20   64.48
   5 -17   1  968.06   64.85
  -5 -17  -1  835.41   69.09
  -5  17  -1  970.48   63.56
  -5  17  -1  953.31   70.62
   5 -17   1 1045.29   58.68
  -5 -17  -1  939.88   76.07
  -5 -17  -1 1022.42   67.66
   0  -2   6 2816.71  149.78
   0  -2  -6 2539.46  154.29
   0   2  -6 2626.21  156.39
   0  -2  -6 2679.59  157.10
   0   2   6 2940.84  149.45
   0  -2   6 3071.96  162.40
  -6  -3  -4  480.64   37.49
  -6   3  -4  401.12   34.75
  -6  -3  -4  449.58   31.04
   7 -11   1  597.30   42.37
   7 -11   1  617.01   33.86
  -7  11  -1  572.12   39.97
  -7 -11  -1  598.66   45.09
   7 -11   1  532.55   36.23
  -7  11  -1  589.53   43.30
   7  11   1  544.41   45.86
  -7 -11  -1  462.64   38.64
  -8   4  -1 1932.63  112.27
  -8   4  -1 2303.95  111.12
  -8  -4  -1 1745.60  109.73
  -8  -4  -1 2348.08  115.99
  -8   4  -1 2430.40  119.89
  -8  -4  -1 1814.69  113.38
   8   4   1 2414.66  122.68
   8  -4   1 2371.59  115.35
  -8  -4  -1 2147.68  117.76
   1  12  -5  184.11   17.88
  -1 -12   5  195.83   20.89
  -1 -12   5  145.36   29.91
   1  12  -5  183.98   20.32
  -1 -12   5  178.00   22.58
   1 -12  -5  153.87   16.20
   1 -12  -5  140.93   19.60
  -1  12   5  196.03   23.41
   2 -20  -2   67.66   19.70
  -2  20   2   90.61   28.17
   2 -20  -2   50.72   17.93
   2  20  -2   64.28   19.42
  -2 -20   2   52.12   19.78
  -2 -20   2   74.09   18.47
  -2  20   2   81.58   24.23
   2  20  -2   50.98   14.38
  -2 -20   2   71.78   28.98
   0  19   3  107.93   30.16
   0 -19  -3   61.63   17.86
   0  19   3   77.76   27.64
   0 -19   3   67.29   15.00
   0 -19   3  104.40   31.18
   0  19  -3   48.06   11.55
  -5 -10   4 2044.95  124.08
   5  10  -4 2277.13  124.60
   5  10  -4 2413.17  127.61
   5 -10  -4 2244.67  126.87
  -5  10   4 2502.73  130.27
   5 -10  -4 2096.26  123.41
   5 -10  -4 2208.05  128.91
  -1   0   6 8192.44  419.44
   1   0  -6 7687.27  424.60
   7  -5  -3  420.27   26.43
  -7  -5   3  371.11   25.85
  -7  -5   3  404.00   33.58
   7   5  -3  507.68   32.65
   7  -5  -3  407.38   24.67
  -7   5   3  423.08   35.06
   7   5  -3  458.35   33.32
  -7   9  -2  489.31   35.40
  -7  -9  -2  476.78   56.03
  -7   9  -2  410.15   28.36
   7  -9   2  442.33   30.49
   7  -9   2  505.72   34.40
  -7  -9  -2  430.90   30.82
  -7  -9  -2  399.16   30.67
  -7   9  -2  437.44   29.23
  -7  -9  -2  398.63   31.53
   5  16  -2  294.87   27.96
   5 -16  -2  246.49   27.24
   5  16  -2  321.44   32.74
  -5 -16   2  283.08   29.25
  -5  16   2  337.81   33.34
   5 -16  -2  261.76   27.00
   5 -16  -2  254.51   26.56
  -5 -16   2  293.56   29.51
  -6  -5   4   56.79   13.66
   6   5  -4   65.98   10.24
   6  -5  -4   62.57   10.59
  -6  -5   4   61.80   10.88
  -6   5   4   72.83   15.40
   1  -1  -6 1824.66  105.88
  -1   1   6 1934.99  102.11
  -1  -1   6 1816.56  102.16
   1   1  -6 1733.24  107.09
   1  -1  -6 1704.22  107.84
  -2 -21   1   58.55   22.71
  -2 -21   1   76.89   20.70
   2 -21  -1   77.69   21.38
  -2 -21   1   83.49   23.23
  -2  21   1   58.39   29.53
   2 -21  -1   49.71   22.74
   2  11   5  233.42   37.36
  -2 -11  -5  119.14   11.28
  -2  11  -5  181.74   20.29
   2 -11   5  188.02   23.88
   2 -11   5  151.10   25.17
   2 -20   2  549.57   46.07
  -2 -20  -2  627.12   47.41
  -2  20  -2  561.50   54.31
  -2 -20  -2  629.93   46.78
  -2 -20  -2  583.91   48.11
   2 -20   2  443.57   38.04
  -2 -20  -2  564.50   52.35
   2 -20   2  573.26   51.43
  -2  20  -2  598.62   44.97
  -1 -12  -5 3662.21  233.75
   1  12   5 5918.60  259.57
   1  12   5 4765.94  242.31
   1 -12   5 5051.92  253.34
  -1 -12  -5 3910.59  227.62
   1 -12   5 4909.17  233.36
   2 -21   1  465.00   41.70
  -2 -21  -1  485.63   46.50
  -2 -21  -1  506.23   44.51
  -2 -21  -1  472.85   46.61
  -2  21  -1  519.91   42.99
  -2 -21  -1  573.51   44.44
   2 -21   1  510.87   47.91
   2 -21   1  585.82   40.33
  -2  21  -1  518.40   53.77
   4 -16  -3  268.91   28.11
  -4  16   3  329.59   33.17
   4 -16  -3  264.95   27.68
  -4 -16   3  328.58   31.31
  -4 -16   3  311.83   30.72
   4  16  -3  356.28   28.69
   4  16  -3  328.20   31.83
  -8   5   1 6643.66  332.98
  -8  -5   1 6213.90  331.26
   8  -5  -1 5995.79  327.32
   8  -5  -1 6471.44  332.51
  -8   5   1 5887.97  327.99
  -8  -6   0  264.55   23.51
   8   6   0  372.73   28.00
  -8  -6   0  323.70   27.97
   8  -6   0  367.39   23.95
  -8   6   0  410.41   31.62
   8  -6   0  394.14   30.40
  -8  -6   0  249.84   17.30
  -8  -6   0  253.59   17.55
  -4  -6  -5  691.74   45.90
  -4   6  -5  584.49   33.94
   4  -6   5  689.85   47.79
  -4   6  -5  662.75   44.26
   4  -6   5  610.26   34.73
  -7   4  -3 1124.14   63.18
  -7  -4  -3 1016.70   82.29
  -7   4  -3 1076.54   65.03
  -7  -4  -3  942.00   60.38
  -7  -4  -3 1134.36   60.78
  -7   4  -3 1061.53   61.99
  -7  -4  -3 1104.84   63.94
  -1   0  -6 2122.60  129.10
   1   0   6 2339.46  122.45
   1   0   6 2452.47  128.15
   0  -3  -6  836.69   57.03
   0  -3   6 1037.45   64.80
   0  -3  -6  859.43   59.66
   0  -3   6  882.23   52.79
   0   3   6  936.65   52.35
   0   3  -6  834.84   58.74
   0 -22   0 9063.49  506.58
   0 -22   0 9152.60  499.97
   0 -22   0 8526.23  501.52
   1   2  -6 8431.42  485.80
   1  -2  -6 8836.39  485.70
  -1  -2   6 9345.24  481.93
  -1  -2   610254.90  492.40
   1  -2  -6 8677.87  486.71
  -1   2   6 9710.00  481.47
   1  -1   6 1902.36  101.51
  -1   1  -6 1939.69  108.24
   1  -1   6 1835.70  107.90
   1   1   6 1841.86  104.51
   1   1   6 1987.88  101.14
  -1  -1  -6 1811.18  108.29
   4  -7  -5 1800.20  111.58
   4   7  -5 2043.30  111.43
   4  -7  -5 1904.84  111.88
  -4  -7   5 1884.37  112.57
   4   7  -5 2036.76  113.20
  -4  -7   5 1952.63  113.22
  -4  -7   5 2048.00  116.41
  -4   7   5 2145.31  114.77
  -4 -19   1 3028.47  188.88
  -4 -19   1 3398.01  191.46
  -4 -19   1 3345.13  199.48
   4 -19  -1 3299.38  186.45
  -4  19   1 3774.81  188.89
   4  19  -1 3237.78  186.24
   5 -14  -3 8846.84  483.54
   5  14  -310250.60  485.90
  -5  14   310431.20  490.51
   5 -14  -3 8286.64  485.23
  -5 -14   3 8876.13  484.04
   5 -14  -3 8529.09  484.58
   5  14  -3 9714.49  488.21
   1  19  -3 3882.60  211.52
  -1 -19   3 4012.05  227.45
  -1  19   3 4583.44  224.56
  -1 -19   3 3782.06  214.93
  -1  19   3 4058.91  223.74
   1 -19  -3 4314.38  213.88
  -1 -19   3 3669.76  209.66
   1  19  -3 3549.40  204.50
   1 -19  -3 3158.05  209.12
  -6   4  -4 3949.78  223.30
  -6   4  -4 4633.61  228.38
   6  -4   4 4526.69  227.38
  -6  -4  -4 4043.39  224.66
  -6  -4  -4 3935.60  221.02
   6 -11  -3  907.46   61.24
  -6 -11   3  837.80   56.23
   6 -11  -3  940.26   58.11
   6  11  -3 1140.04   64.96
   6 -11  -3  915.14   61.23
  -6  11   3 1067.59   64.27
   4  18  -2  520.67   42.52
   4  18  -2  506.83   37.40
  -4  18   2  464.20   41.27
  -4 -18   2  430.71   40.75
   4 -18  -2  386.95   37.55
  -4 -18   2  433.31   39.79
   4 -18  -2  426.41   37.25
  -4  18   2  487.20   45.57
  -5  16  -2 2228.07  114.41
   5 -16   2 1749.89  103.21
   5 -16   2 2134.85  117.63
  -5 -16  -2 2046.92  117.27
   5 -16   2 2586.13  120.14
   5 -16   2 1884.53  103.45
  -5 -16  -2 2438.06  119.14
  -5  16  -2 2287.99  125.37
  -5 -16  -2 1960.33  120.21
   7 -12   0  152.83   15.25
  -7  12   0  170.49   22.94
  -7 -12   0  143.72   18.97
   7  12   0  179.87   22.10
   7 -12   0  150.33   20.77
   4 -13  -4 1147.43   74.81
  -4  13   4 1372.66   79.95
  -4 -13   4 1170.90   75.81
   4  13  -4 1393.17   76.92
   4 -13  -4 1107.99   77.10
   4  13  -4 1272.61   75.51
  -4 -19  -1 1254.98   94.66
   4 -19   1 1633.42   86.23
   4 -19   1 1455.19   91.59
   4 -19   1 1219.44   91.71
  -4  19  -1 1530.27   90.60
  -4 -19  -1 1440.25  100.04
  -4  19  -1 1490.54  100.44
  -4 -19  -1 1529.55   93.97
   1 -19   3  968.60   63.70
   1 -19   3 1191.29   82.26
   1 -19   3 1080.13   73.19
  -1  19  -3 1134.70   69.70
   1  19   3 1143.70   79.76
   1 -19   3 1005.87   63.75
  -1  -2  -6 1371.58   83.30
   1  -2   6 1420.15   84.63
   1  -2   6 1405.52   76.45
   1   2   6 1426.71   75.73
   8  -5   1 1197.05   67.01
  -8  -5  -1 1080.26   64.76
   8  -5   1 1161.96   62.03
  -8   5  -1 1207.24   67.35
  -8   5  -1 1177.57   59.93
  -8  -5  -1  864.12   57.94
  -8  -5  -1  903.83   61.16
   8   5   1 1264.66   71.18
  -8  -5  -1 1044.01   64.99
   6 -15  -1  304.12   27.45
  -6 -15   1  277.10   33.22
   6 -15  -1  307.98   29.46
  -6  15   1  320.33   35.48
   6 -15  -1  315.50   31.14
  -6 -15   1  292.24   31.26
   6  15  -1  360.03   32.99
  -3 -10   5  128.89   19.41
  -3 -10   5  144.78   18.89
   3 -10  -5  129.12   16.27
   3  10  -5  161.83   18.10
   3  10  -5  140.16   17.07
  -3  10   5  153.09   19.37
   3 -10  -5  119.03   16.96
  -1   3   6 2330.19  121.95
   1  -3  -6 2078.99  127.49
   1   3  -6 2126.67  126.94
   1  -3  -6 2198.78  126.58
  -1  -3   6 2181.43  122.75
  -1  -3   6 2334.68  132.12
  -4  16  -3 1198.77   74.93
  -4  16  -3 1199.86   87.12
  -4 -16  -3 1329.79   81.19
  -4 -16  -3 1150.55   79.22
   4 -16   3 1445.52   81.95
   4 -16   3 1026.53   77.29
   0  -4  -6 1348.22   83.49
   0  -4   6 1391.52   78.95
   0  -4   6 1567.67   90.62
   0  -4  -6 1315.60   85.41
   0   4  -6 1332.75   84.60
   0   4   6 1440.47   78.39
  -1 -22   0   54.84   24.08
  -1  22   0   48.29   30.44
  -1 -22   0   68.31   23.58
   1 -22   0   96.22   19.88
   1 -22   0   77.86   20.80
  -1 -22   0   74.35   19.98
  -4 -18  -2  363.66   43.46
   4 -18   2  405.90   36.33
  -4 -18  -2  407.41   36.04
  -4  18  -2  408.26   43.62
  -4  18  -2  390.31   32.89
   4 -18   2  347.69   35.87
  -4 -18  -2  310.55   35.78
   4 -18   2  278.76   23.42
  -4 -18  -2  419.91   35.80
  -7  -6   3  501.87   34.97
   7  -6  -3  598.98   36.26
   7  -6  -3  598.15   34.18
   7   6  -3  696.03   42.63
   7   6  -3  604.50   41.94
  -7  -6   3  612.67   43.55
  -7   6   3  630.93   44.31
   7 -10  -2 1577.30   81.83
   7 -10  -2 1606.45   90.52
   6   6  -4  600.89   37.37
  -6  -6   4  509.73   36.82
  -6   6   4  649.49   44.16
  -6  -6   4  580.44   42.10
   6  -6  -4  566.79   36.85
  -6 -15  -1   23.32   18.74
  -6 -15  -1   28.91   18.56
   6 -15   1   22.82   13.08
  -6  15  -1   14.29   13.00
   6 -15   1   15.85   11.22
  -6 -15  -1   22.32   13.16
  -6  15  -1   27.55   16.94
   6 -15   1   25.53    6.95
   5 -10   4  735.02   46.25
  -5 -10  -4  651.18   45.22
  -5  10  -4  804.88   61.58
  -5 -10  -4  647.36   48.88
   5 -10   4  759.41   51.83
  -5  10  -4  763.68   48.58
  -5 -10  -4  817.97   55.78
   7  -5   3   77.54   13.44
  -7  -5  -3   53.16   10.03
  -7   5  -3   84.78   13.79
  -7   5  -3   53.75   10.95
   7  -5   3   59.15   11.45
  -7  -5  -3   63.51    9.64
  -7  -5  -3   77.26   29.71
  -7   5  -3   61.61   12.58
  -7  -5  -3   61.92   12.01
  -1  -3  -6  177.04   19.73
   1  -3   6  202.79   24.60
   1   3   6  181.47   14.22
  -1  -3  -6  144.36   21.26
   1  -3   6  185.52   14.09
  -2  16   4  273.07   35.07
   2  16  -4  217.66   24.27
  -2 -16   4  246.21   28.73
  -2 -16   4  212.89   37.05
  -2  16   4  224.69   30.63
   2  16  -4  214.65   20.89
   2 -16  -4  170.30   21.85
   0 -21  -2   76.13   18.97
   0 -21   2   61.03   26.87
   0 -21   2   54.97   18.07
   0 -21   2   51.65   16.75
   0 -21  -2   69.38   20.37
   0 -21  -2   60.13   19.92
   0  21   2   91.58   30.49
   5 -14   3 1697.09  102.34
  -5 -14  -3 1557.83  104.92
   5 -14   3 1978.74  105.26
  -5 -14  -3 1624.48  119.83
  -5 -14  -3 1659.63  104.71
  -5  14  -3 1803.27  100.19
  -5  14  -3 1745.82  111.90
  -8   6   1  720.46   48.73
  -8  -6   1  634.69   46.65
   8   6  -1  683.84   44.49
   8  -6  -1  617.03   46.74
   8  -6  -1  593.73   42.21
  -6  -5  -4 2806.39  141.72
  -6  -5  -4 2991.22  149.61
  -6   5  -4 2934.99  148.18
  -6  -5  -4 2985.64  146.81
   6  -5   4 2896.63  142.07
  -6   5  -4 3338.27  155.92
   6  -5   4 3172.61  151.39
  -3 -15   4 2169.90  127.74
   3  15  -4 2242.21  125.55
   3  15  -4 2318.46  123.87
  -3  15   4 2458.57  131.55
  -8   0   2  821.38   55.18
   8   0  -2  822.49   53.06
  -8   0   2  829.19   57.12
   1  -4  -6 3538.40  203.81
  -1   4   6 3878.18  198.56
  -1  -4   6 3817.21  199.61
   1  -4  -6 3489.81  202.75
   1   4  -6 3431.19  202.95
  -1  -4   6 3986.07  208.81
  -8  -7   0 2025.22  124.29
  -8  -7   0 2404.46  128.30
  -8  -7   0 2068.17  119.19
  -8   7   0 2788.31  131.97
  -8  -7   0 2030.64  119.14
   8  -7   0 2564.89  124.16
   8   7   0 2663.57  130.00
   8  -7   0 2686.52  131.25
  -8   1   2  340.64   34.22
  -8  -1   2  421.58   33.83
   8   1  -2  362.04   30.39
  -8   1   2  373.38   32.72
   8  -1  -2  368.31   30.65
  -8  -1   2  361.25   34.83
   4  -7   5 1595.19   86.84
  -4   7  -5 1275.52   70.99
  -4   7  -5 1459.17   82.37
  -4  -7  -5 1481.36   83.67
   4  -7   5 1419.59   74.03
   4 -13   4   93.42   17.86
   4 -13   4   64.60   15.15
  -4 -13  -4   65.71   13.98
  -4 -13  -4   69.22   18.91
  -4  13  -4   81.80   14.81
  -6 -11  -3  593.10   48.88
  -6 -11  -3  724.06   70.91
  -6 -11  -3  655.30   48.60
  -6  11  -3  809.24   54.74
   6 -11   3  687.44   46.77
  -6  11  -3  708.06   44.79
   6 -11   3  678.26   45.86
   6 -14  -2 1306.98   77.11
  -6 -14   2 1214.83   75.41
   6 -14  -2 1224.26   76.43
  -3  10  -5 1463.35   72.03
   3 -10   5 1466.02   76.17
  -3 -10  -5 1282.93   71.63
  -3 -10  -5  954.94   58.22
   3  10   5 1738.56  100.15
   3 -10   5 1677.35   74.05
   3 -10   5 1321.67   69.17
  -5   0   5   50.58   16.49
   5   0  -5   25.43   10.85
  -5   0   5   36.21   14.25
   0 -22   1 1427.23   90.50
   0 -22  -1 1326.25   93.74
   0  22   1 1621.05  106.17
   0 -22  -1 1744.69   93.50
   0 -22  -1 1473.31   90.85
   0 -22   1 1159.69   88.40
  -2  16  -4  361.99   31.19
   2 -16   4  376.93   36.13
   2 -16   4  356.09   40.04
  -2 -16  -4  304.61   29.01
  -7  12   1 3146.93  155.23
  -7 -12   1 2505.17  145.60
   7  12  -1 3079.86  151.89
  -7 -12   1 2464.46  148.65
   7 -12  -1 2534.63  142.97
   7 -12  -1 2678.52  151.12
   5  -1  -5 1107.70   69.85
  -5   1   5 1283.73   75.18
  -5  -1   5 1227.71   77.40
  -5  -1   5 1233.61   74.51
   5   1  -5 1126.95   69.61
   0  13  -5   69.62   14.35
   0 -13   5   79.67   27.95
   0 -13  -5   56.41   10.55
   0 -13   5   77.92   14.11
   0  13   5   82.70   20.79
   0 -13   5   77.33   17.96
   2 -12  -5  140.66   16.62
  -2  12   5  197.08   22.21
  -2 -12   5  164.14   21.29
   2 -12  -5  143.57   19.29
  -2 -12   5  159.64   20.73
   2  12  -5  173.32   19.88
   2  12  -5  186.13   18.35
  -5 -18   0 2566.94  165.92
   5 -18   0 2623.14  155.82
  -5 -18   0 3295.23  163.97
   5 -18   0 2372.90  157.05
  -5  18   0 3007.29  166.12
  -5  18   0 2807.60  151.84
   8   6   1  312.54   30.15
  -8  -6  -1  225.86   18.28
  -8  -6  -1  201.72   20.55
  -8   6  -1  291.28   26.19
  -8  -6  -1  253.72   24.03
   8  -6   1  260.57   24.43
  -8  -6  -1  294.72   27.08
  -8   6  -1  273.68   20.58
   8  -6   1  294.66   20.46
  -2   0   626499.20 1301.54
   2   0  -623429.40 1303.82
   8  -2  -2 4230.49  230.66
  -8  -2   2 4023.43  231.93
  -8   2   2 4330.73  233.11
   8   2  -2 4312.06  231.09
  -8  -2   2 4385.86  234.61
  -8   2   2 4431.51  234.76
  -7  10  -2   55.33    7.62
  -7  10  -2   84.18   17.44
   7 -10   2   98.78   13.64
  -7 -10  -2   65.47   33.81
  -7 -10  -2   83.82   14.25
  -7 -10  -2   90.85   13.96
   7 -10   2  115.54   17.37
  -7  10  -2   92.60   12.29
   1  -4   6  149.17   23.26
  -1  -4  -6  154.20   18.12
   1   4   6  123.57   13.79
   1   4   6  196.39   30.31
   1  -4   6  157.94   12.95
  -1  -4  -6  139.44   20.70
   4  -8  -5   18.76   11.60
   4  -8  -5   19.65   10.75
  -4  -8   5   22.07   13.43
  -4  -8   5   10.69   11.13
   4   8  -5   22.54   11.23
   4   8  -5   12.22    9.95
  -4   8   5   18.91   12.61
   0  -5   6  110.65   21.55
   0  -5   6   90.39   12.28
   0  -5  -6   77.02   15.33
   0   5   6   95.68   12.40
   0  -5  -6   75.94   16.39
   0   5  -6   85.71   16.85
   0 -17  -4  286.66   27.42
   0  17  -4  264.13   22.57
   0  17   4  399.13   43.50
   0  17  -4  309.76   30.14
   0 -17   4  282.75   43.50
   0  17   4  318.41   40.11
   1 -21  -2   82.12   20.63
   1 -21  -2   60.87   20.86
  -1  21   2  110.99   31.89
  -1 -21   2   83.78   20.58
  -1 -21   2   73.23   17.58
  -1 -21   2   80.57   27.98
   1  21  -2   87.00   20.09
  -2  -1   6  496.36   37.53
   2  -1  -6  430.13   39.50
   2   1  -6  468.36   39.58
  -2   1   6  502.49   37.20
  -5  11   4  404.98   34.13
   5 -11  -4  333.31   32.16
   5 -11  -4  322.72   27.76
   5  11  -4  398.87   31.78
   5  11  -4  375.80   29.89
  -5 -11   4  362.26   29.59
   5 -11  -4  331.44   30.07
   5  -2  -5   70.63   13.52
  -5  -2   5   75.46   18.97
  -5  -2   5   81.60   16.37
   5   2  -5   59.97   15.37
   5   2  -5   79.94   13.32
  -5   2   5  105.25   18.00
   1 -21   2 7557.27  368.82
  -1 -21  -2 6162.62  357.04
   1 -21   2 6810.99  351.61
   1 -21   2 5372.40  349.26
   1 -21   2 6521.77  357.21
  -1  21  -2 7139.96  356.90
  -1 -21  -2 7583.54  358.95
   7 -12   1 1178.18   63.63
  -7  12  -1 1237.74   75.17
  -7 -12  -1 1388.13   77.49
   7 -12   1 1163.16   72.68
  -7  12  -1 1167.98   70.74
   7 -12   1 1055.91   66.70
  -7 -12  -1  999.78   70.17
   3 -15   4 2721.83  148.28
  -3  15  -4 3204.92  158.25
   3 -15   4 2505.40  160.10
  -3 -15  -4 2568.79  154.62
   3 -15   4 3307.74  164.09
  -3 -18   3 2326.56  140.50
  -3  18   3 2666.02  148.27
  -3 -18   3 2367.22  142.54
   3 -18  -3 2291.79  138.26
   3  18  -3 2533.40  136.47
  -3  18   3 2901.09  148.77
  -3 -18   3 2404.74  153.73
   3  18  -3 2344.26  140.10
   3 -18  -3 2088.58  136.99
  -2  -2   622624.80 1080.53
  -2   2   621838.50 1072.75
   2  -2  -619900.40 1076.02
   2   2  -619231.30 1075.09
   2  -2  -619233.90 1075.86
  -2  -2   621298.60 1073.64
  -7  -6  -3  327.00   26.49
  -7   6  -3  338.39   24.89
   7  -6   3  382.93   26.60
  -7  -6  -3  345.23   47.62
  -7  -6  -3  321.97   25.16
   7  -6   3  380.96   28.33
  -7   6  -3  362.92   28.07
  -7  -6  -3  328.99   23.52
   1 -22  -1  174.47   30.03
  -1  22   1  254.47   40.05
  -1 -22   1  169.87   27.97
   1 -22  -1  241.26   28.68
   1 -22  -1  270.45   29.78
   3 -21   0 4554.16  217.26
   3 -21   0 3215.42  219.82
  -3 -21   0 3859.21  224.68
   3 -21   0 3672.34  216.25
  -3 -21   0 3579.23  224.90
  -3 -21   0 4536.79  222.05
  -6 -14  -2  388.98   33.40
  -6 -14  -2  424.46   50.93
  -6 -14  -2  346.33   35.86
  -6  14  -2  333.86   35.64
   6 -14   2  419.20   32.35
   6 -14   2  409.96   33.38
  -6  14  -2  343.60   29.42
   7   7  -3  123.66   17.98
  -7   7   3  124.88   19.27
  -7  -7   3   86.56   11.56
   7  -7  -3  109.94   10.92
   7  -7  -3  154.43   15.41
   7   7  -3  156.87   20.81
  -1 -13   5   86.95   17.55
   1  13  -5   82.13   12.79
  -1 -13   5   88.08   15.32
   1 -13  -5   66.51   15.37
   1 -13  -5   63.39   11.59
  -1  13   5  108.83   19.73
  -1 -13   5  117.91   29.15
   1  13  -5   75.50   15.19
  -1 -22  -1  912.08   68.06
   1 -22   1  767.10   61.90
  -1 -22  -1  825.69   66.15
   1 -22   1  927.30   70.77
  -1  22  -1  914.74   63.79
  -1  22  -1  797.81   70.99
   1 -22   1  928.07   60.82
   8   3  -2 7431.88  400.28
   8  -3  -2 7378.31  399.89
  -8  -3   2 7800.45  403.46
  -8   3   2 8208.83  405.03
  -8   3   2 7605.89  402.18
  -8  -3   2 7207.95  401.37
  -6   7   4  210.50   23.63
  -6  -7   4  178.39   17.65
  -6  -7   4  182.21   21.78
   6  -7  -4  197.44   17.76
   6  -7  -4  213.03   22.78
   6   7  -4  216.91   19.09
  -2  12  -5  198.76   14.49
   2 -12   5  206.66   24.70
  -2 -12  -5  160.84   14.11
   2  12   5  254.33   39.63
   2 -12   5  195.35   29.00
  -2  12  -5  201.13   21.44
   1   5  -6  100.57   14.68
  -1  -5   6   92.56   20.61
   1  -5  -6  113.81   18.18
  -1  -5   6   60.64   13.44
   1   5  -6   94.29   17.75
   1  -5  -6  111.25   18.73
  -1   5   6   73.21   14.02
  -8   0  -2 3294.76  155.54
  -8   0  -2 2619.04  149.39
  -1  17   4 3916.38  223.05
   1 -17  -4 3450.74  211.36
  -1 -17   4 3951.14  232.62
   1  17  -4 3765.95  209.12
  -1 -17   4 4005.63  219.63
   1  17  -4 4128.41  215.25
  -2 -19   3   53.16   28.54
   2  19  -3   65.96   19.75
  -2 -19   3   82.58   21.77
   2 -19  -3   71.08   17.55
  -2 -19   3   76.90   18.57
   2 -19  -3   61.93   19.81
  -2  19   3   97.34   26.99
  -2  19   3   67.28   26.16
   2  19  -3   56.56   14.56
  -6  -6  -4 1144.81   64.23
   6  -6   4  994.58   58.82
  -6   6  -4 1148.14   64.40
  -6  -6  -4  912.57   54.73
  -6  -6  -4 1156.44   66.01
  -6  -6  -4 1190.58   60.53
  -6   6  -4 1321.17   74.84
   6  -6   4 1197.67   67.44
  -8   1  -2  278.76   22.59
  -8  -1  -2  277.21   22.33
  -8  -1  -2  240.69   17.59
   5   3  -5  239.26   21.59
  -5  -3   5  245.98   23.07
   5  -3  -5  224.98   22.14
  -5  -3   5  242.55   24.66
   5   3  -5  234.16   24.48
  -5   3   5  244.08   25.51
  -5  -3   5  244.65   27.30
  -2   0  -6 1007.23   71.99
  -2   0  -6 1129.88   67.72
   1 -13   5 1170.92   80.06
  -1 -13  -5  827.47   62.43
   1  13   5 1339.49   85.63
  -1 -13  -5  864.37   56.16
   1  13   5 1080.05   71.49
   1 -13   5 1127.21   61.60
   2  -1   6  232.38   31.28
   2   1   6  250.29   32.76
  -2   1  -6  156.23   21.82
  -2  -1  -6  153.65   17.94
  -2   1  -6  161.33   17.03
  -2  -1  -6  116.64   21.50
   8  -7  -1  984.47   52.20
   8  -7  -1 1045.69   58.44
  -8   7   1 1052.67   58.69
   8   7  -1 1050.41   54.97
  -8  -7   1  930.34   56.08
   6 -16   0  495.17   35.57
  -6  16   0  483.65   36.35
   6 -16   0  564.09   43.06
  -6  16   0  575.85   46.70
   6 -16   0  526.93   39.36
  -6 -16   0  486.68   41.67
   6  16   0  525.38   42.82
  -6 -16   0  652.55   49.62
  -1  17  -4   10.95    7.76
   1  17   4   19.76   21.60
  -1 -17  -4   13.73   12.35
   1 -17   4   28.82   24.60
   1  17   4   28.05   25.75
   1 -17   4   23.34   17.43
  -2   3   6 1158.95   65.97
  -2  -3   6 1186.25   72.92
   2  -3  -6 1065.78   68.81
   2  -3  -6  961.98   68.05
  -2  -3   6 1063.24   65.86
   2   3  -6  949.47   67.80
  -3  18  -3 2079.20  129.18
   3 -18   3 2273.16  123.67
  -3 -18  -3 1756.34  117.94
   3 -18   3 1907.99  122.29
  -3 -18  -3 2074.68  120.85
  -3  18  -3 2180.89  117.21
   3 -18   3 1839.18  108.19
   1  -5   6  518.38   43.75
   1  -5   6  534.24   32.61
   1   5   6  510.48   33.40
   1   5   6  642.24   52.95
  -1  -5  -6  507.99   40.82
  -1  -5  -6  462.50   37.16
  -8   2  -2 1958.98  105.28
  -8  -2  -2 1969.97  105.77
  -8   2  -2 2336.90  111.24
  -8  -2  -2 1749.24  105.85
  -8  -2  -2 2255.01  110.52
  -8   2  -2 1806.92  104.17
   6 -12  -3  426.30   35.62
   6  12  -3  472.00   38.33
   6 -12  -3  467.67   33.74
   6 -12  -3  435.55   35.12
  -6 -12   3  372.35   30.63
  -6  12   3  467.99   38.26
  -3  11   5    9.66   11.83
  -3 -11   5    5.09   11.18
   3  11  -5    5.75    9.67
   3 -11  -5    8.45    9.71
   3  11  -5    4.42    9.30
   3 -11  -5   10.78   10.47
  -3 -11   5    0.41   12.04
  -2 -19  -3  370.12   39.13
   2 -19   3  494.54   43.33
   2 -19   3  539.95   50.26
  -2  19  -3  520.08   40.48
   2 -19   3  430.56   32.82
  -2  -2  -6  516.54   39.46
  -2   2  -6  542.62   43.79
   2  -2   6  687.15   52.57
   2   2   6  694.50   55.56
   2  -2   6  653.47   48.79
  -5 -18   1  176.58   32.32
   5 -18  -1  126.72   22.12
  -5 -18   1  172.01   27.96
   5 -18  -1  123.73   20.71
  -5  18   1  158.92   22.16
   0  -6   6  391.05   27.78
   0  -6  -6  371.32   32.09
   0   6  -6  381.59   29.00
   0  -6   6  409.76   38.98
   0  -6   6  367.06   36.02
   0   6   6  440.76   28.95
   0  -6  -6  373.51   33.94
   0   6  -6  372.87   32.13
  -8   8   0  205.88   23.34
   8   8   0  174.90   21.57
  -8  -8   0  154.30   17.85
   8  -8   0  186.44   16.85
  -8  -8   0  132.89   14.41
   8  -8   0  188.95   22.56
  -8  -8   0  146.54   20.01
  -8   4   2 7478.45  380.75
   8   4  -2 7201.16  378.64
  -8  -4   2 6974.14  380.62
  -8  -4   2 6650.82  379.23
   8  -4  -2 7071.36  378.31
  -8   4   2 7590.38  383.39
   4  -8   5   70.12    9.04
  -4   8  -5   74.35   14.18
  -4   8  -5   37.48    3.47
   4  -8   5   72.28   17.06
  -4  -8  -5   69.56   16.18
  -7  13   0 4959.84  240.09
  -7 -13   0 3697.60  232.59
  -7 -13   0 4580.86  238.42
   7  13   0 4343.67  236.63
   7 -13   0 4308.43  228.88
   7 -13   0 4258.68  235.73
   4 -20   0 2055.98  111.36
  -4 -20   0 1867.38  122.89
  -4 -20   0 1793.30  122.34
  -4 -20   0 2274.10  119.83
   4 -20   0 1566.20  114.94
  -4  20   0 2066.37  125.91
   4 -20   0 1753.69  112.28
  -2 -22   0  346.75   42.18
  -2 -22   0  404.30   37.55
   2 -22   0  358.00   35.02
  -2 -22   0  351.41   38.57
  -2 -22   0  403.84   37.07
   2 -22   0  426.89   35.04
  -5   0  -5  193.17   23.16
  -5   0  -5  209.81   19.92
   8   7   1  207.03   25.63
  -8  -7  -1  166.02   19.35
  -8  -7  -1  201.59   23.27
  -8  -7  -1  160.18   15.17
  -8   7  -1  209.13   21.94
   8  -7   1  203.55   15.96
   8  -7   1  195.84   21.40
  -8   7  -1  189.78   17.43
  -8  -7  -1  154.15   17.24
  -7 -11   2  252.93   21.69
   7  11  -2  310.10   27.95
   7 -11  -2  317.11   29.49
   7 -11  -2  306.97   23.70
   5 -11   4 4581.77  237.07
  -5 -11  -4 3917.19  235.76
   5 -11   4 4729.98  242.04
  -5 -11  -4 3988.94  238.39
  -5 -11  -4 4619.97  244.99
  -5  11  -4 5093.14  253.15
  -5  11  -4 4649.89  238.24
  -5   1  -5 1909.80  100.80
  -5  -1  -5 1951.80  107.30
  -5   1  -5 1841.03  105.75
  -5   1  -5 1613.78   97.60
  -5  -1  -5 1978.98  104.16
   5   4  -5 1149.81   70.32
  -5  -4   5 1233.74   74.97
   5  -4  -5 1136.67   71.48
  -5  -4   5 1238.34   77.86
   5   4  -5 1220.25   74.45
  -5  -4   5 1199.21   72.52
  -5   4   5 1260.44   75.68
  -5 -18  -1   35.18   18.89
  -5 -18  -1   35.07   20.93
   5 -18   1   34.88   17.62
  -5 -18  -1   45.06   24.71
  -5  18  -1   14.06   15.23
  -5  18  -1   20.54   21.67
   5 -18   1   26.70   15.93
   5 -18   1   41.60   11.42
  -5 -17   2   17.31   15.26
   5 -17  -2   33.81   15.86
   5  17  -2    7.78   17.21
  -5  17   2   15.69   19.04
   5  17  -2   20.56   12.90
   5 -17  -2   24.41   14.63
   5 -17  -2   12.38   12.45
  -5 -17   2   23.49   17.23
   3  20  -2   80.60   21.59
   3 -20  -2   94.95   20.31
  -3  20   2  110.93   25.60
  -3  20   2  117.90   30.31
   3  20  -2   72.80   17.15
   3 -20  -2   95.97   20.80
  -3 -20   2   78.94   21.58
  -3 -20   2   87.55   20.59
  -8   3  -2  331.77   22.07
  -8  -3  -2  414.77   28.26
  -8  -3  -2  318.78   23.90
  -8   3  -2  468.83   29.87
  -8   3  -2  266.52   22.04
  -8  -3  -2  374.77   24.55
   5  15  -3   42.57   17.52
   5  15  -3   42.20   14.09
   5 -15  -3   34.17   14.51
  -5 -15   3   30.73   14.29
   5 -15  -3   32.77   14.78
  -5  15   3   44.46   18.57
   5 -15  -3   34.71   13.95
  -5 -15   3   36.87   15.22
   4 -14  -4  778.71   58.48
  -4  14   4 1001.10   62.26
   4  14  -4  949.21   57.99
  -4 -14   4  883.52   58.01
   4 -14  -4  755.33   55.46
  -2  -4   6 5469.59  283.28
   2  -4  -6 4871.87  278.96
  -2   4   6 5521.49  276.04
   2   4  -6 4947.43  278.18
  -2  -4   6 5214.11  276.35
   2  -4  -6 4912.04  278.74
   2  -3   6 1167.11   72.81
   2   3   6 1295.80   82.34
   2  -3   6 1125.10   74.51
  -2   3  -6 1042.69   67.87
  -5  -2  -5 1837.59  102.30
  -5   2  -5 1835.86  103.40
  -5   2  -5 1585.03   94.11
  -5  -2  -5 1892.57  104.37
  -5   2  -5 1886.03   96.39
   4  17  -3  522.64   41.77
   4 -17  -3  430.26   38.18
  -4 -17   3  473.87   40.81
  -4  17   3  562.20   45.19
  -4 -17   3  469.00   40.73
   4 -17  -3  393.04   36.82
   4  17  -3  534.23   37.95
  -1   6   611029.10  524.53
  -1  -6   610164.40  524.35
   1  -6  -6 9465.58  528.53
   1  -6  -6 9231.46  527.50
   1   6  -6 9649.90  524.67
  -1  -6   610964.00  533.43
   1   6  -6 9595.12  527.51
  -3 -21   1 2120.83  130.26
  -3 -21   1 2371.60  143.10
  -3  21   1 2563.66  145.18
   3 -21  -1 2333.35  127.99
  -3 -21   1 2407.14  132.84
  -7   7  -3  311.08   26.64
   7  -7   3  320.17   24.43
  -7  -7  -3  272.23   23.31
   7  -7   3  305.32   25.86
  -7  -7  -3  273.31   45.50
  -7   7  -3  263.36   21.65
  -7  -7  -3  261.02   23.45
  -7  -7  -3  273.75   20.68
   4  -9  -5   10.99    9.54
  -4  -9   5   20.69   13.13
  -4  -9   5   11.30   10.93
   4   9  -5   14.42   10.35
  -4   9   5   13.75   10.87
   4   9  -5   13.78    9.57
   4  -9  -5   12.06   12.85
   4  -9  -5    9.99    9.90
   3 -20   2  861.20   60.38
   3 -20   2  602.07   47.09
  -3  20  -2  832.71   66.60
  -3 -20  -2  788.53   59.12
   3 -20   2  750.64   61.12
  -3  20  -2  793.59   55.68
  -3 -20  -2  802.28   65.21
  -3 -20  -2  933.87   60.41
   3 -21   1 2722.53  183.20
  -3 -21  -1 3079.90  185.84
   3 -21   1 2730.59  177.61
  -3 -21  -1 3509.51  183.11
  -3  21  -1 3268.08  179.32
  -3 -21  -1 3455.19  181.20
  -3 -21  -1 2984.49  183.63
  -3  21  -1 3028.51  189.77
   3 -21   1 3457.62  174.91
  -3  11  -5   26.93    5.42
   3 -11   5   27.66   13.44
  -3 -11  -5   21.67    4.82
  -3  11  -5   45.37   13.32
  -3 -11  -5   27.09   12.65
   3  11   5   24.83   30.37
   3 -11   5   44.11   15.35
   3 -11   5   41.77   13.70
   0  20   3  975.13   71.79
   0 -20   3  781.33   55.73
   0 -20   3  930.26   73.09
   0 -20  -3  895.47   61.25
   0  20   3  814.72   68.47
  -6   7  -4 2093.87  110.45
  -6   7  -4 1923.23   99.78
   6  -7   4 1887.16   95.65
  -6  -7  -4 1767.46  100.81
  -6  -7  -4 1528.43   90.69
  -6  -7  -4 1780.77   96.68
   6  -7   4 2007.48  103.32
  -6  -7  -4 1861.29  101.04
   7  -8  -3 1258.24   73.07
  -7   8   3 1531.20   85.31
   7   8  -3 1518.25   82.17
   7  -8  -3 1362.87   76.53
   7   8  -3 1651.15   83.94
  -7  -8   3 1153.43   73.81
   6  16  -1 7858.35  383.76
   6 -16  -1 6721.89  378.04
  -6  16   1 8505.92  390.10
  -6 -16   1 6302.97  381.90
  -6 -16   1 7141.63  384.29
   6 -16  -1 7024.77  382.78
   6 -16  -1 7154.16  379.96
  -5 -17  -2 4127.83  233.96
  -5  17  -2 4816.36  240.20
   5 -17   2 3941.50  216.88
   5 -17   2 4583.92  232.58
  -5 -17  -2 4495.49  231.50
   5 -17   2 3644.17  216.55
  -5  17  -2 4532.39  227.62
   5 -17   2 5572.86  235.84
  -5 -17  -2 5220.56  234.06
  -1   6  -6  157.54   16.67
  -1  -6  -6  166.53   20.38
   1   6   6  250.19   34.39
  -1  -6  -6  157.93   22.09
   1  -6   6  189.26   15.83
   1  -6   6  171.38   27.38
   1   6   6  176.89   19.46
   6  -8  -4  265.20   26.28
   6  -8  -4  237.63   21.01
   6   8  -4  323.50   23.71
  -6   8   4  276.76   27.43
   6  -8  -4  277.04   27.79
  -6  -8   4  248.25   21.69
  -6  -8   4  257.62   25.62
  -6  12  -3 2012.83  116.09
   6 -12   3 2010.74  108.45
  -6 -12  -3 1780.37  109.55
   6 -12   3 1957.38  109.25
  -6 -12  -3 1744.81  129.66
  -6  12  -3 1826.31  105.36
  -6 -12  -3 1700.00  110.76
  -2  21   2 1690.71  108.42
  -2 -21   2 1510.43  106.14
   2  21  -2 1603.44   95.45
  -2  21   2 1834.13  102.26
  -2 -21   2 1389.46   94.58
   2 -21  -2 1464.78   93.24
   2 -21  -2 1193.52   92.32
  -2 -21   2 1341.17   92.99
   8  -5  -2 2464.37  143.43
  -8   5   2 2730.92  148.18
   8   5  -2 2643.88  144.61
  -8  -5   2 2488.91  146.34
  -7 -11  -2 3844.22  216.61
  -7  11  -2 3630.46  191.98
  -7  11  -2 3233.17  184.13
  -7 -11  -2 3190.65  187.81
   7 -11   2 3710.82  190.03
   7 -11   2 3481.86  185.80
  -5  -3  -5  154.56   20.27
  -5   3  -5  133.98   19.95
  -5  -3  -5  149.28   21.03
  -5   3  -5  133.35   11.99
  -8  -4  -2  473.45   31.58
  -8  -4  -2  561.38   35.07
  -8   4  -2  420.30   29.16
  -8   4  -2  447.53   28.50
  -8  -4  -2  522.47   31.76
  -8   4  -2  634.11   37.19
  -5  -5   5  603.04   42.96
  -5  -5   5  541.01   40.64
   5   5  -5  553.42   38.82
  -5  -5   5  609.77   46.05
   5   5  -5  596.65   42.48
  -5   5   5  631.83   44.25
   5  -5  -5  580.47   40.19
   2  -4   6 3538.16  195.08
  -2   4  -6 4033.19  207.99
   2  -4   6 3595.19  194.17
  -2  -4  -6 3954.87  203.62
  -8   8   1 5993.16  255.01
   8   8  -1 5602.55  250.07
   8  -8  -1 5630.47  247.48
  -8  -8   1 5300.54  251.16
   8  -8  -1 5780.41  254.36
  -6  16  -1  205.96   28.98
  -6 -16  -1  213.14   28.48
  -6 -16  -1  172.76   28.94
  -6  16  -1  203.92   23.28
   6 -16   1  190.00   16.35
  -6 -16  -1  147.21   22.95
   6 -16   1  237.50   24.00
   6 -16   1  230.16   18.14
   6 -16   1  191.03   24.32
  -7  13   1  270.01   29.67
   7 -13  -1  250.57   26.46
  -7 -13   1  243.24   25.44
  -7 -13   1  251.69   24.03
   7 -13  -1  237.47   20.67
   7  13  -1  321.88   27.84
   2 -21   2  205.89   23.89
   2 -21   2  277.08   37.73
  -2 -21  -2  250.35   32.00
  -2 -21  -2  307.93   33.26
   2 -21   2  259.86   32.20
  -2  21  -2  297.81   31.11
  -2  21  -2  290.29   40.26
  -2 -21  -2  290.62   31.76
  -5  15  -3   63.03   25.21
  -5 -15  -3   30.32   18.04
   5 -15   3   23.59   13.35
  -5 -15  -3   20.67   27.08
  -5 -15  -3   34.57   16.94
  -5  15  -3   51.81   13.48
   5 -15   3   43.12   15.25
   4 -17   3  548.28   44.10
  -4 -17  -3  472.97   43.06
  -4 -17  -3  523.42   43.67
   4 -17   3  387.27   40.88
  -4  17  -3  495.86   38.64
  -4  17  -3  504.78   50.30
  -4 -19   2 3377.05  201.67
   4  19  -2 3671.75  198.18
   4 -19  -2 3101.84  198.82
   4  19  -2 3880.70  203.33
  -4  19   2 4096.76  204.20
  -4 -19   2 3134.70  200.92
   4 -19  -2 3467.06  198.24
  -4  19   2 4148.43  210.92
   4 -14   4  492.19   40.14
  -4 -14  -4  420.45   36.73
  -4  14  -4  587.76   39.83
  -4 -14  -4  555.96   45.38
   4 -14   4  580.88   43.70
   2  13  -5   79.41   16.39
   2 -13  -5   58.57   12.57
  -2  13   5   76.65   19.01
   2 -13  -5   86.10   16.75
   2  13  -5   69.50   13.00
  -2 -13   5   71.67   17.94
  -2 -13   5   65.43   15.90
   0  -7  -6  601.93   46.47
   0  -7   6  694.17   49.88
   0   7  -6  608.94   44.97
   0   7  -6  620.58   41.09
   0  -7  -6  566.28   44.38
   0   7   6  694.64   42.48
   0  -7   6  671.48   54.11
  -4 -20   1 2157.93  140.21
   4  20  -1 2020.24  125.84
  -4 -20   1 2022.62  129.67
  -4  20   1 2484.57  129.71
  -4 -20   1 2265.10  132.26
   4 -20  -1 2117.06  126.03
   5 -12  -4 5090.00  310.32
   5  12  -4 6772.82  316.18
   5 -12  -4 5564.42  313.76
   5 -12  -4 5575.06  315.83
  -5 -12   4 5640.51  312.34
   5  12  -4 6419.85  314.02
  -5  12   4 6672.25  318.95
   2  -5  -6 7031.31  398.21
  -2  -5   6 8022.09  402.29
  -2   5   6 7915.69  395.60
   2   5  -6 7182.20  397.12
  -2  -5   6 7594.71  395.47
   2   5  -6 7442.22  395.90
   2  -5  -6 7210.40  398.27
   2 -22  -1 8638.35  438.63
  -2 -22   1 7461.34  448.60
  -2  22   1 9160.68  456.34
   2 -22  -1 7107.21  441.57
   2 -22  -1 9620.06  441.20
  -2 -22   1 7962.84  440.21
  -2 -22   1 7826.68  442.50
  -2 -22   1 7979.78  440.17
   1 -20  -3  455.10   39.48
  -1 -20   3  371.55   35.05
   1  20  -3  399.98   37.67
  -1  20   3  451.41   46.87
  -1  20   3  475.11   48.72
  -1 -20   3  411.56   49.16
   1 -20  -3  336.15   35.37
   1  20  -3  357.81   30.55
  -1 -20   3  355.44   38.50
  -2  17   4 5068.08  252.09
  -2 -17   4 4410.51  256.06
   2  17  -4 4317.15  237.79
  -2 -17   4 4446.39  242.84
  -2  17   4 4640.41  246.81
   2  17  -4 4506.52  234.55
   0 -14   5  274.66   41.53
   0 -14   5  246.79   29.28
   0  14  -5  291.67   27.06
   0 -14   5  290.25   25.21
   0  14   5  297.84   34.06
   0 -14  -5  225.65   20.93
  -2 -22  -1  207.96   29.51
   2 -22   1  217.95   24.04
  -2  22  -1  226.12   27.84
  -2 -22  -1  214.61   31.18
  -2 -22  -1  176.98   30.50
   2 -22   1  214.75   26.88
   2 -22   1  206.26   32.47
  -2  22  -1  221.66   37.45
  -2 -22  -1  244.35   28.33
   6 -15  -2  551.53   40.50
   6 -15  -2  499.02   39.41
  -6 -15   2  526.02   39.87
   4 -20   1   26.07   16.69
  -4 -20  -1   15.36   21.51
   4 -20   1   21.89   18.23
   4 -20   1   26.51   11.04
  -4 -20  -1   45.02   19.82
  -4 -20  -1   17.34   19.98
  -4  20  -1   22.27   14.98
  -4  20  -1   13.44   22.92
  -3 -16   4 2540.53  159.45
   3  16  -4 2771.87  142.31
  -3 -16   4 2501.63  146.55
   3 -16  -4 2157.75  141.03
  -3  16   4 2786.07  150.68
   3  16  -4 2528.90  143.82
   1 -20   3  503.81   39.69
   1 -20   3  644.04   58.09
   1 -20   3  560.31   40.21
  -1 -20  -3  451.53   44.31
   1 -20   3  534.54   48.41
   1  20   3  579.00   55.49
  -1  20  -3  626.73   46.68
  -7 -13  -1 1654.84   91.81
  -7 -13  -1 1182.02   84.32
  -7  13  -1 1491.57   89.62
   7 -13   1 1449.24   87.08
   7 -13   1 1476.80   77.54
  -7  13  -1 1318.70   84.03
   7 -13   1 1373.09   81.62
   8  -8   1  903.57   56.70
  -8   8  -1  963.44   57.70
   8  -8   1  813.64   47.74
  -8  -8  -1  732.17   51.64
  -8  -8  -1  865.75   54.18
  -8  -8  -1  971.62   58.58
  -8  -8  -1  774.45   49.08
   8   8   1  938.97   61.72
  -8   8  -1  828.94   51.08
  -5   4  -5   59.97   14.85
  -5   4  -5   62.29    6.46
  -5  -4  -5   70.86   15.70
  -5  -4  -5   70.08   16.52
   5  -4   5   96.22   19.26
  -4  19  -2 1384.94   81.90
  -4  19  -2 1401.30   94.69
   4 -19   2 1264.21   86.19
  -4 -19  -2 1575.48   86.93
  -4 -19  -2 1461.30   85.29
  -4 -19  -2 1363.56   94.38
   4 -19   2 1478.80   87.53
  -4 -19  -2 1318.69   87.34
  -8  -9   0   42.06   11.45
   8  -9   0   42.95   14.87
  -8   9   0   70.15   17.41
   8  -9   0   27.30    5.00
  -8  -9   0   50.66   11.36
   8  -9   0   41.85   10.29
  -8  -9   0   43.20   14.88
   8   9   0   63.70   15.79
  -4  -9  -5   44.73   13.97
  -4   9  -5   37.46   12.95
   4  -9   5   48.51   15.49
   4  -9   5   44.49    9.84
   0 -23   0   28.45   17.28
   0 -23   0   32.63   18.94
   0 -23   0   23.58   22.25
   1  -7  -6  269.77   27.90
   1  -7  -6  299.20   28.83
  -1   7   6  337.95   25.76
  -1  -7   6  349.07   31.83
   1   7  -6  304.05   27.88
   1   7  -6  286.07   25.02
  -1  -7   6  282.44   24.59
  -2  13  -5 2518.83  137.55
   2 -13   5 2659.36  141.38
  -2  13  -5 2878.77  147.39
  -2 -13  -5 2298.29  137.75
   2 -13   5 2870.62  151.83
   2 -13   5 2724.42  155.42
  -8   5  -2  152.23   18.37
   8  -5   2  152.44   17.71
  -8  -5  -2  144.04   16.79
  -8  -5  -2  143.33   14.52
  -8  -5  -2  121.34   13.95
  -8   5  -2  134.71   11.88
   2 -17   4  180.53   26.39
  -2 -17  -4  131.82   20.29
  -2  17  -4  186.49   22.71
   2 -17   4  155.35   15.00
   2 -17   4  172.46   30.86
  -1 -14   5  257.40   25.25
  -1 -14   5  281.53   41.04
   1 -14  -5  226.63   21.13
  -1 -14   5  242.14   28.12
   1  14  -5  253.21   25.41
  -1  14   5  281.31   29.96
   2  -5   6  209.97   15.46
   2  -5   6  284.12   31.34
   2  -5   6  220.07   18.46
  -2   5  -6  265.98   26.72
  -2  -5  -6  216.79   22.99
   2   5   6  311.20   39.35
   8   6  -2 4850.96  196.32
  -8  -6   2 4529.38  197.72
   8  -6  -2 4735.79  195.03
  -8   6   2 5023.18  200.64
   8  -6  -2 4819.37  199.91
   7  -8   3 1780.59   97.40
   7  -8   3 1761.57   96.18
  -7  -8  -3 1670.32   96.66
  -7  -8  -3 1560.52   95.70
  -7  -8  -3 1640.49   92.69
  -7  -8  -3 1571.37  120.32
  -7   8  -3 1642.41   93.67
  -7   8  -3 1809.02   99.71
  -3  12   5  879.00   54.69
   3  12  -5  783.75   50.16
  -3 -12   5  750.42   52.56
   3 -12  -5  681.24   48.41
   3  12  -5  783.40   50.65
  -3 -12   5  760.13   53.51
   3 -12  -5  693.18   50.17
   3   0  -6  290.98   27.44
  -3   0   6  299.55   26.86
  -1  -7  -6 2819.31  163.05
   1   7   6 2736.20  157.70
  -1   7  -6 2965.93  156.58
  -1  -7  -6 2719.00  160.67
   1  -7   6 2932.67  169.65
  -6 -15  -2 1840.20  120.37
  -6 -15  -2 1816.31  102.02
  -6  15  -2 1521.05   96.31
   6 -15   2 1655.22  100.20
  -6 -15  -2 1464.22  103.08
  -6  15  -2 1631.60  105.10
   6 -15   2 1872.39  100.70
  -5   6   5  719.82   49.07
   5   6  -5  730.09   48.03
   5   6  -5  644.75   43.91
   5  -6  -5  663.69   49.86
  -5  -6   5  649.09   45.76
   5  -6  -5  610.35   44.91
  -5  -6   5  733.49   51.75
  -5  -6   5  665.92   47.58
   3   1  -6  191.66   22.11
  -3   1   6  224.94   22.11
  -3  -1   6  186.07   21.12
   3  -1  -6  190.20   21.92
  -3 -16  -4  421.33   36.74
  -3 -16  -4  486.85   43.92
   3 -16   4  460.05   30.18
  -3  16  -4  553.91   39.57
   3 -16   4  458.82   43.30
   3 -16   4  556.93   44.54
   6  -8   4  443.79   33.36
  -6  -8  -4  365.58   30.32
   6  -8   4  400.39   26.14
  -6  -8  -4  291.82   20.76
  -6  -8  -4  367.46   30.79
  -6  -8  -4  377.62   29.09
  -6  -8  -4  340.90   44.62
  -6   8  -4  404.90   29.52
  -6   8  -4  470.16   42.25
   6 -13  -3  372.47   31.97
  -6 -13   3  372.91   30.60
   6 -13  -3  403.78   34.07
  -6  13   3  469.45   38.63
   6  13  -3  451.90   38.18
   6 -13  -3  385.70   34.17
   1 -14   5   35.79   26.97
   1  14   5   63.40   29.88
  -1 -14  -5   33.41    9.49
   1 -14   5   36.34   11.47
  -1  14  -5   34.56    8.50
   1  14   5   42.00   21.02
   0 -18   4  177.08   38.56
   0 -18  -4  146.12   21.50
   0  18  -4  119.82   15.47
   0  18   4  189.69   36.45
   0  18  -4  148.73   22.71
   0  18   4  208.22   37.95
  -2  -6   6 8546.21  434.87
   2  -6  -6 7652.70  432.16
  -2  -6   6 8685.61  436.54
  -2  -6   6 7971.51  429.33
   2   6  -6 8067.80  429.88
  -2   6   6 8817.55  430.01
   2  -6  -6 7671.50  432.56
   2   6  -6 7889.73  431.28
   7 -12  -2 1293.75   81.31
   7  12  -2 1500.91   81.12
  -7 -12   2 1145.58   73.52
   7 -12  -2 1369.61   75.69
  -7 -12   2 1251.19   79.57
   4  10  -5  401.72   30.89
  -4 -10   5  351.08   31.55
  -4  10   5  482.69   35.66
   4 -10  -5  407.73   34.63
   4 -10  -5  388.84   31.43
   4 -10  -5  386.98   31.27
   4  10  -5  412.25   32.25
  -4 -10   5  412.66   35.11
  -5 -12  -4   77.51   17.50
   5 -12   4   76.33   15.07
  -5  12  -4   90.99   16.30
   5 -12   4   88.29   18.22
  -5 -12  -4   81.09   16.38
  -5  12  -4  101.18   28.63
  -5 -12  -4  108.59   22.44
  -5  19   0  590.44   54.07
  -5 -19   0  738.62   52.19
  -5  19   0  602.57   42.32
  -5 -19   0  631.46   57.09
   5 -19   0  538.37   44.76
   5 -19   0  515.84   47.21
  -1  23   0 4477.14  273.59
  -1 -23   0 5211.12  263.30
  -1 -23   0 4307.27  263.79
   1 -23   0 5329.08  262.30
   1 -23   0 4447.65  260.72
  -1 -23   0 4718.10  269.95
   7   9  -3  732.12   46.13
   7  -9  -3  563.56   43.91
  -7  -9   3  484.53   35.58
   7  -9  -3  605.21   39.35
   7   9  -3  697.23   44.21
  -7   9   3  696.36   46.64
   7  -9  -3  524.09   34.71
   3   2  -6   28.69   13.10
   3  -2  -6   35.45   14.10
  -3  -2   6   48.78   13.39
  -3  -2   6   55.95   16.16
  -3   2   6   38.24   13.00
  -6  -9   4  145.96   20.48
   6  -9  -4  144.04   20.44
  -6   9   4  158.16   22.29
  -6  -9   4  126.33   16.21
   6   9  -4  181.64   18.55
  -6  -9   4  151.05   21.60
   6  -9  -4  109.25   14.66
   6  -9  -4  137.89   21.53
   0 -22  -2  944.70   63.23
   0 -22   2  749.06   58.29
   0 -22   2  978.12   73.24
   0  22   2  927.35   73.51
   0 -22  -2  935.59   64.08
   0 -22   2  832.95   59.60
   0 -22  -2  720.14   61.47
   5  -5   5 2959.00  159.44
  -5  -5  -5 2740.54  158.37
  -5  -5  -5 2670.77  156.60
  -5   5  -5 2824.26  156.24
   7  14   0  855.07   58.15
  -7  14   0  946.44   60.73
   7 -14   0  762.27   50.10
   7 -14   0  789.91   56.22
  -7 -14   0  899.54   60.37
  -7 -14   0  677.28   53.54
   0   8  -6 2107.90  116.01
   0  -8   6 2292.34  126.04
   0  -8  -6 1910.73  120.50
   0  -8  -6 1839.56  119.28
   0  -8   6 2250.59  131.29
   0   8   6 2274.08  118.32
   0   8  -6 2007.36  119.97
  -8   9   1 1187.86   64.81
   8   9  -1 1088.48   59.84
   8  -9  -1  957.85   60.91
   8  -9  -1  993.58   56.43
  -8  -9   1 1055.83   60.89
  -3 -19   3 2327.73  154.48
   3  19  -3 2502.17  136.40
  -3  19   3 2840.41  148.92
  -3 -19   3 2220.25  140.13
   3  19  -3 2346.55  140.16
  -3 -19   3 2247.74  142.19
   3 -19  -3 2478.43  139.52
  -3  19   3 2726.67  150.19
   3 -19  -3 2027.49  136.80
  -6  17   0 2983.19  150.41
  -6  17   0 3088.64  163.88
   6 -17   0 2408.41  148.72
   6 -17   0 2602.07  156.46
  -6 -17   0 3285.25  162.98
  -6 -17   0 2436.62  155.90
   6  17   0 2573.83  156.48
   6 -17   0 2877.90  154.80
  -1 -18   4 4640.44  273.25
  -1  18   4 4746.25  265.40
  -1 -18   4 4707.19  260.52
   1  18  -4 4639.45  249.60
   1  18  -4 4885.46  255.75
   1 -18  -4 4091.49  252.26
  -8  -6  -2   69.31   10.92
  -8  -6  -2   64.69   12.64
   8  -6   2   93.21   14.71
  -8  -6  -2   72.79   11.32
  -8   6  -2   77.16    9.51
  -8   6  -2  101.46   15.89
   3  12   5  715.53   66.25
   3 -12   5  641.20   46.78
   3 -12   5  581.95   42.46
  -3 -12  -5  512.45   41.00
  -3 -12  -5  457.16   31.56
   3 -12   5  729.87   39.34
  -3  12  -5  662.05   42.78
  -3  12  -5  565.04   32.01
  -3  -3   6 1643.05   98.52
   3  -3  -6 1559.64   96.07
   3  -3  -6 1594.99   97.78
  -3  -3   6 1636.34   95.42
   3   3  -6 1518.19   95.06
  -3   3   6 1755.34   95.91
   0 -23   1  760.87   57.23
   0 -23  -1  793.57   57.84
   0 -23   1  680.52   56.71
   0 -23  -1  690.01   59.42
   0 -23  -1  903.91   59.04
   0  23   1  893.46   71.24
  -2   6  -6 8360.41  429.75
   2  -6   6 9098.47  435.43
   2  -6   6 7435.52  422.64
  -2   6  -6 8078.63  422.04
   2  -6   6 8211.99  419.69
  -2  -6  -6 7170.49  425.89
  -3   0  -615199.90  792.20
  -3   0  -614275.90  785.26
   1  22  -2  438.40   39.40
  -1 -22   2  289.94   33.21
   1 -22  -2  374.36   36.94
  -1  22   2  459.48   52.34
  -1 -22   2  335.71   37.31
   1 -22  -2  266.93   34.98
  -1 -22   2  412.10   47.61
  -1 -22   2  307.43   35.31
   4  15  -4 2491.57  130.04
  -4  15   4 2505.95  134.65
   4 -15  -4 2059.33  127.32
  -4 -15   4 2299.10  130.54
   4 -15  -4 1957.15  129.44
   1  18   4  768.66   64.79
   1  18   4  624.74   55.07
   1 -18   4  707.88   52.92
   1 -18   4  699.88   60.03
  -1 -18  -4  518.59   43.30
  -1  18  -4  526.37   37.79
  -7 -12  -2   52.63   16.06
  -7 -12  -2   65.99   34.73
   7 -12   2   44.89   11.80
  -7 -12  -2   46.96   15.12
  -7  12  -2   53.43   12.98
   7 -12   2   60.11   15.38
  -7  12  -2   71.44   19.56
   1  -8  -6   22.89   13.40
   1   8  -6   16.73   12.70
  -1   8   6   27.64   12.21
  -1  -8   6   31.92   14.54
   1   8  -6   19.86   10.02
   1  -8  -6   15.48   12.70
  -1  -8   6   23.79   13.47
  -3  -1  -6  942.97   64.40
  -3   1  -6  836.41   56.08
  -3  -1  -6  810.83   56.91
   3  -1   6 1527.17   85.00
  -3   1  -6  954.82   63.80
   3   1   6 1634.78   90.22
  -8  -9  -1 1704.71   96.74
  -8  -9  -1 2059.48  103.08
   8   9   1 1826.91  104.89
  -8   9  -1 1882.00  101.01
   8  -9   1 1794.72   99.44
  -8  -9  -1 1400.64   93.97
   8  -9   1 1535.94   89.99
  -8   9  -1 1633.26   93.76
  -1 -22  -2  778.06   54.23
   1 -22   2  746.55   61.39
   1 -22   2  629.90   46.82
  -1 -22  -2  624.12   52.46
   1 -22   2  598.10   50.99
  -1  22  -2  697.55   51.77
   1 -22   2  541.57   45.48
  -8  -7   2 3185.35  151.68
   8  -7  -2 3213.63  152.41
  -8   7   2 3389.67  153.60
   8  -7  -2 3098.00  147.82
  -6 -13  -3  741.23   59.21
  -6 -13  -3  788.43   76.34
   6 -13   3  915.58   58.04
  -6  13  -3  906.51   64.51
  -6  13  -3  858.91   54.05
  -6 -13  -3  847.49   58.85
   6 -13   3  919.96   57.69
   2  20  -3  290.69   31.70
   2 -20  -3  355.55   34.03
  -2 -20   3  261.73   30.85
   2 -20  -3  231.81   29.14
  -2 -20   3  297.42   44.39
  -2  20   3  322.57   39.36
  -2 -20   3  263.49   32.76
   2  20  -3  251.65   25.40
  -2  20   3  311.08   40.97
   5 -16  -3  601.67   46.39
  -5 -16   3  642.19   48.00
   5  16  -3  797.48   49.30
   5 -16  -3  550.33   46.69
   5  16  -3  753.70   52.53
  -5  16   3  722.43   52.97
   5 -16  -3  543.74   45.89
  -5 -16   3  702.94   50.53
   3 -19   3  455.62   46.29
   3 -19   3  466.93   33.59
  -3  19  -3  556.57   54.49
  -3 -19  -3  458.96   42.93
  -3  19  -3  574.99   43.27
   3 -19   3  568.90   48.38
  -3 -19  -3  553.14   45.86
  -7   0   4 3129.39  159.64
   7   0  -4 2502.59  145.76
   7   0  -4 2929.17  155.33
  -7   0   4 2954.91  157.27
   5  -7  -5 4384.09  238.51
  -5   7   5 4769.08  238.21
   5   7  -5 4299.81  231.91
   5   7  -5 4419.10  235.37
   5  -7  -5 4186.23  232.61
  -5  -7   5 4137.13  234.96
  -5  -7   5 4188.39  233.41
  -5  -7   5 4397.88  238.57
   7   1  -4  450.19   35.33
   7   1  -4  428.78   28.15
  -7  -1   4  497.25   38.77
  -7  -1   4  492.50   40.94
  -7   1   4  504.37   39.60
  -7   1   4  554.66   41.71
   7  -1  -4  471.73   36.68
   3 -22   0 1521.17  115.41
  -3 -22   0 2093.63  116.93
   3 -22   0 2295.73  113.43
  -3 -22   0 1715.22  120.19
   3 -22   0 1783.36  112.26
  -3 -22   0 1757.96  119.24
  -3   2  -6 7943.48  413.83
  -3  -2  -6 7084.55  407.52
  -3   2  -6 7298.76  406.10
   3   2   6 9592.47  434.60
  -3  -2  -6 8039.76  414.71
   3  -2   6 9501.10  429.67
  -5 -19   1  114.25   31.43
  -5 -19   1   89.94   23.17
   5 -19  -1  131.13   20.36
   5 -19  -1   81.60   21.51
  -5  19   1  110.13   20.80
  -5 -19   1  113.26   21.69
  -8 -10   0  725.39   49.85
   8 -10   0  833.08   47.76
   8 -10   0  842.64   54.32
  -8  10   0  915.18   56.34
  -8 -10   0  786.71   48.41
   8 -10   0  654.52   41.99
   8  10   0  952.02   56.18
  -8 -10   0  799.84   52.20
  -4  10  -5  764.98   49.32
  -4 -10  -5  638.32   48.52
   4 -10   5  734.53   52.27
   4 -10   5  712.71   44.88
   1  -8   6 2891.80  161.60
  -1   8  -6 2793.87  146.31
  -1  -8  -6 2439.17  150.72
   1   8   6 2577.65  149.26
  -1  -8  -6 2506.88  152.52
   5  -6   5  877.28   52.02
  -5  -6  -5 1108.54   66.86
   5  -6   5 1165.56   67.06
  -5   6  -5 1083.71   63.11
  -5  -6  -5 1037.29   64.05
   2   7  -6  136.13   18.22
  -2   7   6  127.63   18.51
   2  -7  -6  153.00   21.91
  -2  -7   6  144.57   22.35
   2  -7  -6  161.48   22.18
  -2  -7   6  125.49   22.23
   2   7  -6  136.36   19.15
  -2  -7   6  111.52   17.99
   3  -4  -6  100.87   18.88
   3   4  -6  102.59   16.41
   3   4  -6  103.55   16.52
   3  -4  -6   86.11   17.26
  -3  -4   6  115.31   19.57
  -3   4   6   97.82   16.61
  -3  -4   6   91.13   16.01
  -2 -20  -3   78.42   20.19
  -2  20  -3  122.65   21.42
   2 -20   3  116.91   27.62
  -2 -20  -3   92.42   24.17
   2 -20   3   94.43   15.23
   2 -20   3  132.81   25.43
  -7   9  -3  566.75   41.86
  -7   9  -3  544.78   35.51
  -7  -9  -3  491.39   33.91
  -7  -9  -3  511.68   37.59
   7  -9   3  606.13   38.55
   7  -9   3  592.21   39.01
  -7  -9  -3  470.28   59.63
  -5  18   2  273.71   29.76
   5 -18  -2  266.89   27.65
   5  18  -2  251.48   26.75
   5 -18  -2  231.47   27.04
  -5 -18   2  234.57   28.84
   5 -18  -2  212.97   25.71
  -5 -18   2  268.35   30.28
  -5  18   2  315.02   34.86
   5  18  -2  291.30   31.57
  -1 -23   1  219.72   30.73
   1 -23  -1  301.20   32.25
   1 -23  -1  343.73   33.11
  -1  23   1  285.73   43.04
   1 -23  -1  263.06   35.77
   5 -13  -4 1746.92  107.97
   5 -13  -4 1711.49  110.13
  -5 -13   4 1743.75  107.28
   5  13  -4 2085.73  110.34
  -5  13   4 2082.19  113.55
   5  13  -4 1884.58  108.43
   7  -2  -4 5115.93  273.97
   7   2  -4 5274.46  273.74
  -7  -2   4 5721.84  278.16
   7  -2  -4 4417.47  264.37
  -7   2   4 5313.70  276.58
  -7   2   4 5646.89  279.05
   7   2  -4 5209.40  265.66
  -7  -2   4 5163.26  275.25
   1 -23   1    8.77   16.60
   1 -23   1   41.10   22.38
   1 -23   1   24.71   14.48
  -1 -23  -1   33.48   16.15
  -1 -23  -1   22.68   18.72
   7 -14  -1   98.96   17.99
   7 -14  -1   95.49   15.16
  -7 -14   1   89.42   17.22
   7 -14  -1   91.59   13.37
   7  14  -1   99.07   18.40
  -7  14   1  109.55   22.21
  -7 -14   1  108.57   18.35
  -5 -19  -1 4317.48  224.25
  -5 -19  -1 3480.49  225.62
  -5  19  -1 4176.92  231.06
   5 -19   1 4425.54  213.96
   5 -19   1 3998.94  221.54
   5 -19   1 3399.63  220.95
  -5  19  -1 3806.73  218.78
  -5 -19  -1 3764.72  231.42
   2  14  -5  155.63   20.84
  -2 -14   5  150.95   33.51
  -2  14   5  182.66   27.02
   2 -14  -5  124.48   17.61
  -2 -14   5  153.11   22.15
  -2 -14   5  169.41   24.39
   2  14  -5  137.67   17.87
   6  -9   4  983.60   62.53
  -6  -9  -4  814.50   75.21
  -6   9  -4 1051.81   60.26
   6  -9   4 1027.88   57.77
  -6  -9  -4  855.63   52.21
  -6  -9  -4 1025.41   63.44
  -6  -9  -4  928.63   60.95
  -6   9  -4 1227.03   74.61
  -6  -9  -4 1030.36   60.91
   4 -18  -3  539.56   43.15
  -4  18   3  609.69   49.42
  -4  18   3  631.22   50.84
   4 -18  -3  458.99   41.81
  -4 -18   3  550.05   46.03
  -4 -18   3  606.73   59.35
   4  18  -3  544.39   44.90
  -4 -18   3  526.93   45.68
   4  18  -3  586.01   42.49
  -3   3  -6  488.85   41.21
  -3  -3  -6  422.11   35.45
   3  -3   6  735.57   56.12
   3  -3   6  613.71   46.96
   3   3   6  754.37   63.16
  -3  -3  -6  460.32   41.66
   6 -17  -1 1952.49  113.10
   6 -17  -1 1824.03  111.19
   6  17  -1 1984.01  116.60
  -6  17   1 2302.54  123.61
   6 -17  -1 1915.90  116.42
  -6 -17   1 1825.99  116.63
  -4 -15  -4  267.57   31.08
  -4 -15  -4  211.19   24.72
  -4  15  -4  299.92   26.86
   4 -15   4  317.90   31.53
   4 -15   4  222.96   26.71
  -4 -21   0 5931.67  293.79
   4 -21   0 4462.50  291.82
  -4 -21   0 4903.73  298.58
  -4 -21   0 5225.44  299.02
  -4  21   0 5791.13  304.34
   4 -21   0 6016.55  287.81
   4 -21   0 4859.83  287.73
  -7  14  -1  271.33   27.06
   7 -14   1  294.46   20.39
   7 -14   1  312.22   25.70
  -7 -14  -1  347.73   33.92
  -7  14  -1  350.34   33.57
  -7 -14  -1  221.37   27.03
   7 -14   1  306.73   29.33
   5 -16   3  156.59   22.57
  -5 -16  -3  168.95   24.45
  -5 -16  -3  159.56   25.58
  -5 -16  -3  178.10   37.05
  -5  16  -3  176.13   30.94
  -5  16  -3  160.84   19.86
   5 -16   3  137.42   21.88
  -8  -7  -2   97.57   14.27
  -8  -7  -2   96.51   13.10
  -8   7  -2   94.15   11.01
  -8   7  -2  116.20   16.16
   8  -7   2  103.79   15.52
  -8  -7  -2  113.14   13.17
  -7  -3   4 2339.94  126.18
   7  -3  -4 1913.27  113.82
   7   3  -4 2191.50  115.16
  -7   3   4 2244.28  125.66
  -7  -3   4 2151.13  123.66
   7   3  -4 2152.62  122.14
  -5  18  -2  159.36   32.71
   5 -18   2  103.74   11.63
   5 -18   2  109.13   12.00
  -5 -18  -2  125.07   26.47
  -5 -18  -2  127.68   22.94
  -5  18  -2  169.24   22.25
   5 -18   2  204.17   27.22
  -5 -18  -2  161.00   26.84
   5 -18   2  160.36   24.76
   0  15   5  270.17   32.82
   0 -15  -5  208.73   20.38
   0 -15   5  206.84   28.71
   0 -15   5  256.85   24.30
   0 -15   5  265.64   41.64
   0  15  -5  246.35   25.49
   0  15  -5  253.69   20.51
  -3  21   2  729.87   53.68
  -3 -21   2  505.38   47.02
  -3  21   2  700.14   59.72
   3  21  -2  539.85   42.94
  -3 -21   2  507.74   48.03
   3 -21  -2  476.59   45.91
   3  21  -2  686.34   50.31
   3 -21  -2  546.03   45.63
   7  10  -3 4129.38  202.81
   7  10  -3 4548.59  205.74
   7 -10  -3 3294.93  193.14
   7 -10  -3 3851.12  197.92
  -7 -10   3 3183.99  194.14
   7 -10  -3 3700.65  202.94
  -7  10   3 4334.35  206.43
  -2   7  -6  778.58   49.05
  -2   7  -6  821.90   56.27
   2  -7   6  770.22   52.17
   2  -7   6  876.34   61.14
  -6 -10   4 2514.54  151.46
   6 -10  -4 2750.59  156.48
   6  10  -4 3054.13  154.74
   6 -10  -4 2909.80  158.97
  -6 -10   4 2730.78  158.27
   6 -10  -4 2595.45  150.85
  -6  10   4 3251.93  160.56
   6 -17   1   31.27    8.25
   6 -17   1   34.76   15.00
  -6 -17  -1   38.93   15.16
   6 -17   1   45.69   10.36
  -6  17  -1   34.99   14.38
  -6 -17  -1   46.03   21.26
  -6 -17  -1   51.22   22.04
  -6  17  -1   31.01   20.07
   6 -17   1   33.91   16.02
   0  -9  -6 4556.62  281.96
   0  -9   6 5704.17  296.07
   0   9   6 6584.51  302.25
   0  -9   6 5550.71  288.20
   0   9  -6 4994.86  281.88
   0   9   6 5565.81  281.80
   0  -9  -6 4801.27  282.91
   0   9  -6 5293.62  278.18
  -2  14  -5 3940.84  219.57
  -2  14  -5 4941.40  230.85
   2  14   5 5453.49  257.58
   2 -14   5 4431.37  238.50
  -2 -14  -5 3697.07  220.36
   2 -14   5 4319.40  223.51
   2 -14   5 4738.43  235.44
  -4 -11   5  966.20   63.15
   4 -11  -5  876.49   61.01
  -4  11   5 1112.29   66.11
   4  11  -5 1041.24   63.13
  -4 -11   5 1029.49   66.25
   4 -11  -5  924.76   64.84
   4  11  -5 1022.34   62.15
   4 -11  -5  925.49   61.46
  -6 -16   2  190.08   24.05
   6 -16  -2  205.15   22.93
   6 -16  -2  207.20   23.32
  -2 -23   0 4640.50  290.11
  -2 -23   0 5342.07  288.77
   2 -23   0 4812.90  285.50
  -2 -23   0 4907.57  294.34
  -2 -23   0 5566.93  289.34
  -3 -13   5   98.47   19.67
  -3  13   5  117.71   21.15
   3  13  -5   97.56   17.04
  -3 -13   5  102.55   19.92
   3  13  -5   78.59   15.60
   3 -13  -5   93.05   16.88
   3 -13  -5   78.47   18.96
   3 -13  -5   70.18   15.34
  -3  -5   6  479.46   36.13
  -3  -5   6  494.41   40.22
   3  -5  -6  466.37   38.17
   3  -5  -6  425.14   36.09
  -3   5   6  476.73   36.10
  -3  -5   6  454.27   38.30
   3   5  -6  423.63   34.95
   3   5  -6  437.24   35.09
  -4 -18  -3  252.61   28.90
  -4  18  -3  270.32   37.78
   4 -18   3  262.78   30.55
  -4  18  -3  274.15   26.92
  -4 -18  -3  229.22   29.48
   4 -18   3  192.92   28.67
  -8 -10   1 1274.58   60.44
  -8 -10   1 1145.26   50.49
  -8  10   1 1644.23   70.12
   8  10  -1 1611.05   65.04
   8 -10  -1 1487.75   66.80
   8 -10  -1 1486.03   59.62
  -8 -10   1 1504.33   65.27
  -3  21  -2 1181.53   74.79
   3 -21   2 1145.19   77.55
  -3 -21  -2 1330.65   79.48
  -3 -21  -2 1097.41   82.03
  -3  21  -2 1199.99   86.03
  -3 -21  -2 1144.38   77.70
   3 -21   2  884.16   65.33
   3 -21   2 1193.21   81.68
   3  -4   6  102.51   20.67
  -3  -4  -6   63.72   17.69
  -3  -4  -6   63.80   13.30
   3  -4   6   83.59   25.40
   3   4   6  105.47   30.73
  -3   4  -6   69.96   16.62
   8   0  -3  548.98   41.74
  -8   0   3  571.75   44.76
  -3 -22   1  232.22   33.34
   3 -22  -1  192.44   30.21
  -3 -22   1  215.38   29.33
   3 -22  -1  236.16   27.55
  -3  22   1  257.08   40.42
  -3 -22   1  247.93   37.66
  -3 -22   1  215.71   28.43
   3  17  -4 1709.99   99.85
  -3 -17   4 1704.35  106.36
  -3  17   4 1880.33  113.79
  -3 -17   4 1684.95  118.40
  -3  17   4 1946.10  111.42
   3  17  -4 1680.16  102.81
   3 -17  -4 1533.53  100.46
  -8   8   2 3901.80  169.72
   8  -8  -2 3567.23  167.29
  -8  -8   2 3364.68  165.28
   0 -21  -3  305.22   33.38
   0 -21   3  286.32   41.72
   0  21   3  250.95   38.75
   0 -21   3  235.69   26.58
   0 -21  -3  220.33   29.91
  -8  -1   3 4537.51  245.52
   8  -1  -3 4382.23  242.57
  -8   1   3 4539.96  245.85
   8   1  -3 4463.34  242.70
  -1 -15   5  496.38   42.24
   1 -15  -5  436.76   34.38
  -1  15   5  549.30   46.07
   1  15  -5  504.25   38.74
  -1  15   5  602.40   54.37
  -1 -15   5  512.16   55.00
  -1 -15   5  497.85   38.96
   7 -13  -2 6022.92  310.42
   7 -13  -2 5964.19  306.78
   7  13  -2 6647.42  312.76
  -7 -13   2 5517.84  311.12
   7 -13  -2 5344.65  311.01
  -7 -13   2 5384.23  305.45
  -2  18   4   77.63   26.31
   2 -18  -4   52.90   15.54
  -2 -18   4   43.78   28.63
  -2 -18   4   71.15   21.22
   2  18  -4   73.71   18.46
  -2  18   4   61.02   24.17
   2  18  -4   70.98   13.73
  -5 -13  -4 1332.00   90.31
   5 -13   4 1551.45   94.48
  -5  13  -4 1629.36   91.64
   5 -13   4 1531.54   91.27
  -5 -13  -4 1592.95   97.69
  -5  13  -4 1804.28  107.65
   5  -7   5 2507.23  131.13
  -5   7  -5 2327.34  126.62
   5  -7   5 2087.15  117.69
  -5  -7  -5 2319.36  130.98
  -5  -7  -5 2270.93  127.93
   3 -22   1  649.09   57.75
  -3 -22  -1  727.30   53.78
  -3 -22  -1  643.67   57.71
  -3 -22  -1  678.99   57.55
  -3  22  -1  722.47   65.03
   3 -22   1  793.58   49.23
   3 -22   1  652.05   52.56
  -3  22  -1  692.92   52.12
  -3 -22  -1  740.26   56.13
   1   9  -6  756.76   51.79
  -1  -9   6  777.33   55.94
  -1  -9   6  845.73   54.19
   1  -9  -6  716.81   52.71
   1  -9  -6  662.43   52.26
  -1   9   6  858.98   51.59
   1   9  -6  753.22   48.99
   6  14  -3 6686.63  323.20
  -6 -14   3 5686.30  315.25
   6 -14  -3 5625.52  318.16
   6 -14  -3 5705.47  316.21
   6 -14  -3 5689.18  318.31
  -6  14   3 6535.31  323.20
   5  -8  -5 1377.75   86.05
  -5  -8   5 1278.59   81.18
  -5  -8   5 1390.63   86.08
  -5   8   5 1576.37   86.79
  -5  -8   5 1288.77   82.80
   5  -8  -5 1353.25   82.98
   5   8  -5 1423.31   83.36
   5   8  -5 1390.47   80.28
   5  -8  -5 1297.06   80.55
   7  -4  -4  205.16   19.32
   7   4  -4  325.64   22.40
  -7   4   4  266.99   28.80
  -7  -4   4  322.40   30.33
   7   4  -4  264.20   26.10
  -7  -4   4  256.86   27.45
  -7   0  -4  389.27   28.00
  -7   0  -4  531.51   37.02
  -4  20   2   45.87   25.28
   4 -20  -2   14.82   16.97
  -4  20   2   24.16   19.56
  -4 -20   2   18.30   17.10
   4  20  -2   11.54   16.51
   4 -20  -2   24.25   17.40
  -4 -20   2   37.27   20.06
   4  20  -2   26.23   14.40
  -7  -1  -4 2441.19  147.96
  -7   1  -4 3173.35  156.04
  -7  -1  -4 3383.20  150.24
  -7  -1  -4 3087.03  156.21
  -7   1  -4 2470.89  146.62
  -7   1  -4 3547.88  153.42
  -8 -10  -1  694.72   52.85
   8 -10   1  926.88   58.11
  -8  10  -1  988.52   59.77
   8 -10   1  816.36   49.24
   8  10   1  903.02   63.00
  -8 -10  -1  855.41   55.13
  -8 -10  -1  966.17   60.54
  -8  10  -1  836.61   53.05
   8  -2  -3 1453.96   89.12
  -8  -2   3 1455.16   91.27
  -8   2   3 1630.02   93.44
   8   2  -3 1420.64   88.32
  -1  15  -5  187.73   16.08
  -1 -15  -5  171.72   17.38
   1  15   5  175.36   36.93
   1 -15   5  208.38   20.23
   1 -15   5  211.10   35.83
   1  15   5  183.61   28.60
   2  -8  -6  721.51   54.49
  -2   8   6  896.34   54.24
   2   8  -6  816.52   52.76
   2  -8  -6  809.00   56.60
  -2  -8   6  858.74   58.61
   2   8  -6  822.17   54.57
  -2  -8   6  795.92   56.56
  -2  22   2  229.63   32.58
  -2 -22   2  198.54   29.08
   2  22  -2  212.19   27.46
   2 -22  -2  117.99   23.88
  -2  22   2  184.14   37.39
  -2 -22   2  182.75   26.86
   2 -22  -2  177.93   26.17
  -2 -22   2  230.90   37.97
  -6 -16  -2  196.74   26.68
   6 -16   2  220.44   24.50
  -6 -16  -2  162.31   28.45
  -6 -16  -2  209.39   37.97
  -6  16  -2  189.32   30.03
  -6  16  -2  175.00   22.10
   6 -16   2  169.42   23.16
   1   9   6 7269.02  415.88
  -1   9  -6 7940.39  411.77
  -1  -9  -6 7305.37  418.01
   1  -9   6 8277.56  428.75
  -4 -21   1  239.81   30.89
  -4  21   1  250.93   29.57
   4 -21  -1  232.74   27.00
  -4 -21   1  233.79   40.15
  -4 -21   1  193.80   30.84
  -2  18  -4 1270.07   69.90
   2 -18   4 1143.79   74.95
   2 -18   4 1080.40   77.32
  -2 -18  -4  859.37   64.93
   2 -18   4  924.71   56.38
  -1  21   3 1618.66  107.49
  -1 -21   3 1393.78   92.02
  -1  21   3 1933.85  109.33
   1 -21  -3 1789.86   98.37
   1  21  -3 1269.93   85.44
   1 -21  -3 1179.07   90.69
  -1 -21   3 1361.78   96.23
  -1 -21   3 1632.73  110.03
   1  21  -3 1564.11   94.92
  -2  22  -2 2031.83  120.07
   2 -22   2 2052.47  128.66
  -2 -22  -2 2316.06  123.14
  -2  22  -2 2060.79  131.04
  -2 -22  -2 2318.44  125.28
  -2 -22  -2 2015.93  122.50
   2 -22   2 1950.05  122.16
  -7   2  -4  400.63   24.37
  -7  -2  -4  190.34   14.85
  -7  -2  -4  265.18   24.03
  -7  -2  -4  444.20   18.49
  -7   2  -4  294.12   23.02
  -3 -13  -5  322.95   23.40
  -3  13  -5  464.39   33.40
   3 -13   5  436.98   25.96
  -3 -13  -5  359.34   32.21
  -3  13  -5  356.04   23.14
   3 -13   5  422.64   36.62
   3 -13   5  370.48   33.85
  -9   0   0 1313.97   84.53
   9   0   0 1544.36   85.99
  -9   0   0 1596.54   90.37
  -3 -17  -4 1213.98   78.05
  -3 -17  -4  915.52   69.14
   3 -17   4 1259.09   79.08
   3 -17   4 1095.75   63.03
   3 -17   4 1006.36   75.81
  -3  17  -4 1279.39   73.25
   4 -20   2  422.76   34.83
  -4 -20  -2  660.50   48.20
  -4 -20  -2  580.05   55.85
  -4  20  -2  576.88   44.67
  -4 -20  -2  592.86   49.87
  -4 -20  -2  743.20   50.76
   4 -20   2  639.70   49.32
  -4  20  -2  626.82   55.86
   4 -20   2  522.24   48.27
  -4  21  -1   51.75   26.81
  -4 -21  -1   40.12   21.78
   4 -21   1   32.85   18.90
  -4  21  -1   46.63   16.82
  -4 -21  -1   32.62   22.35
   4 -21   1   52.01   12.12
   4 -21   1   21.94   16.42
  -4 -21  -1   52.45   21.84
   9   1   0 1530.93   87.20
  -9   1   0 1433.02   85.74
  -9  -1   0 1356.29   85.67
  -9  -1   0 1576.07   90.74
  -9   1   0 1582.66   90.67
  -7 -10  -3   22.93   14.67
   7 -10   3   29.60   11.62
   7 -10   3   21.11   10.45
  -7  10  -3   20.84   15.22
  -7 -10  -3   21.44    7.44
  -7  10  -3   27.19    9.02
  -7 -10  -3   21.36   10.01
  -7 -10  -3   30.62   32.51
   1 -21   3 1158.85   82.73
  -1 -21  -3  804.97   68.17
   1 -21   3  907.53   64.23
   1 -21   3 1048.11   64.58
  -1 -21  -3 1075.83   73.05
   1 -21   3 1015.39   73.72
  -1  21  -3 1196.85   72.67
   1  21   3 1066.02   80.20
   7 -15   0 1562.91   92.68
  -7 -15   0 1787.19  102.04
   7  15   0 1616.32   99.92
   7 -15   0 1512.60   97.95
  -7  15   0 1804.29  103.52
  -7 -15   0 1478.99   96.99
   3   5   6  302.58   42.59
  -3  -5  -6  178.34   20.83
   3  -5   6  279.61   33.25
  -3   5  -6  207.93   23.74
  -3  -5  -6  255.75   26.01
   3  -5   6  258.29   28.48
  -8  -3   3 1375.34   82.48
  -8   3   3 1387.03   83.48
   8   3  -3 1219.28   79.10
   8  -3  -3 1238.77   79.80
   3   6  -6 1553.78   93.69
   3  -6  -6 1541.05   96.51
  -3   6   6 1712.55   94.48
  -3  -6   6 1559.25   93.45
  -3  -6   6 1659.58   97.70
   3  -6  -6 1500.62   94.49
   3   6  -6 1535.04   93.37
  -3  -6   6 1664.80   98.57
  -8 -11   0 2008.82  114.60
  -8 -11   0 1836.95  115.15
   8 -11   0 2191.56  112.79
   8 -11   0 2220.82  120.29
   8 -11   0 1786.57  107.85
  -8  11   0 2428.21  123.02
  -8 -11   0 2149.27  117.88
   8  11   0 2328.93  121.64
  -4  11  -5  600.28   34.28
   4 -11   5  534.86   30.27
  -4 -11  -5  521.12   34.45
  -7 -13  -2  161.13   21.67
  -7  13  -2  155.02   18.68
   7 -13   2  182.02   19.65
  -7  13  -2  191.52   25.45
  -7 -13  -2  209.04   24.42
   7 -13   2  178.44   21.88
  -7 -13  -2  178.13   36.78
   8  -8   2  373.69   25.91
  -8  -8  -2  329.21   26.69
  -8  -8  -2  358.81   52.85
  -8   8  -2  372.44   30.13
  -8  -8  -2  318.54   25.67
  -8   8  -2  351.19   29.45
  -8  -8  -2  352.47   27.31
  -8   8  -2  343.24   24.52
   8  -8   2  382.23   30.01
   2 -23  -1   90.66   24.18
  -2 -23   1   75.98   23.10
  -2 -23   1  113.50   31.55
  -2 -23   1  135.48   24.20
   2 -23  -1  103.06   21.81
   2 -23  -1  103.02   22.00
  -2 -23   1   89.57   23.84
  -2  23   1  116.29   35.07
  -6 -10  -4  307.93   27.84
  -6 -10  -4  276.58   44.37
  -6 -10  -4  287.37   20.19
  -6 -10  -4  343.00   30.71
  -6 -10  -4  316.22   29.32
   6 -10   4  347.05   29.97
   6 -10   4  338.53   25.81
  -6  10  -4  401.55   41.10
  -6  10  -4  353.90   27.39
  -2   8  -6 3717.73  198.70
   2  -8   6 3496.94  203.82
   2  -8   6 3825.43  210.91
  -2   8  -6 3628.08  205.76
   7   5  -4  551.57   34.58
  -7  -5   4  490.06   39.87
  -7   5   4  526.82   41.88
  -7  -5   4  530.32   41.65
   7  -5  -4  509.66   32.44
  -7  -5   4  463.54   32.89
   7   5  -4  536.74   39.31
  -9   2   0  291.52   28.11
   9   2   0  253.68   24.05
  -9   2   0  223.92   22.53
  -9  -2   0  221.91   26.88
  -2  23  -1 1687.42  113.19
  -2 -23  -1 1835.68  101.51
   2 -23   1 1366.64   98.23
   2 -23   1 1577.93  107.06
  -2 -23  -1 1658.76  101.85
  -2 -23  -1 1445.50  103.25
  -2 -23  -1 1588.06  104.74
   2 -23   1 1685.00   96.45
  -7  -3  -4 2541.71  126.93
  -7   3  -4 2362.56  133.40
  -7  -3  -4 2410.90  134.91
  -7   3  -4 2753.61  135.36
  -6  14  -3 1191.30   71.86
  -6 -14  -3 1129.68   76.26
   6 -14   3 1258.96   75.31
  -6 -14  -3 1169.89   95.61
  -6  14  -3 1172.28   82.33
   6 -14   3 1282.69   76.17
  -6 -14  -3 1086.42   77.94
   0  19   4 6167.43  327.09
   0  19  -4 5859.68  314.11
   0  19   4 7457.94  336.99
   0 -19   4 6631.28  334.54
   0 -19  -4 5298.54  311.59
   0  19  -4 5330.03  305.78
   6   0  -5    0.43   10.92
  -6   0   5   17.63   13.82
   6   0  -5    8.59    9.18
  -8   0  -3   30.87    9.44
  -8   0  -3   17.38    8.11
  -6   1   5  174.86   23.23
   6  -1  -5  149.94   16.47
   6   1  -5  144.48   16.10
  -6  -1   5  136.51   20.86
   4 -16  -4   24.54   13.07
   4 -16  -4   14.80   14.80
   4  16  -4   46.59   16.89
  -4 -16   4   23.55   15.82
   4  16  -4   38.27   12.47
  -4  16   4   33.79   19.03
  -8  -1  -3  309.23   23.26
  -8   1  -3  283.44   22.14
  -8  -1  -3  312.47   22.75
  -8  -1  -3  241.86   19.37
  -8   1  -3  317.56   23.09
  -8  -1  -3  316.68   37.07
  -8   1  -3  317.64   33.63
   5 -20   0   28.15   16.94
  -5 -20   0   34.20   25.53
  -5  20   0   22.68   25.26
   5 -20   0   32.48   16.33
  -5 -20   0   46.81   21.02
   0 -10  -6 3421.16  206.29
   0  10  -6 3904.95  206.80
   0 -10  -6 3324.61  198.02
   0  10  -6 3848.72  202.17
   0 -10   6 4116.58  208.02
   0 -10   6 4254.07  223.04
   0  10   6 4839.96  227.38
   0 -10  -6 3365.04  206.32
   0 -10   6 3975.73  211.83
   0  10   6 4233.22  208.33
  -8  -4   3 5932.88  328.14
   8   4  -3 6236.51  326.83
   8  -4  -3 6117.74  327.39
  -9   3   0  868.70   55.94
  -9   3   0  705.24   49.19
   9   3   0  834.67   52.73
  -9  -3   0  803.02   53.98
   6 -18   0  116.29   18.97
  -6 -18   0   92.52   27.07
  -6 -18   0  102.29   23.99
  -6  18   0   91.83   15.61
  -6  18   0  119.38   25.22
  -6 -18   0   80.82   18.47
   6 -18   0   88.77   19.70
   6 -18   0  101.45   14.75
  -5  14   4  287.79   29.98
   5 -14  -4  248.88   27.71
  -5 -14   4  260.02   26.11
   5  14  -4  307.57   27.69
   5 -14  -4  217.36   25.20
   5  -8   5  561.73   34.86
  -5  -8  -5  542.67   42.30
   5  -8   5  619.53   46.08
  -5   8  -5  604.76   42.36
  -5  -8  -5  606.14   47.17
   0 -24   0  291.47   34.75
   0 -24   0  316.04   29.00
   7 -11  -3  506.03   32.17
   7 -11  -3  571.17   41.57
  -7 -11   3  471.72   33.24
   7 -11  -3  576.35   38.11
  -8  -9   2 1041.83   63.03
  -8   9   2 1198.25   66.68
   8  -9  -2 1103.65   64.91
   6  -2  -5 1589.99   89.84
  -6   2   5 1731.29   97.13
   6   2  -5 1474.59   88.61
  -6  -2   5 1554.99   95.35
   6 -11  -4  489.40   40.16
   6  11  -4  536.58   39.43
   6 -11  -4  451.50   33.87
  -6  11   4  574.96   42.28
   6 -11  -4  482.71   38.75
  -6 -11   4  440.94   34.51
   6  11  -4  536.02   38.32
  -9   0   1   44.00   15.48
  -9   0   1   28.45   12.12
   9   0  -1   34.82   11.65
  -8   2  -3  122.73   11.25
  -8  -2  -3  148.76   13.56
  -8   2  -3  222.51   18.27
  -8   2  -3  198.62   25.74
  -8  -2  -3  192.34   17.35
  -8  -2  -3  202.18   31.73
  -8   2  -3  162.39   15.61
  -8  -2  -3  193.28   16.12
  -1  19   4 2230.80  137.13
  -1 -19   4 2184.36  131.79
   1  19  -4 2004.71  118.84
   1  19  -4 2234.46  126.14
   1 -19  -4 1897.99  123.01
  -1  19   4 2423.67  141.16
  -1 -19   4 2175.46  143.62
  -9   1   1  179.41   23.10
   9  -1  -1  175.09   18.88
  -9  -1   1  175.47   22.58
  -9   1   1  175.82   20.07
  -9  -1   1  159.83   19.73
   9   1  -1  205.23   20.66
  -7  -4  -4  412.72   33.33
  -7  -4  -4  592.46   31.52
  -7   4  -4  459.69   36.58
  -7  -4  -4  620.65   50.86
  -7  -4  -4  485.71   38.76
  -5  17   3  781.64   56.78
  -5 -17   3  687.81   51.80
   5 -17  -3  585.41   49.46
   5  17  -3  802.06   50.92
   5  17  -3  791.32   55.29
   5 -17  -3  597.23   49.04
   5 -17  -3  696.00   50.49
  -5 -17   3  690.76   53.18
   5  -9  -5  193.17   21.84
  -5   9   5  233.58   25.44
   5   9  -5  216.98   22.73
  -5  -9   5  186.73   21.99
  -5  -9   5  231.50   25.97
  -5  -9   5  185.94   20.80
   5   9  -5  210.94   20.95
   5  -9  -5  171.66   20.13
   5  -9  -5  200.31   24.79
  -7 -15   1  975.94   69.71
  -7 -15   1  956.11   68.30
   7 -15  -1 1036.05   70.94
   7 -15  -1 1092.90   65.49
   7  15  -1 1131.23   71.84
   7 -15  -1 1091.28   66.64
  -3  20   3  426.73   45.81
  -3 -20   3  394.03   49.97
   3  20  -3  377.81   37.04
   3 -20  -3  383.59   36.62
   3  20  -3  400.68   33.74
  -3 -20   3  392.13   38.46
   3 -20  -3  305.04   33.86
  -3 -20   3  336.93   39.21
  -3  20   3  446.92   43.64
   3  -6   6  242.97   28.11
   3  -6   6  186.56   12.35
  -3   6  -6  199.50   15.78
   3   6   6  281.57   41.49
  -3  -6  -6  231.41   24.72
  -3   6  -6  236.78   24.15
   3  -6   6  183.08   12.63
  -8 -11   1   55.91    9.83
  -8  11   1   96.65   20.37
   8  11  -1   94.14   17.95
   8 -11  -1   44.50    6.71
  -8 -11   1   74.81   15.25
  -8 -11   1   74.98   17.07
   8 -11  -1   73.90   17.79
  -4   0   6 2248.08  121.31
   4   0  -6 1934.95  118.39
  -4  12   5 1051.67   63.95
  -4 -12   5  916.18   60.52
   4 -12  -5  812.99   61.23
   4 -12  -5  881.47   58.43
   4  12  -5  962.86   59.33
   4  12  -5 1033.16   60.45
  -4 -12   5  896.24   62.59
   4 -12  -5  796.85   57.59
   2 -15  -5 1605.32  102.37
   2  15  -5 1768.10  105.64
  -2 -15   5 1947.79  125.16
  -2 -15   5 1744.65  107.94
  -2  15   5 2186.82  123.56
  -2  15   5 2073.60  113.88
  -2 -15   5 1733.59  109.30
   1  10  -6 1340.16   77.25
  -1 -10   6 1444.03   83.08
  -1 -10   6 1462.35   94.34
   1 -10  -6 1181.69   80.47
   1 -10  -6 1145.60   80.59
   1 -10  -6 1183.05   74.20
   1  10  -6 1307.25   80.20
  -1  10   6 1591.66   82.03
  -1 -10   6 1390.42   85.00
   1  19   4  682.89   53.45
   1  19   4  679.50   60.41
  -1  19  -4  508.61   32.44
  -1  19  -4  630.25   43.56
  -1 -19  -4  559.54   40.90
   1 -19   4  720.53   59.45
  -2   9   6 1695.22   90.77
  -2  -9   6 1645.54   93.99
   2  -9  -6 1342.34   91.31
   2   9  -6 1515.66   88.20
   2   9  -6 1448.96   89.74
  -2  -9   6 1504.84   93.78
   2  -9  -6 1408.39   90.43
  -4  -1   6  398.65   33.46
   4  -1  -6  392.77   32.91
  -4   1   6  463.30   34.98
   4   1  -6  349.23   31.68
  -9   2   1  286.02   28.50
   9  -2  -1  275.14   23.54
  -9   2   1  245.50   24.31
  -9  -2   1  243.99   26.68
  -9  -2   1  233.79   24.08
  -7   6   4   25.77   14.08
  -7  -6   4   27.44    8.69
   7   6  -4   27.93   12.11
  -7  -6   4   14.28   12.29
  -7  -6   4   27.99   14.51
   7   6  -4   31.86   10.87
   7  -6  -4   19.34    7.80
  -3  -7   6 5006.76  266.40
   3   7  -6 4834.06  261.77
  -3   7   6 5366.22  263.14
   3  -7  -6 4550.12  262.38
  -3  -7   6 4769.64  264.96
   3  -7  -6 4610.25  264.72
   3   7  -6 4867.34  261.55
  -3  -7   6 4815.02  261.53
  -6   3   5  129.32   20.70
  -6  -3   5  120.30   19.23
   6   3  -5  105.82   14.52
   6  -3  -5  118.23   15.20
   0 -23   2   42.20   17.42
   0  23   2   29.47   28.22
   0 -23  -2   42.72   19.89
   0 -23   2   62.52   28.36
   0 -23  -2   64.13   20.16
   0 -23   2   51.82   17.14
   0 -23  -2   28.71   15.48
  -9   0  -1  256.06   26.10
   9   0   1  322.62   27.61
  -8   3  -3  385.56   24.56
  -8   3  -3  247.45   17.73
  -8  -3  -3  415.83   46.27
  -8   3  -3  485.34   27.68
  -8   3  -3  441.68   33.79
  -8  -3  -3  401.11   24.88
  -8  -3  -3  320.31   22.36
  -8  -3  -3  400.57   26.24
   9   4   0  189.74   21.44
  -9  -4   0  147.68   21.32
  -9   4   0  215.58   24.35
   9  -4   0  165.03   17.98
  -9   4   0  164.51   18.39
  -7 -15  -1  578.66   45.02
  -7  15  -1  518.74   33.34
  -7  15  -1  652.50   50.21
   7 -15   1  658.63   42.37
  -7  15  -1  605.22   43.23
   7 -15   1  648.73   46.68
  -1 -24   0 1816.48   90.28
  -1 -24   0 1540.39   91.32
   1 -24   0 1586.99   87.51
  -1 -24   0 1692.08   97.81
  -9   1  -1 1782.06  106.28
  -9  -1  -1 1855.56  106.49
  -9   1  -1 1599.22  100.93
   9  -1   1 2062.58  107.77
   9   1   1 2061.55  109.80
   4  -2  -6  217.98   23.14
  -4  -2   6  204.27   23.37
  -4   2   6  251.05   24.68
   4   2  -6  183.29   21.62
   1 -10   6  797.07   62.84
  -1  10  -6  707.85   43.71
   1  10   6  872.65   68.46
   1  10   6  638.88   49.81
  -1 -10  -6  629.23   49.04
   4 -16   4  360.36   35.70
  -4  16  -4  478.19   35.67
  -4 -16  -4  325.74   32.88
   4 -16   4  485.14   40.44
  -4 -16  -4  429.13   39.69
   8 -11   1  192.41   15.51
   8  11   1  245.94   29.52
   8 -11   1  228.43   24.53
   8 -11   1  175.34   16.11
  -8  11  -1  217.18   25.03
  -8 -11  -1  191.63   21.49
  -8 -11  -1  280.58   29.83
  -8 -11  -1  188.67   21.20
   8   5  -3  960.86   60.01
   8  -5  -3  867.45   59.67
  -8  -5   3  876.78   60.59
   3 -14  -5 8566.99  487.81
  -3  14   511043.50  497.57
   3 -14  -5 7892.60  491.80
  -3 -14   5 9499.38  493.71
   3  14  -5 9941.79  491.15
  -3 -14   5 9742.75  494.50
   3 -14  -5 8076.65  489.15
   3  14  -510447.80  490.65
   3 -20   3 4270.32  263.50
   3 -20   3 4313.94  249.29
  -3 -20  -3 5109.68  262.43
  -3  20  -3 5012.81  259.20
  -3 -20  -3 4352.41  259.06
  -3 -20  -3 5441.70  263.85
   3 -20   3 4943.48  264.98
  -5 -19   2  150.96   25.52
   5 -19  -2  174.56   25.06
   5 -19  -2  229.52   24.88
  -5  19   2  121.33   24.59
   5 -19  -2  179.15   24.27
  -5  19   2  271.04   30.00
  -5 -19   2  259.26   40.87
   5  19  -2  281.72   27.59
  -5 -19   2  220.89   29.02
   2 -15   5  419.56   42.83
  -2 -15  -5  378.34   27.72
  -2  15  -5  387.77   26.24
  -2  15  -5  466.92   36.49
   2 -15   5  387.59   38.18
   2 -15   5  411.32   29.65
   0 -16   5 1166.01   86.81
   0  16   5 1076.07   76.60
   0 -16   5 1000.35   65.58
   0  16  -5 1033.18   60.88
   0  16  -5 1121.96   67.85
   0 -16  -5  897.17   61.35
   2 -21  -3    2.24   17.29
   2 -21  -3    7.44   14.17
  -2 -21   3   -0.68   17.56
  -2 -21   3   -8.20   26.38
   2  21  -3   -1.93   10.36
  -2  21   3    8.15   24.02
  -2  21   3   30.14   23.74
  -2 -21   3    7.16   15.35
   2  21  -3    8.92   16.74
  -9   3   1  738.15   49.28
  -9   3   1  823.56   53.68
   9  -3  -1  757.57   48.03
  -9  -3   1  624.22   48.31
  -9  -3   1  724.81   51.64
   8  -9   2  119.01   17.86
   8  -9   2  108.62   13.49
  -8  -9  -2  144.77   39.09
  -8  -9  -2   91.06   14.01
  -8  -9  -2   89.10   13.45
  -8   9  -2   73.24   13.66
  -8   9  -2  102.93   13.29
  -8   9  -2  125.50   18.44
  -8  -9  -2  108.73   15.09
   9   2   1 2554.96  134.07
  -9   2  -1 2452.40  130.66
  -9   2  -1 1956.01  123.84
   9  -2   1 2646.42  130.85
  -9  -2  -1 2175.82  129.30
  -5 -20   1  305.66   35.18
  -5  20   1  353.82   32.23
  -5 -20   1  321.05   43.11
   5 -20  -1  331.95   30.48
  -5 -17  -3  724.79   69.25
  -5 -17  -3  759.60   57.45
   5 -17   3  869.93   58.57
  -5 -17  -3  755.72   56.18
  -5  17  -3  752.26   51.48
   5 -17   3  681.12   53.79
  -5  17  -3  734.51   63.53
  -7  -5  -4 1535.05  104.94
  -7  -5  -4 1688.17   88.74
  -7  -5  -4 1435.33   83.42
  -7   5  -4 1674.43   90.97
  -7  -5  -4 1560.86   92.15
   6 -18  -1 1237.77   78.68
   6  18  -1 1241.30   81.86
  -6 -18   1 1217.64   83.21
   6 -18  -1 1083.38   76.11
   6 -18  -1 1262.98   82.41
  -6  18   1 1446.94   80.91
  -6  18   1 1512.03   90.55
  -7 -14   2 2188.60  130.97
   7 -14  -2 2380.13  131.78
  -7 -14   2 2225.55  135.85
   7 -14  -2 2335.85  134.43
  -2   9  -6 1360.47   77.28
  -2   9  -6 1369.49   69.04
   2  -9   6 1269.73   76.65
  -5 -14  -4  390.72   36.94
   5 -14   4  354.38   33.30
   5 -14   4  318.70   29.68
  -5  14  -4  337.12   29.49
  -5 -14  -4  283.34   30.37
  -5  14  -4  401.32   44.67
   4  19  -3  423.11   39.44
  -4  19   3  449.45   45.38
  -4 -19   3  424.57   51.94
   4 -19  -3  381.75   36.62
   4 -19  -3  392.80   36.95
  -4 -19   3  404.62   40.21
   4  19  -3  482.62   37.45
  -4  19   3  500.38   44.75
  -4 -19   3  416.89   41.02
   1 -23  -2 4154.98  225.71
   1 -23  -2 3357.47  225.06
  -1 -23   2 3605.96  225.24
  -1  23   2 4335.61  241.60
  -1 -23   2 4039.28  225.27
  -1 -23   2 4375.60  239.16
   1 -23  -2 4539.68  228.06
  -1 -23   2 3504.40  222.88
   1  23  -2 4655.66  228.41
  -7 -11  -3   20.13   15.20
  -7 -11  -3   26.52   30.61
   7 -11   3   21.56   10.51
  -7  11  -3   25.90    9.74
  -7  11  -3   23.99   15.61
   7 -11   3   24.12   11.26
  -7 -11  -3   20.64    7.26
  -7 -11  -3   15.24    9.67
  -6   4   5 1617.65   90.57
  -6  -4   5 1425.06   87.39
   6   4  -5 1383.08   81.44
   6  -4  -5 1421.02   82.61
  -6  -4   5 1346.64   82.78
   4  -3  -6  321.23   29.34
   4   3  -6  313.52   29.13
  -4   3   6  373.73   31.06
  -4  -3   6  351.98   30.63
   4   3  -6  321.31   28.25
  -4  -3   6  319.39   30.61
   0 -24   1 1866.40   94.05
   0 -24  -1 1947.04  100.55
   0 -24   1 1175.45   86.16
   0 -24  -1 2359.82   98.07
   0  24   1 1990.54  110.85
   1 -23   2  327.64   31.10
  -1 -23  -2  343.19   37.25
   1 -23   2  478.71   46.43
   1 -23   2  417.68   33.88
   1 -23   2  250.52   32.86
  -1 -23  -2  312.89   34.37
  -1  23  -2  427.84   38.08
  -8   4  -3 2682.56  139.47
  -8  -4  -3 2680.74  139.29
  -8  -4  -3 2288.22  159.24
  -8   4  -3 2551.90  142.08
  -8   4  -3 2576.73  136.82
  -8  -4  -3 2626.78  137.19
  -8  -4  -3 2241.78  135.90
  -2 -21  -3 1285.22   78.58
   2 -21   3 1167.31   82.52
   2 -21   3 1041.84   76.47
  -2 -21  -3  953.61   71.69
   2 -21   3  936.11   64.51
  -2  21  -3 1099.44   72.96
  -5 -20  -1 1503.65  105.18
  -5  20  -1 1403.83   91.04
   5 -20   1 1626.51   86.53
   5 -20   1 1479.82   94.46
  -5  20  -1 1563.51  104.26
  -5 -20  -1 1638.78   97.56
  -5 -20  -1 1279.64   98.44
   5 -20   1 1295.92   94.77
   6 -17  -2  346.73   32.22
   6 -17  -2  423.15   33.99
  -6 -17   2  367.11   35.31
   6 -15  -3 1463.23   94.61
  -6  15   3 1603.97   98.65
  -6 -15   3 1505.27   92.38
   6 -15  -3 1545.54   95.53
   6 -15  -3 1520.64   93.26
   6  15  -3 1771.68  100.24
  -6   0  -5   19.17    7.43
  -6   0  -5   31.81    7.13
   6 -18   1 1011.72   71.63
   6 -18   1 1179.23   62.70
  -6  18  -1 1141.86   78.54
   6 -18   1 1135.83   71.21
   6 -18   1  946.48   60.75
  -6 -18  -1 1209.12   75.35
  -6 -18  -1  977.50   71.03
  -6 -18  -1  972.43   77.14
  -6  18  -1 1015.30   67.96
  -6 -11  -4  879.41   58.33
  -6 -11  -4  670.26   70.11
  -6 -11  -4  748.40   47.17
  -6 -11  -4  891.70   56.75
   6 -11   4  884.44   57.21
  -6  11  -4  879.21   53.91
  -6  11  -4 1025.26   69.62
  -6 -11  -4  773.02   54.42
   6 -11   4  942.73   53.78
  -1  16   5  629.20   56.71
   1  16  -5  519.52   41.12
   1  16  -5  520.92   36.05
   1 -16  -5  475.53   36.50
  -1  16   5  574.34   48.95
  -1 -16   5  493.51   40.17
  -1 -16   5  487.70   44.11
  -1 -16   5  530.96   58.62
  -9   3  -1 4885.33  249.74
  -9  -3  -1 4697.75  248.32
   9  -3   1 4901.87  247.41
   9   3   1 5300.69  254.37
  -6   1  -5   55.41    7.83
  -6  -1  -5   70.03    9.93
  -6  -1  -5   34.74   16.17
  -6   1  -5   52.84   16.42
  -9   5   0  460.29   37.64
   9  -5   0  478.73   32.95
   9   5   0  450.06   35.75
  -9  -5   0  410.94   35.81
  -5  19  -2 3579.51  199.19
  -5 -19  -2 4190.20  193.45
  -5 -19  -2 3823.49  190.92
  -5 -19  -2 3558.98  202.98
   5 -19   2 2708.35  174.61
  -5  19  -2 3414.25  185.78
  -5 -19  -2 3436.88  193.21
   5 -19   2 3448.25  191.38
   5 -19   2 4292.23  195.29
   8  12   0 2955.14  158.77
   8 -12   0 2911.65  157.56
  -8 -12   0 2666.61  153.07
   8 -12   0 2512.36  146.13
   8 -12   0 3049.38  150.42
  -8 -12   0 2432.71  153.09
  -8  12   0 3251.08  161.19
   4 -12   5 3283.92  149.10
  -4  12  -5 3367.63  144.04
   4 -12   5 2951.08  139.73
  -4 -12  -5 2184.54  128.86
  -4 -12  -5 2550.33  141.33
  -3 -23   0 2420.76  153.03
   3 -23   0 2393.50  145.93
   3 -23   0 3070.40  147.30
  -3 -23   0 2754.38  150.27
   3 -23   0 2048.10  150.44
  -3 -23   0 2352.23  155.33
   3  -7   6   26.70   18.27
   3  -7   6   12.43    5.75
  -3   7  -6    6.35   11.98
  -3  -7  -6   16.02   12.67
   3   7   6   14.27   26.01
  -3   7  -6    7.26    5.74
   3  -7   6   10.48   14.56
   9  -4  -1   72.14   13.84
  -9   4   1   88.57   18.37
  -9   4   1   81.04   15.80
  -9  -4   1   87.07   17.64
  -5  -9  -5  206.60   26.68
  -5  -9  -5  141.59   21.76
   5  -9   5  128.93   14.97
  -5   9  -5  179.97   22.16
   5  -9   5  217.78   25.25
  -3 -14  -5 1761.07  102.60
   3 -14   5 1890.64  113.92
   3 -14   5 2188.93  118.15
  -3  14  -5 2249.97  112.96
  -3 -14  -5 1729.85  110.73
  -4   0  -6 4994.71  260.90
  -4   0  -6 4378.81  251.83
  -1  16  -5  214.09   17.08
  -1 -16  -5  184.54   18.21
   1  16   5  221.66   31.62
   1 -16   5  237.94   36.96
   1 -16   5  255.78   22.10
  -7  -7   4    7.17   10.47
  -7  -7   4   19.75    8.10
  -7   7   4   29.18   15.03
   7   7  -4   33.16   12.42
   7   7  -4   28.46   12.45
   7  -7  -4   24.84    8.65
  -7  -7   4   23.97   13.69
  -6  -2  -5  326.01   29.39
  -6   2  -5  276.78   27.61
  -6  -2  -5  315.24   21.35
   3  18  -4 2607.11  156.83
  -3  18   4 3083.46  166.97
  -3  18   4 3194.09  170.37
  -3 -18   4 2698.23  161.25
  -3 -18   4 2716.96  174.78
   3 -18  -4 2369.15  154.32
   3  18  -4 2902.64  154.68
  -4  -1  -6  725.16   50.25
  -4   1  -6  920.72   59.18
  -4   1  -6  758.22   49.46
   4   1   6 1219.91   85.80
  -4  -1  -6  858.05   58.47
   4  -1   6 1254.04   84.06
   8  -6  -3 2835.29  150.59
  -8  -6   3 2923.62  152.14
   8   6  -3 3177.84  151.74
  -4 -19  -3   72.30   21.89
  -4  19  -3  118.16   30.79
   4 -19   3   86.82   22.92
   4 -19   3   63.65   20.35
  -4 -19  -3   79.85   20.80
  -4  19  -3   84.27   19.05
   8  10  -2 5198.59  202.71
  -8 -10   2 4819.29  203.79
   8 -10  -2 4781.41  204.87
  -8  10   2 5456.25  208.63
  -8 -10   2 3816.10  189.58
   8 -10  -2 3286.06  185.60
   8 -10  -2 3312.06  185.52
   7 -14   2  262.36   27.24
  -7 -14  -2  278.00   45.45
  -7  14  -2  229.94   22.91
  -7 -14  -2  219.85   25.77
  -7 -14  -2  243.52   27.45
   7 -14   2  268.10   24.40
  -7 -14  -2  219.19   30.23
  -7  14  -2  259.00   29.83
  -4  -4   6  743.41   51.78
   4  -4  -6  713.20   50.91
   4   4  -6  715.01   51.16
  -4  -4   6  759.23   53.16
  -4  -4   6  783.00   55.87
   4   4  -6  702.25   50.03
  -4   4   6  872.73   53.56
   0  11  -6   45.43   14.28
   0 -11  -6   28.61   14.59
   0 -11  -6   43.73   15.01
   0  11   6   47.82   24.63
   0 -11  -6   36.42    8.91
   0  11  -6   45.43   10.87
   0 -11   6   46.02   29.57
   0  11   6   39.33   18.15
   0 -11   6   50.53   18.02
   0 -11   6   46.98   14.70
   1 -24  -1 1186.61   86.71
  -1  24   1 1103.01   93.36
  -1 -24   1 1278.95   83.94
   1 -24  -1 1129.81   80.43
   4 -22   0  365.92   35.10
   4 -22   0  458.09   33.92
  -4 -22   0  465.37   40.44
  -4  22   0  446.33   49.20
  -4 -22   0  364.28   42.40
  -4 -22   0  329.23   42.11
   4 -22   0  346.58   39.00
   3   8  -6 1058.44   66.72
  -3  -8   6 1093.91   70.49
  -3  -8   6 1087.43   71.30
   3  -8  -6 1014.32   69.64
   3   8  -6 1019.33   65.85
  -3  -8   6 1006.60   65.95
   3  -8  -6  985.48   67.40
  -3   8   6 1257.62   69.51
   1 -24   1   18.44   14.74
   1 -24   1   26.35   21.04
  -1 -24  -1   21.02   15.48
   1 -24   1   16.99   15.01
  -1 -24  -1   20.84   19.68
  -6  17  -2   66.59   15.90
  -6 -17  -2   82.35   32.14
  -6 -17  -2   42.09   20.71
   6 -17   2   69.77   17.11
  -6  17  -2   86.64   24.55
  -6 -17  -2   64.04   20.72
   6 -17   2   56.50   17.66
  -5 -10   5   98.52   15.64
   5  10  -5  129.88   17.81
   5 -10  -5  116.26   19.49
  -5  10   5  137.59   20.50
   5  10  -5  133.29   17.01
   5 -10  -5  109.62   16.91
   5 -10  -5   95.52   14.85
  -5 -10   5   77.37   17.58
  -6   5   5  475.70   35.74
   6  -5  -5  409.93   28.70
  -6  -5   5  394.92   32.56
   6   5  -5  416.96   27.65
  -6  -5   5  389.59   28.65
  -2 -19   4 2301.13  151.76
  -2  19   4 2672.02  147.32
   2  19  -4 2235.01  127.71
   2 -19  -4 1953.20  129.94
   2  19  -4 2270.13  132.81
  -2  19   4 2479.36  144.49
  -2 -19   4 2212.20  137.70
   4   2   6 1336.89   90.34
  -4   2  -6 1015.10   64.40
  -4  -2  -6  936.02   64.88
  -4   2  -6  870.57   55.00
  -4  -2  -6  877.30   57.22
   4  -2   6 1352.46   86.81
  -3 -22   2  775.87   62.73
   3 -22  -2  889.32   61.35
  -3  22   2  927.64   75.15
   3 -22  -2  660.89   60.60
  -3 -22   2  765.81   62.94
   3  22  -2  971.29   64.93
  -3  22   2 1039.35   68.96
   3  22  -2  829.25   58.23
   7  -6   4 4257.34  215.36
  -7  -6  -4 4169.58  220.92
  -7  -6  -4 3646.10  233.41
  -7   6  -4 4692.17  226.33
   7  -6   4 4701.64  223.65
  -7  -6  -4 4155.84  217.49
  -7   6  -4 4180.90  218.27
  -7  -6  -4 3695.99  211.19
  -9  -4  -1 2242.86  105.60
  -9  -4  -1 1398.88   91.59
  -9   4  -1 1969.74   98.08
  -9   4  -1 2595.46  109.10
   9   4   1 2608.12  114.16
   9  -4   1 2539.30  104.45
  -9  -4  -1 1900.28   93.83
  -8   5  -3  121.38   16.92
  -8  -5  -3  159.90   38.55
  -8   5  -3  190.89   19.37
  -8   5  -3  141.35   14.49
  -8  -5  -3  136.91   14.71
  -8  -5  -3   93.61   13.17
  -8  -5  -3  164.17   17.70
  -7 -16   0   50.01   16.06
  -7  16   0   62.11   22.04
  -7 -16   0   73.14   21.95
   7 -16   0   55.07   17.08
   7  16   0   43.60   17.54
   7 -16   0   47.11   14.54
   7 -12  -3  557.04   38.78
  -7 -12   3  505.22   34.90
   7 -12  -3  568.27   41.76
   7 -12  -3  463.65   32.94
  -7  12   3  410.99   39.32
   7 -12  -3  551.89   41.76
   2  10  -6 1358.48   80.23
   2  10  -6 1323.68   77.88
   2 -10  -6 1189.95   75.18
   2 -10  -6 1187.63   79.61
   2 -10  -6 1213.57   81.73
  -2 -10   6 1333.52   83.73
  -2  10   6 1474.40   80.95
  -2 -10   6 1408.35   83.46
  -6   3  -5 9124.47  305.37
  -6  -3  -5 8708.05  298.15
  -6  -3  -5 8910.10  306.09
   6  12  -4   45.15   12.98
   6 -12  -4   43.80   13.85
   6  12  -4   45.24   14.99
   6 -12  -4   32.13   13.67
   6 -12  -4   37.99   10.76
  -6  12   4   56.82   16.32
  -6 -12   4   33.96   10.74
  -6  15  -3  902.50   66.04
   6 -15   3  838.25   56.85
  -6 -15  -3  759.77   74.99
  -6 -15  -3  733.00   57.11
   6 -15   3  922.18   58.87
  -6 -15  -3  710.33   58.73
  -6  15  -3  884.38   54.23
  -1  11   6 3317.26  160.96
   1  11  -6 2862.88  158.02
   1 -11  -6 2467.79  157.41
   1 -11  -6 2528.69  158.87
   1  11  -6 3025.16  154.85
  -1 -11   6 2911.82  162.59
  -1 -11   6 3137.52  174.25
  -1 -11   6 3088.46  160.71
   1 -11  -6 2502.41  151.47
  -3  22  -2   56.58   18.31
   3 -22   2   61.77   23.85
  -3 -22  -2   80.13   22.71
  -3  22  -2   67.18   27.95
  -3 -22  -2   75.35   23.04
   3 -22   2   44.72   13.05
  -3 -22  -2   64.88   26.98
   3 -22   2   61.81   21.62
   3 -18   4  171.53   26.70
   3 -18   4  158.19   15.59
  -3 -18  -4  130.45   21.60
  -3  18  -4  187.71   23.81
  -3 -18  -4  188.91   28.02
   3 -18   4  152.70   25.98
   9  -5  -1  860.08   53.74
  -9  -5   1  780.44   56.56
  -9   5   1  953.80   60.50
   9   5  -1  791.11   54.19
  -8 -12   1  448.03   31.86
   8  12  -1  597.73   41.08
  -8  12   1  591.45   44.48
   8 -12  -1  545.76   40.80
   8 -12  -1  435.85   28.75
  -8 -12   1  458.17   37.08
   2 -19   4 2409.13  134.49
   2 -19   4 2223.11  128.32
  -2  19  -4 2572.41  124.18
   2 -19   4 1849.50  107.62
  -2 -19  -4 1776.06  118.04
   9  -6   0 1156.52   68.73
  -9  -6   0 1106.89   72.80
   9   6   0 1196.98   73.55
   9  -6   0 1131.60   73.86
  -9   6   0 1199.85   74.84
   0 -22   3   26.25   24.83
   0  22   3   24.94   26.07
   0 -22  -3   23.28   16.45
   0 -22  -3    8.74   16.95
   0 -22   3   17.47   14.67
   0 -22   3   18.63   13.13
  -4   3  -6 1443.44   88.76
  -4  -3  -6 1266.29   82.55
   4  -3   6 1909.06  110.68
  -4  -3  -6 1451.11   89.63
   4   3   6 1842.32  116.37
   4 -21  -2  130.13   22.63
  -4 -21   2  143.40   25.87
  -4  21   2  178.90   28.09
   4  21  -2  139.57   24.70
   4 -21  -2  106.00   22.98
  -4  21   2  131.52   30.29
   4  21  -2  143.52   22.51
  -4 -21   2  147.78   26.34
  -2 -24   0  274.42   30.82
  -2 -24   0  301.90   39.45
   2 -24   0  301.58   30.21
   2 -24   0  234.83   29.50
  -2 -24   0  230.18   32.99
  -2 -24   0  305.37   33.02
   3 -23  -1  185.46   25.68
   3 -23  -1  173.88   25.01
  -3 -23   1  151.34   28.16
  -3 -23   1  169.12   34.23
  -3 -23   1  196.45   27.64
  -3 -23   1  164.91   29.83
  -3  23   1  199.56   36.58
   3 -23  -1  136.07   27.98
  -4  -5   6   62.21   17.40
   4   5  -6   62.99   13.92
  -4  -5   6   78.47   16.54
   4  -5  -6   78.43   18.18
   4   5  -6   65.89   13.69
  -4   5   6   77.51   16.04
  -4  -5   6   64.54   14.71
   4  -5  -6   61.66   15.13
  -1  11  -6  497.19   30.73
   1  11   6  472.32   39.82
  -1 -11  -6  456.83   37.37
   1 -11   6  517.79   50.02
  -1 -11  -6  367.21   26.57
  -4  13   5 1114.85   67.72
  -4 -13   5  977.41   64.41
   4  13  -5 1050.14   63.38
   4 -13  -5  854.59   64.57
   4  13  -5 1118.57   64.37
   4 -13  -5  882.12   61.12
  -4 -13   5 1036.51   67.40
   4 -13  -5  854.17   61.29
  -5 -15   4 1016.16   65.39
  -5  15   4 1140.04   71.16
   5  15  -4 1042.51   66.34
   5 -15  -4  935.25   64.27
   5 -15  -4  882.22   65.91
  -8 -10  -2 1319.54   79.14
   8 -10   2 1368.53   76.44
  -8  10  -2 1231.54   75.62
  -8 -10  -2 1523.03  109.73
  -8 -10  -2 1390.90   78.58
  -8 -10  -2 1300.68   77.18
  -8  10  -2 1125.26   72.75
   8 -10   2 1487.27   82.11
  -8 -10  -2 1586.42   82.15
  -8  10  -2 1471.57   83.34
   3 -23   1  131.68   23.26
  -3 -23  -1  130.03   29.31
  -3 -23  -1  159.72   27.34
   3 -23   1  141.69   19.39
  -3 -23  -1   87.15   19.88
   3 -23   1  123.52   27.64
  -3 -23  -1  127.54   27.60
  -3  23  -1  128.12   34.67
  -2  10  -6  290.00   21.38
  -2  10  -6  323.95   28.99
   2 -10   6  227.27   28.66
   2 -10   6  303.81   31.13
  -6   4  -5 1283.80   80.22
  -6  -4  -5 1360.49   82.30
  -6  -4  -5 1245.46   76.92
  -3   8  -6  331.37   21.46
   3  -8   6  286.73   32.00
  -3  -8  -6  298.26   29.39
   3  -8   6  361.72   34.96
  -3   8  -6  321.30   29.49
   3   8   6  407.78   51.10
   3  -8   6  305.34   22.50
  -8 -12  -1 1231.18   76.26
  -8 -12  -1 1473.06   83.11
  -8 -12  -1 1086.34   75.49
   8 -12   1 1281.75   68.91
   8 -12   1 1296.08   79.11
   8 -12   1 1141.40   70.64
  -8  12  -1 1392.16   82.10
   4  17  -4  437.11   37.41
   4 -17  -4  348.13   36.85
   4 -17  -4  391.76   34.76
  -4  17   4  477.94   42.56
  -4 -17   4  430.38   38.64
   4  17  -4  471.23   35.58
  -9  -5  -1  248.80   19.24
   9  -5   1  311.93   23.87
  -9  -5  -1  160.02   14.32
   9   5   1  419.58   35.93
  -9   5  -1  317.72   28.27
  -9  -5  -1  308.22   27.42
   4 -22  -1 4863.83  240.96
  -4  22   1 5575.17  246.34
  -4 -22   1 4881.37  246.36
  -4 -22   1 4681.69  258.53
  -4  21  -2  262.45   38.92
   4 -21   2  148.95   17.56
   4 -21   2  237.65   30.98
  -4 -21  -2  254.69   31.08
  -4 -21  -2  229.18   27.86
  -4 -21  -2  229.10   35.15
   4 -21   2  205.06   30.77
  -4 -21  -2  200.30   29.66
  -4  21  -2  214.99   25.68
  -8  -7   3  463.52   35.75
   8   7  -3  499.77   35.64
   2 -23  -2  220.88   29.76
  -2 -23   2  198.94   28.90
   2  23  -2  249.04   30.35
  -2 -23   2  214.01   39.18
  -2  23   2  257.10   41.81
   2 -23  -2  175.61   28.39
  -2 -23   2  221.77   30.32
  -6  -6   5   33.72   10.75
  -6  -6   5   37.99   14.10
   6   6  -5   49.13   15.02
  -6   6   5   35.84   15.23
   6   6  -5   47.62   11.16
  -6  -6   5    1.00    9.56
   6  -6  -5   29.08   11.24
  -1  22   3  146.87   34.84
   1 -22  -3  159.97   26.24
  -1  22   3  179.78   33.02
  -1 -22   3  101.66   24.96
  -1 -22   3  115.63   21.59
   1 -22  -3  104.32   22.68
  -1 -22   3  176.08   37.61
   1  22  -3  112.24   22.94
  -8   6  -3  315.49   24.01
  -8  -6  -3  373.98   25.12
   8  -6   3  385.80   28.08
  -8   6  -3  377.58   29.02
  -8  -6  -3  373.23   27.62
  -8  -6  -3  326.19   25.29
  -8   6  -3  281.79   24.96
  -8  -6  -3  317.35   46.44
   7  -8  -4  434.21   36.81
  -7  -8   4  375.79   29.21
[truncated: 4,336,494 more chars]
