# Supplementary material for: Porous Supramolecular Crystalline Probe that Detects Non‐Covalent Interactions Involved in Molecular Recognition of Furanic Compounds
Source: Small. 2024 Jul 30;20(49):2405507. doi: 10.1002/smll.202405507 (PMC11618713; doi:10.1002/smll.202405507)
Supplement: Supplementary file 2 — Supporting Information [file SMLL-20-2405507-s001.zip › Furfural-MeCN@MMF.cif]

data_General

_vrf_PLAT602_FAL-MeCN@MMF
;
PROBLEM: A very large solvent accessible void(s) in structure
RESPONSE: Some solvents in the large pore could not be located 
          due to severe disordering.
;

_vrf_PLAT306_FAL-MeCN@MMF
;
PROBLEM: Isolated oxygen atom (H-atoms missing?)
RESPONSE: Hydrogen atoms of water molecules and OH groups of the 
          guests could not be located in the difference electron 
          density maps.
;

_vrf_PLAT971_FAL-MeCN@MMF
;
PROBLEM: Check calcd resid. Density
RESPONSE: The atom type is correct and there is no evidence of
          twinning. 
;

_vrf_PLAT972_FAL-MeCN@MMF
;
PROBLEM: Check calcd resid. Density
RESPONSE: The atom type is correct and there is no evidence of
          twinning. The large residual density on Pd atoms may be
          Due to an anomalous dispersion effect and has no chemical
          significance.
;

data_FAL-MeCN@MMF
_audit_creation_date               2022-11-29
_audit_creation_method
;
Olex2 1.5
(compiled 2022.04.07 svn.rca3783a0 for OlexSys, GUI svn.r6498)
;
_shelx_SHELXL_version_number       '2018/3'
_audit_contact_author_address      ?
_audit_contact_author_email        ?
_audit_contact_author_name         ''
_audit_contact_author_phone        ?
_publ_contact_author_id_orcid      ?
_publ_section_references
;
Dolomanov, O.V., Bourhis, L.J., Gildea, R.J, Howard, J.A.K. & Puschmann, H.
 (2009), J. Appl. Cryst. 42, 339-341.

Sheldrick, G.M. (2008). Acta Cryst. A64, 112-122.

Sheldrick, G.M. (2015). Acta Cryst. C71, 3-8.
;
_chemical_name_common              ?
_chemical_name_systematic
;
 ?
;
_chemical_formula_moiety          
 '2(C42 H42 Cl6 N6 Pd3), 4.664(C2 H3 N), 3.419(O), 0.395(C5 H4 O2), 0.605(C6 H O), 0.395(C5)'
_chemical_formula_sum              'C100.91 H100.18 Cl12 N16.66 O4.82 Pd6'
_chemical_formula_weight           2687.19
_chemical_melting_point            ?
loop_
  _atom_type_symbol
  _atom_type_description
  _atom_type_scat_dispersion_real
  _atom_type_scat_dispersion_imag
  _atom_type_scat_source
 'C' 'C' 0.0181 0.0091 'International Tables Vol C Tables 4.2.6.8 and 6.1.1.4'
 'H' 'H' 0.0000 0.0000 'International Tables Vol C Tables 4.2.6.8 and 6.1.1.4'
 'Cl' 'Cl' 0.3639 0.7018 'International Tables Vol C Tables 4.2.6.8 and 6.1.1.4'
 'N' 'N' 0.0311 0.0180 'International Tables Vol C Tables 4.2.6.8 and 6.1.1.4'
 'O' 'O' 0.0492 0.0322 'International Tables Vol C Tables 4.2.6.8 and 6.1.1.4'
 'Pd' 'Pd' 0.1215 3.9337 'International Tables Vol C Tables 4.2.6.8 and 6.1.1.4'

_shelx_space_group_comment
;
The symmetry employed for this shelxl refinement is uniquely defined
by the following loop, which should always be used as a source of
symmetry information in preference to the above space-group names.
They are only intended as comments.
;
_space_group_crystal_system        'monoclinic'
_space_group_IT_number             14
_space_group_name_H-M_alt          'P 1 21/c 1'
_space_group_name_Hall             '-P 2ybc'
loop_
  _space_group_symop_operation_xyz
 'x, y, z'
 '-x, y+1/2, -z+1/2'
 '-x, -y, -z'
 'x, -y-1/2, z-1/2'

_cell_length_a                     19.57830(15)
_cell_length_b                     52.1082(5)
_cell_length_c                     14.30530(9)
_cell_angle_alpha                  90
_cell_angle_beta                   90.8158(6)
_cell_angle_gamma                  90
_cell_volume                       14592.6(2)
_cell_formula_units_Z              4
_cell_measurement_reflns_used      71347
_cell_measurement_temperature      93(2)
_cell_measurement_theta_max        71.9240
_cell_measurement_theta_min        2.7990
_shelx_estimated_absorpt_T_max     0.724
_shelx_estimated_absorpt_T_min     0.196
_exptl_absorpt_coefficient_mu      8.211
_exptl_absorpt_correction_T_max    1.00000
_exptl_absorpt_correction_T_min    0.30303
_exptl_absorpt_correction_type     multi-scan
_exptl_absorpt_process_details
;
CrysAlisPro 1.171.41.104a (Rigaku Oxford Diffraction, 2021)
Empirical absorption correction using spherical harmonics,
implemented in SCALE3 ABSPACK scaling algorithm.
;
_exptl_absorpt_special_details     ?
_exptl_crystal_colour              yellow
_exptl_crystal_colour_lustre       .
_exptl_crystal_colour_modifier     .
_exptl_crystal_colour_primary      yellow
_exptl_crystal_density_diffrn      1.223
_exptl_crystal_density_meas        ?
_exptl_crystal_density_method      ?
_exptl_crystal_description         plate
_exptl_crystal_F_000               5363
_exptl_crystal_preparation         ?
_exptl_crystal_size_max            0.295
_exptl_crystal_size_mid            0.209
_exptl_crystal_size_min            0.042
_exptl_special_details
;
 ?
;
_exptl_transmission_factor_max     ?
_exptl_transmission_factor_min     ?
_diffrn_reflns_av_R_equivalents    0.0573
_diffrn_reflns_av_unetI/netI       0.0349
_diffrn_reflns_Laue_measured_fraction_full  0.999
_diffrn_reflns_Laue_measured_fraction_max  0.999
_diffrn_reflns_limit_h_max         21
_diffrn_reflns_limit_h_min         -23
_diffrn_reflns_limit_k_max         62
_diffrn_reflns_limit_k_min         -62
_diffrn_reflns_limit_l_max         17
_diffrn_reflns_limit_l_min         -14
_diffrn_reflns_number              150716
_diffrn_reflns_point_group_measured_fraction_full  0.999
_diffrn_reflns_point_group_measured_fraction_max  0.999
_diffrn_reflns_theta_full          67.684
_diffrn_reflns_theta_max           68.249
_diffrn_reflns_theta_min           2.823
_diffrn_ambient_temperature        93.15
_diffrn_detector_area_resol_mean   ?
_diffrn_measured_fraction_theta_full  0.999
_diffrn_measured_fraction_theta_max  0.999
_diffrn_measurement_device_type    'XtaLAB AFC12 (RINC): Kappa single'
_diffrn_measurement_method         ?
_diffrn_radiation_type             CuK\a
_diffrn_radiation_wavelength       1.54184
_diffrn_source                     ?
_reflns_Friedel_coverage           0.000
_reflns_Friedel_fraction_full      .
_reflns_Friedel_fraction_max       .
_reflns_number_gt                  22964
_reflns_number_total               26697
_reflns_special_details
;
 Reflections were merged by SHELXL according to the crystal
 class for the calculation of statistics and refinement.
 
 _reflns_Friedel_fraction is defined as the number of unique
 Friedel pairs measured divided by the number that would be
 possible theoretically, ignoring centric projections and
 systematic absences.
;
_reflns_threshold_expression       'I > 2\s(I)'
_computing_cell_refinement         ?
_computing_data_collection         ?
_computing_data_reduction          ?
_computing_molecular_graphics      'Olex2 1.5 (Dolomanov et al., 2009)'
_computing_publication_material    'Olex2 1.5 (Dolomanov et al., 2009)'
_computing_structure_refinement    'SHELXL 2018/3 (Sheldrick, 2015)'
_computing_structure_solution      ?
_refine_diff_density_max           2.665
_refine_diff_density_min           -2.895
_refine_diff_density_rms           0.173
_refine_ls_extinction_coef         .
_refine_ls_extinction_method       none
_refine_ls_goodness_of_fit_ref     1.137
_refine_ls_hydrogen_treatment      constr
_refine_ls_matrix_type             full
_refine_ls_number_parameters       1278
_refine_ls_number_reflns           26697
_refine_ls_number_restraints       500
_refine_ls_R_factor_all            0.1117
_refine_ls_R_factor_gt             0.1016
_refine_ls_restrained_S_all        1.131
_refine_ls_shift/su_max            0.001
_refine_ls_shift/su_mean           0.000
_refine_ls_structure_factor_coef   Fsqd
_refine_ls_weighting_details      
 'w=1/[\s^2^(Fo^2^)+(0.0783P)^2^+255.7857P] where P=(Fo^2^+2Fc^2^)/3'
_refine_ls_weighting_scheme        calc
_refine_ls_wR_factor_gt            0.2604
_refine_ls_wR_factor_ref           0.2665
_refine_special_details
;
The occupancy of the guest molecules were refined using free variables.
The structure of two of the three guests was partially assigned due to severe
disorder. The orientation of the furan ring of them was not determined, so 
all the atoms of the five-membered rings were assigned as carbon atoms 
and their sp2 hydrogen atoms were not assigned. In addition, the side chain 
of the third guest could not be assigned based on the electron density. 
the MMF framework. 

The occupancy of disordered solvent molecules with the guests were refined 
using free variables, and that of other solvents were set to be 1, 0.75 0.5, 0.33, 
or 0.25 based on the Ueq value. Hydrogen atoms of water molecules could not 
be located in the difference electron density maps.
;
_olex2_refinement_description
;
1. Fixed Uiso
 At 1.2 times of:
  All C(H) groups, All C(H,H) groups, All N(H) groups
 At 1.5 times of:
  All C(H,H,H) groups
2. Restrained distances
 C10S-C9S
 1.4 with sigma of 0.02
 C2A-C1A
 1.44 with sigma of 0.02
 O1B-C1B
 1.2 with sigma of 0.02
 C1B-C2B
 1.5 with sigma of 0.02
 C1A-O2A
 1.2 with sigma of 0.02
 C11S-C12S
 1.5 with sigma of 0.02
 N6S-C11S
 1.2 with sigma of 0.02
 N6S-C12S
 2.7 with sigma of 0.02
3. Restrained planarity
 N10, C62, C61, N9, C57, C58
 with sigma of 0.1
 C47, C48, N8, C44, C43, N7
 with sigma of 0.1
 N12, C76, C75, C72, C71, N11
 with sigma of 0.1
 C56, C53, C54, C52
 with sigma of 0.1
 C55, C51, C50, C49
 with sigma of 0.1
 C84, C81, C80, C82
 with sigma of 0.1
 C79, C78, C83, C77
 with sigma of 0.1
 C70, C67, C68, C66
 with sigma of 0.1
 C69, C64, C65, C63
 with sigma of 0.1
 C2, C1, N1, N2, C6, C5
 with sigma of 0.1
 C33, C34, N6, N5, C29, C30
 with sigma of 0.1
 C19, C20, N4, N3, C15, C16
 with sigma of 0.1
 C26, C25, C24, C28
 with sigma of 0.1
 C27, C22, C23, C21
 with sigma of 0.1
 C12, C14, C11, C10
 with sigma of 0.1
 C13, C8, C9, C7
 with sigma of 0.1
 C42, C39, C40, C38
 with sigma of 0.1
 C41, C36, C37, C35
 with sigma of 0.1
4. Uiso/Uaniso restraints and constraints
C10S \\sim C9S \\sim N5S: within 1.7A with sigma of 0.04 and sigma for terminal
atoms of 0.08 within 1.7A
C3A \\sim O2A \\sim C1A \\sim C2A \\sim O1A \\sim C5A \\sim C4A: within 1.7A
with sigma of 0.02 and sigma for terminal atoms of 0.04 within 1.7A
Uanis(O3W) \\sim Ueq: with sigma of 0.05 and sigma for terminal atoms of 0.1
Uanis(C62) \\sim Ueq: with sigma of 0.005 and sigma for terminal atoms of 0.01
Uanis(O6W) \\sim Ueq: with sigma of 0.05 and sigma for terminal atoms of 0.1
Uanis(C2C) \\sim Ueq, Uanis(C1C) \\sim Ueq, Uanis(C5C) \\sim Ueq, Uanis(C4C)
\\sim Ueq, Uanis(C3C) \\sim Ueq: with sigma of 0.02 and sigma for terminal
atoms of 0.04
Uanis(O4W) \\sim Ueq: with sigma of 0.05 and sigma for terminal atoms of 0.1
Uanis(C3B) \\sim Ueq, Uanis(C4B) \\sim Ueq, Uanis(C5B) \\sim Ueq, Uanis(C6B)
\\sim Ueq, Uanis(C2B) \\sim Ueq: with sigma of 0.05 and sigma for terminal
atoms of 0.1
Uanis(C4S) \\sim Ueq: with sigma of 0.1 and sigma for terminal atoms of 0.2
Uanis(C1A) \\sim Ueq, Uanis(C2A) \\sim Ueq, Uanis(O1A) \\sim Ueq, Uanis(C5A)
\\sim Ueq, Uanis(C4A) \\sim Ueq, Uanis(C3A) \\sim Ueq, Uanis(O2A) \\sim Ueq:
with sigma of 0.1 and sigma for terminal atoms of 0.2
Uanis(C20) \\sim Ueq: with sigma of 0.01 and sigma for terminal atoms of 0.02
5. Rigid body (RIGU) restrains
 C57, C62, C61, C60, C59, C58
 with sigma for 1-2 distances of 0.002 and sigma for 1-3 distances of 0.002
 C2C, C1C, C5C, C4C, C3C
 with sigma for 1-2 distances of 0.002 and sigma for 1-3 distances of 0.002
 C3B, C2B, C6B, C5B, C4B, C1B, O1B
 with sigma for 1-2 distances of 0.002 and sigma for 1-3 distances of 0.002
 C10S, C9S, N5S
 with sigma for 1-2 distances of 0.004 and sigma for 1-3 distances of 0.004
 C2A, O2A, C1A, O1A, C3A, C5A, C4A
 with sigma for 1-2 distances of 0.002 and sigma for 1-3 distances of 0.002
 N7S, C13S, C14S
 with sigma for 1-2 distances of 0.002 and sigma for 1-3 distances of 0.002
 C6S, C5S, N3S
 with sigma for 1-2 distances of 0.002 and sigma for 1-3 distances of 0.002
 N4S, C8S, C7S
 with sigma for 1-2 distances of 0.002 and sigma for 1-3 distances of 0.002
 C4S, C3S, N2S
 with sigma for 1-2 distances of 0.002 and sigma for 1-3 distances of 0.002
 N6S, C11S, C12S
 with sigma for 1-2 distances of 0.002 and sigma for 1-3 distances of 0.002
 C70, N11, C71, N12, C72, C73, C74, C75, C76
 with sigma for 1-2 distances of 0.002 and sigma for 1-3 distances of 0.002
6. Others
 Sof(C3B)=Sof(C4B)=Sof(C5B)=Sof(C6B)=Sof(C2B)=Sof(C1B)=Sof(H1B)=Sof(O1B)=1-
 FVAR(1)
 Sof(O2A)=Sof(C1A)=Sof(H1A)=Sof(C2A)=Sof(O1A)=Sof(C5A)=Sof(H5AA)=Sof(C4A)=
 Sof(H4AA)=Sof(C3A)=Sof(H3AA)=Sof(C2C)=Sof(C3C)=Sof(C4C)=Sof(C5C)=Sof(C1C)=
 FVAR(1)
 Sof(O5W)=1-FVAR(2)
 Sof(N5S)=Sof(C9S)=Sof(C10S)=Sof(H10B)=Sof(H10C)=Sof(H10D)=FVAR(2)
 Fixed Sof: O3W(0.5) C7S(0.5) N7S(0.75) C13S(0.75) C14S(0.75) H14C(0.75)
 H14D(0.75) H14E(0.75) O2W(0.75) C5S(0.5) O4W(0.5) N3S(0.5) C6S(0.5) H6SA(0.5)
 H6SB(0.5) H6SC(0.5) N4S(0.5) C8S(0.5) H8SA(0.5) H8SB(0.5) H8SC(0.5)
 N6S(0.33333) C11S(0.33333) C12S(0.33333) H12B(0.33333) H12C(0.33333)
 H12D(0.33333) O6W(0.25)
7.a Ternary CH refined with riding coordinates:
 N2(H2), N1(H1), N6(H6), N5(H5), N4(H4), N3(H3), N7(H7), N8(H8), N9(H9A),
 N10(H10A), N11(H11), N12(H12A)
7.b Secondary CH2 refined with riding coordinates:
 C7(H7A,H7B), C42(H42A,H42B), C35(H35A,H35B), C28(H28A,H28B), C21(H21A,H21B),
 C14(H14A,H14B), C84(H84A,H84B), C49(H49A,H49B), C56(H56A,H56B), C63(H63A,H63B),
  C70(H70A,H70B), C77(H77A,H77B)
7.c Aromatic/amide H refined with riding coordinates:
 C5(H5A), C4(H4A), C3(H3A), C2(H2A), C38(H38), C37(H37), C41(H41), C40(H40),
 C30(H30), C31(H31), C32(H32), C33(H33), C26(H26), C27(H27), C23(H23), C24(H24),
  C19(H19), C96(H96), C17(H17), C16(H16), C12(H12), C13(H13), C9(H9), C10(H10),
 C80(H80), C79(H79), C83(H83), C82(H82), C47(H47), C46(H46), C45(H45), C44(H44),
  C54(H54), C55(H55), C51(H51), C52(H52), C58(H58), C59(H59), C60(H60),
 C61(H61), C68(H68), C69(H69), C65(H65), C66(H66), C72(H72), C73(H73), C74(H74),
  C75(H75), C1A(H1A), C5A(H5AA), C4A(H4AA), C3A(H3AA), C1B(H1B)
7.d Fitted pentagon refined as free rotating group:
 C2A(O1A,C5A,C4A,C3A), C3B(C4B,C5B,C6B,C2B), C2C(C3C,C4C,C5C,C1C)
7.e Fitted hexagon refined as free rotating group:
 C6(C5,C4,C3,C2,C1), C39(C38,C37,C36,C41,C40), C34(C29,C30,C31,C32,C33),
 C25(C26,C27,C22,C23,C24), C20(C19,C96,C17,C16,C15), C11(C12,C13,C8,C9,C10),
 C81(C80,C79,C78,C83,C82), C48(C47,C46,C45,C44,C43), C53(C54,C55,C50,C51,C52),
 C62(C57,C58,C59,C60,C61), C67(C68,C69,C64,C65,C66), C76(C71,C72,C73,C74,C75)
7.f Idealised Me refined with riding coordinates:
 C2S(H2SA,H2SB,H2SC)
7.g Idealised Me refined as rotating group:
 C14S(H14C,H14D,H14E), C10S(H10B,H10C,H10D), C4S(H4SA,H4SB,H4SC), C6S(H6SA,
 H6SB,H6SC), C8S(H8SA,H8SB,H8SC), C12S(H12B,H12C,H12D)
;
_atom_sites_solution_hydrogens     geom
_atom_sites_solution_primary       ?
_atom_sites_solution_secondary     ?
loop_
  _atom_site_label
  _atom_site_type_symbol
  _atom_site_fract_x
  _atom_site_fract_y
  _atom_site_fract_z
  _atom_site_U_iso_or_equiv
  _atom_site_adp_type
  _atom_site_occupancy
  _atom_site_site_symmetry_order
  _atom_site_calc_flag
  _atom_site_refinement_flags_posn
  _atom_site_refinement_flags_adp
  _atom_site_refinement_flags_occupancy
  _atom_site_disorder_assembly
  _atom_site_disorder_group
 Pd1 Pd 0.58127(3) 0.51160(2) 0.51201(4) 0.03156(18) Uani 1 1 d . . . . .
 Pd3 Pd 1.03161(4) 0.51354(2) 0.32731(5) 0.0394(2) Uani 1 1 d . . . . .
 Pd2 Pd 0.71161(4) 0.47773(2) -0.09703(5) 0.0410(2) Uani 1 1 d . . . . .
 Pd4 Pd 0.56587(4) 0.42294(2) 0.21699(5) 0.0432(2) Uani 1 1 d . . . . .
 Pd5 Pd 0.80143(5) 0.33719(2) 0.73746(8) 0.0604(3) Uani 1 1 d . . . . .
 Pd6 Pd 0.65897(11) 0.25296(3) 0.27792(13) 0.1262(7) Uani 1 1 d . . . . .
 Cl2 Cl 0.57913(11) 0.46772(5) 0.48683(14) 0.0364(5) Uani 1 1 d . . . . .
 Cl1 Cl 0.57772(12) 0.50769(5) 0.67264(14) 0.0387(5) Uani 1 1 d . . . . .
 Cl6 Cl 1.00329(14) 0.47436(6) 0.39001(18) 0.0486(6) Uani 1 1 d . . . . .
 Cl5 Cl 1.12555(13) 0.49713(6) 0.25198(17) 0.0462(6) Uani 1 1 d . . . . .
 Cl4 Cl 0.78920(14) 0.44571(6) -0.06506(18) 0.0522(7) Uani 1 1 d . . . . .
 Cl3 Cl 0.62626(14) 0.44916(6) -0.13045(19) 0.0513(7) Uani 1 1 d . . . . .
 Cl7 Cl 0.50470(16) 0.42391(7) 0.07842(18) 0.0581(8) Uani 1 1 d . . . . .
 Cl8 Cl 0.47060(14) 0.41573(6) 0.30492(17) 0.0482(6) Uani 1 1 d . . . . .
 Cl9 Cl 0.91051(19) 0.35035(8) 0.7729(3) 0.0828(11) Uani 1 1 d . . . . .
 Cl10 Cl 0.8395(2) 0.29712(7) 0.6970(4) 0.0869(12) Uani 1 1 d . . . . .
 Cl11 Cl 0.6571(5) 0.21394(10) 0.3536(5) 0.177(4) Uani 1 1 d . . . . .
 Cl12 Cl 0.5410(4) 0.25736(19) 0.2776(6) 0.182(4) Uani 1 1 d . . . . .
 N5S N 0.839(3) 0.3826(11) -0.027(4) 0.141(18) Uani 0.58(3) 1 d . U P A 1
 O3W O 0.4955(19) 0.7304(12) 0.474(4) 0.25(3) Uani 0.5 1 d . U P . .
 C7S C 0.974(4) 0.6737(11) 0.475(7) 0.27(4) Uani 0.5 1 d . . P . .
 O1W O 0.4282(11) 0.7105(4) -0.0480(12) 0.173(8) Uani 1 1 d . . . . .
 N1S N 1.1674(5) 0.5533(2) 0.4066(7) 0.056(3) Uani 1 1 d . . . . .
 N2 N 0.5721(4) 0.51849(17) 0.3726(5) 0.0338(18) Uani 1 1 d . . . . .
 H2 H 0.533929 0.507493 0.348406 0.041 Uiso 1 1 calc R U . . .
 N1 N 0.5896(4) 0.55079(18) 0.5236(5) 0.0374(19) Uani 1 1 d . . . . .
 H1 H 0.554745 0.555936 0.570457 0.045 Uiso 1 1 calc R U . . .
 N6 N 0.9520(4) 0.53011(18) 0.3937(6) 0.042(2) Uani 1 1 d . . . . .
 H6 H 0.953651 0.524504 0.460563 0.050 Uiso 1 1 calc R U . . .
 N7S N 0.8886(15) 0.3615(6) 0.374(3) 0.182(15) Uani 0.75 1 d . . P . .
 N5 N 1.0498(4) 0.54954(19) 0.2765(6) 0.046(2) Uani 1 1 d . . . . .
 H5 H 1.098329 0.553643 0.293277 0.055 Uiso 1 1 calc R U . . .
 N4 N 0.7820(4) 0.50517(19) -0.0636(5) 0.041(2) Uani 1 1 d . . . . .
 H4 H 0.826641 0.500358 -0.091777 0.049 Uiso 1 1 calc R U . . .
 N3 N 0.6528(4) 0.5081(2) -0.1324(5) 0.045(2) Uani 1 1 d . . . . .
 H3 H 0.638427 0.504760 -0.198665 0.054 Uiso 1 1 calc R U . . .
 N7 N 0.6572(5) 0.4284(2) 0.1483(6) 0.050(2) Uani 1 1 d . . . . .
 H7 H 0.650598 0.443337 0.105336 0.060 Uiso 1 1 calc R U . . .
 N8 N 0.6259(4) 0.42350(17) 0.3359(5) 0.040(2) Uani 1 1 d . . . . .
 H8 H 0.603505 0.435095 0.381995 0.047 Uiso 1 1 calc R U . . .
 N9 N 0.7635(5) 0.37055(19) 0.7890(7) 0.050(2) Uani 1 1 d . . . . .
 H9A H 0.786669 0.373016 0.851081 0.060 Uiso 1 1 calc R U . . .
 N10 N 0.7010(6) 0.3289(2) 0.7107(8) 0.063(3) Uani 1 1 d . . . . .
 H10A H 0.692914 0.310987 0.733189 0.076 Uiso 1 1 calc R U . . .
 N11 N 0.7592(11) 0.2520(3) 0.2747(12) 0.127(6) Uani 1 1 d . . . . .
 H11 H 0.770690 0.234865 0.247887 0.153 Uiso 1 1 calc R U . . .
 N12 N 0.6679(10) 0.2860(3) 0.2105(11) 0.117(5) Uani 1 1 d . . . . .
 H12A H 0.631698 0.286617 0.160514 0.141 Uiso 1 1 calc R U . . .
 C2S C 1.2777(6) 0.5318(2) 0.3446(7) 0.047(3) Uani 1 1 d . . . . .
 H2SA H 1.265510 0.517756 0.302133 0.070 Uiso 1 1 calc R U . . .
 H2SB H 1.304487 0.525117 0.397502 0.070 Uiso 1 1 calc R U . . .
 H2SC H 1.304720 0.544611 0.311065 0.070 Uiso 1 1 calc R U . . .
 C1S C 1.2160(6) 0.5437(2) 0.3787(7) 0.045(3) Uani 1 1 d . . . . .
 C13S C 0.9028(9) 0.3839(5) 0.377(2) 0.109(9) Uani 0.75 1 d . . P . .
 C14S C 0.9234(9) 0.4086(4) 0.4083(15) 0.070(5) Uani 0.75 1 d . . P . .
 H14C H 0.921232 0.420736 0.355856 0.105 Uiso 0.75 1 calc R U P . .
 H14D H 0.970381 0.407820 0.432823 0.105 Uiso 0.75 1 calc R U P . .
 H14E H 0.892928 0.414449 0.457725 0.105 Uiso 0.75 1 calc R U P . .
 C7 C 0.6365(4) 0.5104(2) 0.3209(6) 0.036(2) Uani 1 1 d . . . . .
 H7A H 0.674403 0.522132 0.338501 0.043 Uiso 1 1 calc R U . . .
 H7B H 0.649551 0.492870 0.340418 0.043 Uiso 1 1 calc R U . . .
 C6 C 0.5509(3) 0.54475(10) 0.3614(4) 0.038(2) Uani 1 1 d G . . . .
 C5 C 0.5223(3) 0.55393(13) 0.2784(3) 0.043(3) Uani 1 1 d G . . . .
 H5A H 0.512352 0.542413 0.228572 0.052 Uiso 1 1 calc R U . . .
 C4 C 0.5083(3) 0.57994(14) 0.2684(4) 0.050(3) Uani 1 1 d G . . . .
 H4A H 0.488798 0.586206 0.211652 0.060 Uiso 1 1 calc R U . . .
 C3 C 0.5230(4) 0.59678(11) 0.3413(5) 0.055(3) Uani 1 1 d G . . . .
 H3A H 0.513401 0.614563 0.334420 0.067 Uiso 1 1 calc R U . . .
 C2 C 0.5516(4) 0.58761(12) 0.4243(4) 0.046(3) Uani 1 1 d G . . . .
 H2A H 0.561559 0.599126 0.474110 0.055 Uiso 1 1 calc R U . . .
 C1 C 0.5656(3) 0.56160(13) 0.4343(3) 0.036(2) Uani 1 1 d G . . . .
 C42 C 0.6547(5) 0.5614(2) 0.5588(7) 0.040(2) Uani 1 1 d . . . . .
 H42A H 0.660869 0.556837 0.625520 0.049 Uiso 1 1 calc R U . . .
 H42B H 0.653441 0.580372 0.554082 0.049 Uiso 1 1 calc R U . . .
 C39 C 0.7147(3) 0.55130(13) 0.5039(4) 0.037(2) Uani 1 1 d G . . . .
 C38 C 0.7515(3) 0.53055(13) 0.5391(3) 0.040(2) Uani 1 1 d G . . . .
 H38 H 0.739561 0.523181 0.597417 0.047 Uiso 1 1 calc R U . . .
 C37 C 0.8058(3) 0.52059(12) 0.4891(4) 0.044(3) Uani 1 1 d G . . . .
 H37 H 0.830919 0.506412 0.513200 0.053 Uiso 1 1 calc R U . . .
 C36 C 0.8232(3) 0.53138(14) 0.4039(4) 0.043(3) Uani 1 1 d G . . . .
 C41 C 0.7864(3) 0.55213(14) 0.3686(3) 0.045(3) Uani 1 1 d G . . . .
 H41 H 0.798337 0.559505 0.310375 0.054 Uiso 1 1 calc R U . . .
 C40 C 0.7321(3) 0.56209(12) 0.4187(4) 0.041(2) Uani 1 1 d G . . . .
 H40 H 0.706978 0.576275 0.394591 0.050 Uiso 1 1 calc R U . . .
 C35 C 0.8836(5) 0.5212(2) 0.3510(7) 0.044(3) Uani 1 1 d . . . . .
 H35A H 0.880404 0.527093 0.285287 0.053 Uiso 1 1 calc R U . . .
 H35B H 0.882111 0.502228 0.350956 0.053 Uiso 1 1 calc R U . . .
 C34 C 0.9623(4) 0.55774(12) 0.3914(5) 0.050(3) Uani 1 1 d G . . . .
 C29 C 1.0080(4) 0.56767(15) 0.3273(5) 0.052(3) Uani 1 1 d G . . . .
 C30 C 1.0162(4) 0.59407(16) 0.3192(6) 0.063(3) Uani 1 1 d G . . . .
 H30 H 1.047416 0.600864 0.275429 0.076 Uiso 1 1 calc R U . . .
 C31 C 0.9786(5) 0.61053(12) 0.3751(7) 0.079(4) Uani 1 1 d G . . . .
 H31 H 0.984226 0.628577 0.369535 0.094 Uiso 1 1 calc R U . . .
 C32 C 0.9329(4) 0.60060(15) 0.4391(7) 0.075(4) Uani 1 1 d G . . . .
 H32 H 0.907260 0.611848 0.477352 0.090 Uiso 1 1 calc R U . . .
 C33 C 0.9247(4) 0.57420(16) 0.4473(5) 0.061(3) Uani 1 1 d G . . . .
 H33 H 0.893484 0.567406 0.491064 0.073 Uiso 1 1 calc R U . . .
 C28 C 1.0434(5) 0.5526(3) 0.1713(7) 0.049(3) Uani 1 1 d . . . . .
 H28A H 1.082137 0.543918 0.140830 0.059 Uiso 1 1 calc R U . . .
 H28B H 1.045119 0.571063 0.154903 0.059 Uiso 1 1 calc R U . . .
 C25 C 0.9766(3) 0.54115(15) 0.1362(5) 0.045(3) Uani 1 1 d G . . . .
 C26 C 0.9165(4) 0.55534(12) 0.1341(5) 0.055(3) Uani 1 1 d G . . . .
 H26 H 0.916849 0.572790 0.153366 0.066 Uiso 1 1 calc R U . . .
 C27 C 0.8558(3) 0.54400(15) 0.1038(5) 0.052(3) Uani 1 1 d G . . . .
 H27 H 0.814739 0.553706 0.102397 0.063 Uiso 1 1 calc R U . . .
 C22 C 0.8553(3) 0.51847(15) 0.0757(5) 0.048(3) Uani 1 1 d G . . . .
 C23 C 0.9154(4) 0.50428(12) 0.0778(5) 0.051(3) Uani 1 1 d G . . . .
 H23 H 0.915019 0.486829 0.058571 0.061 Uiso 1 1 calc R U . . .
 C24 C 0.9760(3) 0.51561(14) 0.1081(5) 0.050(3) Uani 1 1 d G . . . .
 H24 H 1.017130 0.505913 0.109539 0.060 Uiso 1 1 calc R U . . .
 C21 C 0.7905(5) 0.5057(3) 0.0427(6) 0.048(3) Uani 1 1 d . . . . .
 H21A H 0.751041 0.514798 0.069799 0.057 Uiso 1 1 calc R U . . .
 H21B H 0.789860 0.487824 0.066447 0.057 Uiso 1 1 calc R U . . .
 C20 C 0.7588(3) 0.53006(12) -0.1047(4) 0.034(2) Uani 1 1 d G U . . .
 C19 C 0.8011(3) 0.55142(15) -0.1092(5) 0.059(3) Uani 1 1 d G . . . .
 H19 H 0.847225 0.550291 -0.087942 0.071 Uiso 1 1 calc R U . . .
 C96 C 0.7760(4) 0.57443(13) -0.1449(6) 0.065(4) Uani 1 1 d G . . . .
 H96 H 0.804990 0.589032 -0.147945 0.078 Uiso 1 1 calc R U . . .
 C17 C 0.7086(4) 0.57608(12) -0.1760(5) 0.054(3) Uani 1 1 d G . . . .
 H17 H 0.691464 0.591812 -0.200343 0.065 Uiso 1 1 calc R U . . .
 C16 C 0.6663(3) 0.55472(15) -0.1715(5) 0.054(3) Uani 1 1 d G . . . .
 H16 H 0.620172 0.555852 -0.192738 0.065 Uiso 1 1 calc R U . . .
 C15 C 0.6913(3) 0.53171(12) -0.1358(4) 0.039(2) Uani 1 1 d G . . . .
 C14 C 0.5858(5) 0.5119(3) -0.0801(7) 0.047(3) Uani 1 1 d . . . . .
 H14A H 0.564553 0.528367 -0.099381 0.056 Uiso 1 1 calc R U . . .
 H14B H 0.553638 0.497883 -0.096032 0.056 Uiso 1 1 calc R U . . .
 C11 C 0.5996(3) 0.51215(13) 0.0249(3) 0.039(3) Uani 1 1 d G . . . .
 C12 C 0.6275(3) 0.53352(11) 0.0693(4) 0.046(3) Uani 1 1 d G . . . .
 H12 H 0.637492 0.548509 0.034221 0.055 Uiso 1 1 calc R U . . .
 C13 C 0.6408(3) 0.53297(11) 0.1650(4) 0.041(3) Uani 1 1 d G . . . .
 H13 H 0.659829 0.547575 0.195314 0.049 Uiso 1 1 calc R U . . .
 C8 C 0.6261(3) 0.51104(13) 0.2163(3) 0.035(2) Uani 1 1 d G . . . .
 C9 C 0.5982(3) 0.48967(11) 0.1719(4) 0.040(2) Uani 1 1 d G . . . .
 H9 H 0.588213 0.474684 0.206944 0.048 Uiso 1 1 calc R U . . .
 C10 C 0.5849(3) 0.49022(12) 0.0762(4) 0.042(3) Uani 1 1 d G . . . .
 H10 H 0.565875 0.475617 0.045851 0.051 Uiso 1 1 calc R U . . .
 C81 C 0.6732(5) 0.38085(15) 0.1400(5) 0.060(3) Uani 1 1 d G . . . .
 C80 C 0.6118(4) 0.36742(19) 0.1358(6) 0.068(4) Uani 1 1 d G . . . .
 H80 H 0.574192 0.374157 0.101071 0.082 Uiso 1 1 calc R U . . .
 C79 C 0.6056(4) 0.34414(19) 0.1823(7) 0.078(4) Uani 1 1 d G . . . .
 H79 H 0.563702 0.334965 0.179420 0.094 Uiso 1 1 calc R U . . .
 C78 C 0.6607(6) 0.33429(15) 0.2331(6) 0.076(4) Uani 1 1 d G . . . .
 C83 C 0.7220(5) 0.34771(19) 0.2373(6) 0.073(4) Uani 1 1 d G . . . .
 H83 H 0.759648 0.340979 0.272056 0.087 Uiso 1 1 calc R U . . .
 C82 C 0.7282(4) 0.37099(18) 0.1908(6) 0.070(4) Uani 1 1 d G . . . .
 H82 H 0.770139 0.380171 0.193708 0.084 Uiso 1 1 calc R U . . .
 C84 C 0.6790(7) 0.4059(3) 0.0890(8) 0.062(4) Uani 1 1 d . . . . .
 H84A H 0.650138 0.405336 0.031580 0.074 Uiso 1 1 calc R U . . .
 H84B H 0.726907 0.408479 0.069869 0.074 Uiso 1 1 calc R U . . .
 C48 C 0.6914(3) 0.43488(13) 0.3119(4) 0.040(2) Uani 1 1 d G . . . .
 C47 C 0.7369(3) 0.44408(15) 0.3795(3) 0.042(2) Uani 1 1 d G . . . .
 H47 H 0.725300 0.443429 0.443663 0.050 Uiso 1 1 calc R U . . .
 C46 C 0.7994(3) 0.45422(16) 0.3531(4) 0.055(3) Uani 1 1 d G . . . .
 H46 H 0.830506 0.460502 0.399218 0.066 Uiso 1 1 calc R U . . .
 C45 C 0.8164(3) 0.45517(17) 0.2591(5) 0.061(3) Uani 1 1 d G . . . .
 H45 H 0.859119 0.462098 0.241062 0.073 Uiso 1 1 calc R U . . .
 C44 C 0.7709(4) 0.44597(18) 0.1916(3) 0.056(3) Uani 1 1 d G . . . .
 H44 H 0.782526 0.446622 0.127351 0.067 Uiso 1 1 calc R U . . .
 C43 C 0.7084(3) 0.43583(15) 0.2180(4) 0.048(3) Uani 1 1 d G . . . .
 C49 C 0.6298(6) 0.3972(2) 0.3785(7) 0.043(2) Uani 1 1 d . . . . .
 H49A H 0.651724 0.385500 0.333517 0.051 Uiso 1 1 calc R U . . .
 H49B H 0.582790 0.390930 0.388623 0.051 Uiso 1 1 calc R U . . .
 C53 C 0.7384(3) 0.39530(14) 0.6418(4) 0.043(2) Uani 1 1 d G . . . .
 C54 C 0.7707(3) 0.38688(14) 0.5615(5) 0.045(3) Uani 1 1 d G . . . .
 H54 H 0.816495 0.380864 0.565144 0.055 Uiso 1 1 calc R U . . .
 C55 C 0.7361(3) 0.38728(14) 0.4760(4) 0.042(2) Uani 1 1 d G . . . .
 H55 H 0.758250 0.381527 0.421188 0.051 Uiso 1 1 calc R U . . .
 C50 C 0.6692(3) 0.39608(14) 0.4708(3) 0.044(2) Uani 1 1 d G . . . .
 C51 C 0.6368(3) 0.40450(15) 0.5510(4) 0.044(3) Uani 1 1 d G . . . .
 H51 H 0.591047 0.410517 0.547410 0.053 Uiso 1 1 calc R U . . .
 C52 C 0.6714(3) 0.40410(15) 0.6365(3) 0.048(3) Uani 1 1 d G . . . .
 H52 H 0.649291 0.409854 0.691367 0.058 Uiso 1 1 calc R U . . .
 C56 C 0.7765(7) 0.3948(2) 0.7353(8) 0.053(3) Uani 1 1 d . . . . .
 H56A H 0.826144 0.396411 0.724166 0.063 Uiso 1 1 calc R U . . .
 H56B H 0.762221 0.409700 0.773150 0.063 Uiso 1 1 calc R U . . .
 C62 C 0.6631(4) 0.34537(12) 0.7680(4) 0.0351(18) Uani 1 1 d G U . . .
 C57 C 0.6943(3) 0.36665(14) 0.8086(5) 0.052(2) Uani 1 1 d G . . . .
 C58 C 0.6569(4) 0.38304(13) 0.8649(5) 0.054(2) Uani 1 1 d G . . . .
 H58 H 0.678244 0.397585 0.892729 0.065 Uiso 1 1 calc R U . . .
 C59 C 0.5882(4) 0.37814(16) 0.8806(5) 0.071(3) Uani 1 1 d G . . . .
 H59 H 0.562618 0.389344 0.919101 0.085 Uiso 1 1 calc R U . . .
 C60 C 0.5570(3) 0.35686(19) 0.8400(6) 0.071(3) Uani 1 1 d G . . . .
 H60 H 0.510011 0.353519 0.850663 0.086 Uiso 1 1 calc R U . . .
 C61 C 0.5944(4) 0.34048(14) 0.7836(5) 0.068(3) Uani 1 1 d G . . . .
 H61 H 0.573029 0.325933 0.755853 0.082 Uiso 1 1 calc R U . . .
 C63 C 0.6775(8) 0.3300(3) 0.6101(10) 0.065(4) Uani 1 1 d . . . . .
 H63A H 0.686006 0.347414 0.585479 0.078 Uiso 1 1 calc R U . . .
 H63B H 0.627575 0.326903 0.607162 0.078 Uiso 1 1 calc R U . . .
 C67 C 0.7718(6) 0.27372(17) 0.4326(8) 0.101(6) Uani 1 1 d G . . . .
 C68 C 0.7962(5) 0.29877(19) 0.4327(8) 0.090(5) Uani 1 1 d G . . . .
 H68 H 0.832998 0.303372 0.393396 0.108 Uiso 1 1 calc R U . . .
 C69 C 0.7669(5) 0.31708(14) 0.4902(8) 0.079(4) Uani 1 1 d G . . . .
 H69 H 0.783582 0.334198 0.490288 0.095 Uiso 1 1 calc R U . . .
 C64 C 0.7131(5) 0.31034(16) 0.5477(7) 0.076(4) Uani 1 1 d G . . . .
 C65 C 0.6887(5) 0.28530(19) 0.5476(8) 0.087(5) Uani 1 1 d G . . . .
 H65 H 0.651929 0.280694 0.586859 0.105 Uiso 1 1 calc R U . . .
 C66 C 0.7180(7) 0.26699(15) 0.4900(8) 0.098(6) Uani 1 1 d G . . . .
 H66 H 0.701345 0.249867 0.489968 0.117 Uiso 1 1 calc R U . . .
 C70 C 0.7997(14) 0.2537(4) 0.3642(16) 0.133(7) Uani 1 1 d . . . . .
 H70A H 0.847556 0.258082 0.349609 0.160 Uiso 1 1 calc R U . . .
 H70B H 0.799727 0.236686 0.394919 0.160 Uiso 1 1 calc R U . . .
 C76 C 0.7334(6) 0.2873(2) 0.1659(9) 0.111(5) Uani 1 1 d G . . . .
 C71 C 0.7834(8) 0.2713(2) 0.2037(8) 0.119(5) Uani 1 1 d G . . . .
 C72 C 0.8487(7) 0.2712(2) 0.1667(11) 0.154(9) Uani 1 1 d G . . . .
 H72 H 0.882863 0.260244 0.192534 0.185 Uiso 1 1 calc R U . . .
 C73 C 0.8640(7) 0.2871(3) 0.0920(11) 0.159(9) Uani 1 1 d G . . . .
 H73 H 0.908591 0.287102 0.066758 0.190 Uiso 1 1 calc R U . . .
 C74 C 0.8140(8) 0.3032(2) 0.0542(9) 0.146(8) Uani 1 1 d G . . . .
 H74 H 0.824422 0.314074 0.003174 0.175 Uiso 1 1 calc R U . . .
 C75 C 0.7487(7) 0.3032(2) 0.0912(9) 0.117(6) Uani 1 1 d G . . . .
 H75 H 0.714523 0.314188 0.065367 0.141 Uiso 1 1 calc R U . . .
 C77 C 0.6544(11) 0.3082(3) 0.2797(12) 0.091(5) Uani 1 1 d . . . . .
 H77A H 0.607988 0.306367 0.305250 0.110 Uiso 1 1 calc R U . . .
 H77B H 0.687572 0.307136 0.332438 0.110 Uiso 1 1 calc R U . . .
 C9S C 0.863(2) 0.3684(9) 0.035(2) 0.131(16) Uani 0.58(3) 1 d D U P A 1
 C10S C 0.903(2) 0.3606(11) 0.114(3) 0.17(2) Uani 0.58(3) 1 d D U P A 1
 H10B H 0.951563 0.360323 0.096642 0.250 Uiso 0.58(3) 1 calc R U P A 1
 H10C H 0.889183 0.343459 0.133559 0.250 Uiso 0.58(3) 1 calc R U P A 1
 H10D H 0.896776 0.372802 0.165055 0.250 Uiso 0.58(3) 1 calc R U P A 1
 O2W O 0.501(2) 0.6548(7) 0.541(3) 0.28(2) Uani 0.75 1 d . . P . .
 C5S C 0.567(2) 0.6517(12) -0.093(5) 0.15(2) Uani 0.5 1 d . . P . .
 N2S N 0.7417(14) 0.5920(5) 0.178(2) 0.176(10) Uani 1 1 d . . . . .
 C4S C 0.6317(17) 0.6115(6) 0.071(3) 0.208(16) Uani 1 1 d . U . . .
 H4SA H 0.647728 0.615532 0.007978 0.312 Uiso 1 1 calc R U . . .
 H4SB H 0.615493 0.627178 0.100994 0.312 Uiso 1 1 calc R U . . .
 H4SC H 0.594246 0.599036 0.066501 0.312 Uiso 1 1 calc R U . . .
 O4W O 0.705(3) 0.6277(8) 0.533(5) 0.28(3) Uani 0.5 1 d . U P . .
 O2A O 1.012(3) 0.5631(12) -0.095(4) 0.178(16) Uani 0.395(14) 1 d D U P B 1
 C1A C 1.039(3) 0.5819(11) -0.061(5) 0.165(14) Uani 0.395(14) 1 d D U P B 1
 H1A H 1.086183 0.585987 -0.066228 0.199 Uiso 0.395(14) 1 calc R U P B 1
 C2A C 0.990(2) 0.5973(9) -0.011(3) 0.157(12) Uani 0.395(14) 1 d DG U P B 1
 O1A O 0.919(3) 0.5992(8) -0.036(2) 0.163(12) Uani 0.395(14) 1 d G U P B 1
 C5A C 0.890(2) 0.6191(10) 0.019(4) 0.154(13) Uani 0.395(14) 1 d G U P B 1
 H5AA H 0.843940 0.624512 0.016606 0.185 Uiso 0.395(14) 1 calc R U P B 1
 C4A C 0.943(3) 0.6296(9) 0.076(3) 0.148(13) Uani 0.395(14) 1 d G U P B 1
 H4AA H 0.937871 0.643254 0.119746 0.178 Uiso 0.395(14) 1 calc R U P B 1
 C3A C 1.004(2) 0.6161(11) 0.058(3) 0.150(13) Uani 0.395(14) 1 d G U P B 1
 H3AA H 1.047489 0.619165 0.086598 0.179 Uiso 0.395(14) 1 calc R U P B 1
 C3B C 0.9710(19) 0.6024(9) -0.205(3) 0.196(17) Uani 0.605(14) 1 d G U P B 2
 C4B C 0.926(2) 0.6176(5) -0.261(3) 0.198(18) Uani 0.605(14) 1 d G U P B 2
 C5B C 0.8837(18) 0.6007(8) -0.314(2) 0.148(10) Uani 0.605(14) 1 d G U P B 2
 C6B C 0.9022(19) 0.5751(6) -0.290(2) 0.142(10) Uani 0.605(14) 1 d G U P B 2
 C2B C 0.9562(19) 0.5762(7) -0.223(2) 0.145(10) Uani 0.605(14) 1 d DG U P B 2
 C1B C 0.996(2) 0.5585(9) -0.162(3) 0.153(13) Uani 0.605(14) 1 d D . P B 2
 H1B H 0.984329 0.541224 -0.148575 0.184 Uiso 0.605(14) 1 calc R U P B 2
 O1B O 1.046(2) 0.5697(8) -0.134(4) 0.200(16) Uani 0.605(14) 1 d D . P B 2
 N3S N 0.541(2) 0.6685(10) -0.046(3) 0.145(15) Uani 0.5 1 d . . P . .
 C6S C 0.581(2) 0.6366(11) -0.151(4) 0.139(19) Uani 0.5 1 d . . P . .
 H6SA H 0.579606 0.644835 -0.212898 0.209 Uiso 0.5 1 calc R U P . .
 H6SB H 0.548485 0.622389 -0.150129 0.209 Uiso 0.5 1 calc R U P . .
 H6SC H 0.627423 0.629948 -0.139219 0.209 Uiso 0.5 1 calc R U P . .
 O5W O 0.819(2) 0.3707(7) -0.021(2) 0.074(10) Uani 0.42(3) 1 d . . P A 2
 N4S N 1.034(3) 0.6810(12) 0.462(4) 0.22(3) Uani 0.5 1 d . . P . .
 C8S C 0.912(3) 0.6678(9) 0.509(5) 0.21(4) Uani 0.5 1 d . . P . .
 H8SA H 0.878207 0.667886 0.458658 0.317 Uiso 0.5 1 calc R U P . .
 H8SB H 0.899736 0.680472 0.556776 0.317 Uiso 0.5 1 calc R U P . .
 H8SC H 0.914260 0.650710 0.537889 0.317 Uiso 0.5 1 calc R U P . .
 C3S C 0.6933(18) 0.5995(6) 0.132(3) 0.170(13) Uani 1 1 d . . . . .
 C2C C 0.896(3) 0.6182(11) -0.303(5) 0.165(17) Uani 0.395(14) 1 d G U P B 1
 C3C C 0.830(3) 0.6201(10) -0.346(4) 0.159(16) Uani 0.395(14) 1 d G U P B 1
 C4C C 0.806(2) 0.5949(12) -0.365(4) 0.146(16) Uani 0.395(14) 1 d G U P B 1
 C5C C 0.857(3) 0.5773(8) -0.334(4) 0.137(15) Uani 0.395(14) 1 d G U P B 1
 C1C C 0.913(3) 0.5917(13) -0.296(5) 0.166(17) Uani 0.395(14) 1 d G U P B 1
 N6S N 0.994(3) 0.2894(12) -0.151(5) 0.15(2) Uani 0.3333 1 d D . P . .
 C11S C 1.002(3) 0.3014(11) -0.079(5) 0.13(2) Uani 0.3333 1 d D . P . .
 C12S C 1.034(3) 0.3118(14) 0.010(5) 0.15(3) Uani 0.3333 1 d D . P . .
 H12B H 1.066684 0.325312 -0.005159 0.219 Uiso 0.3333 1 calc R U P . .
 H12C H 1.057418 0.297906 0.043530 0.219 Uiso 0.3333 1 calc R U P . .
 H12D H 0.998019 0.318914 0.049558 0.219 Uiso 0.3333 1 calc R U P . .
 O6W O 0.908(5) 0.6325(19) 0.113(8) 0.24(5) Uani 0.25 1 d . U P C 2

loop_
  _atom_site_aniso_label
  _atom_site_aniso_U_11
  _atom_site_aniso_U_22
  _atom_site_aniso_U_33
  _atom_site_aniso_U_23
  _atom_site_aniso_U_13
  _atom_site_aniso_U_12
 Pd1 0.0233(3) 0.0596(5) 0.0117(3) -0.0033(3) 0.0007(2) 0.0002(3)
 Pd3 0.0266(4) 0.0625(5) 0.0291(4) -0.0036(3) 0.0014(3) -0.0062(3)
 Pd2 0.0295(4) 0.0756(6) 0.0181(3) 0.0001(3) 0.0020(3) -0.0004(4)
 Pd4 0.0428(4) 0.0669(5) 0.0200(3) -0.0060(3) 0.0023(3) 0.0044(4)
 Pd5 0.0590(6) 0.0481(5) 0.0742(7) 0.0106(4) 0.0038(5) 0.0009(4)
 Pd6 0.1803(19) 0.0871(10) 0.1130(12) -0.0421(9) 0.0603(12) -0.0453(11)
 Cl2 0.0300(11) 0.0594(15) 0.0197(10) -0.0038(9) -0.0009(8) 0.0034(10)
 Cl1 0.0326(11) 0.0697(16) 0.0138(9) -0.0028(9) -0.0021(8) -0.0022(11)
 Cl6 0.0462(15) 0.0630(17) 0.0367(13) -0.0060(12) 0.0064(11) -0.0103(12)
 Cl5 0.0321(12) 0.0710(18) 0.0355(13) -0.0035(12) 0.0052(10) -0.0018(12)
 Cl4 0.0408(14) 0.083(2) 0.0335(13) 0.0051(12) 0.0050(10) 0.0066(13)
 Cl3 0.0352(13) 0.0760(19) 0.0425(14) -0.0032(13) -0.0014(11) -0.0065(13)
 Cl7 0.0556(17) 0.093(2) 0.0259(12) -0.0078(13) -0.0038(11) 0.0072(16)
 Cl8 0.0416(14) 0.0732(18) 0.0299(12) -0.0113(11) 0.0031(10) 0.0028(12)
 Cl9 0.055(2) 0.068(2) 0.125(3) 0.018(2) -0.002(2) -0.0041(17)
 Cl10 0.080(3) 0.0501(19) 0.131(4) 0.007(2) 0.012(2) 0.0062(17)
 Cl11 0.302(10) 0.069(3) 0.166(6) -0.044(3) 0.142(6) -0.066(4)
 Cl12 0.161(7) 0.243(9) 0.142(6) -0.040(6) 0.044(5) -0.086(6)
 N5S 0.13(4) 0.17(4) 0.12(3) -0.07(2) -0.05(2) 0.06(3)
 O3W 0.08(2) 0.40(6) 0.28(5) 0.18(5) -0.02(3) 0.03(3)
 C7S 0.19(4) 0.12(4) 0.49(11) -0.18(6) 0.19(5) -0.09(3)
 O1W 0.192(19) 0.23(2) 0.101(12) -0.052(13) 0.032(12) -0.060(16)
 N1S 0.049(6) 0.070(7) 0.048(6) -0.016(5) -0.015(5) -0.005(5)
 N2 0.019(4) 0.059(5) 0.023(4) -0.004(3) -0.003(3) -0.004(3)
 N1 0.028(4) 0.067(6) 0.016(4) -0.004(4) -0.001(3) 0.002(4)
 N6 0.026(4) 0.065(6) 0.034(4) -0.006(4) -0.002(3) -0.005(4)
 N7S 0.13(2) 0.135(14) 0.28(4) -0.110(18) 0.12(2) -0.053(12)
 N5 0.023(4) 0.069(6) 0.045(5) 0.003(4) 0.005(4) -0.010(4)
 N4 0.024(4) 0.078(7) 0.020(4) -0.001(4) 0.002(3) -0.002(4)
 N3 0.036(5) 0.090(7) 0.009(3) -0.009(4) 0.008(3) -0.012(5)
 N7 0.051(6) 0.077(7) 0.023(4) -0.006(4) 0.005(4) -0.001(5)
 N8 0.041(5) 0.053(5) 0.025(4) -0.006(4) 0.006(3) 0.005(4)
 N9 0.052(6) 0.055(6) 0.044(5) 0.006(4) -0.006(4) -0.004(5)
 N10 0.063(7) 0.053(6) 0.074(8) 0.017(5) 0.000(6) 0.003(5)
 N11 0.215(17) 0.056(7) 0.112(9) -0.035(6) 0.082(10) -0.039(8)
 N12 0.151(11) 0.112(12) 0.091(10) -0.037(8) 0.048(9) -0.037(9)
 C2S 0.040(6) 0.071(8) 0.029(5) -0.004(5) 0.003(4) 0.001(5)
 C1S 0.045(6) 0.060(7) 0.029(5) 0.001(5) -0.003(5) -0.006(5)
 C13S 0.023(8) 0.125(13) 0.18(2) -0.070(15) 0.031(12) -0.019(9)
 C14S 0.046(10) 0.085(10) 0.080(13) 0.002(9) 0.001(9) -0.006(8)
 C7 0.018(4) 0.067(7) 0.023(5) -0.001(4) 0.003(3) 0.005(4)
 C6 0.025(5) 0.065(7) 0.024(5) -0.004(4) 0.008(4) -0.006(5)
 C5 0.039(6) 0.073(8) 0.018(4) 0.002(5) -0.002(4) -0.005(5)
 C4 0.029(5) 0.090(9) 0.031(5) 0.015(6) 0.003(4) 0.001(5)
 C3 0.054(7) 0.063(8) 0.050(7) 0.013(6) 0.005(6) 0.006(6)
 C2 0.035(6) 0.067(8) 0.036(6) -0.006(5) 0.009(4) -0.009(5)
 C1 0.015(4) 0.070(7) 0.024(5) 0.002(4) 0.001(3) 0.005(4)
 C42 0.027(5) 0.070(7) 0.025(5) -0.006(5) 0.000(4) -0.006(5)
 C39 0.020(4) 0.068(7) 0.024(5) -0.003(4) 0.004(4) -0.012(4)
 C38 0.027(5) 0.067(7) 0.025(5) 0.006(4) 0.004(4) -0.008(5)
 C37 0.033(5) 0.057(7) 0.042(6) 0.002(5) -0.001(4) -0.006(5)
 C36 0.024(5) 0.073(8) 0.032(5) -0.002(5) 0.000(4) -0.011(5)
 C41 0.025(5) 0.083(8) 0.027(5) 0.005(5) 0.011(4) -0.010(5)
 C40 0.020(5) 0.067(7) 0.038(5) 0.007(5) -0.002(4) -0.002(5)
 C35 0.024(5) 0.077(8) 0.031(5) -0.007(5) 0.002(4) -0.010(5)
 C34 0.053(7) 0.058(7) 0.038(6) -0.005(5) -0.013(5) -0.001(6)
 C29 0.033(6) 0.074(8) 0.050(7) -0.011(6) -0.003(5) 0.002(5)
 C30 0.046(7) 0.064(8) 0.080(10) 0.008(7) 0.008(7) -0.004(6)
 C31 0.065(10) 0.062(9) 0.109(13) -0.003(8) 0.010(9) -0.004(7)
 C32 0.050(8) 0.074(10) 0.101(12) -0.019(9) 0.013(8) 0.005(7)
 C33 0.031(6) 0.075(9) 0.077(9) -0.012(7) -0.001(6) 0.002(6)
 C28 0.020(5) 0.087(9) 0.041(6) 0.009(6) 0.004(4) -0.005(5)
 C25 0.020(5) 0.082(9) 0.032(5) 0.014(5) 0.001(4) -0.001(5)
 C26 0.045(7) 0.081(9) 0.040(6) 0.002(6) 0.006(5) 0.001(6)
 C27 0.028(5) 0.098(10) 0.031(5) -0.002(6) -0.003(4) 0.012(6)
 C22 0.025(5) 0.097(10) 0.022(5) 0.001(5) -0.001(4) 0.002(5)
 C23 0.045(6) 0.082(9) 0.025(5) -0.002(5) 0.000(4) 0.004(6)
 C24 0.035(6) 0.091(9) 0.025(5) -0.002(5) -0.001(4) 0.011(6)
 C21 0.025(5) 0.102(10) 0.016(4) 0.000(5) -0.004(4) -0.007(5)
 C20 0.024(4) 0.069(6) 0.010(3) -0.011(4) 0.007(3) -0.018(4)
 C19 0.047(7) 0.094(10) 0.037(6) -0.001(6) 0.004(5) -0.008(7)
 C96 0.067(9) 0.081(10) 0.048(7) 0.002(7) 0.000(6) -0.013(7)
 C17 0.054(7) 0.075(9) 0.033(6) 0.004(5) 0.003(5) -0.006(6)
 C16 0.053(7) 0.085(9) 0.025(5) 0.000(5) 0.001(5) 0.004(6)
 C15 0.024(5) 0.080(8) 0.014(4) -0.004(4) 0.001(3) 0.008(5)
 C14 0.023(5) 0.094(9) 0.025(5) -0.011(5) 0.005(4) 0.001(5)
 C11 0.018(4) 0.082(8) 0.018(4) -0.009(5) -0.003(3) 0.013(5)
 C12 0.046(6) 0.071(8) 0.021(5) 0.001(5) 0.016(4) -0.001(5)
 C13 0.024(5) 0.078(8) 0.021(5) -0.009(5) 0.006(4) -0.004(5)
 C8 0.018(4) 0.069(7) 0.018(4) -0.005(4) -0.003(3) 0.009(4)
 C9 0.029(5) 0.069(7) 0.021(4) -0.006(4) 0.003(4) -0.004(5)
 C10 0.025(5) 0.077(8) 0.024(5) -0.009(5) 0.002(4) -0.007(5)
 C81 0.063(8) 0.081(9) 0.036(6) -0.023(6) 0.011(6) 0.005(7)
 C80 0.063(9) 0.098(11) 0.044(7) -0.015(7) 0.008(6) 0.002(8)
 C79 0.085(11) 0.096(12) 0.053(8) -0.020(8) 0.009(8) -0.017(9)
 C78 0.080(11) 0.093(12) 0.056(8) -0.017(8) 0.002(8) 0.009(9)
 C83 0.074(10) 0.075(10) 0.069(9) -0.033(8) 0.003(8) 0.009(8)
 C82 0.079(10) 0.078(10) 0.054(8) -0.028(7) 0.007(7) 0.017(8)
 C84 0.055(8) 0.102(11) 0.029(6) -0.019(6) 0.006(5) -0.001(7)
 C48 0.035(5) 0.056(7) 0.028(5) 0.003(4) 0.007(4) -0.003(5)
 C47 0.040(6) 0.057(7) 0.028(5) 0.001(4) 0.002(4) 0.001(5)
 C46 0.058(8) 0.073(8) 0.033(6) 0.001(5) 0.000(5) 0.000(6)
 C45 0.058(8) 0.083(9) 0.041(6) -0.003(6) 0.006(6) -0.018(7)
 C44 0.044(7) 0.097(10) 0.027(5) 0.005(6) 0.012(5) -0.011(6)
 C43 0.045(6) 0.075(8) 0.024(5) 0.001(5) 0.003(4) 0.003(6)
 C49 0.042(6) 0.055(7) 0.030(5) -0.007(5) 0.007(4) -0.002(5)
 C53 0.054(7) 0.046(6) 0.029(5) 0.000(4) -0.006(5) -0.007(5)
 C54 0.039(6) 0.048(6) 0.048(6) 0.004(5) -0.004(5) 0.004(5)
 C55 0.038(6) 0.050(6) 0.040(6) -0.003(5) 0.018(5) -0.001(5)
 C50 0.058(7) 0.043(6) 0.031(5) 0.003(4) 0.005(5) 0.002(5)
 C51 0.038(6) 0.063(7) 0.031(5) 0.001(5) 0.011(4) 0.005(5)
 C52 0.063(8) 0.054(7) 0.028(5) 0.001(5) 0.007(5) 0.003(6)
 C56 0.072(8) 0.043(6) 0.043(6) 0.003(5) -0.016(6) -0.004(6)
 C62 0.053(4) 0.030(3) 0.022(3) 0.011(3) 0.006(3) 0.002(3)
 C57 0.071(6) 0.047(5) 0.037(5) 0.001(4) -0.001(4) 0.001(4)
 C58 0.073(6) 0.066(6) 0.024(5) 0.001(4) -0.005(4) 0.015(5)
 C59 0.077(6) 0.107(9) 0.029(6) 0.014(5) 0.003(5) 0.008(6)
 C60 0.056(6) 0.100(8) 0.058(7) 0.016(6) 0.013(5) 0.007(5)
 C61 0.056(5) 0.091(8) 0.059(7) 0.011(6) 0.010(5) -0.003(5)
 C63 0.065(9) 0.060(8) 0.070(9) -0.004(7) 0.004(7) -0.004(7)
 C67 0.141(18) 0.051(9) 0.113(15) -0.018(9) 0.033(13) 0.007(10)
 C68 0.097(13) 0.067(10) 0.106(14) 0.009(9) 0.023(11) 0.010(9)
 C69 0.088(11) 0.060(9) 0.089(11) -0.012(8) 0.021(9) 0.000(8)
 C64 0.079(11) 0.059(9) 0.089(11) 0.004(8) 0.007(9) -0.004(8)
 C65 0.111(14) 0.065(10) 0.086(11) -0.009(8) 0.016(10) -0.017(9)
 C66 0.143(18) 0.059(9) 0.093(13) -0.005(9) 0.046(12) -0.019(10)
 C70 0.21(2) 0.066(11) 0.129(10) -0.009(10) 0.068(12) 0.000(13)
 C76 0.163(11) 0.060(9) 0.111(11) -0.034(6) 0.064(9) -0.031(7)
 C71 0.168(12) 0.071(10) 0.120(11) -0.020(7) 0.078(10) -0.020(8)
 C72 0.184(13) 0.069(12) 0.21(2) 0.013(12) 0.112(15) -0.003(11)
 C73 0.185(16) 0.079(13) 0.22(2) 0.018(12) 0.125(15) 0.008(12)
 C74 0.188(16) 0.070(12) 0.182(19) -0.002(11) 0.111(14) 0.001(10)
 C75 0.164(14) 0.080(11) 0.109(12) -0.027(7) 0.068(10) -0.017(9)
 C77 0.117(15) 0.085(12) 0.072(10) -0.017(9) 0.028(10) -0.018(10)
 C9S 0.10(2) 0.19(4) 0.10(2) -0.07(2) -0.030(17) 0.07(2)
 C10S 0.10(3) 0.29(5) 0.12(3) -0.04(3) -0.05(2) 0.02(3)
 O2W 0.27(4) 0.19(3) 0.38(6) 0.07(3) 0.14(4) 0.00(3)
 C5S 0.06(2) 0.18(4) 0.19(5) -0.07(3) -0.01(3) -0.03(2)
 N2S 0.147(19) 0.17(2) 0.21(3) 0.058(19) 0.030(16) 0.044(16)
 C4S 0.16(2) 0.17(3) 0.29(4) 0.04(3) -0.06(3) -0.02(2)
 O4W 0.24(5) 0.10(3) 0.50(8) -0.09(4) -0.02(5) -0.06(3)
 O2A 0.21(3) 0.19(3) 0.14(3) 0.01(2) 0.03(3) -0.09(2)
 C1A 0.19(2) 0.18(3) 0.13(2) 0.018(19) 0.01(2) -0.07(2)
 C2A 0.18(2) 0.18(2) 0.12(2) 0.026(16) 0.000(17) -0.071(19)
 O1A 0.18(2) 0.19(2) 0.12(2) 0.026(16) -0.005(17) -0.073(19)
 C5A 0.17(2) 0.17(3) 0.12(2) 0.038(17) 0.000(18) -0.07(2)
 C4A 0.17(2) 0.17(2) 0.11(2) 0.040(16) 0.004(19) -0.07(2)
 C3A 0.17(2) 0.17(2) 0.11(2) 0.032(16) 0.001(18) -0.07(2)
 C3B 0.24(3) 0.145(17) 0.21(3) -0.028(18) 0.03(2) 0.004(17)
 C4B 0.23(3) 0.145(15) 0.22(3) -0.008(18) 0.05(3) 0.003(17)
 C5B 0.18(2) 0.141(19) 0.13(2) 0.007(16) 0.102(15) 0.005(16)
 C6B 0.16(2) 0.140(16) 0.13(2) 0.000(15) 0.090(15) 0.004(16)
 C2B 0.16(2) 0.142(16) 0.13(2) -0.022(15) 0.088(14) 0.009(15)
 C1B 0.16(3) 0.16(3) 0.14(3) -0.02(2) 0.08(2) 0.018(18)
 O1B 0.16(3) 0.18(3) 0.26(4) -0.05(3) 0.05(2) 0.03(2)
 N3S 0.11(3) 0.18(4) 0.16(4) -0.03(3) 0.00(3) 0.00(2)
 C6S 0.08(3) 0.17(4) 0.16(4) -0.05(3) -0.04(3) 0.00(3)
 O5W 0.08(2) 0.10(3) 0.044(14) 0.013(16) -0.025(13) 0.003(17)
 N4S 0.19(3) 0.27(6) 0.21(5) -0.12(5) 0.12(4) -0.13(4)
 C8S 0.16(4) 0.09(3) 0.38(10) -0.10(5) 0.15(5) -0.05(3)
 C3S 0.15(2) 0.11(2) 0.24(3) 0.04(2) -0.01(2) 0.004(17)
 C2C 0.17(2) 0.164(18) 0.16(3) -0.008(15) 0.007(15) -0.009(12)
 C3C 0.163(19) 0.159(16) 0.16(3) -0.004(14) 0.015(16) -0.004(11)
 C4C 0.148(18) 0.157(19) 0.13(2) -0.006(14) 0.021(15) 0.001(11)
 C5C 0.137(19) 0.160(16) 0.12(2) -0.005(14) 0.028(15) -0.003(11)
 C1C 0.160(19) 0.166(19) 0.17(3) -0.006(14) -0.002(16) -0.008(11)
 N6S 0.12(5) 0.11(4) 0.21(5) 0.06(4) 0.00(4) 0.02(3)
 C11S 0.11(5) 0.08(4) 0.19(5) 0.08(3) 0.02(3) 0.00(3)
 C12S 0.07(4) 0.17(6) 0.19(5) 0.05(4) 0.06(3) -0.04(4)
 O6W 0.22(7) 0.18(6) 0.32(9) 0.13(6) -0.01(7) -0.11(6)

_geom_special_details
;
 All esds (except the esd in the dihedral angle between two l.s. planes)
 are estimated using the full covariance matrix.  The cell esds are taken
 into account individually in the estimation of esds in distances, angles
 and torsion angles; correlations between esds in cell parameters are only
 used when they are defined by crystal symmetry.  An approximate (isotropic)
 treatment of cell esds is used for estimating esds involving l.s. planes.
;
loop_
  _geom_bond_atom_site_label_1
  _geom_bond_atom_site_label_2
  _geom_bond_distance
  _geom_bond_site_symmetry_2
  _geom_bond_publ_flag
 Pd1 Cl2 2.315(3) . ?
 Pd1 Cl1 2.309(2) . ?
 Pd1 N2 2.032(7) . ?
 Pd1 N1 2.055(9) . ?
 Pd3 Cl6 2.301(3) . ?
 Pd3 Cl5 2.309(3) . ?
 Pd3 N6 2.030(9) . ?
 Pd3 N5 2.045(10) . ?
 Pd2 Cl4 2.298(3) . ?
 Pd2 Cl3 2.284(3) . ?
 Pd2 N4 2.037(9) . ?
 Pd2 N3 2.016(10) . ?
 Pd4 Cl7 2.302(3) . ?
 Pd4 Cl8 2.295(3) . ?
 Pd4 N7 2.072(9) . ?
 Pd4 N8 2.054(8) . ?
 Pd5 Cl9 2.293(4) . ?
 Pd5 Cl10 2.294(4) . ?
 Pd5 N9 2.033(10) . ?
 Pd5 N10 2.043(12) . ?
 Pd6 Cl11 2.304(7) . ?
 Pd6 Cl12 2.321(9) . ?
 Pd6 N11 1.96(2) . ?
 Pd6 N12 1.983(18) . ?
 N5S C9S 1.25(6) . ?
 C7S N4S 1.27(7) . ?
 C7S C8S 1.34(6) . ?
 N1S C1S 1.150(15) . ?
 N2 H2 1.0000 . ?
 N2 C7 1.528(11) . ?
 N2 C6 1.439(10) . ?
 N1 H1 1.0000 . ?
 N1 C1 1.468(9) . ?
 N1 C42 1.472(12) . ?
 N6 H6 1.0000 . ?
 N6 C35 1.535(12) . ?
 N6 C34 1.454(11) . ?
 N7S C13S 1.20(3) . ?
 N5 H5 1.0000 . ?
 N5 C29 1.453(11) . ?
 N5 C28 1.516(14) . ?
 N4 H4 1.0000 . ?
 N4 C21 1.528(11) . ?
 N4 C20 1.492(11) . ?
 N3 H3 1.0000 . ?
 N3 C15 1.446(11) . ?
 N3 C14 1.532(12) . ?
 N7 H7 1.0000 . ?
 N7 C84 1.509(15) . ?
 N7 C43 1.457(10) . ?
 N8 H8 1.0000 . ?
 N8 C48 1.459(10) . ?
 N8 C49 1.499(14) . ?
 N9 H9A 1.0000 . ?
 N9 C56 1.502(14) . ?
 N9 C57 1.402(11) . ?
 N10 H10A 1.0000 . ?
 N10 C62 1.407(13) . ?
 N10 C63 1.506(17) . ?
 N11 H11 1.0000 . ?
 N11 C70 1.50(3) . ?
 N11 C71 1.509(18) . ?
 N12 H12A 1.0000 . ?
 N12 C76 1.442(18) . ?
 N12 C77 1.55(2) . ?
 C2S H2SA 0.9800 . ?
 C2S H2SB 0.9800 . ?
 C2S H2SC 0.9800 . ?
 C2S C1S 1.448(16) . ?
 C13S C14S 1.42(3) . ?
 C14S H14C 0.9800 . ?
 C14S H14D 0.9800 . ?
 C14S H14E 0.9800 . ?
 C7 H7A 0.9900 . ?
 C7 H7B 0.9900 . ?
 C7 C8 1.508(10) . ?
 C6 C5 1.3900 . ?
 C6 C1 1.3900 . ?
 C5 H5A 0.9500 . ?
 C5 C4 1.3900 . ?
 C4 H4A 0.9500 . ?
 C4 C3 1.3900 . ?
 C3 H3A 0.9500 . ?
 C3 C2 1.3900 . ?
 C2 H2A 0.9500 . ?
 C2 C1 1.3900 . ?
 C42 H42A 0.9900 . ?
 C42 H42B 0.9900 . ?
 C42 C39 1.516(11) . ?
 C39 C38 1.3900 . ?
 C39 C40 1.3900 . ?
 C38 H38 0.9500 . ?
 C38 C37 1.3900 . ?
 C37 H37 0.9500 . ?
 C37 C36 1.3900 . ?
 C36 C41 1.3900 . ?
 C36 C35 1.509(11) . ?
 C41 H41 0.9500 . ?
 C41 C40 1.3900 . ?
 C40 H40 0.9500 . ?
 C35 H35A 0.9900 . ?
 C35 H35B 0.9900 . ?
 C34 C29 1.3900 . ?
 C34 C33 1.3900 . ?
 C29 C30 1.3900 . ?
 C30 H30 0.9500 . ?
 C30 C31 1.3900 . ?
 C31 H31 0.9500 . ?
 C31 C32 1.3900 . ?
 C32 H32 0.9500 . ?
 C32 C33 1.3900 . ?
 C33 H33 0.9500 . ?
 C28 H28A 0.9900 . ?
 C28 H28B 0.9900 . ?
 C28 C25 1.517(11) . ?
 C25 C26 1.3900 . ?
 C25 C24 1.3900 . ?
 C26 H26 0.9500 . ?
 C26 C27 1.3900 . ?
 C27 H27 0.9500 . ?
 C27 C22 1.3900 . ?
 C22 C23 1.3900 . ?
 C22 C21 1.504(11) . ?
 C23 H23 0.9500 . ?
 C23 C24 1.3900 . ?
 C24 H24 0.9500 . ?
 C21 H21A 0.9900 . ?
 C21 H21B 0.9900 . ?
 C20 C19 1.3900 . ?
 C20 C15 1.3900 . ?
 C19 H19 0.9500 . ?
 C19 C96 1.3900 . ?
 C96 H96 0.9500 . ?
 C96 C17 1.3900 . ?
 C17 H17 0.9500 . ?
 C17 C16 1.3900 . ?
 C16 H16 0.9500 . ?
 C16 C15 1.3900 . ?
 C14 H14A 0.9900 . ?
 C14 H14B 0.9900 . ?
 C14 C11 1.522(10) . ?
 C11 C12 1.3900 . ?
 C11 C10 1.3900 . ?
 C12 H12 0.9500 . ?
 C12 C13 1.3900 . ?
 C13 H13 0.9500 . ?
 C13 C8 1.3900 . ?
 C8 C9 1.3900 . ?
 C9 H9 0.9500 . ?
 C9 C10 1.3900 . ?
 C10 H10 0.9500 . ?
 C81 C80 1.3900 . ?
 C81 C82 1.3900 . ?
 C81 C84 1.503(16) . ?
 C80 H80 0.9500 . ?
 C80 C79 1.3900 . ?
 C79 H79 0.9500 . ?
 C79 C78 1.3900 . ?
 C78 C83 1.3900 . ?
 C78 C77 1.519(19) . ?
 C83 H83 0.9500 . ?
 C83 C82 1.3900 . ?
 C82 H82 0.9500 . ?
 C84 H84A 0.9900 . ?
 C84 H84B 0.9900 . ?
 C48 C47 1.3900 . ?
 C48 C43 1.3900 . ?
 C47 H47 0.9500 . ?
 C47 C46 1.3900 . ?
 C46 H46 0.9500 . ?
 C46 C45 1.3900 . ?
 C45 H45 0.9500 . ?
 C45 C44 1.3900 . ?
 C44 H44 0.9500 . ?
 C44 C43 1.3900 . ?
 C49 H49A 0.9900 . ?
 C49 H49B 0.9900 . ?
 C49 C50 1.521(11) . ?
 C53 C54 1.3900 . ?
 C53 C52 1.3900 . ?
 C53 C56 1.523(12) . ?
 C54 H54 0.9500 . ?
 C54 C55 1.3900 . ?
 C55 H55 0.9500 . ?
 C55 C50 1.3900 . ?
 C50 C51 1.3900 . ?
 C51 H51 0.9500 . ?
 C51 C52 1.3900 . ?
 C52 H52 0.9500 . ?
 C56 H56A 0.9900 . ?
 C56 H56B 0.9900 . ?
 C62 C57 1.3900 . ?
 C62 C61 1.3900 . ?
 C57 C58 1.3900 . ?
 C58 H58 0.9500 . ?
 C58 C59 1.3900 . ?
 C59 H59 0.9500 . ?
 C59 C60 1.3900 . ?
 C60 H60 0.9500 . ?
 C60 C61 1.3900 . ?
 C61 H61 0.9500 . ?
 C63 H63A 0.9900 . ?
 C63 H63B 0.9900 . ?
 C63 C64 1.533(15) . ?
 C67 C68 1.3900 . ?
 C67 C66 1.3900 . ?
 C67 C70 1.54(2) . ?
 C68 H68 0.9500 . ?
 C68 C69 1.3900 . ?
 C69 H69 0.9500 . ?
 C69 C64 1.3900 . ?
 C64 C65 1.3900 . ?
 C65 H65 0.9500 . ?
 C65 C66 1.3900 . ?
 C66 H66 0.9500 . ?
 C70 H70A 0.9900 . ?
 C70 H70B 0.9900 . ?
 C76 C71 1.3900 . ?
 C76 C75 1.3900 . ?
 C71 C72 1.3900 . ?
 C72 H72 0.9500 . ?
 C72 C73 1.3900 . ?
 C73 H73 0.9500 . ?
 C73 C74 1.3900 . ?
 C74 H74 0.9500 . ?
 C74 C75 1.3900 . ?
 C75 H75 0.9500 . ?
 C77 H77A 0.9900 . ?
 C77 H77B 0.9900 . ?
 C9S C10S 1.420(19) . ?
 C10S H10B 0.9800 . ?
 C10S H10C 0.9800 . ?
 C10S H10D 0.9800 . ?
 C5S N3S 1.22(6) . ?
 C5S C6S 1.18(6) . ?
 N2S C3S 1.21(4) . ?
 C4S H4SA 0.9800 . ?
 C4S H4SB 0.9800 . ?
 C4S H4SC 0.9800 . ?
 C4S C3S 1.60(4) . ?
 O2A C1A 1.22(2) . ?
 C1A H1A 0.9500 . ?
 C1A C2A 1.45(2) . ?
 C2A O1A 1.4200 . ?
 C2A C3A 1.4200 . ?
 O1A C5A 1.4200 . ?
 C5A H5AA 0.9500 . ?
 C5A C4A 1.4200 . ?
 C4A H4AA 0.9500 . ?
 C4A C3A 1.4200 . ?
 C3A H3AA 0.9500 . ?
 C3B C4B 1.4200 . ?
 C3B C2B 1.4200 . ?
 C4B C5B 1.4200 . ?
 C5B C6B 1.4200 . ?
 C6B C2B 1.4200 . ?
 C2B C1B 1.48(2) . ?
 C1B H1B 0.9500 . ?
 C1B O1B 1.20(2) . ?
 C6S H6SA 0.9800 . ?
 C6S H6SB 0.9800 . ?
 C6S H6SC 0.9800 . ?
 C8S H8SA 0.9800 . ?
 C8S H8SB 0.9800 . ?
 C8S H8SC 0.9800 . ?
 C2C C3C 1.4200 . ?
 C2C C1C 1.4200 . ?
 C3C C4C 1.4200 . ?
 C4C C5C 1.4200 . ?
 C5C C1C 1.4200 . ?
 N6S C11S 1.209(18) . ?
 C11S C12S 1.511(18) . ?
 C12S H12B 0.9800 . ?
 C12S H12C 0.9800 . ?
 C12S H12D 0.9800 . ?

loop_
  _geom_angle_atom_site_label_1
  _geom_angle_atom_site_label_2
  _geom_angle_atom_site_label_3
  _geom_angle
  _geom_angle_site_symmetry_1
  _geom_angle_site_symmetry_3
  _geom_angle_publ_flag
 Cl1 Pd1 Cl2 93.83(9) . . ?
 N2 Pd1 Cl2 91.2(3) . . ?
 N2 Pd1 Cl1 171.5(2) . . ?
 N2 Pd1 N1 84.8(3) . . ?
 N1 Pd1 Cl2 174.4(2) . . ?
 N1 Pd1 Cl1 90.6(2) . . ?
 Cl6 Pd3 Cl5 92.94(11) . . ?
 N6 Pd3 Cl6 90.2(3) . . ?
 N6 Pd3 Cl5 176.4(3) . . ?
 N6 Pd3 N5 85.1(4) . . ?
 N5 Pd3 Cl6 175.3(3) . . ?
 N5 Pd3 Cl5 91.7(3) . . ?
 Cl3 Pd2 Cl4 92.74(12) . . ?
 N4 Pd2 Cl4 91.1(3) . . ?
 N4 Pd2 Cl3 175.5(3) . . ?
 N3 Pd2 Cl4 173.2(3) . . ?
 N3 Pd2 Cl3 92.6(3) . . ?
 N3 Pd2 N4 83.7(4) . . ?
 Cl8 Pd4 Cl7 93.36(10) . . ?
 N7 Pd4 Cl7 91.7(3) . . ?
 N7 Pd4 Cl8 174.7(3) . . ?
 N8 Pd4 Cl7 175.9(3) . . ?
 N8 Pd4 Cl8 90.5(2) . . ?
 N8 Pd4 N7 84.5(3) . . ?
 Cl9 Pd5 Cl10 91.31(16) . . ?
 N9 Pd5 Cl9 90.5(3) . . ?
 N9 Pd5 Cl10 172.5(3) . . ?
 N9 Pd5 N10 83.9(4) . . ?
 N10 Pd5 Cl9 174.3(3) . . ?
 N10 Pd5 Cl10 94.3(3) . . ?
 Cl11 Pd6 Cl12 93.8(3) . . ?
 N11 Pd6 Cl11 90.7(5) . . ?
 N11 Pd6 Cl12 175.5(5) . . ?
 N11 Pd6 N12 85.1(7) . . ?
 N12 Pd6 Cl11 175.7(6) . . ?
 N12 Pd6 Cl12 90.4(6) . . ?
 N4S C7S C8S 167(9) . . ?
 Pd1 N2 H2 107.1 . . ?
 C7 N2 Pd1 111.4(5) . . ?
 C7 N2 H2 107.1 . . ?
 C6 N2 Pd1 107.4(5) . . ?
 C6 N2 H2 107.1 . . ?
 C6 N2 C7 116.5(7) . . ?
 Pd1 N1 H1 105.5 . . ?
 C1 N1 Pd1 106.7(5) . . ?
 C1 N1 H1 105.5 . . ?
 C1 N1 C42 114.7(7) . . ?
 C42 N1 Pd1 118.0(7) . . ?
 C42 N1 H1 105.5 . . ?
 Pd3 N6 H6 108.0 . . ?
 C35 N6 Pd3 110.9(6) . . ?
 C35 N6 H6 108.0 . . ?
 C34 N6 Pd3 107.6(6) . . ?
 C34 N6 H6 108.0 . . ?
 C34 N6 C35 114.2(8) . . ?
 Pd3 N5 H5 106.3 . . ?
 C29 N5 Pd3 108.4(6) . . ?
 C29 N5 H5 106.3 . . ?
 C29 N5 C28 112.9(8) . . ?
 C28 N5 Pd3 116.0(7) . . ?
 C28 N5 H5 106.3 . . ?
 Pd2 N4 H4 108.8 . . ?
 C21 N4 Pd2 108.0(6) . . ?
 C21 N4 H4 108.8 . . ?
 C20 N4 Pd2 108.5(5) . . ?
 C20 N4 H4 108.8 . . ?
 C20 N4 C21 113.9(8) . . ?
 Pd2 N3 H3 104.7 . . ?
 C15 N3 Pd2 112.3(6) . . ?
 C15 N3 H3 104.7 . . ?
 C15 N3 C14 110.8(8) . . ?
 C14 N3 Pd2 118.0(7) . . ?
 C14 N3 H3 104.7 . . ?
 Pd4 N7 H7 107.1 . . ?
 C84 N7 Pd4 114.5(8) . . ?
 C84 N7 H7 107.1 . . ?
 C43 N7 Pd4 107.6(5) . . ?
 C43 N7 H7 107.1 . . ?
 C43 N7 C84 113.2(9) . . ?
 Pd4 N8 H8 107.7 . . ?
 C48 N8 Pd4 107.8(5) . . ?
 C48 N8 H8 107.7 . . ?
 C48 N8 C49 115.2(7) . . ?
 C49 N8 Pd4 110.4(6) . . ?
 C49 N8 H8 107.7 . . ?
 Pd5 N9 H9A 105.6 . . ?
 C56 N9 Pd5 117.9(8) . . ?
 C56 N9 H9A 105.6 . . ?
 C57 N9 Pd5 107.9(6) . . ?
 C57 N9 H9A 105.6 . . ?
 C57 N9 C56 113.3(9) . . ?
 Pd5 N10 H10A 107.1 . . ?
 C62 N10 Pd5 106.1(7) . . ?
 C62 N10 H10A 107.1 . . ?
 C62 N10 C63 112.1(9) . . ?
 C63 N10 Pd5 116.9(9) . . ?
 C63 N10 H10A 107.1 . . ?
 Pd6 N11 H11 105.1 . . ?
 C70 N11 Pd6 119.7(13) . . ?
 C70 N11 H11 105.1 . . ?
 C70 N11 C71 111.7(15) . . ?
 C71 N11 Pd6 108.8(14) . . ?
 C71 N11 H11 105.1 . . ?
 Pd6 N12 H12A 108.0 . . ?
 C76 N12 Pd6 109.9(13) . . ?
 C76 N12 H12A 108.0 . . ?
 C76 N12 C77 114.2(12) . . ?
 C77 N12 Pd6 108.7(11) . . ?
 C77 N12 H12A 108.0 . . ?
 H2SA C2S H2SB 109.5 . . ?
 H2SA C2S H2SC 109.5 . . ?
 H2SB C2S H2SC 109.5 . . ?
 C1S C2S H2SA 109.5 . . ?
 C1S C2S H2SB 109.5 . . ?
 C1S C2S H2SC 109.5 . . ?
 N1S C1S C2S 179.2(13) . . ?
 N7S C13S C14S 163(4) . . ?
 C13S C14S H14C 109.5 . . ?
 C13S C14S H14D 109.5 . . ?
 C13S C14S H14E 109.5 . . ?
 H14C C14S H14D 109.5 . . ?
 H14C C14S H14E 109.5 . . ?
 H14D C14S H14E 109.5 . . ?
 N2 C7 H7A 109.2 . . ?
 N2 C7 H7B 109.2 . . ?
 H7A C7 H7B 107.9 . . ?
 C8 C7 N2 112.0(7) . . ?
 C8 C7 H7A 109.2 . . ?
 C8 C7 H7B 109.2 . . ?
 C5 C6 N2 122.3(5) . . ?
 C5 C6 C1 120.0 . . ?
 C1 C6 N2 117.5(5) . . ?
 C6 C5 H5A 120.0 . . ?
 C4 C5 C6 120.0 . . ?
 C4 C5 H5A 120.0 . . ?
 C5 C4 H4A 120.0 . . ?
 C5 C4 C3 120.0 . . ?
 C3 C4 H4A 120.0 . . ?
 C4 C3 H3A 120.0 . . ?
 C4 C3 C2 120.0 . . ?
 C2 C3 H3A 120.0 . . ?
 C3 C2 H2A 120.0 . . ?
 C1 C2 C3 120.0 . . ?
 C1 C2 H2A 120.0 . . ?
 C6 C1 N1 118.1(5) . . ?
 C2 C1 N1 121.6(5) . . ?
 C2 C1 C6 120.0 . . ?
 N1 C42 H42A 109.3 . . ?
 N1 C42 H42B 109.3 . . ?
 N1 C42 C39 111.4(7) . . ?
 H42A C42 H42B 108.0 . . ?
 C39 C42 H42A 109.3 . . ?
 C39 C42 H42B 109.3 . . ?
 C38 C39 C42 119.0(6) . . ?
 C38 C39 C40 120.0 . . ?
 C40 C39 C42 121.0(6) . . ?
 C39 C38 H38 120.0 . . ?
 C39 C38 C37 120.0 . . ?
 C37 C38 H38 120.0 . . ?
 C38 C37 H37 120.0 . . ?
 C36 C37 C38 120.0 . . ?
 C36 C37 H37 120.0 . . ?
 C37 C36 C35 120.1(6) . . ?
 C41 C36 C37 120.0 . . ?
 C41 C36 C35 119.8(6) . . ?
 C36 C41 H41 120.0 . . ?
 C36 C41 C40 120.0 . . ?
 C40 C41 H41 120.0 . . ?
 C39 C40 H40 120.0 . . ?
 C41 C40 C39 120.0 . . ?
 C41 C40 H40 120.0 . . ?
 N6 C35 H35A 109.1 . . ?
 N6 C35 H35B 109.1 . . ?
 C36 C35 N6 112.3(8) . . ?
 C36 C35 H35A 109.1 . . ?
 C36 C35 H35B 109.1 . . ?
 H35A C35 H35B 107.9 . . ?
 C29 C34 N6 118.3(6) . . ?
 C29 C34 C33 120.0 . . ?
 C33 C34 N6 121.6(6) . . ?
 C34 C29 N5 117.4(6) . . ?
 C34 C29 C30 120.0 . . ?
 C30 C29 N5 122.4(6) . . ?
 C29 C30 H30 120.0 . . ?
 C31 C30 C29 120.0 . . ?
 C31 C30 H30 120.0 . . ?
 C30 C31 H31 120.0 . . ?
 C30 C31 C32 120.0 . . ?
 C32 C31 H31 120.0 . . ?
 C31 C32 H32 120.0 . . ?
 C31 C32 C33 120.0 . . ?
 C33 C32 H32 120.0 . . ?
 C34 C33 H33 120.0 . . ?
 C32 C33 C34 120.0 . . ?
 C32 C33 H33 120.0 . . ?
 N5 C28 H28A 109.6 . . ?
 N5 C28 H28B 109.6 . . ?
 N5 C28 C25 110.2(8) . . ?
 H28A C28 H28B 108.1 . . ?
 C25 C28 H28A 109.6 . . ?
 C25 C28 H28B 109.6 . . ?
 C26 C25 C28 121.6(7) . . ?
 C26 C25 C24 120.0 . . ?
 C24 C25 C28 118.4(7) . . ?
 C25 C26 H26 120.0 . . ?
 C25 C26 C27 120.0 . . ?
 C27 C26 H26 120.0 . . ?
 C26 C27 H27 120.0 . . ?
 C22 C27 C26 120.0 . . ?
 C22 C27 H27 120.0 . . ?
 C27 C22 C23 120.0 . . ?
 C27 C22 C21 121.2(7) . . ?
 C23 C22 C21 118.8(7) . . ?
 C22 C23 H23 120.0 . . ?
 C22 C23 C24 120.0 . . ?
 C24 C23 H23 120.0 . . ?
 C25 C24 H24 120.0 . . ?
 C23 C24 C25 120.0 . . ?
 C23 C24 H24 120.0 . . ?
 N4 C21 H21A 108.9 . . ?
 N4 C21 H21B 108.9 . . ?
 C22 C21 N4 113.5(8) . . ?
 C22 C21 H21A 108.9 . . ?
 C22 C21 H21B 108.9 . . ?
 H21A C21 H21B 107.7 . . ?
 C19 C20 N4 122.4(5) . . ?
 C19 C20 C15 120.0 . . ?
 C15 C20 N4 117.5(5) . . ?
 C20 C19 H19 120.0 . . ?
 C96 C19 C20 120.0 . . ?
 C96 C19 H19 120.0 . . ?
 C19 C96 H96 120.0 . . ?
 C17 C96 C19 120.0 . . ?
 C17 C96 H96 120.0 . . ?
 C96 C17 H17 120.0 . . ?
 C16 C17 C96 120.0 . . ?
 C16 C17 H17 120.0 . . ?
 C17 C16 H16 120.0 . . ?
 C17 C16 C15 120.0 . . ?
 C15 C16 H16 120.0 . . ?
 C20 C15 N3 115.5(6) . . ?
 C16 C15 N3 124.4(6) . . ?
 C16 C15 C20 120.0 . . ?
 N3 C14 H14A 109.7 . . ?
 N3 C14 H14B 109.7 . . ?
 H14A C14 H14B 108.2 . . ?
 C11 C14 N3 110.0(7) . . ?
 C11 C14 H14A 109.7 . . ?
 C11 C14 H14B 109.7 . . ?
 C12 C11 C14 121.3(6) . . ?
 C12 C11 C10 120.0 . . ?
 C10 C11 C14 118.7(7) . . ?
 C11 C12 H12 120.0 . . ?
 C11 C12 C13 120.0 . . ?
 C13 C12 H12 120.0 . . ?
 C12 C13 H13 120.0 . . ?
 C8 C13 C12 120.0 . . ?
 C8 C13 H13 120.0 . . ?
 C13 C8 C7 121.0(6) . . ?
 C9 C8 C7 118.9(6) . . ?
 C9 C8 C13 120.0 . . ?
 C8 C9 H9 120.0 . . ?
 C8 C9 C10 120.0 . . ?
 C10 C9 H9 120.0 . . ?
 C11 C10 H10 120.0 . . ?
 C9 C10 C11 120.0 . . ?
 C9 C10 H10 120.0 . . ?
 C80 C81 C82 120.0 . . ?
 C80 C81 C84 119.2(8) . . ?
 C82 C81 C84 120.8(8) . . ?
 C81 C80 H80 120.0 . . ?
 C81 C80 C79 120.0 . . ?
 C79 C80 H80 120.0 . . ?
 C80 C79 H79 120.0 . . ?
 C78 C79 C80 120.0 . . ?
 C78 C79 H79 120.0 . . ?
 C79 C78 C77 119.5(11) . . ?
 C83 C78 C79 120.0 . . ?
 C83 C78 C77 120.4(11) . . ?
 C78 C83 H83 120.0 . . ?
 C82 C83 C78 120.0 . . ?
 C82 C83 H83 120.0 . . ?
 C81 C82 H82 120.0 . . ?
 C83 C82 C81 120.0 . . ?
 C83 C82 H82 120.0 . . ?
 N7 C84 H84A 109.2 . . ?
 N7 C84 H84B 109.2 . . ?
 C81 C84 N7 112.1(9) . . ?
 C81 C84 H84A 109.2 . . ?
 C81 C84 H84B 109.2 . . ?
 H84A C84 H84B 107.9 . . ?
 C47 C48 N8 122.3(5) . . ?
 C47 C48 C43 120.0 . . ?
 C43 C48 N8 117.7(5) . . ?
 C48 C47 H47 120.0 . . ?
 C46 C47 C48 120.0 . . ?
 C46 C47 H47 120.0 . . ?
 C47 C46 H46 120.0 . . ?
 C47 C46 C45 120.0 . . ?
 C45 C46 H46 120.0 . . ?
 C46 C45 H45 120.0 . . ?
 C44 C45 C46 120.0 . . ?
 C44 C45 H45 120.0 . . ?
 C45 C44 H44 120.0 . . ?
 C45 C44 C43 120.0 . . ?
 C43 C44 H44 120.0 . . ?
 C48 C43 N7 118.7(5) . . ?
 C44 C43 N7 121.0(5) . . ?
 C44 C43 C48 120.0 . . ?
 N8 C49 H49A 108.7 . . ?
 N8 C49 H49B 108.7 . . ?
 N8 C49 C50 114.3(8) . . ?
 H49A C49 H49B 107.6 . . ?
 C50 C49 H49A 108.7 . . ?
 C50 C49 H49B 108.7 . . ?
 C54 C53 C52 120.0 . . ?
 C54 C53 C56 119.7(7) . . ?
 C52 C53 C56 120.3(7) . . ?
 C53 C54 H54 120.0 . . ?
 C53 C54 C55 120.0 . . ?
 C55 C54 H54 120.0 . . ?
 C54 C55 H55 120.0 . . ?
 C50 C55 C54 120.0 . . ?
 C50 C55 H55 120.0 . . ?
 C55 C50 C49 121.8(6) . . ?
 C51 C50 C49 118.2(6) . . ?
 C51 C50 C55 120.0 . . ?
 C50 C51 H51 120.0 . . ?
 C50 C51 C52 120.0 . . ?
 C52 C51 H51 120.0 . . ?
 C53 C52 H52 120.0 . . ?
 C51 C52 C53 120.0 . . ?
 C51 C52 H52 120.0 . . ?
 N9 C56 C53 112.3(9) . . ?
 N9 C56 H56A 109.2 . . ?
 N9 C56 H56B 109.2 . . ?
 C53 C56 H56A 109.2 . . ?
 C53 C56 H56B 109.2 . . ?
 H56A C56 H56B 107.9 . . ?
 C57 C62 N10 119.8(7) . . ?
 C57 C62 C61 120.0 . . ?
 C61 C62 N10 120.2(7) . . ?
 C62 C57 N9 116.9(6) . . ?
 C62 C57 C58 120.0 . . ?
 C58 C57 N9 123.1(6) . . ?
 C57 C58 H58 120.0 . . ?
 C57 C58 C59 120.0 . . ?
 C59 C58 H58 120.0 . . ?
 C58 C59 H59 120.0 . . ?
 C58 C59 C60 120.0 . . ?
 C60 C59 H59 120.0 . . ?
 C59 C60 H60 120.0 . . ?
 C61 C60 C59 120.0 . . ?
 C61 C60 H60 120.0 . . ?
 C62 C61 H61 120.0 . . ?
 C60 C61 C62 120.0 . . ?
 C60 C61 H61 120.0 . . ?
 N10 C63 H63A 108.9 . . ?
 N10 C63 H63B 108.9 . . ?
 N10 C63 C64 113.3(11) . . ?
 H63A C63 H63B 107.7 . . ?
 C64 C63 H63A 108.9 . . ?
 C64 C63 H63B 108.9 . . ?
 C68 C67 C66 120.0 . . ?
 C68 C67 C70 120.9(11) . . ?
 C66 C67 C70 119.0(11) . . ?
 C67 C68 H68 120.0 . . ?
 C69 C68 C67 120.0 . . ?
 C69 C68 H68 120.0 . . ?
 C68 C69 H69 120.0 . . ?
 C68 C69 C64 120.0 . . ?
 C64 C69 H69 120.0 . . ?
 C69 C64 C63 122.1(8) . . ?
 C69 C64 C65 120.0 . . ?
 C65 C64 C63 117.9(8) . . ?
 C64 C65 H65 120.0 . . ?
 C66 C65 C64 120.0 . . ?
 C66 C65 H65 120.0 . . ?
 C67 C66 H66 120.0 . . ?
 C65 C66 C67 120.0 . . ?
 C65 C66 H66 120.0 . . ?
 N11 C70 C67 113.3(18) . . ?
 N11 C70 H70A 108.9 . . ?
 N11 C70 H70B 108.9 . . ?
 C67 C70 H70A 108.9 . . ?
 C67 C70 H70B 108.9 . . ?
 H70A C70 H70B 107.7 . . ?
 C71 C76 N12 115.2(13) . . ?
 C71 C76 C75 120.0 . . ?
 C75 C76 N12 124.8(13) . . ?
 C76 C71 N11 115.8(13) . . ?
 C72 C71 N11 123.6(13) . . ?
 C72 C71 C76 120.0 . . ?
 C71 C72 H72 120.0 . . ?
 C73 C72 C71 120.0 . . ?
 C73 C72 H72 120.0 . . ?
 C72 C73 H73 120.0 . . ?
 C74 C73 C72 120.0 . . ?
 C74 C73 H73 120.0 . . ?
 C73 C74 H74 120.0 . . ?
 C73 C74 C75 120.0 . . ?
 C75 C74 H74 120.0 . . ?
 C76 C75 H75 120.0 . . ?
 C74 C75 C76 120.0 . . ?
 C74 C75 H75 120.0 . . ?
 N12 C77 H77A 109.2 . . ?
 N12 C77 H77B 109.2 . . ?
 C78 C77 N12 111.9(12) . . ?
 C78 C77 H77A 109.2 . . ?
 C78 C77 H77B 109.2 . . ?
 H77A C77 H77B 107.9 . . ?
 N5S C9S C10S 159(6) . . ?
 C9S C10S H10B 109.5 . . ?
 C9S C10S H10C 109.5 . . ?
 C9S C10S H10D 109.5 . . ?
 H10B C10S H10C 109.5 . . ?
 H10B C10S H10D 109.5 . . ?
 H10C C10S H10D 109.5 . . ?
 C6S C5S N3S 166(7) . . ?
 H4SA C4S H4SB 109.5 . . ?
 H4SA C4S H4SC 109.5 . . ?
 H4SB C4S H4SC 109.5 . . ?
 C3S C4S H4SA 109.5 . . ?
 C3S C4S H4SB 109.5 . . ?
 C3S C4S H4SC 109.5 . . ?
 O2A C1A H1A 124.7 . . ?
 O2A C1A C2A 111(6) . . ?
 C2A C1A H1A 124.7 . . ?
 O1A C2A C1A 125(5) . . ?
 O1A C2A C3A 108.0 . . ?
 C3A C2A C1A 126(5) . . ?
 C2A O1A C5A 108.0 . . ?
 O1A C5A H5AA 126.0 . . ?
 C4A C5A O1A 108.0 . . ?
 C4A C5A H5AA 126.0 . . ?
 C5A C4A H4AA 126.0 . . ?
 C3A C4A C5A 108.0 . . ?
 C3A C4A H4AA 126.0 . . ?
 C2A C3A H3AA 126.0 . . ?
 C4A C3A C2A 108.0 . . ?
 C4A C3A H3AA 126.0 . . ?
 C4B C3B C2B 108.0 . . ?
 C5B C4B C3B 108.0 . . ?
 C4B C5B C6B 108.0 . . ?
 C2B C6B C5B 108.0 . . ?
 C3B C2B C6B 108.0 . . ?
 C3B C2B C1B 113(4) . . ?
 C6B C2B C1B 139(4) . . ?
 C2B C1B H1B 125.9 . . ?
 O1B C1B C2B 108(5) . . ?
 O1B C1B H1B 125.9 . . ?
 C5S C6S H6SA 109.5 . . ?
 C5S C6S H6SB 109.5 . . ?
 C5S C6S H6SC 109.5 . . ?
 H6SA C6S H6SB 109.5 . . ?
 H6SA C6S H6SC 109.5 . . ?
 H6SB C6S H6SC 109.5 . . ?
 C7S C8S H8SA 109.5 . . ?
 C7S C8S H8SB 109.5 . . ?
 C7S C8S H8SC 109.5 . . ?
 H8SA C8S H8SB 109.5 . . ?
 H8SA C8S H8SC 109.5 . . ?
 H8SB C8S H8SC 109.5 . . ?
 N2S C3S C4S 176(3) . . ?
 C3C C2C C1C 108.0 . . ?
 C4C C3C C2C 108.0 . . ?
 C3C C4C C5C 108.0 . . ?
 C4C C5C C1C 108.0 . . ?
 C5C C1C C2C 108.0 . . ?
 N6S C11S C12S 161(6) . . ?
 C11S C12S H12B 109.5 . . ?
 C11S C12S H12C 109.5 . . ?
 C11S C12S H12D 109.5 . . ?
 H12B C12S H12C 109.5 . . ?
 H12B C12S H12D 109.5 . . ?
 H12C C12S H12D 109.5 . . ?

loop_
  _geom_torsion_atom_site_label_1
  _geom_torsion_atom_site_label_2
  _geom_torsion_atom_site_label_3
  _geom_torsion_atom_site_label_4
  _geom_torsion
  _geom_torsion_site_symmetry_1
  _geom_torsion_site_symmetry_2
  _geom_torsion_site_symmetry_3
  _geom_torsion_site_symmetry_4
  _geom_torsion_publ_flag
 Pd1 N2 C7 C8 170.0(6) . . . . ?
 Pd1 N2 C6 C5 -162.2(3) . . . . ?
 Pd1 N2 C6 C1 23.4(6) . . . . ?
 Pd1 N1 C1 C6 -7.1(6) . . . . ?
 Pd1 N1 C1 C2 167.1(3) . . . . ?
 Pd1 N1 C42 C39 52.7(10) . . . . ?
 Pd3 N6 C35 C36 175.1(7) . . . . ?
 Pd3 N6 C34 C29 17.5(7) . . . . ?
 Pd3 N6 C34 C33 -166.3(4) . . . . ?
 Pd3 N5 C29 C34 -4.9(8) . . . . ?
 Pd3 N5 C29 C30 170.0(4) . . . . ?
 Pd3 N5 C28 C25 49.5(11) . . . . ?
 Pd2 N4 C21 C22 161.4(8) . . . . ?
 Pd2 N4 C20 C19 -167.9(3) . . . . ?
 Pd2 N4 C20 C15 14.6(6) . . . . ?
 Pd2 N3 C15 C20 -6.9(6) . . . . ?
 Pd2 N3 C15 C16 170.0(3) . . . . ?
 Pd2 N3 C14 C11 53.4(11) . . . . ?
 Pd4 N7 C84 C81 -46.8(12) . . . . ?
 Pd4 N7 C43 C48 7.7(9) . . . . ?
 Pd4 N7 C43 C44 -166.4(4) . . . . ?
 Pd4 N8 C48 C47 163.2(4) . . . . ?
 Pd4 N8 C48 C43 -18.2(7) . . . . ?
 Pd4 N8 C49 C50 -176.0(6) . . . . ?
 Pd5 N9 C56 C53 68.2(12) . . . . ?
 Pd5 N9 C57 C62 -16.8(8) . . . . ?
 Pd5 N9 C57 C58 163.9(4) . . . . ?
 Pd5 N10 C62 C57 16.0(7) . . . . ?
 Pd5 N10 C62 C61 -164.3(4) . . . . ?
 Pd5 N10 C63 C64 62.9(13) . . . . ?
 Pd6 N11 C70 C67 -42(2) . . . . ?
 Pd6 N11 C71 C76 7.8(12) . . . . ?
 Pd6 N11 C71 C72 -163.2(6) . . . . ?
 Pd6 N12 C76 C71 -21.9(11) . . . . ?
 Pd6 N12 C76 C75 158.9(8) . . . . ?
 Pd6 N12 C77 C78 179.7(12) . . . . ?
 N2 C7 C8 C13 91.1(8) . . . . ?
 N2 C7 C8 C9 -85.6(9) . . . . ?
 N2 C6 C5 C4 -174.3(6) . . . . ?
 N2 C6 C1 N1 -11.2(7) . . . . ?
 N2 C6 C1 C2 174.5(6) . . . . ?
 N1 C42 C39 C38 -96.8(8) . . . . ?
 N1 C42 C39 C40 81.8(9) . . . . ?
 N6 C34 C29 N5 -8.8(8) . . . . ?
 N6 C34 C29 C30 176.2(6) . . . . ?
 N6 C34 C33 C32 -176.1(6) . . . . ?
 N5 C29 C30 C31 -174.8(8) . . . . ?
 N5 C28 C25 C26 86.8(10) . . . . ?
 N5 C28 C25 C24 -91.5(9) . . . . ?
 N4 C20 C19 C96 -177.5(5) . . . . ?
 N4 C20 C15 N3 -5.4(7) . . . . ?
 N4 C20 C15 C16 177.6(5) . . . . ?
 N3 C14 C11 C12 76.8(10) . . . . ?
 N3 C14 C11 C10 -101.9(9) . . . . ?
 N8 C48 C47 C46 178.5(6) . . . . ?
 N8 C48 C43 N7 7.3(9) . . . . ?
 N8 C48 C43 C44 -178.6(6) . . . . ?
 N8 C49 C50 C55 -101.1(8) . . . . ?
 N8 C49 C50 C51 77.9(9) . . . . ?
 N9 C57 C58 C59 179.3(8) . . . . ?
 N10 C62 C57 N9 0.4(9) . . . . ?
 N10 C62 C57 C58 179.7(6) . . . . ?
 N10 C62 C61 C60 -179.7(6) . . . . ?
 N10 C63 C64 C69 -100.3(12) . . . . ?
 N10 C63 C64 C65 81.6(12) . . . . ?
 N11 C71 C72 C73 170.7(12) . . . . ?
 N12 C76 C71 N11 9.4(12) . . . . ?
 N12 C76 C71 C72 -179.2(8) . . . . ?
 N12 C76 C75 C74 179.1(9) . . . . ?
 C7 N2 C6 C5 72.2(8) . . . . ?
 C7 N2 C6 C1 -102.2(7) . . . . ?
 C7 C8 C9 C10 176.7(6) . . . . ?
 C6 N2 C7 C8 -66.5(10) . . . . ?
 C6 C5 C4 C3 0.0 . . . . ?
 C5 C6 C1 N1 174.3(5) . . . . ?
 C5 C6 C1 C2 0.0 . . . . ?
 C5 C4 C3 C2 0.0 . . . . ?
 C4 C3 C2 C1 0.0 . . . . ?
 C3 C2 C1 N1 -174.1(6) . . . . ?
 C3 C2 C1 C6 0.0 . . . . ?
 C1 N1 C42 C39 -74.3(10) . . . . ?
 C1 C6 C5 C4 0.0 . . . . ?
 C42 N1 C1 C6 125.5(7) . . . . ?
 C42 N1 C1 C2 -60.3(8) . . . . ?
 C42 C39 C38 C37 178.6(7) . . . . ?
 C42 C39 C40 C41 -178.6(7) . . . . ?
 C39 C38 C37 C36 0.0 . . . . ?
 C38 C39 C40 C41 0.0 . . . . ?
 C38 C37 C36 C41 0.0 . . . . ?
 C38 C37 C36 C35 177.9(7) . . . . ?
 C37 C36 C41 C40 0.0 . . . . ?
 C37 C36 C35 N6 -76.0(10) . . . . ?
 C36 C41 C40 C39 0.0 . . . . ?
 C41 C36 C35 N6 101.9(9) . . . . ?
 C40 C39 C38 C37 0.0 . . . . ?
 C35 N6 C34 C29 -106.0(8) . . . . ?
 C35 N6 C34 C33 70.1(8) . . . . ?
 C35 C36 C41 C40 -177.9(7) . . . . ?
 C34 N6 C35 C36 -63.1(11) . . . . ?
 C34 C29 C30 C31 0.0 . . . . ?
 C29 N5 C28 C25 -76.5(11) . . . . ?
 C29 C34 C33 C32 0.0 . . . . ?
 C29 C30 C31 C32 0.0 . . . . ?
 C30 C31 C32 C33 0.0 . . . . ?
 C31 C32 C33 C34 0.0 . . . . ?
 C33 C34 C29 N5 175.0(7) . . . . ?
 C33 C34 C29 C30 0.0 . . . . ?
 C28 N5 C29 C34 125.0(8) . . . . ?
 C28 N5 C29 C30 -60.0(9) . . . . ?
 C28 C25 C26 C27 -178.3(7) . . . . ?
 C28 C25 C24 C23 178.4(7) . . . . ?
 C25 C26 C27 C22 0.0 . . . . ?
 C26 C25 C24 C23 0.0 . . . . ?
 C26 C27 C22 C23 0.0 . . . . ?
 C26 C27 C22 C21 179.9(7) . . . . ?
 C27 C22 C23 C24 0.0 . . . . ?
 C27 C22 C21 N4 97.2(9) . . . . ?
 C22 C23 C24 C25 0.0 . . . . ?
 C23 C22 C21 N4 -82.9(10) . . . . ?
 C24 C25 C26 C27 0.0 . . . . ?
 C21 N4 C20 C19 71.8(8) . . . . ?
 C21 N4 C20 C15 -105.7(7) . . . . ?
 C21 C22 C23 C24 -179.9(7) . . . . ?
 C20 N4 C21 C22 -78.1(10) . . . . ?
 C20 C19 C96 C17 0.0 . . . . ?
 C19 C20 C15 N3 177.0(6) . . . . ?
 C19 C20 C15 C16 0.0 . . . . ?
 C19 C96 C17 C16 0.0 . . . . ?
 C96 C17 C16 C15 0.0 . . . . ?
 C17 C16 C15 N3 -176.7(6) . . . . ?
 C17 C16 C15 C20 0.0 . . . . ?
 C15 N3 C14 C11 -78.2(10) . . . . ?
 C15 C20 C19 C96 0.0 . . . . ?
 C14 N3 C15 C20 127.6(7) . . . . ?
 C14 N3 C15 C16 -55.6(8) . . . . ?
 C14 C11 C12 C13 -178.7(7) . . . . ?
 C14 C11 C10 C9 178.7(6) . . . . ?
 C11 C12 C13 C8 0.0 . . . . ?
 C12 C11 C10 C9 0.0 . . . . ?
 C12 C13 C8 C7 -176.7(6) . . . . ?
 C12 C13 C8 C9 0.0 . . . . ?
 C13 C8 C9 C10 0.0 . . . . ?
 C8 C9 C10 C11 0.0 . . . . ?
 C10 C11 C12 C13 0.0 . . . . ?
 C81 C80 C79 C78 0.0 . . . . ?
 C80 C81 C82 C83 0.0 . . . . ?
 C80 C81 C84 N7 88.6(10) . . . . ?
 C80 C79 C78 C83 0.0 . . . . ?
 C80 C79 C78 C77 -177.0(9) . . . . ?
 C79 C78 C83 C82 0.0 . . . . ?
 C79 C78 C77 N12 82.6(16) . . . . ?
 C78 C83 C82 C81 0.0 . . . . ?
 C83 C78 C77 N12 -94.4(15) . . . . ?
 C82 C81 C80 C79 0.0 . . . . ?
 C82 C81 C84 N7 -91.7(10) . . . . ?
 C84 N7 C43 C48 -119.8(9) . . . . ?
 C84 N7 C43 C44 66.1(10) . . . . ?
 C84 C81 C80 C79 179.8(8) . . . . ?
 C84 C81 C82 C83 -179.8(8) . . . . ?
 C48 N8 C49 C50 61.6(10) . . . . ?
 C48 C47 C46 C45 0.0 . . . . ?
 C47 C48 C43 N7 -174.1(8) . . . . ?
 C47 C48 C43 C44 0.0 . . . . ?
 C47 C46 C45 C44 0.0 . . . . ?
 C46 C45 C44 C43 0.0 . . . . ?
 C45 C44 C43 N7 174.0(8) . . . . ?
 C45 C44 C43 C48 0.0 . . . . ?
 C43 N7 C84 C81 76.9(12) . . . . ?
 C43 C48 C47 C46 0.0 . . . . ?
 C49 N8 C48 C47 -73.0(8) . . . . ?
 C49 N8 C48 C43 105.6(7) . . . . ?
 C49 C50 C51 C52 -179.1(7) . . . . ?
 C53 C54 C55 C50 0.0 . . . . ?
 C54 C53 C52 C51 0.0 . . . . ?
 C54 C53 C56 N9 -93.7(10) . . . . ?
 C54 C55 C50 C49 179.0(8) . . . . ?
 C54 C55 C50 C51 0.0 . . . . ?
 C55 C50 C51 C52 0.0 . . . . ?
 C50 C51 C52 C53 0.0 . . . . ?
 C52 C53 C54 C55 0.0 . . . . ?
 C52 C53 C56 N9 86.2(10) . . . . ?
 C56 N9 C57 C62 115.7(8) . . . . ?
 C56 N9 C57 C58 -63.7(10) . . . . ?
 C56 C53 C54 C55 179.9(8) . . . . ?
 C56 C53 C52 C51 -179.9(8) . . . . ?
 C62 N10 C63 C64 -174.4(9) . . . . ?
 C62 C57 C58 C59 0.0 . . . . ?
 C57 N9 C56 C53 -59.2(12) . . . . ?
 C57 C62 C61 C60 0.0 . . . . ?
 C57 C58 C59 C60 0.0 . . . . ?
 C58 C59 C60 C61 0.0 . . . . ?
 C59 C60 C61 C62 0.0 . . . . ?
 C61 C62 C57 N9 -179.3(7) . . . . ?
 C61 C62 C57 C58 0.0 . . . . ?
 C63 N10 C62 C57 -112.7(10) . . . . ?
 C63 N10 C62 C61 67.1(10) . . . . ?
 C63 C64 C65 C66 178.1(10) . . . . ?
 C67 C68 C69 C64 0.0 . . . . ?
 C68 C67 C66 C65 0.0 . . . . ?
 C68 C67 C70 N11 -92.2(18) . . . . ?
 C68 C69 C64 C63 -178.0(11) . . . . ?
 C68 C69 C64 C65 0.0 . . . . ?
 C69 C64 C65 C66 0.0 . . . . ?
 C64 C65 C66 C67 0.0 . . . . ?
 C66 C67 C68 C69 0.0 . . . . ?
 C66 C67 C70 N11 83.1(17) . . . . ?
 C70 N11 C71 C76 -126.4(15) . . . . ?
 C70 N11 C71 C72 62.5(15) . . . . ?
 C70 C67 C68 C69 175.2(14) . . . . ?
 C70 C67 C66 C65 -175.3(14) . . . . ?
 C76 N12 C77 C78 57(2) . . . . ?
 C76 C71 C72 C73 0.0 . . . . ?
 C71 N11 C70 C67 87(2) . . . . ?
 C71 C76 C75 C74 0.0 . . . . ?
 C71 C72 C73 C74 0.0 . . . . ?
 C72 C73 C74 C75 0.0 . . . . ?
 C73 C74 C75 C76 0.0 . . . . ?
 C75 C76 C71 N11 -171.4(10) . . . . ?
 C75 C76 C71 C72 0.0 . . . . ?
 C77 N12 C76 C71 100.6(16) . . . . ?
 C77 N12 C76 C75 -78.6(17) . . . . ?
 C77 C78 C83 C82 176.9(9) . . . . ?
 O2A C1A C2A O1A -31(9) . . . . ?
 O2A C1A C2A C3A 161(5) . . . . ?
 C1A C2A O1A C5A -170(6) . . . . ?
 C1A C2A C3A C4A 170(6) . . . . ?
 C2A O1A C5A C4A 0.0 . . . . ?
 O1A C2A C3A C4A 0.0 . . . . ?
 O1A C5A C4A C3A 0.0 . . . . ?
 C5A C4A C3A C2A 0.0 . . . . ?
 C3A C2A O1A C5A 0.0 . . . . ?
 C3B C4B C5B C6B 0.0 . . . . ?
 C3B C2B C1B O1B -21(5) . . . . ?
 C4B C3B C2B C6B 0.0 . . . . ?
 C4B C3B C2B C1B -175(3) . . . . ?
 C4B C5B C6B C2B 0.0 . . . . ?
 C5B C6B C2B C3B 0.0 . . . . ?
 C5B C6B C2B C1B 174(4) . . . . ?
 C6B C2B C1B O1B 165(4) . . . . ?
 C2B C3B C4B C5B 0.0 . . . . ?
 C2C C3C C4C C5C 0.0 . . . . ?
 C3C C2C C1C C5C 0.0 . . . . ?
 C3C C4C C5C C1C 0.0 . . . . ?
 C4C C5C C1C C2C 0.0 . . . . ?
 C1C C2C C3C C4C 0.0 . . . . ?

_shelx_res_file
;
TITL xcalibur
    shelxl.res
    created by SHELXL-2018/3 at 16:26:20 on 29-Nov-2022
CELL 1.54184 19.5783 52.1082 14.3053 90 90.8158 90
ZERR 4 0.00015 0.0005 0.00009 0 0.0006 0
LATT 1
SYMM -X,0.5+Y,0.5-Z
SFAC C H Cl N O Pd
UNIT 403.63 400.71 48 66.66 19.26 24
DFIX 1.4 C10S C9S
ISOR 0.05 0.1 O3W
FLAT N10 C62 C61 N9 C57 C58
ISOR 0.005 0.01 C62
RIGU 0.002 0.002 C57 C62 C61 C60 C59 C58
ISOR 0.05 0.1 O6W
FLAT C47 C48 N8 C44 C43 N7
RIGU 0.002 0.002 C2C C1C C5C C4C C3C
FLAT N12 C76 C75 C72 C71 N11
FLAT C56 C53 C54 C52
ISOR 0.02 0.04 C2C C1C C5C C4C C3C
FLAT C55 C51 C50 C49
ISOR 0.05 0.1 O4W
FLAT C84 C81 C80 C82
FLAT C79 C78 C83 C77
RIGU 0.002 0.002 C3B C2B C6B C5B C4B C1B O1B
FLAT C70 C67 C68 C66
SIMU 0.04 0.08 1.7 C10S C9S N5S
DFIX 1.44 C2A C1A
FLAT C69 C64 C65 C63
RIGU C10S C9S N5S
SIMU 0.02 0.04 1.7 C3A O2A C1A C2A O1A C5A C4A
DFIX 1.2 O1B C1B
RIGU 0.002 0.002 C2A O2A C1A O1A C3A C5A C4A
ISOR 0.05 0.1 C3B C4B C5B C6B C2B
DFIX 1.5 C1B C2B
FLAT C2 C1 N1 N2 C6 C5
FLAT C33 C34 N6 N5 C29 C30
FLAT C19 C20 N4 N3 C15 C16
FLAT C26 C25 C24 C28
FLAT C27 C22 C23 C21
FLAT C12 C14 C11 C10
FLAT C13 C8 C9 C7
FLAT C42 C39 C40 C38
FLAT C41 C36 C37 C35
ISOR C4S
DFIX 1.2 C1A O2A
RIGU 0.002 0.002 N7S C13S C14S
ISOR C1A C2A O1A C5A C4A C3A O2A
RIGU 0.002 0.002 C6S C5S N3S
RIGU 0.002 0.002 N4S C8S C7S
RIGU 0.002 0.002 C4S C3S N2S
RIGU 0.002 0.002 N6S C11S C12S
DFIX 1.5 C11S C12S
DFIX 1.2 N6S C11S
DFIX 2.7 N6S C12S
RIGU 0.002 0.002 C70 N11 C71 N12 C72 C73 C74 C75 C76
ISOR 0.01 0.02 C20

L.S. 10
PLAN  117
SIZE 0.042 0.209 0.295
TEMP -180
CONF
WPDB -2
HTAB
BOND $H
LIST 6
MORE -1
fmap 2
acta
SHEL 17.673792 0.830009
OMIT 0 6 0
OMIT -4 8 1
OMIT 1 3 0
OMIT 4 6 2
OMIT 18 1 6
OMIT 2 4 0
OMIT 21 10 2
REM <olex2.extras>
REM <HklSrc "%./shelxl.hkl">
REM </olex2.extras>

WGHT    0.078300  255.785706
FVAR       0.27125   0.39500   0.58051
PD1   6    0.581271    0.511603    0.512007    11.00000    0.02334    0.05964 =
         0.01171   -0.00326    0.00070    0.00025
PD3   6    1.031605    0.513539    0.327307    11.00000    0.02659    0.06246 =
         0.02909   -0.00360    0.00139   -0.00620
PD2   6    0.711609    0.477732   -0.097033    11.00000    0.02947    0.07563 =
         0.01807    0.00013    0.00197   -0.00035
PD4   6    0.565866    0.422945    0.216989    11.00000    0.04276    0.06688 =
         0.01995   -0.00605    0.00232    0.00436
PD5   6    0.801431    0.337186    0.737460    11.00000    0.05900    0.04809 =
         0.07418    0.01058    0.00379    0.00093
PD6   6    0.658975    0.252956    0.277924    11.00000    0.18028    0.08710 =
         0.11296   -0.04211    0.06032   -0.04525
CL2   3    0.579133    0.467719    0.486827    11.00000    0.02999    0.05942 =
         0.01968   -0.00376   -0.00092    0.00340
CL1   3    0.577720    0.507687    0.672640    11.00000    0.03260    0.06968 =
         0.01375   -0.00277   -0.00212   -0.00222
CL6   3    1.003286    0.474365    0.390010    11.00000    0.04625    0.06302 =
         0.03674   -0.00601    0.00639   -0.01028
CL5   3    1.125551    0.497129    0.251979    11.00000    0.03206    0.07105 =
         0.03553   -0.00352    0.00515   -0.00181
CL4   3    0.789203    0.445706   -0.065065    11.00000    0.04077    0.08261 =
         0.03345    0.00514    0.00496    0.00657
CL3   3    0.626260    0.449158   -0.130448    11.00000    0.03522    0.07596 =
         0.04255   -0.00323   -0.00144   -0.00652
CL7   3    0.504701    0.423905    0.078422    11.00000    0.05564    0.09260 =
         0.02594   -0.00783   -0.00381    0.00718
CL8   3    0.470600    0.415731    0.304921    11.00000    0.04158    0.07319 =
         0.02995   -0.01134    0.00311    0.00282
CL9   3    0.910508    0.350346    0.772928    11.00000    0.05527    0.06813 =
         0.12483    0.01844   -0.00222   -0.00415
CL10  3    0.839538    0.297118    0.696986    11.00000    0.07977    0.05009 =
         0.13114    0.00745    0.01225    0.00621
CL11  3    0.657115    0.213942    0.353563    11.00000    0.30165    0.06881 =
         0.16592   -0.04367    0.14154   -0.06611
CL12  3    0.540989    0.257360    0.277620    11.00000    0.16055    0.24319 =
         0.14238   -0.04026    0.04371   -0.08650
PART 1
N5S   4    0.838754    0.382608   -0.026726    31.00000    0.12967    0.17492 =
         0.11575   -0.06680   -0.04638    0.05591

PART 0
O3W   5    0.495510    0.730378    0.473516    10.50000    0.08470    0.39533 =
         0.28315    0.17595   -0.01963    0.02541

C7S   1    0.973506    0.673735    0.475239    10.50000    0.19155    0.11751 =
         0.49154   -0.17965    0.19328   -0.09109
O1W   5    0.428186    0.710482   -0.047967    11.00000    0.19232    0.22765 =
         0.10135   -0.05187    0.03159   -0.05994
N1S   4    1.167409    0.553291    0.406611    11.00000    0.04931    0.07045 =
         0.04816   -0.01628   -0.01459   -0.00451
N2    4    0.572137    0.518486    0.372588    11.00000    0.01921    0.05889 =
         0.02324   -0.00418   -0.00293   -0.00445
AFIX  13
H2    2    0.533929    0.507493    0.348406    11.00000   -1.20000
AFIX   0
N1    4    0.589618    0.550788    0.523625    11.00000    0.02824    0.06735 =
         0.01646   -0.00364   -0.00054    0.00238
AFIX  13
H1    2    0.554745    0.555936    0.570457    11.00000   -1.20000
AFIX   0
N6    4    0.951993    0.530111    0.393716    11.00000    0.02629    0.06467 =
         0.03369   -0.00579   -0.00164   -0.00483
AFIX  13
H6    2    0.953651    0.524504    0.460563    11.00000   -1.20000
AFIX   0

N7S   4    0.888628    0.361514    0.373868    10.75000    0.13146    0.13543 =
         0.28135   -0.11041    0.11946   -0.05316
N5    4    1.049797    0.549535    0.276465    11.00000    0.02321    0.06931 =
         0.04464    0.00332    0.00528   -0.00957
AFIX  13
H5    2    1.098329    0.553643    0.293277    11.00000   -1.20000
AFIX   0
N4    4    0.781969    0.505166   -0.063617    11.00000    0.02413    0.07807 =
         0.01966   -0.00085    0.00154   -0.00235
AFIX  13
H4    2    0.826641    0.500358   -0.091777    11.00000   -1.20000
AFIX   0
N3    4    0.652790    0.508068   -0.132392    11.00000    0.03619    0.09026 =
         0.00944   -0.00931    0.00781   -0.01226
AFIX  13
H3    2    0.638427    0.504760   -0.198665    11.00000   -1.20000
AFIX   0

N7    4    0.657175    0.428368    0.148274    11.00000    0.05132    0.07656 =
         0.02268   -0.00580    0.00454   -0.00089
AFIX  13
H7    2    0.650598    0.443337    0.105336    11.00000   -1.20000
AFIX   0
N8    4    0.625865    0.423496    0.335897    11.00000    0.04061    0.05341 =
         0.02475   -0.00638    0.00588    0.00478
AFIX  13
H8    2    0.603505    0.435095    0.381995    11.00000   -1.20000
AFIX   0
N9    4    0.763484    0.370553    0.788989    11.00000    0.05153    0.05461 =
         0.04371    0.00578   -0.00626   -0.00373
AFIX  13
H9A   2    0.786669    0.373016    0.851081    11.00000   -1.20000
AFIX   0
N10   4    0.701048    0.328884    0.710707    11.00000    0.06274    0.05282 =
         0.07433    0.01735   -0.00032    0.00254
AFIX  13
H10A  2    0.692914    0.310987    0.733189    11.00000   -1.20000
AFIX   0
N11   4    0.759207    0.252027    0.274710    11.00000    0.21534    0.05589 =
         0.11237   -0.03492    0.08220   -0.03921
AFIX  13
H11   2    0.770690    0.234865    0.247887    11.00000   -1.20000
AFIX   0
N12   4    0.667906    0.286018    0.210481    11.00000    0.15107    0.11179 =
         0.09094   -0.03741    0.04765   -0.03723
AFIX  13
H12A  2    0.631698    0.286617    0.160514    11.00000   -1.20000
AFIX   0

C2S   1    1.277661    0.531846    0.344591    11.00000    0.04035    0.07146 =
         0.02904   -0.00365    0.00257    0.00122
AFIX 133
H2SA  2    1.265510    0.517756    0.302133    11.00000   -1.50000
H2SB  2    1.304487    0.525117    0.397502    11.00000   -1.50000
H2SC  2    1.304720    0.544611    0.311065    11.00000   -1.50000
AFIX   0
C1S   1    1.216005    0.543743    0.378678    11.00000    0.04464    0.06008 =
         0.02912    0.00074   -0.00290   -0.00618

C13S  1    0.902836    0.383918    0.377083    10.75000    0.02320    0.12529 =
         0.17832   -0.06979    0.03057   -0.01944
C14S  1    0.923442    0.408648    0.408291    10.75000    0.04560    0.08458 =
         0.08034    0.00246    0.00079   -0.00642
AFIX 137
H14C  2    0.921232    0.420736    0.355856    10.75000   -1.50000
H14D  2    0.970381    0.407820    0.432823    10.75000   -1.50000
H14E  2    0.892928    0.414449    0.457725    10.75000   -1.50000
AFIX   0

C7    1    0.636474    0.510447    0.320929    11.00000    0.01816    0.06728 =
         0.02252   -0.00108    0.00257    0.00475
AFIX  23
H7A   2    0.674403    0.522132    0.338501    11.00000   -1.20000
H7B   2    0.649551    0.492870    0.340418    11.00000   -1.20000
AFIX  66
C6    1    0.550947    0.544755    0.361392    11.00000    0.02525    0.06527 =
         0.02368   -0.00402    0.00832   -0.00639
C5    1    0.522341    0.553925    0.278414    11.00000    0.03877    0.07316 =
         0.01829    0.00241   -0.00205   -0.00485
AFIX  43
H5A   2    0.512352    0.542413    0.228572    11.00000   -1.20000
AFIX  65
C4    1    0.508349    0.579939    0.268363    11.00000    0.02918    0.08952 =
         0.03053    0.01513    0.00348    0.00093
AFIX  43
H4A   2    0.488798    0.586206    0.211652    11.00000   -1.20000
AFIX  65
C3    1    0.522964    0.596783    0.341290    11.00000    0.05368    0.06271 =
         0.04998    0.01350    0.00457    0.00575
AFIX  43
H3A   2    0.513401    0.614563    0.334420    11.00000   -1.20000
AFIX  65
C2    1    0.551570    0.587613    0.424268    11.00000    0.03532    0.06695 =
         0.03642   -0.00565    0.00869   -0.00890
AFIX  43
H2A   2    0.561559    0.599126    0.474110    11.00000   -1.20000
AFIX  65
C1    1    0.565562    0.561599    0.434320    11.00000    0.01534    0.06998 =
         0.02407    0.00190    0.00111    0.00508
AFIX   0
C42   1    0.654734    0.561422    0.558768    11.00000    0.02669    0.07011 =
         0.02454   -0.00595   -0.00043   -0.00578
AFIX  23
H42A  2    0.660869    0.556837    0.625520    11.00000   -1.20000
H42B  2    0.653441    0.580372    0.554082    11.00000   -1.20000
AFIX  66
C39   1    0.714680    0.551305    0.503923    11.00000    0.01988    0.06781 =
         0.02385   -0.00323    0.00397   -0.01211
C38   1    0.751492    0.530555    0.539150    11.00000    0.02659    0.06685 =
         0.02530    0.00634    0.00424   -0.00796
AFIX  43
H38   2    0.739561    0.523181    0.597417    11.00000   -1.20000
AFIX  65
C37   1    0.805760    0.520594    0.489123    11.00000    0.03296    0.05742 =
         0.04219    0.00155   -0.00141   -0.00559
AFIX  43
H37   2    0.830919    0.506412    0.513200    11.00000   -1.20000
AFIX  65
C36   1    0.823217    0.531382    0.403870    11.00000    0.02411    0.07321 =
         0.03217   -0.00171    0.00011   -0.01079
C41   1    0.786405    0.552132    0.368642    11.00000    0.02467    0.08343 =
         0.02741    0.00514    0.01050   -0.00984
AFIX  43
H41   2    0.798337    0.559505    0.310375    11.00000   -1.20000
AFIX  65
C40   1    0.732137    0.562093    0.418667    11.00000    0.01965    0.06692 =
         0.03776    0.00689   -0.00174   -0.00165
AFIX  43
H40   2    0.706978    0.576275    0.394591    11.00000   -1.20000
AFIX   0
C35   1    0.883616    0.521219    0.351017    11.00000    0.02395    0.07691 =
         0.03085   -0.00735    0.00205   -0.01030
AFIX  23
H35A  2    0.880404    0.527093    0.285287    11.00000   -1.20000
H35B  2    0.882111    0.502228    0.350956    11.00000   -1.20000
AFIX  66
C34   1    0.962267    0.557735    0.391390    11.00000    0.05348    0.05757 =
         0.03814   -0.00501   -0.01310   -0.00118
C29   1    1.007986    0.567673    0.327345    11.00000    0.03346    0.07389 =
         0.05003   -0.01145   -0.00268    0.00231
C30   1    1.016169    0.594072    0.319201    11.00000    0.04623    0.06355 =
         0.08027    0.00819    0.00819   -0.00392
AFIX  43
H30   2    1.047416    0.600864    0.275429    11.00000   -1.20000
AFIX  65
C31   1    0.978633    0.610534    0.375102    11.00000    0.06525    0.06197 =
         0.10897   -0.00314    0.01031   -0.00380
AFIX  43
H31   2    0.984226    0.628577    0.369535    11.00000   -1.20000
AFIX  65
C32   1    0.932914    0.600597    0.439147    11.00000    0.04985    0.07412 =
         0.10082   -0.01910    0.01314    0.00523
AFIX  43
H32   2    0.907260    0.611848    0.477352    11.00000   -1.20000
AFIX  65
C33   1    0.924730    0.574198    0.447292    11.00000    0.03078    0.07466 =
         0.07713   -0.01166   -0.00082    0.00227
AFIX  43
H33   2    0.893484    0.567406    0.491064    11.00000   -1.20000
AFIX   0
C28   1    1.043415    0.552620    0.171328    11.00000    0.01998    0.08727 =
         0.04098    0.00924    0.00396   -0.00502
AFIX  23
H28A  2    1.082137    0.543918    0.140830    11.00000   -1.20000
H28B  2    1.045119    0.571063    0.154903    11.00000   -1.20000
AFIX  66
C25   1    0.976590    0.541146    0.136245    11.00000    0.02001    0.08226 =
         0.03176    0.01383    0.00076   -0.00061
C26   1    0.916478    0.555340    0.134123    11.00000    0.04478    0.08123 =
         0.03966    0.00202    0.00565    0.00140
AFIX  43
H26   2    0.916849    0.572790    0.153366    11.00000   -1.20000
AFIX  65
C27   1    0.855822    0.544004    0.103847    11.00000    0.02785    0.09756 =
         0.03102   -0.00189   -0.00338    0.01240
AFIX  43
H27   2    0.814739    0.553706    0.102397    11.00000   -1.20000
AFIX  65
C22   1    0.855279    0.518474    0.075693    11.00000    0.02547    0.09677 =
         0.02212    0.00073   -0.00104    0.00237
C23   1    0.915391    0.504279    0.077814    11.00000    0.04506    0.08180 =
         0.02482   -0.00240    0.00043    0.00406
AFIX  43
H23   2    0.915019    0.486829    0.058571    11.00000   -1.20000
AFIX  65
C24   1    0.976047    0.515614    0.108090    11.00000    0.03456    0.09077 =
         0.02546   -0.00237   -0.00112    0.01068
AFIX  43
H24   2    1.017130    0.505913    0.109539    11.00000   -1.20000
AFIX   0
C21   1    0.790455    0.505670    0.042732    11.00000    0.02502    0.10215 =
         0.01551   -0.00038   -0.00416   -0.00655
AFIX  23
H21A  2    0.751041    0.514798    0.069799    11.00000   -1.20000
H21B  2    0.789860    0.487824    0.066447    11.00000   -1.20000
AFIX  66
C20   1    0.758787    0.530058   -0.104697    11.00000    0.02408    0.06894 =
         0.00967   -0.01081    0.00668   -0.01807
C19   1    0.801135    0.551419   -0.109215    11.00000    0.04680    0.09434 =
         0.03672   -0.00061    0.00430   -0.00789
AFIX  43
H19   2    0.847225    0.550291   -0.087942    11.00000   -1.20000
AFIX  65
C96   1    0.776047    0.574432   -0.144858    11.00000    0.06729    0.08122 =
         0.04762    0.00247   -0.00024   -0.01319
AFIX  43
H96   2    0.804990    0.589032   -0.147945    11.00000   -1.20000
AFIX  65
C17   1    0.708610    0.576084   -0.175983    11.00000    0.05408    0.07494 =
         0.03273    0.00367    0.00278   -0.00617
AFIX  43
H17   2    0.691464    0.591812   -0.200343    11.00000   -1.20000
AFIX  65
C16   1    0.666261    0.554723   -0.171465    11.00000    0.05267    0.08483 =
         0.02509    0.00040    0.00105    0.00440
AFIX  43
H16   2    0.620172    0.555852   -0.192738    11.00000   -1.20000
AFIX  65
C15   1    0.691349    0.531710   -0.135823    11.00000    0.02393    0.07969 =
         0.01444   -0.00446    0.00101    0.00804
AFIX   0
C14   1    0.585807    0.511926   -0.080073    11.00000    0.02280    0.09364 =
         0.02495   -0.01074    0.00539    0.00070
AFIX  23
H14A  2    0.564553    0.528367   -0.099381    11.00000   -1.20000
H14B  2    0.553638    0.497883   -0.096032    11.00000   -1.20000
AFIX  66
C11   1    0.599584    0.512151    0.024889    11.00000    0.01842    0.08159 =
         0.01761   -0.00857   -0.00250    0.01255
C12   1    0.627489    0.533523    0.069282    11.00000    0.04645    0.07053 =
         0.02086    0.00125    0.01562   -0.00121
AFIX  43
H12   2    0.637492    0.548509    0.034221    11.00000   -1.20000
AFIX  65
C13   1    0.640757    0.532968    0.164974    11.00000    0.02391    0.07806 =
         0.02139   -0.00879    0.00561   -0.00389
AFIX  43
H13   2    0.659829    0.547575    0.195314    11.00000   -1.20000
AFIX  65
C8    1    0.626121    0.511042    0.216274    11.00000    0.01807    0.06899 =
         0.01808   -0.00519   -0.00302    0.00858
C9    1    0.598216    0.489670    0.171882    11.00000    0.02929    0.06895 =
         0.02103   -0.00577    0.00273   -0.00396
AFIX  43
H9    2    0.588213    0.474684    0.206944    11.00000   -1.20000
AFIX  65
C10   1    0.584947    0.490224    0.076191    11.00000    0.02505    0.07682 =
         0.02448   -0.00905    0.00217   -0.00676
AFIX  43
H10   2    0.565875    0.475617    0.045851    11.00000   -1.20000
AFIX  66

C81   1    0.673151    0.380849    0.140022    11.00000    0.06256    0.08145 =
         0.03590   -0.02321    0.01098    0.00452
C80   1    0.611838    0.367422    0.135779    11.00000    0.06268    0.09815 =
         0.04362   -0.01511    0.00839    0.00184
AFIX  43
H80   2    0.574192    0.374157    0.101071    11.00000   -1.20000
AFIX  65
C79   1    0.605607    0.344142    0.182320    11.00000    0.08531    0.09610 =
         0.05264   -0.02000    0.00921   -0.01702
AFIX  43
H79   2    0.563702    0.334965    0.179420    11.00000   -1.20000
AFIX  65
C78   1    0.660689    0.334288    0.233104    11.00000    0.08011    0.09301 =
         0.05600   -0.01728    0.00170    0.00861
C83   1    0.722002    0.347714    0.237347    11.00000    0.07378    0.07523 =
         0.06947   -0.03251    0.00259    0.00867
AFIX  43
H83   2    0.759648    0.340979    0.272056    11.00000   -1.20000
AFIX  65
C82   1    0.728234    0.370995    0.190807    11.00000    0.07928    0.07778 =
         0.05389   -0.02757    0.00658    0.01662
AFIX  43
H82   2    0.770139    0.380171    0.193708    11.00000   -1.20000
AFIX   0
C84   1    0.678969    0.405948    0.088955    11.00000    0.05538    0.10164 =
         0.02894   -0.01866    0.00596   -0.00142
AFIX  23
H84A  2    0.650138    0.405336    0.031580    11.00000   -1.20000
H84B  2    0.726907    0.408479    0.069869    11.00000   -1.20000
AFIX  66
C48   1    0.691419    0.434884    0.311909    11.00000    0.03546    0.05629 =
         0.02776    0.00265    0.00743   -0.00261
C47   1    0.736916    0.444077    0.379455    11.00000    0.03959    0.05723 =
         0.02818    0.00147    0.00225    0.00068
AFIX  43
H47   2    0.725300    0.443429    0.443663    11.00000   -1.20000
AFIX  65
C46   1    0.799410    0.454219    0.353053    11.00000    0.05840    0.07322 =
         0.03279    0.00140   -0.00048    0.00030
AFIX  43
H46   2    0.830506    0.460502    0.399218    11.00000   -1.20000
AFIX  65
C45   1    0.816407    0.455167    0.259106    11.00000    0.05814    0.08300 =
         0.04127   -0.00326    0.00630   -0.01754
AFIX  43
H45   2    0.859119    0.462098    0.241062    11.00000   -1.20000
AFIX  65
C44   1    0.770910    0.445974    0.191560    11.00000    0.04418    0.09744 =
         0.02656    0.00528    0.01220   -0.01070
AFIX  43
H44   2    0.782526    0.446622    0.127351    11.00000   -1.20000
AFIX  65
C43   1    0.708416    0.435832    0.217960    11.00000    0.04456    0.07517 =
         0.02414    0.00139    0.00323    0.00350
AFIX   0
C49   1    0.629797    0.397242    0.378472    11.00000    0.04227    0.05537 =
         0.03024   -0.00666    0.00686   -0.00174
AFIX  23
H49A  2    0.651724    0.385500    0.333517    11.00000   -1.20000
H49B  2    0.582790    0.390930    0.388623    11.00000   -1.20000
AFIX  66
C53   1    0.738370    0.395296    0.641791    11.00000    0.05384    0.04625 =
         0.02891   -0.00003   -0.00609   -0.00653
C54   1    0.770731    0.386883    0.561545    11.00000    0.03945    0.04830 =
         0.04846    0.00388   -0.00431    0.00445
AFIX  43
H54   2    0.816495    0.380864    0.565144    11.00000   -1.20000
AFIX  65
C55   1    0.736133    0.387277    0.476032    11.00000    0.03785    0.04995 =
         0.03972   -0.00320    0.01812   -0.00071
AFIX  43
H55   2    0.758250    0.381527    0.421188    11.00000   -1.20000
AFIX  65
C50   1    0.669173    0.396085    0.470765    11.00000    0.05781    0.04255 =
         0.03054    0.00305    0.00455    0.00226
C51   1    0.636811    0.404498    0.551010    11.00000    0.03810    0.06326 =
         0.03131    0.00132    0.01111    0.00479
AFIX  43
H51   2    0.591047    0.410517    0.547410    11.00000   -1.20000
AFIX  65
C52   1    0.671409    0.404104    0.636523    11.00000    0.06271    0.05398 =
         0.02785    0.00085    0.00699    0.00317
AFIX  43
H52   2    0.649291    0.409854    0.691367    11.00000   -1.20000
AFIX   0
C56   1    0.776534    0.394792    0.735260    11.00000    0.07151    0.04293 =
         0.04305    0.00318   -0.01566   -0.00371
AFIX  23
H56A  2    0.826144    0.396411    0.724166    11.00000   -1.20000
H56B  2    0.762221    0.409700    0.773150    11.00000   -1.20000
AFIX  66
C62   1    0.663072    0.345373    0.767972    11.00000    0.05265    0.03041 =
         0.02228    0.01114    0.00560    0.00180
C57   1    0.694320    0.366654    0.808626    11.00000    0.07125    0.04740 =
         0.03681    0.00057   -0.00077    0.00095
C58   1    0.656886    0.383040    0.864944    11.00000    0.07309    0.06617 =
         0.02402    0.00051   -0.00461    0.01471
AFIX  43
H58   2    0.678244    0.397585    0.892729    11.00000   -1.20000
AFIX  65
C59   1    0.588203    0.378145    0.880609    11.00000    0.07658    0.10705 =
         0.02854    0.01380    0.00327    0.00848
AFIX  43
H59   2    0.562618    0.389344    0.919101    11.00000   -1.20000
AFIX  65
C60   1    0.556953    0.356864    0.839956    11.00000    0.05603    0.10041 =
         0.05774    0.01560    0.01290    0.00718
AFIX  43
H60   2    0.510011    0.353519    0.850663    11.00000   -1.20000
AFIX  65
C61   1    0.594387    0.340478    0.783637    11.00000    0.05571    0.09119 =
         0.05872    0.01080    0.01041   -0.00273
AFIX  43
H61   2    0.573029    0.325933    0.755853    11.00000   -1.20000
AFIX   0
C63   1    0.677460    0.329974    0.610147    11.00000    0.06529    0.06041 =
         0.07027   -0.00441    0.00433   -0.00405
AFIX  23
H63A  2    0.686006    0.347414    0.585479    11.00000   -1.20000
H63B  2    0.627575    0.326903    0.607162    11.00000   -1.20000
AFIX  66
C67   1    0.771819    0.273722    0.432571    11.00000    0.14057    0.05141 =
         0.11251   -0.01802    0.03349    0.00675
C68   1    0.796243    0.298769    0.432667    11.00000    0.09716    0.06684 =
         0.10558    0.00936    0.02322    0.01004
AFIX  43
H68   2    0.832998    0.303372    0.393396    11.00000   -1.20000
AFIX  65
C69   1    0.766889    0.317080    0.490222    11.00000    0.08806    0.06034 =
         0.08927   -0.01250    0.02099   -0.00023
AFIX  43
H69   2    0.783582    0.334198    0.490288    11.00000   -1.20000
AFIX  65
C64   1    0.713110    0.310344    0.547682    11.00000    0.07903    0.05854 =
         0.08913    0.00447    0.00714   -0.00383
C65   1    0.688685    0.285297    0.547587    11.00000    0.11127    0.06517 =
         0.08624   -0.00927    0.01564   -0.01671
AFIX  43
H65   2    0.651929    0.280694    0.586859    11.00000   -1.20000
AFIX  65
C66   1    0.718038    0.266986    0.490033    11.00000    0.14318    0.05896 =
         0.09272   -0.00550    0.04631   -0.01871
AFIX  43
H66   2    0.701345    0.249867    0.489968    11.00000   -1.20000
AFIX   0
C70   1    0.799667    0.253711    0.364200    11.00000    0.20759    0.06558 =
         0.12882   -0.00909    0.06761    0.00021
AFIX  23
H70A  2    0.847556    0.258082    0.349609    11.00000   -1.20000
H70B  2    0.799727    0.236686    0.394919    11.00000   -1.20000
AFIX  66
C76   1    0.733411    0.287283    0.165896    11.00000    0.16334    0.06005 =
         0.11134   -0.03434    0.06361   -0.03134
C71   1    0.783410    0.271262    0.203665    11.00000    0.16844    0.07068 =
         0.12012   -0.02008    0.07762   -0.01997
C72   1    0.848691    0.271194    0.166721    11.00000    0.18361    0.06935 =
         0.21198    0.01309    0.11179   -0.00265
AFIX  43
H72   2    0.882863    0.260244    0.192534    11.00000   -1.20000
AFIX  65
C73   1    0.863974    0.287148    0.092008    11.00000    0.18543    0.07868 =
         0.21548    0.01757    0.12495    0.00776
AFIX  43
H73   2    0.908591    0.287102    0.066758    11.00000   -1.20000
AFIX  65
C74   1    0.813976    0.303170    0.054238    11.00000    0.18813    0.06963 =
         0.18247   -0.00187    0.11080    0.00070
AFIX  43
H74   2    0.824422    0.314074    0.003174    11.00000   -1.20000
AFIX  65
C75   1    0.748695    0.303238    0.091181    11.00000    0.16445    0.08039 =
         0.10899   -0.02702    0.06831   -0.01740
AFIX  43
H75   2    0.714523    0.314188    0.065367    11.00000   -1.20000
AFIX   0
C77   1    0.654444    0.308218    0.279652    11.00000    0.11733    0.08529 =
         0.07224   -0.01718    0.02762   -0.01846
AFIX  23
H77A  2    0.607988    0.306367    0.305250    11.00000   -1.20000
H77B  2    0.687572    0.307136    0.332438    11.00000   -1.20000
AFIX   0

PART 1
C9S   1    0.863099    0.368364    0.035186    31.00000    0.10009    0.19383 =
         0.09905   -0.06960   -0.02987    0.07023
C10S  1    0.903267    0.360639    0.113693    31.00000    0.09624    0.28618 =
         0.11635   -0.03848   -0.05499    0.01504
AFIX 137
H10B  2    0.951563    0.360323    0.096642    31.00000   -1.50000
H10C  2    0.889183    0.343459    0.133559    31.00000   -1.50000
H10D  2    0.896776    0.372802    0.165055    31.00000   -1.50000
AFIX   0

PART 0
O2W   5    0.501185    0.654838    0.540983    10.75000    0.26634    0.19132 =
         0.38262    0.07321    0.13762   -0.00426

C5S   1    0.567327    0.651734   -0.093272    10.50000    0.05960    0.18416 =
         0.19290   -0.06958   -0.00615   -0.03034
N2S   4    0.741677    0.591959    0.177958    11.00000    0.14738    0.16929 =
         0.21284    0.05834    0.02991    0.04354
C4S   1    0.631709    0.611471    0.070862    11.00000    0.16208    0.17040 =
         0.29018    0.03916   -0.05798   -0.01784
AFIX 137
H4SA  2    0.647728    0.615532    0.007978    11.00000   -1.50000
H4SB  2    0.615493    0.627178    0.100994    11.00000   -1.50000
H4SC  2    0.594246    0.599036    0.066501    11.00000   -1.50000
AFIX   0

O4W   5    0.705116    0.627673    0.533211    10.50000    0.24464    0.09565 =
         0.50027   -0.08638   -0.01656   -0.06499
PART 1
O2A   5    1.011891    0.563066   -0.095458    21.00000    0.20664    0.19027 =
         0.13741    0.00781    0.03182   -0.08936
C1A   1    1.039086    0.581910   -0.061164    21.00000    0.18793    0.18086 =
         0.12773    0.01751    0.00672   -0.06999
AFIX  43
H1A   2    1.086183    0.585987   -0.066228    21.00000   -1.20000
AFIX  56
C2A   1    0.989574    0.597302   -0.011426    21.00000    0.17659    0.17682 =
         0.11657    0.02564    0.00002   -0.07124
O1A   5    0.919155    0.599151   -0.035640    21.00000    0.17844    0.18597 =
         0.12434    0.02636   -0.00535   -0.07320
C5A   1    0.890290    0.619119    0.018597    21.00000    0.17146    0.17460 =
         0.11720    0.03792   -0.00044   -0.07457
AFIX  43
H5AA  2    0.843940    0.624512    0.016606    21.00000   -1.20000
AFIX  55
C4A   1    0.942869    0.629610    0.076331    21.00000    0.16686    0.16571 =
         0.11238    0.03955    0.00378   -0.07213
AFIX  43
H4AA  2    0.937871    0.643254    0.119746    21.00000   -1.20000
AFIX  55
C3A   1    1.004229    0.616126    0.057775    21.00000    0.17086    0.16678 =
         0.11099    0.03247    0.00146   -0.06935
AFIX  43
H3AA  2    1.047489    0.619165    0.086598    21.00000   -1.20000
AFIX  56
PART 2
C3B   1    0.970982    0.602449   -0.204844   -21.00000    0.23606    0.14494 =
         0.20797   -0.02761    0.03498    0.00424
C4B   1    0.926216    0.617573   -0.261084   -21.00000    0.23052    0.14500 =
         0.21973   -0.00832    0.04794    0.00294
C5B   1    0.883717    0.600687   -0.313755   -21.00000    0.17998    0.14092 =
         0.12672    0.00693    0.10240    0.00547
C6B   1    0.902218    0.575128   -0.290068   -21.00000    0.16428    0.13989 =
         0.12583    0.00023    0.08987    0.00385
C2B   1    0.956151    0.576217   -0.222757   -21.00000    0.16269    0.14245 =
         0.13311   -0.02184    0.08785    0.00878
AFIX   0
C1B   1    0.996028    0.558490   -0.162426   -21.00000    0.16438    0.16015 =
         0.13694   -0.01956    0.08186    0.01801
AFIX  43
H1B   2    0.984329    0.541224   -0.148575   -21.00000   -1.20000
AFIX   0
O1B   5    1.045883    0.569723   -0.133898   -21.00000    0.16350    0.17618 =
         0.26257   -0.04851    0.04683    0.03342

PART 0
N3S   4    0.540876    0.668511   -0.046058    10.50000    0.10536    0.17506 =
         0.15550   -0.03261    0.00225   -0.00246
C6S   1    0.581306    0.636581   -0.151353    10.50000    0.07957    0.17313 =
         0.16465   -0.05331   -0.03622   -0.00451
AFIX 137
H6SA  2    0.579606    0.644835   -0.212898    10.50000   -1.50000
H6SB  2    0.548485    0.622389   -0.150129    10.50000   -1.50000
H6SC  2    0.627423    0.629948   -0.139219    10.50000   -1.50000
AFIX   0

PART 2
O5W   5    0.819256    0.370705   -0.020861   -31.00000    0.07700    0.10002 =
         0.04419    0.01300   -0.02547    0.00296

PART 0
N4S   4    1.034464    0.680971    0.462034    10.50000    0.18984    0.27114 =
         0.21413   -0.11868    0.12386   -0.12753
C8S   1    0.912354    0.667806    0.509416    10.50000    0.16477    0.09234 =
         0.38157   -0.10446    0.14533   -0.04513
AFIX 137
H8SA  2    0.878207    0.667886    0.458658    10.50000   -1.50000
H8SB  2    0.899736    0.680472    0.556776    10.50000   -1.50000
H8SC  2    0.914260    0.650710    0.537889    10.50000   -1.50000
AFIX   0

C3S   1    0.693285    0.599481    0.131541    11.00000    0.15321    0.11406 =
         0.24304    0.03538   -0.01030    0.00361
PART 1
AFIX  56
C2C   1    0.895854    0.618178   -0.303446    21.00000    0.16769    0.16389 =
         0.16428   -0.00830    0.00657   -0.00885
C3C   1    0.830182    0.620123   -0.346278    21.00000    0.16300    0.15892 =
         0.15674   -0.00414    0.01511   -0.00432
C4C   1    0.806369    0.594887   -0.365216    21.00000    0.14799    0.15731 =
         0.13220   -0.00618    0.02144    0.00099
C5C   1    0.857323    0.577345   -0.334089    21.00000    0.13663    0.15972 =
         0.11586   -0.00548    0.02831   -0.00252
C1C   1    0.912628    0.591739   -0.295912    21.00000    0.16039    0.16557 =
         0.17065   -0.00619   -0.00168   -0.00846
AFIX   0

PART 0
N6S   4    0.994101    0.289362   -0.150694    10.33333    0.11996    0.10841 =
         0.20953    0.05908   -0.00307    0.02128
C11S  1    1.002098    0.301413   -0.079139    10.33333    0.11451    0.08257 =
         0.18985    0.08161    0.02082   -0.00358
C12S  1    1.033845    0.311799    0.010035    10.33333    0.07478    0.17438 =
         0.19129    0.04792    0.05733   -0.04026
AFIX 137
H12B  2    1.066684    0.325312   -0.005159    10.33333   -1.50000
H12C  2    1.057418    0.297906    0.043530    10.33333   -1.50000
H12D  2    0.998019    0.318914    0.049558    10.33333   -1.50000
AFIX   0

PART 2
O6W   5    0.908301    0.632499    0.113082    10.25000    0.21870    0.18180 =
         0.31530    0.12969   -0.01137   -0.10877
HKLF 4


REM  xcalibur
REM wR2 = 0.2665, GooF = S = 1.137, Restrained GooF = 1.131 for all data
REM R1 = 0.1016 for 22964 Fo > 4sig(Fo) and 0.1117 for all 26697 data
REM 1278 parameters refined using 500 restraints

END

WGHT      0.0782    255.7670

REM Instructions for potential hydrogen bonds
EQIV $1 -x+1, -y+1, -z+1
HTAB N2 Cl1_$1
HTAB N1 Cl8_$1
EQIV $2 -x+2, -y+1, -z+1
HTAB N6 Cl6_$2
HTAB N5 N1S
EQIV $3 -x+2, -y+1, -z
HTAB N4 Cl5_$3
EQIV $4 x, y, z-1
HTAB N3 Cl1_$4
HTAB N8 Cl2
EQIV $5 x, y, z+1
HTAB N9 N5S_$5
HTAB N9 O5W_$5
EQIV $6 x, -y+1/2, z+1/2
HTAB N10 Cl11_$6
EQIV $7 x, -y+1/2, z-1/2
HTAB N11 Cl10_$7
EQIV $8 -x+1, -y+1, -z
HTAB N12 O1W_$8
HTAB C2S Cl2_$2
HTAB C2S Cl3_$3
HTAB C7 Cl2
HTAB C35 Cl6
HTAB C30 Cl9_$2
HTAB C28 Cl4_$3
HTAB C21 Cl4
HTAB C16 Cl8_$8
HTAB C14 Cl7_$8
HTAB C14 Cl3
HTAB C44 Cl4
HTAB C49 Cl8
HTAB C58 Cl3_$5
HTAB C77 Cl12
HTAB C1A N5S_$3
HTAB C3A Cl9_$2
HTAB C3A N5S_$3
HTAB C6S Cl7_$8

REM Highest difference peak  2.665,  deepest hole -2.895,  1-sigma level  0.173
Q1    1   0.7003  0.2633  0.2543  11.00000  0.05    2.66
Q2    1   0.7436  0.5432 -0.1122  11.00000  0.05    2.46
Q3    1   0.5825  0.4934  0.5102  11.00000  0.05    2.45
Q4    1   0.6904  0.3444  0.7696  11.00000  0.05    2.37
Q5    1   0.6986  0.2417  0.2958  11.00000  0.05    2.01
Q6    1   0.5662  0.4044  0.2179  11.00000  0.05    1.90
Q7    1   0.7108  0.4569 -0.0961  11.00000  0.05    1.90
Q8    1   1.0296  0.5332  0.3293  11.00000  0.05    1.79
Q9    1   1.0340  0.4934  0.3241  11.00000  0.05    1.72
Q10   1   0.5834  0.5308  0.5133  11.00000  0.05    1.71
Q11   1   0.6450  0.2538  0.2102  11.00000  0.05    1.59
Q12   1   0.6042  0.5127  0.5079  11.00000  0.05    1.47
Q13   1   0.5655  0.4434  0.2169  11.00000  0.05    1.46
Q14   1   0.5746  0.5116  0.5353  11.00000  0.05    1.42
Q15   1   0.5632  0.5127  0.5079  11.00000  0.05    1.39
Q16   1   0.4872  0.7086  0.3473  11.00000  0.05    1.30
Q17   1   0.9957  0.5518  0.3566  11.00000  0.05    1.21
Q18   1   0.6896  0.4975 -0.1114  11.00000  0.05    1.09
Q19   1   0.7991  0.3160  0.7325  11.00000  0.05    1.06
Q20   1   0.5945  0.4280  0.1852  11.00000  0.05    0.98
Q21   1   0.5626  0.5429  0.1729  11.00000  0.05    0.98
Q22   1   0.5775  0.2391  0.2813  11.00000  0.05    0.97
Q23   1   0.8011  0.3594  0.7451  11.00000  0.05    0.97
Q24   1   0.7795  0.2299  0.2747  11.00000  0.05    0.97
Q25   1   0.6312  0.3698  0.8675  11.00000  0.05    0.96
Q26   1   0.5009  0.6926  0.4007  11.00000  0.05    0.94
Q27   1   0.6608  0.4896 -0.1374  11.00000  0.05    0.90
Q28   1   0.5879  0.3173  0.7470  11.00000  0.05    0.89
Q29   1   0.9832  0.4985  0.3758  11.00000  0.05    0.88
Q30   1   0.8859  0.3928  0.2578  11.00000  0.05    0.86
Q31   1   0.9013  0.5476 -0.0622  11.00000  0.05    0.86
Q32   1   0.7146  0.2079  0.3804  11.00000  0.05    0.85
Q33   1   0.4893  0.6953  0.5209  11.00000  0.05    0.83
Q34   1   0.9061  0.4027  0.3389  11.00000  0.05    0.82
Q35   1   0.4316  0.2946  0.8441  11.00000  0.05    0.82
Q36   1   0.6754  0.4990  0.2562  11.00000  0.05    0.82
Q37   1   0.6949  0.3886  0.6057  11.00000  0.05    0.82
Q38   1   0.5528  0.6540  0.6224  11.00000  0.05    0.81
Q39   1   0.4968  0.6857  0.5031  11.00000  0.05    0.81
Q40   1   0.6409  0.2307  0.2673  11.00000  0.05    0.80
Q41   1   0.7671  0.6466 -0.1174  11.00000  0.05    0.80
Q42   1   0.7300  0.4983 -0.0842  11.00000  0.05    0.79
Q43   1   1.1169  0.5429  0.3549  11.00000  0.05    0.78
Q44   1   0.5669  0.5462  0.3485  11.00000  0.05    0.78
Q45   1   0.9500  0.3983  0.3807  11.00000  0.05    0.78
Q46   1   0.5771  0.4886  0.6726  11.00000  0.05    0.78
Q47   1   0.8190  0.5511 -0.0627  11.00000  0.05    0.78
Q48   1   0.6335  0.2143  0.2765  11.00000  0.05    0.77
Q49   1   1.0436  0.7310  0.5111  11.00000  0.05    0.77
Q50   1   0.8721  0.3850  0.2925  11.00000  0.05    0.75
Q51   1   0.5599  0.5519  0.5073  11.00000  0.05    0.75
Q52   1   0.6918  0.5859  0.5511  11.00000  0.05    0.74
Q53   1   0.8191  0.4302 -0.0093  11.00000  0.05    0.74
Q54   1   0.9739  0.2804  0.3453  11.00000  0.05    0.74
Q55   1   1.0584  0.4567  0.3428  11.00000  0.05    0.73
Q56   1   0.5797  0.4519  0.4770  11.00000  0.05    0.73
Q57   1   0.7276  0.5667  0.1970  11.00000  0.05    0.73
Q58   1   0.6372  0.2344  0.3374  11.00000  0.05    0.73
Q59   1   0.7096  0.6391  0.3476  11.00000  0.05    0.73
Q60   1   0.6318  0.4704 -0.1266  11.00000  0.05    0.72
Q61   1   1.0048  0.3265  0.2233  11.00000  0.05    0.71
Q62   1   0.4851  0.6418  0.4948  11.00000  0.05    0.70
Q63   1   0.5053  0.4055  0.0809  11.00000  0.05    0.70
Q64   1   0.9979  0.2848  0.3205  11.00000  0.05    0.69
Q65   1   0.9849  0.5748 -0.0296  11.00000  0.05    0.69
Q66   1   0.6097  0.6647  0.2460  11.00000  0.05    0.68
Q67   1   0.7661  0.2847  0.1642  11.00000  0.05    0.68
Q68   1   0.6812  0.5421 -0.1002  11.00000  0.05    0.68
Q69   1   0.3912  0.2793  0.1760  11.00000  0.05    0.67
Q70   1   0.4783  0.4348  0.3020  11.00000  0.05    0.67
Q71   1   0.9928  0.6979  0.7171  11.00000  0.05    0.67
Q72   1   0.9851  0.5627 -0.1980  11.00000  0.05    0.66
Q73   1   0.7267  0.6350  0.3779  11.00000  0.05    0.66
Q74   1   0.7389  0.6284  0.5951  11.00000  0.05    0.65
Q75   1   1.0632  0.5131  0.3210  11.00000  0.05    0.65
Q76   1   1.0814  0.5990 -0.0492  11.00000  0.05    0.65
Q77   1   0.9975  0.2399  0.0554  11.00000  0.05    0.64
Q78   1   0.7608  0.6140  0.2126  11.00000  0.05    0.64
Q79   1   0.5400  0.7007  0.0881  11.00000  0.05    0.64
Q80   1   0.6207  0.6358 -0.1348  11.00000  0.05    0.64
Q81   1   0.5141  0.7445  0.4855  11.00000  0.05    0.64
Q82   1   1.0229  0.2443  0.1195  11.00000  0.05    0.64
Q83   1   0.9826  0.2405  0.0362  11.00000  0.05    0.64
Q84   1   0.4814  0.6608  0.5591  11.00000  0.05    0.64
Q85   1   0.4079  0.3159  0.8199  11.00000  0.05    0.63
Q86   1   1.0281  0.7135  0.4672  11.00000  0.05    0.63
Q87   1   1.1115  0.5867 -0.1265  11.00000  0.05    0.63
Q88   1   0.7494  0.3243  0.6835  11.00000  0.05    0.62
Q89   1   0.9467  0.6040 -0.2380  11.00000  0.05    0.62
Q90   1   1.1295  0.5163  0.2453  11.00000  0.05    0.62
Q91   1   0.6649  0.4525 -0.1168  11.00000  0.05    0.61
Q92   1   0.7669  0.6349  0.3452  11.00000  0.05    0.61
Q93   1   1.0891  0.3246  0.1374  11.00000  0.05    0.60
Q94   1   0.8592  0.4122  0.6316  11.00000  0.05    0.60
Q95   1   0.7945  0.5321  0.3859  11.00000  0.05    0.60
Q96   1   0.5200  0.6610  0.4625  11.00000  0.05    0.60
Q97   1   0.5858  0.5121  0.6273  11.00000  0.05    0.60
Q98   1   1.0019  0.4619  0.3304  11.00000  0.05    0.60
Q99   1   0.7716  0.4665 -0.0642  11.00000  0.05    0.60
Q100  1   0.8713  0.4985 -0.0706  11.00000  0.05    0.59
Q101  1   0.6471  0.6445  0.4209  11.00000  0.05    0.59
Q102  1   0.5510  0.4544 -0.1204  11.00000  0.05    0.59
Q103  1   0.8948  0.5794  0.4430  11.00000  0.05    0.59
Q104  1   0.5385  0.4226  0.2126  11.00000  0.05    0.59
Q105  1   1.0076  0.4563  0.3765  11.00000  0.05    0.59
Q106  1   0.5516  0.6488  0.4961  11.00000  0.05    0.59
Q107  1   0.7009  0.5671 -0.1716  11.00000  0.05    0.59
Q108  1   0.5688  0.5274  0.6577  11.00000  0.05    0.59
Q109  1   0.6796  0.6450  0.3958  11.00000  0.05    0.58
Q110  1   0.4927  0.4256  0.2681  11.00000  0.05    0.57
Q111  1   0.6679  0.6280  0.5974  11.00000  0.05    0.57
Q112  1   0.7876  0.4237 -0.0615  11.00000  0.05    0.57
Q113  1   0.6422  0.6340  0.6137  11.00000  0.05    0.57
Q114  1   0.6873  0.5524 -0.1490  11.00000  0.05    0.57
Q115  1   0.9376  0.3496  0.1615  11.00000  0.05    0.56
Q116  1   0.9606  0.3244  0.2438  11.00000  0.05    0.56
Q117  1   1.0609  0.4722  0.3386  11.00000  0.05    0.56
;
_shelx_res_checksum                24219
_shelx_hkl_file
;
   1   1   028102.20 1226.97
   1  -1   026266.00 1227.07
   1   1   024073.00 1226.91
   1   2   0  541.74   26.10
  -1   2   0  479.04   26.12
   1   2   0  562.98   26.17
   0   0   1    5.26    3.30
   0   0  -1   -0.34    2.69
   0  -1  -1 1696.89   80.31
   0   1  -1 1615.64   80.42
   0  -1   1 1680.10   81.87
   0   1   1 1710.75   80.63
   0  -1   1 1722.60   80.49
   0   4   038410.80 1806.60
   1   3   0  143.32    8.48
  -1  -3   0  137.98    8.09
   1   3   0  149.57    8.18
   0  -2  -1  496.52   23.94
   0   2  -1  486.95   24.45
   0  -2   1  490.39   24.43
   0   2   1  498.85   23.86
  -1   0   1   -0.53    3.12
   1   0   1    0.99    2.24
  -1   0  -1    0.23    2.33
  -1  -1   1 4185.72  205.85
  -1   1   1 4533.63  205.55
   1  -1  -1 4274.70  205.36
   1   1  -1 4323.19  205.71
  -1  -1   1 4360.66  205.67
  -1   1  -1 1998.89   96.36
  -1  -1  -1 1930.65   96.19
   1   1   1 2118.47   96.29
   0   3   1  882.17   41.51
   0  -3   1  843.18   41.74
   0   3  -1  813.08   41.63
   1   4   0  918.08   45.25
   1  -4   0  884.11   46.10
  -1  -4   0  991.04   45.29
   1   4   0  882.52   45.99
  -1  -2   1 4213.02  194.02
  -1   2   1 4282.48  193.76
   1   2  -1 4119.89  193.40
   1  -2  -1 3775.07  193.65
  -1   2  -1 8769.54  393.64
   1   2   1 7971.90  393.09
   1  -2   1 8175.66  392.89
  -1  -2  -1 8149.04  392.95
   1   2   1 8258.32  393.74
  -1  -2  -1 9342.79  394.02
   0   5   0    7.56    5.24
   2   0   0  724.40   36.43
  -2   0   0  752.12   36.76
   1   3  -1   23.15    4.37
   1  -3  -1   19.63    3.16
  -1   3   1   15.12    3.19
   0   4   1 3199.52  141.44
   0  -4  -1 2815.91  141.32
   0   4  -1 2730.35  141.13
   0  -4   1 3098.99  141.22
   2   1   0 4699.60  214.01
  -2   1   0 4731.43  214.30
  -2  -1   0 4515.22  214.16
  -2  -1   0 4557.42  213.93
   2   1   0 4629.35  214.40
  -2   1   0 3934.06  214.26
   1   3   1 1097.66   53.30
   1  -3   1 1053.19   52.81
  -1   3  -1 1069.51   53.97
  -1  -3  -1 1078.80   51.80
  -1  -3  -1 1161.30   54.58
   1  -5   0  481.91   26.07
   1   5   0  468.31   24.24
   1   5   0  473.92   25.84
  -1  -5   0  457.09   24.08
  -2   2   017908.60  833.93
   2   2   018278.50  833.58
  -2  -2   015576.30  833.44
   2   2   017904.80  833.78
   2  -2   017140.60  833.86
  -2   2   018786.60  833.91
  -2  -2   018635.30  833.66
   0   6   0 3855.73  184.60
   1  -4  -1  236.86   12.85
  -1   4   1  241.76   12.89
   1   4  -1  230.01   14.47
  -1  -4  -110598.30  462.33
   1  -4   110016.00  460.51
   1   4   1 9884.61  458.32
  -1  -4  -1 9285.73  459.92
   1   4   110023.50  461.16
  -1  -4  -1 9529.54  458.29
  -1   4  -1 9441.32  461.55
  -2  -3   0  273.46   14.91
   2   3   0  234.32   14.82
  -2  -3   0  268.70   14.90
   2  -3   0  250.04   14.97
   2   3   0  270.99   14.86
  -2   3   0  247.08   15.08
   0  -5   1 1272.66   61.10
   0   5  -1 1126.96   60.94
   0   5  -1 1181.97   63.04
   0   5   1 1351.09   61.79
   0  -5  -1 1246.72   61.41
  -2   0   1    3.69    4.56
   2   0  -1   -0.13    4.90
   2   0  -1    4.01    2.60
  -2   0   1    2.94    2.63
  -2   0   1    5.28    4.48
  -2   1   1 1825.38   87.44
   2   1  -1 1862.64   86.30
  -2  -1   1 1842.44   87.80
  -2   1   1 1888.47   86.22
   2   1  -1 1678.71   87.42
   2  -1  -1 1623.47   87.22
  -2   0  -1   13.76    4.80
   2   0   1    0.12    4.81
  -1  -6   0 5361.89  260.50
   1   6   0 5644.76  260.73
   1   6   0 5413.74  262.58
   1  -6   0 5580.24  262.94
  -2  -1  -126204.10 1160.31
   2   1   124251.90 1160.43
   2  -1   123381.20 1160.51
   2   4   0  870.30   44.24
  -2  -4   0  841.25   44.26
  -2  -4   0  856.73   44.63
   2  -4   0  831.73   44.37
  -2  -4   0  933.42   44.27
  -2   4   0  935.46   44.73
   2   4   0  932.77   44.28
  -2   2   1  587.54   27.21
   2   2  -1  572.29   27.32
   2   2  -1  459.36   28.30
  -2   2   1  504.34   28.01
   2  -2  -1  531.01   27.88
  -2  -2   1  518.22   28.54
   1   5  -1 5773.16  274.23
  -1   5   1 5689.31  271.97
   1  -5  -1 5813.42  271.94
   1  -5   1 2207.36  102.29
   1   5   1 2041.59  102.68
  -1  -5  -1 2181.64  103.99
   1   5   1 2139.80  100.74
   1   5   1 2083.09   98.46
  -1   5  -1 1910.72  103.12
  -1  -5  -1 2062.16   98.44
  -1  -5  -1 2042.18  100.69
   2  -2   1 8562.69  374.83
  -2  -2  -1 7538.13  373.92
   2   2   1 7931.14  375.09
   2   2   1 8206.56  374.92
   2   2   1 7493.02  375.51
  -2  -2  -1 8173.12  375.03
   0   7   0    0.37    7.11
   0  -6   1  305.25   19.15
   0   6  -1  301.21   19.23
   0   6   1  314.95   19.39
   0  -6  -1  310.67   19.78
   0   6  -1  312.58   21.35
   0   6   1  319.96   19.35
  -2   3   117380.60  804.42
   2   3  -116488.30  804.89
  -2  -3   116946.60  803.98
   2  -3  -117380.40  804.34
  -2   3  -1 8574.99  398.53
   2   3   1 8596.70  400.04
   2  -3   1 9092.05  400.00
   2   3   1 8389.51  398.78
   2   3   1 8237.92  399.61
  -2  -3  -1 7889.51  398.21
  -2  -3  -1 8755.60  398.75
   0   0  -216071.80  775.61
   0   0  -216684.80  774.45
   0   0   216501.60  777.64
   0   0  -216342.90  776.73
  -2  -5   0 5573.60  271.37
  -2   5   0 5756.14  271.70
  -2  -5   0 6122.57  271.25
   2   5   0 5538.50  271.32
   2  -5   0 5511.18  271.50
   2   5   0 5761.20  271.23
  -2  -5   0 5716.92  271.76
   0   1  -2  538.65   26.28
   0   1  -2  538.73   29.57
   0   1   2  518.79   29.07
   0  -1   2  498.01   30.27
   0   1   2  531.86   26.10
   0   1  -2  495.75   27.36
   0  -1  -2  564.38   27.93
  -1  -6   1   44.20    8.21
   1   6  -1   57.23    8.68
  -1   6   1   47.57    5.19
   1   7   0 1419.34   76.53
   1  -7   0 1491.22   76.65
  -1  -7   0 1509.48   73.69
   1   7   0 1552.73   73.89
   1   6   1 6780.24  322.59
  -1   6  -1 6118.55  322.79
   1   6   1 6783.79  320.09
  -1  -6  -1 6380.42  319.93
  -1  -6  -1 7031.02  323.56
  -1  -6  -1 6710.84  317.45
   1  -6   1 6724.64  322.03
   1   6   1 6896.72  317.41
   2   4  -1 2183.09  109.97
   2  -4  -1 2438.18  109.24
  -2  -4   1 2183.69  109.16
   2   4  -1 2145.32  110.03
  -2   4   1 2336.26  109.29
   0   2   212188.80  607.63
   0  -2   212766.10  610.02
   0   2  -212990.50  609.40
   0   2  -213231.90  607.26
   0  -2  -212818.50  606.67
   0   2   212882.70  605.88
   0  -2   213138.50  607.28
   2   4   1   72.15    7.37
  -2  -4  -1   58.87    5.86
  -2  -4  -1   62.81    7.02
   2   4   1   55.69   10.88
  -2   4  -1   68.01    7.08
   2  -4   1   56.59   10.77
   2   4   1   58.38    5.76
   1   0  -2  387.38   21.65
   1   0  -2  360.02   21.43
  -1   0   2  400.96   22.05
  -1  -1   214546.00  688.14
   1  -1  -215232.00  687.07
  -1   1   215397.10  687.49
   1   1  -214794.10  687.20
   1   1  -213293.90  687.64
   1   1  -213991.70  687.29
  -1   0  -2 5221.09  246.70
  -1   0  -2 5114.12  247.29
   1   0   2 5337.49  247.53
  -1  -1  -217450.90  838.24
   1   1   217335.90  838.23
  -1   1  -218212.20  838.45
  -1   1  -218146.70  837.78
   0  -3  -2 2876.86  137.30
   0  -3  -2 2831.46  137.37
   0   3  -2 2996.05  137.07
   0  -3   2 2753.69  141.38
   0  -3   2 3020.16  138.68
   0   3  -2 2792.33  141.06
   0   3   2 2625.74  138.08
   0   3  -2 3084.71  138.69
   0   7  -1   94.38   12.80
   0   7   1   99.39   11.99
   0   7  -1   83.94   11.32
   0  -7   1   86.17   11.49
   0  -7  -1   90.70   11.35
  -1   2   2 1044.36   51.79
   1   2  -2 1009.77   52.43
  -1  -2   2 1031.29   53.20
   1  -2  -2 1093.60   51.42
   1   2  -2 1050.02   51.61
   1   2  -2 1001.64   52.86
  -1  -2   2 1004.11   52.27
   3   0   020902.80  989.35
  -3   0   021900.90  990.02
   3   0   020190.50  990.19
   3   0   021029.20  989.91
   0   8   0 4079.89  196.08
  -2  -6   0  350.01   21.61
  -2  -6   0  373.68   21.87
   2   6   0  385.04   21.87
   2   6   0  380.24   21.00
  -2  -6   0  392.46   20.84
   2  -6   0  337.73   21.88
   1   2   219941.80  968.46
   1  -2   220780.00  968.02
  -1   2  -220247.30  968.01
  -1   2  -221464.90  968.81
  -3  -1   0 3048.76  148.05
   3   1   0 3121.68  147.66
  -3   1   0 3118.32  148.11
   3   1   0 2971.42  147.92
   3   1   0 3129.28  148.37
   3  -1   0 3043.70  148.02
  -3   1   0 3179.89  148.83
  -2   5   110762.40  487.09
   2   5  -1 9608.70  487.85
   2  -5  -110946.90  487.08
   2   5  -110473.80  487.41
  -2  -5   1 9642.88  487.52
   2   5  -110153.50  488.29
   2  -5   1 5580.62  258.56
   2   5   1 5501.44  254.45
   2   5   1 5253.12  258.37
  -2  -5  -1 5516.06  256.01
  -2   5  -1 5679.03  256.13
  -2  -5  -1 5575.61  254.38
   2  -5   1 4865.93  254.09
   3   2   0 2945.40  146.64
   3   2   0 3207.01  146.41
  -3  -2   0 2972.02  146.58
  -3   2   0 3140.07  146.87
  -3  -2   0 3042.32  146.23
   3   2   0 3008.24  146.84
  -3  -2   0 2959.22  146.82
  -3   2   0 3150.04  147.34
   1   3  -2  145.27   10.28
   1   3  -2  145.98   13.07
  -1   3   2  147.84   10.19
  -1   3   2  142.21    8.50
  -1  -3   2  138.86   10.03
  -1  -3   2  139.16   12.96
  -1  -3   2  161.40   11.90
   1   3  -2  147.64   12.01
   1  -3  -2  146.41    9.58
   1   7  -116525.70  764.72
  -1   7   116275.70  761.84
  -1  -7   115642.80  764.19
   0  -4   2 3486.99  162.58
   0   4  -2 3609.41  162.63
   0  -4  -2 3348.81  160.57
   0  -4  -2 3348.75  161.70
   0   4   2 3296.47  161.41
  -1  -7  -1 8802.49  393.90
   1   7   1 8382.42  389.70
  -1  -7  -1 7817.76  386.72
   1  -7   1 8211.23  392.14
  -1   7  -1 8146.64  393.13
   1   7   1 8654.58  386.67
  -1  -7  -1 7659.77  389.61
   1   7   1 7955.01  392.36
   1  -3   2  274.61   15.62
   1   3   2  275.30   15.93
  -1   3  -2  281.99   15.54
   1   8   0    6.85   11.78
  -1  -8   0   19.85    6.85
   1   8   0    0.82    6.41
   1  -8   0    5.53   11.83
  -3  -3   0   15.72    6.59
  -3   3   0    7.46    6.92
  -3   3   0   10.08    6.11
  -3   3   0   13.21    5.60
   3   3   0    9.79    6.11
   3  -3   0   13.56    7.16
   3   3   0    7.92    6.17
   3   3   0   16.93    5.99
  -3  -3   0    9.53    6.29
   1  -4  -2  146.51    9.47
  -1  -4   2  141.69   14.57
  -1   4   2  155.28   10.24
  -1  -4   2  135.35   10.18
  -1   4   2  148.70    9.90
  -1  -4   2  148.35   12.48
   1   4  -2  146.23   12.24
  -3   0   1    3.86    6.93
   3   0  -1    5.45    4.81
   3   0  -1    2.13    7.06
  -3   0   1   -1.11    4.76
  -1  -4  -216559.80  810.52
   1   4   218497.30  810.77
   1  -4   217231.60  810.16
  -1   4  -216682.50  810.13
  -2  -6   1 7673.02  376.43
   2   6  -1 8082.08  376.23
   2   6  -1 7230.20  376.18
  -2  -6   1 7497.00  376.33
   2  -6  -1 8396.90  375.28
  -2   6   1 8334.36  375.44
   2   6  -1 8016.83  376.88
   3   1  -1 2161.50  114.12
   3   1  -1 2358.03  112.93
  -3   1   1 2439.49  113.01
  -3   1   1 2270.57  114.15
  -3  -1   1 2435.84  113.12
   0  -8   133335.50 1608.13
   0   8   133842.30 1608.94
   0  -8  -132221.70 1608.26
   0   8   135133.20 1605.01
   0   8  -132414.50 1608.06
   0   8  -136957.80 1609.57
   2   7   010463.40  500.40
   2   7   010944.90  499.66
  -2  -7   0 9476.49  500.22
  -2  -7   010476.20  500.53
  -2  -7   011264.50  499.47
   2  -7   010514.60  500.66
  -3   0  -1   64.96    7.95
   3   0   1    1.71    4.00
   0   5   2   26.87    5.21
   0  -5   2   20.42    7.11
   0  -5  -2   12.20    3.06
   0   5   2   23.63    5.64
   0  -5   2   24.03    3.68
   0   5  -2   15.20    7.10
   2  -6   1  205.42   12.72
  -2  -6  -1  194.13   16.36
  -2  -6  -1  213.57   12.69
   2   6   1  222.04   12.85
   2   6   1  205.94   21.71
  -2   6  -1  241.84   16.87
  -3  -1  -1 3926.75  183.20
   3  -1   1 3799.63  181.09
  -3   1  -1 3807.87  183.52
   3   1   1 3821.15  181.15
   3   1   1 3826.51  183.42
  -3   4   0 8396.22  407.44
   3   4   0 8782.70  407.21
   3   4   0 8993.48  406.87
   3   4   0 8535.18  407.30
  -3  -4   0 8740.20  407.18
   3  -4   0 8032.82  407.14
  -3  -4   0 8607.51  406.99
   3  -2  -1 2336.08  118.06
  -3   2   1 2429.18  118.33
   3   2  -1 2538.99  118.60
   3   2  -1 2420.73  117.20
  -3  -2   1 2286.91  118.96
  -3  -2   1 2440.14  118.53
  -3   2   1 2549.51  117.29
  -2   0   2 1411.54   71.72
   2   0  -2 1402.92   71.34
   2   0  -2 1508.02   72.08
   0   9   0    2.51    8.71
   2   1  -2 2600.25  126.45
  -2  -1   2 2566.77  123.69
   2   1  -2 2746.50  126.64
  -2   1   2 2627.19  123.22
   2  -1  -2 2635.31  125.89
   2  -1  -2 2687.57  126.88
  -2   1   2 2451.61  126.04
  -2  -1   2 2581.48  126.59
   2   1  -2 2596.00  123.42
  -3  -2  -1  840.53   39.22
   3   2   1  820.74   41.06
  -3  -2  -1  829.23   41.04
   3   2   1  797.33   39.06
   2   0   2 3039.74  146.35
  -2   0  -2 3050.52  146.34
   2   1   2 1761.57   86.33
  -2  -1  -2 1728.76   86.24
  -2   1  -2 1810.16   86.55
   1   8  -1 1151.48   61.95
  -1  -8   1 1189.13   61.69
  -1   8   1 1212.99   58.67
   2   2  -210137.70  493.66
  -2   2   210583.80  490.49
  -2  -2   210764.60  494.13
   2   2  -210576.50  493.49
  -2   2   210663.90  493.12
   2  -2  -210234.20  492.70
  -2  -2   2 9667.64  492.98
   1   5  -2  154.64   13.14
  -1   5   2  146.97   10.17
  -1  -5   2  134.97   12.43
   1  -5  -2  161.52    9.76
  -1  -5   2  144.42   10.54
  -1  -8  -1 2944.18  132.11
  -1   8  -1 2650.77  131.09
  -1  -8  -1 2522.13  123.58
   1   8   1 2615.79  126.92
   1   8   1 2184.51  129.62
   1   8   1 2679.83  123.31
   1  -8   1 2493.03  129.74
   3  -3  -1  147.28   13.89
  -3   3   1  193.79   11.83
   3   3  -1  158.97   11.52
  -3  -3   1  169.09   13.88
   3  -3  -1  180.00   13.08
   3   3  -1  150.08   13.13
  -3   3   1  155.46   13.00
  -1  -5  -2 1049.29   53.92
   1  -5   2 1041.61   52.97
  -1   5  -2 1048.01   53.28
  -1  -5  -2 1072.36   53.56
  -1  -5  -2 1076.61   50.98
  -2  -2  -2 8309.17  404.29
   2   2   2 8157.39  404.22
  -2  -2  -2 8835.74  403.59
  -2   2  -2 8654.56  403.10
   2  -2   2 8535.72  402.02
  -2   2  -2 8604.56  404.66
   3  -3   1   41.52    6.11
   3   3   1   38.14    6.35
  -3  -3  -1   28.46    5.88
  -3   3  -1   38.61    7.91
  -3  -3  -1   39.17    7.22
   3   3   1   46.74    7.24
   1  -9   0   83.02   16.95
   1   9   0   62.25   15.51
   1   9   0   59.49    9.53
  -1  -9   0   63.89    9.57
  -1   9   0   56.96   15.26
  -3  -5   0  179.14   13.29
  -3   5   0  169.93   13.65
   3   5   0  185.42   13.46
   3   5   0  155.98   13.18
   3  -5   0  186.72   13.69
  -3  -5   0  183.88   13.45
   0   6  -2 6021.63  279.41
   0  -6   2 5720.62  276.84
   0  -6   2 5879.80  279.36
   0   6   2 6088.59  278.84
  -2  -3   2 1328.38   64.49
  -2   3   2 1272.63   62.91
  -2  -3   2 1255.55   63.25
   2  -3  -2 1395.05   62.76
   2   7  -1 8585.72  392.83
   2   7  -1 8405.43  393.19
  -2   7   1 8439.94  391.43
   2   7  -1 7409.42  392.34
  -2  -7   1 8510.81  392.80
  -2  -7  -1 2033.75  102.88
   2   7   1 2215.90  103.07
   2   7   1 2104.57  110.09
  -2  -7  -1 2220.87  107.21
   2  -7   1 2362.03  110.12
  -2   7  -1 2100.66  107.26
   2   3   2 1800.64   89.43
  -2   3  -2 1863.16   89.80
  -2  -3  -2 1883.88   88.36
   2  -3   2 1764.14   87.29
  -2  -3  -2 1922.39   90.45
  -2   3  -2 1833.88   89.50
  -3   4   1 3419.68  162.57
  -3  -4   1 3373.10  162.06
  -3  -4   1 3464.05  163.28
   3   4  -1 3131.16  162.92
   3  -4  -1 3608.52  162.54
   3   4  -1 3456.63  163.22
   3  -4  -1 3136.07  163.32
   2  -8   0   83.75   12.19
  -2  -8   0   59.01   11.27
   2   8   0   67.42   12.03
  -2  -8   0   54.79    8.23
  -2  -8   0   43.22   10.13
   2   8   0   47.21    8.83
  -3  -4  -1 5934.03  273.14
  -3   4  -1 5966.96  272.93
   3  -4   1 5769.04  272.77
  -3  -4  -1 5382.21  272.16
   3   4   1 5904.46  273.20
   3   4   1 5652.35  272.66
   0   9   1   90.45    9.40
   0   9  -1   77.78   15.65
   0   9  -1  105.32   15.65
   0  -9   1   75.59   14.81
   0  -9  -1   61.54   15.31
   0   9   1   90.80   15.92
   1  -6  -221031.50  962.83
  -1  -6   220234.80  965.47
  -1   6   220829.70  963.09
  -1  -6   218990.80  963.63
   1   6  -220997.40  965.58
  -2  -4   2 5139.13  243.26
   2  -4  -2 5493.46  242.68
  -2  -4   2 4969.85  244.31
  -2  -4   2 4368.63  244.05
   2   4  -2 5046.49  241.93
  -2   4   2 5338.23  242.86
  -1  -6  -214493.80  682.31
   1  -6   213870.10  681.77
  -1  -6  -215067.60  683.05
  -1   6  -214540.70  682.36
  -2   4  -2  926.39   55.69
  -2  -4  -2 1118.27   53.27
  -2  -4  -2 1002.75   56.82
  -2   4  -2 1131.15   52.30
   2  -4   2 1060.71   53.03
   2   4   2 1117.58   54.88
  -3  -6   0   32.21    8.80
  -3  -6   0   30.18    8.75
   3   6   0   27.23    8.42
  -3  -6   0   26.03    8.00
   3   6   0   22.50    7.99
  -3   6   0   27.52    8.80
   3  -6   0   37.15    8.90
   0  10   0   38.45   11.40
  -1   9   1  266.58   16.24
   1   9  -1  279.17   21.39
  -1  -9   1  261.44   20.69
  -3   5   1 3655.14  171.38
   3   5  -1 3350.24  172.08
  -3  -5   1 3549.64  172.40
   3   5  -1 3891.93  172.38
  -3  -5   1 3186.70  171.63
   3  -5  -1 3755.89  171.25
  -3  -5   1 3584.55  171.12
   3  -5  -1 3483.66  172.32
  -1  -9  -1  987.96   48.59
   1   9   1  967.79   47.80
  -1  -9  -1 1146.55   58.63
   1  -9   1  971.37   56.69
   1   9   1  851.49   52.13
  -1   9  -1 1137.94   58.82
   1   9   1  887.18   56.50
   0  -7  -2  760.71   39.54
   0  -7   2  694.91   38.71
   0   7   2  753.63   38.51
   0   7  -2  677.02   38.50
  -3  -5  -1  130.90   10.95
   3   5   1  119.17   12.21
   3  -5   1  123.19   12.13
   3   5   1  119.49   10.71
  -3  -5  -1  130.78   10.33
  -2   8   1 1897.34   80.58
   2   8  -1 1700.62   82.72
   2   8  -1 1819.68   82.55
  -2  -8   1 1811.19   82.10
   2  -8  -1 1677.72   82.41
  -2  -5   215195.70  740.45
   2   5  -215689.10  738.66
  -2  -5   215428.30  739.38
  -2   5   216016.80  738.86
   2  -5  -215770.70  738.56
   2   8   1 1356.34   71.20
  -2  -8  -1 1228.41   67.09
   2   8   1 1326.48   61.95
  -2  -8  -1 1180.54   61.77
  -2   8  -1 1234.80   67.53
   2  -8   1 1427.00   71.74
   1 -10   0   14.62   18.60
  -1  10   0    6.17   16.81
   1  10   0   17.85   15.90
   1  10   0    1.27    8.86
  -1 -10   0    0.21    9.61
  -2   5  -2   52.54   15.14
  -2  -5  -2   48.20   15.11
   2  -5   2   64.10    7.94
  -2  -5  -2   58.59    6.37
   2   5   2   70.90    9.50
  -1   7   2  121.12    8.78
  -1  -7   2  116.57   13.08
   1   7  -2  102.50   13.15
   1  -7  -2  134.43    8.53
  -2  -9   0  995.15   50.28
   2   9   0 1061.58   51.15
   2   9   0  910.91   53.36
  -2  -9   0  944.57   53.37
   2  -9   0  941.40   53.72
  -1  -7  -2 1800.62   86.32
  -1  -7  -2 1709.20   85.03
  -1   7  -2 1671.62   85.42
   1  -7   2 1666.14   84.60
   3   6  -1  523.54   30.06
  -3  -6   1  535.55   29.91
  -3   6   1  442.70   28.29
   3  -6  -1  527.04   28.29
  -3  -6   1  494.28   28.49
   3   6  -1  484.16   29.27
  -3  -6   1  495.96   29.34
   3  -7   0 7066.39  362.41
  -3  -7   0 7999.22  362.44
  -3   7   0 7611.74  363.37
  -3  -7   0 7667.55  363.21
   3   7   0 7592.47  362.67
   3   7   0 8057.30  362.58
   3  -7   0 7506.18  362.94
  -3  -7   0 7511.84  362.79
   0  10   1 7755.15  393.13
   0  10  -1 7853.97  392.78
   0  10  -1 8157.93  392.63
   0 -10   1 7888.31  392.61
   0 -10  -1 7843.32  392.74
   0  10   1 8795.30  388.11
  -4   0   0 2540.87  129.25
  -4   0   0 2757.87  130.49
   4   0   0 2644.44  129.65
   4   0   0 2731.26  128.58
   4   0   0 2618.85  129.04
   3  -6   1 1030.96   53.94
   3   6   1 1133.54   56.47
   3   6   1 1114.89   54.37
  -3  -6  -1 1097.63   54.65
  -3  -6  -1 1021.41   54.00
   3  -6   1 1121.17   56.48
   4  -1   0   25.65    7.62
   4   1   0   45.08    8.69
  -4  -1   0   20.57    7.97
   4   1   0   33.49    9.15
   4   1   0   35.53    8.40
  -4   1   0   46.88   11.12
  -4   1   0   44.21    8.75
   4  -1   0   37.81    7.95
  -4  -1   0   40.29    9.69
  -3   0   211169.40  565.86
   3   0  -211910.20  566.52
   3   0  -212057.20  565.79
   3   0  -212240.70  563.15
  -3  -1   2 2521.23  121.60
  -3  -1   2 2588.08  121.59
  -3   1   2 2531.40  118.24
   3   1  -2 2463.67  118.27
   3   1  -2 2365.28  122.07
   3   1  -2 2490.99  121.24
   3  -1  -2 2486.40  121.99
  -3   1   2 2476.41  121.09
   3  -1  -2 2294.49  120.50
  -2   6   2 1286.60   62.62
   2  -6  -2 1316.58   62.29
   2   6  -2 1290.68   63.42
  -2  -6   2 1144.99   64.54
  -2  -6   2 1197.51   63.46
   0   8   2  360.74   21.90
   0   8  -2  367.81   22.97
   0  -8   2  342.59   22.61
   0  -8  -2  292.31   23.36
  -4   2   0  574.49   32.77
  -4  -2   0  546.38   31.89
  -4   2   0  556.64   31.82
   4   2   0  571.93   31.83
  -4  -2   0  564.47   32.63
   4   2   0  628.88   31.57
   4   2   0  571.26   32.38
   3   0   2 1278.35   64.50
  -3   0  -2 1339.68   64.38
  -3   0  -2 1206.28   64.38
   2  -6   2 4479.02  225.88
  -2  -6  -2 4790.00  227.18
  -2  -6  -2 4897.15  230.49
  -2   6  -2 4597.79  229.31
   2   6   2 4656.13  227.06
   2   6   2 4758.33  226.75
  -2  -6  -2 4886.97  224.41
  -3  -2   2 7733.69  360.24
  -3   2   2 7110.56  359.48
  -3   2   2 7986.35  357.28
  -3  -2   2 7494.72  357.58
   3  -2  -2 7345.71  359.30
   3   2  -2 7887.09  357.50
  -3  -2   2 7658.61  360.31
   3   2  -2 6636.43  359.57
   0   0  -3   -1.61    3.62
   0   0  -3    3.20    9.50
   0   0  -3   -0.17    6.77
  -3  -1  -2   14.31    7.52
  -3   1  -2   21.94    8.05
   3   1   2   12.09    7.51
  -3  -1  -2   19.12    7.94
  -1 -10   1 5226.96  255.59
   1  10  -1 5396.96  256.23
   0   1  -3 3615.23  172.99
   0  -1  -3 3768.99  173.78
   0   1  -3 3549.84  171.00
   0   1  -3 3542.85  174.90
   1 -10   1   93.10   21.53
   1  10   1   57.34   21.89
  -1 -10  -1  105.42   23.60
   1  10   1  119.54   13.93
   1  10   1  105.27    9.00
  -1  10  -1   98.25   23.22
   0  11   0   21.59   11.70
   2  -9  -1 2922.50  150.31
   2   9  -1 2809.65  149.67
  -2   9   1 3223.27  148.39
   2   9  -1 3161.08  150.94
  -2  -9   1 3127.31  150.04
   2   9  -1 3165.46  150.66
   4   3   0   40.19    8.67
  -4  -3   0   47.01    9.85
   4   3   0   44.35    9.75
  -4   3   0   56.53    9.30
  -4   3   0   47.42   11.32
   4   3   0   40.82    9.42
  -4  -3   0   50.36    9.36
  -3  -2  -211193.20  547.23
  -3  -2  -211942.40  546.45
  -3   2  -211707.50  547.47
   3   2   211305.00  547.28
  -2  -9  -1  726.11   43.55
  -2   9  -1  663.60   42.96
  -2  -9  -1  551.10   38.74
   2  -9   1  840.93   46.77
   2   9   1  781.26   46.79
   2   9   1  704.81   39.40
  -2  -9  -1  691.79   35.70
   2   9   1  737.80   35.87
   0   2  -3   56.65   13.27
   0  -2  -3   59.72    9.09
   0   2  -3   51.92    5.91
   0   2  -3   63.66    9.15
   0   2   3   51.61    5.77
  -1   8   2  601.94   29.80
  -1  -8   2  558.69   33.65
   1   8  -2  554.02   36.47
   1   8  -2  580.53   34.10
   3  -3  -2  654.36   36.46
  -3  -3   2  583.64   37.25
  -3  -3   2  639.85   34.78
  -3   3   2  672.81   36.90
  -3  -3   2  689.83   37.71
  -3   3   2  710.54   34.19
   3   3  -2  701.26   34.60
  -1  -8  -2 3995.66  191.32
   1  -8   2 3858.22  189.49
  -1   8  -2 4044.65  190.85
  -1  -8  -2 3854.78  189.66
   3   7  -1 1707.47   83.50
  -3  -7   1 1803.51   83.38
  -3  -7   1 1660.76   82.59
  -3   7   1 1780.35   82.46
   3  -7  -1 1795.87   81.99
  -3  -7   1 1775.25   83.40
   4   0  -1   -4.87    6.74
  -4   0   1    0.53    6.73
   4   0  -1   -6.52   10.10
   1   0  -3    4.88    8.98
   1   0  -3    0.21    9.41
  -1   0   3   11.73   12.89
   4   1  -1 1979.10   86.71
   4   1  -1 1713.02   87.56
  -4   1   1 2068.13   86.89
   4  -1  -1 1604.63   87.20
  -4  -1   1 2038.92   86.89
   1   1  -329168.40 1438.93
   1   1  -333181.50 1438.33
  -1   1   330440.50 1439.49
  -1  -1   332004.10 1440.47
   1   1  -329944.40 1438.53
   1  -1  -328875.40 1437.97
   3   7   1  885.77   49.77
  -3  -7  -1  895.77   45.60
   3  -7   1  960.35   49.90
   3  -7   1  831.81   45.48
   3   7   1  967.59   46.10
  -3  -7  -1  879.51   47.08
  -1   0  -3   -5.62    5.84
  -1   0  -3   -2.84    7.04
  -1   0  -3    4.32   13.04
  -3  -3  -2 2526.09  122.02
  -3   3  -2 2765.14  125.90
   3  -3   2 2507.20  121.78
   3   3   2 2580.42  125.41
  -3  -3  -2 2572.17  125.35
  -3  -3  -2 2757.06  124.38
   4   0   1    4.28    6.11
   4   0   1    7.19    8.63
  -4   0  -1   13.13    8.82
   3   8   0 6626.68  317.17
  -3  -8   0 7254.43  316.65
  -3  -8   0 6392.89  317.55
   3   8   0 7063.70  316.72
  -3   8   0 6701.61  317.57
  -3  -8   0 5850.60  316.51
   3  -8   0 6601.00  317.71
  -1 -11   0 3592.00  155.04
   1  11   0 2332.31  157.44
  -1  11   0 2636.95  158.42
   1 -11   0 3726.10  161.34
   1  11   0 3410.25  154.77
   2  10   011478.20  522.51
   2 -10   010900.40  524.95
  -2 -10   011278.70  522.01
  -2 -10   011238.80  524.96
  -2  10   010876.30  525.12
   2  10   010028.60  524.42
  -1  -1  -314914.00  742.03
  -1   1  -316476.00  747.74
  -1  -1  -316389.70  745.76
   1   1   316062.70  742.37
  -1  -1  -315454.30  742.23
  -1   1  -316157.10  742.34
  -1   1  -315693.00  742.33
   0  -3  -3  756.81   39.38
   0   3  -3  853.32   40.01
   0   3   3  800.26   39.15
   0  -3  -3  760.48   40.49
   0  -3   3  756.45   41.46
   0   3  -3  792.33   41.81
   0   3  -3  809.91   45.89
   4   1   1 5158.42  245.68
   4  -1   1 5004.88  242.93
   4   1   1 5237.79  243.01
  -4   1  -1 5029.35  245.68
  -4  -1  -1 5208.93  245.49
   2   7  -2 5850.35  269.15
  -2   7   2 5607.83  267.44
  -2  -7   2 5395.24  269.73
   2  -7  -2 6185.45  267.29
   4   4   0  104.32   11.29
   4   4   0   87.77   10.63
  -4   4   0   93.60   12.34
  -4  -4   0   97.08   12.20
  -4  -4   0  102.81   11.44
  -4   4   0  102.31   10.79
   4  -4   0   80.52   11.85
   4   4   0   84.54   11.66
  -4   4   0   84.80   11.64
   4  -2  -1 2444.87  122.70
   4   2  -1 2359.68  122.50
  -4   2   1 2778.57  121.92
   4   2  -1 2748.77  121.98
   4  -2  -1 2122.93  122.77
  -4   2   1 2477.86  123.24
   1  -2  -3  599.56   32.18
   1   2  -3  532.81   33.47
  -1  -2   3  544.89   36.13
   1   2  -3  618.01   34.51
  -1   2   3  615.61   33.89
   1   2  -3  613.66   32.41
   3  -4  -224584.90 1141.94
  -3   4   226044.50 1140.39
  -3  -4   223255.50 1142.61
  -3   4   223914.50 1142.17
  -3  -4   222639.10 1140.86
  -1   2  -3 1763.52   83.31
  -1   2  -3 1720.34   83.32
  -1  -2  -3 1764.88   85.88
  -1   2  -3 1518.73   89.96
   1   2   3 1661.19   83.02
  -2  -7  -2 2925.64  131.91
   2   7   2 2745.58  135.69
   2  -7   2 2614.73  134.76
  -2   7  -2 2737.32  138.59
  -2  -7  -2 2528.86  134.98
  -2  -7  -2 2799.22  139.66
  -4   2  -1   27.03   10.48
   4   2   1   18.91    6.47
  -4  -2  -1   27.58    9.27
  -4   2  -1   19.17    9.94
   4   2   1   27.92    9.08
   0  -9  -212261.60  591.60
   0   9   212884.60  591.31
   0   9  -212294.60  594.99
   0  -9   212310.20  590.99
   0   9  -212501.00  591.16
   0 -11   1 2957.57  155.83
   0  11  -1 3619.60  156.29
   0  11   1 3615.65  151.00
   0 -11  -1 2972.93  156.10
   0  11  -1 3197.65  157.03
  -3   4  -2  725.82   36.13
  -3   4  -2  723.68   38.60
   3   4   2  732.18   36.56
  -3  -4  -2  703.92   36.90
   3  -4   2  702.28   35.64
  -3  -4  -2  671.01   35.45
   3   4   2  701.06   38.24
   4  -3  -118948.90  911.78
   4   3  -118459.80  911.29
   4   3  -120304.50  911.31
   4   3  -119679.00  910.17
  -4  -3   119125.30  911.26
   4  -3  -119436.90  911.34
  -4   3   120777.20  910.33
  -4  -3   116975.70  911.71
  -4   3   119261.10  911.18
   1   3  -329929.80 1339.64
  -1  -3   327560.30 1338.09
   1   3  -327625.00 1338.18
   1   3  -330428.40 1337.02
  -1  -3   328777.60 1340.54
   1  -3  -326665.00 1336.38
  -1   3   328019.00 1337.75
  -1   3   328484.70 1334.13
   0  -4  -316166.70  767.81
   0   4  -316516.50  773.50
   0  -4  -315786.00  767.73
   0   4   316467.20  767.42
   0   4  -316731.80  769.46
   0  -4   315964.50  769.39
   0   4  -316540.50  767.38
  -1   3  -3 1362.56   77.30
  -1   3  -3 1442.04   69.71
  -1   3  -3 1440.19   69.75
  -1  -3  -3 1423.61   70.98
   1  -3   3 1365.57   69.39
   1   3   3 1404.81   69.36
  -4  -3  -1 2782.28  136.71
  -4  -3  -1 2827.58  134.67
  -4   3  -1 3001.92  136.85
   4   3   1 2660.36  134.40
   4   3   1 2879.85  136.69
  -4   5   0 1156.52   58.01
   4   5   0 1069.14   57.74
  -4   5   0 1091.09   58.23
   4  -5   0 1065.58   57.90
  -4  -5   0 1145.13   58.04
  -4  -5   0 1156.67   57.67
   4   5   0 1136.20   57.97
   4   5   0 1136.46   57.39
   3  -5  -213199.90  622.26
  -3   5   213568.20  622.70
  -3  -5   212742.60  622.01
  -3  -5   213194.70  623.39
  -3  -8   1  531.27   31.72
   3   8  -1  466.96   30.66
  -3   8   1  527.71   29.60
   3   8  -1  537.51   31.31
  -3  -8   1  531.59   31.00
  -3  -8   1  491.17   30.58
   1   9  -2 2119.26  106.52
   1   9  -2 2117.13  103.91
   1  -9  -2 2122.27  104.70
  -1  -9   2 2082.20  103.99
  -1   9   2 2160.51   99.86
  -2  10   1 9568.13  418.72
   2 -10  -1 8548.42  420.67
   2  10  -1 8990.47  420.72
  -2 -10   1 8996.07  420.02
   2  10  -1 7742.59  419.53
   2  10  -1 8964.61  421.55
   1  11  -1  956.90   54.07
  -1 -11   1 1014.45   54.43
   4  -4  -1 1850.83   99.41
   4   4  -1 2120.00   99.62
  -4   4   1 1730.15   98.64
  -4  -4   1 1627.33   98.67
   4  -4  -1 2154.95   99.06
  -4  -4   1 2092.65   99.46
   4   4  -1 2142.98   99.34
   4   4  -1 2030.84   98.03
  -4   4   1 2178.44   98.09
   1  11   1 1011.97   52.07
  -1 -11  -1 1172.17   63.22
   1  11   1 1025.03   62.57
  -1  11  -1 1103.04   62.85
   1 -11   1 1145.78   62.87
   1  11   1  989.12   56.98
  -1   4   3  772.99   39.91
   1   4  -3  710.60   42.99
   1   4  -3  746.43   40.78
   1   4  -3  722.56   38.63
   1  -4  -3  771.70   38.41
  -1  -4   3  715.44   43.86
  -1  -4   3  718.76   41.07
  -1   9  -213215.10  645.29
  -1  -9  -213776.20  646.05
   1  -9   212594.40  644.12
  -1   9  -214198.70  648.80
   1   9   214390.20  643.88
   3   8   1 1519.15   74.45
   3  -8   1 1397.07   74.12
  -3  -8  -1 1518.70   74.24
  -3  -8  -1 1511.64   76.27
   3   8   1 1576.90   79.47
   3  -8   1 1651.92   79.52
   2  10   1  476.93   34.74
  -2 -10  -1  383.61   22.65
   2  10   1  420.29   27.02
   2  10   1  435.20   22.62
  -2 -10  -1  353.29   26.58
   2 -10   1  501.06   35.75
  -2  10  -1  302.44   32.44
  -2 -10  -1  408.36   31.63
  -1  -4  -3 2433.84  117.53
  -1   4  -3 2487.87  117.78
   1  -4   3 2429.78  117.66
   1   4   3 2437.54  117.43
  -1   4  -3 2211.66  125.19
   3   5   2   45.69    9.19
   3  -5   2   45.09    9.36
  -3  -5  -2   50.48    8.55
  -3  -5  -2   56.93    8.10
   3   5   2   41.49   10.80
  -3   5  -2   54.29    6.98
   4   4   1   94.78    9.99
  -4  -4  -1  102.84   11.70
   4   4   1  103.60   11.44
  -4   4  -1  109.80   11.75
  -4  -4  -1  111.20    9.95
   0  12   013946.90  661.24
  -2  -8   2   30.48   11.47
   2   8  -2   35.26   10.82
  -2   8   2   42.61    8.23
   2   8  -2   38.75   13.49
   2  -8  -2   35.56    7.23
   0   5  -3   12.36   16.42
   0  -5  -3   20.55    7.28
   0   5  -3   14.56   10.22
   0   5   3    9.55    5.78
   0  -5   3   10.51    9.66
   0  -5  -3   24.11    6.29
  -3  -9   0 4756.15  217.94
   3   9   0 4463.05  216.60
  -3  -9   0 3828.96  217.12
  -3  -9   0 4759.68  216.47
   3  -9   0 4498.94  217.81
  -3   9   0 4613.24  217.93
   3   9   0 4663.42  217.76
   2   0  -3   10.72    9.97
   2   0  -3   -3.08   10.25
  -2   0   3    2.67    9.75
   2   0  -3    6.19    9.63
  -2  -8  -2 2022.62   93.06
   2   8   2 1830.99   98.09
   2  -8   2 1856.84   97.09
  -2  -8  -2 1901.76   97.21
  -2  -8  -2 1958.51  102.19
  -2   8  -2 1867.37  101.21
   2   1  -3 7011.20  333.97
  -2   1   3 6676.54  333.97
   2   1  -3 6968.92  333.98
   2   1  -3 7004.81  333.91
  -2  -1   3 7130.74  334.72
   2  -1  -3 6878.64  333.20
   2  -1  -3 6914.45  334.06
   2  -1  -3 7433.69  334.32
  -2 -11   0 2303.55  114.29
  -2  11   0 2277.87  118.47
   2  11   0 2430.00  114.83
  -2 -11   0 2377.18  118.22
   2  11   0 2302.95  118.32
   2 -11   0 2245.98  118.13
  -4  -6   0 2323.59  113.14
  -4  -6   0 2331.32  113.03
   4  -6   0 2195.14  112.91
   4   6   0 2364.40  113.56
   4   6   0 2288.52  113.16
   4   6   0 2203.27  112.48
  -4   6   0 2393.80  113.91
  -2   0  -3   -0.37    8.05
  -2   0  -3   15.39    6.19
  -2  -2   3 1256.36   65.05
   2  -2  -3 1186.56   62.56
   2   2  -3 1191.62   63.63
  -2   2   3 1275.58   63.53
   2   2  -3 1203.99   64.18
   2   2  -3 1294.26   63.42
  -2  -1  -338261.30 1784.88
  -2   1  -337760.90 1782.69
  -2  -1  -338119.50 1782.72
  -2   1  -338259.70 1784.95
   2   1   337147.40 1784.75
  -4  -5   1  106.52   11.75
  -4   5   1  111.30   11.15
   4   5  -1  137.93   14.00
  -4  -5   1  113.15   14.22
   4   5  -1  115.66   11.43
   4   5  -1  111.62   13.55
   4  -5  -1  101.81   12.70
  -4   5   1  111.55   13.06
  -4  -5   1  146.36   13.92
   4  -5  -1  115.61   13.55
  -1  -5   3 5490.34  266.41
   1   5  -3 5810.53  266.74
   1  -5  -3 5431.42  263.87
  -1  -5   3 5672.80  269.56
  -1   5   3 5559.86  265.06
   1   5  -3 5570.93  268.90
  -1  12   0 7934.08  424.95
   1  12   0 9821.34  420.83
   1 -12   010471.80  427.87
   1  12   0 6910.53  424.30
  -3   6   2 1913.40   94.16
   3  -6  -2 1893.18   93.79
  -3  -6   2 1899.56   95.31
  -1   5  -3 2067.57  110.40
  -1  -5  -3 2178.65  102.44
   1  -5   3 2048.07  102.17
  -1   5  -3 2061.26  102.27
   1   5   3 2155.11  102.07
  -1  -5  -3 2058.14  100.96
  -4  -5  -1  349.08   21.80
  -4   5  -1  380.60   22.18
   4   5   1  342.26   20.87
  -4  -5  -1  371.68   20.95
   4   5   1  321.19   21.67
   4  -5   1  327.54   20.78
   0 -10   212696.60  636.07
   0  10  -214758.30  640.45
   0  10   213779.00  636.49
   0 -10  -213317.40  636.72
   0  10  -213070.60  636.06
  -2   2  -3 7502.85  360.21
  -2   2  -3 8115.73  362.73
  -2  -2  -3 7625.56  362.34
   2   2   3 7455.07  362.23
  -3   6  -2 1388.42   72.09
  -3  -6  -2 1506.53   71.22
   3  -6   2 1452.19   73.00
   3   6   2 1465.57   74.30
  -3  -6  -2 1376.65   72.24
   3   6   2 1482.35   73.63
  -2  -3   3  659.10   37.77
   2   3  -3  576.49   37.00
  -2   3   3  599.47   35.34
   2   3  -3  704.35   36.03
   2  -3  -3  666.61   34.65
   2   3  -3  607.48   36.40
   0  -6  -3 6959.82  329.05
   0   6  -3 7442.88  337.72
   0   6  -3 6816.26  331.99
   0  -6   3 6924.04  332.26
   3   9  -1 1393.58   73.52
   3   9  -1 1451.63   74.06
  -3   9   1 1446.49   72.95
  -3  -9   1 1458.89   73.69
  -3  -9   1 1343.90   73.82
   3   9  -1 1488.68   74.37
  -3  -9   1 1475.22   74.43
   0  12   110792.20  476.82
   0  12  -1 9285.36  482.39
   0 -12   1 9838.53  482.40
   0 -12  -1 9316.78  482.27
   0  12  -111348.60  481.81
   0  12   1 8757.68  482.33
  -2  -3  -3 2118.67   96.27
  -2   3  -3 2022.63   97.79
  -2   3  -3 1914.29   95.56
   2   3   3 1896.62   97.35
  -3  -9  -1 1537.31   72.16
   3   9   1 1555.88   72.38
   3   9   1 1333.63   77.60
  -3  -9  -1 1307.11   74.39
   3  -9   1 1414.21   72.13
   3  -9   1 1455.15   78.58
   1  10  -217449.30  825.37
  -1 -10   216305.00  825.26
   1  10  -216912.20  827.61
  -1 -10   217688.70  827.47
  -1  10   218120.40  821.38
   1 -10  -216824.00  825.89
  -1 -10  -2 1858.83  101.75
  -1  10  -2 1909.80  101.69
  -1  10  -2 2085.21  104.61
   1 -10   2 2044.57  100.37
   1  10   2 1994.81   99.19
   2   9  -2   97.39   14.12
   2   9  -2  100.44   16.25
  -2  -9   2  138.05   15.61
  -2  -9   2  120.38   15.91
  -2   9   2  128.20   10.87
   2  -9  -2  103.13    9.77
   4   6  -1  135.73   14.43
  -4  -6   1  121.20   14.71
  -4  -6   1  122.70   14.35
  -4  -6   1  130.82   13.16
   4   6  -1  131.04   14.06
   4   6  -1  132.32   12.32
   4  -6  -1  141.34   13.47
   4  -6  -1  117.55   14.33
  -4   6   1  134.09   14.05
  -1  -6   3 2357.32  115.85
   1  -6  -3 2409.59  112.43
  -1   6   3 2455.19  113.69
   1   6  -3 2437.79  116.00
  -1   6   3 2339.91  112.45
   1   6  -3 2273.71  118.48
   2  11  -1 1220.35   64.09
   2 -11  -1 1126.37   63.49
  -2  11   1 1297.66   60.71
   2  11  -1 1232.11   63.08
  -2 -11   1 1240.11   62.12
  -2   4   3 4347.57  205.05
  -2   4   3 4088.17  201.53
   2   4  -3 4249.28  207.29
   2   4  -3 4259.07  202.60
   2   4  -3 4544.89  206.55
  -2  -4   3 4370.10  207.58
  -2  -4   3 4424.34  206.62
   2  -4  -3 4445.56  204.27
   4   7   0  987.87   54.89
   4   7   0 1088.04   55.85
  -4  -7   0 1053.59   55.25
   4  -7   0  963.11   55.02
  -4  -7   0 1117.21   55.59
  -4  -7   0 1055.54   55.96
  -4   7   0 1122.84   56.46
   4   7   0 1094.79   55.40
  -2 -11  -111049.60  515.23
   2  11   110718.40  507.99
  -2 -11  -110314.70  507.89
   2  11   112011.00  518.18
  -2  11  -1 9594.45  514.36
   2  11   110585.90  512.02
  -1  -6  -3  761.16   38.97
   1  -6   3  841.68   41.89
  -1  -6  -3  779.45   42.25
  -1   6  -3  777.37   41.66
  -1   6  -3  796.75   51.02
   1   6   3  839.49   41.35
  -1  -6  -3  765.96   41.48
  -2  -9  -2  102.09   21.59
  -2   9  -2  105.29   20.96
   2   9   2   97.72   16.63
  -2  -9  -2  105.67    7.64
   2  -9   2  126.00   16.28
   2  -9   2  113.00    7.42
  -2  -9  -2  120.12   14.45
  -4  -6  -1  182.68   14.45
   4   6   1  185.27   14.74
   4  -6   1  174.54   14.79
  -4  -6  -1  174.79   14.72
   4   6   1  199.00   15.09
   3 -10   0  497.21   32.08
  -3 -10   0  563.05   31.99
  -3 -10   0  525.51   29.35
   3  10   0  513.28   31.62
   3  10   0  550.46   30.18
  -3  10   0  525.55   31.46
  -1 -12   1   37.24   13.84
   1  12  -1   19.07   12.85
   3   7  -2 1117.55   62.62
  -3   7   2 1170.90   60.38
   3  -7  -2 1223.65   60.03
   4   0  -2 3336.90  166.65
   4   0  -2 3087.87  165.63
  -4   0   2 3438.53  166.00
   4   0  -2 3471.26  163.05
   4   0  -2 3606.11  166.08
  -4   0   2 3440.19  166.60
   1  12   1 1828.01   93.04
   1 -12   1 1988.51  102.46
  -1 -12  -1 2195.34  104.12
   1  12   1 1898.41   98.68
  -1  12  -1 2021.87  103.35
   1  12   1 1839.56  102.72
   4  -1  -2 1545.12   91.29
   4   1  -2 1792.22   91.79
   4   1  -2 1921.01   89.17
  -4   1   2 1931.58   89.25
  -4  -1   2 1850.02   92.44
   4  -1  -2 2010.50   92.14
  -4  -1   2 1775.96   91.88
   4   1  -2 1584.61   91.48
  -4   1   2 1931.89   92.20
  -2  -4  -3 2168.37   98.42
  -2   4  -3 1983.84   97.54
   2   4   3 1878.37   98.72
  -2   4  -3 2080.25   99.39
   2  -4   3 1981.90   97.18
  -3  -7  -2 1301.94   64.93
  -3   7  -2 1217.03   64.31
   3  -7   2 1202.15   65.13
  -3  -7  -2 1279.99   61.69
   3   7   2 1265.18   64.58
   3   7   2 1197.26   66.60
  -3  -7  -2 1234.42   64.42
  -4   2   2 4897.28  214.09
  -4  -2   2 4430.67  217.00
  -4  -2   2 4656.59  217.50
  -4   2   2 4264.42  216.39
   4  -2  -2 5029.43  216.80
   4   2  -2 4718.47  214.09
   0  -7  -3 1211.39   60.42
   0  -7   3 1348.44   65.08
   0   7  -3 1388.91   65.14
   0   7  -3 1252.40   69.94
  -4   0  -2   69.86   10.77
  -4   0  -2   54.61   10.05
   4   0   2   43.13    9.71
   0  13   0    5.44   10.69
  -4  -1  -2 1184.04   62.33
  -4   1  -2 1221.48   62.09
  -4   1  -2 1218.80   62.47
   4   1   2 1152.20   61.96
  -4  -1  -2 1236.36   61.64
   2  -5  -3 2581.60  127.15
  -2   5   3 2868.37  128.39
   2   5  -3 2686.35  129.81
   2   5  -3 2572.64  126.55
  -2   5   3 2597.94  125.79
   2   5  -3 2592.72  130.80
  -2  -5   3 2622.00  129.95
  -2  -5   3 2553.04  127.90
  -2  -5   3 2701.94  131.29
  -2 -12   014717.60  705.65
  -2 -12   014804.60  709.78
   2  12   014917.30  710.16
   2  12   015301.90  706.26
   2 -12   015409.20  710.59
  -2  12   014292.70  710.02
  -4   2  -2 3779.60  184.67
  -4  -2  -2 3409.66  184.07
  -4  -2  -2 3743.61  183.54
   4   2   2 4145.97  181.23
   4   2   2 3600.88  184.17
  -4   2  -2 3748.92  184.63
  -4   3   211710.00  549.02
   4   3  -210898.50  548.99
   4  -3  -212088.60  548.78
   4   3  -212067.20  546.81
  -4  -3   211489.20  546.92
  -4  -3   211343.90  549.67
  -4   3   212256.30  546.53
  -4  -3   2 9922.66  548.72
   0 -11  -2 2301.65  113.06
   0  11   2 2198.11  112.23
   0  11  -2 2201.93  112.50
   0 -11   2 2062.19  112.14
   0  11  -2 2479.38  116.49
  -2   5  -3 4889.26  232.85
   2   5   3 4823.67  233.55
  -2  -5  -3 5003.99  233.53
   2  -5   3 4746.26  231.92
  -2  -5  -3 4941.89  231.62
  -4  -7   1 2057.39  105.44
   4  -7  -1 2157.45  105.42
  -4  -7   1 2218.57  106.39
  -4  -7   1 2163.88  106.20
   4   7  -1 2114.49  106.11
   4   7  -1 2134.85  106.21
  -4   7   1 2176.31  105.85
   4  -7  -1 1978.81  106.24
  -1   7   3  804.63   39.10
  -1  -7   3  769.47   42.11
  -1   7   3  741.61   38.84
  -1  -7   3  729.61   45.97
   1   7  -3  787.25   42.22
   1  -7  -3  736.84   37.67
  -1  -7   3  717.06   38.67
  -1  13   0  241.03   28.08
   1  13   0  272.49   29.58
   1 -13   0  325.61   30.04
   1  13   0  290.58   21.21
  -3  10   1 8074.24  399.19
  -3 -10   1 8621.98  400.16
   3  10  -1 8443.05  400.47
   3 -10  -1 8421.67  401.14
   3  10  -1 8485.28  400.77
  -3 -10   1 8174.77  400.75
   3  10  -1 8562.37  400.79
  -1   7  -3 9539.72  402.21
  -1  -7  -3 8893.87  393.13
  -1  -7  -3 7797.41  389.15
  -1   7  -3 8438.96  392.86
  -1  -7  -3 8414.94  393.70
   1  -7   3 9007.53  392.90
   4  -7   1  899.65   49.23
   4   7   1  962.76   49.34
  -4  -7  -1  971.20   48.37
  -4   7  -1  796.72   50.36
   4   7   1  894.65   48.54
  -4  -7  -1  987.98   48.60
   5   0   019046.40  879.58
  -5   0   017953.50  880.27
   5   0   018727.20  880.39
  -5   0   018913.90  882.07
   5   0   018492.40  881.05
  -4  -8   0 8220.82  379.22
   4  -8   0 7943.61  379.36
   4  -8   0 7786.33  379.00
  -4   8   0 6904.44  379.23
   4   8   0 7791.60  378.90
  -4  -8   0 8484.98  378.99
   4   8   0 8221.44  379.23
  -4  -8   0 8289.13  379.99
   4   3   2 1787.00   93.71
  -4  -3  -2 1769.72   92.66
  -4  -3  -2 1940.72   94.22
  -4  -3  -2 1802.82   89.66
   4   3   2 2024.48   92.58
  -4   3  -2 1889.61   94.61
   4  -3   2 2000.20   91.61
  -4   3  -2 1933.84   94.56
   3  10   1  378.05   21.64
  -3 -10  -1  360.02   25.96
  -3 -10  -1  356.70   21.30
   3 -10   1  335.33   29.17
   3 -10   1  363.62   21.91
   3  10   1  351.97   29.18
  -5   1   0 2375.69  109.90
  -5  -1   0 2408.29  110.18
   5  -1   0 2133.02  108.51
  -5  -1   0 2217.71  108.48
   5  -1   0 2196.06  106.99
   5   1   0 2206.24  108.50
  -5   1   0 1804.55  106.91
   5  -1   0 2213.28  107.63
  -5  -1   0 2076.11  107.79
   5   1   0 2224.74  107.76
   5   1   0 2237.61  107.21
   3   8  -2 3017.83  149.99
   3  -8  -2 3201.95  146.85
  -3  -8   2 2638.83  148.50
  -3   8   2 3170.35  147.21
   3   8  -2 3012.51  147.41
  -4  -4   2 4597.99  226.24
  -4  -4   2 4455.41  223.75
  -4   4   2 4752.28  225.83
   4  -4  -2 4741.74  225.22
   4   4  -2 4728.05  223.66
  -4  -4   2 4449.42  226.17
  -4   4   2 4886.19  223.42
   4   4  -2 4749.60  226.25
  -2  10   2 1574.94   75.54
   2  10  -2 1446.15   79.18
  -2 -10   2 1526.85   79.76
   2  10  -2 1509.99   80.40
  -2 -10   2 1506.77   78.94
   1 -11  -217275.10  831.54
   1  11  -217146.60  833.05
  -1 -11   217315.80  831.38
   1  11  -217807.50  830.95
  -1 -11   217510.40  832.70
  -1  11   217720.20  826.37
  -3   0   3   49.22   11.97
   3   0  -3   44.82   10.91
   3   0  -3   34.37   11.91
   5   2   011272.10  521.94
   5   2   011736.90  521.16
  -5  -2   011454.60  522.53
  -5   2   011526.60  523.16
  -5  -2   011611.50  522.16
   5   2   011329.50  522.50
   5  -2   011154.00  520.94
   3   1  -323455.20  992.41
  -3   1   319703.40  986.33
  -3   1   322094.70  991.68
  -3  -1   321102.80  991.85
   3   1  -322090.30  991.57
   3  -1  -322423.00  991.12
   3  -1  -323299.90  992.58
   1  11   2 6989.50  321.31
   1  11   2 6444.08  322.82
  -1  11  -2 6249.51  323.15
  -1 -11  -2 6645.74  324.04
  -1  11  -2 7573.18  326.54
   1 -11   2 6438.00  322.17
  -2   6   3 4336.33  201.32
  -2  -6   3 4040.90  202.26
   2   6  -3 3706.57  205.01
   2   6  -3 4202.81  201.86
  -2  -6   3 4197.23  204.56
   2  -6  -3 4328.99  201.46
   2   6  -3 4504.11  204.72
  -2  -6   3 4272.09  205.86
  -2   6   3 4193.15  202.28
   0  13   1   34.30   19.18
   0  13   1   32.04    9.57
   0 -13   1   19.50   17.47
   0  13  -1   17.61   17.26
   0 -13  -1   17.01   19.03
   0  13  -1   30.58   14.15
   3   8   2  547.56   36.93
   3  -8   2  576.36   35.44
  -3   8  -2  529.54   34.04
  -3  -8  -2  570.40   33.23
  -3  -8  -2  559.74   29.62
  -3  -8  -2  556.02   34.07
   3   8   2  588.61   30.57
   3   8   2  583.25   33.09
  -2  10  -2 5283.84  246.44
   2  10   2 5421.87  236.79
   2 -10   2 5094.57  243.21
  -2 -10  -2 4859.09  241.56
   2 -10   2 4769.10  236.64
   2  10   2 4736.42  243.70
  -2 -10  -2 4801.10  236.33
   0  -8  -3 2487.79  122.01
   0  -8  -3 2802.37  127.91
   0   8  -3 2835.56  127.46
   0  -8   3 2865.85  127.38
  -4   4  -2   12.72   10.35
   4   4   2   20.29   12.73
   4   4   2   14.40    8.54
   4  -4   2   12.37   11.12
  -4   4  -2   13.08    7.60
  -4  -4  -2   18.31    5.36
  -4   4  -2   13.99    9.65
  -4  -4  -2    7.88    8.43
   3   2  -311332.70  538.90
  -3   2   311513.50  543.16
   3  -2  -311367.60  542.73
   3  -2  -312084.10  544.33
   3   2  -311304.80  543.46
  -3  -2   310717.40  543.73
   3   2  -312182.10  543.97
   3  11   0 8724.65  409.77
  -3 -11   0 8433.55  407.16
  -3  11   0 8805.93  409.79
  -3 -11   0 8597.89  409.92
   3  11   0 8685.64  407.83
  -3 -11   0 8316.94  409.69
   3 -11   0 8410.80  409.96
  -2 -12   1  649.36   37.51
  -2  12   1  683.72   36.15
   2  12  -1  660.32   38.86
   2 -12  -1  631.31   39.17
   2  12  -1  714.55   41.05
  -2   6  -3 1843.98   91.36
   2  -6   3 1777.02   89.74
  -2  -6  -3 1837.34   88.61
  -2  -6  -3 1906.25   92.17
   2   6   3 1817.25   91.21
  -2  -6  -3 1892.32   91.69
  -3   0  -3   -9.24    8.03
  -5  -3   0  799.19   44.47
   5   3   0  792.02   44.25
  -5   3   0  812.25   43.96
  -5   3   0  815.63   45.29
   5   3   0  781.77   43.02
   5   3   0  823.33   44.03
   2  12   1  184.03   19.06
   2 -12   1  267.10   27.55
  -2 -12  -1  179.06   14.23
  -2 -12  -1  238.25   24.84
   2  12   1  191.23   13.77
  -2  12  -1  175.55   24.14
   2  12   1  237.62   28.92
   3   1   3 1976.42   98.53
  -3  -1  -3 1980.48   98.53
  -3   1  -3 2000.90   98.64
   5   0  -1   -2.48   10.07
  -5   0   1    5.22    7.13
   5   0  -1    2.54    7.39
   1  13  -1  134.17   17.14
  -4  -5   2  566.62   36.18
   4   5  -2  573.68   35.62
  -4  -5   2  569.61   36.22
  -4   5   2  654.39   32.94
  -4  -5   2  573.23   33.64
   4   5  -2  655.05   33.47
   4  -5  -2  671.38   35.10
  -4   5   2  575.20   34.97
  -4  -8   1 1141.31   61.05
   4  -8  -1 1138.64   61.43
   4   8  -1 1129.70   61.11
  -4   8   1 1225.41   60.97
  -4  -8   1 1130.49   60.63
  -4  -8   1 1202.48   61.54
   4   8  -1 1142.11   61.03
  -1  13  -1    7.10   19.07
   1  13   1   14.15    7.45
   1 -13   1   17.54   17.82
  -1  13  -1   15.88   14.48
  -1 -13  -1   20.34   20.23
   1  13   1    9.31   13.05
   1  13   1   17.23   19.11
  -3  -2  -3  107.33   12.35
   3   2   3  120.08   12.60
  -3   2  -3  128.84   12.90
  -1  -8   3  112.96   17.33
  -1  -8   3  137.18   15.14
  -1  -8   3  131.87   11.42
   1   8  -3  154.30   15.80
   1  -8  -3  170.55   10.22
  -1   8   3  175.34   12.73
  -1   8   3  162.82   11.98
   3   3  -3  761.01   41.47
  -3  -3   3  713.90   41.68
   3  -3  -3  727.74   39.65
   3  -3  -3  679.40   41.23
  -3   3   3  676.13   39.93
   3   3  -3  737.64   36.05
  -3   3   3  718.12   35.18
   5  -1  -1 2134.18   98.45
  -5   1   1 2106.03   97.30
  -5  -1   1 2035.09   97.28
   5   1  -1 2102.78   97.23
   5   1  -1 1994.35   98.06
  -1  -8  -3 2895.91  146.94
  -1  -8  -3 3125.98  147.73
   1  -8   3 3156.78  146.78
  -1   8  -3 2869.47  147.09
   4   8   1   81.63   10.83
   4  -8   1   79.21   12.98
  -4   8  -1   67.65   13.35
   4  -8   1   58.21    9.14
  -4  -8  -1   68.76   10.92
   4   8   1   54.37   12.45
  -4  -8  -1   71.25   10.02
  -5   0  -1   -2.36    9.52
   5   0   1   16.82   10.12
   5   0   1    1.89    7.34
  -5   0  -1   23.44   10.09
   5  -1   1 7419.41  328.31
  -5  -1  -1 7596.01  331.46
   5   1   1 7173.32  331.58
   5   1   1 7477.70  328.32
  -5   1  -1 7504.82  332.01
  -5   1  -1 6300.90  330.64
  -5   1  -1 7293.07  331.47
   5   2  -1   45.97   11.34
  -5   2   1   58.34    9.29
   5   2  -1   52.42    9.22
  -5   2   1   66.68   11.23
  -5   2   1   45.84   13.20
   5   2  -1   50.15   11.44
   5   4   011967.00  588.89
   5   4   012109.10  589.80
  -5   4   012730.50  590.66
  -5  -4   012268.90  589.01
  -5   4   013143.10  590.27
  -5  -4   012689.90  590.23
   5   4   012342.30  590.06
  -4  -5  -2  812.14   40.30
   4  -5   2  816.22   44.71
   4   5   2  797.55   43.96
  -4  -5  -2  813.75   42.26
  -4   5  -2  800.36   41.31
   4   5   2  723.30   45.08
  -4   5  -2  761.02   43.59
  -4  -9   0 9847.45  454.49
   4  -9   0 9279.45  453.77
  -4  -9   0 9713.26  453.77
   4   9   0 9509.85  453.44
   4  -9   0 9291.60  453.28
  -4   9   0 9512.59  454.38
  -4  -9   0 9432.71  452.88
   4   9   0 9703.22  453.53
  -3   3  -315880.50  755.16
  -3   3  -315824.50  751.78
  -3  -3  -316276.90  753.77
   3   3   315803.10  754.97
  -3  -3  -316054.70  752.41
  -2   7   3  834.95   42.56
  -2  -7   3  801.86   45.50
   2   7  -3  850.28   45.78
   2  -7  -3  820.04   41.61
   2   7  -3  818.00   43.37
  -2  -7   3  723.81   46.12
  -2  -7   3  780.86   42.68
   5   2   1 3320.67  159.24
  -5  -2  -1 3372.33  158.92
   5   2   1 3196.44  156.00
  -5   2  -1 3370.43  159.36
   5  -2   1 3233.21  156.00
  -5   2  -1 3387.69  159.42
  -5   2  -1 3264.90  159.12
  -5  -2  -1 2987.36  158.55
   0  14   0 3527.02  172.88
   3   9  -2   16.36   11.02
  -3   9   2   21.21    8.40
  -3  -9   2   23.90   12.11
   3  -9  -2   26.62    7.94
   3   9  -2   28.46    9.19
   3   4  -3  789.58   43.92
   3  -4  -3  763.08   41.02
  -3  -4   3  753.44   43.59
  -3  -4   3  724.74   42.02
  -3   4   3  779.78   42.06
  -3   4   3  769.13   37.67
   0 -12  -225070.50 1129.86
   0  12   222784.30 1121.66
   0 -12   224999.30 1129.55
   0  12  -228496.20 1133.02
   0  12   226202.90 1129.90
   0  12   223852.20 1121.96
   0  12  -225348.30 1129.53
   3  11  -1 1531.05   80.42
  -3  11   1 1612.35   79.57
   3  11  -1 1589.99   80.96
  -3 -11   1 1535.26   79.55
   3 -11  -1 1452.76   80.69
   3  11  -1 1584.39   80.51
  -3 -11   1 1566.86   81.17
  -2 -13   0 1399.19   72.10
   2 -13   0 1426.43   77.73
  -2  13   0 1349.73   77.48
   2  13   0 1424.42   72.47
  -2 -13   0 1366.25   76.87
   2  13   0 1432.40   77.71
  -5   3   1 5366.22  243.23
   5   3  -1 5244.01  244.63
  -5   3   1 4220.12  243.27
  -5   3   1 5156.81  245.20
   5  -3  -1 5103.92  244.12
   5   3  -1 5194.98  244.02
   5   3  -1 5223.49  243.16
  -2  -7  -3  517.03   31.72
  -2   7  -3  505.60   31.03
   2   7   3  530.40   29.82
  -2  -7  -3  477.63   29.64
  -2  -7  -3  528.65   26.07
   2  -7   3  483.88   28.23
  -3 -11  -1   36.51   14.10
   3 -11   1   64.11   17.86
  -3  11  -1   39.72   13.82
   3  11   1   50.20    8.36
  -3 -11  -1   39.21    8.40
   3  11   1   53.52   17.98
   3  -9   2  593.38   38.39
  -3  -9  -2  595.25   35.39
  -3  -9  -2  569.48   30.98
  -3  -9  -2  619.37   36.96
   3   9   2  642.57   31.90
  -3   9  -2  586.10   36.78
   3   9   2  558.84   39.36
  -4  -6   2  398.42   26.99
   4  -6  -2  445.77   25.29
  -4   6   2  428.76   25.87
   4   6  -2  415.21   26.51
  -4  -6   2  346.08   24.71
  -4  -6   2  403.29   27.39
   4   6  -2  355.12   26.47
   0  -9  -3 1428.73   70.31
   0  -9   3 1353.78   69.42
   0   9  -3 1429.87   69.71
   0  -9   3 1293.13   64.85
  -5  -3  -120786.50  835.61
  -5   3  -120602.00  836.33
   5   3   119654.10  832.48
  -5   3  -121093.60  836.04
  -5   3  -118563.00  835.56
   5   3   120617.70  835.89
   2  11  -2 2950.92  148.50
  -2 -11   2 2985.37  147.55
  -2  11   2 2976.51  143.26
  -2 -11   2 2896.47  146.87
   2  11  -2 2991.17  148.10
  -3   4  -318607.20  850.88
   3  -4   317497.20  846.69
   3   4   317731.70  850.38
  -3   4  -318035.80  848.39
  -3  -4  -318854.40  848.87
  -3  -4  -318018.40  849.07
  -5   5   0  289.48   22.06
   5   5   0  289.29   21.55
   5   5   0  311.40   21.56
  -5  -5   0  315.98   21.79
   5   5   0  307.11   20.86
  -5   5   0  290.95   20.97
  -5  -5   0  313.10   21.34
   1  14   0 3308.35  166.38
  -1  14   0 3062.92  171.88
   1  14   0 3403.78  172.89
  -2 -11  -2 5219.58  250.70
  -2 -11  -2 4740.77  244.57
   2  11   2 5589.87  244.93
   2  11   2 4747.61  252.92
  -2  11  -2 5734.28  255.73
  -2 -11  -2 6197.23  256.86
   2 -11   2 5161.35  252.31
  -1 -12   2  383.11   28.37
   1 -12  -2  420.17   28.25
   1  12  -2  370.42   29.74
  -1  12   2  385.44   21.19
  -1 -12   2  392.26   29.69
   1  12  -2  361.23   26.73
  -4  -6  -2 1366.08   70.04
  -4   6  -2 1429.18   73.45
   4  -6   2 1469.59   74.89
  -4   6  -2 1465.00   70.79
  -4  -6  -2 1462.76   71.51
   4   6   2 1450.77   73.50
   4   6   2 1333.77   75.74
   1 -12   2 3835.61  194.28
  -1  12  -2 3856.07  195.71
   1  12   2 3971.58  193.18
  -1  12  -2 4377.46  197.78
  -1 -12  -2 3993.26  196.11
   1  12   2 3718.71  195.19
  -5  -4   1 6933.70  303.02
  -5  -4   1 7217.08  302.99
   5   4  -1 7112.35  303.41
   5   4  -1 7247.14  301.93
   5   4  -1 7439.00  303.13
  -5   4   1 7588.52  302.08
   5  -4  -1 7196.13  302.93
   5  -4  -1 6292.49  303.19
  -3  -5   3   51.83   10.41
   3   5  -3   55.20   12.11
  -3  -5   3   44.89   11.88
  -3   5   3   62.50   10.45
   3  -5  -3   63.72    9.63
  -3  -5   3   22.21   10.98
  -4  -9   1   28.10   10.17
  -4   9   1   28.70   10.44
  -4  -9   1   25.29   11.90
   4  -9  -1   31.67   11.80
   4   9  -1   38.44   10.85
  -4  -9   1   22.87   10.28
   4   9  -1   40.58   12.05
  -1  -9   3 4577.73  221.50
   1   9  -3 4834.73  221.68
  -1  -9   3 4426.03  218.08
  -1   9   3 4485.88  219.66
   1  -9  -3 4661.71  216.63
  -1   9   3 4503.82  217.36
  -3 -12   0  226.35   20.76
   3  12   0  185.09   19.68
   3 -12   0  216.96   22.14
  -3 -12   0  233.75   17.51
   3  12   0  202.35   21.09
   3  12   0  244.21   18.36
  -5  -4  -1 1626.28   77.25
   5   4   1 1535.18   76.78
  -5   4  -1 1623.19   79.38
   5   4   1 1644.44   79.71
  -5  -4  -1 1643.66   79.54
  -1  -9  -3 2629.60  127.48
   1  -9   3 2529.81  126.03
  -1  -9  -3 2479.17  126.43
  -1   9  -3 2633.38  126.81
   4  -9   1  919.12   52.67
  -4  -9  -1  968.93   49.75
  -4  -9  -1  967.05   50.87
   4   9   1  954.74   52.96
  -4   9  -1  918.64   53.15
   4   9   1  995.58   50.29
   4  -9   1  932.44   49.69
   0 -14  -1   75.05   21.49
   0  14  -1   81.27   15.45
   0 -14   1   94.38   20.00
   0  14   1   75.36   11.09
   0  14   1   89.62   21.49
   0  14  -1   83.39   19.88
   2  13  -1 2293.94  120.63
   2  13  -1 2577.43  123.47
   2 -13  -1 2436.49  122.12
  -2 -13   1 2472.00  120.18
   2  13  -1 2089.25  120.40
  -2  13   1 2518.61  118.72
   2  -8  -3 5602.51  267.22
   2   8  -3 5841.58  271.30
  -2  -8   3 5581.84  271.33
   2   8  -3 5517.87  270.02
  -2  -8   3 5374.22  268.59
  -2   8   3 5848.93  268.35
  -3   5  -3 2473.03  118.70
  -3   5  -3 2587.32  122.94
  -3  -5  -3 2585.14  120.48
  -3  -5  -3 2529.67  122.59
  -3   5  -3 2492.99  121.68
   3  -5   3 2400.41  119.00
   3   5   3 2465.42  122.45
  -2 -13  -1 7986.01  417.68
  -2 -13  -1 9414.44  426.38
  -2  13  -1 8552.02  425.97
   2  13   1 8780.60  417.84
   2 -13   110751.70  429.48
   2  13   1 8799.08  423.01
   2  13   110167.60  429.34
   0   0  -4  123.05   12.87
   0   0  -4   96.52   11.38
  -5   6   014489.60  656.66
  -5  -6   013756.90  655.78
   5   6   013736.60  655.44
   5  -6   013369.30  656.46
  -5  -6   013913.80  656.27
   5   6   014147.20  656.72
  -5   6   013414.20  656.85
   5   6   013935.50  656.56
   4  -7  -2   78.45   10.51
  -4   7   2   61.41   11.39
   4   7  -2   76.27   13.49
  -4  -7   2   63.15   12.91
   4   7  -2   75.12   13.10
  -4  -7   2   60.54   10.72
   4  -7  -2   58.55   12.12
   0   1  -4   56.92    9.77
   0  -1  -4   62.64   11.04
   0   1  -4   55.54    6.09
   0  -1  -4   55.61    9.72
   0   1  -4   60.76   11.93
   4 -10   0  234.78   19.32
  -4 -10   0  223.69   16.98
  -4 -10   0  170.85   18.14
   4 -10   0  187.37   17.55
   4  10   0  221.75   18.49
  -4  10   0  221.48   19.55
   4  10   0  233.64   18.18
  -4 -10   0  196.26   18.53
   2  -8   3 3220.29  167.97
  -2  -8  -3 3548.75  169.88
   2   8   3 3407.10  169.23
  -2   8  -3 3429.57  170.94
  -2  -8  -3 3640.09  171.80
  -2  -8  -3 3566.62  165.19
   5   5  -1  376.77   23.81
   5   5  -1  393.58   25.32
  -5  -5   1  395.13   26.02
   5   5  -1  409.89   26.54
   5  -5  -1  369.63   25.39
  -5   5   1  382.94   23.92
   5  -5  -1  347.20   25.63
  -5  -5   1  392.29   25.66
  -5   5   1  369.94   25.54
   3  10  -2  685.95   39.62
  -3 -10   2  666.71   40.48
   3  10  -2  696.13   41.75
  -3  10   2  700.22   38.26
   1  14  -1 4059.55  199.68
   0  -2  -422174.90 1141.07
   0   2  -424356.00 1138.76
   0   2  -424967.90 1141.51
   0   2  -425064.50 1144.30
   0  -2  -424686.20 1141.40
   1  14   1 3733.28  198.53
  -1 -14  -1 4861.14  210.03
  -1  14  -1 4101.07  204.18
  -1  14  -1 4472.68  209.10
   1 -14   1 4671.10  208.96
   1  14   1 4330.69  209.25
   1  14   1 4078.25  205.23
   3  -6  -3  516.54   28.50
  -3   6   3  504.63   29.49
  -3  -6   3  472.90   29.45
  -3  -6   3  489.62   31.20
  -3  -6   3  465.62   31.60
   5   5   110735.30  543.58
  -5  -5  -111762.00  544.13
  -5   5  -111499.20  546.64
  -5   5  -111701.20  545.77
   5   5   111789.40  546.10
  -5  -5  -111845.70  545.75
   4   7   2 1639.44   87.97
   4   7   2 1727.53   83.17
   4  -7   2 1804.87   87.49
  -4  -7  -2 1552.07   81.58
  -4  -7  -2 1684.56   82.21
   4   7   2 1632.72   84.62
  -1   0   4 2064.21  105.27
   1   0  -4 2001.18  102.16
   1   0  -4 2079.79  102.22
   3 -10   2 1372.72   74.59
  -3 -10  -2 1455.16   67.18
   3  10   2 1468.66   67.87
  -3 -10  -2 1450.79   73.70
  -3  10  -2 1107.49   72.38
   3  10   2 1204.00   74.85
  -3 -10  -2 1388.82   71.88
   3 -10   2 1306.17   66.73
   1  -1  -4 1806.40   93.49
   1  -1  -4 1827.68   92.99
   1   1  -4 1866.99   94.21
  -1   1   4 1930.67   96.73
   1   1  -4 1805.64   92.89
  -1  -1   4 1998.65   97.76
   1   1  -4 1894.90   93.75
   0 -10   3 1716.50   86.97
   0 -10   3 1677.67   82.17
   0  10  -3 1713.99   87.05
   0  10   3 1722.41   85.86
   0 -10  -3 1781.09   88.30
   3  12  -1 3754.55  177.72
  -3  12   1 3780.55  175.53
   3 -12  -1 3540.01  177.50
   3  12  -1 3537.78  176.85
  -3 -12   1 3506.28  177.26
  -3 -12   1 3527.62  175.86
   3  12  -1 3510.64  176.70
  -1   0  -419703.90  957.19
  -1   0  -420704.50  956.81
  -1   0  -420567.50  961.15
   0  -3  -4 6277.14  311.31
   0   3  -4 6602.02  311.69
   0   3  -4 6886.49  312.69
   0  -3  -4 6117.14  312.96
   0   3   4 6832.24  311.31
   0   3  -4 6935.90  318.20
   0   3  -4 6581.51  314.19
  -1   1  -412168.20  571.09
  -1  -1  -412558.60  574.67
  -1  -1  -411814.20  571.51
  -1   1  -412614.20  576.81
  -1   1  -411762.50  571.57
  -3   6  -3  318.06   21.38
  -3  -6  -3  320.78   18.70
  -3  -6  -3  283.95   23.80
   3   6   3  315.39   21.16
   3  -6   3  327.26   18.22
  -3   6  -3  298.66   23.04
   3  12   1 1067.15   62.94
  -3 -12  -1 1066.31   59.89
  -3 -12  -1 1074.81   54.56
   3  12   1 1109.70   54.84
   3 -12   1 1070.76   62.71
  -3  12  -1  967.86   59.43
   0  13  -2   39.47   16.05
   0  13   2   45.59    4.99
   0 -13   2   31.63   15.74
   0  13  -2   45.95   16.60
   0  13   2   47.11    5.74
   0  13   2   56.20   15.43
   0 -13  -2   45.58   15.99
   1  -2  -4   20.65    9.93
   1   2  -4   39.32   10.08
   1   2  -4   22.91   10.82
   1   2  -4   30.49    3.96
  -1  -2   4   27.60   15.49
   1   2  -4   43.54    9.17
   1  -2  -4   25.04    7.82
  -1   2   4   25.21   12.18
  -2 -12   2 3253.48  168.15
   2  12  -2 3359.41  169.37
   2  12  -2 3325.84  169.43
  -2  12   2 3602.03  164.31
  -2 -12   2 3283.68  168.23
   2 -14   0 9672.84  461.27
  -2  14   0 8815.25  460.64
   2  14   0 9935.07  461.67
  -2 -14   0 9531.23  455.70
   2  14   0 9618.14  456.02
  -2 -14   0 9911.64  461.20
  -1   2  -413619.80  638.85
  -1   2  -413889.10  644.82
  -1   2  -413673.50  638.27
  -1  -2  -413375.80  638.72
  -1  -2  -413081.20  640.35
   0  15   0    4.34    9.92
  -5  -6   1 2445.35  118.47
  -5   6   1 2177.04  117.65
   5  -6  -1 2229.44  118.39
  -5   6   1 2385.57  116.96
   5  -6  -1 2326.53  117.52
   5   6  -1 2464.82  117.30
  -5  -6   1 2427.24  118.41
   5   6  -1 2451.18  118.02
  -5  -6   1 2354.67  117.35
   5   6  -1 2387.58  118.31
  -4 -10   1  893.65   48.61
   4  10  -1  896.48   48.20
  -4 -10   1  882.47   47.63
   4  10  -1  795.48   47.38
  -4 -10   1  820.65   47.83
  -4  10   1  854.49   47.08
  -1 -10   3 4026.26  198.32
   1  10  -3 4300.37  202.02
  -1  10   3 4222.17  197.17
   1 -10  -3 4505.74  203.30
  -1  10   3 3786.85  200.34
  -1 -10   3 4160.09  202.01
   5   7   0 1312.15   67.36
  -5  -7   0 1299.06   66.80
   5   7   0 1263.18   66.31
   5   7   0 1295.08   67.31
  -5   7   0 1372.77   67.48
   5  -7   0 1183.25   67.00
  -5   7   0 1256.47   67.82
  -5  -7   0 1317.58   67.11
  -2 -12  -2   22.14    5.62
   2  12   2   30.89   17.32
  -2 -12  -2   16.18   17.58
   2 -12   2   16.51   14.23
  -2  12  -2   34.19   17.83
   2  12   2   30.54    4.84
   2   9  -3 4371.52  203.84
  -2  -9   3 3870.54  200.99
   2  -9  -3 4304.00  199.50
  -2  -9   3 4079.56  203.49
  -2   9   3 4347.15  200.41
   2   9  -3 3991.50  202.90
  -1   3   4   17.78   11.79
   1   3  -4    9.96    7.92
  -1  -3   4   18.80   15.23
   1   3  -4   12.13   11.16
   1   3  -4   14.95    9.06
   1  -3  -4    5.69    7.00
   1   3  -4   11.62    3.80
   1 -10   3  413.99   26.53
  -1  10  -3  400.44   27.47
  -1 -10  -3  416.70   28.54
  -5   0   2  112.84   14.57
   5   0  -2  149.05   11.68
   5   0  -2  112.38   14.72
  -5   0   2  132.57   15.56
   5   0  -2  144.81   14.48
  -5   0   2  108.70   10.97
   4  10   1  787.28   41.16
   4 -10   1  727.41   44.37
   4 -10   1  769.66   40.80
  -4 -10  -1  764.82   42.38
   4  10   1  717.75   44.45
  -4 -10  -1  741.63   40.61
   5  -6   1   76.07   11.93
  -5   6  -1   81.31   12.21
  -5  -6  -1   86.17   12.97
  -5   6  -1  127.91   14.52
   5   6   1   69.95   11.39
  -5  -6  -1   85.95   12.10
   5   6   1   95.84   13.48
  -4  -8   2   13.52   11.36
  -4   8   2   17.07    8.82
  -4  -8   2   20.66    9.63
   4  -8  -2   18.93    8.41
  -4  -8   2   21.11   10.80
   4   8  -2   17.73   12.05
   4   8  -2   14.41   10.53
   0  -4  -4  460.30   26.08
   0   4  -4  487.97   26.49
   0   4  -4  456.49   33.94
   0   4   4  518.46   25.81
   0   4  -4  509.58   26.34
   0   4  -4  476.23   29.16
   0  -4  -4  473.24   27.28
  -5  -1   2  394.33   25.32
   5   1  -2  346.88   24.54
   5  -1  -2  356.09   23.65
   5   1  -2  331.74   23.61
   5  -1  -2  375.13   25.20
  -5   1   2  355.83   24.41
   5   1  -2  343.16   20.55
  -5   1   2  346.68   20.69
  -1 -13   2   59.16   14.42
   1  13  -2   61.76   14.44
   1  13  -2   55.40   15.52
   1 -13  -2   63.84   14.61
  -1  13   2   75.49    7.75
   4   0  -3    8.19    9.07
  -4   0   3   -3.71    9.99
   4   0  -3    8.85   10.54
  -1  -3  -4 3579.66  182.04
  -1   3  -4 3785.57  181.08
  -1   3  -4 3772.60  181.58
  -1   3  -4 3791.44  188.35
   1   3   4 3895.42  180.85
   3   7  -3   67.65   12.92
  -3  -7   3   92.13   13.59
  -3  -7   3   77.60   13.45
  -3   7   3   88.66   11.20
   3  -7  -3  103.04   10.16
  -3  -7   3   72.81   11.34
   1  13   2 4963.33  227.75
  -1 -13  -2 4533.38  230.15
   1 -13   2 4480.38  228.61
  -1  13  -2 4350.46  229.64
   1  13   2 4257.69  229.25
   2  -9   3 8346.27  392.89
  -2  -9  -3 8777.24  394.43
  -2   9  -3 8116.04  395.80
  -2  -9  -3 8782.88  396.77
  -2  -9  -3 8135.25  388.44
   4   1  -3 1477.55   76.55
  -4  -1   3 1394.03   71.23
   4  -1  -3 1499.46   75.38
  -4  -1   3 1434.23   76.08
   4  -1  -3 1582.93   77.25
   4   1  -3 1503.11   75.79
  -4   1   3 1462.87   75.77
  -5   2   2 1819.20   92.13
   5  -2  -2 1881.33   95.31
  -5  -2   2 1726.70   94.69
   5   2  -2 1923.27   95.46
   5   2  -2 1912.39   92.32
  -5  -2   2 1929.96   95.95
  -5   2   2 1759.87   94.65
   5  -2  -2 2022.53   95.09
  -1  15   0 1764.47  106.21
   1  15   0 2045.40  107.33
   1  15   0 1952.28  100.09
  -1  15   0 1960.45  100.78
   4  -8   2  217.30   22.52
  -4  -8  -2  177.43   16.51
   4   8   2  167.78   15.88
   4   8   2  172.78   14.54
   4   8   2  190.16   23.64
  -4  -8  -2  187.84   14.89
  -4  -8  -2  176.65   13.49
  -3 -13   0 6304.62  302.65
   3  13   0 5923.12  302.37
  -3 -13   0 6343.67  299.08
   3  13   0 6606.64  299.85
   3 -13   0 5832.33  302.52
  -5   0  -2  385.88   24.84
   5   0   2  402.73   19.50
   5   0   2  382.31   24.98
   4  -2  -3 1134.41   62.41
   4  -2  -3 1094.79   60.39
   4   2  -3 1157.56   61.45
  -4   2   3 1174.07   61.34
  -4  -2   3 1129.63   61.88
   4   2  -3 1191.79   56.85
  -4  -2   3 1131.33   57.20
   5   1   2   79.69   12.48
  -5   1  -2  101.12   12.64
  -5  -1  -2  107.02   12.46
   5   1   2  100.80    7.94
   5  -1   2   88.03    7.39
   5  -1   2   88.42    6.34
  -1   4   411432.90  529.30
   1   4  -411925.10  532.70
  -1  -4   410972.80  538.74
  -1   4   410747.30  534.83
   1   4  -411384.00  534.35
   1   4  -411247.00  536.62
   1  -4  -410326.80  532.03
  -4 -11   0 9274.65  451.45
   4 -11   0 9545.30  451.97
   4  11   0 9488.26  451.43
   4 -11   0 9769.93  450.82
   4  11   010116.70  450.71
  -4  11   010174.80  452.78
  -4 -11   0 9815.09  450.10
  -3  -7  -3 9343.28  418.39
   3   7   3 8929.08  421.46
  -3  -7  -3 8985.93  423.19
  -3   7  -3 8579.92  421.96
   3  -7   3 8348.98  418.44
  -4   0  -3   49.74   10.61
  -4   0  -3   24.21   10.79
   3  11  -2  686.03   38.81
  -3  11   2  643.01   36.67
   3  11  -2  640.25   40.50
  -3 -11   2  620.57   39.26
  -5   3   2 3138.68  159.38
   5  -3  -2 3212.97  158.98
   5   3  -2 3286.72  157.05
  -5  -3   2 3216.36  160.41
   5   3  -2 3287.42  159.86
  -5   3   2 3280.19  156.93
  -1   4  -411131.50  518.98
  -1  -4  -411079.20  518.90
  -1   4  -411007.60  526.80
  -1  -4  -410925.10  519.09
   1   4   410675.30  518.42
  -1   4  -411023.60  519.36
   5  -2   2 8710.75  364.82
  -5   2  -2 7693.86  368.86
  -5  -2  -2 6355.11  367.95
   5  -2   2 7218.93  363.38
   5   2   2 7708.87  368.86
   5   2   2 8424.45  365.37
  -5  -2  -2 7898.72  368.18
   2  14  -1 4522.14  201.30
   2  14  -1 4732.25  203.94
  -2 -14   1 4706.84  200.50
  -2  14   1 4440.57  198.66
   2 -14  -1 4414.70  202.59
  -4   1  -312305.30  575.52
  -4  -1  -311907.70  574.43
  -4  -1  -312176.00  575.53
  -4   1  -311938.10  575.24
   4   1   312305.60  575.59
   0  -5   4 1366.90   69.89
   0   5  -4 1516.18   75.88
   0   5   4 1430.06   67.03
   0  -5  -4 1203.02   67.31
   0  -5  -4 1340.30   67.69
   0   5  -4 1409.69   67.10
   0   5  -4 1405.38   70.31
  -5  -7   1 2525.18  126.53
  -5   7   1 2391.90  125.99
   5   7  -1 2599.88  126.28
  -5  -7   1 2535.80  126.53
  -5  -7   1 2484.38  125.58
   5   7  -1 2551.87  125.49
   5   7  -1 2551.08  126.60
   5  -7  -1 2661.86  126.21
   5  -7  -1 2446.33  126.66
  -5   7   1 2603.11  125.23
  -2 -14  -1 7304.32  320.07
   2 -14   1 7913.94  322.11
   2  14   1 6439.80  316.11
  -2  14  -1 6261.30  318.82
  -2 -14  -1 6021.88  310.52
   2  14   1 7257.62  321.78
   2  14   1 6360.51  310.52
   0 -15  -1 5354.24  270.32
   0  15   1 6065.63  263.28
   0  15  -1 6447.37  268.27
   0 -15   1 6130.95  271.84
   0  15  -1 5705.63  271.11
   2   0  -4 3808.74  200.27
   2   0  -4 4373.74  201.27
  -2   0   4 4282.38  202.90
   2   0  -4 4182.23  201.52
   4   3  -3  892.43   43.37
  -4  -3   3  883.84   48.76
   4  -3  -3  877.86   48.91
   4  -3  -3  820.74   46.44
  -4   3   3  853.66   42.77
   4   3  -3  865.26   48.05
  -4   3   3  874.76   47.57
  -4  -3   3  868.76   47.58
  -4  -3   3  793.95   43.83
   2   1  -4  542.75   33.85
   2  -1  -4  545.14   32.61
   2  -1  -4  618.32   34.05
  -2   1   4  568.39   35.10
   2  -1  -4  555.14   34.03
  -2  -1   4  597.60   36.15
   2   1  -4  602.77   33.63
   2   1  -4  493.84   32.99
   3  11   2 1195.35   72.02
  -3  11  -2 1191.57   69.56
   3 -11   2 1205.58   62.51
   3 -11   2 1274.48   70.94
  -3 -11  -2 1306.84   70.26
  -3 -11  -2 1312.12   67.93
  -3 -11  -2 1295.60   62.67
   3  11   2 1351.77   63.32
  -4   2  -3  247.61   18.00
  -4  -2  -3  218.73   17.00
   4   2   3  212.09   17.70
  -4  -2  -3  205.55   17.74
   0 -11  -3 9274.16  438.76
   0  11  -3 9271.42  437.96
   0 -11   3 9425.42  438.26
   0  11   3 9566.03  437.08
   0 -11   3 8886.54  432.90
   5  -7   123038.20 1065.48
  -5   7  -120026.90 1066.22
  -5  -7  -124949.10 1066.08
   5   7   121809.80 1064.97
  -5  -7  -121713.30 1064.79
   5   7   124261.20 1066.58
  -5  -8   0   76.37   11.78
  -5   8   0   98.85   14.40
   5   8   0   94.89   13.51
  -5  -8   0   90.05   12.75
   5   8   0   98.42   12.28
   5  -8   0   70.20   12.13
  -5  -8   0   84.16   12.50
   5   8   0   87.36   12.72
   5   3   211649.10  511.35
  -5  -3  -211090.20  512.51
  -5  -3  -2 9736.22  512.87
   5  -3   210022.80  508.19
  -5   3  -210773.00  513.62
  -5   3  -211697.00  512.70
   5  -3   212054.20  510.72
   5   3   210521.20  513.51
  -2  -2   4  476.25   31.01
   2  -2  -4  426.85   26.37
   2   2  -4  448.13   27.44
   2   2  -4  409.59   28.12
   2  -2  -4  408.86   27.95
  -2   2   4  447.84   28.91
   2   2  -4  451.05   28.51
  -2   0  -4 2256.61  112.48
  -2   0  -4 2237.37  119.29
  -2   0  -4 2337.40  111.01
  -1   5   4 3339.58  157.68
  -1   5   4 3233.59  162.59
   1  -5  -4 3296.58  159.94
   1   5  -4 3410.63  162.87
  -1  -5   4 3136.78  162.29
   1   5  -4 3427.86  165.84
  -1  -5   4 3506.95  167.99
  -5   4   2  546.99   33.28
  -5  -4   2  540.77   31.01
   5  -4  -2  582.92   32.89
  -5   4   2  556.59   30.20
  -5  -4   2  564.51   34.63
   5   4  -2  552.94   30.44
   5   4  -2  428.58   32.09
  -2   1  -4  989.24   62.20
  -2   1  -4 1066.60   54.98
  -2  -1  -4 1089.65   55.11
  -2   1  -4 1069.09   53.29
  -2  -1  -4 1058.53   53.27
  -2  -1  -4 1076.87   61.01
  -3  -8   3  330.96   24.30
   3  -8  -3  330.68   20.09
  -3   8   3  303.80   21.30
  -3  -8   3  342.03   22.46
   3   8  -3  292.77   23.41
   3   8  -3  310.72   20.72
   1  15  -1  282.56   23.40
   4   3   3 8361.93  393.65
  -4   3  -3 8334.93  393.70
  -4  -3  -3 8506.62  392.04
  -4  -3  -3 7718.40  393.04
   3 -13  -1  681.77   42.12
  -3  13   1  743.42   39.69
   3  13  -1  704.02   42.07
   3  13  -1  685.14   40.65
  -3 -13   1  653.25   41.94
   3  13  -1  606.98   40.84
  -3 -13   1  696.25   40.03
  -4  -9   2 2333.61  120.02
   4   9  -2 2390.18  120.75
  -4  -9   2 2258.85  119.98
  -4   9   2 2536.12  118.93
   4   9  -2 2157.07  119.23
   4  -9  -2 2581.36  118.15
  -4   4   311616.50  547.24
  -4  -4   311508.50  551.79
  -4  -4   310797.30  548.62
   4  -4  -311768.40  550.71
   4   4  -311986.00  547.92
   4   4  -311811.10  552.43
  -4   4   312126.00  551.77
   4  -4  -311930.40  553.13
  -4  -4   310938.80  552.19
  -1  -5  -4  234.28   15.97
  -1  -5  -4  232.71   15.35
   1   5   4  256.69   15.50
  -1   5  -4  227.27   16.80
  -1   5  -4  232.93   25.63
   1  -5   4  204.11   16.16
  -1   5  -4  223.96   15.84
  -1   5  -4  237.26   13.16
  -1 -15  -1 2367.08  111.22
   1  15   1 1974.18  106.60
   1  15   1 1769.57   99.58
  -1  15  -1 2247.72  110.79
   1 -15   1 2290.26  110.51
   1  15   1 2075.54  110.54
  -1  15  -1 2178.97  105.79
   2  10  -3 3820.28  180.01
   2  10  -3 3872.79  180.04
  -2 -10   3 3479.71  179.56
  -2 -10   3 3446.15  176.97
   2 -10  -3 3834.64  175.10
  -2  10   3 3515.22  175.73
  -4 -11   1 2674.40  121.63
  -4 -11   1 2490.03  122.41
   4  11  -1 2413.22  122.18
  -4 -11   1 2466.93  122.26
  -4  11   1 2724.31  121.88
   4 -11  -1 2519.49  122.60
  -1  11   3 1842.15   87.55
   1  11  -3 1840.08   93.05
  -1 -11   3 1820.51   93.37
  -1 -11   3 1784.66   89.34
  -1  11   3 1854.26   92.38
   1 -11  -3 1904.14   94.21
   1  11  -3 1549.68   95.99
   3 -13   1  896.15   53.56
  -3 -13  -1  819.41   43.96
   3  13   1  886.04   53.84
  -3 -13  -1  801.35   49.74
   3  13   1  849.93   44.25
  -3  13  -1  813.91   50.54
   2   2   411689.30  541.39
  -2   2  -411513.70  541.40
  -2  -2  -412231.40  546.06
  -2   2  -410586.30  548.68
  -2  -2  -411290.60  539.62
  -2   2  -411280.60  539.60
   2  -3  -4 5362.97  261.86
  -2   3   4 5854.21  264.31
   2   3  -4 5405.69  264.26
   2   3  -4 5319.12  263.51
  -2  -3   4 5593.85  266.16
   2   3  -4 5371.21  262.41
   0  -6  -4  784.93   39.56
   0   6   4  765.42   39.50
   0   6  -4  752.88   48.44
   0  -6   4  771.75   42.69
   0   6  -4  769.02   42.67
  -1 -11  -3 1744.62   91.24
   1 -11   3 1765.96   89.95
  -1  11  -3 1760.48   90.81
   4  11   1 3345.12  160.64
   4 -11   1 3255.59  159.86
   4  11   1 3361.09  155.92
  -4 -11  -1 2948.37  154.78
   4 -11   1 3252.83  155.78
  -4 -11  -1 3183.40  157.57
  -5   4  -211229.10  524.82
   5  -4   211664.30  524.70
  -5  -4  -210956.60  525.15
  -5   4  -210797.00  526.74
  -5  -4  -210625.00  521.79
   5   4   211656.00  525.58
   5   4   211038.70  526.48
   0  14  -2 2465.24  130.36
   0  14   2 2491.08  121.33
   0  14  -2 2884.76  132.29
   0  14   2 2562.98  121.69
   0  14   2 2683.62  130.35
   0 -14  -2 2434.45  130.19
   0 -14   2 2507.60  130.23
   2  13  -2 2388.02  131.95
   2  13  -2 2450.86  131.80
  -2 -13   2 2491.37  131.26
  -2 -13   2 2556.64  131.11
  -2  13   2 2850.44  126.96
  -2  10  -3 1891.83  102.96
  -2 -10  -3 2042.66  100.74
  -2 -10  -3 2015.19  103.51
   2 -10   3 1985.19   99.45
   4   9   2   72.72   19.01
   4   9   2   82.30   12.04
  -4  -9  -2   84.69   13.36
   4   9   2   81.99   10.29
  -4  -9  -2   73.19   11.57
   4  -9   2   95.14   18.42
  -4  -9  -2   69.83    8.92
  -3  -8  -3   93.51    8.07
   3  -8   3  100.69   10.49
  -3   8  -3   91.32   15.96
   3   8   3   73.17   11.18
  -3  -8  -3   85.53   12.56
  -2 -13  -2 2820.09  124.13
   2 -13   2 2153.07  119.33
   2  13   2 2326.44  110.58
  -2  13  -2 2562.40  122.94
   2  13   2 1871.50  119.48
  -2  -3  -4 2885.03  141.30
   2   3   4 3002.51  137.71
  -2   3  -4 3018.07  137.96
  -2   3  -4 2770.19  146.45
  -2   3  -4 2592.48  135.70
  -4  -4  -3 2205.13  110.97
   4   4   3 2533.14  116.91
  -4  -4  -3 2648.12  115.22
  -4   4  -3 2550.10  117.21
   5  -5  -2  254.66   21.80
  -5  -5   2  227.88   17.91
   5  -5  -2  270.20   19.94
  -5   5   2  265.87   20.31
   5   5  -2  297.69   21.59
  -5   5   2  270.26   17.43
  -5  -5   2  267.69   21.48
  -5  -5   2  263.59   21.51
   5   5  -2  251.29   17.61
   5  -8  -1  293.76   20.69
  -5  -8   1  265.63   21.33
   5   8  -1  281.81   21.23
  -5  -8   1  268.58   20.88
  -5  -8   1  277.47   20.32
   5   8  -1  266.77   20.72
   5   8  -1  307.01   20.29
  -5   8   1  267.90   20.85
   2  15   0 2153.76   98.91
   2 -15   0 1939.87  103.84
  -2 -15   0 1908.57   97.99
   2  15   0 1714.20  102.99
  -2  15   0 1770.77  103.72
  -2 -15   0 2080.50  104.61
   1   6  -4 3043.88  138.31
  -1   6   4 2633.54  132.93
  -1  -6   4 2530.26  141.67
  -1  -6   4 2960.48  138.22
   1   6  -4 2929.88  141.56
   1  -6  -4 2922.11  134.60
  -1   6   4 2726.82  136.98
   2   4  -4 3322.26  166.91
   2   4  -4 3567.23  173.62
   2  -4  -4 3446.76  169.99
   2   4  -4 3782.61  172.78
  -2   4   4 3739.70  172.43
   2   4  -4 3765.66  171.39
  -2  -4   4 3642.16  175.30
  -4   5   323539.90 1094.46
   4  -5  -322648.90 1095.76
  -4  -5   323052.30 1095.69
  -4  -5   322338.60 1094.63
  -4   5   323460.60 1090.53
   4   5  -320582.50 1094.75
   4   5  -323688.70 1091.26
   4  -5  -324664.00 1093.83
   6   0   0  447.46   25.59
   6   0   0  470.34   27.17
  -6   0   0  457.66   26.82
  -6   0   0  427.72   28.20
   6   0   0  426.95   24.79
   1  14  -2  959.46   56.30
   1 -14  -2  968.16   57.09
  -1 -14   2  907.87   56.47
   1  14  -2 1001.82   57.72
  -1  14   2 1019.09   49.79
  -5  -8  -1  182.66   15.59
  -5   8  -1  217.50   17.91
  -5  -8  -1  185.45   15.49
   5   8   1  179.79   16.80
   5  -8   1  190.67   16.53
   5   8   1  177.24   16.46
   0  16   0  431.49   28.70
   6   1   0  996.55   53.10
   6   1   0 1049.87   52.51
  -6  -1   0 1089.97   54.59
  -6   1   0 1029.06   55.43
  -6   1   0  804.76   52.11
  -6  -1   0  645.44   51.21
   6   1   0 1216.09   55.42
  -6  -1   0 1044.15   55.81
   6  -1   0 1170.42   55.30
   6  -1   0 1058.65   52.62
   1   6   4    9.11    5.83
   1  -6   4   11.63    7.41
  -1  -6  -4   10.52    7.09
  -1  -6  -4   15.88    5.99
  -1   6  -4   21.67   18.09
  -1   6  -4   15.24    8.39
  -1  14  -2   56.98   19.37
  -1 -14  -2   11.01   16.63
   1  14   2   -0.45   11.63
  -1  14  -2   12.03   14.84
   1  14   2   15.31   16.73
   1 -14   2   -1.05   16.60
  -4 -12   0  286.36   23.16
   4  12   0  288.47   23.04
  -4  12   0  269.11   22.82
   4  12   0  273.17   20.91
  -4 -12   0  298.11   20.54
  -4 -12   0  275.05   22.61
   4 -12   0  274.60   23.40
   5   5   2   40.67   10.39
   5   5   2   47.32   14.82
  -5   5  -2   38.55    9.57
  -5   5  -2   41.98   12.40
  -5  -5  -2   36.40    6.99
   5  -5   2   43.07   13.85
  -5  -5  -2   51.49   11.01
   5   9   0 1699.45   87.26
   5   9   0 1687.33   86.75
  -5   9   0 1808.39   88.67
  -5  -9   0 1643.51   87.62
   5   9   0 1809.05   88.07
   5  -9   0 1659.14   87.16
  -5  -9   0 1706.55   86.95
   5  -9   0 1686.63   87.25
  -5  -9   0 1675.82   87.07
  -2   4  -4   52.47    9.34
  -2  -4  -4   68.80   12.59
  -2  -4  -4   59.35    8.81
  -2   4  -4   47.68    7.61
   2   4   4   50.29    8.43
  -6  -2   016510.10  737.77
   6  -2   016084.00  734.25
   6   2   016176.10  736.22
  -6   2   013392.30  734.43
   6   2   016473.70  734.32
   6  -2   012610.10  734.76
  -6  -2   016009.70  736.15
  -6   2   016532.70  737.20
   6   2   016367.60  735.64
  -6  -2   015899.70  735.55
  -3 -12   2  954.02   54.87
   3  12  -2  960.39   55.67
  -3  12   2 1006.84   52.08
   3  12  -2  977.01   54.89
   3  14   0 3201.96  166.07
  -3 -14   0 3366.85  161.90
  -3 -14   0 3295.67  166.28
   3  14   0 3479.07  162.95
   3 -14   0 3119.31  165.94
  -4  -5  -3 7034.86  343.32
  -4   5  -3 7858.01  348.90
   4   5   3 7458.22  348.41
   4  -5   3 7112.96  342.86
  -4   5  -3 7537.77  344.72
  -4  -5  -3 7516.82  346.33
   0  -7   412385.40  590.97
   0   7  -413056.80  597.62
   0   7   412756.20  588.47
   0   7  -412807.60  591.28
   0  -7  -412032.90  587.23
  -3  -9   3  686.78   40.67
  -3  -9   3  673.03   38.38
   3   9  -3  618.29   39.87
  -3   9   3  676.07   37.54
   3   9  -3  684.57   37.80
   3  -9  -3  687.21   36.35
  -3 -12  -2 1405.11   73.87
  -3 -12  -2 1363.42   67.58
  -3  12  -2 1269.47   75.46
   3  12   2 1389.64   78.47
   3 -12   2 1257.58   67.74
   3 -12   2 1555.30   78.02
   3  12   2 1501.67   68.47
  -3 -12  -2 1441.52   76.05
   1 -16   0  120.45   21.91
   1  16   0   74.67   21.06
  -1  16   0   68.98   21.19
  -1  16   0   72.47   13.57
   1  16   0   73.70   13.03
   0  12   3  267.49   20.26
   0  12  -3  285.65   27.22
   0 -12   3  286.40   22.02
   0 -12  -3  253.49   21.82
   0  12  -3  249.14   21.87
   5   6  -2   72.94   12.81
  -5   6   2  104.91   10.33
   5  -6  -2   69.04   13.25
  -5  -6   2   74.09   13.45
   5  -6  -2   74.90   11.35
   5   6  -2   90.66   10.31
  -5  -6   2   90.38   14.54
  -5  -6   2   87.08   10.79
  -5   6   2   81.49   12.42
   5   6  -2   68.68   13.60
   2   5  -4  558.11   34.35
   2  -5  -4  564.02   31.13
  -2   5   4  551.04   33.57
   2   5  -4  545.71   35.95
   2   5  -4  552.04   29.22
  -2  -5   4  575.91   37.39
  -6  -3   0  969.22   52.04
   6  -3   0  938.88   50.08
   6   3   0  861.40   50.67
   6   3   0  898.38   51.52
   6   3   0  959.19   50.37
  -6   3   0  935.53   51.17
  -6   3   0 1018.06   53.37
  -4 -10   2  327.71   25.88
  -4  10   2  359.75   24.18
   4  10  -2  314.49   25.07
   4 -10  -2  393.37   23.27
  -4 -10   2  349.22   25.53
   4  10  -2  361.38   26.51
  -4  -6   3  309.89   25.79
  -4   6   3  405.05   25.94
   4  -6  -3  384.72   24.48
   4   6  -3  414.60   22.57
  -4   6   3  390.94   21.64
  -4  -6   3  329.01   25.57
   2 -15  -1 1844.32   81.73
  -2  15   1 1873.67   76.08
   2  15  -1 1847.76   79.07
   2  15  -1 1991.21   83.32
  -2 -15   1 1919.57   78.51
  -6   0   1   47.47   13.23
   6   0  -1   52.51   10.03
  -6   0   1   51.25   10.27
   3  -9   3 2743.21  137.44
  -3  -9  -3 2871.97  134.91
  -3  -9  -3 2837.50  139.84
  -3   9  -3 2746.13  141.54
   3   9   3 2683.56  139.04
  -3  -9  -3 3048.73  143.09
  -2 -11   3   31.38    8.75
  -2  11   3   41.02    7.63
   2  11  -3   48.45   12.66
  -2 -11   3   37.16   11.35
   2  11  -3   36.20   15.20
   2  11  -3   35.16   13.12
  -2  15  -1   51.34   20.03
   2 -15   1   41.60   19.51
   2  15   1   56.75   20.81
   2  15   1   35.08   13.74
  -2 -15  -1   44.97   18.58
   2  15   1   39.77    8.53
   1   7  -4   71.30   16.10
  -1  -7   4   60.10   12.10
  -1   7   4   79.86   11.44
   1   7  -4   75.40   12.32
  -1  -7   4   50.33   17.52
   1  -7  -4   62.45    7.10
  -6   1   1 7357.14  354.60
   6   1  -1 7352.94  352.82
   6   1  -1 7214.37  351.81
  -6  -1   1 7525.26  352.24
   6  -1  -1 7265.26  352.80
  -6   1   1 7454.57  352.14
  -2  -5  -4 1085.58   55.42
  -2   5  -4 1176.80   67.12
   2   5   4 1081.94   54.71
  -2  -5  -4 1052.90   54.34
   2  -5   4 1018.90   53.24
  -2   5  -4 1011.08   53.50
  -2   5  -4 1065.39   55.03
  -4 -10  -2 1260.65   68.82
   4  10   2 1297.88   68.77
  -4 -10  -2 1218.22   67.29
   4 -10   2 1463.56   73.92
  -4 -10  -2 1308.03   65.00
   4  10   2 1320.12   74.81
   4  10   2 1306.29   66.11
  -5  -6  -2 1522.68   74.29
  -5  -6  -2 1559.18   76.57
   5   6   2 1461.11   78.16
   5  -6   2 1538.32   79.19
  -5   6  -2 1436.01   75.61
  -5   6  -2 1475.12   79.37
   5   6   2 1453.72   79.87
   5   6   2 1573.90   77.58
   0 -16  -1 2311.90  127.24
   0  16  -1 2349.08  127.48
   0  16   1 2485.47  119.75
   0 -16   1 2440.68  127.82
   0  16  -1 2637.83  124.46
   0  16   1 2188.97  128.04
  -1   7  -4  152.14   14.13
  -1  -7  -4  138.29   13.53
  -1  -7  -4  160.22   10.63
  -1  -7  -4  157.92   14.62
   1  -7   4  163.55   13.75
   1   7   4  169.81   12.60
  -1   7  -4  134.15   23.47
  -4 -12   1 4109.16  201.17
   4 -12  -1 3985.00  202.52
   4  12  -1 4150.24  201.90
  -4 -12   1 4036.63  202.34
   4  12  -1 4066.45  202.08
  -4  12   1 4370.42  201.63
   1  12  -3   80.43   13.98
  -1  12   3   94.39   13.19
   1 -12  -3  103.88   15.04
  -1  12   3   86.01    7.20
  -1 -12   3   73.43   13.94
   1  12  -3   75.98   17.51
   6   0   1   10.84    8.93
  -6   0  -1   10.36    9.92
  -6   0  -1   -0.36    9.23
   6   0   1   -3.63   10.19
   6   0   1    2.24    6.68
  -6   0  -1   -2.31   10.21
   5  -9  -1   48.37   11.34
  -5  -9   1   48.48   11.25
  -5  -9   1   36.81   11.23
   5   9  -1   31.92    9.57
   5   9  -1   47.46   11.57
  -5  -9   1   33.05   11.76
   5   9  -1   44.09   11.12
  -5   9   1   34.57   11.03
  -2 -11  -3 1651.01   91.26
  -2 -11  -3 1740.73   88.77
   2 -11   3 1809.53   88.09
  -2  11  -3 1614.05   90.86
  -6   2   1 5832.94  268.30
   6  -2  -1 5640.26  269.00
   6   2  -1 5653.87  268.18
   6   2  -1 5703.35  268.99
  -6   2   1 5668.18  270.68
  -6   2   1 4967.33  268.70
   6   2  -1 5538.58  269.53
  -6   1  -1  146.53   15.08
  -6  -1  -1  132.54   14.82
  -6   1  -1  146.11   15.44
   6   1   1  142.97   15.34
   6   1   1  118.45   13.63
   6   1   1  132.03   11.35
  -6  -1  -1  113.97   13.87
   6  -1   1  140.73   11.43
  -6   1  -1  110.31   13.63
  -6   4   0   69.14   13.91
  -6  -4   0   56.23   12.09
   6   4   0   50.14   10.73
  -6   4   0   71.56   11.49
   6   4   0   58.32   11.58
   6   4   0   64.02   10.97
   1 -12   3 2616.90  131.23
  -1  12  -3 2625.77  132.57
  -1 -12  -3 2622.69  132.95
   4  12   1  472.95   33.18
   4 -12   1  522.02   33.26
  -4 -12  -1  423.88   25.79
   4  12   1  451.94   26.42
  -4 -12  -1  389.44   28.84
   4 -12   1  379.37   25.89
  -4   6  -3   58.64    7.06
  -4  -6  -3   48.34    8.60
  -4  -6  -3   55.74    7.45
  -4   6  -3   59.26   10.73
   4  -6   3   50.96    6.11
   4   6   3   53.67   10.91
   3 -14  -1  167.62   19.69
   3  14  -1  197.53   19.59
  -3 -14   1  162.95   19.89
   3  14  -1  186.68   19.09
   3  14  -1  187.52   20.01
  -3  14   1  213.31   17.58
  -3 -14   1  183.96   18.05
  -5  -9  -1 5774.04  264.34
   5   9   1 5449.29  265.20
  -5   9  -1 4828.97  266.09
   5   9   1 5841.91  265.05
  -5  -9  -1 5404.61  264.01
   5  -9   1 5586.69  265.37
  -3   0   416801.20  775.72
   3   0  -416972.50  775.56
   3   0  -416950.70  775.18
   3   0  -415004.80  773.59
  -3  -1   4   33.04   13.21
   3  -1  -4   40.44   12.54
   3  -1  -4   37.31   10.78
   3   1  -4   41.04   11.37
   3  -1  -4    9.55   12.53
  -3   1   4   50.06   12.76
   3   1  -4   50.13   12.70
   3   1  -4   23.42   12.28
   3  14   1 5620.90  265.04
  -3 -14  -1 5586.75  271.17
   3 -14   1 6131.55  274.30
  -3 -14  -1 5416.92  264.46
   3  14   1 6079.85  274.64
  -6   2  -1  129.76   14.67
  -6   2  -1  116.53   14.94
   6  -2   1  115.63   11.19
  -6  -2  -1  110.62   13.68
  -6   2  -1   90.46   13.88
  -6  -2  -1  120.46   13.85
   6   2   1  116.25   10.73
   6   2   1  104.76   13.43
   6   2   1  109.91   14.35
   2   6  -4 4378.43  208.07
  -2  -6   4 4656.08  212.66
   2   6  -4 4575.39  212.18
  -2   6   4 4276.83  210.81
   2  -6  -4 4377.32  208.73
   2   6  -4 4589.88  214.44
   6  -3  -1  807.59   46.84
  -6   3   1  882.95   45.88
  -6   3   1  832.86   48.30
   6   3  -1  854.67   47.87
   6   3  -1  908.62   46.23
   6  -3  -1  748.56   46.73
   6   3  -1  882.92   46.88
  -6  -3   1  775.58   46.97
  -6   3   1  780.88   46.88
   1  16  -1  178.73   18.66
  -1  16   1  153.18   15.02
   2  14  -2  722.19   45.24
   2  14  -2  654.91   43.70
  -2 -14   2  685.10   43.78
  -2  14   2  738.58   38.49
  -2 -14   2  692.69   43.56
   0  -8   4  927.10   50.87
   0  -8  -4  895.60   45.92
   0   8   4  953.60   48.17
   0   8  -4 1106.61   59.50
   0   8  -4  997.37   51.27
   5  -7  -2  100.77   14.97
  -5  -7   2  106.46   14.93
   5  -7  -2  100.78   12.82
   5   7  -2  106.05   14.79
  -5  -7   2  100.34   15.18
   5   7  -2  114.34   11.87
  -5  -7   2  113.01   12.50
  -5  -7   2  105.61   14.93
   5   7  -2   98.45   14.47
  -5   7   2  119.31   11.12
  -5   7   2  103.77   13.39
   1  16   122112.50 1180.40
  -1  16  -127722.70 1191.38
   1  16   123501.40 1190.07
   1  16   124542.40 1187.77
  -1 -16  -128987.50 1191.65
  -1  16  -125938.50 1186.09
   1 -16   129738.00 1192.22
  -3  -2   4 6095.88  292.06
   3   2  -4 6199.93  290.87
   3   2  -4 5862.66  290.73
  -3   2   4 6033.78  291.09
   3  -2  -4 6154.70  291.63
   3  -2  -4 6212.30  291.40
   3  -2  -4 5799.20  289.24
   3   2  -4 5968.92  291.14
  -5  10   0   18.76   10.97
  -5 -10   0   24.82    9.70
  -5 -10   0   24.63   10.76
  -5 -10   0   20.20   10.36
   5  10   0   18.28    9.81
   5 -10   0    9.47    9.61
   5 -10   0   12.26   10.23
   5  10   0    7.33    9.78
   5  10   0   15.70    9.03
   0  15   2 2646.14  136.58
   0  15   2 3006.83  137.09
   0  15  -2 2775.52  146.25
   0 -15  -2 2782.90  146.23
   0  15   2 3120.94  146.41
   0 -15   2 2823.37  146.33
  -4  -7   3 4211.56  214.51
   4  -7  -3 4486.38  213.08
  -4   7   3 4515.93  214.29
   2 -14   2 1102.18   66.69
  -2  14  -2 1270.91   70.14
  -2 -14  -2 1307.81   69.98
   2  14   2 1145.24   64.45
   2  14   2 1195.77   56.97
  -2   6  -4  496.43   38.92
   2   6   4  414.34   25.24
  -2   6  -4  413.85   24.90
  -2  -6  -4  421.05   24.72
  -2   6  -4  416.83   25.57
   2  -6   4  386.73   23.96
  -2  -6  -4  437.86   26.09
  -2  -6  -4  436.96   25.92
   6   3   1 6307.09  301.59
   6   3   1 6117.91  304.88
   6  -3   1 6524.83  301.94
   6   3   1 6893.98  305.79
  -6  -3  -1 6798.12  305.31
  -6   3  -1 7028.49  305.83
  -6   3  -1 6553.31  305.52
  -6   3  -1 6744.55  305.79
  -3   0  -415363.90  657.15
  -3   0  -413533.80  652.03
  -6  -5   0   60.93   12.15
  -6  -5   0   65.99   10.77
   6   5   0   58.90   11.80
   6   5   0   53.31   10.78
  -6   5   0   58.91   12.14
  -6   5   0   50.05   10.85
   6   5   0   53.16   10.59
  -3  -1  -4 1339.98   64.93
  -3  -1  -4 1290.41   59.78
  -3   1  -4 1331.85   64.72
  -3   1  -4 1150.17   59.79
  -3  -1  -4 1210.93   60.35
  -3  10   3 5606.07  257.06
   3 -10  -3 5676.76  255.99
  -3 -10   3 5259.93  259.99
   3  10  -3 4941.38  259.13
   3  10  -3 4917.94  260.94
   3  10  -3 5328.36  257.80
  -3 -10   3 5322.35  258.34
   3   3  -4 6104.53  251.66
   3  -3  -4 6211.83  252.14
  -3   3   4 6558.74  251.82
   3   3  -4 6072.14  250.88
   3   3  -4 6353.25  252.32
   3  -3  -4 6210.12  249.56
  -3  -3   4 6424.71  253.81
  -5  -7  -2 1047.10   53.55
   5   7   2 1084.53   54.92
   5   7   2  952.17   58.60
  -5  -7  -2  933.61   51.70
   5   7   2 1061.09   55.88
   5  -7   2 1099.59   58.56
  -1  -8   4 1475.39   77.72
   1   8  -4 1563.39   82.43
  -1  -8   4 1547.17   83.84
   1  -8  -4 1479.80   72.88
   1   8  -4 1577.43   78.03
  -1   8   4 1422.47   75.08
  -4 -13   011861.50  619.22
  -4  13   013450.40  619.98
   4 -13   012985.50  620.06
   4  13   013384.20  617.80
  -4 -13   012996.70  619.62
   4  13   013008.40  619.71
  -4 -13   013193.50  617.13
   6   4  -1  505.12   30.12
   6   4  -1  446.63   30.55
   6   4  -1  445.25   28.57
  -6  -4   1  491.49   30.98
  -6   4   1  496.95   29.02
   6  -4  -1  474.93   30.46
  -6   4   1  426.14   29.97
  -3   2  -415793.30  710.85
  -3  -2  -415261.00  710.72
   3   2   415629.10  710.80
  -3  -2  -415784.50  707.61
  -3  -2  -414266.30  706.38
  -3   2  -414750.80  706.76
  -3 -13   2  212.30   20.43
   3  13  -2  225.45   22.08
   3  13  -2  224.00   21.00
  -3  13   2  254.68   18.33
   2  16   0   93.16   19.40
   2 -16   0   49.51   17.67
  -2 -16   0   35.99   11.77
  -2  16   0   35.12   18.66
  -2 -16   0   31.40   17.76
   2  16   0   36.36   10.99
  -1  -8  -4  496.24   29.32
   1   8   4  532.48   28.23
  -1  -8  -4  462.91   24.65
  -1   8  -4  501.42   29.49
  -1   8  -4  506.28   39.46
  -1  -8  -4  501.52   30.21
   1  -8   4  476.66   28.85
  -1  15   2  779.91   38.23
  -1 -15   2  624.75   45.45
   1  15  -2  764.76   46.63
   1  15  -2  702.52   45.38
   1 -15  -2  657.33   44.95
  -4  -7  -3  463.24   23.45
  -4   7  -3  402.00   26.10
   4  -7   3  344.70   21.42
   4   7   3  419.19   26.17
  -4  -7  -3  361.41   22.49
  -4  11   2  812.78   44.02
  -4 -11   2  725.90   45.50
   4  11  -2  812.93   45.77
   4  11  -2  757.00   46.12
  -4 -11   2  747.39   44.89
  -3 -10  -3 2475.83  126.35
   3  10   3 2625.72  126.13
   3 -10   3 2496.27  124.67
  -3 -10  -3 2481.66  120.64
  -3  10  -3 2403.83  128.53
  -3 -10  -3 2889.41  130.51
   1  15   2   49.29   18.83
  -1  15  -2   56.95   16.31
   1 -15   2   31.04   15.74
  -1  15  -2   86.14   20.93
   1  15   2   52.59   14.36
   1  15   2   46.84    4.80
   6   4   1  255.03   17.00
  -6   4  -1  262.82   20.29
  -6   4  -1  267.20   20.40
  -6  -4  -1  242.82   20.05
   6   4   1  217.77   19.27
   6   4   1  242.45   19.85
   2   7  -4 7263.50  344.32
   2   7  -4 7247.88  346.77
   2  -7  -4 6947.46  340.27
  -2   7   4 7240.75  342.29
  -2  -7   4 7437.85  344.61
  -2  -7   4 7036.65  347.12
   2   7  -4 7135.94  341.10
  -3 -13  -2 2558.71  128.24
   3  13   2 2695.86  122.32
   3  13   2 2494.65  132.62
  -3  13  -2 2273.42  129.62
   3 -13   2 2883.93  132.67
  -3 -13  -2 2666.73  130.92
   3 -13   2 2447.25  122.09
  -3 -13  -2 2420.64  121.55
  -3   3  -4 5247.04  243.56
  -3  -3  -4 4815.94  242.33
  -3   3  -4 5207.60  246.46
  -3  -3  -4 5343.53  244.32
   3   3   4 5323.31  246.48
   0  13  -3  990.00   58.11
   0 -13   3  933.01   53.20
   0  13  -3  891.08   52.83
   0 -13  -3  897.06   53.35
   0  13   3  940.15   51.77
  -3 -15   0  485.52   34.57
  -3 -15   0  467.95   28.85
   3  15   0  476.94   29.45
   3 -15   0  432.89   34.34
   3  15   0  408.64   33.87
   3   4  -4 1571.96   79.87
   3  -4  -4 1652.33   84.15
  -3  -4   4 1717.97   88.32
   3   4  -4 1767.87   87.62
   3  -4  -4 1847.25   87.51
  -3   4   4 1782.32   86.32
   3   4  -4 1759.20   86.80
   0  17   0    8.40   11.00
  -5 -10   1  306.17   23.71
   5  10  -1  326.68   23.94
  -5  10   1  319.26   23.60
   5  10  -1  335.24   23.57
  -5 -10   1  279.93   22.70
  -5 -10   1  302.81   23.35
   5 -10  -1  316.84   23.92
  -4 -11  -2  258.37   21.05
  -4 -11  -2  265.13   21.38
   4 -11   2  340.03   27.73
   4  11   2  257.43   18.02
  -4 -11  -2  269.73   17.14
   4  11   2  265.30   20.96
   4  11   2  281.16   29.07
   2  12  -3   30.09   14.36
  -2 -12   3   13.75   11.78
  -2 -12   3   24.65   15.12
  -2  12   3   36.80    7.71
   2 -12  -3   29.08   13.17
   2  12  -3   30.47   12.34
   2  12  -3   21.53   13.58
  -6  -6   0 6829.38  318.51
   6   6   0 6818.68  318.53
   6   6   0 6817.76  317.02
  -6   6   0 5735.79  317.87
  -6  -6   0 6547.61  317.03
  -6   6   0 6866.39  318.40
   6   6   0 6710.68  318.28
  -5  -8   2  240.62   20.71
  -5  -8   2  233.24   20.62
   5   8  -2  246.65   17.84
  -5  -8   2  236.63   18.51
   5  -8  -2  147.51   19.35
  -5   8   2  264.60   17.23
   5   8  -2  162.87   18.75
  -5   8   2  258.68   19.82
   5  -8  -2  244.83   18.88
   5   8  -2  263.23   21.13
  -6  -5   1  697.44   40.98
   6   5  -1  694.39   41.14
   6  -5  -1  731.67   40.96
  -6   5   1  708.00   39.36
   6   5  -1  744.42   40.85
   6   5  -1  711.56   39.53
  -5 -10  -1 1545.59   79.37
   5 -10   1 1557.71   80.85
   5  10   1 1560.66   79.42
   5  10   1 1544.70   80.86
   5 -10   1 1540.28   78.73
  -5 -10  -1 1574.49   78.54
  -5  10  -1 1447.41   82.47
   2  -7   4 2174.59  111.32
  -2  -7  -4 2399.77  113.24
  -2   7  -4 2263.17  112.13
  -2  -7  -4 2292.19  109.50
  -2   7  -4 2502.08  124.81
   2   7   4 2370.00  112.46
  -2  -7  -4 2086.64  112.87
  -2  -7  -4 2267.16  110.17
   5   0  -3   -0.41   10.62
  -5   0   3    0.39    9.27
   5   0  -3    0.74    9.17
   0  -9   4 2731.42  127.02
   0  -9  -4 2430.23  120.76
   0   9  -4 2754.22  126.99
   0   9  -4 2737.26  134.33
   0  -9  -4 2751.82  127.93
  -5   1   3   29.66   10.84
   5  -1  -3   13.81   10.17
   5  -1  -3   28.76   10.31
   5   1  -3   26.58   10.58
   5  -1  -3   17.70   12.25
  -5  -1   3   25.96   11.40
   5   1  -3   11.60   10.73
  -2 -12  -3  648.66   43.31
  -2 -12  -3  629.31   39.17
   2 -12   3  640.52   38.96
  -2  12  -3  664.28   43.14
  -4   8   3   24.50    9.69
   4  -8  -3   27.23    8.49
  -4  -8   3   11.45    9.59
  -4 -13   1 1248.77   68.90
   4  13  -1 1259.71   68.15
  -4 -13   1 1270.63   67.07
   4  13  -1 1123.73   67.30
   4 -13  -1 1357.76   69.66
  -4  13   1 1274.80   67.11
   1 -13  -3  359.56   27.79
  -1 -13   3  356.57   26.42
   1  13  -3  376.07   26.72
  -1  13   3  371.74   26.21
  -1  13   3  328.60   18.37
   1  13  -3  390.60   30.55
  -6  -5  -1  763.28   43.15
   6   5   1  751.14   40.77
  -6   5  -1  699.57   43.17
   6   5   1  790.16   43.67
  -6   5  -1  793.41   43.49
  -6  -5  -1  781.75   40.77
   6   5   1  718.17   43.27
   3   4   4  460.53   28.25
  -3  -4  -4  514.97   28.51
  -3   4  -4  436.81   26.85
  -3   4  -4  455.82   28.41
  -1  17   0 2087.89  106.85
  -1  17   0 2016.27  113.65
   1  17   0 2140.28  106.43
   1  17   0 1823.21  111.64
  -1 -13  -3 1548.86   87.42
  -1  13  -3 1852.47   92.52
  -1  13  -3 1572.07   87.12
   1 -13   3 1636.72   86.14
   5   2  -3  799.91   44.00
   5   2  -3  797.48   38.70
  -5  -2   3  725.93   43.26
   5  -2  -3  784.92   44.58
  -5   2   3  670.38   42.37
   5  -2  -3  760.78   42.57
   5  -2  -3  695.67   43.51
  -5  -2   3  726.95   43.40
  -5  -2   3  695.21   38.58
   5   2  -3  671.36   42.14
  -4 -13  -1  882.14   46.30
   4 -13   1  855.20   47.04
  -4 -13  -1  862.24   50.47
   4  13   1  908.97   47.00
   4 -13   1  809.43   52.56
   4  13   1  840.09   53.06
   5   8   2 8568.58  395.22
  -5  -8  -2 7572.60  387.52
   5   8   2 8282.20  389.92
  -5  -8  -2 8102.05  388.53
   5   8   2 7881.41  391.18
  -2 -16   1 3188.10  151.14
  -2  16   1 3085.80  148.92
   2  16  -1 3307.93  155.20
   2  16  -1 3316.26  151.96
   2 -16  -1 3113.97  154.37
  -3   5   4 1398.57   73.34
   3   5  -4 1437.10   75.26
   3   5  -4 1329.58   73.76
  -3  -5   4 1359.39   75.47
   3  -5  -4 1451.06   71.80
  -5 -11   0  166.93   16.71
   5 -11   0  153.12   16.05
  -5 -11   0  162.36   15.42
  -5  11   0  153.29   17.36
   5  11   0  151.02   16.43
   5 -11   0  146.21   16.75
   5  11   0  171.54   15.75
  -5 -11   0  156.68   17.40
  -2  16  -1 5701.89  289.47
  -2 -16  -1 6558.55  290.77
   2 -16   1 6840.27  291.87
   2  16   1 5327.38  280.30
   2  16   1 5691.83  286.77
   2  16   1 6509.86  292.21
  -1   9   4  327.81   19.11
   1   9  -4  319.60   28.12
  -1  -9   4  275.46   21.89
   1   9  -4  293.08   22.38
   1  -9  -4  275.05   16.18
  -4  -8  -3  120.23   12.36
  -4   8  -3  126.75   13.79
   4  -8   3  114.21   10.75
  -4  -8  -3  121.17   10.68
   4   8   3  126.84   14.08
  -5   0  -3    2.90    8.85
  -5   0  -3    1.47    9.21
   3  15  -1  486.63   33.81
  -3  15   1  523.41   31.17
  -3 -15   1  464.95   30.66
   3  15  -1  483.70   32.22
  -3 -15   1  478.11   34.16
   3  15  -1  386.54   31.99
   3 -15  -1  465.81   34.08
   5   3  -3   12.03   10.29
  -5  -3   3   14.39    7.19
  -5   3   3   24.05   10.51
   5  -3  -3   10.67   11.35
  -5  -3   3   18.67   11.35
   5   3  -3   21.44   11.66
   5  -3  -3   14.04    9.76
   5   3  -3   17.11    6.19
  -5   3   3   15.70    5.84
  -5  -3   3    9.48   10.45
   5  -3  -3   10.31   12.54
   1   9   4  778.26   41.44
   1  -9   4  759.86   42.17
  -1  -9  -4  739.03   43.36
  -1  -9  -4  755.15   42.66
  -1   9  -4  775.41   42.80
  -1   9  -4  769.30   52.49
   5   1   3   32.40    9.47
  -5  -1  -3   26.80   10.07
  -5  -1  -3   26.84    9.62
  -5   1  -3   31.07   10.14
  -5   1  -3   31.43    9.91
  -3  11   3 6989.37  328.31
   3  11  -3 6889.54  330.30
   3  11  -3 6969.84  333.88
  -3 -11   3 6748.16  331.63
   3  11  -3 6462.90  330.81
   3 -11  -3 7089.93  327.25
  -3 -11   3 6736.89  329.67
   0  17   1  422.78   37.98
   0 -17  -1  493.70   38.78
   0  17  -1  511.44   33.98
   0  17  -1  534.51   40.12
   0 -17   1  497.51   39.44
   0  17   1  493.49   29.76
   2   8  -4  571.82   35.88
   2   8  -4  609.55   33.87
  -2  -8   4  565.98   36.11
  -2   8   4  549.26   33.40
  -2  -8   4  560.32   39.71
   2   8  -4  571.31   38.84
   2  -8  -4  594.54   31.31
  -6   6   1 1065.72   53.95
   6   6  -1 1095.07   55.12
  -6  -6   1 1069.45   55.72
  -6  -6   1 1027.67   55.25
  -6   6   1  757.26   54.50
   6   6  -1 1062.92   54.21
   6  -6  -1  776.56   54.15
   6  -6  -1 1055.54   55.15
   6   6  -1 1059.49   55.81
   3  15   1 4558.13  245.96
  -3  15  -1 4617.27  251.87
  -3 -15  -1 5110.94  245.30
  -3 -15  -1 5296.58  252.87
   3 -15   1 6369.85  256.89
   3  15   1 6072.62  257.38
  -6  -7   0  249.49   19.34
  -6  -7   0  229.19   18.76
   6   7   0  238.25   19.02
   6   7   0  242.07   18.23
  -6   7   0  259.46   19.41
   6   7   0  232.47   19.78
  -3   5  -4 7522.94  372.66
  -3  -5  -4 7714.95  373.58
   3   5   4 7873.46  373.66
  -3   5  -4 7811.34  373.85
  -3  -5  -4 8111.41  371.69
   5   2   3 1326.85   70.65
  -5  -2  -3 1307.79   70.62
  -5   2  -3 1384.99   71.07
  -5  -2  -3 1369.00   69.57
  -5   2  -3 1318.69   70.65
   6   0  -212123.40  529.93
   6   0  -211766.60  529.35
  -2 -15   2   51.70   14.68
  -2 -15   2   45.44   16.05
  -2  15   2   74.61   10.46
   2  15  -2   71.16   16.29
   2  15  -2   95.74   17.49
   6   1  -2  786.27   40.94
  -6  -1   2  735.77   44.12
  -6   1   2  692.27   43.78
  -6  -1   2  685.57   44.32
   6  -1  -2  731.46   44.41
   6  -1  -2  791.17   44.05
  -6   1   2  754.23   41.16
   6   1  -2  735.19   44.38
  -6  -6  -1   64.87   11.41
   6   6   1   66.07   11.77
   6   6   1   66.98    9.69
   6  -6   1   45.03    8.98
  -6   6  -1   73.96   11.28
   6   6   1   58.12   11.70
  -6  -6  -1   69.86    9.79
   3  11   3  302.29   22.01
  -3  11  -3  318.31   27.09
  -3 -11  -3  293.28   16.25
  -3 -11  -3  349.24   28.56
   3 -11   3  298.57   22.49
  -3 -11  -3  297.21   23.43
  -2  -8  -4 1420.78   66.51
   2   8   4 1440.20   70.37
  -2  -8  -4 1450.25   71.13
  -2  -8  -4 1360.98   71.39
   2  -8   4 1356.58   69.33
  -2  -8  -4 1291.15   66.55
  -2   8  -4 1464.73   82.13
  -2   8  -4 1273.36   70.31
   2 -15   2 1836.59  104.98
  -2  15  -2 2109.36  107.37
   2  15   2 1964.68   94.22
   2  15   2 1661.90  104.80
  -2 -15  -2 2243.26  107.90
   2  15   2 1991.11  102.52
  -4 -12   2  503.51   35.08
   4  12  -2  498.49   34.90
  -4  12   2  607.26   34.02
   4  12  -2  546.14   36.41
  -4 -12   2  580.40   35.62
   5   4  -3 1711.27   84.85
   5   4  -3 1717.70   89.43
  -5  -4   3 1613.34   89.35
  -5   4   3 1816.13   89.15
  -5  -4   3 1659.55   85.48
   5  -4  -3 1604.39   89.86
  -5   4   3 1736.42   84.31
  -5  -4   3 1698.13   89.16
   5  -4  -3 1775.84   88.21
   5   4  -3 1816.85   89.68
   5  -9  -2  642.52   44.32
   5   9  -2  776.00   45.08
  -5   9   2  814.83   44.72
  -5  -9   2  747.96   45.18
   5   9  -2  769.47   45.67
  -5  -9   2  780.45   44.12
   5  -9  -2  800.52   43.35
  -5  -9   2  787.17   45.56
  -3  -6   410455.10  422.97
   3   6  -410102.60  420.30
  -3   6   4 8424.48  411.95
   3   6  -410347.50  422.29
   3  -6  -4 9710.78  416.73
  -3   6   4 9955.60  418.92
  -3   6   4 8063.05  412.28
  -6   2   2 7205.60  325.02
  -6   2   2 5971.35  326.55
  -6  -2   2 5957.56  326.70
  -6  -2   2 6767.81  328.37
   6  -2  -2 7110.01  327.69
   6   2  -2 7078.83  327.79
   6  -2  -2 7052.78  328.00
   6   2  -2 7115.07  325.07
   1  17  -1   92.02   14.93
  -1  17   1   87.41   12.02
   0  16   2   19.75   13.94
   0 -16   2   -3.61   16.34
   0 -16  -2    7.87   16.83
   0  16  -2   22.23   14.64
   0  16  -2    3.02   15.92
   0  16   2   12.83    5.41
   0  16   2   16.31    5.91
  -4 -14   0 1621.52   80.08
   4  14   0 1566.90   80.68
  -4  14   0 1587.34   83.29
  -4 -14   0 1525.22   83.26
   4  14   0 1505.38   83.15
   4 -14   0 1469.53   83.37
  -1 -17  -1 2290.17  107.82
   1  17   1 1738.79   95.88
   1  17   1 1786.84  103.27
  -1  17  -1 1931.17  101.21
   1  17   1 1943.78  106.74
   1 -17   1 2288.89  107.77
  -1  17  -1 2049.42  106.57
  -5  -3  -3 1173.75   63.55
  -5   3  -3 1151.27   63.68
  -5   3  -3 1230.35   63.79
  -5  -3  -3 1181.50   61.94
   5   3   3 1186.35   63.63
  -5  11   1  515.01   33.04
   5  11  -1  546.38   33.49
   5  11  -1  510.58   33.37
  -5 -11   1  471.24   33.05
  -5 -11   1  519.88   32.79
   5 -11  -1  522.36   33.47
  -5 -11   1  509.15   33.44
  -4   9   3   26.21    9.47
   4  -9  -3   28.89    8.51
  -4  -9   3   19.97   11.06
  -3 -14   2 4614.18  234.01
   3  14  -2 4747.26  234.97
   3  14  -2 4469.61  235.08
  -3  14   2 5161.58  231.84
  -6   0  -2 4509.38  205.24
   6   0   2 4253.06  198.92
   0 -10  -4  657.01   38.54
   0  10  -4  631.80   37.65
   0 -10   4  602.40   37.12
   0  10  -4  625.44   45.03
   6   1   2  361.78   27.30
   6  -1   2  399.14   21.78
   6   1   2  425.70   22.33
  -6  -1  -2  478.57   28.20
  -6   1  -2  465.36   28.65
  -4 -12  -2  183.24   18.96
  -4 -12  -2  176.62   18.35
   4  12   2  223.37   26.50
  -4 -12  -2  148.40   12.79
   4  12   2  195.77   14.80
   4 -12   2  243.10   25.81
   5  11   1 1635.08   83.12
  -5 -11  -1 1788.88   80.20
   5 -11   1 1578.05   79.99
   5 -11   1 1612.18   82.68
  -5 -11  -1 1613.01   80.96
   5  11   1 1671.71   80.77
   6   3  -2  280.50   24.44
   6  -3  -2  333.37   24.56
  -6  -3   2  341.11   25.93
   6   3  -2  336.00   21.72
   6  -3  -2  253.06   25.20
  -6   3   2  302.57   24.56
  -6   3   2  317.56   21.47
   5   9   2 2335.99  116.44
   5   9   2 2110.47  110.89
   5   9   2 2223.51  109.46
  -5  -9  -2 2095.65  110.94
   5  -9   2 2453.05  115.95
  -5  -9  -2 2109.73  107.75
  -5  -9  -2 2186.21  108.04
   3  14   2 4029.05  187.97
  -3  14  -2 3490.13  184.07
   3 -14   2 4237.24  186.96
  -3 -14  -2 4010.62  185.21
  -3 -14  -2 3750.72  182.38
  -3 -14  -2 3436.02  174.83
   3 -14   2 3531.82  175.76
   3  14   2 3776.88  175.70
   2 -13  -3 5468.87  262.61
  -2  13   3 5600.94  256.25
   2  13  -3 5121.66  264.13
  -2 -13   3 5094.62  261.76
  -2 -13   3 5238.55  263.33
   2  13  -3 5212.95  262.72
   2  13  -3 5442.78  261.63
   3  -6   4  773.34   40.73
  -3   6  -4  858.58   44.82
   3   6   4  799.06   44.03
  -3   6  -4  728.53   44.57
  -3  -6  -4  727.88   45.62
  -3  -6  -4  877.83   41.82
   0 -14  -3  547.93   38.58
   0  14   3  622.27   37.57
   0 -14   3  612.49   38.69
   0  14  -3  661.22   43.47
   0  14  -3  567.66   38.63
  -6   2  -2  392.02   26.64
   6   2   2  389.14   21.09
  -6   2  -2  434.71   26.20
  -6  -2  -2  358.38   25.30
   6   2   2  341.47   25.90
   6  -2   2  360.48   20.68
   6  -2   2  363.38   19.94
  -1 -16   2 1940.37  102.29
  -1  16   2 1899.77   93.50
   1  16  -2 1831.49  101.04
  -1  16   2 1893.63   93.34
   1 -16  -2 1788.46  100.96
   1  16  -2 2072.45  102.09
  -6  -7   1  290.36   23.71
   6  -7  -1  302.49   23.80
  -6  -7   1  290.72   23.11
  -6   7   1  303.08   21.59
   6   7  -1  331.10   24.06
   6   7  -1  323.08   23.53
  -6  -7   1  320.05   22.89
   6   7  -1  332.14   22.26
   6  -7  -1  310.21   23.14
  -6   7   1  272.86   23.49
  -5   4  -3 3865.46  186.67
   5   4   3 3758.53  186.35
  -5  -4  -3 3805.44  184.60
  -5   4  -3 3743.29  186.96
  -5   4  -3 3823.81  183.74
   1  16   2  260.00   14.72
  -1  16  -2  259.35   28.40
   1 -16   2  278.25   27.71
  -1 -16  -2  278.44   28.74
  -1  16  -2  296.09   26.58
   1  16   2  319.21   24.96
  -4   9  -3  273.54   20.81
  -4  -9  -3  293.74   18.72
   4  -9   3  311.90   20.40
  -4  -9  -3  349.15   23.62
  -4  -9  -3  332.74   21.62
   4   9   3  316.52   22.72
  -2  17   0  422.08   36.70
   2 -17   0  482.43   36.90
   2  17   0  488.03   29.87
  -2 -17   0  518.46   37.23
  -5  -5   3  802.58   50.64
   5   5  -3  873.04   51.10
  -5  -5   3  879.73   50.78
  -5   5   3  931.90   50.51
   5   5  -3  940.66   46.56
  -5   5   3  899.84   45.70
  -5  -5   3  820.61   47.35
   5  -5  -3  928.84   49.48
   1 -10  -4 1768.97   87.86
  -1  10   4 1860.24   89.71
   1  10  -4 2053.36   95.02
   1  10  -4 1647.22   98.34
  -1 -10   4 1903.18   94.59
  -2  13  -3 3431.47  177.20
   2 -13   3 3408.18  174.16
  -2  13  -3 3648.22  180.07
  -2 -13  -3 3635.14  178.00
  -6  -7  -1 1248.54   57.03
   6   7   1 1239.30   57.72
   6   7   1 1024.57   57.00
   6  -7   1 1128.56   55.22
   6   7   1 1152.61   55.14
  -6  -7  -1 1179.44   55.27
  -6  -8   0 2597.24  128.44
   6   8   0 2768.56  128.75
   6   8   0 2607.79  127.07
  -6  -8   0 2664.30  128.34
   6   8   0 2687.31  128.59
  -6   8   0 2660.43  128.35
  -6  -8   0 2636.49  127.64
   2  -9  -4   66.87    7.90
  -2  -9   4   73.01   12.77
  -2  -9   4   60.77   15.45
   2   9  -4   57.63   13.30
  -2   9   4   55.40   10.04
  -2   9   4   52.78    7.57
   2   9  -4   65.13   12.33
   2   9  -4   47.10   16.55
  -3 -16   0  215.98   24.02
   3  16   0  145.85   22.70
  -3 -16   0  212.81   17.53
   3 -16   0  160.66   22.34
   3  16   0  195.13   17.36
   6   3   2  776.90   38.77
  -6   3  -2  726.12   42.91
  -6   3  -2  842.85   42.56
  -6  -3  -2  720.30   42.14
   6  -3   2  680.77   38.06
   6   3   2  623.54   42.11
   6  -3   2  749.68   37.02
  -1  10  -4  174.51   25.69
  -1  10  -4  179.34   17.27
   1 -10   4  182.87   16.10
  -1 -10  -4  180.25   17.88
   6   4  -223573.10 1109.18
  -6   4   224072.30 1109.00
   6  -4  -224315.60 1111.55
   6   4  -223570.00 1111.51
  -6   4   224088.60 1111.91
   6  -4  -221449.20 1112.11
  -6  -4   222857.80 1112.72
   5  12   0  117.34   13.82
   5  12   0  110.24   15.13
  -5 -12   0  113.61   13.76
  -5 -12   0  107.16   15.02
   5 -12   0   84.97   13.35
  -5 -12   0   97.42   14.81
  -5  12   0  141.19   16.64
   5 -12   0  128.34   16.46
   4   0  -411221.60  527.00
  -4   0   410759.10  527.79
   4   0  -411346.30  528.30
   4   0  -410875.60  528.22
  -4  14   1 4734.47  219.49
   4 -14  -1 4598.13  221.13
   4  14  -1 4549.02  220.11
   4  14  -1 4369.43  219.48
  -4 -14   1 4358.51  220.62
  -4 -14   1 4292.90  218.29
   1  14  -3 2246.79  114.51
  -1  14   3 2158.19  106.29
  -1 -14   3 2308.16  115.50
   1  14  -3 2283.23  118.79
   1 -14  -3 2333.09  115.67
  -1  14   3 2431.51  115.33
  -3   7   4   74.94   12.41
   3  -7  -4   66.14    9.74
   3   7  -4   67.51   15.09
  -3   7   4   59.84    6.81
  -3  -7   4   39.10   14.04
  -3  -7   4   68.65   13.67
   3   7  -4   70.77   13.57
   4   1  -4 3583.41  178.45
   4  -1  -4 3608.29  179.71
  -4   1   4 3758.00  179.52
  -4  -1   4 3616.81  179.47
   4  -1  -4 3508.96  177.68
   4   1  -4 3740.99  179.63
   4   1  -4 3561.41  179.47
   4  -1  -4 3675.21  179.58
   1 -14   3 1290.84   72.03
  -1 -14  -3 1279.95   73.44
  -1  14  -3 1259.10   73.41
  -1  14  -3 1464.36   77.89
  -4 -14  -1   45.61   14.07
  -4 -14  -1   42.99    9.42
   4  14   1   30.89    8.95
   4  14   1   29.34   16.60
   4 -14   1   31.16    9.83
   4 -14   1   24.63   16.18
  -2  -9  -4 1636.66   88.62
  -2   9  -4 1929.25   99.78
  -2  -9  -4 1614.99   82.17
   2   9   4 1814.33   87.31
  -2  -9  -4 1791.71   82.22
  -2   9  -4 1689.54   88.04
   2  -9   4 1747.05   86.40
  -2  -9  -4 1794.45   88.25
   0  18   0   67.48   13.01
  -3 -12   3  577.00   38.14
   3  12  -3  598.14   36.10
   3  12  -3  555.45   39.01
  -3 -12   3  589.89   38.41
   3  12  -3  502.45   36.16
  -3  12   3  587.47   33.42
   4   2  -4  894.51   55.70
   4   2  -4  936.83   54.80
   4  -2  -4 1025.26   54.23
  -4   2   4 1057.39   55.91
   4  -2  -4 1027.63   56.39
   4  -2  -4  939.30   56.16
  -4  -2   4 1025.08   56.43
   4   2  -4 1004.17   55.61
  -5   5  -3   17.62    9.75
   5   5   3   21.61    9.74
  -5   5  -3   14.53    7.11
  -5  -5  -3   26.60    8.15
  -5  -5  -3   18.56    4.17
  -5   5  -3   16.79   11.29
  -5 -10   2  873.44   46.27
  -5  10   2 1023.62   47.66
   5 -10  -2  942.01   45.41
  -5 -10   2  884.28   47.76
  -5 -10   2  924.38   47.90
   5  10  -2  868.42   48.13
   6   4   2 3283.67  154.07
  -6  -4  -2 3085.47  156.12
   6   4   2 2890.21  156.87
  -6   4  -2 3229.16  157.71
  -6   4  -2 3206.44  155.80
   6  -4   2 3077.76  151.52
   6  -4   2 3400.50  153.72
   3   7   4 1998.11   98.61
  -3  -7  -4 2100.32   95.64
  -3   7  -4 2026.10   99.01
  -3  -7  -4 1985.11   99.15
  -3   7  -4 1811.00   99.41
  -3  -7  -4 1766.44  100.11
   3  -7   4 1896.67   95.49
  -5  -6   3 2075.96   97.39
   5   6  -3 2246.35   96.45
  -5   6   3 2269.43  100.44
   5   6  -3 2143.17  101.06
  -5  -6   3 2173.12  101.02
  -5   6   3 2299.25   95.70
   5  -6  -3 2219.19   98.92
   4  10  -3 3401.73  176.54
  -4 -10   3 3343.38  173.99
  -4  10   3 3634.38  173.27
   4 -10  -3 3649.78  171.68
  -3 -12  -3 1594.33   80.44
   3 -12   3 1764.34   87.88
  -3 -12  -3 1784.83   88.58
  -3  12  -3 1873.37   92.33
  -6  -5   2  348.44   24.66
   6   5  -2  354.55   23.90
   6  -5  -2  370.86   28.89
  -6   5   2  440.66   24.77
  -6  -5   2  313.33   28.67
   6   5  -2  358.19   28.50
   6   5  -2  388.69   27.99
  -6   5   2  393.93   27.79
   6  -5  -2  363.35   26.67
  -2 -17   1 1316.61   68.30
   2  17  -1 1331.56   68.81
   2 -17  -1 1265.36   72.13
  -2  17   1 1242.21   65.92
   2  17  -1 1402.88   73.23
  -4   0  -4  254.10   19.70
   4  -3  -4 6162.77  293.63
   4   3  -4 6094.38  293.24
  -4  -3   4 6119.26  293.52
   4  -3  -4 5938.66  290.91
   4  -3  -4 6356.17  293.72
  -4   3   4 6175.34  292.56
   4   3  -4 6311.45  293.05
   4   3  -4 5894.70  285.69
   6   8  -1  126.54   15.59
  -6   8   1  116.03   15.21
  -6  -8   1  109.81   14.88
   6  -8  -1  135.16   15.20
  -6  -8   1   96.57   14.67
   6   8  -1  117.23   13.51
  -6  -8   1  123.15   14.70
  -6   8   1  124.49   13.29
   6   8  -1  111.53   15.31
   6  -8  -1  102.27   15.11
   1  18   0 3730.73  196.74
  -1  18   0 3915.70  190.48
   1  18   0 3919.62  190.12
  -1  18   0 3576.03  196.98
   1 -18   0 4144.63  197.80
  -4   1  -4  383.98   26.15
  -4  -1  -4  388.42   26.31
   2  17   1  557.70   40.85
   2  17   1  470.15   35.80
  -2 -17  -1  516.29   39.26
   2  17   1  465.36   29.02
  -2  17  -1  477.07   39.54
   2 -17   1  572.89   40.14
   0   0  -5   -0.31    8.80
   0   0  -5   19.63   10.09
  -3 -16   1 1678.81   88.79
  -3  16   1 1696.51   84.31
   3  16  -1 1832.77   88.66
   3  16  -1 1663.79   85.68
  -3 -16   1 1639.18   84.56
   3 -16  -1 1637.99   87.81
   0   1  -519539.00  897.25
   0  -1  -518461.50  897.42
   0  -1  -518674.90  897.01
   0   1  -519229.80  899.16
  -5 -10  -2 3949.41  204.30
   5  10   2 4303.23  202.61
  -5 -10  -2 4060.01  200.88
   5 -10   2 4863.63  209.42
   5  10   2 4624.22  210.26
   5  10   2 3959.55  204.47
  -5 -10  -2 4005.11  201.49
   5  12  -1  650.52   41.95
  -5 -12   1  704.23   43.15
   5 -12  -1  709.26   43.33
   5 -12  -1  725.44   43.39
  -5  12   1  756.26   43.12
  -5 -12   1  752.68   42.48
   5  12  -1  691.26   42.75
  -5 -12   1  678.99   42.87
   4 -13  -2 1277.36   72.12
  -4  13   2 1439.12   70.15
   4  13  -2 1323.16   71.55
   4  13  -2 1236.28   71.72
  -4 -13   2 1345.03   71.24
  -4 -13   2 1191.88   71.32
   0 -11   4 5859.37  284.54
   0 -11  -4 5780.46  285.21
   0  11  -4 6014.09  284.71
   3  16   1 2966.19  145.42
   3  16   1 3142.63  151.62
  -3 -16  -1 2768.05  144.81
  -3  16  -1 2538.59  151.71
   3  16   1 3572.56  157.07
   3 -16   1 3420.32  155.57
  -3 -16  -1 2972.66  153.06
  -6  -8  -1  248.01   18.76
   6   8   1  266.18   19.40
  -6   8  -1  236.70   21.34
   6  -8   1  272.07   19.17
  -6  -8  -1  271.94   19.82
   6   8   1  282.89   20.61
  -6   8  -1  177.80   19.12
   6   8   1  210.60   19.71
  -4  -2  -412095.10  580.85
  -4   2  -412377.50  581.05
   4   2   412083.10  580.87
  -4  -2  -412289.90  579.75
   0   2  -5  144.13   15.16
   0   2  -5  173.86   17.84
   0  -2  -5  158.54   14.62
   0  -2  -5  141.62   10.54
   0  -2  -5  153.02   15.05
   0   2  -5  153.89   10.70
   5 -12   1    8.93   12.72
  -5  12  -1    6.32   10.44
   5 -12   1   19.23    9.22
  -5 -12  -1   28.78    8.94
   5  12   1   25.55    9.45
   5  12   1   21.22   13.52
  -5 -12  -1   13.81   10.27
  -6  -9   0  496.69   28.73
  -6  -9   0  453.97   28.82
   6   9   0  453.98   27.75
   6  -9   0  447.51   28.67
  -6   9   0  506.78   28.97
   6   9   0  519.08   29.64
   6   9   0  455.48   28.60
  -6  -9   0  461.30   28.21
  -4 -10  -3  540.92   32.50
  -4 -10  -3  492.04   30.86
   4  10   3  477.54   31.34
  -4  10  -3  425.01   30.33
  -4 -10  -3  518.79   27.08
   4 -10   3  499.98   30.06
   2  16  -2  961.80   58.54
  -2  16   2 1001.83   52.33
  -2 -16   2  976.38   59.25
   2  16  -2 1024.15   59.78
  -2 -16   2  960.84   57.56
   6   5   2  109.11   14.07
  -6  -5  -2   96.71   12.92
   6  -5   2  100.52   12.94
  -6   5  -2  105.61   12.61
  -6   5  -2  102.26   14.92
   6   5   2  104.64   14.31
  -5   6  -3  288.73   18.28
   5   6   3  283.78   22.29
  -5  -6  -3  327.64   20.40
  -5   6  -3  337.25   22.78
  -5  -6  -3  277.68   16.52
   5  -6   3  285.21   15.75
  -3  -8   4  723.85   41.73
   3   8  -4  738.61   39.75
  -3  -8   4  802.57   45.37
  -3   8   4  792.20   42.54
   3   8  -4  768.53   46.64
  -3  -8   4  704.05   46.25
   3  -8  -4  719.95   40.05
   3   8  -4  768.69   44.62
  -3   8   4  724.48   38.71
   0 -18  -1 6950.81  358.94
   0  18  -1 7595.97  360.77
   0  18  -1 7715.63  355.70
   0 -18   1 7691.59  360.99
   0  18   1 7359.31  351.39
   0  18   1 6550.05  359.89
   0  18   1 7484.63  359.72
  -4  -4   4 2207.85  116.79
   4  -4  -4 2374.12  114.32
   4  -4  -4 2409.16  116.99
   4   4  -4 2236.69  109.33
   4   4  -4 2254.91  116.37
  -4   4   4 2381.01  115.83
   4   4  -4 2189.71  115.87
  -1   0   5    2.33   15.05
   1   0  -5   -4.60   10.14
   1   0  -5    5.97    8.06
   4 -13   2 9186.65  359.66
  -4 -13  -2 7138.19  352.45
   4  13   2 7705.88  348.74
  -4 -13  -2 7031.07  347.20
   4  13   2 8668.46  360.39
  -4 -13  -2 7044.91  352.77
   4 -13   2 6719.60  347.29
   4 -15   0 6219.65  315.97
  -4 -15   0 6333.21  312.08
   4  15   0 6800.93  313.28
  -4 -15   0 6815.99  316.55
  -4  15   0 6459.61  315.51
   4  15   0 6331.92  315.98
   2 -10  -4  355.86   20.18
   2  10  -4  342.19   25.18
  -2  10   4  339.34   21.52
   2  10  -4  343.78   25.87
  -2  10   4  340.12   22.36
  -2 -10   4  357.74   30.11
  -2 -10   4  372.14   22.57
  -2 -10   4  329.11   25.55
   1   1  -5 3093.85  154.32
   1   1  -5 3256.10  153.22
   1  -1  -5 3275.08  153.57
  -1  -1   5 2852.58  158.56
   1   1  -5 3130.42  153.99
   1  -1  -5 3083.98  153.94
  -1   1   5 2942.93  157.90
   2  16   2  242.07   22.16
   2  16   2  196.05   25.25
  -2 -16  -2  242.34   27.02
  -2  16  -2  217.79   24.02
   2 -16   2  198.93   24.74
   2  16   2  187.83   12.69
  -2  16  -2  245.19   27.41
  -4   3  -4 2812.10  138.86
  -4  -3  -4 2785.90  137.17
   4   3   4 2799.98  138.79
   1 -11  -417539.30  861.84
   1 -11  -419176.00  870.10
  -1  11   419114.70  863.24
   1  11  -419396.20  869.15
  -1 -11   418254.00  868.91
  -3 -15   2 1918.64   98.71
   3 -15  -2 1700.06   98.76
   3  15  -2 1953.52   99.80
  -3  15   2 1919.85   95.46
   3  15  -2 1869.56   99.61
  -1   0  -5   -0.51    7.67
  -1   0  -5    2.49   10.12
   0   3  -517123.20  809.38
   0  -3  -516509.50  805.46
   0   3  -517697.10  805.85
   0  -3  -517371.60  809.41
   0  -3  -516189.60  808.10
   0   3  -517705.30  807.60
   0   3  -517177.30  813.06
   6  -6  -218911.90  904.22
   6   6  -219719.00  902.68
   6   6  -218733.30  905.13
  -6  -6   219049.50  906.01
   6   6  -219334.80  904.93
   6  -6  -218006.30  905.47
  -6  -6   219190.00  902.93
  -6   6   220078.30  902.26
  -6   6   218002.30  904.21
  -1   1  -5  723.85   43.73
  -1   1  -5  707.14   37.90
  -1  -1  -5  742.83   41.95
  -1  -1  -5  715.71   39.45
  -1   1  -5  711.91   39.41
  -5   7   3 2008.38   99.24
  -5   7   3 2077.48  103.59
  -5  -7   3 1938.07  103.79
   5   7  -3 1902.64  103.73
   5  -7  -3 2089.28  102.15
   5   7  -3 2051.82  100.14
   1   2  -5 1233.30   60.64
   1  -2  -5 1052.91   59.86
   1   2  -5 1149.02   62.99
  -1   2   5 1134.30   65.63
   1  -2  -5 1113.49   61.67
  -1  -2   5 1193.03   68.47
   1   2  -5 1198.20   61.86
   1 -11   4 8677.19  405.00
  -1  11  -4 8114.80  405.11
  -1 -11  -4 8388.38  406.02
  -1  11  -4 8887.12  414.45
   0  17   2  101.63    9.72
   0  17   2  125.54   19.06
   0 -17   2   97.93   20.28
   0  17   2  133.99   10.14
   0  17  -2  107.06   21.21
   0  17  -2  154.72   19.97
   0 -17  -2  101.32   20.78
  -2 -14   3   50.08   14.98
   2  14  -3   57.32   14.74
   2 -14  -3   65.05   15.23
   2  14  -3   60.75   15.88
  -2  14   3   60.86    8.32
  -2 -14   3   47.23   16.75
   2  14  -3   49.38   16.86
  -2  10  -4  723.66   44.60
   2  10   4  803.12   43.26
  -2 -10  -4  764.25   44.35
  -2 -10  -4  733.43   45.49
  -2  10  -4  871.61   55.16
   2 -10   4  784.42   42.79
  -3   8  -4   20.80   14.26
  -3   8  -4   16.12    8.32
  -3  -8  -4   29.63    5.98
  -3  -8  -4   19.69   10.43
   3   8   4   26.15    8.37
  -3  -8  -4   36.16   15.76
   3  -8   4    9.37    6.83
  -3 -15  -2 2530.92  134.46
   3  15   2 2953.34  135.21
   3 -15   2 3223.38  147.05
  -3 -15  -2 3133.06  145.56
   3  15   2 2945.46  147.74
  -3  15  -2 2632.63  144.40
  -1  18   1  431.26   27.49
   1  18  -1  444.13   30.81
  -1   2  -5 1744.83   86.85
  -1   2  -5 1780.70   88.28
  -1  -2  -5 1700.68   89.45
  -1  -2  -5 1797.80   88.38
  -1   2  -5 1773.27   93.54
   0  15  -3  119.47   18.05
   0 -15  -3  112.61   19.54
   0  15   3  121.40   15.97
   0 -15   3  107.77   17.69
   0  15  -3  137.79   20.74
   1  18   112091.20  608.86
  -1  18  -112886.30  603.84
  -1  18  -113465.30  609.73
  -1 -18  -113616.10  609.07
   1 -18   113933.50  609.87
   1  18   111676.50  598.73
   1  18   112580.20  607.07
  -2 -14  -3  142.95   21.33
   2 -14   3  110.87   17.16
  -2  14  -3  149.16   21.68
  -2  14  -3  114.54   20.90
  -4  -4  -415230.70  710.69
  -4   4  -415013.40  712.74
   4   4   414730.10  712.48
   5  13   0   28.63   12.02
   5  13   0   38.86   11.31
  -5 -13   0   31.20   13.04
  -5  13   0   32.08   12.97
   5 -13   0   47.03   13.57
  -5 -13   0   37.20   10.99
   5 -13   0   15.08   10.51
  -5 -13   0   37.97   12.94
   4   5  -4  279.63   22.38
  -4   5   4  273.19   21.49
   4  -5  -4  276.52   20.13
  -4   5   4  234.86   13.32
   4  -5  -4  211.04   21.86
  -4  -5   4  260.31   23.20
   4   5  -4  288.98   22.51
   4   5  -4  273.67   15.24
   1  -3  -5  427.89   26.55
  -1   3   5  397.77   29.62
   1   3  -5  384.62   28.16
   1   3  -5  408.30   24.28
   1   3  -5  352.92   19.36
  -1  -3   5  446.98   34.20
   1   3  -5  369.29   25.80
   1  -3  -5  361.88   23.75
   7   0   0 2783.98  146.96
   7   0   0 2915.34  146.14
  -7   0   0 2933.29  146.67
   7   0   0 3033.25  145.08
  -7   0   0 2922.17  147.17
  -7   0   0 3048.89  148.84
  -6  -6  -2 1539.92   78.35
   6   6   2 1636.34   79.78
   6   6   2 1469.85   79.76
   6  -6   2 1654.97   78.85
  -6  -6  -2 1400.45   74.79
  -6   6  -2 1491.83   77.34
   6   6   2 1522.09   79.37
  -6   6  -2 1520.15   80.83
  -6   9   1  792.72   45.62
  -6  -9   1  821.21   47.59
  -6  -9   1  810.28   47.21
   6   9  -1  868.24   47.34
   6   9  -1  792.15   47.64
  -6   9   1  807.53   47.96
   6   9  -1  807.15   46.32
   6  -9  -1  793.13   47.96
  -6  -9   1  845.34   47.22
   0  -4  -5 1833.64   91.65
   0  -4  -5 1707.38   93.27
   0   4  -5 1915.96   91.73
   0   4  -5 2052.57  100.64
   0   4  -5 1909.83   92.65
   0   4  -5 1990.01   95.59
  -7   1   0 2433.53  131.94
  -7   1   0 2753.66  134.14
  -7  -1   0 2559.79  131.68
   7   1   0 2547.84  132.10
   7   1   0 2645.82  131.53
  -7   1   0 2595.94  131.85
  -7  -1   0 2736.28  134.07
   7  -1   0 2584.01  132.59
   7  -1   0 2714.47  130.45
  -7  -1   0 2624.40  132.19
   7   1   0 2682.41  130.19
  -5 -11   2   31.72   12.49
  -5  11   2   44.90   12.20
   5  11  -2   36.71   12.93
  -5 -11   2   34.50   13.58
   5  11  -2   12.14   12.84
   5 -11  -2   22.98   12.83
  -1  17   2   74.12    9.25
  -1  17   2   71.52    9.57
   1  17  -2   44.28   16.50
  -1 -17   2   48.79   18.59
   1  17  -2   56.85   17.04
   1 -17  -2   54.91   17.52
  -1  -3  -5 4515.75  221.74
  -1   3  -5 4363.06  220.30
  -1   3  -5 4798.08  221.95
  -1  -3  -5 4647.78  222.34
  -1   3  -5 5018.94  229.16
  -5  -7  -3  233.51   14.77
   5   7   3  216.33   19.50
  -5   7  -3  251.00   20.35
  -5  -7  -3  254.57   17.63
   5  -7   3  231.44   14.49
   3  13  -3 4520.33  224.50
   3  13  -3 4503.19  224.91
  -3 -13   3 4525.29  225.92
   3  13  -3 4531.10  227.04
  -3 -13   3 4543.22  225.43
  -3  13   3 4736.89  221.34
  -1  17  -2  780.90   49.52
  -1 -17  -2  776.40   50.04
  -1  17  -2  874.47   47.90
   1  17   2  758.65   46.53
   1  17   2  688.88   35.89
   1 -17   2  706.18   48.18
  -4 -11   3  433.67   32.01
  -4 -11   3  443.14   29.87
   4  11  -3  443.64   33.00
   4 -11  -3  455.04   26.99
  -4  11   3  430.94   28.54
  -4  15   1 1042.53   57.52
   4 -15  -1 1002.59   59.84
   4  15  -1 1004.80   59.06
  -4 -15   1 1000.00   60.01
   4  15  -1 1068.94   58.45
  -4 -15   1 1012.98   56.96
   1 -15  -3  788.39   47.77
  -1  15   3  711.46   37.07
  -1  15   3  834.14   47.03
  -1 -15   3  815.17   48.03
   1  15  -3  838.53   47.81
   1  15  -3  881.98   51.65
  -6  -9  -1 3451.34  175.76
  -6  -9  -1 3611.11  174.36
   6   9   1 3385.69  173.83
   6   9   1 3750.16  175.36
  -6   9  -1 3635.66  177.54
  -6  -9  -1 3570.58  173.55
  -6   9  -1 3577.00  175.85
   6  -9   1 3505.58  174.58
   7   2   017099.20  814.58
   7   2   017525.70  817.20
  -7  -2   017014.20  816.88
  -7  -2   016825.00  818.17
  -7   2   017581.80  818.20
   7   2   016711.50  816.14
  -7   2   017760.30  816.79
   7  -2   017040.30  814.67
   7  -2   016897.80  817.17
  -7  -2   017699.60  816.73
   2  18   0 2119.40  110.18
   2  18   0 2258.98  117.69
  -2 -18   0 2339.56  117.90
   2 -18   0 2246.14  117.46
  -2  18   0 1951.29  116.42
  -1  15  -3  679.66   43.32
  -1  15  -3  491.32   38.76
   1 -15   3  557.25   38.34
  -1 -15  -3  515.34   39.50
   1  15   3  611.59   36.91
   4  15   1   61.61   18.68
  -4 -15  -1   68.56   10.24
   4 -15   1   43.06   10.68
  -4 -15  -1   52.09   15.54
   4 -15   1   54.91   18.07
   4  15   1   52.12   10.07
   3 -17   0   18.65   16.02
  -3 -17   0   18.95   10.44
   3  17   0   34.93   10.91
   3  17   0   11.19   17.22
  -3 -17   0   31.92   17.36
   1  -4  -5  302.72   19.28
   1   4  -5  272.07   18.84
   1   4  -5  244.08   23.60
   1   4  -5  282.92   15.46
  -1   4   5  255.72   24.17
  -1  -4   5  246.03   27.53
   1   4  -5  275.14   21.60
  -3   9   4  731.27   38.53
   3   9  -4  649.52   40.36
  -3  -9   4  638.48   42.64
   3   9  -4  684.12   36.65
   3   9  -4  564.29   41.90
  -3  -9   4  676.85   37.97
   3  -9  -4  646.91   35.86
  -3   9   4  626.35   35.70
  -3  -9   4  630.55   40.49
   6   7  -2 1363.25   76.61
   6  -7  -2 1462.36   75.25
   6   7  -2 1441.70   73.46
  -6  -7   2 1349.22   76.00
  -6  -7   2 1384.74   76.67
  -6  -7   2 1446.18   76.53
  -6  -7   2 1395.05   73.87
  -6   7   2 1443.82   76.06
  -6   7   2 1484.04   73.01
   6   7  -2 1340.40   75.75
   6  -7  -2 1367.59   76.63
  -5 -11  -2  329.59   22.25
  -5 -11  -2  332.50   23.71
   5  11   2  387.55   24.60
   5  11   2  392.38   33.34
   5  11   2  343.01   25.91
  -5 -11  -2  350.90   26.60
  -3  13  -3   73.01   18.08
  -3 -13  -3   64.92   13.94
   3 -13   3   83.56   14.92
  -3 -13  -3   71.69   18.44
  -6 -10   0 1260.48   69.82
   6 -10   0 1287.21   69.59
   6  10   0 1338.81   69.96
  -6  10   0 1287.73   70.99
  -6 -10   0 1316.33   69.18
  -6  10   0 1257.80   69.00
   6 -10   0 1201.02   68.71
  -6 -10   0 1381.80   69.28
   6  10   0 1277.25   68.45
   6  10   0 1318.42   69.44
  -4  -5  -4  587.70   32.16
  -4  -5  -4  674.96   35.79
  -4   5  -4  651.03   33.02
  -4   5  -4  683.17   38.16
   4   5   4  695.11   38.19
   7   3   0 1521.26   82.63
  -7   3   0 1591.94   82.24
   7  -3   0 1524.07   80.52
  -7  -3   0 1594.32   85.09
   7   3   0 1555.35   80.54
  -7   3   0 1638.61   84.16
  -7  -3   0 1543.10   82.65
   7   3   0 1536.04   81.79
   1   4   5    6.64    5.26
  -1   4  -5    8.67   14.66
  -1   4  -5    6.79    7.48
  -1  -4  -5   12.82    8.05
  -1   4  -5    5.01    5.48
  -1   4  -5    5.03    5.52
  -1  -4  -5    5.59    6.49
   0  12  -427381.60 1272.70
   0 -12  -427818.40 1273.71
   0 -12   425681.50 1272.23
  -5  -8   3 6498.06  325.51
  -5   8   3 6892.82  324.83
  -5   8   3 6790.60  320.93
   5  -8  -3 6874.61  323.37
   5   8  -3 6720.97  321.92
   5   8  -3 6503.32  325.50
   0   5  -521951.90 1033.97
   0   5  -522422.20 1028.77
   0   5   522355.70 1024.65
   0   5  -522111.50 1025.39
   0   5  -520782.90 1025.27
   0  -5  -521108.30 1026.14
   4  11   3   13.70    9.60
  -4 -11  -3   23.12    6.07
  -4 -11  -3   26.20   11.30
  -4  11  -3   20.57   11.73
   4 -11   3   18.29   10.43
  -4 -11  -3   36.63   12.91
   4  11   3   17.00   11.91
  -4   6   4  325.57   23.98
  -4  -6   4  334.16   26.32
   4   6  -4  331.36   25.17
   4  -6  -4  357.70   26.08
  -4   6   4  270.92   16.53
   4  -6  -4  349.28   22.29
   4   6  -4  343.37   18.58
   4   6  -4  322.23   25.39
  -2   0   5   11.98   14.23
   2   0  -5    4.39    9.10
   2   0  -5    1.63   11.72
   2   0  -5   -1.86    9.26
  -5  13   1  229.30   20.55
  -5 -13   1  229.75   20.08
   5 -13  -1  181.88   19.71
   5 -13  -1  197.85   21.14
   5  13  -1  205.89   20.04
  -5 -13   1  212.71   21.01
   5  13  -1  223.73   20.19
  -5 -13   1  198.50   20.77
   2  -1  -5 1182.06   65.92
   2   1  -5 1218.44   66.75
  -2   1   5 1168.70   69.10
   2   1  -5 1234.63   65.74
  -2  -1   5 1278.04   70.37
   2  -1  -5 1239.26   66.88
   2  -1  -5 1243.56   65.47
   2   1  -5 1320.10   66.85
  -7   0   1    2.60    9.35
   7   0  -1   -1.54   12.43
  -7   0   1    3.02   12.33
   2  11  -4  774.31   45.22
  -2 -11   4  761.99   41.27
  -2 -11   4  701.49   48.16
  -2  11   4  743.66   40.51
  -2 -11   4  736.08   45.35
   2  11  -4  735.21   44.68
   2 -11  -4  773.08   38.76
  -2  11   4  729.50   41.18
   7  -1  -1  291.66   23.11
  -7   1   1  315.53   22.53
  -7  -1   1  296.28   22.33
   7   1  -1  275.47   23.49
   7   1  -1  281.73   22.99
  -7  -1   1  311.04   25.73
   7   1  -1  299.02   22.18
  -7   1   1  322.74   25.41
   4  14  -2  528.19   38.43
   4 -14  -2  584.75   38.88
   4  14  -2  581.16   37.01
  -4 -14   2  536.95   38.02
  -4  14   2  563.48   35.15
  -4 -14   2  570.72   37.11
   4  14  -2  615.71   38.15
  -3   9  -4  993.27   59.70
  -3  -9  -4 1073.52   53.37
  -3  -9  -4 1065.29   51.68
  -3  -9  -4 1099.30   60.52
   3   9   4 1025.74   56.15
  -3  -9  -4 1077.92   57.39
   3  -9   4  967.17   53.68
   6   7   2 2531.92  128.37
  -6   7  -2 2400.37  128.64
   6   7   2 2362.01  127.50
   6  -7   2 2722.14  127.82
  -6  -7  -2 2502.04  123.32
  -6  -7  -2 2647.13  125.96
   6   7   2 2536.46  127.13
   5 -13   1  181.42   16.62
  -5  13  -1  181.86   21.78
   5  13   1  176.79   21.16
  -5 -13  -1  177.09   18.43
   5 -13   1  181.39   20.99
   5  13   1  194.06   16.86
  -5 -13  -1  190.46   15.77
   0  19   0    1.19   10.16
   2   2  -5 2509.77  124.05
  -2  -2   5 2615.76  129.71
   2   2  -5 2352.94  124.97
  -2   2   5 2497.69  127.49
   2  -2  -5 2434.31  123.30
   2  -2  -5 2525.67  125.47
   2   2  -5 2496.28  125.38
  -1 -12   4 1512.34   71.71
  -1 -12   4 1522.84   77.45
   1 -12  -4 1573.15   78.72
  -1  12   4 1302.25   69.36
  -1  12   4 1575.21   74.33
   1  12  -4 1559.72   77.42
   7   0   1  151.23   16.44
   7   0   1   97.59   12.94
   7   0   1  112.47   17.87
  -7   0  -1  131.36   17.66
  -7   0  -1  111.45   19.29
  -7   0  -1  140.84   16.87
  -1   5   5  489.71   33.09
   1  -5  -5  483.61   28.32
   1   5  -5  477.61   25.67
   1   5  -5  527.95   31.84
   1   5  -5  471.35   34.20
  -7   2   1 4697.35  258.12
  -7   2   1 5542.47  260.81
   7   2  -1 5268.23  259.10
   7   2  -1 5405.30  257.55
   7   2  -1 5422.75  258.05
   7  -2  -1 5413.56  258.22
  -7   2   1 5511.10  257.84
  -2   0  -5    6.36   13.27
  -2   0  -5    4.71    6.74
  -2   0  -5   -4.01    7.03
  -7   4   012934.70  606.88
  -7   4   013073.00  608.12
   7  -4   012704.50  605.01
   7   4   012873.60  607.33
   7   4   012901.80  604.96
  -7  -4   012523.40  606.97
   7   4   012167.60  606.44
  -7  -1  -110520.30  481.32
   7   1   110123.40  479.84
   7   1   110213.70  479.66
  -7   1  -110087.90  479.61
  -7   1  -110532.00  480.76
   7   1   1 9406.00  475.27
   7  -1   1 9816.75  475.50
  -7  -1  -1 9853.39  479.52
  -7  -1  -110328.20  479.98
  -7   1  -110250.60  479.89
  -2   1  -5 2180.93  108.94
  -2   1  -5 2239.92  116.11
  -2  -1  -5 2188.13  113.58
  -2   1  -5 2182.57  107.75
  -2  -1  -5 2234.93  107.89
  -2 -11  -4 4139.50  206.04
  -2  11  -4 4801.13  217.31
   2  11   4 4460.66  205.41
   2 -11   4 3880.71  204.42
  -2  11  -4 4140.93  207.28
  -2 -11  -4 4270.44  208.08
  -1  12  -4 1468.17   78.00
   1 -12   4 1416.68   76.82
  -1 -12  -4 1509.11   78.86
   4 -14   2  388.49   25.55
  -4 -14  -2  431.06   31.93
   4 -14   2  585.38   38.49
   4  14   2  538.40   39.82
   4  14   2  456.53   26.57
  -4 -14  -2  453.29   32.69
  -4 -14  -2  422.82   25.25
  -5  -8  -3 1102.59   55.92
   5   8   3 1084.88   60.68
  -5  -8  -3 1128.74   57.70
   5  -8   3 1113.25   56.22
  -5   8  -3 1099.83   60.81
   2 -18  -1 2725.45  142.25
   2  18  -1 2946.14  139.39
   2  18  -1 3268.75  144.73
  -2  18   1 2547.80  135.84
   2  18  -1 2378.67  140.50
   3 -17  -1   43.17   16.87
   3  17  -1   46.33   16.48
  -3 -17   1   68.83   19.22
   3  17  -1   53.34   15.54
  -3  17   1   57.81   12.84
  -3 -17   1   56.96   13.84
   3  17  -1   55.41   13.68
  -1   5  -5  139.17   11.63
  -1   5  -5  155.03   22.24
  -1   5  -5  138.55   13.18
  -1  -5  -5  129.01   12.06
  -1   5  -5  141.63    9.85
   1   5   5  131.99   11.03
  -1  -5  -5  127.33   12.35
  -4   6  -4 9025.25  416.96
  -4  -6  -4 9441.01  414.10
   4   6   4 8985.78  416.78
  -4   6  -4 8298.09  410.87
  -4  -6  -4 8677.79  412.09
  -2 -18  -1 2430.68  111.55
   2  18   1 2229.16  112.01
  -2  18  -1 2049.59  110.52
   2  18   1 1697.67   99.29
   2 -18   1 2423.10  112.33
   2  18   1 1953.77  107.29
   2  -3  -5  977.22   52.54
   2   3  -5  985.23   54.96
   2   3  -5  878.86   54.55
   2  -3  -5 1031.34   55.51
  -2   3   5  975.45   56.72
   2   3  -5 1016.13   53.33
  -2  -3   5  968.70   58.80
  -7   2  -1 1114.36   60.77
   7   2   1 1043.20   55.71
  -7   2  -1 1123.61   60.54
  -7  -2  -1 1052.24   59.98
  -7   2  -1 1112.71   60.34
   7   2   1 1116.81   59.83
  -7  -2  -1 1114.37   60.17
   7  -2   1 1039.87   55.88
   7   2   1 1053.57   60.28
   6  10  -1  702.84   43.50
  -6 -10   1  688.13   42.59
  -6  10   1  715.59   41.33
   6  10  -1  763.57   42.86
   6 -10  -1  689.14   43.46
  -6 -10   1  735.46   43.19
  -6  10   1  725.78   43.77
   6  10  -1  727.18   42.10
  -6 -10   1  660.66   42.18
  -3 -17  -1 3773.88  182.64
   3  17   1 3707.04  181.06
   3  17   1 3606.60  173.98
   3  17   1 4278.97  186.21
  -3 -17  -1 3238.32  173.36
  -3  17  -1 3077.09  180.87
   3 -17   1 4200.86  185.26
  -2  -2  -5 5661.13  267.60
  -2   2  -5 5531.20  264.15
  -2   2  -5 5384.41  262.79
  -2  -2  -5 5456.72  262.97
  -2   2  -5 5787.92  273.11
   7   3  -1 6927.28  329.86
  -7   3   1 6493.82  330.51
  -7  -3   1 6857.01  330.89
   7   3  -1 6823.60  329.31
   7   3  -1 6732.24  330.82
  -7   3   1 7106.05  332.43
   7  -3  -1 6882.86  329.97
  -7   3   1 6964.39  329.43
   0   6   5 5521.90  260.60
   0   6  -5 5478.97  264.54
   0   6  -5 5412.13  270.87
   0  -6  -5 5383.10  261.55
   0   6  -5 5535.67  261.42
   1  19   0  499.35   34.36
  -1  19   0  550.83   34.95
   1  19   0  580.84   42.40
  -1  19   0  567.19   43.14
   1 -19   0  571.63   42.31
  -6  -8   213194.30  605.41
   6   8  -212705.40  604.84
   6   8  -212750.10  605.71
  -6  -8   212473.20  603.12
   6  -8  -213047.50  603.94
  -6  -8   212408.70  605.81
   6   8  -212790.10  602.64
   6  -8  -211754.20  605.28
  -6  -8   212690.70  605.13
  -6   8   212666.80  604.72
  -6   8   212834.30  601.99
   2  17  -224680.70 1170.30
  -2  17   224465.00 1164.05
  -2 -17   224432.40 1169.40
  -2 -17   224844.70 1171.74
   2  17  -225174.10 1172.55
  -4  16   0 1307.21   74.71
   4 -16   0 1253.85   75.64
   4  16   0 1269.19   75.92
  -4 -16   0 1381.93   71.47
  -4 -16   0 1476.39   77.08
   4  16   0 1397.05   72.50
   6   0  -3   19.90   11.29
   6   0  -3   -6.69   15.17
  -6   0   3   37.84   13.22
  -6 -10  -1 1628.29   85.41
  -6  10  -1 1752.19   89.79
  -6 -10  -1 1753.99   86.14
  -6  10  -1 1718.03   87.63
   6  10   1 1591.98   86.34
   6 -10   1 1593.80   86.62
  -6 -10  -1 1630.77   87.76
   6  10   1 1704.47   87.00
   4  -7  -4 2028.22   98.06
  -4   7   4 1836.55   93.58
  -4  -7   4 1897.90  102.20
   4   7  -4 1940.98  102.32
   4  -7  -4 1984.44  102.14
  -4   7   4 2176.91  100.65
   4   7  -4 2056.64  101.45
  -4  -7   4 1950.76   99.65
   6  -1  -3 3281.91  160.73
   6   1  -3 3120.21  159.45
  -6  -1   3 3196.08  159.95
   6  -1  -3 3203.26  159.44
  -6   1   3 3223.58  159.84
   6   1  -3 3168.12  160.28
  -2 -15   3  336.99   29.00
   2  15  -3  307.19   28.16
   2 -15  -3  337.60   28.40
  -2  15   3  330.69   20.17
  -2 -15   3  371.61   29.25
   2  15  -3  311.87   29.08
   2  15  -3  325.30   27.39
   3 -16  -2 6080.64  316.44
  -3 -16   2 6339.45  315.23
  -3  16   2 7072.87  312.63
   3  16  -2 6683.42  317.13
   3  16  -2 6018.46  316.05
   7   3   1 3342.69  172.80
  -7   3  -1 3793.80  177.87
  -7   3  -1 3692.76  177.71
   7  -3   1 3555.10  173.28
  -7   3  -1 3547.60  177.32
   7   3   1 3588.54  177.13
   7   3   1 3710.24  177.60
  -7  -3  -1 3669.62  177.15
  -5 -12   2 5004.75  245.39
   5 -12  -2 4877.17  246.19
   5  12  -2 5118.98  245.54
  -5 -12   2 4802.28  245.59
   5  12  -2 5040.29  246.51
  -5  12   2 5229.52  244.96
  -2 -17  -2 1078.56   60.89
  -2  17  -2 1093.88   61.38
   2  17   2  946.20   56.07
   2  17   2  940.17   60.42
   2  17   2  861.19   46.70
  -2  17  -2  939.20   56.94
   2 -17   2 1073.48   60.82
  -2   3  -5   54.77   17.23
  -2  -3  -5   53.51   12.71
  -2   3  -5   66.11    9.03
  -2  -3  -5   62.66    9.40
  -2   3  -5   64.13    9.12
   7   5   0 1257.87   66.08
  -7  -5   0 1245.08   66.51
  -7   5   0 1254.06   67.40
   7   5   0 1187.58   66.53
  -7   5   0 1139.24   65.58
   7   5   0 1193.76   64.06
   3  10  -4   31.17   12.97
  -3 -10   4   10.91   11.90
  -3  10   4   20.40    9.13
   3 -10  -4   18.68    7.12
  -3  10   4   15.12    8.63
  -3 -10   4   13.08   13.82
   3  10  -4   19.91    9.10
  -3 -10   4   10.22    9.42
   5  14   0   83.26   13.22
  -5  14   0   96.13   16.38
  -5 -14   0   83.27   15.38
   5 -14   0   73.05   13.44
  -5 -14   0   83.23   13.16
  -5 -14   0   89.64   15.68
   5  14   0   86.50   15.87
   5 -14   0   79.77   15.59
  -2   4   5 2926.86  149.39
   2   4  -5 2940.78  147.97
   2   4  -5 2854.40  145.99
   2   4  -5 2912.61  149.09
   2  -4  -5 3040.62  145.52
  -2  -4   5 3193.95  153.30
  -5   9   3  322.59   24.27
   5   9  -3  287.41   24.24
  -5  -9   3  265.35   24.12
   5  -9  -3  293.44   21.74
   5   9  -3  306.29   20.77
  -5   9   3  305.70   19.49
   5   9  -3  305.45   25.77
   1  -6  -5 1167.35   60.91
   1   6  -5 1257.45   64.81
  -1   6   5 1192.54   57.95
  -1   6   5 1235.06   65.37
   1   6  -5 1158.76   68.67
  -4 -12   3   16.91   12.76
  -4  12   3   27.31   10.40
   4  12  -3    8.52   14.07
  -4 -12   3   21.41   11.28
   4 -12  -3   17.18    7.77
   6  -2  -3 3243.52  157.04
  -6  -2   3 3080.95  151.38
  -6   2   3 2993.19  155.78
  -6  -2   3 3058.44  155.91
   6  -2  -3 2842.13  156.67
  -6  -2   3 3093.88  156.34
   6   2  -3 3041.70  156.07
   6   2  -3 3279.68  151.43
   6  -2  -3 3207.55  155.29
   6   2  -3 3154.59  156.16
   0  19  -1  153.27   24.53
   0  19  -1  132.85   18.29
   0 -19  -1  137.24   24.14
   0  19   1  152.49   22.26
   0  19   1  104.36   23.31
   0 -19   1  122.87   23.46
   0  19   1  165.66   14.91
   2 -15   3   73.79    5.34
   2 -15   3   86.62   16.59
  -2 -15  -3  121.20   20.33
  -2  15  -3  110.89   21.42
  -2  15  -3  109.32   20.74
   3 -16   2 1315.19   69.99
   3  16   2 1281.41   71.74
   3  16   2 1228.90   57.58
  -3  16  -2 1156.12   68.55
  -3 -16  -2 1297.13   69.12
   7   4  -1 1973.32  102.32
   7   4  -1 1927.86  100.58
  -7  -4   1 2050.21  102.71
  -7   4   1 2008.05  100.70
   7  -4  -1 2013.86  101.40
  -7   4   1 1851.96  101.83
   7  -4  -1 1941.43  102.02
   7   4  -1 2023.94  101.39
   0  16  -3   12.17   16.53
   0  16   3   33.14   13.06
   0 -16   3   35.03   15.93
   0 -16  -3   24.33   15.52
   0  16  -3   20.90   14.82
   6  -8   2  709.86   42.25
  -6  -8  -2  656.79   36.43
  -6  -8  -2  695.83   38.39
   6   8   2  625.00   40.42
   6   8   2  565.28   42.20
   6   8   2  701.63   39.81
   6  11   0 3020.40  149.84
  -6  11   0 3103.13  151.89
   6  11   0 3141.80  150.76
   6  11   0 2856.86  148.84
  -6 -11   0 2931.74  149.28
  -6 -11   0 3003.14  150.58
   6 -11   0 2913.84  149.59
  -6 -11   0 3038.82  148.95
   6 -11   0 3023.34  150.06
  -1   6  -5 1005.48   51.62
  -1  -6  -5  922.04   51.47
  -1  -6  -5  989.97   50.75
   1   6   5 1029.99   51.16
  -1   6  -5  956.21   61.96
  -1   6  -5 1001.62   52.81
  -3 -14   3  702.75   43.91
   3  14  -3  671.24   42.63
   3  14  -3  704.81   43.61
  -3 -14   3  696.47   44.16
  -3  14   3  665.23   38.65
   3  14  -3  670.14   45.37
  -5 -12  -2  292.06   20.21
   5 -12   2  394.74   31.22
   5  12   2  322.09   22.02
   5  12   2  352.11   32.17
  -5 -12  -2  277.57   22.58
  -5 -12  -2  319.70   24.92
   5  12   2  334.04   25.02
   0  18  -2  303.23   29.93
   0  18   2  317.99   18.13
   0  18   2  257.25   17.78
   0  18   2  306.78   28.80
   0 -18  -2  286.25   29.18
   0 -18   2  265.16   29.74
   0  18  -2  354.90   28.40
   7   4   1   76.78   14.91
  -7   4  -1   80.93   13.06
  -7   4  -1   77.99   15.60
   7   4   1   60.16   10.42
   7  -4   1   57.15   10.42
  -7   4  -1   60.33   14.28
   7   4   1   75.28   13.00
  -7  -4  -1   78.90   14.58
  -6   3   3 1276.13   75.06
  -6   3   3 1393.11   70.25
   6   3  -3 1453.59   70.80
  -6  -3   3 1359.12   70.84
   6  -3  -3 1372.47   76.06
  -6  -3   3 1415.96   75.66
   6   3  -3 1415.02   76.00
   6  -3  -3 1394.34   74.47
   6   3  -3 1412.20   75.38
  -6  -3   3 1394.07   76.02
  -2   4  -5  267.49   18.08
  -2   4  -5  284.07   18.85
  -2  -4  -5  276.33   20.26
  -2  -4  -5  263.86   18.44
  -2   4  -5  296.50   29.60
   2   4   5  274.02   18.70
  -4   7  -4   70.48   12.06
   4  -7   4   65.05    7.05
   4   7   4   48.34   11.28
  -4   7  -4   44.04    9.42
  -4  -7  -4   55.52    9.09
  -4  -7  -4   47.75   10.16
  -3 -10  -4 6137.48  298.85
   3  10   4 6565.68  304.14
   3 -10   4 6187.33  301.56
  -3 -10  -4 6810.76  308.19
  -3 -10  -4 6436.49  304.91
  -3  10  -4 6274.20  306.90
  -3 -10  -4 6317.14  298.20
  -6   0  -3  163.06   20.11
  -6   0  -3  224.86   20.03
   4 -12   3  147.50   16.61
   4  12   3  157.23   18.97
  -4 -12  -3  130.93   10.31
  -4 -12  -3  124.68   17.08
   4  12   3  135.12   15.34
  -4 -12  -3  131.78   16.56
  -4  12  -3  113.47   16.92
  -6   1  -318328.20  895.46
  -6  -1  -319177.50  895.18
   6   1   318729.10  896.22
  -6  -1  -318846.20  896.50
  -6   1  -319415.70  896.78
   0   7  -5 6260.82  286.41
   0   7  -5 5940.57  292.96
   0   7   5 5924.36  282.20
   0  -7  -5 5786.63  282.27
   1  19  -1 9545.80  430.38
  -1  19   1 8794.05  425.99
   1  19  -1 9505.81  434.66
   0  13  -4  866.89   50.81
   0 -13  -4  903.60   52.04
   0 -13   4  847.73   50.70
   4 -16  -1 1067.61   63.09
   4  16  -1 1052.21   62.18
  -4 -16   1 1123.68   60.34
  -4 -16   1 1109.21   64.05
  -4  16   1 1066.18   60.80
   4  16  -1 1126.70   62.97
   4  16  -1 1021.68   60.77
  -1  19  -1  519.88   36.63
   1  19   1  566.22   43.41
  -1 -19  -1  599.16   42.48
  -1  19  -1  628.49   43.84
   1  19   1  542.20   40.23
   1  19   1  506.78   32.32
   1 -19   1  636.09   43.89
  -3 -14  -3  748.89   48.32
  -3 -14  -3  928.86   52.87
   3 -14   3  757.72   48.71
  -3  14  -3  851.74   52.78
  -1  16   3   98.84    7.20
   1  16  -3  104.13   19.83
   1 -16  -3   93.21   18.85
   1  16  -3  104.42   18.28
  -1  16   3   85.21    6.56
  -1  16   3   98.26   16.04
  -1 -16   3   90.06   17.42
  -5   9  -3   35.57   10.47
  -5  -9  -3   36.68    8.26
   5  -9   3   35.74    9.34
  -5  -9  -3   23.95    7.93
   5   9   3   23.79   10.22
   5   9   3   40.86   11.40
  -5  -9  -3   40.35   11.71
   2  -5  -5  265.84   17.91
  -2   5   5  266.80   22.73
   2   5  -5  264.04   23.05
   2   5  -5  239.97   13.78
   2   5  -5  245.09   20.83
   2   5  -5  236.14   13.35
  -2  -5   5  249.51   26.75
   2  12  -4  590.37   36.58
  -2  12   4  547.34   32.79
  -2 -12   4  566.73   32.12
   2 -12  -4  557.85   29.33
  -2  12   4  533.70   30.83
  -2 -12   4  541.34   36.21
   2  12  -4  504.61   36.03
  -7   6   0 8321.02  397.67
  -7  -6   0 8419.59  397.93
  -7   6   0 8083.00  398.35
   7   6   0 8398.37  398.15
   7   6   0 8210.49  395.69
   7   6   0 8237.29  397.59
  -1  16  -3  686.60   48.33
   1 -16   3  743.33   47.76
   1  16   3  761.78   46.21
  -1  16  -3  857.76   51.46
  -1 -16  -3  691.08   48.13
  -6  -2  -3  154.33   16.70
  -6   2  -3  158.92   18.10
   6   2   3  205.67   18.39
  -6  -2  -3  141.89   16.93
  -6   2  -3  160.30   18.00
   7   5  -1   18.30   11.90
  -7  -5   1   33.49   12.89
   7   5  -1   20.60   11.96
  -7   5   1   20.96   12.09
   7   5  -1   13.27    9.41
  -7   5   1   27.52   10.04
   7  -5  -1   30.69   11.42
   1  18  -2 8220.78  402.68
   1  18  -2 8884.60  402.62
  -1  18   2 8721.76  393.90
  -1  18   2 7947.44  393.74
  -1 -18   2 7848.90  403.18
   1 -18  -2 7892.60  402.24
  -4 -16  -1  304.37   28.75
  -4 -16  -1  296.27   21.99
   4  16   1  389.62   23.56
   4  16   1  378.85   32.68
   4 -16   1  338.52   30.65
  -5   0   426558.20 1259.52
   5   0  -426801.90 1258.51
   5   0  -428568.50 1260.74
  -5   0   426088.10 1252.17
   1  18   2  823.06   49.88
   1  18   2  729.49   38.42
  -1 -18  -2  804.95   51.93
   1 -18   2  731.98   51.01
  -1  18  -2  836.87   52.50
  -1  18  -2  904.77   50.03
   1  18   2  617.34   51.17
   5  -1  -4  986.97   52.66
   5  -1  -4 1022.07   54.60
  -5   1   4  956.52   53.42
  -5  -1   4 1027.79   54.34
   5   1  -4  922.04   52.29
  -5   1   4  818.04   45.19
  -5  14   1  445.58   30.82
   5 -14  -1  421.44   30.98
  -5 -14   1  421.16   29.31
   5  14  -1  425.85   30.85
   5  14  -1  395.74   30.24
  -5 -14   1  409.65   31.48
   5 -14  -1  462.73   32.26
  -4  -8   4  366.47   25.61
  -4   8   4  355.42   25.41
  -4   8   4  351.67   19.74
  -4  -8   4  357.55   27.44
   4  -8  -4  369.59   23.55
   4   8  -4  348.12   28.15
   4   8  -4  329.45   26.69
  -4  -8   4  364.20   28.40
  -6  -4   3 8064.63  393.54
  -6   4   3 8095.07  393.32
   6  -4  -3 8478.94  392.29
   6   4  -3 7267.79  392.39
   6   4  -3 8347.35  393.65
  -6  -4   3 8061.60  389.19
  -6   4   3 8153.74  388.37
   6  -4  -3 8402.00  394.06
   6   4  -3 8540.48  389.05
  -6  -4   3 8098.40  393.67
  -6  -9   2 4594.72  219.15
  -6  -9   2 4397.79  217.30
   6   9  -2 4277.62  219.43
  -6  -9   2 4318.15  218.80
  -6   9   2 4586.60  218.88
  -6  -9   2 4317.65  219.83
  -6   9   2 4506.89  215.84
   6   9  -2 4477.75  218.61
   6  -9  -2 4317.57  219.53
   6   9  -2 4550.49  216.67
   6  -9  -2 4493.05  217.50
  -1   7   5 6477.46  314.60
   1   7  -5 6905.16  321.04
   1  -7  -5 6565.39  316.69
   1   7  -5 7177.51  326.40
  -1   7   5 6922.62  320.48
   2  12   4  122.68   13.76
   2 -12   4  117.81   14.52
  -2  12  -4  120.07   17.94
  -2 -12  -4  123.99   19.20
  -2 -12  -4  115.06   15.57
  -2  12  -4  128.24   25.28
  -1 -13   4  723.45   37.67
  -1  13   4  710.54   40.63
  -1 -13   4  692.58   43.65
   1  13  -4  709.32   43.83
   1 -13  -4  662.44   44.27
   7  -5   1 5989.28  291.62
   7   5   1 6195.03  295.74
   7   5   1 5791.00  291.41
  -7  -5  -1 6376.49  295.25
  -7   5  -1 6380.56  296.06
  -7   5  -1 6192.42  295.37
   7   5   1 6059.68  295.65
  -6 -11   1   89.25   15.25
   6  11  -1   99.49   15.53
   6  11  -1   97.74   13.66
  -6 -11   1   83.91   14.89
  -6 -11   1   66.78   14.55
   6  11  -1  102.11   15.32
  -6  11   1  115.50   16.72
   6 -11  -1   83.62   15.08
  -3 -18   0  804.46   50.79
   3  18   0  693.32   48.50
   3  18   0  750.82   43.05
   3 -18   0  674.95   48.46
  -3 -18   0  676.55   42.28
  -5 -14  -1  102.58   16.26
   5 -14   1  100.61   17.99
   5 -14   1   80.54   12.90
  -5  14  -1   85.69   17.62
  -5 -14  -1  101.47   12.66
   5  14   1   93.45   18.83
   5  14   1   79.46   12.18
  -2   5  -5   55.95    9.24
  -2  -5  -5   72.70   10.55
  -2  -5  -5   75.55   10.21
  -2   5  -5   66.47    5.99
  -2  -5  -5   71.55   10.12
  -2   5  -5   74.01    9.83
   2   5   5   62.56    8.90
  -2   5  -5   86.15   21.80
   5  -2  -412998.90  599.32
   5   2  -413479.50  600.39
  -5   2   413706.10  600.89
  -5   2   411818.50  592.48
   5  -2  -413356.70  601.86
  -5  -2   412966.00  600.89
  -6  -3  -3  116.90   13.78
  -6   3  -3  114.22   15.08
  -6  -3  -3  109.64   15.29
  -6   3  -3  126.25   15.46
   6   3   3  109.09   14.58
  -6   3  -3  107.16   13.47
   4  15  -2 1978.61  109.04
   4 -15  -2 2115.90  109.89
   4  15  -2 2148.54  108.80
  -4 -15   2 1983.88  109.00
  -4  15   2 2143.12  106.70
   4  15  -2 2138.65  108.52
  -4 -15   2 1996.15  107.59
  -1   7  -5  146.28   23.96
  -1  -7  -5  125.47   12.60
  -1  -7  -5  109.30   10.21
   1   7   5  133.66   11.17
  -1   7  -5  129.70   14.07
  -1   7  -5  131.42   11.65
   2 -19   0 1508.73   83.18
   2  19   0 1505.04   83.37
  -2  19   0 1195.91   81.76
   2  19   0 1453.88   76.19
  -2 -19   0 1479.77   83.91
  -1 -13  -4 4696.84  234.36
   1 -13   4 4886.69  233.12
  -1  13  -4 4705.36  233.86
   6  11   1  241.36   19.32
   6  11   1  193.16   20.45
  -6 -11  -1  249.70   21.48
   6 -11   1  193.01   20.75
  -6 -11  -1  226.26   18.55
  -6  11  -1  221.72   23.11
  -6 -11  -1  233.57   18.99
   3   0  -5    8.61   10.23
   3   0  -5   -6.01   13.28
   3   0  -5   13.82   10.15
  -3   0   5    2.11   13.27
  -3  -1   5 2176.90  114.31
   3   1  -5 2217.42  111.77
  -3   1   5 2297.81  114.20
   3  -1  -5 2282.41  113.06
   3  -1  -5 2174.97  112.12
   3   1  -5 2008.55  110.88
   3   1  -5 2207.29  112.52
   3  -1  -5 2185.25  110.66
  -5  10   310324.60  470.49
  -5 -10   3 9873.05  471.30
  -5 -10   3 8561.35  470.77
   5 -10  -3 9320.62  471.93
   5  10  -310128.90  472.99
   5  10  -310187.70  471.55
   5 -10  -310232.80  468.60
   6   9   2  831.30   48.61
   6   9   2  800.22   47.43
   6   9   2  827.25   51.55
   6  -9   2  921.49   51.41
  -6  -9  -2  826.71   44.81
  -6  -9  -2  816.83   45.83
   5   3  -4  115.10   16.20
   5  -3  -4  133.44   15.79
  -5  -3   4  130.47   17.26
  -5   3   4  138.05   17.43
   5   3  -4  115.89    9.34
   5  -3  -4  138.17   18.24
  -2   6   5  844.49   47.79
   2   6  -5  779.53   47.06
   2   6  -5  842.99   50.20
   2   6  -5  789.74   41.04
  -2  -6   5  831.46   52.84
   2  -6  -5  811.39   43.60
  -4 -15  -213118.40  651.61
   4  15   215711.30  658.54
   4 -15   212710.20  645.41
   4 -15   216587.00  657.91
  -4 -15  -212915.90  644.75
  -4 -15  -213573.40  651.98
   4  15   214439.20  646.27
  -3 -11   4 1836.05   93.19
   3 -11  -4 1821.18   90.24
  -3  11   4 1814.79   92.38
  -3 -11   4 1701.23   95.66
   3  11  -4 1857.26   93.22
  -3  11   4 1863.78   92.95
   3  11  -4 1842.49   95.92
   4   8   4 8485.03  390.23
  -4  -8  -4 8175.41  387.48
  -4   8  -4 7597.74  386.69
  -4  -8  -4 8642.98  390.86
   4  -8   4 7754.77  384.83
  -4   8  -4 8029.73  390.06
  -4  -8  -4 8730.18  386.25
   7   6  -1 1667.99   87.73
   7   6  -1 1641.09   86.06
  -7  -6   1 1684.58   87.73
  -7   6   1 1647.34   87.85
   7  -6  -1 1581.76   87.00
  -7   6   1 1696.33   85.96
   7   6  -1 1653.64   86.37
  -6  -5   3   53.15   10.49
   6   5  -3   61.18    9.30
  -6   5   3   70.04   14.30
  -6  -5   3   65.69   14.99
  -6   5   3   50.15    8.27
  -6  -5   3   52.07   14.60
   6  -5  -3   40.64   12.10
   6   5  -3   56.30   14.10
  -5   0  -4 8411.28  400.69
  -5   0  -4 8317.29  401.67
   3   2  -5 6277.64  293.09
   3  -2  -5 6123.77  291.81
   3   2  -5 5505.89  292.70
  -3  -2   5 6051.81  295.91
   3  -2  -5 6195.53  293.64
   3  -2  -5 6262.48  294.32
   3   2  -5 5954.71  293.53
  -3   2   5 6052.13  294.58
  -6   4  -3  293.61   21.37
   6   4   3  306.07   24.01
  -6  -4  -3  326.81   23.03
  -6   4  -3  315.63   24.71
  -6   4  -3  322.90   24.13
   0   8  -5  811.44   45.43
   0  -8  -5  792.21   40.43
   0  -8   5  776.91   44.76
   0   8  -5  765.85   52.46
   0   8   5  792.17   41.16
  -5   1  -4 3699.08  181.33
  -5  -1  -4 3655.50  179.84
  -5   1  -4 3731.99  180.92
  -5  -1  -4 3605.01  181.20
   7   7   0 1739.47   89.89
  -7  -7   0 1633.82   87.96
  -7  -7   0 1801.71   89.95
   7   7   0 1785.59   89.71
  -7   7   0 1676.88   90.32
   7   7   0 1653.83   87.58
  -7   7   0 1700.83   89.23
  -7   0   2 1284.66   71.88
   7   0  -2 1361.22   72.22
   7   0  -2 1310.84   71.76
  -5  13   2  155.00   17.92
   5  13  -2  143.88   18.50
   5  13  -2  127.91   18.80
  -5 -13   2  147.92   17.97
  -5 -13   2  151.01   19.21
   5 -13  -2  141.40   18.83
   7  -1  -2  131.60   16.67
   7  -1  -2  108.96   16.96
  -7   1   2  128.77   13.67
   7   1  -2  128.13   17.15
  -7  -1   2  131.25   16.76
  -7   1   2  120.88   16.71
   7   6   1  327.01   25.73
  -7  -6  -1  357.32   25.87
   7   6   1  339.20   22.81
  -7   6  -1  359.70   26.34
  -7   6  -1  353.44   25.92
   7   6   1  331.05   26.08
  -4  13   3   61.91   12.13
  -4 -13   3   56.31   14.71
   4  13  -3   58.16   16.22
  -2   6  -5 1116.28   72.39
  -2   6  -5 1171.09   61.14
  -2  -6  -5 1148.13   61.06
  -2  -6  -5 1255.94   61.68
  -2   6  -5 1148.07   60.34
  -2  -6  -5 1154.19   59.78
   2   6   5 1162.02   60.67
  -5  -2  -4 3223.94  165.24
  -5  -2  -4 3333.91  163.79
   5   2   4 3443.37  165.62
  -5   2  -4 3456.87  165.76
  -5   2  -4 3238.85  165.39
  -6 -12   0  375.10   26.05
   6  12   0  353.75   26.52
  -6  12   0  377.41   29.62
   6  12   0  374.81   27.45
   6 -12   0  325.94   26.03
   6 -12   0  380.61   27.79
  -6 -12   0  337.46   26.62
   6  12   0  411.01   27.89
  -6 -12   0  367.90   28.08
  -3   0  -5   16.93   18.11
  -3   0  -5   -3.90    7.24
  -3   0  -5    3.98    5.17
  -5  -4   4 1981.34  102.13
   5   4  -4 1958.35   94.62
  -5   4   4 1970.32  101.10
   5  -4  -4 1879.88  102.10
   5  -4  -4 1876.48   99.31
   5   4  -4 1969.95  101.67
   0  20   0  995.35   55.62
   3 -18  -1   93.52   19.74
  -3 -18   1  100.06   20.78
   3  18  -1  120.18   20.33
  -3 -18   1   84.91   15.88
   3  18  -1   98.55   19.53
  -3  18   1  111.01   15.95
   3  18  -1  105.55   15.75
  -7   2   2  884.92   55.24
   7  -2  -2  971.71   55.05
  -7   2   2  986.71   52.50
   7  -2  -2  954.30   55.31
   7   2  -2  987.98   52.54
   7   2  -2  965.99   55.30
   3  -3  -5 2567.96  129.66
   3   3  -5 2489.71  130.59
  -3  -3   5 2647.47  135.08
   3  -3  -5 2687.36  132.92
  -3   3   5 2668.89  133.10
   3   3  -5 2633.93  132.27
   3  -3  -5 2570.34  131.92
   3   3  -5 2646.07  132.29
  -3 -11  -4 2564.84  111.89
   3  11   4 2576.43  110.67
  -3 -11  -4 2745.21  116.13
  -3 -11  -4 1973.15  102.33
  -3  11  -4 2606.94  114.88
   3 -11   4 2369.15  108.07
  -3 -11  -4 2138.66  102.35
  -3   1  -5  424.88   23.39
  -3   1  -5  459.91   27.70
  -3  -1  -5  475.39   27.89
  -3   1  -5  471.22   37.40
  -3  -1  -5  502.45   36.40
  -3  -1  -5  421.64   23.46
  -3  -1  -5  430.59   23.83
  -5 -10  -3   14.19    8.65
  -5 -10  -3   11.44    9.96
  -5  10  -3   13.94    9.98
   5  10   3   17.93   11.92
   5 -10   3   19.59    9.82
   5  10   3   17.96    9.97
  -5 -10  -3   14.06    6.94
  -1  -8   5   14.36   10.96
   1   8  -5    9.17   15.72
  -1   8   5   13.62    4.28
   1  -8  -5   10.10    5.57
   1   8  -5   10.95   11.36
   3 -18   1 4115.72  190.63
  -3  18  -1 3214.33  187.46
   3  18   1 3927.03  188.06
   3  18   1 3651.87  180.17
   3  18   1 4214.30  191.77
  -3 -18  -1 3912.85  189.44
  -3 -18  -1 3469.55  179.90
  -5 -13  -2 1660.36   92.76
   5  13   2 1750.89   93.01
   5  13   2 2074.38  100.52
   5  13   2 1734.30   89.89
  -5 -13  -2 1691.43   87.85
   5 -13   2 2224.53   99.96
  -5 -13  -2 1649.91   91.04
   2 -19  -1  273.85   29.94
   2  19  -1  348.29   30.94
   2  19  -1  372.42   26.74
  -2  19   1  275.76   23.65
   2  16  -3 1567.37   86.54
   2  16  -3 1611.54   88.03
  -2 -16   3 1506.08   87.17
   2  16  -3 1530.37   88.22
  -2 -16   3 1517.38   87.27
   2 -16  -3 1639.50   87.40
  -2  16   3 1626.10   78.92
  -5 -15   0 1375.72   74.47
  -5 -15   0 1344.49   74.92
   5 -15   0 1217.56   74.26
  -5 -15   0 1373.29   71.18
   5  15   0 1414.02   72.33
   5 -15   0 1347.90   72.59
  -5  15   0 1322.09   74.68
   5  15   0 1271.18   74.05
  -4  -9   4   53.64   15.34
   4  -9  -4   50.61    9.58
  -4   9   4   67.95   12.46
   4   9  -4   69.15   13.93
  -4  -9   4   43.54   11.10
  -4  -9   4   39.90   13.37
   4 -17   0 6052.08  312.44
   4  17   0 6441.74  308.70
   4  17   0 6142.64  312.59
  -4 -17   0 6640.72  307.75
  -4 -17   0 6504.34  313.25
  -4  17   0 6315.14  311.34
   2  19   1  367.58   34.83
   2 -19   1  362.36   33.65
   2  19   1  278.73   21.44
   2  19   1  325.25   29.88
  -2 -19  -1  366.10   32.81
  -2  19  -1  320.20   27.25
  -2  19  -1  356.99   33.41
  -3   2  -5  142.12   10.27
  -3   2  -5  124.06   22.49
  -3   2  -5  149.14   13.68
  -3  -2  -5  131.16   10.15
  -3  -2  -5  156.19   20.73
  -3  -2  -5  123.04   10.47
   5   3   4 6204.74  304.28
  -5   3  -4 6402.00  304.61
  -5   3  -4 5935.32  304.85
  -5  -3  -4 6571.99  302.88
   7   0   2 5358.75  258.62
  -7   0  -2 5773.80  265.44
  -3  17   2 4953.90  239.21
   3  17  -2 5308.98  245.32
   3  17  -2 4610.84  243.53
   3 -17  -2 4829.56  244.58
  -3 -17   2 4954.03  242.76
  -1  -8  -5  589.46   34.34
   1  -8   5  555.91   34.23
  -1   8  -5  580.04   34.95
  -1  -8  -5  571.46   30.63
   1   8   5  607.22   32.80
  -1  -8  -5  604.74   35.80
  -1   8  -5  644.88   46.19
   2  18  -2  504.33   37.93
  -2 -18   2  529.57   40.58
  -2  18   2  494.10   31.35
   2  18  -2  606.16   40.77
   6   5   3  996.53   57.25
  -6  -5  -3 1028.02   55.45
  -6   5  -3 1023.73   58.18
  -6   5  -3 1074.84   57.80
  -6   5  -3  997.03   53.84
   6  10  -2  757.84   45.19
   6  10  -2  752.45   43.06
  -6 -10   2  706.44   43.98
   6 -10  -2  794.53   44.30
  -6  10   2  731.16   42.07
  -6 -10   2  721.23   45.46
  -6 -10   2  766.22   45.91
   6 -10  -2  682.86   45.85
   6  10  -2  713.00   46.35
  -6  10   2  788.55   45.99
  -4  13  -3 2084.03  115.15
  -4 -13  -3 2262.98  108.60
   4 -13   3 2153.37  115.30
   4  13   3 2142.91  116.68
   4  13   3 2400.29  115.83
  -4 -13  -3 2347.13  116.41
  -4 -13  -3 2310.80  116.17
  -7  -1  -2 3596.73  167.83
  -7   1  -2 3731.02  168.60
   7  -1   2 3278.45  160.78
  -7   1  -2 3408.54  167.52
   7   1   2 3288.64  161.12
  -7   3   2  441.57   28.87
   7   3  -2  483.50   29.46
   7  -3  -2  426.74   31.32
   7  -3  -2  469.58   32.41
   7   3  -2  506.75   32.64
  -7   3   2  447.96   32.17
  -7  -3   2  480.28   33.72
  -2  16  -3  103.48   21.20
  -2 -16  -3  124.10   21.21
   2 -16   3   88.60   17.96
  -2  16  -3  121.59   20.94
  -6   6   3  291.31   24.36
   6   6  -3  301.09   20.14
   6  -6  -3  291.50   22.75
  -6   6   3  305.75   19.50
  -6  -6   3  277.47   24.65
  -6  -6   3  276.99   20.91
   6   6  -3  319.11   25.19
   3  15  -3   10.95   15.24
   3  15  -3   25.74   14.81
  -3  15   3   33.28    9.52
  -3 -15   3   22.42   13.99
  -3 -15   3   22.69   14.53
   3  15  -3   34.25   13.69
   2   7  -5  394.28   23.53
   2   7  -5  408.23   29.02
   2  -7  -5  397.00   24.44
  -2   7   5  422.60   28.60
   2   7  -5  421.31   32.10
  -2  -7   5  440.94   35.10
   2  18   2 1766.30   90.20
  -2 -18  -2 1871.68   93.20
   2 -18   2 1858.07   93.28
  -2  18  -2 1636.89   89.46
   2  18   2 1618.63   92.79
   2  18   2 1453.70   78.74
  -2  18  -2 1898.42   94.20
   1  20   0  685.72   41.62
  -1  20   0  658.91   41.50
   1  20   0  752.81   50.22
  -1  20   0  709.93   51.03
   1 -20   0  698.69   48.81
   3  -4  -5  540.23   35.07
   3   4  -5  546.62   34.74
  -3   4   5  517.29   35.37
   3  -4  -5  501.95   34.80
   3   4  -5  520.09   35.07
  -3  -4   5  535.26   37.59
   3  -4  -5  505.03   31.70
  -2 -13   4 2206.26  107.29
  -2  13   4 1999.87  105.13
  -2  13   4 2205.92  108.90
   2  13  -4 2188.35  112.26
   2  13  -4 2223.15  111.68
   2 -13  -4 2265.04  113.16
  -2 -13   4 2139.33  111.87
  -3 -17  -2 9503.24  447.22
   3 -17   210034.00  448.97
  -3  17  -2 8602.94  446.43
   3  17   2 8976.02  436.41
   3  17   2 9816.45  450.20
  -7  -7   1  655.74   40.80
   7   7  -1  681.16   40.03
  -7  -7   1  646.78   39.77
  -7   7   1  659.71   39.02
   7   7  -1  634.21   40.70
   7  -7  -1  660.26   40.73
   7   7  -1  624.63   39.10
  -7   7   1  639.32   40.75
   7   2   2  565.39   29.81
   7  -2   2  524.08   28.83
   7  -2   2  531.46   29.43
  -7  -2  -2  577.76   35.86
  -7   2  -2  602.71   35.95
  -7   2  -2  578.46   35.91
   0  14  -4  266.53   23.34
   0 -14  -4  234.45   23.63
   0 -14   4  234.42   22.51
   0  17  -3   52.07   17.57
   0 -17   3   75.07   18.01
   0 -17  -3   64.36   18.19
   0  17  -3   73.93   19.61
   0  17   3   63.11   15.28
  -3  -3  -5 2038.08   96.44
  -3   3  -5 2016.07  100.13
  -3  -3  -5 1944.39   97.29
  -3   3  -5 1970.28  111.06
  -3   3  -5 1909.08   96.53
  -3  -3  -5 2114.17  104.95
  -5  -5   4  167.05   19.12
   5   5  -4  148.16   11.24
   5   5  -4  147.15   18.16
   5  -5  -4  166.18   19.09
  -5   5   4  147.66   17.45
  -5   5   4  147.21   10.01
   5  -5  -4  152.28   16.07
   6  12  -1 6061.50  294.18
  -6 -12   1 6052.77  293.28
   6  12  -1 6155.06  293.38
  -6 -12   1 5927.86  293.84
   6  12  -1 6165.54  293.52
  -6  12   1 6263.49  294.73
   6 -12  -1 5989.39  294.32
  -6 -12   1 5728.52  293.48
   6 -12  -1 6029.16  294.31
  -3 -15  -3  429.62   32.74
  -3  15  -3  361.74   32.11
   3 -15   3  328.33   29.85
  -5  -4  -4  908.82   48.55
  -5   4  -4  859.55   50.45
   5   4   4  888.40   50.50
  -4  -9  -4 7350.91  334.52
   4  -9   4 6686.47  328.73
   4   9   4 6949.85  333.42
  -4  -9  -4 7154.05  332.11
  -4  -9  -4 7036.64  328.79
  -4   9  -4 6398.90  331.00
  -4   9  -4 7233.50  333.97
   7   8   0 2791.41  136.05
  -7  -8   0 2610.26  133.81
  -7  -8   0 2704.87  135.17
  -7   8   0 2700.34  136.49
   7   8   0 2684.20  135.23
  -7   8   0 2714.37  135.19
   7   8   0 2588.48  133.38
   7   7   1 2211.46  112.83
  -7  -7  -1 2430.09  115.98
   7  -7   1 2177.26  113.17
   7   7   1 2297.27  116.41
  -7   7  -1 2269.07  116.37
   7   7   1 2289.97  116.46
  -7  -7  -1 2286.74  113.09
   6 -10   2   26.98   16.04
   6  10   2   31.90   17.03
  -6 -10  -2   22.54    9.30
   6  10   2   39.89   11.00
   6  10   2   45.07   10.92
  -6 -10  -2   20.21    9.21
  -2  -7  -5   39.31    7.42
   2   7   5   38.87    8.03
  -2  -7  -5   42.83   10.73
  -2   7  -5   41.81   20.49
  -2  -7  -5   27.88    9.41
  -2   7  -5   43.97    8.63
  -2   7  -5   37.00    9.60
  -2 -13  -4   70.27   17.72
   2 -13   4   78.15   13.26
  -2  13  -4   62.41   16.87
   7   4  -2 4008.24  192.10
   7  -4  -2 4009.46  194.86
  -7   4   2 3947.41  191.79
   7  -4  -2 3917.27  194.24
  -7  -4   2 3855.21  196.09
   7   4  -2 3980.20  194.53
  -7   4   2 3756.69  194.62
   0   9   5 4829.88  228.31
   0  -9  -5 4540.95  226.26
   0  -9   5 4940.97  232.26
   0   9  -5 5008.15  240.70
   0   9  -5 5202.58  232.74
  -7   3  -2 1003.91   53.32
  -7  -3  -2  935.39   52.87
   7   3   2  943.28   48.26
   7  -3   2  912.23   46.91
   7  -3   2  898.68   47.88
  -7   3  -2  978.80   53.96
   0 -20   110454.80  475.61
   0 -20  -1 9209.14  473.04
   0  20   1 9874.15  473.85
   0  20  -110262.00  474.92
   0  20   1 9583.18  464.74
   0  20  -110110.30  469.25
   0  20   1 8990.76  474.38
   5 -11  -3  101.56   13.82
  -5 -11   3  125.32   18.25
  -5 -11   3   81.05   16.29
   5  11  -3  124.86   17.97
  -5  11   3  111.67   16.04
   5 -11  -3  121.55   18.87
   5  11  -3   99.55   18.81
  -6 -12  -1 2639.63  130.65
  -6  12  -1 2674.49  134.70
   6  12   1 2710.16  131.06
  -6 -12  -1 2687.85  129.65
  -6 -12  -1 2567.38  132.44
   6  12   1 2439.41  131.73
   6 -12   1 2451.29  131.78
   5  15  -1  274.38   24.50
   5 -15  -1  291.58   26.25
   5  15  -1  291.21   25.30
  -5  15   1  304.86   25.36
  -5 -15   1  256.44   25.59
  -5 -15   1  297.93   23.80
   0 -19   2 1683.73   99.50
   0 -19  -2 1826.15   99.62
   0  19  -2 2218.23   99.10
   0  19   2 2035.13   88.26
   0  19   2 2091.63  100.49
   0  19  -2 1820.29   99.86
   0  19   2 1438.94   87.31
   1  14  -4  124.90   18.05
  -1  14   4  111.65   14.03
   1 -14  -4  111.79   18.08
  -1 -14   4  100.91   16.08
  -1 -14   4  108.20   10.42
  -4 -17   1 3457.34  175.32
   4  17  -1 3692.93  179.20
  -4 -17   1 3537.64  179.74
   4 -17  -1 3565.10  179.19
   4  17  -1 3612.55  178.92
   4  17  -1 3457.24  176.60
  -4  17   1 3463.89  176.04
  -1  17   3   18.89   13.31
  -1  17   3    8.61    3.64
   1  17  -3   10.33   16.08
   1 -17  -3   29.61   16.27
  -1 -17   3   12.26   16.83
  -1  17   3    8.46    3.96
   1  17  -3   10.98   14.76
  -6   6  -3  523.49   26.16
  -6   6  -3  471.03   31.07
   6  -6   3  379.66   20.38
   6  -6   3  367.09   20.17
  -6   6  -3  522.51   30.53
  -6  -6  -3  483.83   27.49
   6   6   3  497.21   29.93
  -3   4  -5  485.80   43.68
  -3  -4  -5  539.66   28.90
  -3  -4  -5  538.31   30.76
   3   4   5  505.14   31.76
  -3  -4  -5  565.81   35.66
  -3   4  -5  556.01   32.49
  -3   4  -5  527.33   29.68
  -1  17  -3  152.36   22.62
   1 -17   3  131.45   21.11
  -1 -17  -3  111.38   21.83
  -1  17  -3  116.85   22.23
   1  17   3  154.94   18.75
  -3  -5   5  413.35   32.10
  -3   5   5  402.88   29.28
   3   5  -5  400.76   28.97
   3   5  -5  426.85   30.27
   3  -5  -5  364.93   25.57
   1 -14   4   39.30   13.22
  -1 -14  -4   40.81   16.04
  -1  14  -4   50.11   15.30
  -4 -17  -1   89.23   19.37
   4 -17   1  122.61   21.16
  -4 -17  -1   93.77   12.75
   4  17   1  127.40   13.39
   4  17   1  115.93   22.43
   5  15   1 3584.69  197.74
   5  15   1 4143.61  193.56
  -5 -15  -1 4016.97  196.50
   5 -15   1 4015.44  193.46
   5 -15   1 3663.23  197.63
  -5 -15  -1 4075.73  192.23
  -5  15  -1 3862.72  198.41
  -3  12   4 2280.39  122.52
   3  12  -4 2560.26  125.91
  -3 -12   4 2353.94  122.38
   3  12  -4 2418.74  123.14
  -3  12   4 2551.58  121.69
  -3 -12   4 2399.36  125.76
   3 -12  -4 2516.63  119.60
  -1   9   5   48.97    6.13
  -1  -9   5   43.51   11.38
   1  -9  -5   39.79    6.12
   1   9  -5   50.38   17.85
   1   9  -5   55.02   13.04
  -6   7   3  197.18   20.16
   6   7  -3  211.67   16.04
  -6   7   3  179.59   14.66
  -6  -7   3  208.29   20.92
   6  -7  -3  200.07   18.19
  -6  -7   3  186.18   17.04
   6   7  -3  196.40   20.45
  -5  -6   4 1113.07   62.60
   5  -6  -4 1076.14   58.94
   5  -6  -4 1200.97   63.33
  -5  -6   4 1084.40   61.03
  -5   6   4 1202.80   61.76
  -5   6   4 1018.89   53.82
   5   6  -4 1121.04   62.33
   5   6  -4 1088.87   55.21
  -5   5  -4  562.71   30.67
  -5   5  -4  558.48   35.18
  -5  -5  -4  558.54   32.92
   5   5   4  541.88   35.03
  -1  20   1  120.76   14.44
  -1 -20   1  118.72   24.51
   1  20  -1  159.34   22.93
   1  20  -1  140.48   18.84
   7   4   2 2124.43  102.79
   7  -4   2 1905.30  100.58
  -7   4  -2 2139.80  107.82
   7  -4   2 2274.22  102.67
  -7  -4  -2 2059.89  106.39
  -7   4  -2 2098.33  106.08
  -4  16   2  176.15   18.75
   4  16  -2  192.58   20.78
  -4 -16   2  154.86   19.46
  -4 -16   2  174.99   22.92
   4  16  -2  162.59   21.30
   4 -16  -2  202.32   23.13
   4  16  -2  174.47   21.04
  -1  19   2   99.54   11.71
   1  19  -2  127.08   19.47
  -1  19   2  103.23   11.40
  -1 -19   2  110.01   22.24
   1  19  -2   86.35   21.10
   1 -19  -2   85.13   21.42
  -1  19   2  155.34   21.80
   1  20   1 4681.30  231.23
   1 -20   1 5120.92  241.85
  -1  20  -1 4510.99  235.01
  -1  20  -1 4810.25  241.17
  -1 -20  -1 5218.48  241.78
   1  20   1 4716.79  239.97
   1  20   1 4812.04  242.00
  -1  -9  -5 5305.95  259.31
  -1   9  -5 5477.11  275.22
  -1  -9  -5 5732.82  266.15
  -1   9  -5 5483.54  264.86
   1  -9   5 5525.18  264.42
   1   9   5 5778.92  263.02
   4 -10  -4   23.81    8.28
   4  10  -4   21.14   12.65
  -4 -10   4   16.08   14.40
  -4 -10   4    5.22   11.72
  -4 -10   4   16.95   10.12
  -4  10   4   21.64   10.70
   2   8  -5 2573.60  114.05
  -2  -8   5 2479.43  113.92
   2   8  -5 2538.67  118.58
   2  -8  -5 2483.52  108.41
  -2   8   5 2387.94  111.95
   2   8  -5 2462.29  109.11
  -2  -8   5 2547.30  120.73
  -7  -5   2  146.77   15.53
   7   5  -2  141.71   15.08
  -7  -5   2  135.99   19.56
   7   5  -2  134.71   18.50
  -7   5   2  143.33   14.66
   7  -5  -2  129.29   17.06
  -7   5   2  165.04   19.15
   7   5  -2  148.17   18.66
  -5 -11  -3  863.39   47.74
   5 -11   3  979.05   52.05
  -5 -11  -3  956.05   53.48
   5  11   3  912.93   52.81
  -5 -11  -3  964.40   50.03
   5  11   3  883.39   53.00
   1  19   2 1189.14   68.56
   1  19   2 1010.71   69.88
  -1  19  -2 1328.62   72.01
  -1 -19  -2 1277.22   70.64
  -1  19  -2 1294.72   68.13
   1  19   2 1065.38   56.73
   1 -19   2 1233.55   71.61
  -7  -8   1   59.90   12.72
   7   8  -1   65.38   13.40
  -7  -8   1   55.95   13.30
  -7  -8   1   49.72   13.05
   7  -8  -1   42.15   13.43
  -7   8   1   50.67   14.31
   7  -8  -1   43.54   13.47
   7   8  -1   44.44   13.74
   7   8  -1   51.13   11.50
  -7   8   1   56.95   11.20
  -3  12  -4 3298.39  165.69
  -3 -12  -4 3546.14  166.67
  -3  12  -4 3403.99  171.13
  -3 -12  -4 3279.39  163.10
   3  12   4 3128.79  161.40
   3 -12   4 3151.01  160.09
   5 -14  -2  819.14   51.10
  -5  14   2  909.36   49.88
  -5 -14   2  809.10   50.81
   5  14  -2  822.28   50.15
  -5 -14   2  809.43   49.51
   5  14  -2  802.76   50.81
   6  13   0   20.38   12.92
  -6 -13   0   17.19   12.64
   6  13   0   21.39   11.81
  -6 -13   0   17.45   11.23
   6 -13   0   20.90   12.77
  -6  13   0   25.39   13.94
  -6 -13   0   16.34   11.89
   6  13   0   21.20   11.58
   6 -13   0   24.32   12.28
  -4 -16  -2 1464.49   82.62
  -4 -16  -2 1429.59   74.93
   4 -16   2 1395.14   75.83
   4  16   2 1570.44   76.34
  -4 -16  -2 1402.39   82.86
   4  16   2 1848.98   90.35
   4 -16   2 1838.75   88.47
  -3   5  -5  441.30   40.38
  -3  -5  -5  405.37   26.09
  -3  -5  -5  412.41   23.48
   3   5   5  437.61   26.58
  -3   5  -5  391.47   24.90
  -3   5  -5  410.85   26.60
  -3  -5  -5  405.51   28.07
  -3 -19   0 5971.64  291.11
   3 -19   0 6000.72  290.71
   3  19   0 6213.51  284.86
   3  19   0 5902.94  290.87
  -3 -19   0 5409.41  283.36
   4  14  -3 1780.10   92.24
  -4  14   3 1823.83   90.80
  -4 -14   3 1669.63   93.67
   4  14  -3 1680.56   95.56
  -6 -11   2  943.50   55.20
   6 -11  -2  935.52   55.84
  -6 -11   2  940.13   54.88
   6  11  -2  935.38   52.55
   6  11  -2  932.12   54.52
  -6  11   2  968.18   54.83
   6  11  -2  929.95   55.59
  -6 -11   2  901.73   53.76
   7   8   1 2473.79  125.37
   7  -8   1 2281.46  122.26
  -7  -8  -1 2440.96  122.01
   7   8   1 2388.77  122.01
  -7  -8  -1 2599.13  124.45
   7   8   1 2484.48  125.03
  -7   8  -1 2610.55  125.68
  -2   8  -5  554.21   33.44
  -2  -8  -5  559.19   29.72
  -2   8  -5  585.27   33.52
  -2  -8  -5  570.64   34.54
   2   8   5  580.20   32.91
   2  -8   5  541.99   32.22
  -2   8  -5  627.68   47.46
  -2  -8  -5  582.00   34.06
  -2  -8  -5  550.04   29.86
   3  -6  -5  325.38   21.64
   3   6  -5  284.03   24.58
  -3  -6   5  322.23   28.49
  -3   6   5  324.25   24.92
   3   6  -5  286.86   26.09
   7   9   0 1468.33   75.81
  -7   9   0 1423.78   77.26
   7   9   0 1417.77   75.89
  -7   9   0 1353.36   75.09
   7   9   0 1344.95   73.80
  -7  -9   0 1358.67   74.18
  -7  -9   0 1461.26   75.74
  -7  -9   0 1389.81   75.71
  -2  20   0 1053.88   70.65
   2  20   0 1148.86   70.80
  -2 -20   0 1208.37   71.39
   2  20   0 1206.89   63.84
   2 -20   0 1199.47   70.74
  -2  20   0 1110.31   64.04
   6   7   3 1294.94   62.95
  -6   7  -3 1230.82   63.82
  -6   7  -3 1261.76   68.27
   6  -7   3 1226.73   61.20
  -6  -7  -3 1294.38   65.73
  -6  -7  -3 1182.28   61.33
   6   7   3 1258.39   68.23
  -6   7  -3 1350.23   70.49
  -5 -14  -2 1474.86   80.08
  -5 -14  -2 1415.83   83.95
   5 -14   2 2027.17   92.73
   5  14   2 1579.55   85.52
   5  14   2 1631.03   82.28
  -5 -14  -2 1571.86   86.20
   5  14   2 1961.53   94.08
   7  -5   2  119.27   11.11
   7   5   2  115.92   15.01
   7  -5   2  134.45   14.06
  -7  -5  -2  153.84   16.88
  -7   5  -2  130.78   15.70
  -7   5  -2  133.23   17.88
   4 -10   4 2381.45  118.67
  -4  10  -4 2188.19  121.29
  -4 -10  -4 2516.72  122.49
   4  10   4 2579.07  123.14
  -4 -10  -4 2404.53  117.19
  -4  10  -4 2538.75  123.24
  -4 -10  -4 2508.85  123.79
  -5  -6  -4 7661.29  350.11
  -5   6  -4 7045.79  347.20
  -5   6  -4 7533.97  353.12
   5   6   4 7371.73  352.93
   0 -10  -5 3529.62  155.74
   0  10  -5 3466.03  163.59
   0  10   5 3597.11  150.34
   0 -10   5 3417.44  154.15
   0  10  -5 3580.59  154.63
   4  14   3 1348.76   67.97
  -4  14  -3 1032.37   67.00
   4 -14   3 1184.62   68.09
   4  14   3 1093.04   69.16
  -4 -14  -3 1216.94   59.72
  -4 -14  -3 1265.39   68.73
  -4 -14  -3 1292.65   68.80
   7   6  -2 3026.13  156.64
  -7  -6   2 3178.73  157.67
  -7   6   2 3032.97  157.05
   7   6  -2 3216.44  154.58
  -7  -6   2 3010.57  158.23
  -7  -6   2 3169.28  154.97
   7   6  -2 3198.57  157.88
  -7   6   2 3156.43  154.05
   7  -6  -2 3107.43  156.30
   7  -6  -2 3051.81  158.30
   6 -11   2  868.91   49.77
  -6 -11  -2  708.74   41.42
   6  11   2  725.14   44.86
   6  11   2  751.31   43.49
  -6 -11  -2  711.89   41.65
   6  11   2  758.66   49.96
   5   7  -4   12.23    6.15
  -5  -7   4   15.16   11.02
   5  -7  -4   13.11    9.64
  -5   7   4    9.90    4.57
  -5   7   4   14.86   12.00
   5  -7  -4   11.76   13.00
  -5  -7   4    5.51   12.39
   5   7  -4    4.35   11.48
  -5 -16   0  484.35   36.69
   5  16   0  547.92   34.75
  -5  16   0  535.14   38.01
   5  16   0  542.07   37.87
   5 -16   0  513.38   37.20
   5 -16   0  482.93   34.42
  -5 -16   0  518.50   33.49
  -6  -8   3   48.94   14.20
   6  -8  -3   42.86   14.72
  -6  -8   3   36.85   10.76
   6  -8  -3   42.01   11.35
   6   8  -3   49.15   13.38
   6   8  -3   50.31    9.47
  -6   8   3   49.37    8.43
  -6   8   3   44.77   13.30
  -2 -14   4   24.05   13.59
  -2  14   4   50.05   11.69
  -2  14   4   34.09    7.74
   2  14  -4   25.91   18.06
  -2 -14   4   32.38    9.02
   2  14  -4   34.38   14.23
   2  14  -4   37.11   15.15
   2 -14  -4   26.09   14.20
  -2  17   3   26.52    7.72
   2  17  -3   25.95   16.24
  -2  17   3   24.74   14.96
   2  17  -3   20.59   15.07
   2 -17  -3   34.78   16.50
   2  17  -3   29.21   17.63
  -2 -17   3   19.71   15.96
  -6 -13   1 1092.93   62.29
   6  13  -1 1126.08   61.94
  -6  13   1 1112.55   62.68
   6  13  -1 1072.05   62.49
   6  13  -1 1076.57   61.03
  -6 -13   1 1066.03   60.99
   6 -13  -1 1113.93   62.83
  -6 -13   1 1064.05   62.21
   6 -13  -1 1028.14   61.69
  -3  -6  -5   98.59    9.69
  -3   6  -5   99.78   13.12
  -3  -6  -5   97.12   13.04
  -3   6  -5  112.24   26.49
  -3   6  -5   82.24   11.39
   3   6   5   84.14   11.46
  -3  -6  -5  109.12   14.36
  -5 -12   3 9653.48  473.26
   5  12  -3 9706.21  474.81
  -5 -12   3 9986.92  473.87
   5 -12  -310103.20  469.88
  -5  12   3 9873.57  472.03
   5  12  -3 9612.87  472.90
   3  16  -3  726.51   44.67
  -3 -16   3  667.54   44.84
   3  16  -3  589.31   44.57
  -3  16   3  656.07   37.95
  -3 -16   3  649.28   44.34
   3  16  -3  662.91   43.90
  -3  19   1 5485.82  276.98
   3  19  -1 6170.93  283.05
   3 -19  -1 5450.83  282.09
  -3 -19   1 5723.24  277.89
   3  19  -1 5639.25  278.56
  -3 -19   1 5985.56  284.07
   3  19  -1 5557.38  281.91
   0 -15  -4 4087.21  208.78
   0 -15   4 4288.95  208.54
   0  15  -4 4316.92  214.08
   0  15  -4 4109.79  208.14
   4 -18   0  904.85   56.96
   4  18   0  893.89   56.50
  -4 -18   0  887.75   56.71
   4  18   0  852.01   50.49
  -4  18   0  798.85   53.58
  -4 -18   0  921.79   50.57
  -1  10   5  104.69    9.20
  -1 -10   5   86.57   14.08
   1  10  -5  106.42   21.61
   1  10  -5  100.14   15.67
   1 -10  -5   96.62    8.08
  -2   9   5 2830.11  146.83
   2   9  -5 3180.62  151.53
  -2  -9   5 3199.00  155.00
   2   9  -5 3457.82  160.32
   2   9  -5 3308.66  155.11
   2  -9  -5 3194.48  149.06
  -2   9   5 3070.65  152.76
  -2  -9   5 3400.78  161.59
  -2  17  -3  229.21   26.51
  -2 -17  -3  223.85   27.36
   2 -17   3  187.95   24.18
  -2  17  -3  229.07   26.41
   3  19   1 4952.40  243.36
  -3 -19  -1 4961.60  244.47
   3 -19   1 5452.58  246.45
  -3  19  -1 4361.78  243.58
   3  19   1 5526.33  247.49
   3  19   1 4584.86  235.32
  -2 -14  -4 1033.12   63.82
  -2  14  -4  977.96   63.25
   2 -14   4 1199.44   61.33
   6  13   1 1410.04   83.11
   6 -13   1 1565.98   80.93
   6  13   1 1576.40   81.41
  -6 -13  -1 1542.18   80.00
  -6  13  -1 1588.26   85.83
   6 -13   1 1483.97   83.50
  -6 -13  -1 1537.50   83.79
  -6 -13  -1 1591.68   81.87
  -3 -18   2 1851.19   99.22
   3 -18  -2 1853.21  101.33
   3  18  -2 1935.58  101.39
   3  18  -2 1731.43   99.50
  -3  18   2 1889.86   95.70
  -7   9   1   56.91   11.91
   7   9  -1   54.11   14.18
   7   9  -1   60.61   14.15
  -7   9   1   50.00   14.53
  -7  -9   1   60.25   13.00
   7  -9  -1   45.00   13.23
   7   9  -1   55.32   11.66
  -7  -9   1   63.71   14.06
  -7  -9   1   47.01   13.50
   4   0  -5    4.96   12.14
  -4   0   5   13.09   13.50
   4   0  -5   10.42   10.81
   4   0  -5    6.77   13.62
   7  -6   2 6601.60  300.79
   7   6   2 6442.15  301.31
   7  -6   2 5858.99  297.41
  -7   6  -2 6265.33  304.63
  -7   6  -2 6094.94  301.46
  -7  -6  -2 6711.12  302.66
  -1  10  -5  400.86   28.58
  -1  10  -5  451.32   39.79
  -1 -10  -5  437.05   29.42
   1 -10   5  420.69   27.46
   1  10   5  405.26   25.43
   3  -7  -5   39.34    8.96
   3   7  -5   39.84   14.63
  -3  -7   5   31.17   16.19
  -3   7   5   36.66   12.60
   3   7  -5   45.70   13.64
   4  -1  -5 1668.59   88.21
  -4   1   5 1601.59   88.27
  -4  -1   5 1669.76   88.67
   4   1  -5 1670.75   87.95
   4  -1  -5 1640.59   87.24
   4   1  -5 1682.22   86.47
   4  -1  -5 1525.94   84.97
   4   1  -5 1624.43   87.30
   0  21   0   -1.70   10.52
  -2  20   1 2994.41  168.81
   2  20  -1 4012.03  178.83
   2  20  -1 3850.78  173.16
   2 -20  -1 3209.31  175.67
  -2 -19   2 3215.84  171.46
   2  19  -2 3489.40  169.43
   2  19  -2 3617.07  172.03
  -2  19   2 3150.33  162.28
   3 -16   3  775.50   54.14
  -3  16  -3  872.15   56.31
   3  13  -4 2120.17  106.14
  -3 -13   4 2037.27  102.75
   3  13  -4 2048.00  104.09
  -3  13   4 1907.47  103.30
  -3  13   4 2038.02  101.33
  -3 -13   4 1925.55  105.72
   2  20   1 3609.78  167.00
   2  20   1 3204.14  163.37
  -2  20  -1 3035.57  159.30
   2 -20   1 3618.19  165.83
  -2  20  -1 3183.59  164.96
  -2 -20  -1 3575.75  165.77
   2  20   1 2748.25  153.65
  -4  11   4  792.33   45.52
   4  11  -4  790.82   47.52
  -4 -11   4  759.46   48.20
  -4 -11   4  712.93   45.30
   4 -11  -4  817.61   42.96
  -3  18  -2   19.40   18.26
   3 -18   2   13.78   18.50
  -3 -18  -2   20.83   18.91
   3  18   2   14.25    6.82
   3  18   2   23.72   19.70
   1  15  -4 3301.44  167.95
  -1  15   4 3276.81  165.78
  -1 -15   4 3260.46  168.33
   1 -15  -4 3519.01  169.81
  -1 -15   4 3315.20  161.48
   1  15  -4 3435.07  173.43
   7   9   1   81.06   12.96
   7   9   1   88.70   13.97
   7   9   1   72.33   13.99
   7  -9   1   76.36   13.27
  -7  -9  -1  109.21   13.38
  -7  -9  -1  101.43   14.78
  -7   9  -1   92.16   14.01
  -7   9  -1   94.46   16.11
   0 -18   3 3536.85  184.65
   0  18   3 3703.40  183.33
   0  18  -3 3377.26  183.64
   0 -18  -3 3363.43  183.92
  -6  -8  -3 1782.44   86.04
  -6  -8  -3 1607.43   82.45
   6   8   3 1686.86   88.86
  -6   8  -3 1668.39   88.94
   6   8   3 1735.76   85.10
  -6   8  -3 1790.84   91.65
   6  -8   3 1634.94   83.03
   2  19   2  587.45   45.42
   2  19   2  539.57   29.85
  -2  19  -2  586.36   43.72
   2 -19   2  573.88   43.27
  -2 -19  -2  630.65   44.16
   2  19   2  576.03   40.64
  -2  19  -2  603.27   40.98
   4  -2  -5 1229.52   70.01
   4   2  -5 1158.55   67.77
   4   2  -5 1323.61   69.50
   4  -2  -5 1225.58   68.97
   4  -2  -5 1202.81   67.02
  -4  -2   5 1284.50   70.98
  -4   2   5 1316.31   70.00
   4   2  -5 1240.36   69.55
   2  -9   5  372.13   24.92
  -2   9  -5  411.51   26.23
   2   9   5  425.12   25.71
  -2  -9  -5  394.94   27.59
  -2  -9  -5  407.52   21.29
  -2   9  -5  411.88   27.22
  -2  -9  -5  383.86   21.32
  -2  -9  -5  404.18   27.02
  -2   9  -5  446.41   39.97
  -5  -7  -4  484.34   28.70
  -5   7  -4  525.60   32.24
   5   7   4  480.83   31.58
  -5  -7  -4  456.79   24.60
   5 -12   3 1125.17   62.24
  -5 -12  -3 1083.29   57.13
  -5 -12  -3 1134.36   60.27
  -5 -12  -3 1122.74   63.26
   5  12   3 1176.62   63.19
   5  12   3 1107.02   64.10
  -5  16   1 6297.61  296.68
   5  16  -1 6160.34  297.03
   5  16  -1 5882.72  296.00
   5 -16  -1 6227.02  297.95
  -5 -16   1 5832.93  294.43
  -5 -16   1 6087.11  298.04
  -7   7   2 2314.15  119.14
  -7  -7   2 2269.93  116.75
  -7  -7   2 2187.13  120.21
   7   7  -2 2359.74  119.69
   7  -7  -2 2210.29  119.58
  -7   7   2 2330.32  115.81
  -7  -7   2 2360.31  119.37
   7   7  -2 2336.64  116.27
   7   7  -2 2261.58  118.44
   7  -7  -2 2368.04  118.30
  -1 -15  -4   22.53   15.17
   1 -15   4   27.48   13.58
  -1  15  -4   20.35   14.92
  -7 -10   0 8436.39  407.08
   7  10   0 8348.33  405.06
  -7 -10   0 8019.40  405.18
   7  10   0 8721.20  407.10
   7 -10   0 8055.58  405.67
  -7  10   0 8319.62  406.21
  -7 -10   0 9047.73  406.73
   7  10   0 8570.32  407.10
  -7  10   0 8681.05  408.41
  -5  16  -1  312.31   30.37
   5 -16   1  334.37   30.73
  -5 -16  -1  348.46   28.82
  -5 -16  -1  331.07   23.37
   5 -16   1  342.65   24.78
   5  16   1  312.95   31.16
   5  16   1  354.27   24.49
  -5   8   4   26.21   12.20
  -5   8   4   28.81    5.57
   5   8  -4   29.80    7.16
   5  -8  -4   33.06   13.49
  -5  -8   4   27.19   13.48
  -5  -8   4   26.16   11.94
   5   8  -4   25.69   14.43
   5  -8  -4   25.07    9.43
   1  21   0 2311.57  121.67
  -1  21   0 2181.35  122.25
   1 -21   0 2338.76  121.15
   1  21   0 2194.41  113.35
  -1  21   0 2157.08  113.42
   3  13   4 1312.77   71.76
  -3  13  -4 1386.89   76.56
  -3 -13  -4 1486.07   77.69
  -3 -13  -4 1284.95   73.28
   3 -13   4 1296.43   70.76
   4  -3  -5   32.62   14.99
   4  -3  -5   34.89   12.29
   4   3  -5   25.45   12.81
  -4  -3   5   31.83   15.20
   4  -3  -5   36.34   11.46
  -4   3   5   38.73   14.67
   4   3  -5   18.46   13.77
  -3   7  -5 2670.03  132.42
  -3  -7  -5 2746.39  129.20
   3   7   5 2717.71  132.32
  -3   7  -5 2525.99  132.09
  -3  -7  -5 2496.57  130.32
  -3   7  -5 2994.13  147.62
  -3  -7  -5 2734.25  133.09
  -3  -7  -5 2613.56  133.00
   6  12  -2  964.35   54.91
  -6 -12   2  899.66   56.08
   6  12  -2  987.19   57.05
  -6 -12   2  943.68   57.34
  -6 -12   2 1023.36   57.18
  -6  12   2 1005.85   57.26
   6 -12  -2  969.46   57.95
   6  12  -2  993.37   58.26
  -4 -18   1 7175.23  350.89
  -4  18   1 6518.45  345.35
  -4 -18   1 7362.22  345.74
   4  18  -1 7176.23  349.22
   4 -18  -1 7248.23  349.68
   4  18  -1 7633.60  350.16
   4  18  -1 7086.57  347.03
   1  18  -3  351.62   30.49
  -1  18   3  320.09   15.92
   1  18  -3  394.26   31.07
   1 -18  -3  320.66   30.02
  -1  18   3  380.86   29.43
  -1 -18   3  339.76   30.77
  -6   9   3  518.17   30.17
   6   9  -3  486.34   36.07
   6   9  -3  525.26   31.17
  -6   9   3  499.90   35.04
   6  -9  -3  535.34   33.11
   6   9  -3  490.43   34.98
  -6  -9   3  515.13   35.53
   6  -9  -3  484.49   36.09
  -6  -9   3  486.28   35.38
  -4   0  -5   -7.04    9.64
  -6 -14   0 3371.45  173.74
  -6 -14   0 3593.66  171.36
   6  14   0 3554.27  173.64
   6 -14   0 3359.20  173.40
   6  14   0 3343.97  172.65
  -6 -14   0 3434.15  172.95
  -6  14   0 3548.17  174.98
   6 -14   0 3359.78  172.14
   6  14   0 3502.00  172.34
  -4 -11  -4  622.80   33.86
   4  11   4  709.29   40.66
  -4 -11  -4  702.74   41.78
  -4  11  -4  638.37   40.57
  -4 -11  -4  698.80   41.27
   4 -11   4  678.23   36.90
  -1 -18  -3    8.57   17.44
   1  18   3   10.17   13.06
  -1  18  -3   13.76   19.58
   1 -18   3   24.51   17.27
  -1  18  -3    7.81   17.04
  -4  -1  -5  186.87   17.55
  -4   1  -5  196.44   17.60
   4  18   1   42.84   10.06
   4 -18   1   66.91   19.12
  -4 -18  -1   51.24   18.84
   4  18   1   51.06   19.65
  -4 -18  -1   42.07   11.24
  -5  15   2  486.30   32.93
  -5 -15   2  457.06   34.57
   5  15  -2  479.46   34.22
   5  15  -2  428.05   33.97
   5 -15  -2  469.41   35.20
  -5 -15   2  440.72   32.79
   0 -11   5 3979.25  198.16
   0  11  -5 3949.98  206.67
   0 -11  -5 4032.42  199.63
   0  11  -5 4038.53  198.42
   0  11   5 4075.46  194.69
   0  20  -2 1589.48   88.39
   0 -20   2 1534.39   88.80
   0  20   2 1863.43   88.67
   0  20   2 1732.25   75.44
   0 -20  -2 1593.48   87.39
   0  20  -2 1872.62   86.17
   7   7   2  328.41   25.91
  -7  -7  -2  328.72   24.76
  -7   7  -2  356.72   28.02
   7  -7   2  340.86   25.14
   7   7   2  314.42   26.43
  -4 -17   2   11.45   13.64
   4  17  -2   12.24   15.17
   4  17  -2   10.49   14.37
   4  17  -2   20.63   14.47
   4 -17  -2    4.57   14.49
  -4 -17   2   10.66   16.21
  -4  17   2   17.41   12.57
  -8   0   0 8586.45  396.64
  -8   0   0 8316.98  398.45
   8   0   0 8238.80  393.86
  -8   0   0 8174.13  396.53
   8   0   0 7805.53  396.32
   0  21  -1  641.54   42.57
   0 -21  -1  649.22   47.89
   0  21   1  628.64   49.23
   0  21   1  685.36   39.25
   0  21  -1  667.04   48.98
   0  21   1  668.74   47.48
   0 -21   1  763.80   50.97
  -8   1   0 1583.30   85.09
  -8   1   0 1648.48   84.52
   8   1   0 1520.91   81.74
  -8  -1   0 1625.58   84.44
   8   1   0 1594.02   83.71
  -8  -1   0 1533.75   86.20
   8  -1   0 1579.85   81.89
   8  -1   0 1527.17   85.05
  -8   1   0 1577.56   86.13
   8   1   0 1582.76   84.86
  -8  -1   0 1541.65   84.47
   4  15  -3 3549.56  190.18
   4  15  -3 3856.53  187.44
  -4  15   3 3783.10  185.00
  -4 -15   3 3786.65  189.06
  -4   2  -5 3495.04  172.30
   3  -8  -5  719.96   38.30
   3   8  -5  662.54   42.49
  -3  -8   5  706.03   47.21
   3   8  -5  647.01   44.92
  -3   8   5  646.55   41.30
   6  12   2   12.53   11.35
  -6 -12  -2   21.75    9.33
   6 -12   2   30.14   17.54
   6  12   2   19.28   19.39
  -6  12  -2   16.92   15.43
  -6 -12  -2   18.56   10.90
   6  12   2   22.34   11.31
  -4  -4   5 8274.15  405.95
   4   4  -5 8303.11  404.25
   4  -4  -5 8659.59  405.17
  -4   4   5 8806.11  404.94
   4  -4  -5 8313.56  404.49
   4  -4  -5 8306.29  401.48
   4   4  -5 8039.60  404.11
  -2 -10   5  534.21   36.52
   2 -10  -5  523.05   29.93
   2  10  -5  552.18   36.35
  -2  10   5  581.40   33.83
  -2 -10   5  583.18   42.78
   2  10  -5  593.50   34.60
   2  10  -5  529.02   40.58
   8   2   0  854.38   48.91
  -8  -2   0  873.78   49.17
   8   2   0  805.87   47.59
   8   2   0  767.55   45.41
   8  -2   0  807.02   45.96
  -8  -2   0  768.89   49.75
  -8   2   0  742.82   48.67
   8  -2   0  834.08   49.51
  -8   2   0  783.56   47.50
   4  17   2  280.14   18.57
   4  17   2  340.56   32.61
   4 -17   2  221.11   18.12
   4 -17   2  334.15   30.86
  -4 -17  -2  191.51   25.60
  -4 -17  -2  233.85   17.07
  -5 -15  -2 9228.35  456.73
   5 -15   211455.30  462.48
   5  15   211397.20  464.11
   5  15   2 9586.53  456.61
  -5 -15  -2 8673.69  454.61
   5  15   2 9479.16  452.04
  -5 -15  -2 8849.61  449.96
   1  11  -5  233.13   20.91
  -1 -11   5  222.81   19.96
   1 -11  -5  174.73   11.34
   1  11  -5  226.87   25.95
  -7 -10   1 3108.64  148.32
   7  10  -1 2948.61  147.04
   7  10  -1 2944.53  148.59
  -7 -10   1 2790.45  147.47
  -7 -10   1 2913.09  147.65
  -7  10   1 2928.26  148.79
   7  10  -1 2924.65  147.05
  -7  10   1 2952.41  146.41
   7 -10  -1 2804.22  148.41
   5   8   4  117.48   14.89
  -5  -8  -4  104.79    9.67
   5  -8   4   83.40    7.42
  -5   8  -4  108.79   14.63
  -5  -8  -4  125.57   12.00
  -1 -20   2 1311.41   84.58
  -1  20   2 1605.40   74.21
   1  20  -2 1416.85   84.80
   1 -20  -2 1412.31   84.54
  -1  20   2 1221.59   73.69
  -1  20   2 1763.70   86.46
   1  20  -2 1760.82   84.29
  -4   3  -5  245.08   20.16
  -4  -3  -5  234.77   18.79
  -7  -8   2 4544.69  230.98
   7   8  -2 4805.36  230.52
  -7   8   2 4742.14  229.79
   7  -8  -2 4272.61  229.94
  -7  -8   2 4665.55  227.62
   7   8  -2 4801.45  229.34
  -7   8   2 4648.62  226.25
   7   8  -2 4683.10  226.97
  -7  -8   2 4811.99  230.00
   7  -8  -2 4554.00  228.33
   6   9   3  220.77   19.68
  -6   9  -3  233.95   21.47
  -6   9  -3  259.58   24.71
   6  -9   3  239.10   17.79
  -6  -9  -3  215.01   15.85
   6   9   3  243.37   21.40
  -6  -9  -3  238.71   18.50
   1  20   2  658.12   44.06
   1  20   2  555.02   46.04
   1  20   2  561.09   31.85
  -1  20  -2  680.51   43.33
   1 -20   2  630.41   46.24
  -1 -20  -2  683.38   46.33
  -1  20  -2  685.72   46.97
  -6   0   4 5222.90  257.57
   6   0  -4 5612.15  266.10
   6   0  -4 5611.53  264.44
  -6   0   4 5530.78  265.36
  -7   0   3   50.31   14.83
   7   0  -3   48.29   14.82
   7   0  -3   27.27   15.90
   1  21  -1  494.81   33.07
  -1 -21   1  387.87   38.72
  -1  21   1  432.05   28.53
   1  21  -1  444.52   37.27
  -4  15  -3 2795.55  150.80
   4  15   3 2619.58  152.04
  -4 -15  -3 2951.46  141.69
  -4 -15  -3 3233.30  152.24
   4 -15   3 2970.96  151.57
  -4 -15  -3 3241.48  152.30
  -1  11  -5  296.63   24.12
   1  11   5  298.81   20.67
   1 -11   5  326.08   23.22
  -1 -11  -5  300.44   25.19
  -1  11  -5  339.06   35.38
   5  13  -3   85.19   19.81
  -5 -13   3   99.83   18.40
  -5 -13   3  113.74   18.85
   5  13  -3  104.69   18.76
  -5  13   3   93.55   16.09
   1 -21   1 7933.67  371.80
  -1  21  -1 7683.04  371.74
   1  21   1 7388.19  361.16
   1  21   1 7678.16  370.97
  -1  21  -1 7117.65  365.01
  -1 -21  -1 7793.67  371.02
   1  21   1 7753.07  372.76
   6   1  -4  644.70   42.08
  -6   1   4  651.79   41.15
  -6  -1   4  582.00   33.68
   6   1  -4  652.77   40.46
   6  -1  -4  647.49   39.76
   6  -1  -4  672.41   42.64
  -6   1   4  582.19   33.04
  -6  -1   4  660.65   41.86
  -7   1   3 3042.32  155.15
  -7  -1   3 3088.66  155.48
   7  -1  -3 3039.27  154.43
   7  -1  -3 3063.88  155.90
   7   1  -3 3133.34  155.98
   7   1  -3 3043.75  154.90
  -7 -10  -1 1021.68   54.95
   7 -10   1 1017.11   55.89
  -7 -10  -1 1022.57   56.00
  -7  10  -1 1005.94   57.19
  -7  10  -1  996.53   59.01
   7  10   1 1015.54   56.89
  -7 -10  -1  964.22   57.07
   7  10   1  926.92   56.66
   7  10   1  970.76   55.27
   8   3   0 2240.68  113.27
  -8   3   0 2336.19  116.04
  -8  -3   0 2254.82  118.22
  -8  -3   0 2333.60  116.32
   8   3   0 2241.71  116.45
  -8   3   0 2305.64  117.61
   8   3   0 2271.89  115.62
   8  -3   0 2292.27  113.67
   8  -3   0 1961.79  115.56
   6 -14  -1 8770.04  439.19
  -6 -14   1 8457.30  439.21
  -6 -14   1 9290.14  438.09
   6 -14  -1 9059.93  439.66
   6  14  -1 9232.33  439.44
  -6  14   1 9732.91  440.38
   6  14  -1 9320.38  438.93
  -6 -14   1 9044.78  439.54
  -2 -10  -5 1448.96   59.95
   2  10   5 1477.94   58.05
   2 -10   5 1370.49   57.25
  -2  10  -5 1395.67   59.87
  -2  10  -5 1589.87   76.27
  -2 -10  -5 1374.82   60.59
  -2 -15   4  409.40   31.38
   2 -15  -4  410.45   32.05
   2  15  -4  357.29   34.22
   2  15  -4  427.68   31.55
  -2  15   4  352.60   22.14
  -2 -15   4  413.38   25.84
   2  15  -4  398.13   31.89
  -2  15   4  393.38   28.39
  -3   8  -5  366.79   25.51
   3   8   5  390.96   25.34
  -3  -8  -5  372.49   22.81
  -3   8  -5  359.86   27.79
  -3  -8  -5  381.56   28.35
  -3  -8  -5  363.50   26.22
  -3   8  -5  440.83   40.97
  -3  -8  -5  385.37   21.83
   3  20   0  224.86   21.36
  -3 -20   0  242.69   29.65
   3  20   0  220.42   27.72
   3 -20   0  230.72   28.81
  -8   0   1   49.63   16.70
  -8   0   1   45.21   12.85
   8   0  -1   19.96   14.37
   4  -5  -5 1677.78   63.33
  -4  -5   5 1613.74   64.47
  -4   5   5 1668.57   62.28
   4  -5  -5 1617.24   57.61
   4   5  -5 1637.23   62.00
   4   5  -5 1571.69   62.35
   4  -5  -5 1645.24   62.85
   6  -2  -4 9439.16  444.65
  -6  -2   4 9330.97  446.04
  -6   2   4 9208.99  445.72
   6   2  -4 9519.72  446.49
   6  -2  -4 9661.63  447.34
  -6  -2   4 8798.32  439.09
   6   2  -4 9302.85  445.31
   6  -2  -4 9479.75  446.78
   7  -2  -3 3648.07  183.54
  -7  -2   3 3703.54  185.36
  -7  -2   3 3555.85  184.21
   7  -2  -3 3792.14  185.51
   7   2  -3 3682.51  184.11
  -7   2   3 3639.21  184.43
   7   2  -3 3822.71  185.08
   5  -9  -4  180.67   16.85
  -5  -9   4  177.85   19.16
   5   9  -4  177.13   14.33
  -5   9   4  199.27   19.79
  -5   9   4  166.79   12.53
   5  -9  -4  195.86   21.14
  -5  -9   4  173.43   20.94
  -4 -12   4 3563.29  183.35
   4  12  -4 3812.62  183.27
   4 -12  -4 3561.14  177.33
  -4  12   4 3723.81  180.33
  -4 -12   4 3676.86  181.36
  -8  -1   1 4742.94  241.20
   8  -1  -1 4951.62  238.35
   8   1  -1 4850.73  238.07
  -8   1   1 4916.57  241.29
   8   1  -1 4695.95  239.28
  -8   1   1 5015.66  238.33
  -6 -14  -1 1871.54   97.37
   6  14   1 2037.41   99.63
   6 -14   1 1942.13  102.24
   6  14   1 1819.35  101.91
  -6 -14  -1 1893.83   99.77
   6 -14   1 1862.99   98.40
  -6 -14  -1 1810.22  101.17
  -6  14  -1 2121.55  104.86
  -5  17   0 1188.25   70.98
  -5 -17   0 1261.15   72.04
   5  17   0 1270.85   68.04
  -5 -17   0 1216.24   66.88
   5 -17   0 1183.37   71.47
   5 -17   0 1312.00   69.59
   5  17   0 1189.62   71.71
  -4   4  -510083.80  372.47
   4   4   510002.20  372.20
  -4  -4  -510600.70  370.05
  -4  -4  -5 7543.62  362.87
  -2  15  -4  345.79   31.75
  -2 -15  -4  374.80   32.20
   2 -15   4  351.58   28.33
   7   8   2 1758.44   92.01
  -7  -8  -2 1815.25   90.08
   7   8   2 1767.91   92.18
  -7  -8  -2 1697.70   86.69
   7  -8   2 1806.85   91.07
  -7   8  -2 1545.17   92.59
  -7  11   0   66.72   17.09
   7  11   0   56.62   14.43
   7  11   0   54.44   13.88
  -7 -11   0   39.05   13.30
   7  11   0   56.79   13.20
  -7  11   0   43.19   12.47
  -7 -11   0   48.72   13.78
  -7 -11   0   64.06   14.12
   7 -11   0   44.57   13.82
   0 -16  -4  865.02   53.97
   0  16  -4  913.80   53.92
   0 -16   4  869.93   53.46
   0 -16   4  827.41   43.20
  -8  -2   1  186.73   21.95
  -8  -2   1  180.79   22.39
  -8   2   1  203.41   24.03
   8  -2  -1  155.84   21.12
   8   2  -1  240.45   20.07
   8   2  -1  175.69   22.19
   8   2  -1  176.62   20.90
  -8   2   1  211.59   20.03
  -3  14   4   41.79   12.97
   3  14  -4   19.84   13.55
  -3 -14   4   15.13   10.02
   3  14  -4   14.61   17.21
   3  14  -4   27.86   13.05
  -3  14   4   32.05   10.24
  -3 -14   4   14.03   13.46
   3 -14  -4   25.67   14.87
  -8   0  -1   -6.22   10.51
   8   0   1   -0.26    8.09
  -8   0  -1   -4.45   11.71
  -8   0  -1    4.36   12.10
  -2  21   0 3181.68  171.75
  -2  21   0 3249.82  179.26
   2  21   0 3736.85  180.28
  -2 -21   0 3840.34  181.03
   2  21   0 3413.74  171.68
   2 -21   0 3606.66  179.28
   8   4   0   65.89   13.89
  -8   4   0   43.75   12.71
  -8  -4   0   56.62   14.38
   8   4   0   64.64   12.77
   8   4   0   72.44   15.21
  -8   4   0   56.08   15.39
  -8  -4   0   62.18   17.33
   8  -4   0   45.38   12.74
   6  10  -3 2721.69  143.25
  -6 -10   3 2846.27  142.71
  -6 -10   3 2786.22  142.66
  -6 -10   3 2740.58  142.41
  -6  10   3 2726.63  136.93
   6  10  -3 2780.86  141.81
   6 -10  -3 2627.83  142.90
   6 -10  -3 2971.98  139.86
  -6  10   3 2779.88  141.76
   6  10  -3 2809.75  138.30
   5  13   3  173.20   22.98
  -5 -13  -3  194.79   20.58
   5  13   3  173.38   19.10
   5 -13   3  193.05   20.97
  -5 -13  -3  188.80   14.08
  -5 -13  -3  181.73   18.64
  -3  17   3 1433.82   75.46
  -3 -17   3 1455.05   83.12
   3  17  -3 1529.78   82.57
  -3 -17   3 1441.08   82.03
   3  17  -3 1518.06   82.39
   3  17  -3 1388.76   83.06
   6   3  -4   73.47   15.65
   6  -3  -4   41.27   16.29
  -6  -3   4   65.33   10.27
  -6   3   4   78.54   15.86
   6  -3  -4   70.38   17.24
   6   3  -4   48.20   15.86
  -6  -3   4   60.38   16.05
   6  -3  -4   73.71   14.64
   7  -3  -3  945.35   53.42
  -7  -3   3  850.84   49.20
   7   3  -3  946.11   49.39
   7  -3  -3  901.36   54.91
  -7   3   3  910.94   54.17
  -7  -3   3  900.33   54.52
  -7  -3   3  867.67   54.39
   7   3  -3  838.88   53.85
  -7   3   3  930.54   48.99
   7   3  -3  952.23   54.33
  -8   1  -1    7.50   12.50
  -8  -1  -1    2.07   10.78
  -8   1  -1    9.48   11.63
   8   1   1   16.53   10.73
   8   1   1    2.59   11.88
  -8  -1  -1   12.82   12.97
   8  -1   1    7.78    8.02
   8   1   1    7.65    8.41
  -8  -1  -1    2.94   11.76
  -8   1  -1    6.74   10.12
   2  18  -3   38.95   18.02
   2 -18  -3   44.29   18.42
  -2  18   3   19.74    8.14
   2  18  -3   22.42   16.84
  -2  18   3   24.78   15.47
   2  18  -3   10.78   17.18
  -2 -18   3   10.74   16.34
   3   9  -5  622.90   42.29
  -3  -9   5  557.74   42.48
  -3  -9   5  577.12   38.81
   3   9  -5  583.97   38.51
  -3   9   5  613.45   37.20
   3  -9  -5  586.56   33.29
  -7   0  -3   15.06   11.71
  -7   0  -3   15.00   12.37
  -8   2  -1   32.70   12.57
   8   2   1   12.12   10.89
  -8   2  -1   16.69   13.01
  -8  -2  -1   28.95   14.03
  -8  -2  -1    5.37   12.15
   8   2   1   48.00   13.30
  -8   2  -1   17.13   10.73
   8   2   1   17.00    8.87
  -8  -2  -1   11.44   11.01
   8  -2   1   27.07    9.17
  -7   1  -3 1139.87   62.79
  -7  -1  -3 1071.93   61.09
  -7   1  -3 1085.05   61.53
  -7  -1  -3 1128.47   62.89
  -2  18  -3 1054.49   65.26
  -2  18  -3 1074.95   65.90
   2 -18   3 1015.43   64.77
  -2 -18  -3 1111.92   66.09
  -8  -3   111804.70  545.81
  -8  -3   110590.80  546.30
  -8   3   111730.20  544.03
   8   3  -111533.80  545.76
  -8   3   110686.90  544.99
   8   3  -111683.10  543.99
   8  -3  -111476.40  544.12
  -8   3   111364.20  546.96
   8   3  -111406.40  544.02
   6 -13  -2 4255.18  224.39
   6  13  -2 4685.81  223.87
   6  13  -2 4432.49  224.61
  -6 -13   2 4319.56  224.09
  -6  13   2 4805.19  224.44
  -6 -13   2 4607.66  223.82
  -6   0  -4 5124.26  247.02
  -6   0  -4 4968.22  245.47
  -4 -12  -4  236.88   22.38
   4 -12   4  229.21   17.44
  -4  12  -4  205.16   21.37
  -4 -12  -4  206.52   12.90
  -4 -12  -4  226.39   21.28
   4  12   4  206.72   18.92
  -1 -16   4 3168.83  165.63
   1  16  -4 3397.18  166.02
   1  16  -4 3304.20  169.81
  -1 -16   4 3228.59  158.21
   1 -16  -4 3286.94  166.66
  -1  16   4 3215.65  163.09
   4  19   0 1866.86   91.41
  -4 -19   0 1730.93   89.86
   4 -19   0 1610.96   95.53
  -4 -19   0 1745.34   97.11
   4  19   0 1607.44   95.90
  -4  19   0 1673.44   93.43
  -3  17  -3  912.58   54.05
  -3 -17  -3 1016.15   54.91
   3 -17   3  742.07   50.68
   3 -17   3  720.03   38.52
  -3  17  -3  931.01   54.45
  -6  -1  -4   59.21   13.25
  -6  -1  -4   45.16   14.22
  -6   1  -4   38.31   14.03
  -6   1  -4   64.48   14.67
  -3 -14  -4 2566.84  120.48
   3 -14   4 2204.30  114.23
  -3  14  -4 2317.73  119.18
   3  14   4 2151.25  114.40
  -3 -14  -4 2087.77  115.79
  -4   6   5 8418.15  370.31
  -4  -6   5 8333.01  372.71
   4   6  -5 8470.04  370.53
   4  -6  -5 8778.99  371.88
   4   6  -5 8481.33  371.67
   4  -6  -5 8563.09  366.75
  -4  -5  -5 1285.94   58.16
   4   5   5 1341.10   65.31
  -4   5  -5 1352.06   65.49
  -4  -5  -5 1335.48   59.35
  -4  -5  -5 1416.19   62.89
   0 -12  -5 1558.31   81.27
   0  12  -5 1522.52   88.35
   0  12  -5 1458.94   79.85
   0 -12   5 1444.41   79.39
   0  12   5 1482.50   75.79
  -5  -9  -4 4893.16  229.74
  -5  -9  -4 4533.41  223.10
   5   9   4 4974.69  229.46
  -5   9  -4 4805.81  229.21
   5  -9   4 4461.52  221.99
  -5  -9  -4 4888.15  224.54
  -3 -19   2  257.80   26.23
   3  19  -2  278.91   27.06
  -3  19   2  302.02   23.62
   3 -19  -2  305.94   30.78
   3  19  -2  267.53   28.22
  -3 -20   1 2157.34  113.16
  -3  20   1 1979.47  111.49
   3 -20  -1 2228.04  118.11
   3  20  -1 2397.53  118.95
  -3 -20   1 2147.63  119.08
   3  20  -1 2186.60  118.08
   3  20  -1 2189.21  114.12
  -7   2  -3 4994.34  241.34
   7   2   3 4851.57  242.89
  -7   2  -3 4995.14  243.37
  -7  -2  -3 5060.39  243.58
  -7  -2  -3 5009.94  241.63
  -7   2  -3 4789.63  242.15
  -1  16  -4  568.23   43.54
   1 -16   4  714.06   43.92
  -1 -16  -4  609.05   44.11
  -1  16  -4  737.23   49.96
  -6  -4   4   13.06   13.14
   6   4  -4    9.72    6.11
   6  -4  -4    4.03   15.16
  -6   4   4   17.05   13.12
   6  -4  -4    5.90   10.75
   6   4  -4    4.43   13.83
   6   4  -4    3.75   12.15
   6  -4  -4   12.51   13.20
   7  -4  -3 2173.02  112.20
  -7   4   3 2006.88  110.98
   7  -4  -3 2169.42  110.53
   7   4  -3 2241.31  107.08
  -7   4   3 2137.82  106.38
  -7  -4   3 2096.93  111.48
   7   4  -3 2198.49  111.82
  -7  -4   3 2103.41  112.24
  -7  -4   3 2041.83  106.96
   7  -9  -2 4093.11  208.80
  -7  -9   2 3988.54  206.11
   7  -9  -2 4187.15  206.86
   7   9  -2 4043.63  205.11
  -7  -9   2 4267.75  209.79
  -7  -9   2 4457.88  208.85
  -7   9   2 4322.31  208.53
   7   9  -2 4276.51  207.45
   7   9  -2 4277.51  209.08
  -7   9   2 4191.04  204.73
  -7  -9   2 4092.64  207.73
   0   0  -6  258.21   15.54
   0   0  -6  285.25   22.12
   0   0  -6  300.23   21.27
  -3  20  -1  945.63   65.40
   3  20   1  983.76   56.26
   3  20   1 1164.67   68.34
   3  20   1 1023.08   64.69
   3 -20   1 1221.57   67.86
  -3 -20  -1 1092.43   66.77
  -8   3  -1 1510.51   79.04
   8   3   1 1487.46   78.84
   8   3   1 1526.47   79.42
   8   3   1 1358.45   73.34
  -8  -3  -1 1511.78   78.54
  -8   3  -1 1425.09   78.70
  -8   3  -1 1371.40   78.46
   8  -3   1 1444.40   73.96
   5  17  -1 1853.95   98.99
   5  17  -1 1809.57   97.33
  -5  17   1 1789.33   97.50
  -5 -17   1 1818.65   96.17
   5 -17  -1 1850.66   99.83
  -5 -17   1 1798.29   99.51
  -6  -2  -4 7347.67  358.45
  -6  -2  -4 7585.97  360.58
  -6   2  -4 7644.82  360.50
  -6   2  -4 7283.61  359.63
   2  11  -5  837.34   49.34
   2  11  -5  810.89   54.06
  -2 -11   5  849.60   54.41
   2 -11  -5  756.07   41.42
   2  11  -5  857.25   47.50
  -2  11   5  849.89   45.03
  -2 -11   5  792.09   48.90
  -8  -5   0 1262.22   69.41
   8   5   0 1245.93   68.80
  -8  -5   0 1145.75   70.80
   8  -5   0 1243.03   66.79
   8   5   0 1337.91   70.02
   8   5   0 1225.90   66.36
  -8   5   0 1243.84   68.54
   0  -1  -6   80.65   13.33
   0  -1  -6   83.16   12.04
   0   1  -6   80.98   12.99
   0  -1  -6   91.62    7.53
   0   1  -6  101.56   15.09
  -6  10  -3 6096.63  291.20
  -6 -10  -3 6049.44  283.61
  -6  10  -3 5859.85  287.67
   6 -10   3 5959.36  284.22
  -6 -10  -3 6046.04  288.07
  -6 -10  -3 5845.32  282.14
   6  10   3 5513.96  285.80
   6  10   3 5912.54  287.81
  -3  19  -2 2811.37  152.03
   3  19   2 2723.24  140.01
   3  19   2 3009.46  154.45
  -3 -19  -2 3152.19  152.74
   3 -19   2 3398.80  154.40
  -7  11   1 1813.47   91.76
   7  11  -1 1679.36   89.16
  -7 -11   1 1702.35   89.93
  -7 -11   1 1697.99   90.01
   7  11  -1 1651.43   90.53
   7  11  -1 1657.58   88.86
   7 -11  -1 1585.18   90.32
  -7 -11   1 1752.78   90.00
  -7  11   1 1608.67   87.90
  -6 -15   0  950.74   54.46
  -6  15   0 1025.09   58.85
   6 -15   0  974.34   57.32
   6  15   0 1002.90   56.14
  -6 -15   0  927.36   57.09
   6 -15   0  873.84   55.22
   6  15   0  941.54   56.67
  -6 -15   0  947.95   56.94
  -2 -20   2   47.04   21.12
  -2  20   2   53.44   11.70
   2  20  -2   51.64   17.66
   2  20  -2   62.48   17.15
   0  19  -3  397.37   33.19
   0  19   3  350.01   30.12
   0  19  -3  315.41   32.18
   0 -19  -3  351.27   32.93
   0 -19   3  341.13   33.28
   6  13   2 4078.05  193.36
  -6  13  -2 3934.19  198.79
  -6 -13  -2 3791.54  190.51
  -6 -13  -2 3717.82  192.07
   6  13   2 4762.83  202.41
  -6 -13  -2 3366.70  194.35
   6  13   2 3834.14  195.40
   6 -13   2 4674.91  200.61
  -8  -4   1 4591.78  221.34
   8   4  -1 4604.07  219.53
  -8   4   1 4523.14  219.30
   8   4  -1 4597.71  219.66
   8   4  -1 4420.24  221.16
   8  -4  -1 4089.80  220.23
  -8   4   1 4384.83  220.88
   8  -4  -1 4504.53  219.81
   3  -9   5 1929.10   99.25
   3   9   5 2060.16  102.35
  -3  -9  -5 1894.55   97.66
  -3   9  -5 1910.59  103.95
  -3   9  -5 2279.91  117.47
  -3  -9  -5 2099.20   97.55
  -3  -9  -5 2143.99  103.76
  -3   9  -5 2048.15  102.74
  -3  -9  -5 1976.33  104.59
   5 -17   1 1743.31   93.20
   5 -17   1 1851.27   99.93
  -5 -17  -1 1789.75   97.90
  -5 -17  -1 1847.68   92.14
  -5  17  -1 1628.51   98.14
   5  17   1 1801.04  100.03
   5  17   1 1884.59   93.41
  -7  -3  -3 1556.00   83.07
  -7   3  -3 1647.15   82.89
  -7   3  -3 1497.51   83.86
   7   3   3 1563.08   84.79
  -7   3  -3 1614.84   85.19
   1  12  -5  265.62   30.33
  -1 -12   5  276.71   24.06
   1  12  -5  292.44   24.39
   1 -12  -5  284.06   25.29
   0  -2  -6 2802.01  140.61
   0  -2  -6 3188.39  146.70
   0  -2  -6 2864.28  145.47
   0   2  -6 2761.64  148.07
   0   2  -6 3150.30  146.55
   0   2  -6 3099.17  144.69
   2  21  -1   30.30   14.74
   2 -21  -1   28.34   20.36
  -2  21   1   12.87   12.78
  -2  21   1   32.08   11.26
   2  21  -1   41.56   18.63
   2  20   2 1148.45   67.54
  -2  20  -2 1249.79   71.01
   2  20   2 1009.81   55.48
  -2 -20  -2 1286.42   70.31
   2 -20   2 1225.41   70.15
   2  20   2 1210.84   72.05
  -2  20  -2 1166.94   66.81
   6   3   4  184.56   19.41
  -6   3  -4  177.62   19.83
  -6  -3  -4  219.08   18.99
  -6   3  -4  179.43   19.66
   2 -21   1  736.55   49.07
   2  21   1  598.68   37.81
   2  21   1  643.78   46.74
   2  21   1  679.77   49.43
  -2  21  -1  711.41   50.12
  -2 -21  -1  733.75   49.23
  -2  21  -1  667.42   43.43
   1   0  -612212.90  604.80
   1   0  -612620.50  604.28
   1   0  -613337.80  606.09
   7  11   1  887.48   52.05
   7  11   1  855.87   51.33
  -7 -11  -1  885.36   51.15
   7  11   1  894.63   52.97
  -7 -11  -1  868.28   50.39
  -7  11  -1  941.16   55.58
  -7  11  -1  906.75   52.89
  -7 -11  -1  912.14   53.49
   7 -11   1  882.25   51.67
  -5  16   2  191.76   20.93
   5  16  -2  193.55   21.90
  -5 -16   2  177.04   21.11
   5  16  -2  192.00   22.48
  -5 -16   2  183.94   23.36
   5 -16  -2  150.17   22.32
  -2 -11  -5  556.46   35.57
  -2 -11  -5  559.09   37.18
  -2  11  -5  614.41   48.09
  -2  11  -5  541.45   36.25
   2 -11   5  533.78   33.30
   2  11   5  569.72   33.50
   5 -10  -4 2773.44  133.24
  -5  10   4 2500.63  129.57
  -5  10   4 2842.28  136.40
  -5 -10   4 2797.12  136.51
   0  22   012437.50  593.39
   1  -1  -6 1666.19   85.12
   1   1  -6 1548.67   85.88
   1  -1  -6 1622.75   86.45
   1   1  -6 1634.30   84.49
   1   1  -6 1680.58   86.34
  -1  12  -5 6700.89  325.67
  -1 -12  -5 6547.03  326.56
   1 -12   5 6561.08  324.61
  -1  12  -5 7220.97  337.11
   1  12   5 6846.69  322.98
  -8   4  -1 3737.42  190.78
   8   4   1 3905.65  190.98
  -8  -4  -1 4024.32  190.40
  -8   4  -1 3898.97  190.74
   8   4   1 3615.53  185.40
   8  -4   1 3830.27  185.91
   8   4   1 3900.65  190.90
  -8   4  -1 3890.25  190.78
  -7  -9  -2 1017.87   57.62
   7   9   2 1085.52   59.94
   7  -9   2 1207.94   61.53
   7   9   2 1101.75   62.13
  -7  -9  -2  958.68   54.84
  -4  16   3  140.38   17.10
  -4 -16   3  145.13   21.50
   4  16  -3  147.59   19.19
   4  16  -3  133.20   21.86
  -6   5   4   27.87    6.06
   6   5  -4   30.98   14.27
   6   5  -4   42.15    7.37
   6  -5  -4   42.21   11.46
  -6   5   4   41.89   14.10
  -6  -5   4   35.21   14.41
   6  -5  -4   37.44   14.29
   6   5  -4   24.44   14.37
   6  -5  -4   40.61   15.27
  -7   5   3  109.58   11.91
  -7  -5   3  125.67   14.08
  -7  -5   3  117.41   18.16
  -7   5   3  151.97   18.69
   7   5  -3  118.74   13.03
   7  -5  -3  125.85   18.46
   7   5  -3  107.79   17.85
   7  -5  -3  104.44   16.39
  -1   0  -6 2863.05  148.10
  -1   0  -6 3001.77  145.32
  -4 -19   1 5432.06  269.04
  -4 -19   1 5379.77  263.26
   4  19  -1 5378.84  267.58
   4  19  -1 5398.11  264.53
   4 -19  -1 5445.00  267.97
  -4  19   1 5021.56  263.26
   4  19  -1 5733.77  268.31
   4   6   5 1107.22   57.12
  -4  -6  -5  953.22   50.64
  -4  -6  -5 1031.42   52.67
  -4   6  -5 1075.97   56.92
  -4  -6  -5 1158.76   54.27
  -4   6  -5  976.71   51.26
  -1  19   3 4202.36  180.65
  -1  19   3 4943.60  196.89
  -1 -19   3 4658.56  198.43
   1  19  -3 4613.55  197.32
   1  19  -3 5186.63  198.92
   1 -19  -3 4447.16  196.95
   0  -3  -6 1607.93   79.67
   0   3  -6 1432.98   74.02
   0   3  -6 1583.07   77.11
   0   3  -6 1551.79   82.81
   0  -3  -6 1477.64   77.91
   0   3  -6 1521.96   79.32
   1  -2  -611256.30  560.21
   1  -2  -611588.30  562.37
   1   2  -611988.10  560.42
   1   2  -612006.60  562.14
   1   2  -612129.10  563.31
  -1  -1  -6 2819.17  143.54
  -1   1  -6 2798.07  141.35
  -1   1  -6 2867.24  145.92
  -1  -1  -6 2983.59  141.88
   4  18  -2 1574.57   91.16
  -4 -18   2 1580.94   93.11
   4 -18  -2 1786.59   93.75
  -4 -18   2 1701.64   90.75
   4  18  -2 1685.60   92.80
   4  18  -2 1785.19   92.44
  -4  18   2 1573.36   87.83
  -1  19  -3 2251.21  120.73
  -1 -19  -3 2174.13  119.79
  -1  19  -3 2457.38  120.80
   1 -19   3 1975.03  118.98
   1  19   3 2255.63  118.07
  -7   4  -3  705.61   44.30
  -7   4  -3  696.60   44.12
  -7   4  -3  711.53   41.80
   7   4   3  751.53   44.84
  -7  -4  -3  721.46   43.03
  -5 -14   313801.10  646.54
   5  14  -313464.10  645.92
   5  14  -312695.10  647.75
  -5  14   313882.40  644.43
  -4  -7   5 2779.66  135.25
   4  -7  -5 2770.08  133.40
  -4   7   5 2636.86  131.52
   4  -7  -5 2761.83  128.27
   4   7  -5 2777.82  132.49
   4   7  -5 2708.98  133.93
   4   7  -5 2333.31  123.07
  -4 -19  -1 2316.95  125.20
   4  19   1 2812.12  136.93
   4  19   1 2534.62  126.47
   4 -19   1 2801.57  136.28
  -4 -19  -1 2508.85  133.74
  -5 -16  -2 4072.03  211.93
   5 -16   2 3996.98  206.69
   5  16   2 4213.48  207.77
  -5 -16  -2 4080.73  205.90
   5 -16   2 5223.81  218.86
   5  16   2 5201.76  220.47
  -5 -16  -2 4362.32  213.85
  -8   6   0  781.99   49.71
  -8   6   0  849.54   48.68
   8   6   0  788.74   46.15
   8   6   0  805.28   48.27
   8  -6   0  758.16   46.25
  -8  -6   0  842.81   49.35
   8   6   0  847.29   49.96
  -8   5   1 8540.89  430.52
   8  -5  -1 8935.71  429.26
   8   5  -1 9107.66  429.37
  -8  -5   1 9178.34  431.19
  -8   5   1 8929.03  428.96
   8   5  -1 8987.44  431.12
   8   5  -1 9111.53  429.19
   8  -5  -1 8646.49  430.39
  -6  -4  -4 3877.94  184.28
  -6   4  -4 3733.85  182.23
  -6   4  -4 3678.91  186.73
   6   4   4 3762.02  186.35
  -6   4  -4 3673.00  186.15
  -4 -13   4 1857.97  103.07
   4 -13  -4 1963.40   96.92
  -4 -13   4 1966.27  101.08
   4  13  -4 1964.01  102.73
   4  13  -4 1803.66  105.04
  -4  13   4 1961.52   99.62
  -1   2  -6 1348.19   67.55
  -1   2  -6 1288.09   65.10
  -1  -2  -6 1210.11   64.83
  -1  -2  -6 1298.27   68.60
  -1   2  -6 1255.74   72.28
  -1  -2  -6 1337.37   67.67
   6  11  -3  523.61   37.40
   6  11  -3  576.91   39.12
  -6  11   3  599.26   37.61
   6  11  -3  544.64   33.33
   6 -11  -3  508.68   38.43
  -6  11   3  516.51   31.83
  -6 -11   3  556.10   38.16
  -6 -11   3  535.36   37.98
   6 -11  -3  529.48   34.10
  -6 -11   3  484.70   36.73
   1  22   0   24.22   11.99
  -1  22   0   28.80   20.46
   1  22   0   33.12   20.11
  -1  22   0   36.86   13.10
   1 -22   0   19.33   19.34
   7  12   0   71.00   15.01
  -7 -12   0   73.28   14.67
   7  12   0   63.56   14.53
   7 -12   0   64.05   16.00
   7 -12   0   94.74   16.18
  -7  12   0   79.23   14.15
   7  12   0   82.68   14.49
  -7  12   0   88.54   17.22
  -7 -12   0   71.57   16.00
  -7 -12   0   74.80   14.84
   3  10  -5  436.87   31.67
  -3 -10   5  412.52   31.46
  -3  10   5  445.62   29.09
   3 -10  -5  412.88   25.39
   3  10  -5  421.76   25.88
   3  10  -5  438.67   34.73
  -3 -10   5  397.25   35.29
   6  15  -1  113.29   20.93
   6  15  -1  104.70   19.27
  -6 -15   1   96.47   17.35
  -6 -15   1   88.14   18.82
   6 -15  -1  101.68   19.57
   6 -15  -1  127.99   21.58
  -6  15   1  145.96   20.58
  -6 -15   1  111.24   21.15
  -4 -16  -3 1499.21   75.97
  -4 -16  -3 1541.86   75.88
  -4  16  -3 1276.91   74.46
  -4 -16  -3 1259.99   63.29
   4 -16   3 1264.61   74.32
   4  16   3 1118.43   74.96
   1   3  -6 2320.57  113.10
   1   3  -6 2159.13  116.58
   1   3  -6 2220.20  115.30
   1  -3  -6 2307.00  113.40
   1  -3  -6 2210.01  115.69
   4  18   2  138.59   13.46
   4  18   2  160.94   25.91
  -4 -18  -2  174.03   24.30
   4 -18   2  151.97   14.24
  -4 -18  -2  139.42   13.28
   4 -18   2  189.73   26.06
   0   4  -6 1550.37   76.48
   0   4  -6 1412.19   74.39
   0  -4  -6 1558.72   77.80
   0   4  -6 1532.54   79.45
   0   4  -6 1596.28   84.33
   0  -4  -6 1580.23   79.75
  -8  -5  -1 1354.82   71.53
   8   5   1 1303.18   72.13
   8   5   1 1230.45   66.72
  -8   5  -1 1197.23   71.52
   8  -5   1 1284.30   67.18
   8   5   1 1363.81   72.34
  -8   5  -1 1346.45   71.97
  -8   5  -1 1303.24   71.67
   0 -21   2    9.14   20.25
   0  21   2    4.62    6.75
   0  21   2   14.95   16.77
   0  21   2    9.53    7.60
   0  21  -2   15.36   20.17
   0  21  -2   10.61   14.97
   0 -21  -2    3.13   17.47
   2  16  -4  149.88   21.13
   2  16  -4  123.28   21.09
  -2 -16   4  140.44   15.06
   2  16  -4  121.72   24.53
  -2 -16   4  156.54   21.25
  -2  16   4  139.03   17.83
  -2  16   4  128.23   10.65
   2 -16  -4  153.60   22.42
   5 -10   4  935.63   49.31
  -5 -10  -4  991.93   56.21
  -5 -10  -4  990.20   50.38
   5  10   4  981.02   55.61
  -5  10  -4  957.88   55.59
  -5 -10  -4  962.13   50.79
  -6 -15  -1   44.32   14.66
   6  15   1   56.43   12.19
   6 -15   1   52.52   17.00
   6 -15   1   68.19   13.28
   6  15   1   27.46   17.42
  -6  15  -1   40.36   16.39
  -6 -15  -1   45.42   11.59
  -6 -15  -1   54.57   16.15
  -1  -3  -6  196.67   17.51
  -1   3  -6  205.04   15.03
  -1   3  -6  187.41   22.01
  -1  -3  -6  191.78   14.45
  -1   3  -6  184.52   16.55
  -1   3  -6  197.65   14.13
  -1  -3  -6  191.00   16.68
  -7  10   2 3813.88  188.55
  -7  10   2 4056.78  192.83
  -7 -10   2 3803.85  193.64
  -7 -10   2 3764.13  190.43
   7  10  -2 3869.75  193.00
  -7 -10   2 3537.31  191.05
   7  10  -2 3801.72  189.30
   7 -10  -2 4018.22  191.05
   7  10  -2 3921.55  191.53
   7 -10  -2 3742.97  192.66
  -7 -10   2 3945.08  192.12
  -5 -14  -3 2452.88  123.43
   5  14   3 2492.27  125.22
  -5 -14  -3 2485.46  126.08
   5  14   3 2092.51  126.18
   5 -14   3 2426.98  125.55
  -5 -14  -3 2460.61  118.10
  -6   6   4 1197.86   61.40
  -6   6   4 1252.73   69.16
   6  -6  -4 1199.91   70.09
   6   6  -4 1200.60   69.67
  -6  -6   4 1218.88   68.81
   6   6  -4 1186.65   68.89
   6  -6  -4 1270.41   66.92
   6   6  -4 1254.46   62.64
  -6  -6   4 1203.21   69.61
  -7   6   3  638.67   41.25
   7   6  -3  602.17   41.20
  -7   6   3  641.10   36.04
  -7  -6   3  586.34   41.59
   7   6  -3  624.91   36.44
  -7  -6   3  598.33   37.05
   7  -6  -3  647.23   40.01
   0  22  -1 2266.63  118.09
   0  22   1 2293.09  113.95
   0  22   1 2315.44  123.43
   0  22  -1 2238.41  123.92
   0 -22   1 2392.70  124.70
   0  22   1 2119.69  124.22
   0 -22  -1 2216.22  123.11
  -7  -5  -3    9.49   10.74
  -7   5  -3    9.55   12.34
  -7   5  -3    2.65   10.20
   7   5   3    5.81   10.85
  -7   5  -3    1.42    9.07
  -3  15   4 2808.56  142.97
  -3 -15   4 2963.63  150.26
   3  15  -4 2985.19  149.35
   3  15  -4 2823.98  152.70
  -3 -15   4 2931.96  151.82
   3  15  -4 2880.41  148.24
  -3 -15   4 3001.70  146.05
  -3  15   4 2886.78  147.78
   3 -15  -4 2995.22  150.86
  -2  16  -4  857.82   55.18
  -2  16  -4  705.17   50.01
  -2 -16  -4  687.65   49.38
   2 -16   4  769.70   47.75
   6   5   4 4369.65  218.22
  -6  -5  -4 4561.19  215.81
  -6   5  -4 4487.63  219.33
  -6   5  -4 4439.77  218.31
  -6   5  -4 4333.85  213.34
   4 -13   4  100.23   13.25
  -4 -13  -4   93.86    7.22
  -4 -13  -4   93.44   16.55
  -4 -13  -4   95.57   17.83
   4  13   4  108.89   14.41
  -4  13  -4   98.53   17.27
   1   4  -6 2673.33  135.76
   1   4  -6 2797.02  138.96
   1  -4  -6 2639.22  133.38
   1   4  -6 2607.83  132.91
   1  -4  -6 2845.53  136.59
  -4  -7  -5 2294.72  110.21
  -4  -7  -5 2144.69  106.00
  -4   7  -5 1872.06  104.55
  -4   7  -5 2196.04  109.13
  -4  -7  -5 2299.90  105.70
   4   7   5 2177.50  109.06
   3 -10   5 1923.36   96.59
  -3 -10  -5 1779.70   93.13
  -3 -10  -5 2118.14  100.96
  -3  10  -5 1880.88  101.42
  -3  10  -5 2077.26  100.01
   3  10   5 2070.11   99.50
  -3  10  -5 2331.33  115.55
  -3 -10  -5 1946.65  102.34
  -3 -10  -5 1970.45   93.14
  -6 -11  -3 1010.35   54.74
   6  11   3 1062.35   59.63
  -6 -11  -3 1051.21   54.80
   6 -11   3 1011.87   57.48
   6  11   3  971.12   59.13
  -6 -11  -3 1070.32   60.28
  -6  11  -3 1057.91   59.54
   8  -6  -1  161.49   20.52
  -8   6   1  175.05   17.99
   8  -6  -1  178.64   19.42
   8   6  -1  169.87   21.43
   8   6  -1  186.73   20.03
  -8  -6   1  192.05   21.23
   8   6  -1  145.57   17.72
  -8   6   1  162.22   20.86
   1  21  -2   64.72   22.47
  -1  21   2   83.45   19.64
  -1 -21   2   75.44   23.64
   1 -21  -2   44.27   19.98
   1  21  -2   88.46   18.17
  -1  21   2   60.91   10.86
  -1  21   2   73.34   10.41
   0  13  -5   38.14   13.34
   0  13  -5   26.07   19.80
   0 -13  -5   34.22   15.21
   0 -13   5   19.37   11.81
   6 -14  -2 2023.10  110.28
  -6 -14   2 1961.99  109.80
   6  14  -2 2041.75  110.47
  -6 -14   2 2104.30  109.29
   6 -14  -2 2016.01  110.74
  -6  14   2 2280.44  110.46
   6  14  -2 2094.59  109.58
  -5 -18   0 6007.42  296.28
   5 -18   0 5955.15  292.93
  -5 -18   0 6184.16  290.66
  -5  18   0 5753.10  294.67
   5  18   0 6146.16  292.00
   5 -18   0 5910.44  295.87
   5  18   0 5826.50  295.75
   0  17  -4  200.26   24.44
   0 -17   4  226.70   24.13
   0  17  -4  223.12   28.56
   0 -17  -4  190.77   24.17
   0 -17   4  190.31   13.08
   0  17   4  252.29   21.53
   2 -12  -5  132.37   10.73
   2  12  -5  153.63   24.05
   2  12  -5  166.79   19.03
  -2 -12   5  140.81   24.01
   2  12  -5  160.70   18.29
  -2  12   5  149.19   13.60
  -2 -12   5  159.92   19.01
   1  21   210354.30  550.04
  -1  21  -213288.70  565.91
   1  21   212812.40  564.13
  -1 -21  -213227.80  565.00
  -1  21  -212891.00  561.65
   1  21   211254.00  564.88
   1 -21   213480.30  566.79
   5   0  -5    6.86   11.40
  -5   0   5    8.77   13.37
   5   0  -5    2.92   11.69
   5   0  -5    2.94   13.66
  -8   0   2 2278.82  121.81
   8   0  -2 2421.25  121.93
  -8   7   0 2785.02  138.98
  -8  -7   0 2860.31  139.58
   8   7   0 2735.47  139.75
   8   7   0 2674.73  136.59
   8   7   0 2734.25  139.02
  -8   7   0 2619.66  140.05
  -1  -4  -6  147.47   14.45
  -1   4  -6  129.69   20.68
  -1   4  -6  145.00   14.69
  -1  -4  -6  161.47   15.02
  -1   4  -6  157.35   12.08
  -1   4  -6  151.45   12.08
  -1  -4  -6  138.05   12.65
   7  12  -1 3509.44  171.51
  -7 -12   1 3355.05  170.48
  -7  12   1 3530.39  172.13
  -7 -12   1 3611.71  170.66
   7  12  -1 3472.87  170.03
   7  12  -1 3380.59  169.68
  -7  12   1 3265.81  168.48
   7 -12  -1 3331.85  170.44
   7 -12  -1 3132.85  170.39
  -7 -12   1 3346.55  170.37
   0   5  -6   21.13    5.84
   0  -5  -6   21.99    9.88
   0   5  -6   26.04    6.83
   0  -5  -6   19.87    8.73
   0   5  -6   40.64   16.47
   0   5  -6   31.70   12.07
  -2   0   620169.00 1039.37
   2   0  -621186.50 1033.09
   2   0  -622140.00 1034.63
   2   0  -623220.60 1034.00
   5  -1  -5  837.77   51.67
   5  -1  -5  904.95   53.43
  -5   1   5  891.94   52.54
   5   1  -5  883.96   52.85
   5  -1  -5  767.39   49.21
  -5  -1   5  873.06   52.75
   5   1  -5  822.83   50.19
  -8  -1   2  362.61   30.54
  -8   1   2  372.60   30.15
   8   1  -2  387.41   30.64
   8  -1  -2  394.83   30.06
   8  -1  -2  374.91   30.46
   4  -8  -5   97.54   12.47
   4   8  -5   93.51   17.45
   4  -8  -5   75.81   17.44
   4   8  -5   82.91    8.29
  -4   8   5  102.51   16.92
  -4  -8   5   88.32   19.62
   4   8  -5   77.47   16.57
  -2  -1   6  177.81   26.46
   2   1  -6  171.24   18.94
  -2   1   6  134.72   24.38
   2   1  -6  149.19   17.72
   2  -1  -6  141.02   19.64
   2  -1  -6  145.76   17.07
   2  -1  -6  143.40   18.00
   2   1  -6  142.87   19.71
   1  22  -1  171.59   25.01
  -1  22   1  153.64   16.35
   1  22  -1  160.28   20.01
  -1 -22   1  176.52   27.78
   7  10   2  370.43   28.25
  -7 -10  -2  358.83   24.37
  -7 -10  -2  353.48   25.95
   7 -10   2  388.33   30.78
   7  10   2  373.68   32.06
   3  15   4 3200.81  165.45
  -3  15  -4 3314.69  169.72
   3 -15   4 3231.43  165.51
  -3 -15  -4 3573.95  170.28
   1  22   1 1145.72   68.89
  -1  22  -1 1161.00   70.16
  -1  22  -1 1034.05   62.85
   1  22   1 1066.61   58.68
  -1 -22  -1 1164.46   69.66
   1 -22   1 1096.20   69.06
   1  22   1 1096.65   70.41
  -3 -18   3 4298.87  221.31
   3  18  -3 4527.44  221.86
   3  18  -3 4604.30  221.94
  -3  18   3 4379.44  214.41
  -3 -18   3 4525.76  223.47
   3  18  -3 4187.36  221.76
   3  21   0 5092.36  254.42
   3 -21   0 5305.19  261.56
   3  21   0 5225.57  261.67
  -3 -21   0 5288.91  262.16
  -8  -6  -1  146.29   17.77
   8  -6   1  133.56   14.28
   8   6   1  142.14   18.21
  -8   6  -1  132.85   17.27
   8   6   1  128.69   16.82
  -8   6  -1  136.19   17.07
   8   6   1  120.14   13.98
  -5  11   4  391.46   28.71
  -5 -11   4  360.78   28.70
   5 -11  -4  349.93   24.67
  -5  11   4  348.15   21.86
   5  -2  -5    6.98   13.00
   5   2  -5   21.13   12.79
   5  -2  -5   13.43   10.85
   5   2  -5   -0.58   13.76
   5  -2  -5    0.60   14.06
  -5  -2   5   21.70   15.52
  -5   2   5   18.93   13.14
   8  -2  -2 3175.75  158.39
   8   2  -2 3012.99  155.04
  -8   2   2 3134.13  158.40
  -8   2   2 3090.31  155.02
   8   2  -2 3171.75  158.00
   8  -2  -2 3192.92  158.34
  -7 -12  -1 1748.49   95.36
   7  12   1 1877.94   94.58
   7  12   1 1709.82   94.09
  -7  12  -1 1720.95   94.56
  -7 -12  -1 1764.28   92.72
  -7 -12  -1 1799.93   92.87
  -7  12  -1 1904.41   98.25
   7  12   1 1837.89   95.58
   7 -12   1 1726.04   94.16
   1 -13  -5  121.83   18.77
  -1 -13   5  124.71   17.06
   1  13  -5  113.92   17.36
   1  13  -5  118.60   25.30
   2  -2  -620980.90 1053.73
  -2   2   621651.60 1058.56
   2   2  -622787.70 1054.71
  -2  -2   622365.80 1060.80
   2  -2  -623721.00 1055.42
   2   2  -623113.90 1054.81
   2  -2  -620624.40 1052.02
   2   2  -623134.50 1053.24
   2 -12   5  102.47   13.53
  -2 -12  -5   89.36   17.79
   2  12   5   87.35   12.01
  -2  12  -5   82.39   16.91
  -2  12  -5   88.97   25.29
   2  19  -3  297.88   30.71
  -2 -19   3  278.49   30.17
   2 -19  -3  324.17   31.16
  -2  19   3  307.26   28.85
   2  19  -3  309.51   29.69
   2  19  -3  308.33   30.48
  -2  19   3  285.26   19.38
  -1  17   4 4995.65  253.80
  -1 -17   4 5192.96  257.21
   1  17  -4 5337.36  260.83
   1  17  -4 5227.28  256.41
   1 -17  -4 5297.09  257.57
  -1 -17   4 5126.29  248.88
   6  14   2  427.44   36.00
  -6 -14  -2  345.42   24.10
  -6 -14  -2  374.36   27.37
  -6  14  -2  373.18   33.50
   6  14   2  381.95   29.48
   6 -14   2  426.62   34.83
  -6 -14  -2  319.90   28.65
   6  14   2  379.36   27.03
   1   5  -6   97.47   15.42
   1   5  -6  119.83   19.10
   1  -5  -6  108.13   12.69
   1  -5  -6   90.91   15.02
   1   5  -6   77.74    7.05
  -7   6  -3  566.85   34.08
   7   6   3  570.26   37.71
  -7   6  -3  578.15   38.10
  -7  -6  -3  569.67   35.98
  -7   6  -3  562.96   38.60
   1 -13   5 1688.20   89.17
  -1 -13  -5 1675.72   91.13
  -1  13  -5 1645.74   90.28
   1  13   5 1685.12   87.01
  -1  13  -5 1914.49  102.19
  -2   0  -6 1713.61   87.86
  -2   0  -6 1849.47   94.64
  -1  17  -4   21.41   17.72
  -1  17  -4    8.35   19.80
   1 -17   4   17.13   15.46
  -1 -17  -4   17.98   17.66
  -3  18  -3 2376.47  118.80
   3 -18   3 2031.69  104.54
  -3  18  -3 2454.70  119.49
   3 -18   3 2070.42  116.56
  -6  -7   4  369.46   29.56
   6  -7  -4  391.89   27.18
  -6  -7   4  393.49   31.22
   6   7  -4  354.19   29.60
  -6   7   4  348.67   21.82
   6   7  -4  368.85   23.11
   6   7  -4  336.09   29.43
   6  -7  -4  395.40   31.61
  -6   7   4  443.01   30.82
   7   7  -3  108.25   18.48
   7  -7  -3  119.00   19.66
  -7   7   3  136.69   18.87
   7  -7  -3  101.99   16.37
  -7   7   3  121.02   12.52
  -7  -7   3  112.17   14.97
   7   7  -3  130.31   13.46
  -7  -7   3  112.45   17.94
  -6   6  -4 3954.88  187.88
  -6  -6  -4 4059.86  185.02
   6   6   4 3860.60  187.79
  -6   6  -4 3446.42  181.45
  -6   6  -4 3901.10  189.36
  -2   1  -6   62.54   17.25
  -2  -1  -6   65.57   15.09
  -2   1  -6   57.78    9.37
  -2  -1  -6   57.31   10.46
  -2   1  -6   53.95   10.21
   2 -19   3  815.53   58.84
  -2  19  -3  931.08   59.55
  -2 -19  -3 1002.71   60.54
  -2  19  -3  986.03   61.29
  -8   0  -2 4032.34  180.22
   8   0   2 3389.67  170.72
  -8   0  -2 3763.29  178.59
  -8   0  -2 3570.40  179.05
   5   3  -5  419.93   31.24
   5  -3  -5  411.81   29.23
  -5  -3   5  422.78   32.75
   5  -3  -5  422.35   33.06
   5   3  -5  379.07   31.80
  -5   3   5  450.01   32.37
   5  -3  -5  409.69   31.82
  -6 -16   0  277.79   23.01
  -6  16   0  258.00   26.23
   6  16   0  244.52   25.98
   6 -16   0  259.70   26.53
   6 -16   0  278.13   24.87
  -6 -16   0  240.30   25.51
   6  16   0  273.04   23.94
  -6 -16   0  254.44   26.39
   8  -3  -210056.20  472.11
  -8   3   2 9229.83  471.88
  -8   3   2 9947.02  469.23
   8   3  -2 9535.95  469.16
   8  -3  -210132.00  472.26
   8   3  -2 9995.05  471.80
  -1  -5  -6  720.38   38.66
  -1   5  -6  726.47   49.23
  -1   5  -6  719.27   40.48
  -1  -5  -6  692.57   39.43
  -1  -5  -6  720.25   40.79
  -1   5  -6  706.89   38.26
  -1   5  -6  671.75   36.50
   2   3  -6 1188.60   67.54
   2  -3  -6 1286.60   68.38
   2   3  -6 1199.92   66.81
   2   3  -6 1178.53   64.86
  -2  -3   6 1202.25   73.62
  -2   3   6 1181.76   71.23
   2  -3  -6 1211.13   66.67
   2  -3  -6 1163.29   64.12
  -8  -1  -2 1918.18   95.19
  -8  -1  -2 1641.84   94.59
   8  -1   2 1730.42   87.03
   8   1   2 1711.37   87.42
  -8   1  -2 1940.01   95.86
  -8   1  -2 1985.86   95.66
  -8  -1  -2 1878.76   95.92
  -8   1  -2 1771.17   95.37
   2  22   0 1073.81   64.82
   2 -22   0 1267.15   73.80
  -2  22   0 1158.66   74.20
  -2  22   0 1139.00   65.95
   2  22   0 1310.99   74.73
  -2 -22   0 1303.22   74.87
  -3 -11   5   10.08   13.10
   3  11  -5   17.40    8.87
   3  11  -5   16.91   17.30
   3 -11  -5   12.78    6.84
  -3 -11   5   14.16   17.50
   3  11  -5   17.64   13.52
  -3  11   5   30.99   11.32
   5  18  -1  190.82   24.31
   5 -18  -1  163.33   23.65
  -5 -18   1  197.40   26.05
  -5 -18   1  182.63   20.25
  -5  18   1  174.35   21.83
   5  18  -1  168.32   20.99
  -4 -20   0 3983.77  195.55
  -4  20   0 3539.47  198.33
   4  20   0 3868.17  202.28
   4  20   0 4339.63  197.32
  -4 -20   0 4001.64  203.10
   4 -20   0 3961.82  202.39
  -2  -2  -6  606.34   37.90
  -2   2  -6  605.66   42.63
  -2   2  -6  601.23   34.60
  -2  -2  -6  610.95   34.36
  -2   2  -6  579.08   34.02
  -8   7   1  463.14   31.52
   8   7  -1  475.88   32.67
  -8   7   1  444.41   34.03
  -8  -7   1  478.87   34.15
   8  -7  -1  424.91   33.26
   8   7  -1  419.38   33.59
  -8  -7   1  487.63   32.67
   8   7  -1  490.71   32.61
   6 -12  -3  601.08   37.42
  -6 -12   3  587.15   40.88
   6  12  -3  613.27   40.28
   6  12  -3  573.01   41.61
   6  12  -3  586.08   36.89
  -6  12   3  623.14   35.70
  -6 -12   3  584.01   41.08
  -6  12   3  605.07   40.03
   6 -12  -3  594.34   41.91
  -6 -12   3  611.69   41.54
   0  -6  -6  644.89   34.62
   0   6  -6  589.09   32.76
   0   6  -6  588.27   37.34
   0   6  -6  592.44   43.72
  -4   8  -5   18.90   10.61
   4   8   5   19.99    9.08
  -4   8  -5    7.80    9.22
  -4  -8  -5   14.35   11.55
  -4  -8  -5    9.56   11.69
  -4  -8  -5   24.85    7.17
  -4  -8  -5   14.18   11.02
   8  -2   2 1496.05   80.88
  -8   2  -2 1745.76   88.73
  -8   2  -2 1897.67   89.61
  -8  -2  -2 1773.20   88.45
   8   2   2 1648.04   81.32
  -8   2  -2 1708.48   89.01
   8  -2   2 1606.91   80.47
   3  20  -2  106.74   19.86
  -3 -20   2   86.12   18.91
  -3  20   2   74.40   14.37
   3  20  -2  113.24   21.68
   3 -20  -2   74.96   22.25
   5  18   1   10.03   18.82
  -5  18  -1   30.30   18.03
  -5 -18  -1   25.50   11.33
  -5 -18  -1   32.63   17.55
   5  18   1   27.79   11.25
   5 -18   1   34.72   19.37
   5 -18   1   23.89   12.56
  -5   0  -5   18.28   11.40
  -5   0  -5   16.62   11.08
  -5 -11  -4 5214.60  260.32
  -5  11  -4 5618.50  267.01
  -5 -11  -4 5696.14  267.64
   5 -11   4 5391.35  261.05
   5  11   4 5731.87  266.90
  -5 -11  -4 5513.38  262.31
   7  13   0 4514.02  220.54
  -7 -13   0 4635.20  219.25
  -7 -13   0 4306.67  219.67
   7  13   0 4469.79  220.76
   7  13   0 4475.38  219.60
  -7 -13   0 4421.71  221.22
  -7  13   0 4798.24  223.54
   7 -13   0 4368.22  220.06
  -7  13   0 4395.97  219.74
   7 -13   0 4202.67  219.79
   5 -17  -2    6.88   15.04
   5  17  -2    7.20   14.88
  -5 -17   2   21.17   14.28
  -5  17   2   11.65   13.89
   5  17  -2    9.62   14.85
  -5 -17   2   -4.16   17.53
  -5   1  -5 1754.19   92.50
  -5  -1  -5 1724.85   91.27
  -5  -1  -5 1846.16   92.89
  -5   1  -5 1748.88   92.33
  -3 -21   1 4025.17  207.67
   3  21  -1 4345.51  202.27
   3  21  -1 4054.35  206.75
   3  21  -1 4469.98  207.23
  -3  21   1 3542.02  199.00
   3 -21  -1 4011.12  206.11
   4  14  -4 1271.46   69.61
  -4  14   4 1233.77   66.08
  -4 -14   4 1250.12   67.71
   4  14  -4 1143.74   72.10
  -4 -14   4 1147.47   70.67
  -4 -14   4 1155.50   69.74
   7  11  -2  815.74   49.22
   7  11  -2  833.62   47.21
  -7 -11   2  754.10   49.39
  -7 -11   2  775.34   51.24
  -7  11   2  738.40   45.59
   7 -11  -2  766.62   50.01
   7  11  -2  804.69   50.51
  -7 -11   2  835.12   50.33
  -7  11   2  836.63   50.39
  -7 -11   2  767.97   48.10
  -5 -15   3   85.65   17.53
   5  15  -3   91.49   18.64
   5  15  -3   86.28   20.03
  -5  15   3   84.88   16.20
   5 -15  -3   92.69   19.85
  -8  -8   0  592.35   40.14
  -8   8   0  610.72   41.62
   8   8   0  660.27   41.42
   8   8   0  612.66   38.38
   8   8   0  637.55   40.45
  -8   8   0  628.17   39.80
   8   7   1   64.97   12.09
   8   7   1   56.79   13.97
  -8   7  -1   55.46   13.30
   8   7   1   71.92   14.65
   8  -7   1   63.99   11.46
  -8  -7  -1   68.49   14.00
   5  -4  -5 1546.73   84.49
   5   4  -5 1552.10   83.73
  -5   4   5 1539.77   83.64
   5  -4  -5 1540.00   80.78
  -5  -4   5 1500.28   84.44
   5   4  -5 1529.96   83.22
   5  -4  -5 1423.45   83.44
  -8   4   211053.00  558.97
   8  -4  -212018.20  559.52
  -8   4   211911.30  556.55
   8  -4  -211892.20  559.63
   8   4  -211597.70  559.68
   8   4  -211969.30  558.97
  -8  -4   210972.60  560.42
   8   4  -211735.00  556.71
  -2  -3  -6 2072.74  104.15
  -2   3  -6 1929.38  101.13
  -2  -3  -6 2105.20  101.80
  -2   3  -6 2014.94  101.88
  -2   3  -6 2167.07  111.78
   4  17  -3  994.50   58.44
  -4  17   3  986.32   54.94
   4  17  -3  918.97   60.44
  -4 -17   3  940.96   59.09
  -3  20  -2 2223.30  124.75
   3  20   2 2177.63  112.50
   3 -20   2 2535.52  126.23
  -3 -20  -2 2489.42  125.24
   3  20   2 2537.92  128.47
   2   4  -6 6311.42  317.48
   2   4  -6 6640.89  320.12
  -2   4   6 6212.86  322.73
  -2  -4   6 6718.26  327.65
   2  -4  -6 6718.32  317.29
   2  -4  -6 6818.07  320.85
   2   4  -6 6803.50  321.71
  -3 -21  -1 6913.81  327.94
   3  21   1 6716.42  327.21
   3  21   1 7497.18  330.01
   3  21   1 6028.34  317.28
  -3  21  -1 6164.19  327.24
   3 -21   1 7338.40  328.50
   1   6  -610732.70  531.89
   1   6  -612618.20  544.50
   1  -6  -611276.40  535.05
   1   6  -612353.70  539.58
   0  20  -3 1140.46   75.26
   0 -20  -3 1190.54   75.96
   0 -20   3 1193.04   76.92
   0  20   3 1335.70   74.79
  -5   2  -5 2285.08  117.41
  -5  -2  -5 2310.06  116.06
   8   3   2  607.36   34.91
  -8   3  -2  655.54   41.77
  -8   3  -2  664.44   41.19
   8  -3   2  612.52   33.61
  -8   3  -2  697.98   42.11
   8  -3   2  632.59   34.90
  -8  -3  -2  653.24   40.62
   4   9  -5  122.35   17.57
  -4  -9   5  122.16   20.40
   4   9  -5  120.81   19.80
   4  -9  -5  139.65   12.62
  -4   9   5  135.76   17.28
  -3 -11  -5   22.26   15.91
  -3  11  -5   21.89    9.85
  -3  11  -5   16.98   20.81
  -3 -11  -5   19.88   11.14
   3 -11   5   14.45    8.27
  -3  11  -5   16.76   15.71
   3  11   5   17.43    8.90
  -2  21   2 2347.18  131.93
  -2 -21   2 2506.01  142.82
   2  21  -2 3031.98  140.89
   2  21  -2 3059.77  143.45
  -2  21   2 2729.86  131.89
  -7   7  -3   69.18   16.82
  -7   7  -3   63.60   14.12
   7  -7   3   53.30    6.96
   7  -7   3   41.34    5.51
  -7  -7  -3   60.67   12.54
  -7   7  -3   58.96   10.93
   7   7   3   57.16    9.79
   7   7   3   55.82   13.54
  -5 -17  -2 5044.57  247.66
   5  17   2 5048.13  242.41
   5  17   2 5766.10  254.68
   5 -17   2 4680.44  241.40
   5 -17   2 5905.16  253.40
  -5 -17  -2 4819.43  240.38
  -5 -17  -2 4799.14  248.29
  -1  -6  -6  174.59   16.36
  -1  -6  -6  167.17   14.52
  -1  -6  -6  162.16   14.32
  -1   6  -6  192.24   26.39
  -1   6  -6  183.65   13.91
  -1   6  -6  165.41   16.07
  -6 -16   111553.90  553.52
   6  16  -111717.00  555.42
  -6  16   111743.20  556.16
   6  16  -111689.80  555.58
  -6 -16   110988.90  555.62
   6 -16  -111710.90  556.47
   6 -16  -111502.70  555.81
  -6   7  -4 2771.61  137.94
  -6   7  -4 2631.66  131.50
   6   7   4 2793.92  138.31
  -6  -7  -4 2725.58  134.52
  -6   7  -4 2728.97  139.97
  -6  12  -3 2791.75  139.94
  -6 -12  -3 2827.24  140.24
   6  12   3 2534.40  139.79
   6 -12   3 2610.83  137.96
   6  12   3 2828.72  140.08
  -6 -12  -3 2712.59  135.09
  -6 -12  -3 2800.26  134.46
  -2  21  -2  131.37   24.58
  -2 -21  -2  134.82   24.57
   2 -21   2  159.22   25.63
   2  21   2  115.30   21.39
   2  21   2  119.82   10.59
   2  21   2  111.94   25.09
  -2  21  -2  125.25   21.33
  -6   8   4  498.14   34.51
  -6   8   4  445.98   26.41
   6  -8  -4  457.58   31.04
   6  -8  -4  465.27   35.51
  -6  -8   4  471.58   35.71
   6   8  -4  480.99   27.97
   6   8  -4  406.33   33.56
  -6  -8   4  523.92   35.18
  -5  -3  -5  382.97   26.24
  -5   3  -5  413.01   28.49
  -7   8   3  937.69   56.61
   7  -8  -3  973.44   55.11
  -7  -8   3  907.57   53.42
   7   8  -3  953.14   56.65
  -7   8   3  937.42   51.30
   7   8  -3  984.14   58.24
  -7  -8   3  939.10   57.69
   7   8  -3  979.80   52.48
   7  -8  -3  923.76   57.79
   2  22  -114197.60  624.45
  -2  22   111616.80  614.80
   2  22  -113877.80  618.87
  -2  22   113087.70  614.71
   2 -22  -112532.10  622.65
   4  17   3  983.54   68.41
   4 -17   3 1064.65   66.69
  -4  17  -3 1134.44   67.03
  -7 -11  -2 5276.17  260.40
   7  11   2 5191.69  267.13
   7 -11   2 5503.57  266.27
  -7 -11  -2 5300.90  261.47
   7  11   2 5808.29  264.83
   4  19  -2 4077.44  217.88
   4  19  -2 4446.77  219.50
  -4 -19   2 4267.13  216.98
   4  19  -2 4580.04  220.26
  -4 -19   2 4317.82  221.76
  -4  19   2 4245.44  214.86
   4 -19  -2 4694.93  221.57
  -2  -4  -6 4796.45  222.51
  -2   4  -6 4487.72  221.47
  -2   4  -6 4432.66  219.11
  -2  -4  -6 4794.80  222.01
  -2   4  -6 4618.68  222.14
  -2  -4  -6 4501.56  222.91
  -2   4  -6 4816.59  233.28
   4  20  -1 3271.66  168.11
  -4 -20   1 3351.95  173.49
   4 -20  -1 3480.51  173.06
   4  20  -1 3354.63  172.10
  -4 -20   1 3356.74  167.29
   4  20  -1 3786.94  173.13
  -4  20   1 2872.18  166.23
  -1  20   3  231.33   12.20
   1 -20  -3  303.01   30.51
   1  20  -3  275.66   29.90
  -1  20   3  314.63   27.14
  -1 -20   3  270.94   30.67
   1  20  -3  315.81   28.93
   5  15   3   25.97   12.75
  -5 -15  -3   23.83   14.39
  -5 -15  -3   20.75   13.12
   5  15   3   19.38   18.72
   5 -15   3   31.58   17.24
  -5 -15  -3   23.29    7.71
   6 -16   1  125.01   16.22
  -6  16  -1  128.88   22.42
   6  16   1  128.90   15.51
  -6 -16  -1  112.26   18.83
  -6 -16  -1  129.81   14.99
  -6 -16  -1  104.24   18.63
   6  16   1  136.34   23.01
   6 -16   1  116.60   20.92
   4  14   4  950.20   54.25
   4 -14   4  937.90   52.78
  -4 -14  -4  891.35   55.31
  -4  14  -4  862.57   55.30
  -4 -14  -4  996.26   56.47
  -2 -22  -1  710.75   48.46
   2 -22   1  649.58   47.11
   2  22   1  562.98   36.51
  -2  22  -1  621.01   48.19
   2  22   1  662.01   48.79
  -2  22  -1  588.10   41.37
   2  22   1  693.25   47.04
   2 -13  -5  295.89   27.18
  -2 -13   5  265.95   25.25
   2  13  -5  268.01   31.76
   2  13  -5  301.18   25.74
   2  13  -5  286.51   25.83
  -2  13   5  279.99   19.13
   0  -7  -6  943.50   48.48
   0   7  -6  902.13   59.36
   0   7  -6  943.83   52.69
   0   7  -6  896.35   47.81
  -8   4  -2  534.52   36.10
  -8  -4  -2  535.81   35.08
   8   4   2  540.98   30.70
  -8   4  -2  514.65   34.81
   8  -4   2  535.45   30.28
   8  -4   2  478.26   28.12
  -8   4  -2  483.95   35.70
   5  -5  -5 1038.22   61.40
   5  -5  -5 1021.45   57.20
   5  -5  -5  996.33   60.92
   5   5  -5 1026.52   60.26
   5   5  -5  993.49   60.15
  -5   5   5 1037.61   60.53
  -5  -5   5 1039.47   61.82
   8   5  -2 2986.91  150.63
   8  -5  -2 2956.21  150.86
   8  -5  -2 3095.27  151.20
  -8  -5   2 2891.15  152.58
  -8  -5   2 2760.75  150.49
   8   5  -2 2997.95  151.55
  -8   5   2 2993.61  147.79
   8   5  -2 3050.57  148.45
  -8   5   2 2857.84  150.93
  -1  20  -3 1146.34   65.59
  -1 -20  -3 1126.51   66.86
  -1  20  -3 1072.81   66.47
   1  20   3 1071.59   64.03
  -2 -17   4 6010.75  267.27
  -2  17   4 5506.52  270.27
   2 -17  -4 5904.04  274.40
  -2  17   4 5102.22  261.01
   2  17  -4 5860.52  276.91
  -2 -17   4 5729.53  273.79
   2  17  -4 5734.04  272.32
   2  17  -4 5813.68  273.96
   7 -13  -1  106.20   17.81
   7  13  -1  102.31   17.79
  -7 -13   1  114.12   17.95
  -7 -13   1  141.00   19.01
  -7  13   1  115.82   15.70
  -7 -13   1  113.79   17.22
   7 -13  -1  113.57   18.49
   7  13  -1   99.75   17.91
  -7  13   1  100.73   18.88
   7  13  -1  105.13   15.62
   4 -20   1   13.12   18.61
   4  20   1    5.38    9.72
  -4 -20  -1   -1.54   19.13
   4  20   1   15.63   20.03
  -4 -20  -1   13.82   10.76
   0 -14  -5  236.70   24.30
   0  14  -5  240.64   23.39
   0  14  -5  263.42   32.52
   0 -14   5  212.22   21.98
  -2  -5   6 9349.37  454.51
   2  -5  -6 9147.72  443.58
  -2   5   6 9057.42  449.29
   2   5  -6 9518.75  447.27
   2   5  -6 9102.72  449.13
   2  -5  -6 9664.61  448.03
   5  12  -4 8735.23  460.66
   5 -12  -4 9366.60  454.13
  -5 -12   4 9516.00  458.38
  -5  12   410398.20  458.39
  -8  -8   1 8377.69  401.21
  -8  -8   1 8244.78  400.23
   8   8  -1 8408.37  401.73
  -8   8   1 8276.37  399.29
   8   8  -1 8171.26  399.67
   8   8  -1 8382.65  399.55
  -8   8   1 8197.99  401.78
  -3 -16   4 2811.08  135.29
   3  16  -4 2669.77  137.79
   3  16  -4 2896.33  139.36
  -3 -16   4 2735.11  139.55
  -3 -16   4 2725.78  141.23
  -3  16   4 2425.90  130.81
   3 -16  -4 2825.18  140.43
  -3  16   4 2631.89  137.03
   3  16  -4 2528.50  141.07
   0  23   0    3.63   11.61
  -4 -19  -2 1611.39   91.46
   4 -19   2 2277.77  106.69
   4 -19   2 1856.78   94.05
   4  19   2 1846.76   92.83
   4  19   2 2259.36  108.31
  -4 -19  -2 2008.17  103.16
  -6 -15   2  716.10   46.80
   6  15  -2  764.19   49.26
   6 -15  -2  733.48   49.21
   6  15  -2  792.19   48.77
   6 -15  -2  711.76   48.76
  -6 -15   2  789.52   49.49
  -6  15   2  745.89   47.75
  -7  13  -1 1511.30   86.02
  -7  13  -1 1630.01   89.61
  -7 -13  -1 1596.88   84.69
   7  13   1 1533.43   86.29
   7 -13   1 1484.70   85.74
  -7 -13  -1 1611.48   87.21
  -7 -13  -1 1664.36   84.30
   7  13   1 1707.73   86.17
   7  13   1 1613.05   87.02
  -4  -9  -5  294.16   23.31
  -4  -9  -5  269.56   19.71
  -4   9  -5  270.04   22.07
   4  -9   5  232.94   16.60
   4   9   5  270.61   21.62
  -4   9  -5  265.48   21.25
  -4  -9  -5  317.16   17.81
  -4  -9  -5  272.47   23.06
  -5  -4  -5   35.94   10.08
   5   4   5   29.96   10.93
  -5   4  -5   35.84   11.41
  -2  13  -5 3388.65  175.52
  -2  13  -5 4027.30  187.73
   2  13   5 3556.39  172.54
   2 -13   5 3438.49  172.77
  -2 -13  -5 3332.54  175.88
  -2  17  -4  130.45   24.60
  -2  17  -4  133.36   23.71
   2 -17   4  140.14   20.27
  -2 -17  -4  134.23   23.16
   1   7  -6  438.30   29.88
   1   7  -6  410.23   34.59
   1  -7  -6  434.48   24.72
   1   7  -6  349.79   21.65
   8   8   1  754.29   45.21
  -8   8  -1  811.26   49.00
   8   8   1  817.85   49.24
   8   8   1  805.31   49.13
   8  -8   1  749.07   45.53
  -8  -8  -1  896.10   49.21
  -1 -14   5  177.75   20.47
   1 -14  -5  220.76   23.13
   1  14  -5  195.05   22.82
  -2   5  -6   63.13   21.88
  -2  -5  -6   48.48   11.03
  -2  -5  -6   32.00   11.50
  -2  -5  -6   62.32   11.41
  -2   5  -6   48.53   10.59
  -2  -5  -6   37.63   10.33
  -2   5  -6   45.84   10.28
  -2   5  -6   47.29    6.20
  -8  -9   0  321.09   26.23
  -8   9   0  269.43   27.22
   8   9   0  306.61   25.38
   8   9   0  288.55   25.69
   8   9   0  293.39   23.88
  -8   9   0  259.38   24.02
  -8  -9   0  302.12   25.49
   3  12  -5  919.09   59.74
   3  12  -5  973.81   55.69
   3  12  -5  910.08   51.23
   3 -12  -5  916.89   48.03
  -3 -12   5  924.79   60.14
  -3 -12   5  904.92   55.36
  -3  12   5  910.04   51.19
   3 -16   4  357.98   28.60
  -3 -16  -4  351.09   32.11
  -3  16  -4  329.68   32.32
  -1  -7  -6 3345.38  168.51
  -1  -7  -6 3365.42  170.20
   1   7   6 3662.70  169.28
  -1   7  -6 3717.11  183.04
  -1   7  -6 3475.04  169.79
  -1   7  -6 3589.34  172.06
   8  -5   2  265.91   19.18
  -8   5  -2  283.54   23.58
  -8  -5  -2  258.32   22.53
  -8   5  -2  215.80   21.36
   8  -5   2  220.61   15.91
  -8   5  -2  243.08   24.19
   8   5   2  246.14   19.21
  -1  23   0 8183.55  403.43
  -1  23   0 8216.91  412.54
   1  23   0 8557.15  412.20
   1 -23   0 8509.48  410.89
   1  23   0 8518.50  403.80
   1  14   5  112.91   13.50
  -1 -14  -5  103.70   19.00
  -1  14  -5  132.00   27.31
  -1  14  -5  107.72   18.55
   1 -14   5  106.22   15.63
   0 -18   4  190.08   25.17
   0  18  -4  213.83   29.16
   0 -18   4  215.82   14.34
   0 -18  -4  222.26   26.55
   0  18  -4  197.92   25.44
   0  18   4  211.67   21.75
  -7   8  -3 3908.28  200.17
   7   8   3 3997.37  200.45
  -7   8  -3 3975.00  202.19
   7  -8   3 3978.32  193.05
   7   8   3 4107.98  195.51
  -7  -8  -3 4135.17  197.34
   6  15   2 1590.59   88.41
  -6 -15  -2 1505.30   88.00
  -6 -15  -2 1583.56   82.63
   6  15   2 1928.62   95.54
  -6 -15  -2 1566.60   85.93
   6  15   2 1550.77   84.87
   6 -15   2 1956.50   94.08
  -6  15  -2 1527.73   91.43
   3   0  -6  217.60   20.89
   3   0  -6  248.29   23.35
  -3   0   6  225.48   26.77
   3   0  -6  222.92   21.32
   0  22   2 2108.91   95.71
   0  22   2 2227.00  109.04
   0  22  -2 2261.47  106.02
   0 -22  -2 2074.25  108.98
   0 -22   2 1986.94  110.22
   0  22  -2 2156.21  110.17
   3   1  -6  190.58   19.77
   3  -1  -6  179.97   21.04
   3   1  -6  190.58   21.32
   3   1  -6  169.32   19.29
   3  -1  -6  177.84   18.53
  -3  -1   6  180.93   25.49
   3  -1  -6  202.13   20.85
  -3   1   6  204.62   24.78
   5  -6  -5  888.66   47.60
   5   6  -5  858.16   50.96
   5  -6  -5  863.17   51.74
  -5   6   5  774.60   49.75
   5   6  -5  860.18   51.17
  -5  -6   5  837.34   52.41
   5   6  -5  743.01   40.37
   5  -6  -5  873.50   51.71
  -6   8  -4  451.79   33.31
  -6   8  -4  485.96   30.67
   6   8   4  506.95   30.95
  -6  -8  -4  531.79   27.46
  -8   6   2 3869.58  192.84
   8  -6  -2 3906.24  195.85
  -8  -6   2 3986.63  194.07
   8  -6  -2 3854.03  195.68
   8   6  -2 3953.09  196.86
  -8  -6   2 3958.73  198.09
   8   6  -2 3923.96  195.51
  -8  -6   2 3801.99  196.30
   8   6  -2 3954.75  193.63
  -8   6   2 4014.68  197.00
  -5  19   0 1676.56   95.81
  -5 -19   0 1765.02   98.59
   5  19   0 1674.66   97.46
   5  19   0 1776.59   92.90
   5 -19   0 1639.22   97.08
  -5 -19   0 1844.59   91.88
  -6  13   3  254.48   24.75
   6  13  -3  275.20   25.91
  -6 -13   3  249.23   26.21
   6 -13  -3  295.33   28.68
   6  13  -3  269.72   27.69
  -6 -13   3  266.75   27.60
  -6 -13   3  274.91   27.07
   2  -6  -610985.90  299.74
   2   6  -611473.70  307.31
   2  -6  -611992.00  309.11
   2   6  -611118.50  311.99
  -2   6   611769.70  311.07
  -2  -6   611586.70  321.46
  -5  12  -4  205.06   20.31
   5 -12   4  200.21   16.53
   5  12   4  206.21   20.23
  -5 -12  -4  189.15   17.80
  -5 -12  -4  217.43   22.06
  -5 -12  -4  177.59   13.76
  -4  10   5  306.85   24.22
   4  10  -5  301.10   25.52
  -4 -10   5  330.39   29.90
  -4  10   5  225.09   14.57
   4 -10  -5  317.85   20.18
  -4 -10   5  266.38   25.22
  -4  10   5  271.64   15.58
   4  10  -5  292.39   28.28
  -7 -12   2  878.48   54.79
   7 -12  -2  838.82   55.39
   7  12  -2  927.47   54.69
   7  12  -2  920.83   56.35
  -7 -12   2  837.03   53.83
  -7  12   2  956.11   55.81
  -7 -12   2  889.25   55.15
  -7  12   2  898.89   51.38
   7  12  -2  941.59   52.89
   3  -2  -6   20.99   12.96
  -3   2   6    5.50   16.04
   3  -2  -6   20.20   11.65
   3  -2  -6    8.46   12.93
   3   2  -6   27.22   14.05
  -3  -2   6   14.29   18.53
   3   2  -6   12.46   12.32
   3   2  -6   15.84   13.65
  -5  -5  -5 2512.79  117.98
   5   5   5 2403.60  120.39
  -5   5  -5 2440.88  120.50
  -5   5  -5 2237.16  113.88
  -3 -19   3 1977.61  109.83
   3  19  -3 2060.95  110.78
   3  19  -3 2014.63  110.01
  -3 -19   3 2013.72  112.13
  -3  19   3 2036.78  102.48
   3  19  -3 1996.09  110.90
   0  -8  -6 2847.37  137.63
   0   8   6 2789.34  136.95
   0   8  -6 2829.12  138.31
   0   8  -6 2896.42  142.90
   0   8  -6 2952.19  151.25
   6   9  -4  971.82   61.67
   6   9  -4 1089.26   56.42
  -6   9   4 1001.75   54.58
  -6   9   4 1175.73   63.22
  -6  -9   4 1090.34   62.66
   6  -9  -4 1122.48   59.47
   7  -9  -3  467.42   32.91
   7   9  -3  519.27   35.85
  -7   9   3  495.28   29.92
   7   9  -3  441.56   35.83
   7   9  -3  465.99   30.27
  -7  -9   3  494.23   36.73
  -7  -9   3  436.31   32.16
  -7   9   3  497.81   35.92
  -7  -9   3  452.67   35.39
   7  -9  -3  473.53   36.70
   0  23   1  522.99   46.42
   0 -23   1  597.57   46.11
   0 -23  -1  544.11   44.11
   0  23  -1  557.12   38.29
   0  23   1  608.72   44.56
   0  23  -1  515.50   44.46
   0  23   1  563.26   34.31
  -1  18   4 4608.90  236.45
  -1 -18   4 4980.40  240.61
  -1 -18   4 4825.19  231.23
   1  18  -4 4720.28  239.20
   1 -18  -4 4661.19  239.63
   1  18  -4 4931.06  243.25
  -7 -14   0 1558.55   85.37
   7  14   0 1622.96   86.32
   7  14   0 1480.85   84.72
   7 -14   0 1557.66   85.89
  -7 -14   0 1608.48   84.27
   7 -14   0 1570.93   85.70
   7  14   0 1532.08   85.88
  -7  14   0 1658.29   88.55
  -7 -14   0 1563.22   86.80
  -1  22   2 1093.30   52.43
   1 -22  -2 1001.41   64.65
   1  22  -2 1195.44   62.28
   1  22  -2 1015.21   65.31
  -1  22   2 1197.18   65.32
  -1 -22   2 1029.52   66.10
   1  22  -2 1017.84   63.41
  -3  12  -5  839.70   57.27
   3 -12   5  720.87   41.33
  -3 -12  -5  735.18   45.04
  -3 -12  -5  712.43   47.40
  -3  12  -5  715.47   47.26
   3  12   5  704.39   42.73
  -6  17   0 2736.51  154.80
   6  17   0 3002.91  155.51
   6 -17   0 3016.18  153.51
  -6 -17   0 3149.26  151.55
   6  17   0 3088.74  153.13
   6 -17   0 2894.23  155.17
  -6 -17   0 3143.03  155.71
  -1  18  -4  506.56   41.68
  -1 -18  -4  486.33   40.59
   1 -18   4  590.14   41.24
  -1  18  -4  646.26   45.15
   1  22   2  563.68   42.17
  -1 -22  -2  567.92   43.31
  -1  22  -2  499.22   43.02
   1 -22   2  662.14   46.62
   1  22   2  487.81   29.08
   1  22   2  531.22   45.32
  -1  22  -2  606.40   40.24
  -2  -6  -6 9475.39  463.57
  -2   6  -6 9908.04  463.28
  -2  -6  -6 9820.76  462.94
  -2  -6  -610248.50  463.80
  -2   6  -6 9301.34  462.71
  -2   6  -610308.70  476.72
  -2  -6  -6 9233.80  461.78
   2   6   610022.60  462.95
  -8   9   1 2647.80  137.34
  -8  -9   1 2652.14  138.69
  -8  -9   1 2769.73  139.80
   8   9  -1 2663.50  137.97
   8   9  -1 2745.77  138.17
   8   9  -1 2763.82  140.40
  -8   9   1 2790.71  140.96
   3   3  -6 1977.08  104.86
   3  -3  -6 2083.03  105.16
  -3   3   6 1915.07  107.54
   3  -3  -6 2060.90  105.89
   3   3  -6 1840.30  103.95
   3  -3  -6 1977.57  101.96
   3   3  -6 1977.43  103.20
  -3  -3   6 2115.73  110.67
  -2 -20   3  353.89   34.63
   2  20  -3  407.46   33.92
  -2  20   3  333.61   22.48
   2  20  -3  372.69   35.11
  -2  20   3  408.32   33.05
   2 -20  -3  363.54   34.10
   2  20  -3  368.13   33.35
  -4 -15   4 2812.73  143.35
   4  15  -4 2704.38  148.45
  -4  15   4 2800.99  141.10
   4 -15  -4 2810.70  146.47
   4  15  -4 2880.58  143.03
   4  15  -4 2900.08  145.17
  -4 -15   4 2725.32  145.65
  -4 -15   4 2832.71  146.83
  -3   0  -614955.20  664.19
  -3   0  -613553.40  651.92
   3 -19   3 1053.48   67.86
  -3 -19  -3 1373.59   70.41
   3 -19   3 1022.34   54.97
  -3  19  -3 1216.19   69.34
  -3  19  -3 1263.52   70.69
   8  -6   2   75.46   13.21
   8  -6   2   77.87    9.20
   8   6   2   84.69   13.90
  -8   6  -2   81.76   16.13
  -8   6  -2   76.07   14.68
  -8  -6  -2   90.80   14.61
  -8   6  -2   83.14   14.09
   1   8  -6   13.25    5.57
   1   8  -6    3.82   17.20
   1  -8  -6   12.76    7.12
   1   8  -6   22.35   13.61
  -3  -1  -6  913.17   49.90
  -3   1  -6 1050.21   54.00
  -3   1  -6 1051.07   63.32
  -3  -1  -6  955.44   49.61
  -3   1  -6  977.67   49.68
  -3  -1  -6 1027.33   59.77
   3  22   0 2372.49  130.29
  -3 -22   0 2530.65  132.27
   3 -22   0 2305.67  129.46
   3  22   0 2401.49  123.14
  -7  12  -2  237.19   27.10
  -7 -12  -2  195.78   18.55
   7  12   2  245.71   28.39
  -7  12  -2  173.61   21.68
   7  12   2  238.85   22.44
   7 -12   2  271.92   26.98
  -7 -12  -2  179.46   18.62
   5  16  -3  980.55   58.62
   5 -16  -3  979.55   59.56
  -5  16   3  908.27   55.63
   5  16  -3  897.36   60.08
  -5 -16   3  964.83   58.25
  -6 -13  -3 1012.08   53.75
   6 -13   3 1032.79   59.67
  -6  13  -3 1005.56   59.58
   6  13   3 1030.03   59.43
  -6 -13  -3 1042.94   60.20
   6  13   3  909.36   60.72
  -6 -13  -3 1048.92   55.92
  -1 -23   1  614.62   49.39
   1  23  -1  685.01   43.85
  -1  23   1  659.87   39.31
   1  23  -1  618.27   47.90
  -2  20  -3   48.75   19.16
  -2 -20  -3   47.97   21.13
  -2  20  -3   40.42   21.13
   2 -20   3   57.15   20.43
  -1  23  -1   26.88   13.99
   1  23   1   21.30   16.76
   1  23   1   16.73   10.36
   1  23   1   24.68   21.27
  -1 -23  -1   35.22   20.73
  -1  23  -1   46.35   20.91
   1 -23   1   40.72   21.18
  -8  -9  -1 3704.20  185.00
  -8   9  -1 3858.49  189.15
   8   9   1 3637.64  185.43
  -8   9  -1 3347.93  189.17
   8   9   1 3930.43  189.61
   8   9   1 3974.86  189.36
  -8  -9  -1 3995.85  188.16
   8  -9   1 3823.21  186.22
   5  19  -1  139.55   19.46
  -5 -19   1   97.40   22.66
  -5  19   1  122.15   20.45
   5  19  -1  120.29   22.13
  -5 -19   1  115.33   17.91
   5 -19  -1  103.03   21.71
  -3   2  -611644.60  521.20
  -3   2  -610227.60  506.20
  -3   2  -611370.40  510.61
  -3  -2  -610334.90  506.90
  -3  -2  -611166.80  514.33
  -3  -2  -610844.10  506.39
  -1  -8  -6 3325.48  166.16
   1   8   6 3504.75  162.49
  -1  -8  -6 3208.34  160.87
  -1   8  -6 3361.50  163.14
  -1   8  -6 3380.08  176.29
  -1   8  -6 3354.43  165.19
  -4  10  -5  905.30   50.78
   4 -10   5  783.73   45.15
  -4 -10  -5  827.69   45.72
  -4 -10  -5  966.22   52.38
  -4 -10  -5  919.21   44.66
  -4 -10  -5  944.20   51.49
  -4  10  -5  777.45   49.15
  -4  10  -5 1022.00   64.70
   4  10   5  927.44   50.61
   5  -7  -5 4654.83  222.99
  -5   7   5 5199.67  227.80
   5   7  -5 4205.72  217.32
   5   7  -5 4765.46  227.08
   5  -7  -5 4690.64  227.97
  -5  -7   5 4736.78  228.90
   5   7  -5 4888.91  228.54
   8   7  -2 4491.88  224.05
   8  -7  -2 4317.07  225.61
  -8   7   2 4551.35  223.54
   8   7  -2 4594.78  227.86
  -8  -7   2 4674.58  224.98
  -8  -7   2 4679.64  227.56
   8   7  -2 4689.20  226.53
  -8   7   2 4616.89  227.60
  -8  -7   2 4588.59  229.12
  -5 -18   2  411.66   36.40
  -5  18   2  470.10   33.66
   5 -18  -2  453.50   36.09
   5  18  -2  398.58   34.07
   5  18  -2  419.56   35.06
  -5 -18   2  426.90   33.41
  -7   0   4 1514.41   84.91
   7   0  -4 1615.77   84.55
   7   0  -4 1638.93   86.52
  -7   0   4 1474.13   77.19
  -2  -7   6   56.71   23.16
   2  -7  -6   24.64    9.50
   2   7  -6   19.86    4.67
   2   7  -6   45.36   15.08
   2   7  -6   22.11    5.55
  -2   7   6   57.01   16.99
   2   7  -6   36.68   16.41
   5   6   5 1909.58   91.71
  -5  -6  -5 2036.19   88.71
  -5   6  -5 1848.69   91.51
   3   4  -6   25.12   14.36
  -3   4   6   18.87   15.88
   3  -4  -6   12.19   12.69
  -3  -4   6    2.36   17.81
   3   4  -6   17.96   14.04
   3  -4  -6   13.72   13.32
   3  -4  -6   25.73   10.35
  -7  -1   4  216.43   24.27
   7  -1  -4  173.83   21.01
  -7   1   4  230.31   23.75
   7   1  -4  201.67   24.28
   7   1  -4  211.94   22.99
   7  -1  -4  191.22   23.95
  -7  -1   4  177.17   15.53
  -7   1   4  181.25   14.99
  -5 -19  -1 3871.34  191.85
   5  19   1 3943.60  201.03
   5 -19   1 3958.77  194.29
   5 -19   1 3856.97  199.94
   5  19   1 4057.38  193.34
  -5  19  -1 3567.13  198.72
  -5 -19  -1 4124.03  200.18
  -5 -13   4 1789.79   95.28
   5  13  -4 1666.67   97.81
  -5  13   4 1942.36   94.99
   5 -13  -4 1707.79   90.54
  -2  14   5  132.16   11.74
  -2 -14   5  142.89   19.71
   2 -14  -5  163.56   21.80
   2  14  -5  174.21   21.34
   2  14  -5  150.87   19.99
   7   9   3  363.24   26.32
  -7  -9  -3  349.14   21.90
  -7   9  -3  373.11   28.75
   7   9   3  370.63   29.03
  -7   9  -3  359.10   31.58
  -7  -9  -3  378.30   25.97
   7  -9   3  382.24   24.14
  -8 -10   0  472.60   31.88
   8  10   0  446.90   32.93
  -8  10   0  430.79   31.78
  -8 -10   0  461.83   33.25
   8  10   0  468.05   31.32
   8  10   0  441.35   32.46
   8 -10   0  407.99   31.17
  -8  10   0  435.91   34.63
  -8 -10   0  443.51   32.52
   4  18  -3  579.54   41.08
  -4 -18   3  549.43   40.79
   4  18  -3  504.41   41.22
  -4  18   3  581.17   36.61
  -4  21   0 6738.82  345.22
  -4 -21   0 6854.56  341.54
  -4 -21   0 7437.51  350.53
   4  21   0 6889.62  348.90
   4  21   0 7459.22  343.08
   4 -21   0 7086.79  348.82
  -7 -14   1   24.46   13.26
   7 -14  -1   18.34   13.40
   7 -14  -1    0.62   13.64
   7  14  -1    5.07   13.61
   7  14  -1    6.11   13.32
   7  14  -1    3.95   10.22
  -7 -14   1   13.07   12.89
  -7  14   1    9.27   16.51
  -7 -14   1    9.38   13.75
  -6  -9  -4 1517.38   66.85
   6   9   4 1470.42   71.77
  -6  -9  -4 1360.52   62.35
  -6   9  -4 1516.45   76.09
  -6   9  -4 1486.54   71.86
  -4 -15  -4  493.20   35.55
  -4 -15  -4  449.11   34.33
  -4  15  -4  414.45   34.92
   4  15   4  443.65   32.11
   4 -15   4  475.90   32.20
  -3  -3  -6  113.00   11.80
  -3  -3  -6  142.28   18.11
  -3  -3  -6  129.23   12.83
  -3   3  -6  147.57   12.32
  -3   3  -6  147.37   14.53
  -3   3  -6  132.88   24.69
   6 -17  -1 2601.55  133.11
   6 -17  -1 2525.37  131.81
  -6 -17   1 2490.17  132.51
  -6 -17   1 2550.08  129.45
   6  17  -1 2530.71  131.27
   6  17  -1 2503.44  131.61
  -6  17   1 2372.58  131.36
  -7  -2   4 8434.37  422.61
   7   2  -4 9435.14  430.98
  -7   2   4 9102.23  429.91
  -7  -2   4 8779.01  430.03
   7   2  -4 8664.12  428.92
   7  -2  -4 9135.24  428.80
   7  -2  -4 9256.54  431.16
   3  21  -2 1058.47   61.07
   3  21  -2 1098.82   63.81
  -3  21   2  861.29   54.43
   3 -21  -2  951.10   63.67
  -5 -16  -3  211.19   23.92
  -5 -16  -3  194.45   14.69
  -5 -16  -3  232.60   23.16
   5  16   3  214.64   21.88
   5 -16   3  211.68   25.68
   5  16   3  192.66   26.12
   0 -15  -5   97.56   18.84
   0  15  -5   88.42   18.20
   0 -15   5   91.05   16.96
   5 -18   2  166.00   16.48
  -5 -18  -2  180.65   24.14
   5  18   2  185.89   28.91
   5  18   2  149.46   16.69
   5 -18   2  189.16   26.83
  -5 -18  -2  182.32   16.35
   2  23   0 9753.20  483.21
  -2  23   0 9843.42  483.81
  -2 -23   010653.80  492.60
  -2  23   0 9575.90  491.72
   2 -23   010601.30  491.24
   2  23   010510.00  491.94
   7  14   1  582.30   40.34
  -7 -14  -1  569.78   36.83
  -7  14  -1  617.89   43.72
  -7 -14  -1  615.26   39.25
  -7  14  -1  575.94   39.55
   7 -14   1  577.43   40.67
  -7 -14  -1  604.00   40.55
   7  14   1  558.62   40.60
   7  14   1  612.91   38.83
   2   7   6 1371.53   67.49
  -2  -7  -6 1142.87   65.21
  -2   7  -6 1283.68   67.63
  -2   7  -6 1356.93   81.84
  -2  -7  -6 1361.78   68.50
  -2   7  -6 1340.92   67.90
  -2  -7  -6 1309.10   68.76
   0   9  -6 6562.24  310.26
   0   9   6 6086.36  294.88
   0   9  -6 6762.54  301.00
   0  -9  -6 5931.71  294.06
   0   9  -6 6354.97  296.42
   2 -14   5 6303.66  306.31
  -2 -14  -5 6008.15  309.65
  -2  14  -5 5919.47  309.05
   2  14   5 6448.57  306.04
  -6 -17  -1   10.60   10.22
  -6  17  -1    8.52   16.99
  -6 -17  -1    6.93   14.04
   6 -17   1    3.61   15.78
   6  17   1    3.72   17.18
   6 -17   1   -7.80   11.94
   6  17   1   -4.76   11.02
  -6 -17  -1    2.44   15.93
   3  21   2 2347.04  124.13
   3  21   2 2885.41  140.75
  -3  21  -2 2423.35  133.71
  -3  21  -2 2599.11  137.69
   3 -21   2 3017.39  139.55
  -3 -21  -2 2836.33  137.77
  -8  -7  -2   85.53   14.82
   8  -7   2   85.50   10.18
  -8   7  -2   89.09   15.04
   8   7   2  104.67   15.49
  -8   7  -2   88.35   17.53
   8  -7   2   91.01   14.72
   4 -18   3  225.80   28.01
  -4 -18  -3  257.52   27.96
   4  18   3  204.81   28.72
  -4  18  -3  205.87   26.18
   3  22  -1  434.81   37.64
   3 -22  -1  392.31   37.81
   3  22  -1  433.88   32.65
   3  22  -1  389.83   37.66
  -3 -22   1  427.60   39.89
  -3  22   1  405.25   31.51
  -3  13   5   33.06   10.99
   3 -13  -5   26.81    7.64
   3  13  -5   40.33   12.02
  -3  13   5   23.96    8.03
   3  13  -5   36.41   16.64
  -3 -13   5   30.57   15.16
  -3 -13   5   32.78   19.38
   0  21  -3  541.98   38.90
   0  21  -3  400.50   37.73
   0 -21   3  412.32   40.03
   0  21   3  491.23   37.48
   0 -21  -3  401.22   37.82
  -4 -11   5 1199.15   71.39
   4 -11  -5 1188.93   62.09
  -4  11   5 1158.59   59.77
   4  11  -5 1265.47   68.50
  -4  11   5 1187.83   66.07
  -4 -11   5 1167.48   68.55
   4  11  -5 1193.96   72.08
   6  10  -4 2822.71  143.00
  -6  10   4 2602.48  135.17
  -6 -10   4 2948.77  143.79
  -6  10   4 3130.01  144.02
   6 -10  -4 2674.44  138.85
   6  10  -4 2800.09  137.09
   7   3  -4 1498.77   79.61
   7   3  -4 1378.96   77.78
  -7  -3   4 1456.34   79.36
   7  -3  -4 1510.12   80.46
   7  -3  -4 1401.15   76.84
  -7  -3   4 1249.10   71.28
  -7   3   4 1454.61   78.87
  -7  10   3 5743.03  268.69
   7  10  -3 5543.52  267.64
  -7 -10   3 5538.98  269.34
  -7 -10   3 5650.73  268.92
  -7 -10   3 4917.65  265.05
   7 -10  -3 5212.91  269.10
  -7  10   3 5310.72  262.41
   7  10  -3 5389.42  263.64
   7  10  -3 5541.48  269.62
   7 -10  -3 5746.45  266.18
   6  16  -2  150.21   21.18
  -6  16   2  160.17   21.22
   6  16  -2  157.99   21.68
  -6 -16   2  139.63   21.17
   6 -16  -2  126.55   20.81
   6 -16  -2  141.91   21.96
  -6 -16   2  142.10   20.19
   3   5  -6  558.80   38.62
   3   5  -6  569.27   39.45
   3  -5  -6  521.55   37.48
  -3   5   6  579.15   41.02
   3  -5  -6  541.97   34.42
  -3  -5   6  621.31   44.74
   3  -5  -6  577.60   38.78
   3  17  -4 1777.24   92.73
  -3 -17   4 1683.48   94.59
  -3 -17   4 1703.88   93.29
  -3 -17   4 1748.60   88.76
   3 -17  -4 1779.76   94.30
   3  17  -4 1533.72   94.65
   3  17  -4 1658.49   91.69
  -3  17   4 1734.01   91.13
  -3  17   4 1498.28   83.52
  -3 -22  -1 1446.12   81.93
   3  22   1 1528.86   82.79
   3  22   1 1355.80   80.03
  -3  22  -1 1274.82   80.53
   3 -22   1 1476.06   81.03
   3  22   1 1183.58   69.87
  -2  18   4  393.27   30.30
  -2 -18   4  408.94   26.95
  -2 -18   4  359.64   33.36
  -2  18   4  325.69   19.22
   2  18  -4  398.55   36.40
   2  18  -4  380.51   32.51
   2  18  -4  403.38   33.26
   2 -18  -4  405.66   34.82
  -1 -15   5  965.19   58.21
   1 -15  -5  928.30   58.86
   1  15  -5 1002.90   58.92
  -3  -4  -6   94.65   14.89
  -3   4  -6   88.87   22.65
  -3   4  -6   74.82   11.82
  -3   4  -6   89.67   10.96
  -3  -4  -6  104.02   10.26
  -3  -4  -6   97.61   11.88
  -5  13  -4 1834.41   92.98
  -5 -13  -4 1571.77   84.32
  -5 -13  -4 1839.84   93.89
  -5 -13  -4 1701.18   89.31
   5  13   4 1835.87   92.88
   5 -13   4 1886.95   88.73
   1   9  -6  939.79   51.42
   1  -9  -6  826.97   44.13
   1   9  -6  931.45   58.10
  -1   9   6  830.32   42.26
   4  20  -2   30.56   20.12
   4  20  -2   40.32   17.61
  -4 -20   2   35.23   16.73
  -4 -20   2   18.67   19.29
   4  20  -2   40.58   16.94
  -4  20   2   19.18   14.42
   4 -20  -2   67.54   19.95
   2  22  -2   89.77   19.06
   2  22  -2  105.90   21.20
  -2  22   2   68.11   13.04
  -2 -22   2   86.56   23.06
  -2  22   2   82.77   12.22
  -8 -10   1 3347.27  161.59
  -8 -10   1 3121.98  160.57
   8  10  -1 3306.82  162.45
  -8  10   1 3097.82  159.03
   8  10  -1 3090.62  159.41
  -8 -10   1 2972.11  159.57
  -8  10   1 3319.53  163.12
   8  10  -1 3203.43  159.85
  -5  -7  -5 2871.49  140.00
  -5   7  -5 2814.31  143.64
   5   7   5 2836.19  143.60
  -1  15  -5  281.02   35.02
   1 -15   5  311.13   25.80
  -1  15  -5  297.46   27.90
  -1 -15  -5  280.23   27.78
   7  13  -2 9350.97  435.30
  -7  13   2 9750.09  436.97
   7  13  -2 9166.28  437.04
   7 -13  -2 8787.91  436.57
  -7 -13   2 9283.29  435.51
  -7 -13   2 8176.27  434.04
   7  13  -2 9186.51  433.48
  -7 -13   2 8753.40  435.37
  -7  13   2 8759.78  431.88
  -6  14   3 7273.60  342.29
   6  14  -3 6969.50  344.30
  -6 -14   3 6799.49  343.04
  -6 -14   3 6860.34  343.93
   6 -14  -3 6951.73  344.65
   6  14  -3 7211.56  342.77
  -6 -14   3 6999.19  342.87
   5   8  -5 1946.06  105.41
   5   8  -5 2063.05  104.12
  -5   8   5 2165.90  104.53
   5  -8  -5 1998.22   99.45
  -5  -8   5 2055.24  106.13
   5  -8  -5 2036.28  105.80
   5   8  -5 1766.28   94.64
  -8  -8   2 8068.06  417.33
  -8   8   2 8687.92  412.33
  -8  -8   2 8647.74  413.72
  -8   8   2 8709.32  416.46
   8   8  -2 8716.55  416.65
  -8  -8   2 8513.97  415.79
   8   8  -2 8746.98  415.02
   8  -8  -2 8640.88  415.14
   8   8  -2 8467.59  412.86
  -8   0   3   92.01   20.16
   8   0  -3  111.37   20.01
   8   0  -3   92.78   21.12
  -4 -21   1  222.13   30.67
   4 -21  -1  218.42   28.83
   4  21  -1  210.84   23.00
  -4  21   1  165.59   22.10
  -4 -21   1  196.55   22.94
   4  21  -1  209.95   26.39
   4  21  -1  187.33   27.87
   2  22   2 2945.22  151.45
   2  22   2 2569.81  137.48
   2 -22   2 3220.95  153.56
   2  22   2 3060.74  154.33
  -2  22  -2 3074.97  152.75
  -2 -22  -2 3307.65  152.94
  -2  22  -2 2998.67  148.66
  -1  21   3 1808.38   72.92
   1  21  -3 1527.03   73.05
  -1 -21   3 1617.28   75.07
   1  21  -3 1882.45   74.08
   1 -21  -3 1487.80   71.92
  -1  21   3 1161.21   50.51
   2  -8  -6  594.44   33.53
   2   8  -6  631.59   39.72
   2   8  -6  662.53   44.29
   2   8  -6  552.51   31.34
  -2   8   6  670.71   39.78
   2   8  -6  552.06   30.36
   2 -18   4 2589.56  141.49
  -2  18  -4 2950.60  146.28
  -2  18  -4 2641.27  142.87
  -2 -18  -4 2711.48  143.21
  -7   0  -4 1215.06   69.18
  -7   0  -4 1225.78   67.49
  -8   1   3 5097.33  254.30
  -8  -1   3 5031.35  254.14
   8   1  -3 4988.73  253.44
   8   1  -3 5377.42  255.11
   8  -1  -3 4980.76  253.09
   8  -1  -3 5439.08  255.40
  -6 -16  -2 1142.63   71.99
   6  16   2 1548.35   80.17
  -6 -16  -2 1127.73   69.76
   6  16   2 1343.43   72.80
   6 -16   2 1463.92   76.85
   6  16   2 1308.25   69.39
  -6 -16  -2 1205.40   65.89
  -6  16  -2 1154.50   75.12
  -1   9  -6 9914.73  451.15
  -1  -9  -6 8621.31  447.08
  -1  -9  -6 9931.78  454.35
  -1   9  -610004.40  465.42
   1   9   610206.20  450.29
  -1   9  -6 9795.82  453.25
  -7   4   4  305.07   27.29
   7  -4  -4  269.87   27.57
  -7  -4   4  261.19   20.73
   7   4  -4  314.81   27.41
   7  -4  -4  264.41   27.95
   7  -4  -4  281.95   24.61
  -7  -4   4  316.93   27.96
   7   4  -4  337.24   28.56
  -7  -1  -4 3924.79  191.77
  -7   1  -4 3930.33  191.70
  -7   1  -4 3752.65  189.92
  -7  -1  -4 3727.81  189.49
  -1 -21  -3  807.20   54.15
  -1  21  -3  736.99   54.15
   1  21   3  824.09   52.99
  -1  21  -3  896.47   54.32
   1 -21   3  670.99   54.28
  -3  17  -4 1682.59   97.61
  -3  17  -4 1676.98   94.56
  -3 -17  -4 1842.65   95.27
   3 -17   4 1541.69   91.06
   4  20   2 1290.79   67.84
   4  20   2 1620.67   83.74
   4 -20   2 1171.31   68.79
   4 -20   2 1524.83   80.46
  -4 -20  -2 1307.20   78.00
  -3 -13  -5  913.01   55.97
   3  13   5  832.63   50.40
   3 -13   5  878.27   49.36
  -3  13  -5  882.28   55.49
  -3 -13  -5  860.85   53.22
  -3  13  -5 1068.60   66.05
  -4 -21  -1   38.94   20.99
   4 -21   1   59.36   20.74
   4  21   1   54.92   11.58
  -4 -21  -1   31.01   12.33
   4  21   1   42.45   20.04
   8  10   1  619.88   41.08
  -8 -10  -1  650.18   39.93
   8  10   1  593.43   38.23
  -8 -10  -1  614.73   37.64
  -8  10  -1  601.75   40.34
   8 -10   1  594.02   38.59
  -8 -10  -1  583.62   39.93
   8  10   1  645.68   41.65
  -8  10  -1  622.04   42.93
  -2  23   1  145.62   18.88
   2 -23  -1  188.40   28.15
   2  23  -1  167.53   25.50
  -2  23   1  161.58   17.55
   2  23  -1  148.80   21.41
   8   2  -3 2216.17  115.77
   8   2  -3 2172.23  116.13
  -8   2   3 2207.64  116.05
  -8  -2   3 2227.56  117.28
  -8  -2   3 2125.61  115.78
   8  -2  -3 2210.56  116.65
   8  -2  -3 2175.13  114.83
  -2  23  -1 2498.75  139.25
   2  23   1 2513.54  128.52
   2  23   1 2704.73  140.55
  -2 -23  -1 2641.67  138.87
   2  23   1 2693.85  139.53
   2 -23   1 2697.66  139.02
  -2  23  -1 2454.03  133.02
  -7  -2  -4   52.22   14.61
  -7   2  -4   62.82   16.39
  -7  -2  -4   40.43   15.21
  -7   2  -4   82.56   16.90
  -3  -5  -6  264.80   19.61
  -3  -5  -6  309.92   20.96
  -3  -5  -6  261.83   20.04
  -3   5  -6  276.43   19.61
  -3   5  -6  271.58   33.20
  -3  -5  -6  287.84   17.36
  -3   5  -6  248.99   17.82
   4  11   5  269.50   21.22
   4 -11   5  264.27   17.19
  -4 -11  -5  260.92   22.99
  -4  11  -5  245.58   22.44
  -4 -11  -5  225.51   14.21
  -4 -11  -5  275.78   23.73
  -4 -11  -5  200.92   14.81
  -4  11  -5  286.07   34.96
  -4  11  -5  248.58   21.54
   7 -15   0 2289.44  117.65
  -7  15   0 2195.11  119.33
   7  15   0 2193.04  116.83
   7 -15   0 2193.44  116.46
   7  15   0 2099.45  115.94
   7  15   0 2316.07  116.81
  -7 -15   0 2299.98  116.93
  -7 -15   0 2148.98  117.68
  -7 -15   0 2239.51  114.81
  -7  10  -3   11.14   15.30
   7 -10   3   10.79   11.44
  -7  10  -3   23.14   12.70
  -7 -10  -3   22.94   10.48
   7  10   3   36.11   14.56
   7  10   3   23.38   12.02
  -7 -10  -3   17.12    8.10
  -7 -10  -3   30.32   14.16
   3  -6  -6 1777.89   94.97
   3   6  -6 1746.92   94.43
   3   6  -6 1815.59   96.32
  -3  -6   6 1837.05  100.71
  -3   6   6 1647.01   95.41
   3  -6  -6 1742.59   94.86
   3  -6  -6 1763.56   90.36
   7  13   2  382.91   32.73
   7  13   2  483.37   32.31
   7  13   2  588.13   40.69
  -7 -13  -2  409.58   29.61
  -7  13  -2  455.88   36.86
  -7  13  -2  395.42   32.36
  -7 -13  -2  430.21   29.19
   7 -13   2  589.36   38.91
   0  19  -4 9977.29  445.55
   0  19  -4 8383.00  440.86
   0 -19   4 9343.83  442.86
   0 -19   4 9082.57  430.12
   0  19   4 9302.45  439.33
   0 -19  -4 8481.59  441.16
  -2   8  -6 6031.39  302.21
  -2   8  -6 6035.87  287.84
  -2  -8  -6 6032.87  289.15
  -2  -8  -6 5789.54  284.51
  -2  -8  -6 6009.77  288.54
   2   8   6 6215.98  287.50
  -2   8  -6 5885.18  288.02
   9   0   0 3258.22  168.95
  -9   0   0 3321.48  168.82
  -9   0   0 3433.82  171.21
   9   0   0 3257.79  165.14
  -9   0   0 3451.12  168.87
  -6 -10  -4  920.18   52.18
  -6 -10  -4  890.90   46.25
  -6  10  -4  874.00   51.06
   6  10   4  904.58   51.52
   6 -10   4  800.77   42.41
  -6 -10  -4  820.94   43.56
   8  11   0 4715.81  230.48
   8 -11   0 4571.38  229.01
  -8 -11   0 4887.44  230.04
   8  11   0 4492.86  227.97
  -8  11   0 4809.24  233.26
   8  11   0 4977.40  231.44
  -8  11   0 4451.25  229.38
  -8 -11   0 4649.01  230.58
  -8 -11   0 4449.22  228.27
  -9   1   0  887.53   54.89
  -9   1   0  936.81   56.79
   9   1   0  878.13   54.93
  -9  -1   0  897.59   56.76
  -9   1   0  940.15   54.56
  -9  -1   0  851.78   54.34
   9   1   0  928.86   51.54
   9  -1   0  925.08   51.93
   9  -1   0  868.76   54.58
   8   8   2  772.95   46.56
   8   8   2  781.54   47.27
   8  -8   2  796.48   45.69
  -8  -8  -2  708.55   44.86
  -8   8  -2  693.47   47.99
  -8   8  -2  703.12   46.32
  -8   3   3  414.75   33.48
   8   3  -3  389.00   33.14
   8   3  -3  362.98   31.87
  -8  -3   3  409.02   33.92
   8  -3  -3  364.61   30.52
  -8  -3   3  401.96   27.80
   8  -3  -3  408.84   34.59
  -8  -3   3  399.08   33.36
   6  14   3 3111.90  155.97
  -6  14  -3 3130.78  156.23
  -6 -14  -3 3025.89  151.94
   6 -14   3 3024.38  155.52
   6  14   3 2749.58  156.78
  -6 -14  -3 3099.82  149.19
  -6 -14  -3 3159.87  156.76
   0  24   0 1288.84   80.78
   0  24   0 1374.61   73.50
  -7   3  -4 3326.36  169.53
  -7  -3  -4 3581.52  171.46
  -7   3  -4 3477.94  173.73
   7   3   4 3508.61  173.71
  -7   3  -4 3362.70  172.66
   7  -5  -4 1345.71   78.88
   7   5  -4 1404.05   77.59
  -7   5   4 1348.58   77.62
  -7  -5   4 1351.33   77.69
   7  -5  -4 1410.17   75.86
   7   5  -4 1448.50   78.33
   7   5  -4 1414.31   70.63
  -7  -5   4 1289.18   71.95
   7  -5  -4 1373.05   78.58
   5  20   0  543.24   41.55
   5 -20   0  547.06   42.64
   5  20   0  558.98   36.26
  -5 -20   0  492.20   34.42
  -5  20   0  460.74   38.47
  -5 -20   0  454.56   40.09
  -4 -16   4  260.46   24.02
   4 -16  -4  260.00   27.50
  -4 -16   4  226.11   27.43
   4  16  -4  255.46   26.13
  -4 -16   4  226.84   25.97
   4  16  -4  183.29   26.95
   4  16  -4  238.57   22.91
  -4  16   4  241.35   21.10
   0  10  -6 5774.50  252.47
   0  10   6 5559.19  246.33
   0  10  -6 5719.03  262.81
   0 -10  -6 5872.32  254.14
   9  -2   0  460.12   31.57
   9  -2   0  434.00   34.85
  -9  -2   0  456.44   35.94
  -9   2   0  471.65   36.02
  -9   2   0  464.03   34.85
   9   2   0  481.94   33.44
   9   2   0  420.78   34.06
   9   2   0  440.74   30.82
  -9   2   0  495.94   34.21
  -9  -2   0  477.37   35.20
  -6   0   5   21.35   14.98
   6   0  -5    6.03   12.35
  -6 -18   0   47.42   18.81
   6  18   0   58.73   15.34
  -6 -18   0   53.07   13.77
   6 -18   0   54.99   15.77
  -6  18   0   62.39   18.69
   6  18   0   53.36   19.79
   6 -18   0   59.53   19.03
   1 -19  -4 2997.78  157.38
   1  19  -4 3178.69  159.38
  -1 -19   4 2820.50  156.59
   1  19  -4 3031.21  156.64
  -1  19   4 2931.00  153.76
  -1 -19   4 3009.34  147.71
  -8   0  -3    6.23   11.61
  -8   0  -3   -8.47   13.02
   6   1  -5  345.39   28.02
  -6  -1   5  343.61   30.37
   6  -1  -5  366.38   30.11
  -6   1   5  350.50   30.38
   6  -1  -5  333.18   27.61
  -5  -8  -5 1747.47   78.54
  -5  -8  -5 1828.37   84.63
   5   8   5 1728.09   83.35
  -5   8  -5 1703.42   83.12
  -5  14   4  291.45   24.86
   5  14  -4  298.93   30.00
  -5 -14   4  275.09   25.07
  -5 -14   4  317.18   29.11
  -8   1  -3  203.45   21.26
  -8   1  -3  207.24   21.81
  -8   1  -3  178.02   20.29
  -8  -1  -3  203.04   20.36
  -8  -1  -3  192.94   21.86
   3  20  -3  552.65   42.76
   3  20  -3  575.63   42.80
   3  20  -3  586.71   41.87
  -3 -20   3  483.63   39.99
  -3 -20   3  490.58   43.06
  -3  20   3  519.33   32.89
   5  17  -3 1140.22   71.00
  -5  17   3 1219.74   66.65
   5 -17  -3 1161.35   70.33
  -5 -17   3 1104.04   67.92
   5  17  -3 1178.71   69.25
  -1 -19  -4  722.40   52.82
  -1  19  -4  892.69   57.51
   1 -19   4  887.56   55.35
  -1  19  -4  701.13   53.15
  -6 -11   4  821.23   50.24
  -6  11   4  835.93   50.07
   6 -11  -4  786.27   45.82
   6  11  -4  764.87   50.04
   6  11  -4  771.42   44.11
  -6  11   4  757.60   42.36
   7  11  -3 1124.01   69.14
   7 -11  -3 1126.19   69.77
  -7  11   3 1211.37   69.48
   7  11  -3 1214.75   68.22
  -7 -11   3 1197.25   69.38
   7  11  -3 1156.09   64.23
  -7 -11   3 1152.33   68.86
  -7 -11   3 1171.23   70.01
   7 -11  -3 1179.81   66.20
  -7  11   3 1227.17   63.56
   0 -23  -2   45.36   20.69
   0 -23   2   36.16   21.49
   0  23   2   39.41    8.72
   0  23  -2   23.62   20.37
   0  23   2   41.59   18.73
   0  23  -2   27.31   16.14
   0  23   2   20.28    8.74
   8  -4  -3 9269.83  441.45
  -8  -4   3 9101.72  436.44
  -8   4   3 8892.36  441.04
   8  -4  -3 9231.04  440.21
  -8  -4   3 8752.94  441.68
   8   4  -3 9380.59  441.06
  -8   4   3 9171.00  435.68
  -8  -4   3 8513.95  440.44
   8   4  -3 9474.33  436.38
  -2 -15   5 4048.91  193.34
   2  15  -5 4339.13  193.70
   2 -15  -5 4665.31  196.55
   2  15  -5 4340.06  193.82
  -3  -6  -6  473.65   27.54
  -3  -6  -6  450.21   29.64
   3   6   6  492.41   29.74
  -3  -6  -6  493.42   30.83
  -3   6  -6  407.38   28.47
  -3   6  -6  488.73   44.32
  -3  -6  -6  436.88   28.67
  -3   6  -6  464.29   29.92
  -3  -6  -6  480.20   27.34
   6  -2  -5 1929.40  106.79
   6  -2  -5 2058.50  104.67
   6   2  -5 1890.50  104.90
  -6  -2   5 2084.01  107.68
  -6   2   5 1972.01  106.60
   9   3   0 1801.28   95.10
   9  -3   0 1696.76   90.83
  -9   3   0 1791.97   96.22
  -9   3   0 1840.02   94.20
  -9  -3   0 1772.44   96.12
   9   3   0 1891.25   94.26
   9   3   0 1705.54   90.59
  -9  -3   0 1893.31   94.82
  -5   9   5  356.50   19.16
  -5  -9   5  423.21   32.76
   5   9  -5  411.50   31.00
   5   9  -5  438.68   33.33
  -5   9   5  404.51   30.28
   5  -9  -5  407.48   32.27
   5  -9  -5  407.02   25.55
   5   9  -5  394.35   21.38
  -1  24   0 3010.36  161.72
   1  24   0 3043.96  161.32
   1 -24   0 2983.85  159.29
  -1  24   0 2986.97  152.45
   1  24   0 3103.73  152.79
  -8   9   2 1385.67   80.64
  -8  -9   2 1415.40   82.39
  -8  -9   2 1490.46   80.91
  -8  -9   2 1450.86   78.35
   8  -9  -2 1370.65   81.46
   8   9  -2 1421.00   77.19
   8  -9  -2 1441.19   79.31
   8   9  -2 1552.58   80.63
   8   9  -2 1408.64   80.85
  -8   9   2 1373.59   76.19
  -1  10   6 1739.41   86.99
   1  10  -6 1773.95  101.80
   1  10  -6 1987.89   96.22
   1 -10  -6 1794.88   87.69
  -7   4  -4  173.11   17.36
   7   4   4  215.39   21.51
  -7   4  -4  210.63   22.31
  -7  -4  -4  203.81   19.72
  -7   4  -4  201.44   21.83
   7  15  -1 1759.58   96.01
  -7 -15   1 1743.93   95.90
   7  15  -1 1764.57   95.19
  -7 -15   1 1678.10   93.90
   7 -15  -1 1833.09   96.74
  -7 -15   1 1680.57   96.25
   7  15  -1 1779.80   95.07
   7 -15  -1 1652.79   95.51
  -7  15   1 1983.60   98.85
  -8   2  -3   69.57   15.35
  -8   2  -3   80.34   16.82
  -8  -2  -3   78.19   16.03
  -8   2  -3   79.59   15.54
  -8  -2  -3   76.40   15.55
  -4  12   5  948.18   52.71
   4  12  -5  965.30   55.92
   4  12  -5  809.41   58.01
  -4 -12   5  934.65   59.25
  -4  12   5  873.33   47.51
  -4 -12   5  857.47   55.17
   4 -12  -5  909.71   48.56
   2   9  -6 1359.53   78.35
   2   9  -6 1247.75   66.49
   2   9  -6 1356.93   73.30
  -2   9   6 1419.51   71.83
   2  -9  -6 1277.33   66.67
   4   0  -6 1710.33   90.56
   4   0  -6 1718.61   91.48
  -4   0   6 1663.56   92.79
   4   0  -6 1565.59   87.84
  -9   0   1   -4.13   15.14
   9   0  -1    0.50   12.77
   9   0  -1   -4.19   12.00
   4   1  -6  424.85   34.74
   4  -1  -6  509.23   36.42
   4   1  -6  469.82   34.26
   4   1  -6  439.37   32.54
   4  -1  -6  471.48   32.57
  -4   1   6  466.32   37.35
  -4  -1   6  490.50   38.13
   4  -1  -6  483.44   34.83
  -8 -11   1  281.19   26.04
   8  11  -1  328.91   26.59
   8  11  -1  326.21   28.97
  -8 -11   1  283.01   26.67
  -8  11   1  313.63   29.42
  -8 -11   1  284.08   25.99
  -8  11   1  291.24   24.47
   8  11  -1  289.27   24.37
  -3   7   6 5811.22  307.76
   3  -7  -6 6553.95  303.86
  -3  -7   6 6487.79  314.62
   3   7  -6 6234.31  310.55
   3   7  -6 6389.38  308.44
  -9  -1   1  131.53   20.41
  -9   1   1  135.30   17.17
  -9   1   1  127.50   18.91
   9   1  -1  141.37   17.73
   9   1  -1   97.45   16.19
  -9  -1   1  122.96   19.81
   9  -1  -1  128.27   17.78
  -3  20  -3 6033.28  284.14
   3 -20   3 5911.62  284.46
   3 -20   3 5224.73  270.57
  -3  20  -3 6146.41  284.92
  -4  16  -4  541.99   41.51
  -4 -16  -4  663.80   42.84
   4  16   4  589.73   39.27
   4 -16   4  564.87   39.04
  -4 -16  -4  577.58   41.03
  -1  10  -6  815.87   42.97
  -1  10  -6  745.68   54.62
   1  10   6  809.19   38.70
  -1 -10  -6  739.59   43.64
  -1  10  -6  771.37   39.64
   2 -21  -3    3.44   18.95
   2  21  -3    9.34   18.63
   2  21  -3   36.08   17.17
  -2  21   3   33.37    7.79
  -2 -21   3   19.99   21.44
  -2  21   3   38.14   15.89
   2  21  -3   14.72   15.54
  -2  21   3   28.61    8.51
   7 -15   1 1389.50   82.91
  -7 -15  -1 1453.94   79.01
  -7  15  -1 1580.98   86.80
   7  15   1 1445.62   83.91
  -7 -15  -1 1490.34   83.98
   7  15   1 1688.02   82.57
  -7 -15  -1 1455.07   81.14
   7  15   1 1472.77   83.44
  -3 -14   511981.50  560.35
   3  14  -511992.90  556.64
  -3 -14   510296.60  561.64
  -3  14   511414.30  553.02
   3  14  -512408.10  559.65
  -3  14   511626.40  553.31
   6  -3  -5   58.16   17.03
   6  -3  -5   60.28   14.20
  -6   3   5   75.85   17.63
   6   3  -5   60.23   14.97
  -6  -3   5   53.15   16.80
   0 -16   5 1447.83   80.37
   0  16  -5 1404.68   80.80
   0 -16  -5 1450.30   81.86
   7  -6  -4   91.58   19.53
  -7   6   4  101.29   18.03
  -7   6   4   84.09    9.54
   7  -6  -4   67.21   17.76
  -7  -6   4   78.27   17.01
   7   6  -4   72.14   17.73
   7   6  -4   95.18   18.57
  -7  -6   4   80.14   16.99
   7  -6  -4   86.95   15.67
   7   6  -4   75.57   10.31
  -2  15  -5 1161.33   71.60
   2  15   5 1248.37   67.46
  -2  15  -5 1375.66   80.46
   2 -15   5 1201.55   68.47
  -2 -15  -5 1215.69   71.99
   5 -19  -2  887.58   57.53
  -5 -19   2  866.80   58.63
  -5 -19   2  946.22   55.45
  -5  19   2  811.03   53.42
   5  19  -2  910.31   57.10
   5  19  -2  827.66   55.70
   4   2  -6  502.32   36.09
   4   2  -6  481.01   35.68
   4   2  -6  490.75   37.65
   4  -2  -6  548.50   37.71
  -4   2   6  575.50   40.58
  -4  -2   6  552.24   40.96
   4  -2  -6  564.18   35.81
   4  -2  -6  587.94   39.41
  -8  -3  -3 1612.93   83.13
  -8   3  -3 1496.09   81.95
   8   3   3 1444.12   83.85
  -8   3  -3 1555.03   83.71
  -8   3  -3 1535.15   84.63
   1 -23  -2 6114.81  321.67
  -1  23   2 7404.95  323.74
  -1  23   2 7096.65  310.39
   1  23  -2 6661.68  323.69
  -1 -23   2 6780.90  324.99
   1  23  -2 7515.03  320.28
   1  23  -2 7192.41  324.14
  -9   2   1   35.56   17.12
  -9  -2   1   37.56   16.93
   9   2  -1   45.76   14.45
   9  -2  -1   45.81   14.03
  -9   2   1   41.13   12.81
   9   2  -1   32.01   14.16
  -9  -2   1   46.15   16.16
  -5  20   1  761.41   54.06
   5  20  -1  885.38   54.47
  -5 -20   1  844.37   52.88
   5  20  -1  942.08   58.58
  -5 -20   1  903.03   59.99
   5 -20  -1  975.07   59.35
   0  24  -1 3713.10  187.36
   0  24   1 3917.10  194.01
   0  24   1 3780.13  183.34
   0  24  -1 3779.40  194.08
   0  24   1 3668.04  195.09
   0 -24   1 3782.86  194.43
   0 -24  -1 3473.08  192.05
  -9   0  -1    8.52   13.10
  -9   0  -1   24.89   15.46
  -9   0  -1   13.42   14.17
   9   0   1  -19.91   11.82
  -5 -17  -3 1141.09   68.11
  -5 -17  -3 1128.71   59.09
  -5 -17  -3 1202.99   70.09
   5 -17   3 1217.03   70.36
   5  17   3 1194.88   73.06
   5  17   3 1271.09   69.23
  -1  23  -2  493.32   41.00
  -1 -23  -2  482.55   39.76
   1  23   2  407.41   40.10
   1  23   2  408.82   25.59
   1  23   2  517.86   39.65
  -1  23  -2  518.66   36.68
   1 -23   2  555.43   42.24
   9   4   0  127.72   16.62
  -9  -4   0  133.73   19.47
   9  -4   0  109.77   15.93
   9   4   0  132.57   17.74
  -9  -4   0  102.07   19.97
  -9   4   0  131.17   18.11
  -9   4   0  121.01   20.38
   9   4   0  157.39   19.81
  -8 -11  -1  237.14   21.78
  -8  11  -1  288.54   28.11
  -8  11  -1  258.93   24.21
  -8 -11  -1  283.64   25.48
   8 -11   1  295.16   24.23
   8  11   1  277.92   25.36
  -8 -11  -1  311.41   24.65
   8  11   1  271.14   24.26
   8  11   1  301.15   25.76
  -2   9  -6 2557.69  128.09
  -2  -9  -6 2346.53  122.67
   2   9   6 2729.79  127.08
  -2   9  -6 2710.23  127.74
  -2  -9  -6 2613.52  128.41
  -2  -9  -6 2699.21  129.57
  -2  -9  -6 2518.50  122.88
  -2   9  -6 2777.27  143.76
  -2 -21  -3 1482.06   84.41
  -2  21  -3 1487.64   85.08
   2 -21   3 1377.30   84.84
  -2  21  -3 1378.05   82.72
  -4 -19   3  702.48   49.93
  -4  19   3  763.57   45.40
   4  19  -3  771.31   50.10
   4  19  -3  727.03   51.10
  -9  -1  -1 1400.53   77.27
  -9   1  -1 1389.99   77.00
  -9  -1  -1 1420.55   78.61
   9  -1   1 1324.78   71.35
  -9  -1  -1 1463.56   78.21
  -9   1  -1 1472.84   78.92
   9   1   1 1264.87   70.99
  -9   1  -1 1495.56   78.41
  -6  18   1 1330.87   78.40
   6 -18  -1 1480.58   81.00
   6 -18  -1 1296.61   78.05
   6  18  -1 1376.72   79.56
  -6 -18   1 1347.11   75.98
   6  18  -1 1338.36   77.62
  -6 -18   1 1427.28   80.68
   5 -14   4  520.02   32.77
  -5 -14  -4  461.80   33.62
  -5 -14  -4  497.41   27.29
  -5 -14  -4  502.34   36.53
   5  14   4  562.23   36.12
  -8   5   3  928.32   52.86
  -8   5   3  960.59   58.86
   8  -5  -3  907.72   56.83
   8   5  -3  992.13   58.92
   8   5  -3 1014.41   53.96
  -8  -5   3 1016.23   54.93
   8  -5  -3  961.36   59.62
  -8  -5   3  919.21   59.80
  -5 -20  -1 2770.10  153.39
   5 -20   1 2903.06  148.40
   5  20   1 3258.99  157.01
   5 -20   1 3141.81  155.59
  -5  20  -1 2756.36  153.45
   5  20   1 2936.86  147.08
  -5 -20  -1 2873.48  145.76
   8  -9   2  410.81   30.99
   8   9   2  455.41   32.38
   8   9   2  411.76   32.47
  -8   9  -2  411.88   31.58
  -8  -9  -2  376.57   29.54
  -7  -5  -4 4165.43  195.98
  -7   5  -4 3943.30  198.89
  -7   5  -4 3720.51  192.94
  -7   5  -4 4023.94  198.54
   7   5   4 4181.48  199.20
   7  14  -2 5905.71  290.69
   7 -14  -2 5643.60  290.05
  -7 -14   2 5537.44  288.78
  -7 -14   2 5880.00  288.68
   7 -14  -2 5948.13  289.75
  -7  14   2 6270.34  290.66
   7  14  -2 6004.23  287.18
  -7  14   2 5673.38  285.46
   7  14  -2 6034.64  288.73
   3 -23   0 3663.82  186.43
  -3 -23   0 3639.16  187.70
   3  23   0 3532.93  178.88
   3  23   0 3527.13  186.35
  -7 -11  -3   16.22   13.41
   7  11   3   25.83   12.64
  -7 -11  -3   18.32    8.73
  -7  11  -3   18.42   16.24
  -7 -11  -3   18.04   10.70
   7 -11   3   21.74   12.71
  -7  11  -3    4.16   10.88
   7  11   3   23.98   15.28
  -1 -16   5  815.92   53.02
   1  16  -5  820.13   52.47
   1 -16  -5  856.16   54.37
   4   3  -6  282.52   26.96
  -4   3   6  310.19   28.70
   4   3  -6  295.25   25.71
   4  -3  -6  301.55   27.87
   4  -3  -6  313.22   27.45
  -4  -3   6  319.91   30.92
   4  -3  -6  275.84   23.37
   9  -2   1 1494.95   77.33
   9   2   1 1469.79   83.33
  -9   2  -1 1544.80   83.29
   9   2   1 1507.55   82.97
   9   2   1 1359.10   76.59
  -9  -2  -1 1545.47   85.01
  -9  -2  -1 1459.99   82.30
  -9   2  -1 1628.82   84.57
  -9   2  -1 1616.60   83.69
   9   3  -1 1427.77   72.02
   9   3  -1 1386.91   71.15
  -9  -3   1 1307.07   75.26
  -9   3   1 1248.63   73.06
   9  -3  -1 1410.23   71.94
  -9  -3   1 1379.81   73.73
  -9   3   1 1348.54   71.32
   6 -17  -2  199.33   24.98
  -6 -17   2  233.15   23.51
   6  17  -2  222.21   24.74
   6  17  -2  209.51   25.12
   6 -17  -2  205.14   26.06
  -6 -17   2  231.04   26.53
  -6  17   2  205.02   23.96
   5  19   2 5754.51  270.03
  -5 -19  -2 5119.05  267.76
   5 -19   2 5191.71  269.32
  -5 -19  -2 5457.92  276.74
   5  19   2 6950.43  284.32
   5 -19   2 6734.66  281.58
   6 -18   1  772.14   45.45
  -6 -18  -1  713.38   42.70
  -6 -18  -1  703.49   49.10
   6 -18   1  668.75   49.52
  -6  18  -1  753.77   51.16
   6  18   1  633.66   49.34
   6  18   1  744.33   44.40
  -6 -18  -1  792.43   49.92
   6  15  -3 4116.48  216.08
   6  15  -3 4454.40  214.81
  -6  15   3 4606.43  214.47
  -6 -15   3 4307.82  216.16
   6 -15  -3 4230.16  215.30
  -6 -15   3 4239.64  214.57
   6 -15  -3 4135.60  216.47
  -6 -15   3 4048.76  215.10
  -6   4   5 2033.20  108.66
  -6  -4   5 1945.80  108.43
   6   4  -5 1951.15  106.96
   6  -4  -5 2105.71  105.72
   6  -4  -5 2028.80  108.79
  -4 -12  -5 4374.73  178.89
  -4 -12  -5 4422.67  177.99
   4  12   5 4338.12  177.01
  -4  12  -5 3937.47  176.31
  -4  12  -5 4113.04  177.04
  -4 -12  -5 3122.39  166.20
  -4 -12  -5 3285.22  166.33
   4 -12   5 4056.83  171.52
  -4  12  -5 4877.77  193.91
  -6 -11  -4 1739.87   87.29
  -6 -11  -4 1773.64   88.39
  -6  11  -4 1807.58   94.48
   6 -11   4 1700.53   86.33
  -6 -11  -4 1847.94   95.00
   6  11   4 1799.11   94.34
  -6   0  -5   -9.13   11.89
  -6   0  -5    1.84   10.32
  -3   7  -6   24.90   24.84
  -3  -7  -6    9.20    9.70
  -3   7  -6   13.67   10.57
  -3  -7  -6    7.90    6.14
  -3  -7  -6    8.58    8.32
  -3   7  -6    4.74    8.76
   3   7   6    3.06    7.52
  -3  -7  -6    5.91   11.99
  -3  -7  -6    8.16    7.94
  -8   4  -3 4166.54  199.37
  -8  -4  -3 4254.23  197.26
  -8   4  -3 4074.28  198.48
  -8   4  -3 4153.22  196.09
  -3  14  -5 3370.96  165.95
  -3 -14  -5 3199.01  157.50
  -3  14  -5 3079.68  156.92
   3  14   5 3018.56  152.42
   3 -14   5 2953.10  151.23
  -3 -14  -5 2864.45  154.10
   1  24  -1 2214.73  121.69
  -1 -24   1 2031.90  120.80
  -1  24   1 2188.90  111.31
   1  24  -1 2290.91  115.81
  -6   1  -5   18.79   12.65
  -6  -1  -5   17.26   11.63
  -6  -1  -5   21.67   11.56
  -6   1  -5   21.20   12.06
  -1  16  -5  124.10   20.83
   1 -16   5  135.05   18.47
  -1 -16  -5  114.21   20.46
  -1 -24  -1   49.58   22.21
   1  24   1   61.27   12.03
  -1  24  -1   44.91   14.98
   1 -24   1   53.46   21.02
   1  24   1   64.67   22.87
   1  24   1   42.65   16.90
  -1  24  -1   46.68   21.89
  -3  18   4 3756.85  172.73
   3  18  -4 3502.29  172.85
  -3 -18   4 3689.28  169.83
  -3  18   4 3094.20  163.40
   3 -18  -4 3699.11  175.97
  -3 -18   4 3366.58  174.72
  -3 -18   4 3628.09  175.40
   3  18  -4 3636.48  174.14
   5   9   5   30.38   11.67
  -5   9  -5   31.54   11.81
  -5  -9  -5   35.77    7.86
  -5  -9  -5   44.73   14.30
  -5  -9  -5   37.36    9.26
   4 -19   3  674.77   46.19
   4  19   3  531.25   46.16
  -4  19  -3  567.44   44.10
  -4 -19  -3  625.27   44.20
   4  22   0  650.93   41.78
   4  22   0  698.41   50.32
   4 -22   0  671.91   49.02
  -4  22   0  621.76   44.86
  -4 -22   0  620.03   41.91
  -4 -22   0  631.39   49.19
  -8 -12   0 3258.16  166.94
  -8  12   0 3283.82  167.59
  -8 -12   0 3318.25  168.90
  -8  12   0 3291.91  170.70
   8  12   0 3433.52  168.82
   8  12   0 3303.76  166.71
  -8 -12   0 3517.49  167.85
   8 -12   0 3196.26  167.30
   8  12   0 3325.39  168.79
  -4   0  -6 9763.31  476.83
  -9  -3  -1 7411.42  352.86
   9   3   1 7426.27  351.57
   9  -3   1 7144.67  344.89
   9   3   1 6809.35  344.40
  -9   3  -1 7025.63  350.68
  -9   3  -1 7434.95  351.68
  -9  -3  -1 7221.97  350.16
   9   3   1 7367.68  350.91
  -9   3  -1 7471.09  351.17
  -4   1  -6  331.04   35.99
  -4  -1  -6  326.87   33.95
  -4   1  -6  351.13   25.70
   0 -11   6   31.84   11.42
   0 -11  -6   10.44    3.25
   0  11  -6   45.36   23.76
   0  11  -6   18.74   13.57
   0 -11  -6   29.44   15.26
   0  11   6   21.37    6.74
   9  -5   0 1309.14   69.87
   9   5   0 1306.98   73.54
  -9  -5   0 1337.27   73.45
   9   5   0 1284.21   72.37
  -9   5   0 1368.28   72.71
  -9  -5   0 1202.76   75.04
   9   5   0 1197.09   69.11
  -6  -2  -5  969.89   53.93
  -6   2  -5  952.86   55.71
  -6   2  -5  904.27   55.11
  -3  22   2  729.32   47.44
   3  22  -2  966.23   56.67
   3  22  -2  928.64   54.86
   3 -22  -2  692.36   54.71
  -2 -19   4 2735.07  137.89
  -2 -19   4 2684.73  145.27
   2 -19  -4 2846.54  146.03
   2  19  -4 2732.85  146.69
  -2  19   4 2606.09  141.38
   2  19  -4 2670.71  143.95
   2  19  -4 2874.65  145.01
  -7  14  -2  669.10   48.12
  -7 -14  -2  649.96   41.57
   7  14   2  796.06   50.90
   7 -14   2  826.57   49.50
   7  14   2  617.31   44.34
   7  14   2  702.79   43.47
  -7 -14  -2  686.92   40.39
  -7  14  -2  616.44   43.84
  -6 -17  -2  264.41   27.32
   6  17   2  270.23   21.93
   6  17   2  185.80   22.20
  -6 -17  -2  261.26   20.05
   6 -17   2  302.56   30.08
  -6 -17  -2  236.57   25.05
  -6  17  -2  189.38   27.52
   6  17   2  323.13   32.29
  -4  -4   6  843.51   55.96
  -4   4   6  823.97   53.69
   4  -4  -6  862.51   49.54
   4   4  -6  833.42   52.61
   4  -4  -6  919.84   54.06
   4   4  -6  816.97   51.83
   4  -4  -6  855.07   52.67
   3  -8  -6 1097.96   60.29
   3   8  -6 1139.04   68.91
  -3  -8   6 1224.90   72.74
   3   8  -6 1128.05   65.67
  -3   8   6 1186.12   66.27
   9   4  -1  485.20   34.13
   9  -4  -1  482.79   34.32
   9   4  -1  529.22   36.68
   9   4  -1  547.46   35.33
  -9  -4   1  487.64   38.25
  -9   4   1  489.46   36.53
  -9  -4   1  502.96   36.35
  -9   4   1  474.76   34.12
   9  -4  -1  460.15   36.04
  -7   7   4  120.95   11.82
  -7  -7   4  115.62   18.84
  -7  -7   4  143.83   21.35
   7  -7  -4  139.08   17.79
   7   7  -4  120.54   20.19
  -7   7   4  150.79   20.79
   7   7  -4  149.13   20.79
   7   7  -4  144.22   13.38
  -4   2  -6 1232.32   80.24
  -4   2  -6 1262.69   68.78
  -4  -2  -6 1320.41   75.70
   5 -10  -5  101.21   19.34
  -5 -10   5   98.15   19.37
   5 -10  -5   90.14   12.57
   5  10  -5  100.83   19.25
  -5  10   5   75.60    6.93
  -5  10   5   98.05   17.58
   5  10  -5   77.81    9.47
  -5  10   5   80.63    8.98
   5  10  -5   91.00   17.71
  -8  10   2 5815.25  287.25
   8 -10  -2 5689.25  292.38
   8  10  -2 6178.10  290.58
  -8 -10   2 5226.53  291.93
   8  10  -2 6019.25  292.40
  -8 -10   2 5842.79  289.41
  -8 -10   2 6059.86  291.58
  -8  10   2 6256.65  292.53
   8 -10  -2 6022.56  290.19
   8  10  -2 6070.20  288.60
  -8   6   3 2323.23  116.93
  -8  -6   3 2287.33  123.55
   8  -6  -3 2336.74  122.56
   8   6  -3 2419.41  118.05
   8  -6  -3 2282.92  120.86
   8   6  -3 2372.79  122.42
  -8  -6   3 2239.67  118.21
  -8   6   3 2317.19  122.75
   3  22   2   34.67   21.00
   3 -22   2   31.97   19.20
  -3 -22  -2   29.71   21.47
   3  22   2   28.20    8.17
  -3  22  -2   46.21   20.83
  -3  22  -2   35.86   17.96
   2  10  -6 1655.57   94.53
  -2  10   6 1737.79   86.13
[truncated: 4,220,697 more chars]
