# Supplementary material for: Porous Supramolecular Crystalline Probe that Detects Non‐Covalent Interactions Involved in Molecular Recognition of Furanic Compounds
Source: Small. 2024 Jul 30;20(49):2405507. doi: 10.1002/smll.202405507 (PMC11618713; doi:10.1002/smll.202405507)
Supplement: Supplementary file 2 — Supporting Information [file SMLL-20-2405507-s001.zip › Furfurylalcohol-MeCN@MMF.cif]

data_General

_vrf_PLAT602_FOL-MeCN@MMF
;
PROBLEM: A very large solvent accessible void(s) in structure
RESPONSE: Some solvents in the large pore could not be located 
          due to severe disordering.
;

_vrf_PLAT306_FOL-MeCN@MMF
;
PROBLEM: Isolated oxygen atom (H-atoms missing?)
RESPONSE: Hydrogen atoms of water molecules and OH groups of the 
          guests could not be located in the difference electron 
          density maps.
;

_vrf_PLAT430_FOL-MeCN@MMF
;
PROBLEM: Short inter D...A contact
RESPONSE: The short contacts come from ROH...ROH, though hydrogen 
          atoms of hydroxy groups could not be located in the 
          difference electron density maps. Therefore, these contacts
          can be assigned to hydrogen bonding between hydroxy groups.
;

_vrf_PLAT971_FOL-MeCN@MMF
;
PROBLEM: Check calcd resid. Density
RESPONSE: The atom type is correct and there is no evidence of
          twinning. The large residual density on Pd atoms may be
          Due to an anomalous dispersion effect and has no chemical
          significance.
;


data_FOL-MeCN@MMF
_audit_creation_date               2022-11-29
_audit_creation_method
;
Olex2 1.5
(compiled 2022.04.07 svn.rca3783a0 for OlexSys, GUI svn.r6498)
;
_shelx_SHELXL_version_number       '2018/3'
_audit_contact_author_address      ?
_audit_contact_author_email        ?
_audit_contact_author_name         ''
_audit_contact_author_phone        ?
_publ_contact_author_id_orcid      ?
_publ_section_references
;
Dolomanov, O.V., Bourhis, L.J., Gildea, R.J, Howard, J.A.K. & Puschmann, H.
 (2009), J. Appl. Cryst. 42, 339-341.

Sheldrick, G.M. (2015). Acta Cryst. C71, 3-8.
;
_chemical_name_common              ?
_chemical_name_systematic
;
 ?
;
_chemical_formula_moiety          
 '2(C42 H42 Cl6 N6 Pd3), C2 H3 N, 4.727(O), 3.532(C5 H5 O2), 0.484(C5)'
_chemical_formula_sum              'C106.08 H104.66 Cl12 N13 O11.79 Pd6'
_chemical_formula_weight           2814.12
_chemical_melting_point            ?
loop_
  _atom_type_symbol
  _atom_type_description
  _atom_type_scat_dispersion_real
  _atom_type_scat_dispersion_imag
  _atom_type_scat_source
 'C' 'C' 0.0181 0.0091 'International Tables Vol C Tables 4.2.6.8 and 6.1.1.4'
 'H' 'H' 0.0000 0.0000 'International Tables Vol C Tables 4.2.6.8 and 6.1.1.4'
 'Cl' 'Cl' 0.3639 0.7018 'International Tables Vol C Tables 4.2.6.8 and 6.1.1.4'
 'N' 'N' 0.0311 0.0180 'International Tables Vol C Tables 4.2.6.8 and 6.1.1.4'
 'O' 'O' 0.0492 0.0322 'International Tables Vol C Tables 4.2.6.8 and 6.1.1.4'
 'Pd' 'Pd' 0.1215 3.9337 'International Tables Vol C Tables 4.2.6.8 and 6.1.1.4'

_shelx_space_group_comment
;
The symmetry employed for this shelxl refinement is uniquely defined
by the following loop, which should always be used as a source of
symmetry information in preference to the above space-group names.
They are only intended as comments.
;
_space_group_crystal_system        'monoclinic'
_space_group_IT_number             14
_space_group_name_H-M_alt          'P 1 21/c 1'
_space_group_name_Hall             '-P 2ybc'
loop_
  _space_group_symop_operation_xyz
 'x, y, z'
 '-x, y+1/2, -z+1/2'
 '-x, -y, -z'
 'x, -y-1/2, z-1/2'

_cell_length_a                     19.61990(12)
_cell_length_b                     52.2723(4)
_cell_length_c                     14.30240(9)
_cell_angle_alpha                  90
_cell_angle_beta                   91.5063(6)
_cell_angle_gamma                  90
_cell_volume                       14663.15(17)
_cell_formula_units_Z              4
_cell_measurement_reflns_used      72608
_cell_measurement_temperature      93(2)
_cell_measurement_theta_max        72.0880
_cell_measurement_theta_min        2.3810
_shelx_estimated_absorpt_T_max     0.601
_shelx_estimated_absorpt_T_min     0.175
_exptl_absorpt_coefficient_mu      8.225
_exptl_absorpt_correction_T_max    1.00000
_exptl_absorpt_correction_T_min    0.44315
_exptl_absorpt_correction_type     multi-scan
_exptl_absorpt_process_details
;
CrysAlisPro 1.171.41.104a (Rigaku Oxford Diffraction, 2021)
Empirical absorption correction using spherical harmonics,
implemented in SCALE3 ABSPACK scaling algorithm.
;
_exptl_absorpt_special_details     ?
_exptl_crystal_colour              yellow
_exptl_crystal_colour_lustre       .
_exptl_crystal_colour_modifier     .
_exptl_crystal_colour_primary      yellow
_exptl_crystal_density_diffrn      1.275
_exptl_crystal_density_meas        ?
_exptl_crystal_density_method      ?
_exptl_crystal_description         plate
_exptl_crystal_F_000               5626
_exptl_crystal_preparation         ?
_exptl_crystal_size_max            0.326
_exptl_crystal_size_mid            0.173
_exptl_crystal_size_min            0.069
_exptl_special_details
;
 ?
;
_exptl_transmission_factor_max     ?
_exptl_transmission_factor_min     ?
_diffrn_reflns_av_R_equivalents    0.1195
_diffrn_reflns_av_unetI/netI       0.0567
_diffrn_reflns_Laue_measured_fraction_full  0.999
_diffrn_reflns_Laue_measured_fraction_max  0.999
_diffrn_reflns_limit_h_max         23
_diffrn_reflns_limit_h_min         -22
_diffrn_reflns_limit_k_max         62
_diffrn_reflns_limit_k_min         -61
_diffrn_reflns_limit_l_max         17
_diffrn_reflns_limit_l_min         -17
_diffrn_reflns_number              155301
_diffrn_reflns_point_group_measured_fraction_full  0.999
_diffrn_reflns_point_group_measured_fraction_max  0.999
_diffrn_reflns_theta_full          67.684
_diffrn_reflns_theta_max           68.249
_diffrn_reflns_theta_min           3.205
_diffrn_ambient_temperature        93.15
_diffrn_detector_area_resol_mean   ?
_diffrn_measured_fraction_theta_full  0.999
_diffrn_measured_fraction_theta_max  0.999
_diffrn_measurement_device_type    'XtaLAB AFC12 (RINC): Kappa single'
_diffrn_measurement_method         ?
_diffrn_radiation_type             CuK\a
_diffrn_radiation_wavelength       1.54184
_diffrn_source                     ?
_diffrn_special_details            ?
_reflns_Friedel_coverage           0.000
_reflns_Friedel_fraction_full      .
_reflns_Friedel_fraction_max       .
_reflns_number_gt                  22800
_reflns_number_total               26837
_reflns_special_details
;
 Reflections were merged by SHELXL according to the crystal
 class for the calculation of statistics and refinement.
 
 _reflns_Friedel_fraction is defined as the number of unique
 Friedel pairs measured divided by the number that would be
 possible theoretically, ignoring centric projections and
 systematic absences.
;
_reflns_threshold_expression       'I > 2\s(I)'
_computing_cell_refinement         ?
_computing_data_collection         ?
_computing_data_reduction          ?
_computing_molecular_graphics      'Olex2 1.5 (Dolomanov et al., 2009)'
_computing_publication_material    'Olex2 1.5 (Dolomanov et al., 2009)'
_computing_structure_refinement    'SHELXL 2018/3 (Sheldrick, 2015)'
_computing_structure_solution      'SHELXT 2014/5 (Sheldrick, 2014)'
_refine_diff_density_max           3.515
_refine_diff_density_min           -1.427
_refine_diff_density_rms           0.247
_refine_ls_extinction_coef         .
_refine_ls_extinction_method       none
_refine_ls_goodness_of_fit_ref     1.093
_refine_ls_hydrogen_treatment      constr
_refine_ls_matrix_type             full
_refine_ls_number_parameters       1463
_refine_ls_number_reflns           26837
_refine_ls_number_restraints       677
_refine_ls_R_factor_all            0.1090
_refine_ls_R_factor_gt             0.1011
_refine_ls_restrained_S_all        1.085
_refine_ls_shift/su_max            0.002
_refine_ls_shift/su_mean           0.000
_refine_ls_structure_factor_coef   Fsqd
_refine_ls_weighting_details      
 'w=1/[\s^2^(Fo^2^)+(0.1936P)^2^+34.2454P] where P=(Fo^2^+2Fc^2^)/3'
_refine_ls_weighting_scheme        calc
_refine_ls_wR_factor_gt            0.2734
_refine_ls_wR_factor_ref           0.2821
_refine_special_details
;
The occupancy of the guest molecules were refined using free variables.
The structure of one guest molecule was partially assigned due to severe
disorder, and its O and H atoms and side-chain could not be determined.
Two guest molecules were assigned as a disordered model of two possible
oriantations of the furan ring. The orientation of the furan ring of the remaining 
guests was determined based on the contact manner with the MMF framework. 
Specifically, steric and/or electrostatic repulsion with the framework were 
taken into account for the determination of the orientation. 

The occupancy of disordered solvent molecules with the guests were refined 
using free variables, and that of other solvents were set to be 1, 0.75 0.5, 0.33, 
or 0.25 based on the Ueq value. Hydrogen atoms of water molecules could not 
be located in the difference electron density maps.
;
_olex2_refinement_description
;
1. Fixed Uiso
 At 1.2 times of:
  All C(H) groups, All C(H,H) groups, All N(H) groups
 At 1.5 times of:
  All C(H,H,H) groups
2. Shared sites
{C1D, O1D}
{O2D, C4D}
{O2E, C4E}
{O1E, C1E}
3. Restrained distances
 C3A-O1A
 2.23 with sigma of 0.02
 C4E-O1E
 2.23 with sigma of 0.02
 O1D-C6D
 2.5 with sigma of 0.02
 C5F-C4F
 1.36 with sigma of 0.02
 C4D-C6D
 2.5 with sigma of 0.02
 O1A-C5A
 2.5 with sigma of 0.02
 C3A-C5A
 2.5 with sigma of 0.02
 C5B-O2B
 1.42 with sigma of 0.02
 C4B-C5B
 1.49 with sigma of 0.02
 C5A-O2A
 1.42 with sigma of 0.02
 O1C-C3C
 2.23 with sigma of 0.02
 C4C-C3C
 1.36 with sigma of 0.02
 C4C-O1C
 1.36 with sigma of 0.02
 C1C-C2C
 1.36 with sigma of 0.02
 C5C-O2C
 1.42 with sigma of 0.02
 C5C-C4C
 1.49 with sigma of 0.02
 C5B-C3B
 2.5 with sigma of 0.02
 C5B-O1B
 2.5 with sigma of 0.02
4. Restrained planarity
 O1C, C1C, C2C, C3C, C4C
 with sigma of 0.1
5. Uiso/Uaniso restraints and constraints
O10W \\sim O11W: within 1.7A with sigma of 0.04 and sigma for terminal atoms of
0.08 within 1.7A
C4D \\sim C5D \\sim O1D \\sim C2D \\sim C3D \\sim C6D \\sim O3D: within 1.7A
with sigma of 0.04 and sigma for terminal atoms of 0.08 within 1.7A
O3E \\sim C5E \\sim O1E \\sim C4E \\sim C6E \\sim C2E \\sim C3E: within 1.7A
with sigma of 0.04 and sigma for terminal atoms of 0.08 within 1.7A
C5F \\sim C2F \\sim C1F \\sim C3F \\sim C4F \\sim O1W: within 1.7A with sigma
of 0.04 and sigma for terminal atoms of 0.08 within 1.7A
C4A \\sim O1A \\sim C3A \\sim C5A \\sim C1A \\sim C2A \\sim O2A: within 1.7A
with sigma of 0.04 and sigma for terminal atoms of 0.08 within 1.7A
C2B \\sim O2B \\sim C5B \\sim C4B \\sim O1B \\sim C3B \\sim C1B: within 1.7A
with sigma of 0.04 and sigma for terminal atoms of 0.08 within 1.7A
C2B \\sim C4B \\sim O1B \\sim C1B \\sim O4W \\sim C5B \\sim O2B: within 1.7A
with sigma of 0.04 and sigma for terminal atoms of 0.08 within 1.7A
C1C \\sim O1C \\sim C4C \\sim C3C \\sim C2C: within 1.7A with sigma of 0.04 and
sigma for terminal atoms of 0.08 within 1.7A
C5C \\sim C4C \\sim O2C: within 1.7A with sigma of 0.04 and sigma for terminal
atoms of 0.08 within 1.7A
Uanis(O10W) \\sim Ueq: with sigma of 0.1 and sigma for terminal atoms of 0.2
Uanis(O2W) \\sim Ueq: with sigma of 0.05 and sigma for terminal atoms of 0.1
Uanis(C2F) \\sim Ueq, Uanis(C1F) \\sim Ueq, Uanis(C5F) \\sim Ueq, Uanis(O1W)
\\sim Ueq, Uanis(C4F) \\sim Ueq, Uanis(C3F) \\sim Ueq: with sigma of 0.05 and
sigma for terminal atoms of 0.1
Uanis(O7W) \\sim Ueq: with sigma of 0.1 and sigma for terminal atoms of 0.2
Uanis(O6W) \\sim Ueq: with sigma of 0.1 and sigma for terminal atoms of 0.2
Uanis(O4W) \\sim Ueq: with sigma of 0.1 and sigma for terminal atoms of 0.2
Uanis(O2C) \\sim Ueq: with sigma of 0.1 and sigma for terminal atoms of 0.2
Uanis(O7W) \\sim Ueq, Uanis(O9W) \\sim Ueq, Uanis(O8W) \\sim Ueq: with sigma of
0.05 and sigma for terminal atoms of 0.1
Uanis(C1B) \\sim Ueq, Uanis(C2B) \\sim Ueq, Uanis(C3B) \\sim Ueq, Uanis(C4B)
\\sim Ueq, Uanis(O1B) \\sim Ueq, Uanis(C5B) \\sim Ueq, Uanis(O2B) \\sim Ueq:
with sigma of 0.05 and sigma for terminal atoms of 0.1
Uanis(O2E) = Uanis(C4E)
Uanis(O1E) = Uanis(C1E)
Uanis(C1D) = Uanis(O1D)
Uanis(O2D) = Uanis(C4D)
6. Rigid body (RIGU) restrains
 O10W, O11W
 with sigma for 1-2 distances of 0.004 and sigma for 1-3 distances of 0.004
 O3E, C5E, O1E, C4E, C6E, C2E, C3E
 with sigma for 1-2 distances of 0.004 and sigma for 1-3 distances of 0.004
 C5D, C4D, C3D, O1D, C2D, C6D, O3D
 with sigma for 1-2 distances of 0.004 and sigma for 1-3 distances of 0.004
 C1F, C2F, C3F, C5F, C4F, O1W
 with sigma for 1-2 distances of 0.004 and sigma for 1-3 distances of 0.004
 C3A, C4A, O1A, C5A, C1A, C2A, O2A
 with sigma for 1-2 distances of 0.004 and sigma for 1-3 distances of 0.004
 C2B, O2B, C5B, C4B, O1B, C3B, C1B
 with sigma for 1-2 distances of 0.004 and sigma for 1-3 distances of 0.004
 O2B, O4W, C4B, C2B, C1B, O1B, C5B
 with sigma for 1-2 distances of 0.004 and sigma for 1-3 distances of 0.004
 C3C, C4C, O1C, C1C, C2C
 with sigma for 1-2 distances of 0.004 and sigma for 1-3 distances of 0.004
 C4C, C5C, O2C
 with sigma for 1-2 distances of 0.004 and sigma for 1-3 distances of 0.004
 C71, C72, C73, C74, C75, C76
 with sigma for 1-2 distances of 0.002 and sigma for 1-3 distances of 0.002
7. Others
 Sof(O1D)=Sof(H2DA)=Sof(H2D)=Sof(H3DA)=Sof(H3D)=Sof(C4D)=Sof(H4D)=Sof(C1D)=
 Sof(H1D)=Sof(O2D)=0.5*FVAR(2)
 Sof(O3D)=Sof(C5D)=Sof(C2D)=Sof(C3D)=Sof(C6D)=Sof(H6DA)=Sof(H6DB)=FVAR(1)
 Sof(O10W)=1-FVAR(2)
 Sof(O11W)=Sof(O2A)=Sof(O1A)=Sof(C1A)=Sof(H1A)=Sof(C2A)=Sof(H2AA)=Sof(C3A)=
 Sof(H3AA)=Sof(C4A)=Sof(C5A)=Sof(H5AA)=Sof(H5AB)=FVAR(2)
 Sof(O1E)=Sof(H2E)=Sof(H2EA)=Sof(H3E)=Sof(H3EA)=Sof(C4E)=Sof(H4E)=Sof(O2E)=
 Sof(C1E)=Sof(H1E)=0.5*FVAR(4)
 Sof(C2E)=Sof(C3E)=Sof(C5E)=Sof(C6E)=Sof(H6EA)=Sof(H6EB)=Sof(O3E)=FVAR(3)
 Sof(O5W)=1-FVAR(4)
 Sof(O2B)=Sof(O1B)=Sof(C4B)=Sof(C3B)=Sof(H3B)=Sof(C2B)=Sof(H2B)=Sof(C1B)=
 Sof(H1B)=Sof(C5B)=Sof(H5BA)=Sof(H5BB)=FVAR(4)
 Sof(C5C)=Sof(H5CA)=Sof(H5CB)=Sof(C3C)=Sof(H3C)=Sof(C2C)=Sof(H2C)=Sof(C1C)=
 Sof(H1C)=Sof(O1C)=Sof(C4C)=Sof(O2C)=FVAR(5)
 Sof(O1W)=Sof(O3W)=Sof(O2W)=1-FVAR(6)
 Sof(C1F)=Sof(C2F)=Sof(C3F)=Sof(C4F)=Sof(C5F)=FVAR(6)
 Fixed Sof: O6W(0.5) O4W(0.33333) O7W(0.33333) O9W(0.33333) O8W(0.33333)
8.a Ternary CH refined with riding coordinates:
 N1(H1), N2(H2), N3(H3), N4(H4), N5(H5), N6(H6), N7(H7), N8(H8), N9(H9A),
 N10(H10A), N11(H11), N12(H12A)
8.b Secondary CH2 refined with riding coordinates:
 C42(H42A,H42B), C7(H7A,H7B), C14(H14A,H14B), C21(H21A,H21B), C28(H28A,H28B),
 C35(H35A,H35B), C84(H84A,H84B), C49(H49A,H49B), C56(H56A,H56B), C63(H63A,H63B),
  C70(H70A,H70B), C77(H77A,H77B), C6E(H6EA,H6EB), C5C(H5CA,H5CB), C5A(H5AA,
 H5AB), C5B(H5BA,H5BB), C6D(H6DA,H6DB)
8.c Aromatic/amide H refined with riding coordinates:
 C41(H41), C40(H40), C2(H2A), C3(H3A), C4(H4A), C5(H5A), C9(H9), C10(H10),
 C13(H13), C12(H12), C16(H16), C17(H17), C18(H18), C19(H19), C27(H27), C26(H26),
  C23(H23), C24(H24), C30(H30), C31(H31), C32(H32), C33(H33), C37(H37),
 C38(H38), C83(H83), C82(H82), C44(H44), C45(H45), C46(H46), C47(H47), C55(H55),
  C54(H54), C51(H51), C52(H52), C61(H61), C60(H60), C59(H59), C58(H58),
 C65(H65), C66(H66), C69(H69), C68(H68), C72(H72), C73(H73), C74(H74), C75(H75),
  C79(H79), C80(H80), C2E(H2E), C2E(H2EA), C3E(H3E), C3E(H3EA), C4E(H4E),
 C2D(H2DA), C2D(H2D), C3D(H3DA), C3D(H3D), C4D(H4D), C1A(H1A), C2A(H2AA),
 C3A(H3AA), C3C(H3C), C2C(H2C), C1C(H1C), C3B(H3B), C2B(H2B), C1B(H1B),
 C1D(H1D), C1E(H1E)
8.d Fitted pentagon refined as free rotating group:
 O1E(C2E,C3E,C4E,C5E), C5D(O1D,C2D,C3D,C4D), O1A(C1A,C2A,C3A,C4A), O1B(C4B,C3B,
 C2B,C1B), C1F(C2F,C3F,C4F,C5F)
8.e Fitted hexagon refined as free rotating group:
 C62(C61,C60,C59,C58,C57)
8.f Idealised Me refined as rotating group:
 C2S(H2SA,H2SB,H2SC)
;
_atom_sites_solution_hydrogens     geom
_atom_sites_solution_primary       ?
_atom_sites_solution_secondary     ?
loop_
  _atom_site_label
  _atom_site_type_symbol
  _atom_site_fract_x
  _atom_site_fract_y
  _atom_site_fract_z
  _atom_site_U_iso_or_equiv
  _atom_site_adp_type
  _atom_site_occupancy
  _atom_site_site_symmetry_order
  _atom_site_calc_flag
  _atom_site_refinement_flags_posn
  _atom_site_refinement_flags_adp
  _atom_site_refinement_flags_occupancy
  _atom_site_disorder_assembly
  _atom_site_disorder_group
 Pd1 Pd 0.58151(2) 0.48899(2) 0.51173(3) 0.03531(15) Uani 1 1 d . . . . .
 Pd2 Pd 0.71305(3) 0.52212(2) -0.09516(3) 0.04108(16) Uani 1 1 d . . . . .
 Pd3 Pd 1.03228(3) 0.48752(2) 0.32801(4) 0.04433(16) Uani 1 1 d . . . . .
 Pd4 Pd 0.56268(3) 0.57739(2) 0.21900(4) 0.04575(16) Uani 1 1 d . . . . .
 Pd5 Pd 0.80002(4) 0.66217(2) 0.73905(5) 0.05869(19) Uani 1 1 d . . . . .
 Pd6 Pd 0.66366(7) 0.74768(2) 0.28085(7) 0.1013(4) Uani 1 1 d . . . . .
 Cl1 Cl 0.57718(9) 0.49222(4) 0.67246(11) 0.0438(4) Uani 1 1 d . . . . .
 Cl2 Cl 0.57821(8) 0.53288(3) 0.48809(11) 0.0408(3) Uani 1 1 d . . . . .
 Cl3 Cl 0.62848(10) 0.55130(4) -0.12635(15) 0.0553(4) Uani 1 1 d . . . . .
 Cl4 Cl 0.79225(10) 0.55347(4) -0.05997(13) 0.0516(4) Uani 1 1 d . . . . .
 Cl5 Cl 1.12554(9) 0.50382(5) 0.25318(13) 0.0561(5) Uani 1 1 d . . . . .
 Cl6 Cl 1.00297(11) 0.52677(4) 0.38700(13) 0.0538(4) Uani 1 1 d . . . . .
 Cl7 Cl 0.50072(11) 0.57614(4) 0.08024(13) 0.0583(5) Uani 1 1 d . . . . .
 Cl8 Cl 0.46870(10) 0.58460(4) 0.30876(13) 0.0528(4) Uani 1 1 d . . . . .
 Cl9 Cl 0.90827(14) 0.64787(5) 0.7740(2) 0.0816(7) Uani 1 1 d . . . . .
 Cl10 Cl 0.84131(15) 0.70194(5) 0.7000(2) 0.0813(7) Uani 1 1 d . . . . .
 Cl11 Cl 0.6653(3) 0.78624(6) 0.3584(3) 0.1325(17) Uani 1 1 d . . . . .
 Cl12 Cl 0.5446(3) 0.74486(11) 0.2763(4) 0.1501(19) Uani 1 1 d . . . . .
 N1 N 0.5896(3) 0.44988(12) 0.5213(4) 0.0405(12) Uani 1 1 d . . . . .
 H1 H 0.555319 0.444439 0.567878 0.049 Uiso 1 1 calc R U . . .
 N2 N 0.5717(3) 0.48247(12) 0.3711(4) 0.0397(12) Uani 1 1 d . . . . .
 H2 H 0.533117 0.493220 0.346232 0.048 Uiso 1 1 calc R U . . .
 N3 N 0.6519(3) 0.49180(12) -0.1332(4) 0.0402(13) Uani 1 1 d . . . . .
 H3 H 0.637231 0.495212 -0.199550 0.048 Uiso 1 1 calc R U . . .
 N4 N 0.7833(3) 0.49420(13) -0.0636(4) 0.0440(13) Uani 1 1 d . . . . .
 H4 H 0.827836 0.498843 -0.091599 0.053 Uiso 1 1 calc R U . . .
 N5 N 1.0513(3) 0.45137(14) 0.2795(4) 0.0497(15) Uani 1 1 d . . . . .
 H5 H 1.099639 0.447388 0.298268 0.060 Uiso 1 1 calc R U . . .
 N6 N 0.9527(3) 0.47093(13) 0.3941(4) 0.0443(13) Uani 1 1 d . . . . .
 H6 H 0.954411 0.476607 0.460883 0.053 Uiso 1 1 calc R U . . .
 N7 N 0.6521(4) 0.57187(13) 0.1506(4) 0.0503(15) Uani 1 1 d . . . . .
 H7 H 0.644411 0.557018 0.107505 0.060 Uiso 1 1 calc R U . . .
 N8 N 0.6233(3) 0.57720(12) 0.3376(4) 0.0448(14) Uani 1 1 d . . . . .
 H8 H 0.601833 0.565887 0.384898 0.054 Uiso 1 1 calc R U . . .
 N9 N 0.7597(4) 0.62963(12) 0.7922(5) 0.0546(16) Uani 1 1 d . . . . .
 H9A H 0.782573 0.627258 0.854923 0.066 Uiso 1 1 calc R U . . .
 N10 N 0.6997(4) 0.67127(15) 0.7108(6) 0.0660(19) Uani 1 1 d . . . . .
 H10A H 0.692501 0.689212 0.732750 0.079 Uiso 1 1 calc R U . . .
 N11 N 0.7669(8) 0.74769(17) 0.2781(8) 0.113(5) Uani 1 1 d . . . . .
 H11 H 0.779771 0.764723 0.252054 0.136 Uiso 1 1 calc R U . . .
 N12 N 0.6692(6) 0.71364(16) 0.2107(7) 0.086(3) Uani 1 1 d . . . . .
 H12A H 0.633717 0.713459 0.159200 0.103 Uiso 1 1 calc R U . . .
 C41 C 0.7873(4) 0.44888(16) 0.3678(5) 0.0479(17) Uani 1 1 d . . . . .
 H41 H 0.798536 0.441513 0.309500 0.058 Uiso 1 1 calc R U . . .
 C40 C 0.7348(4) 0.43885(15) 0.4175(5) 0.0450(16) Uani 1 1 d . . . . .
 H40 H 0.711361 0.424129 0.394733 0.054 Uiso 1 1 calc R U . . .
 C39 C 0.7155(4) 0.45017(14) 0.5018(5) 0.0416(15) Uani 1 1 d . . . . .
 C42 C 0.6569(3) 0.43984(15) 0.5571(5) 0.0432(15) Uani 1 1 d . . . . .
 H42A H 0.656770 0.420924 0.553426 0.052 Uiso 1 1 calc R U . . .
 H42B H 0.663491 0.444694 0.623678 0.052 Uiso 1 1 calc R U . . .
 C1 C 0.5665(3) 0.43910(15) 0.4318(5) 0.0412(15) Uani 1 1 d . . . . .
 C2 C 0.5540(4) 0.41321(15) 0.4211(5) 0.0491(17) Uani 1 1 d . . . . .
 H2A H 0.565125 0.401618 0.470309 0.059 Uiso 1 1 calc R U . . .
 C3 C 0.5250(4) 0.40435(17) 0.3378(6) 0.0544(19) Uani 1 1 d . . . . .
 H3A H 0.517030 0.386575 0.329029 0.065 Uiso 1 1 calc R U . . .
 C4 C 0.5077(4) 0.42157(16) 0.2673(6) 0.0506(18) Uani 1 1 d . . . . .
 H4A H 0.485883 0.415523 0.211447 0.061 Uiso 1 1 calc R U . . .
 C5 C 0.5215(4) 0.44720(16) 0.2768(5) 0.0465(16) Uani 1 1 d . . . . .
 H5A H 0.509642 0.458820 0.227953 0.056 Uiso 1 1 calc R U . . .
 C6 C 0.5528(3) 0.45587(14) 0.3585(5) 0.0393(14) Uani 1 1 d . . . . .
 C7 C 0.6356(3) 0.49047(15) 0.3217(5) 0.0417(15) Uani 1 1 d . . . . .
 H7A H 0.648222 0.508059 0.341075 0.050 Uiso 1 1 calc R U . . .
 H7B H 0.673531 0.478941 0.340640 0.050 Uiso 1 1 calc R U . . .
 C8 C 0.6259(3) 0.48965(14) 0.2165(5) 0.0396(15) Uani 1 1 d . . . . .
 C9 C 0.5963(4) 0.51052(14) 0.1712(5) 0.0411(15) Uani 1 1 d . . . . .
 H9 H 0.584215 0.525158 0.206551 0.049 Uiso 1 1 calc R U . . .
 C10 C 0.5840(4) 0.51036(14) 0.0758(5) 0.0424(16) Uani 1 1 d . . . . .
 H10 H 0.565011 0.525048 0.045888 0.051 Uiso 1 1 calc R U . . .
 C13 C 0.6409(4) 0.46819(15) 0.1641(5) 0.0431(15) Uani 1 1 d . . . . .
 H13 H 0.661501 0.453740 0.193592 0.052 Uiso 1 1 calc R U . . .
 C12 C 0.6261(4) 0.46774(15) 0.0695(5) 0.0452(16) Uani 1 1 d . . . . .
 H12 H 0.634404 0.452589 0.034949 0.054 Uiso 1 1 calc R U . . .
 C11 C 0.5991(3) 0.48911(14) 0.0236(5) 0.0407(15) Uani 1 1 d . . . . .
 C14 C 0.5870(4) 0.48921(15) -0.0805(5) 0.0441(16) Uani 1 1 d . . . . .
 H14A H 0.556203 0.503576 -0.097643 0.053 Uiso 1 1 calc R U . . .
 H14B H 0.563894 0.473106 -0.099455 0.053 Uiso 1 1 calc R U . . .
 C15 C 0.6934(4) 0.46898(15) -0.1364(5) 0.0451(16) Uani 1 1 d . . . . .
 C16 C 0.6661(4) 0.44625(17) -0.1739(5) 0.0513(18) Uani 1 1 d . . . . .
 H16 H 0.619678 0.445542 -0.194255 0.062 Uiso 1 1 calc R U . . .
 C17 C 0.7063(5) 0.42539(17) -0.1808(6) 0.058(2) Uani 1 1 d . . . . .
 H17 H 0.688136 0.409979 -0.206281 0.069 Uiso 1 1 calc R U . . .
 C18 C 0.7750(5) 0.42643(19) -0.1504(7) 0.063(2) Uani 1 1 d . . . . .
 H18 H 0.803171 0.411712 -0.154985 0.075 Uiso 1 1 calc R U . . .
 C19 C 0.8020(4) 0.44933(18) -0.1132(6) 0.0548(19) Uani 1 1 d . . . . .
 H19 H 0.848225 0.451022 -0.092900 0.066 Uiso 1 1 calc R U . . .
 C20 C 0.7565(3) 0.46873(15) -0.1088(4) 0.0372(15) Uani 1 1 d . . . . .
 C21 C 0.7923(4) 0.49280(17) 0.0403(5) 0.0472(17) Uani 1 1 d . . . . .
 H21A H 0.753415 0.483238 0.065805 0.057 Uiso 1 1 calc R U . . .
 H21B H 0.790859 0.510374 0.065959 0.057 Uiso 1 1 calc R U . . .
 C22 C 0.8571(4) 0.48032(16) 0.0738(5) 0.0457(16) Uani 1 1 d . . . . .
 C27 C 0.8596(4) 0.45492(17) 0.1011(5) 0.0530(19) Uani 1 1 d . . . . .
 H27 H 0.819363 0.444809 0.098757 0.064 Uiso 1 1 calc R U . . .
 C26 C 0.9218(4) 0.44408(17) 0.1324(5) 0.0502(17) Uani 1 1 d . . . . .
 H26 H 0.923423 0.426580 0.150254 0.060 Uiso 1 1 calc R U . . .
 C23 C 0.9174(4) 0.49493(17) 0.0772(5) 0.0508(18) Uani 1 1 d . . . . .
 H23 H 0.916363 0.512233 0.056944 0.061 Uiso 1 1 calc R U . . .
 C24 C 0.9779(4) 0.48442(18) 0.1095(5) 0.0526(19) Uani 1 1 d . . . . .
 H24 H 1.018076 0.494562 0.113013 0.063 Uiso 1 1 calc R U . . .
 C25 C 0.9800(4) 0.45863(17) 0.1372(5) 0.0490(18) Uani 1 1 d . . . . .
 C28 C 1.0460(4) 0.44776(19) 0.1764(6) 0.055(2) Uani 1 1 d . . . . .
 H28A H 1.048373 0.429283 0.161570 0.066 Uiso 1 1 calc R U . . .
 H28B H 1.084857 0.456347 0.146663 0.066 Uiso 1 1 calc R U . . .
 C29 C 1.0085(4) 0.43351(17) 0.3320(6) 0.0516(18) Uani 1 1 d . . . . .
 C30 C 1.0174(5) 0.40711(19) 0.3247(7) 0.068(2) Uani 1 1 d . . . . .
 H30 H 1.049436 0.400383 0.282586 0.082 Uiso 1 1 calc R U . . .
 C31 C 0.9806(6) 0.3912(2) 0.3772(9) 0.078(3) Uani 1 1 d . . . . .
 H31 H 0.985467 0.373215 0.370175 0.093 Uiso 1 1 calc R U . . .
 C32 C 0.9356(6) 0.4009(2) 0.4416(8) 0.073(3) Uani 1 1 d . . . . .
 H32 H 0.911786 0.389374 0.480558 0.088 Uiso 1 1 calc R U . . .
 C33 C 0.9249(4) 0.42626(18) 0.4501(6) 0.056(2) Uani 1 1 d . . . . .
 H33 H 0.892350 0.432907 0.491658 0.067 Uiso 1 1 calc R U . . .
 C34 C 0.9662(5) 0.44314(15) 0.3919(5) 0.0509(18) Uani 1 1 d . . . . .
 C35 C 0.8852(4) 0.47950(16) 0.3506(6) 0.0472(17) Uani 1 1 d . . . . .
 H35A H 0.883919 0.498428 0.349383 0.057 Uiso 1 1 calc R U . . .
 H35B H 0.882117 0.473389 0.285112 0.057 Uiso 1 1 calc R U . . .
 C36 C 0.8244(4) 0.46981(15) 0.4021(5) 0.0437(16) Uani 1 1 d . . . . .
 C37 C 0.8064(4) 0.48072(15) 0.4847(6) 0.0484(17) Uani 1 1 d . . . . .
 H37 H 0.831358 0.495037 0.508016 0.058 Uiso 1 1 calc R U . . .
 C38 C 0.7523(4) 0.47133(15) 0.5354(5) 0.0450(16) Uani 1 1 d . . . . .
 H38 H 0.740423 0.479231 0.592538 0.054 Uiso 1 1 calc R U . . .
 C83 C 0.7192(5) 0.65248(18) 0.2371(7) 0.065(2) Uani 1 1 d . . . . .
 H83 H 0.757294 0.658927 0.272167 0.078 Uiso 1 1 calc R U . . .
 C82 C 0.7242(5) 0.62931(18) 0.1898(6) 0.060(2) Uani 1 1 d . . . . .
 H82 H 0.766354 0.620331 0.191638 0.072 Uiso 1 1 calc R U . . .
 C81 C 0.6700(5) 0.61920(17) 0.1410(5) 0.056(2) Uani 1 1 d . . . . .
 C84 C 0.6729(5) 0.59422(18) 0.0902(6) 0.059(2) Uani 1 1 d . . . . .
 H84A H 0.719937 0.591396 0.068969 0.071 Uiso 1 1 calc R U . . .
 H84B H 0.642360 0.595006 0.034115 0.071 Uiso 1 1 calc R U . . .
 C43 C 0.7043(5) 0.56397(16) 0.2190(5) 0.0527(19) Uani 1 1 d . . . . .
 C44 C 0.7663(5) 0.55377(18) 0.1931(6) 0.059(2) Uani 1 1 d . . . . .
 H44 H 0.776905 0.552502 0.128890 0.071 Uiso 1 1 calc R U . . .
 C45 C 0.8124(5) 0.54546(19) 0.2610(6) 0.063(2) Uani 1 1 d . . . . .
 H45 H 0.855188 0.538855 0.243059 0.076 Uiso 1 1 calc R U . . .
 C46 C 0.7973(5) 0.54659(17) 0.3542(6) 0.058(2) Uani 1 1 d . . . . .
 H46 H 0.829091 0.540532 0.400322 0.070 Uiso 1 1 calc R U . . .
 C47 C 0.7351(4) 0.55666(15) 0.3805(5) 0.0497(18) Uani 1 1 d . . . . .
 H47 H 0.723748 0.557130 0.444644 0.060 Uiso 1 1 calc R U . . .
 C48 C 0.6895(4) 0.56602(14) 0.3130(5) 0.0463(16) Uani 1 1 d . . . . .
 C49 C 0.6294(4) 0.60347(14) 0.3775(5) 0.0479(17) Uani 1 1 d . . . . .
 H49A H 0.583128 0.610646 0.384456 0.058 Uiso 1 1 calc R U . . .
 H49B H 0.653750 0.614459 0.332926 0.058 Uiso 1 1 calc R U . . .
 C50 C 0.6665(4) 0.60434(14) 0.4707(5) 0.0444(16) Uani 1 1 d . . . . .
 C55 C 0.7345(4) 0.61246(14) 0.4792(5) 0.0487(17) Uani 1 1 d . . . . .
 H55 H 0.757197 0.618089 0.425041 0.058 Uiso 1 1 calc R U . . .
 C54 C 0.7697(4) 0.61247(14) 0.5657(6) 0.0496(17) Uani 1 1 d . . . . .
 H54 H 0.816007 0.617735 0.569948 0.060 Uiso 1 1 calc R U . . .
 C51 C 0.6342(5) 0.59629(16) 0.5511(5) 0.0513(18) Uani 1 1 d . . . . .
 H51 H 0.588071 0.590774 0.546685 0.062 Uiso 1 1 calc R U . . .
 C52 C 0.6680(5) 0.59619(16) 0.6373(5) 0.0528(19) Uani 1 1 d . . . . .
 H52 H 0.645199 0.590394 0.691177 0.063 Uiso 1 1 calc R U . . .
 C53 C 0.7359(4) 0.60466(14) 0.6455(5) 0.0490(17) Uani 1 1 d . . . . .
 C56 C 0.7716(5) 0.60493(15) 0.7394(6) 0.058(2) Uani 1 1 d . . . . .
 H56A H 0.821163 0.602622 0.731002 0.069 Uiso 1 1 calc R U . . .
 H56B H 0.755185 0.590370 0.776897 0.069 Uiso 1 1 calc R U . . .
 C62 C 0.6610(3) 0.65510(9) 0.7677(4) 0.065(3) Uani 1 1 d G . . . .
 C61 C 0.5928(3) 0.66065(11) 0.7819(4) 0.075(3) Uani 1 1 d G . . . .
 H61 H 0.572428 0.675248 0.753095 0.090 Uiso 1 1 calc R U . . .
 C60 C 0.5544(3) 0.64485(15) 0.8382(5) 0.081(3) Uani 1 1 d G . . . .
 H60 H 0.507728 0.648645 0.847934 0.097 Uiso 1 1 calc R U . . .
 C59 C 0.5842(3) 0.62350(13) 0.8803(4) 0.077(3) Uani 1 1 d G . . . .
 H59 H 0.557893 0.612696 0.918828 0.092 Uiso 1 1 calc R U . . .
 C58 C 0.6524(3) 0.61794(10) 0.8661(4) 0.069(3) Uani 1 1 d G . . . .
 H58 H 0.672758 0.603349 0.894882 0.083 Uiso 1 1 calc R U . . .
 C57 C 0.6908(3) 0.63375(10) 0.8098(4) 0.058(2) Uani 1 1 d G . . . .
 C63 C 0.6791(6) 0.67029(18) 0.6095(7) 0.066(2) Uani 1 1 d . . . . .
 H63A H 0.629262 0.673188 0.603810 0.080 Uiso 1 1 calc R U . . .
 H63B H 0.688226 0.652862 0.585808 0.080 Uiso 1 1 calc R U . . .
 C64 C 0.7143(6) 0.68935(19) 0.5478(8) 0.073(3) Uani 1 1 d . . . . .
 C65 C 0.6926(7) 0.71470(19) 0.5470(9) 0.079(3) Uani 1 1 d . . . . .
 H65 H 0.656868 0.719882 0.586418 0.095 Uiso 1 1 calc R U . . .
 C66 C 0.7224(7) 0.73219(19) 0.4900(8) 0.080(3) Uani 1 1 d . . . . .
 H66 H 0.706347 0.749347 0.490115 0.096 Uiso 1 1 calc R U . . .
 C69 C 0.7669(6) 0.6832(2) 0.4915(8) 0.073(3) Uani 1 1 d . . . . .
 H69 H 0.783034 0.666026 0.491346 0.087 Uiso 1 1 calc R U . . .
 C68 C 0.7963(7) 0.7002(2) 0.4370(8) 0.083(3) Uani 1 1 d . . . . .
 H68 H 0.833160 0.694909 0.399792 0.099 Uiso 1 1 calc R U . . .
 C67 C 0.7744(8) 0.7258(2) 0.4328(8) 0.086(3) Uani 1 1 d . . . . .
 C70 C 0.8063(10) 0.7451(3) 0.3673(10) 0.111(5) Uani 1 1 d . . . . .
 H70A H 0.808737 0.762020 0.398653 0.133 Uiso 1 1 calc R U . . .
 H70B H 0.853364 0.739724 0.353984 0.133 Uiso 1 1 calc R U . . .
 C71 C 0.7841(8) 0.7277(2) 0.2010(10) 0.093(3) Uani 1 1 d . . . . .
 C72 C 0.8509(9) 0.7277(3) 0.1698(12) 0.115(4) Uani 1 1 d . . . . .
 H72 H 0.886645 0.737283 0.199194 0.138 Uiso 1 1 calc R U . . .
 C73 C 0.8608(10) 0.7120(3) 0.0892(13) 0.122(5) Uani 1 1 d . . . . .
 H73 H 0.903842 0.712443 0.060270 0.146 Uiso 1 1 calc R U . . .
 C74 C 0.8131(9) 0.6968(3) 0.0532(12) 0.112(4) Uani 1 1 d . . . . .
 H74 H 0.822059 0.686197 0.000957 0.134 Uiso 1 1 calc R U . . .
 C75 C 0.7501(8) 0.6967(2) 0.0933(9) 0.093(3) Uani 1 1 d . . . . .
 H75 H 0.714738 0.685795 0.070562 0.111 Uiso 1 1 calc R U . . .
 C76 C 0.7395(8) 0.71317(19) 0.1681(9) 0.087(3) Uani 1 1 d . . . . .
 C77 C 0.6547(7) 0.6917(2) 0.2789(8) 0.082(3) Uani 1 1 d . . . . .
 H77A H 0.687889 0.692513 0.332223 0.098 Uiso 1 1 calc R U . . .
 H77B H 0.608495 0.693915 0.303936 0.098 Uiso 1 1 calc R U . . .
 C78 C 0.6593(6) 0.66602(19) 0.2331(7) 0.069(2) Uani 1 1 d . . . . .
 C79 C 0.6046(6) 0.6562(2) 0.1829(7) 0.071(3) Uani 1 1 d . . . . .
 H79 H 0.563247 0.665697 0.179075 0.085 Uiso 1 1 calc R U . . .
 C80 C 0.6084(5) 0.6329(2) 0.1380(6) 0.063(2) Uani 1 1 d . . . . .
 H80 H 0.569681 0.626102 0.105308 0.075 Uiso 1 1 calc R U . . .
 N1S N 0.8289(4) 0.55310(16) 0.5970(6) 0.0630(19) Uani 1 1 d . . . . .
 C2S C 0.7165(5) 0.53244(18) 0.6584(6) 0.059(2) Uani 1 1 d . . . . .
 H2SA H 0.685348 0.528638 0.605528 0.088 Uiso 1 1 calc R U . . .
 H2SB H 0.694662 0.544483 0.700749 0.088 Uiso 1 1 calc R U . . .
 H2SC H 0.727508 0.516586 0.692122 0.088 Uiso 1 1 calc R U . . .
 C1S C 0.7817(6) 0.5443(2) 0.6223(7) 0.065(2) Uani 1 1 d . . . . .
 O11W O 0.8217(6) 0.6188(3) -0.0291(7) 0.118(5) Uani 0.779(13) 1 d . U P A 1
 O2B O 0.4171(8) 0.2859(3) -0.0480(9) 0.112(5) Uani 0.655(17) 1 d D U P B 1
 O1E O 0.7654(7) 0.3938(3) 0.1013(14) 0.134(6) Uani 0.344(8) 1 d DG U P C 1
 C2E C 0.6999(9) 0.3993(3) 0.0618(10) 0.121(6) Uani 0.688(15) 1 d G U P . .
 H2E H 0.689828 0.403032 -0.002108 0.145 Uiso 0.344(8) 1 calc R U P C 1
 H2EA H 0.689828 0.403032 -0.002108 0.145 Uiso 0.344(8) 1 calc R U P C 2
 C3E C 0.6520(7) 0.3981(3) 0.1344(13) 0.122(6) Uani 0.688(15) 1 d G U P C .
 H3E H 0.604347 0.400986 0.127709 0.147 Uiso 0.344(8) 1 calc R U P C 1
 H3EA H 0.604347 0.400986 0.127709 0.147 Uiso 0.344(8) 1 calc R U P C 2
 C4E C 0.6880(11) 0.3919(3) 0.2189(10) 0.141(6) Uani 0.344(8) 1 d DG U P C 1
 H4E H 0.668573 0.389930 0.278585 0.170 Uiso 0.344(8) 1 calc R U P C 1
 C5E C 0.7581(9) 0.3892(3) 0.1984(13) 0.138(7) Uani 0.688(15) 1 d G U P . .
 O3D O 0.9737(9) 0.6628(5) 0.1813(15) 0.186(8) Uani 0.826(14) 1 d . U P . .
 C6E C 0.805(2) 0.3831(7) 0.267(3) 0.198(11) Uani 0.688(15) 1 d . U P C .
 H6EA H 0.781795 0.379304 0.325806 0.237 Uiso 0.688(15) 1 calc R U P . .
 H6EB H 0.836997 0.397402 0.277334 0.237 Uiso 0.688(15) 1 calc R U P . .
 O2A O 1.0477(15) 0.3519(6) 0.003(2) 0.244(13) Uani 0.779(13) 1 d D U P A 1
 C5D C 0.9128(9) 0.6396(4) 0.2809(13) 0.195(9) Uani 0.826(14) 1 d G U P . .
 O1D O 0.9208(9) 0.6516(4) 0.3696(17) 0.205(9) Uani 0.413(7) 1 d DG U P D 2
 C2D C 0.9207(9) 0.6322(5) 0.4392(12) 0.186(9) Uani 0.826(14) 1 d G U P D .
 H2DA H 0.925252 0.634840 0.504785 0.223 Uiso 0.413(7) 1 calc R U P D 2
 H2D H 0.925252 0.634840 0.504785 0.223 Uiso 0.413(7) 1 calc R U P D 1
 C3D C 0.9126(8) 0.6083(4) 0.3935(16) 0.174(8) Uani 0.826(14) 1 d G U P D .
 H3DA H 0.910733 0.592017 0.423223 0.209 Uiso 0.413(7) 1 calc R U P D 2
 H3D H 0.910733 0.592017 0.423223 0.209 Uiso 0.413(7) 1 calc R U P D 1
 C4D C 0.9077(8) 0.6128(4) 0.2957(14) 0.193(8) Uani 0.413(7) 1 d DG U P D 2
 H4D H 0.901979 0.600153 0.248462 0.231 Uiso 0.413(7) 1 calc R U P D 2
 O1A O 1.0545(6) 0.4124(2) -0.0169(8) 0.114(4) Uani 0.779(13) 1 d DG U P A 1
 C1A C 1.0479(8) 0.4334(2) -0.0797(10) 0.118(5) Uani 0.779(13) 1 d G U P A 1
 H1A H 1.078744 0.447290 -0.084339 0.142 Uiso 0.779(13) 1 calc R U P A 1
 C2A C 0.9871(9) 0.4298(3) -0.1342(11) 0.156(8) Uani 0.779(13) 1 d G U P A 1
 H2AA H 0.970150 0.441006 -0.181828 0.187 Uiso 0.779(13) 1 calc R U P A 1
 C3A C 0.9562(7) 0.4067(4) -0.1052(14) 0.171(9) Uani 0.779(13) 1 d DG U P A 1
 H3AA H 0.914844 0.399686 -0.129950 0.205 Uiso 0.779(13) 1 calc R U P A 1
 C4A C 0.9978(8) 0.3959(3) -0.0327(12) 0.151(7) Uani 0.779(13) 1 d G U P A 1
 O6W O 1.047(2) 0.3016(8) 0.110(2) 0.220(19) Uani 0.5 1 d . U P . .
 C5C C 0.723(2) 0.3712(10) 0.616(2) 0.199(14) Uani 0.584(16) 1 d D U P . .
 H5CA H 0.723145 0.353121 0.636417 0.239 Uiso 0.584(16) 1 calc R U P . .
 H5CB H 0.690211 0.380579 0.654341 0.239 Uiso 0.584(16) 1 calc R U P . .
 C3C C 0.857(2) 0.3729(8) 0.663(2) 0.182(11) Uani 0.584(16) 1 d D U P . .
 H3C H 0.870987 0.355560 0.667954 0.219 Uiso 0.584(16) 1 calc R U P . .
 C2C C 0.895(2) 0.3957(8) 0.684(2) 0.166(10) Uani 0.584(16) 1 d D U P . .
 H2C H 0.941078 0.395166 0.707922 0.199 Uiso 0.584(16) 1 calc R U P . .
 C1C C 0.8612(18) 0.4183(8) 0.6664(16) 0.149(9) Uani 0.584(16) 1 d D U P . .
 H1C H 0.875710 0.435564 0.673944 0.179 Uiso 0.584(16) 1 calc R U P . .
 O1C O 0.7986(14) 0.4084(6) 0.6342(13) 0.161(8) Uani 0.584(16) 1 d D U P . .
 C4C C 0.7936(17) 0.3823(7) 0.634(2) 0.175(10) Uani 0.584(16) 1 d D U P . .
 O2C O 0.700(2) 0.3722(7) 0.521(2) 0.220(14) Uani 0.584(16) 1 d D U P . .
 C5A C 0.9952(13) 0.3724(4) 0.015(2) 0.193(10) Uani 0.779(13) 1 d D U P A 1
 H5AA H 0.950458 0.364631 -0.001743 0.231 Uiso 0.779(13) 1 calc R U P A 1
 H5AB H 0.994536 0.376416 0.082373 0.231 Uiso 0.779(13) 1 calc R U P A 1
 O10W O 0.8761(17) 0.6208(10) 0.016(3) 0.107(12) Uani 0.221(13) 1 d . U P A 2
 O3E O 0.842(2) 0.3594(8) 0.231(4) 0.33(2) Uani 0.688(15) 1 d . U P . .
 O4W O 0.641(3) 0.3254(11) 0.186(6) 0.26(4) Uani 0.3333 1 d . U P . .
 O1B O 0.5403(15) 0.3301(6) -0.0238(18) 0.249(13) Uani 0.655(17) 1 d DG U P B
 1
 C4B C 0.5350(17) 0.3064(6) -0.072(2) 0.228(12) Uani 0.655(17) 1 d DG U P B 1
 C3B C 0.5657(18) 0.3094(7) -0.160(2) 0.231(14) Uani 0.655(17) 1 d DG U P B 1
 H3B H 0.569328 0.296500 -0.206707 0.277 Uiso 0.655(17) 1 calc R U P B 1
 C2B C 0.5900(18) 0.3349(8) -0.166(2) 0.238(14) Uani 0.655(17) 1 d G U P B 1
 H2B H 0.612720 0.342081 -0.218051 0.286 Uiso 0.655(17) 1 calc R U P B 1
 C1B C 0.5743(18) 0.3477(6) -0.082(3) 0.238(14) Uani 0.655(17) 1 d G U P B 1
 H1B H 0.584735 0.365012 -0.067523 0.285 Uiso 0.655(17) 1 calc R U P B 1
 O7W O 0.902(4) 0.3198(14) 0.395(7) 0.27(3) Uani 0.3333 1 d . U P E 1
 C5B C 0.4890(11) 0.2859(7) -0.050(3) 0.213(13) Uani 0.655(17) 1 d D U P B 1
 H5BA H 0.500474 0.271981 -0.093836 0.255 Uiso 0.655(17) 1 calc R U P B 1
 H5BB H 0.504182 0.279936 0.012694 0.255 Uiso 0.655(17) 1 calc R U P B 1
 C6D C 0.9102(17) 0.6525(7) 0.1962(19) 0.247(13) Uani 0.826(14) 1 d D U P D .
 H6DA H 0.897495 0.640486 0.145003 0.297 Uiso 0.826(14) 1 calc R U P . .
 H6DB H 0.875502 0.666204 0.197721 0.297 Uiso 0.826(14) 1 calc R U P . .
 O1W O 0.473(2) 0.2649(9) 0.504(3) 0.218(18) Uani 0.52(2) 1 d . U P F 1
 C1F C 0.546(3) 0.3432(9) 0.474(3) 0.204(17) Uani 0.48(2) 1 d G U P F 1
 C2F C 0.569(3) 0.3424(9) 0.569(4) 0.218(18) Uani 0.48(2) 1 d G U P F 1
 C3F C 0.538(3) 0.3211(10) 0.611(3) 0.204(17) Uani 0.48(2) 1 d G U P F 1
 C4F C 0.496(2) 0.3087(8) 0.543(4) 0.199(17) Uani 0.48(2) 1 d DG U P F 1
 C5F C 0.501(3) 0.3223(10) 0.457(3) 0.197(17) Uani 0.48(2) 1 d DG U P F 1
 O9W O 0.933(4) 0.3285(9) 0.515(6) 0.24(3) Uani 0.3333 1 d . U P G 2
 O8W O 1.003(3) 0.3203(8) 0.421(4) 0.20(2) Uani 0.3333 1 d . U P H 3
 O3W O 0.4933(19) 0.3449(6) 0.539(4) 0.27(3) Uani 0.52(2) 1 d . . P F 2
 O2W O 0.503(2) 0.2940(10) 0.402(5) 0.29(3) Uani 0.52(2) 1 d . U P F 2
 O5W O 0.595(3) 0.3659(14) -0.164(4) 0.24(3) Uani 0.345(17) 1 d . . P B 2
 C1D C 0.9208(9) 0.6516(4) 0.3696(17) 0.205(9) Uani 0.413(7) 1 d . . P D 1
 H1D H 0.925470 0.669444 0.380433 0.246 Uiso 0.413(7) 1 calc R U P D 1
 O2D O 0.9077(8) 0.6128(4) 0.2957(14) 0.193(8) Uani 0.413(7) 1 d . . P D 1
 O2E O 0.6880(11) 0.3919(3) 0.2189(10) 0.141(6) Uani 0.344(8) 1 d . . P C 2
 C1E C 0.7654(7) 0.3938(3) 0.1013(14) 0.134(6) Uani 0.344(8) 1 d . . P C 2
 H1E H 0.806885 0.393242 0.068535 0.161 Uiso 0.344(8) 1 calc R U P C 2

loop_
  _atom_site_aniso_label
  _atom_site_aniso_U_11
  _atom_site_aniso_U_22
  _atom_site_aniso_U_33
  _atom_site_aniso_U_23
  _atom_site_aniso_U_13
  _atom_site_aniso_U_12
 Pd1 0.0331(3) 0.0517(3) 0.0212(2) 0.00372(18) 0.00134(18) -0.00051(18)
 Pd2 0.0386(3) 0.0580(3) 0.0267(3) 0.0016(2) 0.0018(2) -0.0009(2)
 Pd3 0.0365(3) 0.0645(4) 0.0319(3) 0.0034(2) 0.0008(2) 0.0033(2)
 Pd4 0.0573(3) 0.0529(3) 0.0273(3) 0.0048(2) 0.0037(2) -0.0073(2)
 Pd5 0.0721(4) 0.0444(3) 0.0596(4) -0.0048(3) 0.0025(3) 0.0007(3)
 Pd6 0.1519(10) 0.0646(5) 0.0889(7) 0.0187(4) 0.0297(6) 0.0270(5)
 Cl1 0.0451(9) 0.0635(10) 0.0227(7) 0.0030(6) -0.0023(6) 0.0038(7)
 Cl2 0.0392(8) 0.0528(9) 0.0303(7) 0.0043(6) 0.0014(6) -0.0010(6)
 Cl3 0.0486(10) 0.0602(11) 0.0568(11) 0.0072(9) -0.0017(8) 0.0042(8)
 Cl4 0.0485(9) 0.0652(11) 0.0414(9) -0.0059(8) 0.0071(7) -0.0072(8)
 Cl5 0.0403(9) 0.0865(14) 0.0417(10) 0.0054(9) 0.0043(7) -0.0048(9)
 Cl6 0.0601(11) 0.0643(11) 0.0370(9) 0.0009(8) 0.0007(8) 0.0024(8)
 Cl7 0.0691(12) 0.0722(12) 0.0333(9) 0.0054(8) -0.0028(8) -0.0112(9)
 Cl8 0.0530(10) 0.0691(11) 0.0368(9) 0.0102(8) 0.0060(7) -0.0057(8)
 Cl9 0.0708(15) 0.0702(14) 0.104(2) -0.0073(13) 0.0002(14) 0.0070(11)
 Cl10 0.0893(17) 0.0511(12) 0.104(2) -0.0013(12) 0.0122(15) -0.0062(11)
 Cl11 0.240(5) 0.0560(15) 0.105(2) 0.0205(15) 0.070(3) 0.036(2)
 Cl12 0.144(4) 0.158(4) 0.149(4) 0.017(3) 0.020(3) 0.061(3)
 N1 0.038(3) 0.055(3) 0.029(3) 0.005(2) 0.000(2) -0.001(2)
 N2 0.036(3) 0.056(3) 0.027(3) 0.003(2) 0.003(2) 0.002(2)
 N3 0.040(3) 0.056(3) 0.025(3) 0.002(2) -0.002(2) 0.000(2)
 N4 0.040(3) 0.062(4) 0.030(3) 0.003(3) 0.001(2) 0.000(3)
 N5 0.035(3) 0.074(4) 0.041(3) -0.003(3) 0.005(3) 0.013(3)
 N6 0.036(3) 0.063(4) 0.033(3) 0.005(3) 0.004(2) 0.003(3)
 N7 0.063(4) 0.061(4) 0.027(3) -0.002(3) 0.010(3) 0.000(3)
 N8 0.053(3) 0.052(3) 0.030(3) 0.007(2) 0.002(3) -0.008(3)
 N9 0.079(5) 0.044(3) 0.040(3) -0.002(3) -0.001(3) -0.001(3)
 N10 0.080(5) 0.053(4) 0.065(5) -0.003(3) -0.005(4) 0.003(4)
 N11 0.202(13) 0.046(5) 0.095(8) 0.022(5) 0.053(8) 0.015(6)
 N12 0.124(8) 0.058(5) 0.076(6) 0.009(4) 0.024(6) 0.016(5)
 C41 0.045(4) 0.065(5) 0.034(4) -0.003(3) 0.004(3) 0.008(3)
 C40 0.035(3) 0.058(4) 0.042(4) -0.003(3) 0.002(3) 0.002(3)
 C39 0.037(3) 0.056(4) 0.032(3) 0.001(3) 0.000(3) 0.005(3)
 C42 0.037(3) 0.062(4) 0.031(3) 0.007(3) 0.002(3) 0.004(3)
 C1 0.031(3) 0.065(4) 0.028(3) 0.001(3) 0.007(3) -0.004(3)
 C2 0.056(4) 0.055(4) 0.037(4) 0.006(3) 0.010(3) -0.001(3)
 C3 0.056(5) 0.058(5) 0.050(5) -0.007(4) 0.011(4) -0.010(4)
 C4 0.046(4) 0.067(5) 0.039(4) -0.009(3) 0.002(3) -0.001(3)
 C5 0.044(4) 0.065(5) 0.030(3) 0.001(3) 0.000(3) -0.003(3)
 C6 0.031(3) 0.055(4) 0.032(3) 0.003(3) 0.006(3) 0.000(3)
 C7 0.033(3) 0.062(4) 0.030(3) 0.006(3) 0.002(3) -0.004(3)
 C8 0.032(3) 0.062(4) 0.025(3) 0.004(3) 0.002(3) -0.005(3)
 C9 0.045(4) 0.049(4) 0.029(3) 0.006(3) 0.006(3) -0.001(3)
 C10 0.039(4) 0.054(4) 0.034(4) 0.007(3) 0.001(3) 0.005(3)
 C13 0.043(4) 0.054(4) 0.033(4) 0.007(3) 0.005(3) 0.002(3)
 C12 0.049(4) 0.053(4) 0.034(4) -0.001(3) 0.009(3) -0.001(3)
 C11 0.031(3) 0.060(4) 0.031(3) 0.004(3) 0.005(3) -0.006(3)
 C14 0.042(4) 0.064(5) 0.026(3) 0.000(3) 0.001(3) -0.003(3)
 C15 0.058(4) 0.057(4) 0.020(3) -0.005(3) 0.005(3) -0.004(3)
 C16 0.048(4) 0.071(5) 0.035(4) -0.002(3) 0.003(3) -0.004(4)
 C17 0.071(5) 0.063(5) 0.039(4) -0.013(4) 0.000(4) -0.003(4)
 C18 0.062(5) 0.074(6) 0.053(5) -0.007(4) 0.007(4) 0.010(4)
 C19 0.052(5) 0.072(5) 0.040(4) -0.005(4) 0.002(3) 0.005(4)
 C20 0.032(3) 0.071(4) 0.010(2) 0.011(3) 0.008(2) 0.014(3)
 C21 0.040(4) 0.073(5) 0.028(3) 0.001(3) -0.003(3) 0.001(3)
 C22 0.039(4) 0.066(5) 0.031(4) 0.003(3) -0.004(3) -0.003(3)
 C27 0.047(4) 0.074(5) 0.038(4) 0.001(4) -0.005(3) -0.011(4)
 C26 0.050(4) 0.064(5) 0.037(4) 0.004(3) -0.003(3) 0.000(3)
 C23 0.056(5) 0.066(5) 0.031(4) 0.005(3) -0.001(3) -0.007(4)
 C24 0.044(4) 0.080(5) 0.034(4) 0.001(4) 0.000(3) -0.009(4)
 C25 0.040(4) 0.074(5) 0.034(4) -0.007(3) 0.004(3) 0.004(3)
 C28 0.034(4) 0.087(6) 0.045(4) -0.008(4) 0.002(3) 0.014(4)
 C29 0.040(4) 0.062(5) 0.053(5) 0.008(4) 0.000(3) 0.006(3)
 C30 0.073(6) 0.068(6) 0.064(6) -0.004(4) 0.012(5) 0.017(5)
 C31 0.079(7) 0.063(6) 0.091(8) 0.004(5) -0.001(6) 0.012(5)
 C32 0.074(6) 0.070(6) 0.076(7) 0.023(5) 0.005(5) -0.001(5)
 C33 0.045(4) 0.071(5) 0.051(5) 0.010(4) 0.000(3) 0.003(4)
 C34 0.070(5) 0.049(4) 0.033(4) 0.005(3) -0.012(3) 0.012(4)
 C35 0.038(4) 0.063(5) 0.040(4) 0.011(3) -0.001(3) 0.010(3)
 C36 0.036(3) 0.064(4) 0.031(3) 0.002(3) 0.002(3) 0.006(3)
 C37 0.049(4) 0.052(4) 0.045(4) -0.002(3) 0.003(3) 0.000(3)
 C38 0.038(4) 0.063(4) 0.033(4) 0.000(3) 0.003(3) 0.001(3)
 C83 0.065(6) 0.059(5) 0.070(6) 0.016(4) -0.009(4) -0.012(4)
 C82 0.067(5) 0.065(5) 0.049(5) 0.017(4) 0.003(4) -0.002(4)
 C81 0.068(5) 0.065(5) 0.034(4) 0.015(3) 0.007(4) -0.008(4)
 C84 0.069(5) 0.073(5) 0.036(4) 0.009(4) 0.013(4) -0.005(4)
 C43 0.072(5) 0.054(4) 0.032(4) 0.003(3) 0.004(3) -0.006(4)
 C44 0.074(6) 0.068(5) 0.037(4) -0.004(4) 0.020(4) 0.012(4)
 C45 0.068(6) 0.073(6) 0.050(5) 0.004(4) 0.012(4) 0.020(4)
 C46 0.071(6) 0.064(5) 0.040(4) 0.003(4) 0.003(4) 0.011(4)
 C47 0.070(5) 0.048(4) 0.031(4) 0.002(3) 0.004(3) 0.001(3)
 C48 0.060(4) 0.044(4) 0.036(4) 0.000(3) 0.012(3) -0.003(3)
 C49 0.060(5) 0.047(4) 0.038(4) 0.004(3) 0.010(3) 0.000(3)
 C50 0.054(4) 0.043(4) 0.036(4) -0.002(3) 0.002(3) 0.004(3)
 C55 0.061(5) 0.045(4) 0.040(4) 0.003(3) 0.009(3) -0.003(3)
 C54 0.059(5) 0.038(4) 0.051(4) -0.004(3) -0.008(4) -0.005(3)
 C51 0.061(5) 0.059(4) 0.035(4) -0.007(3) 0.011(3) -0.005(4)
 C52 0.070(5) 0.054(4) 0.034(4) 0.001(3) 0.009(4) -0.002(4)
 C53 0.064(5) 0.042(4) 0.040(4) -0.001(3) -0.007(3) 0.008(3)
 C56 0.085(6) 0.042(4) 0.046(4) -0.002(3) -0.015(4) 0.000(4)
 C62 0.145(9) 0.027(3) 0.022(3) -0.004(3) 0.019(4) 0.009(4)
 C61 0.076(7) 0.076(6) 0.073(7) -0.011(5) 0.008(5) 0.001(5)
 C60 0.079(7) 0.107(9) 0.056(6) -0.022(6) 0.005(5) -0.014(6)
 C59 0.095(8) 0.094(8) 0.042(5) -0.010(5) 0.010(5) -0.027(6)
 C58 0.096(7) 0.086(7) 0.027(4) 0.004(4) 0.003(4) -0.014(5)
 C57 0.081(6) 0.053(4) 0.041(4) -0.008(3) 0.003(4) -0.006(4)
 C63 0.084(6) 0.052(5) 0.062(5) 0.001(4) -0.013(5) 0.005(4)
 C64 0.085(7) 0.058(5) 0.076(7) -0.002(5) 0.005(5) 0.003(5)
 C65 0.101(8) 0.055(5) 0.081(7) 0.002(5) 0.000(6) 0.013(5)
 C66 0.121(9) 0.053(5) 0.067(6) 0.009(4) 0.011(6) 0.015(5)
 C69 0.087(7) 0.060(5) 0.072(7) -0.003(5) 0.010(5) 0.001(5)
 C68 0.116(9) 0.067(6) 0.065(6) 0.001(5) 0.014(6) -0.007(6)
 C67 0.127(10) 0.058(6) 0.073(7) 0.005(5) 0.007(7) -0.014(6)
 C70 0.176(15) 0.070(7) 0.087(9) 0.000(6) 0.029(10) -0.024(8)
 C71 0.132(8) 0.057(5) 0.092(7) 0.010(5) 0.041(6) 0.004(5)
 C72 0.143(8) 0.083(7) 0.122(10) 0.007(6) 0.056(7) -0.002(6)
 C73 0.147(9) 0.092(8) 0.130(10) 0.002(7) 0.065(8) 0.001(7)
 C74 0.150(9) 0.069(7) 0.118(10) 0.007(6) 0.047(7) 0.020(5)
 C75 0.138(8) 0.059(5) 0.082(6) 0.013(4) 0.025(6) 0.013(5)
 C76 0.138(8) 0.043(4) 0.083(6) 0.014(4) 0.030(6) 0.013(4)
 C77 0.108(9) 0.062(6) 0.075(7) 0.003(5) 0.008(6) 0.004(6)
 C78 0.080(7) 0.063(5) 0.064(6) 0.010(4) 0.007(5) -0.006(5)
 C79 0.084(7) 0.071(6) 0.058(6) 0.013(5) 0.005(5) 0.011(5)
 C80 0.064(5) 0.081(6) 0.043(5) 0.008(4) 0.003(4) -0.002(4)
 N1S 0.047(4) 0.074(5) 0.068(5) 0.005(4) -0.004(4) 0.000(3)
 C2S 0.070(5) 0.063(5) 0.042(4) 0.005(4) -0.004(4) 0.000(4)
 C1S 0.071(6) 0.074(6) 0.048(5) 0.002(4) -0.014(4) 0.012(5)
 O11W 0.101(8) 0.209(14) 0.042(5) 0.019(7) -0.018(5) -0.014(8)
 O2B 0.115(10) 0.157(14) 0.063(8) 0.020(8) 0.005(7) 0.024(9)
 O1E 0.123(10) 0.104(12) 0.176(14) 0.024(12) 0.024(10) -0.015(10)
 C2E 0.130(12) 0.102(13) 0.132(13) 0.014(12) 0.035(9) 0.006(12)
 C3E 0.163(13) 0.077(11) 0.129(13) 0.012(11) 0.049(10) 0.036(11)
 C4E 0.199(15) 0.100(12) 0.126(11) -0.001(10) 0.024(10) 0.017(12)
 C5E 0.169(13) 0.086(12) 0.157(14) -0.002(12) -0.019(11) -0.025(12)
 O3D 0.123(12) 0.26(2) 0.181(18) 0.034(15) 0.014(12) -0.003(12)
 C6E 0.24(2) 0.121(18) 0.23(2) -0.009(19) -0.092(19) -0.007(17)
 O2A 0.21(2) 0.26(3) 0.26(3) 0.03(2) 0.02(2) 0.08(2)
 C5D 0.099(13) 0.31(2) 0.183(15) -0.005(14) 0.044(14) -0.002(16)
 O1D 0.136(15) 0.27(2) 0.206(18) -0.028(15) 0.044(16) 0.014(16)
 C2D 0.094(13) 0.26(2) 0.200(16) -0.027(14) 0.021(15) 0.009(17)
 C3D 0.070(10) 0.28(2) 0.176(16) -0.034(15) 0.028(13) -0.031(14)
 C4D 0.088(10) 0.30(2) 0.192(15) -0.037(14) -0.013(12) -0.022(14)
 O1A 0.117(9) 0.127(9) 0.097(8) -0.011(6) 0.008(7) 0.004(7)
 C1A 0.150(14) 0.120(11) 0.084(11) -0.016(8) 0.001(9) 0.004(10)
 C2A 0.162(17) 0.158(16) 0.145(16) -0.034(12) -0.029(12) 0.035(12)
 C3A 0.146(16) 0.175(18) 0.19(2) -0.026(15) -0.022(13) 0.014(12)
 C4A 0.138(14) 0.152(13) 0.162(18) -0.019(11) 0.000(12) -0.014(10)
 O6W 0.23(3) 0.27(4) 0.15(2) -0.15(3) -0.08(2) 0.07(3)
 C5C 0.19(2) 0.24(3) 0.17(2) 0.02(3) -0.01(2) 0.04(2)
 C3C 0.17(2) 0.25(2) 0.13(2) 0.05(2) 0.029(18) 0.038(17)
 C2C 0.144(16) 0.25(3) 0.105(18) 0.033(19) 0.051(14) 0.049(15)
 C1C 0.135(16) 0.26(2) 0.059(13) 0.046(14) 0.053(11) 0.047(14)
 O1C 0.169(15) 0.24(2) 0.070(11) 0.040(14) 0.024(11) 0.036(15)
 C4C 0.174(18) 0.24(2) 0.109(17) 0.037(19) 0.027(15) 0.042(16)
 O2C 0.26(3) 0.21(3) 0.19(2) 0.02(2) -0.05(2) 0.02(2)
 C5A 0.16(2) 0.148(16) 0.27(3) 0.017(17) 0.00(2) -0.004(12)
 O10W 0.051(16) 0.19(3) 0.08(2) 0.03(2) -0.020(15) -0.020(19)
 O3E 0.29(3) 0.25(3) 0.44(5) -0.12(3) -0.21(3) 0.10(2)
 O4W 0.18(5) 0.16(4) 0.43(10) 0.10(5) 0.10(6) 0.05(4)
 O1B 0.23(2) 0.30(2) 0.22(2) -0.022(17) 0.035(18) -0.016(19)
 C4B 0.157(17) 0.29(2) 0.24(2) -0.017(18) 0.031(18) -0.015(17)
 C3B 0.19(2) 0.28(2) 0.22(2) -0.011(19) 0.024(19) 0.00(2)
 C2B 0.20(2) 0.29(3) 0.23(2) -0.02(2) 0.01(2) -0.02(2)
 C1B 0.18(2) 0.29(2) 0.24(3) -0.024(19) 0.02(2) -0.02(2)
 O7W 0.27(7) 0.21(5) 0.32(7) 0.04(5) 0.07(6) -0.05(5)
 C5B 0.136(12) 0.27(2) 0.23(3) 0.00(2) 0.014(19) 0.011(16)
 C6D 0.137(16) 0.39(3) 0.22(2) 0.05(2) 0.04(2) -0.04(2)
 O1W 0.20(3) 0.28(4) 0.17(3) -0.01(3) 0.00(2) 0.08(3)
 C1F 0.24(3) 0.17(3) 0.20(2) 0.03(2) -0.02(2) 0.02(2)
 C2F 0.25(3) 0.19(3) 0.21(3) 0.03(2) -0.03(2) 0.00(2)
 C3F 0.22(3) 0.20(3) 0.19(2) 0.02(2) -0.02(2) 0.00(2)
 C4F 0.20(3) 0.20(3) 0.20(3) 0.03(2) -0.03(2) 0.01(2)
 C5F 0.20(3) 0.19(3) 0.19(2) 0.02(2) -0.02(2) 0.02(2)
 O9W 0.30(6) 0.11(3) 0.30(6) 0.07(4) -0.05(5) -0.03(4)
 O8W 0.29(6) 0.12(3) 0.19(4) 0.03(3) 0.11(4) 0.04(3)
 O3W 0.16(3) 0.11(2) 0.55(9) -0.09(3) 0.13(4) 0.012(18)
 O2W 0.21(4) 0.27(5) 0.39(6) 0.10(5) 0.13(4) 0.04(3)
 O5W 0.20(5) 0.33(8) 0.19(5) 0.14(5) -0.06(4) -0.08(5)
 C1D 0.136(15) 0.27(2) 0.206(18) -0.028(15) 0.044(16) 0.014(16)
 O2D 0.088(10) 0.30(2) 0.192(15) -0.037(14) -0.013(12) -0.022(14)
 O2E 0.199(15) 0.100(12) 0.126(11) -0.001(10) 0.024(10) 0.017(12)
 C1E 0.123(10) 0.104(12) 0.176(14) 0.024(12) 0.024(10) -0.015(10)

_geom_special_details
;
 All esds (except the esd in the dihedral angle between two l.s. planes)
 are estimated using the full covariance matrix.  The cell esds are taken
 into account individually in the estimation of esds in distances, angles
 and torsion angles; correlations between esds in cell parameters are only
 used when they are defined by crystal symmetry.  An approximate (isotropic)
 treatment of cell esds is used for estimating esds involving l.s. planes.
;
loop_
  _geom_bond_atom_site_label_1
  _geom_bond_atom_site_label_2
  _geom_bond_distance
  _geom_bond_site_symmetry_2
  _geom_bond_publ_flag
 Pd1 Cl1 2.3089(16) . ?
 Pd1 Cl2 2.3198(18) . ?
 Pd1 N1 2.055(6) . ?
 Pd1 N2 2.045(6) . ?
 Pd2 Cl3 2.289(2) . ?
 Pd2 Cl4 2.3049(19) . ?
 Pd2 N3 2.053(6) . ?
 Pd2 N4 2.050(6) . ?
 Pd3 Cl5 2.3068(19) . ?
 Pd3 Cl6 2.297(2) . ?
 Pd3 N5 2.051(7) . ?
 Pd3 N6 2.039(6) . ?
 Pd4 Cl7 2.301(2) . ?
 Pd4 Cl8 2.305(2) . ?
 Pd4 N7 2.052(7) . ?
 Pd4 N8 2.047(6) . ?
 Pd5 Cl9 2.294(3) . ?
 Pd5 Cl10 2.305(2) . ?
 Pd5 N9 2.031(7) . ?
 Pd5 N10 2.054(9) . ?
 Pd6 Cl11 2.300(4) . ?
 Pd6 Cl12 2.340(6) . ?
 Pd6 N11 2.027(15) . ?
 Pd6 N12 2.047(9) . ?
 N1 H1 1.0000 . ?
 N1 C42 1.499(9) . ?
 N1 C1 1.461(9) . ?
 N2 H2 1.0000 . ?
 N2 C6 1.449(10) . ?
 N2 C7 1.515(9) . ?
 N3 H3 1.0000 . ?
 N3 C14 1.503(9) . ?
 N3 C15 1.446(10) . ?
 N4 H4 1.0000 . ?
 N4 C20 1.565(10) . ?
 N4 C21 1.494(9) . ?
 N5 H5 1.0000 . ?
 N5 C28 1.488(10) . ?
 N5 C29 1.474(11) . ?
 N6 H6 1.0000 . ?
 N6 C34 1.477(10) . ?
 N6 C35 1.516(9) . ?
 N7 H7 1.0000 . ?
 N7 C84 1.515(10) . ?
 N7 C43 1.458(11) . ?
 N8 H8 1.0000 . ?
 N8 C48 1.475(10) . ?
 N8 C49 1.491(10) . ?
 N9 H9A 1.0000 . ?
 N9 C56 1.517(10) . ?
 N9 C57 1.398(9) . ?
 N10 H10A 1.0000 . ?
 N10 C62 1.409(9) . ?
 N10 C63 1.495(12) . ?
 N11 H11 1.0000 . ?
 N11 C70 1.48(2) . ?
 N11 C71 1.561(16) . ?
 N12 H12A 1.0000 . ?
 N12 C76 1.524(17) . ?
 N12 C77 1.536(14) . ?
 C41 H41 0.9500 . ?
 C41 C40 1.370(11) . ?
 C41 C36 1.396(12) . ?
 C40 H40 0.9500 . ?
 C40 C39 1.404(10) . ?
 C39 C42 1.512(10) . ?
 C39 C38 1.399(11) . ?
 C42 H42A 0.9900 . ?
 C42 H42B 0.9900 . ?
 C1 C2 1.383(11) . ?
 C1 C6 1.387(10) . ?
 C2 H2A 0.9500 . ?
 C2 C3 1.386(12) . ?
 C3 H3A 0.9500 . ?
 C3 C4 1.387(12) . ?
 C4 H4A 0.9500 . ?
 C4 C5 1.373(12) . ?
 C5 H5A 0.9500 . ?
 C5 C6 1.382(10) . ?
 C7 H7A 0.9900 . ?
 C7 H7B 0.9900 . ?
 C7 C8 1.512(9) . ?
 C8 C9 1.389(10) . ?
 C8 C13 1.384(11) . ?
 C9 H9 0.9500 . ?
 C9 C10 1.380(10) . ?
 C10 H10 0.9500 . ?
 C10 C11 1.375(11) . ?
 C13 H13 0.9500 . ?
 C13 C12 1.377(10) . ?
 C12 H12 0.9500 . ?
 C12 C11 1.394(11) . ?
 C11 C14 1.502(10) . ?
 C14 H14A 0.9900 . ?
 C14 H14B 0.9900 . ?
 C15 C16 1.404(11) . ?
 C15 C20 1.290(10) . ?
 C16 H16 0.9500 . ?
 C16 C17 1.351(13) . ?
 C17 H17 0.9500 . ?
 C17 C18 1.406(13) . ?
 C18 H18 0.9500 . ?
 C18 C19 1.407(13) . ?
 C19 H19 0.9500 . ?
 C19 C20 1.353(11) . ?
 C21 H21A 0.9900 . ?
 C21 H21B 0.9900 . ?
 C21 C22 1.495(11) . ?
 C22 C27 1.385(12) . ?
 C22 C23 1.409(11) . ?
 C27 H27 0.9500 . ?
 C27 C26 1.407(12) . ?
 C26 H26 0.9500 . ?
 C26 C25 1.374(12) . ?
 C23 H23 0.9500 . ?
 C23 C24 1.377(12) . ?
 C24 H24 0.9500 . ?
 C24 C25 1.406(13) . ?
 C25 C28 1.507(11) . ?
 C28 H28A 0.9900 . ?
 C28 H28B 0.9900 . ?
 C29 C30 1.395(13) . ?
 C29 C34 1.310(12) . ?
 C30 H30 0.9500 . ?
 C30 C31 1.343(15) . ?
 C31 H31 0.9500 . ?
 C31 C32 1.389(16) . ?
 C32 H32 0.9500 . ?
 C32 C33 1.350(14) . ?
 C33 H33 0.9500 . ?
 C33 C34 1.470(12) . ?
 C35 H35A 0.9900 . ?
 C35 H35B 0.9900 . ?
 C35 C36 1.506(11) . ?
 C36 C37 1.367(11) . ?
 C37 H37 0.9500 . ?
 C37 C38 1.390(11) . ?
 C38 H38 0.9500 . ?
 C83 H83 0.9500 . ?
 C83 C82 1.392(14) . ?
 C83 C78 1.372(15) . ?
 C82 H82 0.9500 . ?
 C82 C81 1.364(13) . ?
 C81 C84 1.496(13) . ?
 C81 C80 1.403(13) . ?
 C84 H84A 0.9900 . ?
 C84 H84B 0.9900 . ?
 C43 C44 1.386(13) . ?
 C43 C48 1.386(11) . ?
 C44 H44 0.9500 . ?
 C44 C45 1.380(13) . ?
 C45 H45 0.9500 . ?
 C45 C46 1.375(12) . ?
 C46 H46 0.9500 . ?
 C46 C47 1.390(12) . ?
 C47 H47 0.9500 . ?
 C47 C48 1.387(11) . ?
 C49 H49A 0.9900 . ?
 C49 H49B 0.9900 . ?
 C49 C50 1.503(11) . ?
 C50 C55 1.402(11) . ?
 C50 C51 1.392(11) . ?
 C55 H55 0.9500 . ?
 C55 C54 1.401(11) . ?
 C54 H54 0.9500 . ?
 C54 C53 1.396(12) . ?
 C51 H51 0.9500 . ?
 C51 C52 1.385(12) . ?
 C52 H52 0.9500 . ?
 C52 C53 1.407(12) . ?
 C53 C56 1.498(11) . ?
 C56 H56A 0.9900 . ?
 C56 H56B 0.9900 . ?
 C62 C61 1.3900 . ?
 C62 C57 1.3900 . ?
 C61 H61 0.9500 . ?
 C61 C60 1.3900 . ?
 C60 H60 0.9500 . ?
 C60 C59 1.3900 . ?
 C59 H59 0.9500 . ?
 C59 C58 1.3900 . ?
 C58 H58 0.9500 . ?
 C58 C57 1.3900 . ?
 C63 H63A 0.9900 . ?
 C63 H63B 0.9900 . ?
 C63 C64 1.511(15) . ?
 C64 C65 1.392(14) . ?
 C64 C69 1.365(15) . ?
 C65 H65 0.9500 . ?
 C65 C66 1.367(16) . ?
 C66 H66 0.9500 . ?
 C66 C67 1.366(17) . ?
 C69 H69 0.9500 . ?
 C69 C68 1.323(15) . ?
 C68 H68 0.9500 . ?
 C68 C67 1.409(16) . ?
 C67 C70 1.523(17) . ?
 C70 H70A 0.9900 . ?
 C70 H70B 0.9900 . ?
 C71 C72 1.40(2) . ?
 C71 C76 1.24(2) . ?
 C72 H72 0.9500 . ?
 C72 C73 1.43(2) . ?
 C73 H73 0.9500 . ?
 C73 C74 1.32(2) . ?
 C74 H74 0.9500 . ?
 C74 C75 1.38(2) . ?
 C75 H75 0.9500 . ?
 C75 C76 1.391(17) . ?
 C77 H77A 0.9900 . ?
 C77 H77B 0.9900 . ?
 C77 C78 1.498(15) . ?
 C78 C79 1.375(16) . ?
 C79 H79 0.9500 . ?
 C79 C80 1.384(15) . ?
 C80 H80 0.9500 . ?
 N1S C1S 1.104(13) . ?
 C2S H2SA 0.9800 . ?
 C2S H2SB 0.9800 . ?
 C2S H2SC 0.9800 . ?
 C2S C1S 1.523(15) . ?
 O2B C5B 1.412(18) . ?
 O1E C2E 1.4200 . ?
 O1E C5E 1.4200 . ?
 C2E H2E 0.9500 . ?
 C2E H2EA 0.9500 . ?
 C2E C3E 1.4200 . ?
 C2E C1E 1.4200 . ?
 C3E H3E 0.9500 . ?
 C3E H3EA 0.9500 . ?
 C3E C4E 1.4200 . ?
 C3E O2E 1.4200 . ?
 C4E H4E 0.9500 . ?
 C4E C5E 1.4200 . ?
 C5E C6E 1.36(4) . ?
 C5E O2E 1.4200 . ?
 C5E C1E 1.4200 . ?
 O3D C6D 1.38(3) . ?
 C6E H6EA 0.9900 . ?
 C6E H6EB 0.9900 . ?
 C6E O3E 1.53(5) . ?
 O2A C5A 1.501(18) . ?
 C5D O1D 1.4200 . ?
 C5D C4D 1.4200 . ?
 C5D C6D 1.385(15) . ?
 C5D C1D 1.4200 . ?
 C5D O2D 1.4200 . ?
 O1D C2D 1.4200 . ?
 C2D H2DA 0.9500 . ?
 C2D H2D 0.9500 . ?
 C2D C3D 1.4200 . ?
 C2D C1D 1.4200 . ?
 C3D H3DA 0.9500 . ?
 C3D H3D 0.9500 . ?
 C3D C4D 1.4200 . ?
 C3D O2D 1.4200 . ?
 C4D H4D 0.9500 . ?
 O1A C1A 1.4200 . ?
 O1A C4A 1.4200 . ?
 C1A H1A 0.9500 . ?
 C1A C2A 1.4200 . ?
 C2A H2AA 0.9500 . ?
 C2A C3A 1.4200 . ?
 C3A H3AA 0.9500 . ?
 C3A C4A 1.4200 . ?
 C4A C5A 1.407(15) . ?
 C5C H5CA 0.9900 . ?
 C5C H5CB 0.9900 . ?
 C5C C4C 1.516(19) . ?
 C5C O2C 1.414(19) . ?
 C3C H3C 0.9500 . ?
 C3C C2C 1.44(6) . ?
 C3C C4C 1.386(19) . ?
 C2C H2C 0.9500 . ?
 C2C C1C 1.382(19) . ?
 C1C H1C 0.9500 . ?
 C1C O1C 1.40(4) . ?
 O1C C4C 1.367(19) . ?
 C5A H5AA 0.9900 . ?
 C5A H5AB 0.9900 . ?
 O1B C4B 1.4200 . ?
 O1B C1B 1.4200 . ?
 C4B C3B 1.4200 . ?
 C4B C5B 1.440(13) . ?
 C3B H3B 0.9500 . ?
 C3B C2B 1.4200 . ?
 C2B H2B 0.9500 . ?
 C2B C1B 1.4200 . ?
 C1B H1B 0.9500 . ?
 C5B H5BA 0.9900 . ?
 C5B H5BB 0.9900 . ?
 C6D H6DA 0.9900 . ?
 C6D H6DB 0.9900 . ?
 C1F C2F 1.4200 . ?
 C1F C5F 1.4200 . ?
 C2F C3F 1.4200 . ?
 C3F C4F 1.4200 . ?
 C4F C5F 1.4200 . ?
 C1D H1D 0.9500 . ?
 C1E H1E 0.9500 . ?

loop_
  _geom_angle_atom_site_label_1
  _geom_angle_atom_site_label_2
  _geom_angle_atom_site_label_3
  _geom_angle
  _geom_angle_site_symmetry_1
  _geom_angle_site_symmetry_3
  _geom_angle_publ_flag
 Cl1 Pd1 Cl2 94.07(6) . . ?
 N1 Pd1 Cl1 90.64(16) . . ?
 N1 Pd1 Cl2 174.60(17) . . ?
 N2 Pd1 Cl1 170.72(17) . . ?
 N2 Pd1 Cl2 91.14(18) . . ?
 N2 Pd1 N1 84.6(2) . . ?
 Cl3 Pd2 Cl4 92.86(8) . . ?
 N3 Pd2 Cl3 92.70(17) . . ?
 N3 Pd2 Cl4 173.17(17) . . ?
 N4 Pd2 Cl3 175.74(18) . . ?
 N4 Pd2 Cl4 90.71(19) . . ?
 N4 Pd2 N3 83.9(2) . . ?
 Cl6 Pd3 Cl5 92.86(8) . . ?
 N5 Pd3 Cl5 91.69(19) . . ?
 N5 Pd3 Cl6 175.42(19) . . ?
 N6 Pd3 Cl5 176.41(19) . . ?
 N6 Pd3 Cl6 90.43(19) . . ?
 N6 Pd3 N5 85.0(3) . . ?
 Cl7 Pd4 Cl8 94.18(8) . . ?
 N7 Pd4 Cl7 91.36(19) . . ?
 N7 Pd4 Cl8 174.3(2) . . ?
 N8 Pd4 Cl7 175.9(2) . . ?
 N8 Pd4 Cl8 89.74(19) . . ?
 N8 Pd4 N7 84.8(3) . . ?
 Cl9 Pd5 Cl10 90.99(11) . . ?
 N9 Pd5 Cl9 90.7(2) . . ?
 N9 Pd5 Cl10 171.3(2) . . ?
 N9 Pd5 N10 83.5(3) . . ?
 N10 Pd5 Cl9 174.2(2) . . ?
 N10 Pd5 Cl10 94.8(2) . . ?
 Cl11 Pd6 Cl12 94.0(2) . . ?
 N11 Pd6 Cl11 90.4(3) . . ?
 N11 Pd6 Cl12 175.5(4) . . ?
 N11 Pd6 N12 85.7(4) . . ?
 N12 Pd6 Cl11 176.1(4) . . ?
 N12 Pd6 Cl12 89.8(4) . . ?
 Pd1 N1 H1 106.0 . . ?
 C42 N1 Pd1 115.9(5) . . ?
 C42 N1 H1 106.0 . . ?
 C1 N1 Pd1 107.7(4) . . ?
 C1 N1 H1 106.0 . . ?
 C1 N1 C42 114.5(6) . . ?
 Pd1 N2 H2 107.9 . . ?
 C6 N2 Pd1 107.4(4) . . ?
 C6 N2 H2 107.9 . . ?
 C6 N2 C7 114.8(5) . . ?
 C7 N2 Pd1 110.8(4) . . ?
 C7 N2 H2 107.9 . . ?
 Pd2 N3 H3 105.4 . . ?
 C14 N3 Pd2 115.7(4) . . ?
 C14 N3 H3 105.4 . . ?
 C15 N3 Pd2 108.6(4) . . ?
 C15 N3 H3 105.4 . . ?
 C15 N3 C14 115.3(6) . . ?
 Pd2 N4 H4 109.2 . . ?
 C20 N4 Pd2 107.3(4) . . ?
 C20 N4 H4 109.2 . . ?
 C21 N4 Pd2 108.4(5) . . ?
 C21 N4 H4 109.2 . . ?
 C21 N4 C20 113.5(6) . . ?
 Pd3 N5 H5 106.3 . . ?
 C28 N5 Pd3 116.3(5) . . ?
 C28 N5 H5 106.3 . . ?
 C29 N5 Pd3 107.5(5) . . ?
 C29 N5 H5 106.3 . . ?
 C29 N5 C28 113.4(7) . . ?
 Pd3 N6 H6 108.1 . . ?
 C34 N6 Pd3 105.6(5) . . ?
 C34 N6 H6 108.1 . . ?
 C34 N6 C35 115.9(6) . . ?
 C35 N6 Pd3 110.8(4) . . ?
 C35 N6 H6 108.1 . . ?
 Pd4 N7 H7 106.6 . . ?
 C84 N7 Pd4 114.2(5) . . ?
 C84 N7 H7 106.6 . . ?
 C43 N7 Pd4 108.3(5) . . ?
 C43 N7 H7 106.6 . . ?
 C43 N7 C84 113.9(7) . . ?
 Pd4 N8 H8 108.5 . . ?
 C48 N8 Pd4 107.5(4) . . ?
 C48 N8 H8 108.5 . . ?
 C48 N8 C49 113.2(6) . . ?
 C49 N8 Pd4 110.6(5) . . ?
 C49 N8 H8 108.5 . . ?
 Pd5 N9 H9A 105.7 . . ?
 C56 N9 Pd5 117.4(5) . . ?
 C56 N9 H9A 105.7 . . ?
 C57 N9 Pd5 109.0(4) . . ?
 C57 N9 H9A 105.7 . . ?
 C57 N9 C56 112.5(7) . . ?
 Pd5 N10 H10A 107.4 . . ?
 C62 N10 Pd5 106.0(5) . . ?
 C62 N10 H10A 107.4 . . ?
 C62 N10 C63 113.7(7) . . ?
 C63 N10 Pd5 114.6(6) . . ?
 C63 N10 H10A 107.4 . . ?
 Pd6 N11 H11 105.7 . . ?
 C70 N11 Pd6 118.8(9) . . ?
 C70 N11 H11 105.7 . . ?
 C70 N11 C71 115.5(11) . . ?
 C71 N11 Pd6 104.4(10) . . ?
 C71 N11 H11 105.7 . . ?
 Pd6 N12 H12A 108.9 . . ?
 C76 N12 Pd6 105.7(7) . . ?
 C76 N12 H12A 108.9 . . ?
 C76 N12 C77 115.2(9) . . ?
 C77 N12 Pd6 108.9(7) . . ?
 C77 N12 H12A 108.9 . . ?
 C40 C41 H41 119.7 . . ?
 C40 C41 C36 120.7(7) . . ?
 C36 C41 H41 119.7 . . ?
 C41 C40 H40 119.8 . . ?
 C41 C40 C39 120.5(7) . . ?
 C39 C40 H40 119.8 . . ?
 C40 C39 C42 121.7(7) . . ?
 C38 C39 C40 118.7(7) . . ?
 C38 C39 C42 119.7(6) . . ?
 N1 C42 C39 111.8(6) . . ?
 N1 C42 H42A 109.3 . . ?
 N1 C42 H42B 109.3 . . ?
 C39 C42 H42A 109.3 . . ?
 C39 C42 H42B 109.3 . . ?
 H42A C42 H42B 107.9 . . ?
 C2 C1 N1 121.6(6) . . ?
 C2 C1 C6 120.3(7) . . ?
 C6 C1 N1 117.9(7) . . ?
 C1 C2 H2A 120.4 . . ?
 C1 C2 C3 119.3(7) . . ?
 C3 C2 H2A 120.4 . . ?
 C2 C3 H3A 120.2 . . ?
 C2 C3 C4 119.7(8) . . ?
 C4 C3 H3A 120.2 . . ?
 C3 C4 H4A 119.4 . . ?
 C5 C4 C3 121.1(7) . . ?
 C5 C4 H4A 119.4 . . ?
 C4 C5 H5A 120.5 . . ?
 C4 C5 C6 119.1(7) . . ?
 C6 C5 H5A 120.5 . . ?
 C1 C6 N2 118.0(6) . . ?
 C5 C6 N2 121.7(6) . . ?
 C5 C6 C1 120.3(7) . . ?
 N2 C7 H7A 109.2 . . ?
 N2 C7 H7B 109.2 . . ?
 H7A C7 H7B 107.9 . . ?
 C8 C7 N2 111.9(6) . . ?
 C8 C7 H7A 109.2 . . ?
 C8 C7 H7B 109.2 . . ?
 C9 C8 C7 118.8(7) . . ?
 C13 C8 C7 122.6(7) . . ?
 C13 C8 C9 118.5(6) . . ?
 C8 C9 H9 119.5 . . ?
 C10 C9 C8 121.1(7) . . ?
 C10 C9 H9 119.5 . . ?
 C9 C10 H10 119.7 . . ?
 C11 C10 C9 120.5(7) . . ?
 C11 C10 H10 119.7 . . ?
 C8 C13 H13 119.9 . . ?
 C12 C13 C8 120.2(7) . . ?
 C12 C13 H13 119.9 . . ?
 C13 C12 H12 119.4 . . ?
 C13 C12 C11 121.2(7) . . ?
 C11 C12 H12 119.4 . . ?
 C10 C11 C12 118.5(7) . . ?
 C10 C11 C14 120.3(7) . . ?
 C12 C11 C14 121.2(7) . . ?
 N3 C14 H14A 109.1 . . ?
 N3 C14 H14B 109.1 . . ?
 C11 C14 N3 112.5(6) . . ?
 C11 C14 H14A 109.1 . . ?
 C11 C14 H14B 109.1 . . ?
 H14A C14 H14B 107.8 . . ?
 C16 C15 N3 120.0(7) . . ?
 C20 C15 N3 122.4(7) . . ?
 C20 C15 C16 117.5(8) . . ?
 C15 C16 H16 120.2 . . ?
 C17 C16 C15 119.6(8) . . ?
 C17 C16 H16 120.2 . . ?
 C16 C17 H17 119.9 . . ?
 C16 C17 C18 120.2(8) . . ?
 C18 C17 H17 119.9 . . ?
 C17 C18 H18 120.1 . . ?
 C17 C18 C19 119.8(8) . . ?
 C19 C18 H18 120.1 . . ?
 C18 C19 H19 122.8 . . ?
 C20 C19 C18 114.5(8) . . ?
 C20 C19 H19 122.8 . . ?
 C15 C20 N4 115.3(6) . . ?
 C15 C20 C19 128.4(8) . . ?
 C19 C20 N4 116.3(6) . . ?
 N4 C21 H21A 108.6 . . ?
 N4 C21 H21B 108.6 . . ?
 N4 C21 C22 114.7(6) . . ?
 H21A C21 H21B 107.6 . . ?
 C22 C21 H21A 108.6 . . ?
 C22 C21 H21B 108.6 . . ?
 C27 C22 C21 122.2(7) . . ?
 C27 C22 C23 119.1(7) . . ?
 C23 C22 C21 118.7(7) . . ?
 C22 C27 H27 120.0 . . ?
 C22 C27 C26 120.0(7) . . ?
 C26 C27 H27 120.0 . . ?
 C27 C26 H26 119.8 . . ?
 C25 C26 C27 120.4(8) . . ?
 C25 C26 H26 119.8 . . ?
 C22 C23 H23 119.6 . . ?
 C24 C23 C22 120.8(8) . . ?
 C24 C23 H23 119.6 . . ?
 C23 C24 H24 120.1 . . ?
 C23 C24 C25 119.8(7) . . ?
 C25 C24 H24 120.1 . . ?
 C26 C25 C24 119.9(7) . . ?
 C26 C25 C28 121.0(8) . . ?
 C24 C25 C28 119.0(7) . . ?
 N5 C28 C25 111.0(6) . . ?
 N5 C28 H28A 109.4 . . ?
 N5 C28 H28B 109.4 . . ?
 C25 C28 H28A 109.4 . . ?
 C25 C28 H28B 109.4 . . ?
 H28A C28 H28B 108.0 . . ?
 C30 C29 N5 121.0(8) . . ?
 C34 C29 N5 118.0(8) . . ?
 C34 C29 C30 120.7(8) . . ?
 C29 C30 H30 120.0 . . ?
 C31 C30 C29 120.1(9) . . ?
 C31 C30 H30 120.0 . . ?
 C30 C31 H31 119.8 . . ?
 C30 C31 C32 120.4(10) . . ?
 C32 C31 H31 119.8 . . ?
 C31 C32 H32 119.3 . . ?
 C33 C32 C31 121.4(10) . . ?
 C33 C32 H32 119.3 . . ?
 C32 C33 H33 121.6 . . ?
 C32 C33 C34 116.8(8) . . ?
 C34 C33 H33 121.6 . . ?
 C29 C34 N6 120.5(8) . . ?
 C29 C34 C33 120.5(8) . . ?
 C33 C34 N6 118.5(7) . . ?
 N6 C35 H35A 108.9 . . ?
 N6 C35 H35B 108.9 . . ?
 H35A C35 H35B 107.7 . . ?
 C36 C35 N6 113.3(6) . . ?
 C36 C35 H35A 108.9 . . ?
 C36 C35 H35B 108.9 . . ?
 C41 C36 C35 120.3(7) . . ?
 C37 C36 C41 119.1(7) . . ?
 C37 C36 C35 120.6(7) . . ?
 C36 C37 H37 119.3 . . ?
 C36 C37 C38 121.5(8) . . ?
 C38 C37 H37 119.3 . . ?
 C39 C38 H38 120.2 . . ?
 C37 C38 C39 119.6(7) . . ?
 C37 C38 H38 120.2 . . ?
 C82 C83 H83 120.0 . . ?
 C78 C83 H83 120.0 . . ?
 C78 C83 C82 120.0(9) . . ?
 C83 C82 H82 119.3 . . ?
 C81 C82 C83 121.4(9) . . ?
 C81 C82 H82 119.3 . . ?
 C82 C81 C84 123.2(9) . . ?
 C82 C81 C80 118.6(9) . . ?
 C80 C81 C84 118.2(8) . . ?
 N7 C84 H84A 109.1 . . ?
 N7 C84 H84B 109.1 . . ?
 C81 C84 N7 112.5(6) . . ?
 C81 C84 H84A 109.1 . . ?
 C81 C84 H84B 109.1 . . ?
 H84A C84 H84B 107.8 . . ?
 C44 C43 N7 122.3(7) . . ?
 C44 C43 C48 119.7(8) . . ?
 C48 C43 N7 117.9(8) . . ?
 C43 C44 H44 120.1 . . ?
 C45 C44 C43 119.7(8) . . ?
 C45 C44 H44 120.1 . . ?
 C44 C45 H45 119.5 . . ?
 C46 C45 C44 121.0(8) . . ?
 C46 C45 H45 119.5 . . ?
 C45 C46 H46 120.3 . . ?
 C45 C46 C47 119.4(8) . . ?
 C47 C46 H46 120.3 . . ?
 C46 C47 H47 120.0 . . ?
 C48 C47 C46 120.0(7) . . ?
 C48 C47 H47 120.0 . . ?
 C43 C48 N8 118.0(7) . . ?
 C43 C48 C47 120.0(8) . . ?
 C47 C48 N8 121.9(7) . . ?
 N8 C49 H49A 108.9 . . ?
 N8 C49 H49B 108.9 . . ?
 N8 C49 C50 113.5(6) . . ?
 H49A C49 H49B 107.7 . . ?
 C50 C49 H49A 108.9 . . ?
 C50 C49 H49B 108.9 . . ?
 C55 C50 C49 121.5(7) . . ?
 C51 C50 C49 120.2(7) . . ?
 C51 C50 C55 118.2(7) . . ?
 C50 C55 H55 119.3 . . ?
 C54 C55 C50 121.5(7) . . ?
 C54 C55 H55 119.3 . . ?
 C55 C54 H54 120.4 . . ?
 C53 C54 C55 119.2(7) . . ?
 C53 C54 H54 120.4 . . ?
 C50 C51 H51 119.4 . . ?
 C52 C51 C50 121.2(8) . . ?
 C52 C51 H51 119.4 . . ?
 C51 C52 H52 119.9 . . ?
 C51 C52 C53 120.2(7) . . ?
 C53 C52 H52 119.9 . . ?
 C54 C53 C52 119.6(7) . . ?
 C54 C53 C56 120.6(8) . . ?
 C52 C53 C56 119.8(8) . . ?
 N9 C56 H56A 109.1 . . ?
 N9 C56 H56B 109.1 . . ?
 C53 C56 N9 112.3(7) . . ?
 C53 C56 H56A 109.1 . . ?
 C53 C56 H56B 109.1 . . ?
 H56A C56 H56B 107.9 . . ?
 C61 C62 N10 119.7(5) . . ?
 C61 C62 C57 120.0 . . ?
 C57 C62 N10 120.3(5) . . ?
 C62 C61 H61 120.0 . . ?
 C60 C61 C62 120.0 . . ?
 C60 C61 H61 120.0 . . ?
 C61 C60 H60 120.0 . . ?
 C61 C60 C59 120.0 . . ?
 C59 C60 H60 120.0 . . ?
 C60 C59 H59 120.0 . . ?
 C60 C59 C58 120.0 . . ?
 C58 C59 H59 120.0 . . ?
 C59 C58 H58 120.0 . . ?
 C57 C58 C59 120.0 . . ?
 C57 C58 H58 120.0 . . ?
 C62 C57 N9 116.3(5) . . ?
 C58 C57 N9 123.7(5) . . ?
 C58 C57 C62 120.0 . . ?
 N10 C63 H63A 108.5 . . ?
 N10 C63 H63B 108.5 . . ?
 N10 C63 C64 115.3(9) . . ?
 H63A C63 H63B 107.5 . . ?
 C64 C63 H63A 108.5 . . ?
 C64 C63 H63B 108.5 . . ?
 C65 C64 C63 119.2(10) . . ?
 C69 C64 C63 123.6(9) . . ?
 C69 C64 C65 117.2(11) . . ?
 C64 C65 H65 119.8 . . ?
 C66 C65 C64 120.4(11) . . ?
 C66 C65 H65 119.8 . . ?
 C65 C66 H66 118.9 . . ?
 C67 C66 C65 122.1(10) . . ?
 C67 C66 H66 118.9 . . ?
 C64 C69 H69 118.8 . . ?
 C68 C69 C64 122.4(11) . . ?
 C68 C69 H69 118.8 . . ?
 C69 C68 H68 119.1 . . ?
 C69 C68 C67 121.8(12) . . ?
 C67 C68 H68 119.1 . . ?
 C66 C67 C68 116.0(10) . . ?
 C66 C67 C70 122.1(11) . . ?
 C68 C67 C70 121.9(13) . . ?
 N11 C70 C67 112.1(13) . . ?
 N11 C70 H70A 109.2 . . ?
 N11 C70 H70B 109.2 . . ?
 C67 C70 H70A 109.2 . . ?
 C67 C70 H70B 109.2 . . ?
 H70A C70 H70B 107.9 . . ?
 C72 C71 N11 116.7(14) . . ?
 C76 C71 N11 120.9(13) . . ?
 C76 C71 C72 122.4(14) . . ?
 C71 C72 H72 123.0 . . ?
 C71 C72 C73 113.9(17) . . ?
 C73 C72 H72 123.0 . . ?
 C72 C73 H73 118.4 . . ?
 C74 C73 C72 123.3(16) . . ?
 C74 C73 H73 118.4 . . ?
 C73 C74 H74 120.9 . . ?
 C73 C74 C75 118.3(15) . . ?
 C75 C74 H74 120.9 . . ?
 C74 C75 H75 120.9 . . ?
 C74 C75 C76 118.2(15) . . ?
 C76 C75 H75 120.9 . . ?
 C71 C76 N12 118.3(11) . . ?
 C71 C76 C75 123.5(14) . . ?
 C75 C76 N12 118.2(13) . . ?
 N12 C77 H77A 109.2 . . ?
 N12 C77 H77B 109.2 . . ?
 H77A C77 H77B 107.9 . . ?
 C78 C77 N12 112.1(9) . . ?
 C78 C77 H77A 109.2 . . ?
 C78 C77 H77B 109.2 . . ?
 C83 C78 C77 120.4(10) . . ?
 C83 C78 C79 119.1(10) . . ?
 C79 C78 C77 120.4(10) . . ?
 C78 C79 H79 119.4 . . ?
 C78 C79 C80 121.3(10) . . ?
 C80 C79 H79 119.4 . . ?
 C81 C80 H80 120.2 . . ?
 C79 C80 C81 119.5(9) . . ?
 C79 C80 H80 120.2 . . ?
 H2SA C2S H2SB 109.5 . . ?
 H2SA C2S H2SC 109.5 . . ?
 H2SB C2S H2SC 109.5 . . ?
 C1S C2S H2SA 109.5 . . ?
 C1S C2S H2SB 109.5 . . ?
 C1S C2S H2SC 109.5 . . ?
 N1S C1S C2S 179.1(12) . . ?
 C2E O1E C5E 108.0 . . ?
 O1E C2E H2E 126.0 . . ?
 O1E C2E C3E 108.0 . . ?
 C3E C2E H2E 126.0 . . ?
 C3E C2E H2EA 126.0 . . ?
 C1E C2E H2EA 126.0 . . ?
 C1E C2E C3E 108.0 . . ?
 C2E C3E H3E 126.0 . . ?
 C2E C3E H3EA 126.0 . . ?
 C2E C3E C4E 108.0 . . ?
 C4E C3E H3E 126.0 . . ?
 O2E C3E C2E 108.0 . . ?
 O2E C3E H3EA 126.0 . . ?
 C3E C4E H4E 126.0 . . ?
 C5E C4E C3E 108.0 . . ?
 C5E C4E H4E 126.0 . . ?
 C4E C5E O1E 108.0 . . ?
 C6E C5E O1E 131(3) . . ?
 C6E C5E C4E 121(3) . . ?
 C6E C5E O2E 121(3) . . ?
 C6E C5E C1E 131(3) . . ?
 O2E C5E C1E 108.0 . . ?
 C5E C6E H6EA 110.5 . . ?
 C5E C6E H6EB 110.5 . . ?
 C5E C6E O3E 106(3) . . ?
 H6EA C6E H6EB 108.7 . . ?
 O3E C6E H6EA 110.5 . . ?
 O3E C6E H6EB 110.5 . . ?
 C4D C5D O1D 108.0 . . ?
 C6D C5D O1D 124.6(12) . . ?
 C6D C5D C4D 127.4(12) . . ?
 C6D C5D C1D 124.6(12) . . ?
 C6D C5D O2D 127.4(12) . . ?
 O2D C5D C1D 108.0 . . ?
 C5D O1D C2D 108.0 . . ?
 O1D C2D H2DA 126.0 . . ?
 C3D C2D O1D 108.0 . . ?
 C3D C2D H2DA 126.0 . . ?
 C3D C2D H2D 126.0 . . ?
 C3D C2D C1D 108.0 . . ?
 C1D C2D H2D 126.0 . . ?
 C2D C3D H3DA 126.0 . . ?
 C2D C3D H3D 126.0 . . ?
 C2D C3D O2D 108.0 . . ?
 C4D C3D C2D 108.0 . . ?
 C4D C3D H3DA 126.0 . . ?
 O2D C3D H3D 126.0 . . ?
 C5D C4D C3D 108.0 . . ?
 C5D C4D H4D 126.0 . . ?
 C3D C4D H4D 126.0 . . ?
 C4A O1A C1A 108.0 . . ?
 O1A C1A H1A 126.0 . . ?
 O1A C1A C2A 108.0 . . ?
 C2A C1A H1A 126.0 . . ?
 C1A C2A H2AA 126.0 . . ?
 C1A C2A C3A 108.0 . . ?
 C3A C2A H2AA 126.0 . . ?
 C2A C3A H3AA 126.0 . . ?
 C4A C3A C2A 108.0 . . ?
 C4A C3A H3AA 126.0 . . ?
 O1A C4A C3A 108.0 . . ?
 C5A C4A O1A 119.5(11) . . ?
 C5A C4A C3A 132.2(11) . . ?
 H5CA C5C H5CB 107.6 . . ?
 C4C C5C H5CA 108.6 . . ?
 C4C C5C H5CB 108.6 . . ?
 O2C C5C H5CA 108.6 . . ?
 O2C C5C H5CB 108.6 . . ?
 O2C C5C C4C 115(3) . . ?
 C2C C3C H3C 128.3 . . ?
 C4C C3C H3C 128.3 . . ?
 C4C C3C C2C 103(3) . . ?
 C3C C2C H2C 122.6 . . ?
 C1C C2C C3C 115(4) . . ?
 C1C C2C H2C 122.6 . . ?
 C2C C1C H1C 130.4 . . ?
 C2C C1C O1C 99(4) . . ?
 O1C C1C H1C 130.4 . . ?
 C4C O1C C1C 116(2) . . ?
 C3C C4C C5C 136(4) . . ?
 O1C C4C C5C 117(3) . . ?
 O1C C4C C3C 107(2) . . ?
 O2A C5A H5AA 106.7 . . ?
 O2A C5A H5AB 106.7 . . ?
 C4A C5A O2A 123(3) . . ?
 C4A C5A H5AA 106.7 . . ?
 C4A C5A H5AB 106.7 . . ?
 H5AA C5A H5AB 106.6 . . ?
 C4B O1B C1B 108.0 . . ?
 O1B C4B C3B 108.0 . . ?
 O1B C4B C5B 125.6(13) . . ?
 C3B C4B C5B 123.7(13) . . ?
 C4B C3B H3B 126.0 . . ?
 C4B C3B C2B 108.0 . . ?
 C2B C3B H3B 126.0 . . ?
 C3B C2B H2B 126.0 . . ?
 C1B C2B C3B 108.0 . . ?
 C1B C2B H2B 126.0 . . ?
 O1B C1B H1B 126.0 . . ?
 C2B C1B O1B 108.0 . . ?
 C2B C1B H1B 126.0 . . ?
 O2B C5B C4B 130(3) . . ?
 O2B C5B H5BA 104.9 . . ?
 O2B C5B H5BB 104.9 . . ?
 C4B C5B H5BA 104.9 . . ?
 C4B C5B H5BB 104.9 . . ?
 H5BA C5B H5BB 105.8 . . ?
 O3D C6D C5D 108(2) . . ?
 O3D C6D H6DA 110.1 . . ?
 O3D C6D H6DB 110.1 . . ?
 C5D C6D H6DA 110.1 . . ?
 C5D C6D H6DB 110.1 . . ?
 H6DA C6D H6DB 108.4 . . ?
 C2F C1F C5F 108.0 . . ?
 C3F C2F C1F 108.0 . . ?
 C2F C3F C4F 108.0 . . ?
 C5F C4F C3F 108.0 . . ?
 C4F C5F C1F 108.0 . . ?
 C5D C1D C2D 108.0 . . ?
 C5D C1D H1D 126.0 . . ?
 C2D C1D H1D 126.0 . . ?
 C5D O2D C3D 108.0 . . ?
 C3E O2E C5E 108.0 . . ?
 C2E C1E C5E 108.0 . . ?
 C2E C1E H1E 126.0 . . ?
 C5E C1E H1E 126.0 . . ?

loop_
  _geom_torsion_atom_site_label_1
  _geom_torsion_atom_site_label_2
  _geom_torsion_atom_site_label_3
  _geom_torsion_atom_site_label_4
  _geom_torsion
  _geom_torsion_site_symmetry_1
  _geom_torsion_site_symmetry_2
  _geom_torsion_site_symmetry_3
  _geom_torsion_site_symmetry_4
  _geom_torsion_publ_flag
 Pd1 N1 C42 C39 -53.7(7) . . . . ?
 Pd1 N1 C1 C2 -168.1(6) . . . . ?
 Pd1 N1 C1 C6 7.6(7) . . . . ?
 Pd1 N2 C6 C1 -20.4(7) . . . . ?
 Pd1 N2 C6 C5 159.0(6) . . . . ?
 Pd1 N2 C7 C8 -171.3(5) . . . . ?
 Pd2 N3 C14 C11 -52.8(7) . . . . ?
 Pd2 N3 C15 C16 -170.6(5) . . . . ?
 Pd2 N3 C15 C20 6.9(8) . . . . ?
 Pd2 N4 C20 C15 -14.1(6) . . . . ?
 Pd2 N4 C20 C19 166.3(5) . . . . ?
 Pd2 N4 C21 C22 -160.0(6) . . . . ?
 Pd3 N5 C28 C25 -49.6(9) . . . . ?
 Pd3 N5 C29 C30 -170.4(7) . . . . ?
 Pd3 N5 C29 C34 3.5(9) . . . . ?
 Pd3 N6 C34 C29 -19.2(9) . . . . ?
 Pd3 N6 C34 C33 168.2(6) . . . . ?
 Pd3 N6 C35 C36 -174.6(5) . . . . ?
 Pd4 N7 C84 C81 48.8(9) . . . . ?
 Pd4 N7 C43 C44 166.5(7) . . . . ?
 Pd4 N7 C43 C48 -11.0(9) . . . . ?
 Pd4 N8 C48 C43 15.2(8) . . . . ?
 Pd4 N8 C48 C47 -161.9(6) . . . . ?
 Pd4 N8 C49 C50 173.3(5) . . . . ?
 Pd5 N9 C56 C53 -66.7(9) . . . . ?
 Pd5 N9 C57 C62 15.7(6) . . . . ?
 Pd5 N9 C57 C58 -163.9(3) . . . . ?
 Pd5 N10 C62 C61 164.4(3) . . . . ?
 Pd5 N10 C62 C57 -15.3(6) . . . . ?
 Pd5 N10 C63 C64 -64.0(10) . . . . ?
 Pd6 N11 C70 C67 40.2(14) . . . . ?
 Pd6 N11 C71 C72 166.6(11) . . . . ?
 Pd6 N11 C71 C76 -11.6(14) . . . . ?
 Pd6 N12 C76 C71 19.2(13) . . . . ?
 Pd6 N12 C76 C75 -159.8(8) . . . . ?
 Pd6 N12 C77 C78 -178.8(8) . . . . ?
 N1 C1 C2 C3 172.9(7) . . . . ?
 N1 C1 C6 N2 8.9(9) . . . . ?
 N1 C1 C6 C5 -170.5(6) . . . . ?
 N2 C7 C8 C9 83.9(8) . . . . ?
 N2 C7 C8 C13 -91.4(8) . . . . ?
 N3 C15 C16 C17 176.7(7) . . . . ?
 N3 C15 C20 N4 5.0(9) . . . . ?
 N3 C15 C20 C19 -175.5(7) . . . . ?
 N4 C21 C22 C27 -98.1(9) . . . . ?
 N4 C21 C22 C23 81.6(9) . . . . ?
 N5 C29 C30 C31 176.1(9) . . . . ?
 N5 C29 C34 N6 11.0(11) . . . . ?
 N5 C29 C34 C33 -176.5(7) . . . . ?
 N6 C35 C36 C41 -101.3(8) . . . . ?
 N6 C35 C36 C37 76.2(9) . . . . ?
 N7 C43 C44 C45 -176.8(9) . . . . ?
 N7 C43 C48 N8 -2.9(11) . . . . ?
 N7 C43 C48 C47 174.3(7) . . . . ?
 N8 C49 C50 C55 102.5(8) . . . . ?
 N8 C49 C50 C51 -75.6(9) . . . . ?
 N10 C62 C61 C60 -179.7(6) . . . . ?
 N10 C62 C57 N9 0.0(7) . . . . ?
 N10 C62 C57 C58 179.7(6) . . . . ?
 N10 C63 C64 C65 -78.4(13) . . . . ?
 N10 C63 C64 C69 101.8(13) . . . . ?
 N11 C71 C72 C73 -170.6(13) . . . . ?
 N11 C71 C76 N12 -5.3(17) . . . . ?
 N11 C71 C76 C75 173.6(11) . . . . ?
 N12 C77 C78 C83 93.5(13) . . . . ?
 N12 C77 C78 C79 -83.5(13) . . . . ?
 C41 C40 C39 C42 178.8(7) . . . . ?
 C41 C40 C39 C38 -2.1(11) . . . . ?
 C41 C36 C37 C38 0.4(12) . . . . ?
 C40 C41 C36 C35 175.5(7) . . . . ?
 C40 C41 C36 C37 -2.0(11) . . . . ?
 C40 C39 C42 N1 -83.8(9) . . . . ?
 C40 C39 C38 C37 0.5(11) . . . . ?
 C42 N1 C1 C2 61.4(8) . . . . ?
 C42 N1 C1 C6 -122.9(7) . . . . ?
 C42 C39 C38 C37 179.7(7) . . . . ?
 C1 N1 C42 C39 72.6(8) . . . . ?
 C1 C2 C3 C4 -1.3(12) . . . . ?
 C2 C1 C6 N2 -175.4(6) . . . . ?
 C2 C1 C6 C5 5.2(10) . . . . ?
 C2 C3 C4 C5 2.9(12) . . . . ?
 C3 C4 C5 C6 -0.4(11) . . . . ?
 C4 C5 C6 N2 177.0(6) . . . . ?
 C4 C5 C6 C1 -3.6(11) . . . . ?
 C6 N2 C7 C8 66.8(8) . . . . ?
 C6 C1 C2 C3 -2.7(11) . . . . ?
 C7 N2 C6 C1 103.3(7) . . . . ?
 C7 N2 C6 C5 -77.3(8) . . . . ?
 C7 C8 C9 C10 -177.6(6) . . . . ?
 C7 C8 C13 C12 174.8(7) . . . . ?
 C8 C9 C10 C11 2.0(11) . . . . ?
 C8 C13 C12 C11 3.3(11) . . . . ?
 C9 C8 C13 C12 -0.4(10) . . . . ?
 C9 C10 C11 C12 0.8(10) . . . . ?
 C9 C10 C11 C14 -178.7(7) . . . . ?
 C10 C11 C14 N3 104.7(8) . . . . ?
 C13 C8 C9 C10 -2.2(10) . . . . ?
 C13 C12 C11 C10 -3.4(11) . . . . ?
 C13 C12 C11 C14 176.1(7) . . . . ?
 C12 C11 C14 N3 -74.8(9) . . . . ?
 C14 N3 C15 C16 57.7(8) . . . . ?
 C14 N3 C15 C20 -124.8(7) . . . . ?
 C15 N3 C14 C11 75.4(8) . . . . ?
 C15 C16 C17 C18 0.2(13) . . . . ?
 C16 C15 C20 N4 -177.4(6) . . . . ?
 C16 C15 C20 C19 2.0(11) . . . . ?
 C16 C17 C18 C19 -0.4(14) . . . . ?
 C17 C18 C19 C20 1.2(12) . . . . ?
 C18 C19 C20 N4 177.3(7) . . . . ?
 C18 C19 C20 C15 -2.2(12) . . . . ?
 C20 N4 C21 C22 80.9(8) . . . . ?
 C20 C15 C16 C17 -0.9(11) . . . . ?
 C21 N4 C20 C15 105.6(7) . . . . ?
 C21 N4 C20 C19 -73.9(8) . . . . ?
 C21 C22 C27 C26 -179.8(7) . . . . ?
 C21 C22 C23 C24 178.6(7) . . . . ?
 C22 C27 C26 C25 0.8(12) . . . . ?
 C22 C23 C24 C25 1.7(12) . . . . ?
 C27 C22 C23 C24 -1.7(12) . . . . ?
 C27 C26 C25 C24 -0.9(11) . . . . ?
 C27 C26 C25 C28 176.0(7) . . . . ?
 C26 C25 C28 N5 -88.0(10) . . . . ?
 C23 C22 C27 C26 0.5(12) . . . . ?
 C23 C24 C25 C26 -0.3(12) . . . . ?
 C23 C24 C25 C28 -177.3(7) . . . . ?
 C24 C25 C28 N5 89.0(9) . . . . ?
 C28 N5 C29 C30 59.6(10) . . . . ?
 C28 N5 C29 C34 -126.5(8) . . . . ?
 C29 N5 C28 C25 75.8(9) . . . . ?
 C29 C30 C31 C32 -2.6(17) . . . . ?
 C30 C29 C34 N6 -175.0(8) . . . . ?
 C30 C29 C34 C33 -2.6(13) . . . . ?
 C30 C31 C32 C33 3.3(18) . . . . ?
 C31 C32 C33 C34 -3.5(15) . . . . ?
 C32 C33 C34 N6 175.8(8) . . . . ?
 C32 C33 C34 C29 3.2(12) . . . . ?
 C34 N6 C35 C36 65.0(9) . . . . ?
 C34 C29 C30 C31 2.3(15) . . . . ?
 C35 N6 C34 C29 103.8(9) . . . . ?
 C35 N6 C34 C33 -68.7(9) . . . . ?
 C35 C36 C37 C38 -177.1(7) . . . . ?
 C36 C41 C40 C39 2.8(11) . . . . ?
 C36 C37 C38 C39 0.3(12) . . . . ?
 C38 C39 C42 N1 97.0(8) . . . . ?
 C83 C82 C81 C84 -179.2(8) . . . . ?
 C83 C82 C81 C80 0.8(12) . . . . ?
 C83 C78 C79 C80 1.1(15) . . . . ?
 C82 C83 C78 C77 -176.3(9) . . . . ?
 C82 C83 C78 C79 0.8(14) . . . . ?
 C82 C81 C84 N7 91.2(10) . . . . ?
 C82 C81 C80 C79 1.0(12) . . . . ?
 C84 N7 C43 C44 -65.2(10) . . . . ?
 C84 N7 C43 C48 117.2(8) . . . . ?
 C84 C81 C80 C79 -178.9(8) . . . . ?
 C43 N7 C84 C81 -76.4(9) . . . . ?
 C43 C44 C45 C46 1.5(15) . . . . ?
 C44 C43 C48 N8 179.5(7) . . . . ?
 C44 C43 C48 C47 -3.4(12) . . . . ?
 C44 C45 C46 C47 -1.1(15) . . . . ?
 C45 C46 C47 C48 -1.5(13) . . . . ?
 C46 C47 C48 N8 -179.2(7) . . . . ?
 C46 C47 C48 C43 3.8(12) . . . . ?
 C48 N8 C49 C50 -66.0(8) . . . . ?
 C48 C43 C44 C45 0.7(14) . . . . ?
 C49 N8 C48 C43 -107.2(8) . . . . ?
 C49 N8 C48 C47 75.7(9) . . . . ?
 C49 C50 C55 C54 -177.9(7) . . . . ?
 C49 C50 C51 C52 178.0(7) . . . . ?
 C50 C55 C54 C53 -1.2(11) . . . . ?
 C50 C51 C52 C53 0.9(12) . . . . ?
 C55 C50 C51 C52 -0.2(12) . . . . ?
 C55 C54 C53 C52 1.9(11) . . . . ?
 C55 C54 C53 C56 -178.8(7) . . . . ?
 C54 C53 C56 N9 93.4(10) . . . . ?
 C51 C50 C55 C54 0.3(11) . . . . ?
 C51 C52 C53 C54 -1.8(12) . . . . ?
 C51 C52 C53 C56 178.9(7) . . . . ?
 C52 C53 C56 N9 -87.3(9) . . . . ?
 C56 N9 C57 C62 -116.3(6) . . . . ?
 C56 N9 C57 C58 64.1(7) . . . . ?
 C62 N10 C63 C64 173.9(8) . . . . ?
 C62 C61 C60 C59 0.0 . . . . ?
 C61 C62 C57 N9 -179.7(6) . . . . ?
 C61 C62 C57 C58 0.0 . . . . ?
 C61 C60 C59 C58 0.0 . . . . ?
 C60 C59 C58 C57 0.0 . . . . ?
 C59 C58 C57 N9 179.7(6) . . . . ?
 C59 C58 C57 C62 0.0 . . . . ?
 C57 N9 C56 C53 61.0(9) . . . . ?
 C57 C62 C61 C60 0.0 . . . . ?
 C63 N10 C62 C61 -68.8(8) . . . . ?
 C63 N10 C62 C57 111.5(7) . . . . ?
 C63 C64 C65 C66 -178.3(11) . . . . ?
 C63 C64 C69 C68 179.0(11) . . . . ?
 C64 C65 C66 C67 -1(2) . . . . ?
 C64 C69 C68 C67 -1(2) . . . . ?
 C65 C64 C69 C68 -0.8(18) . . . . ?
 C65 C66 C67 C68 -0.9(19) . . . . ?
 C65 C66 C67 C70 178.3(13) . . . . ?
 C66 C67 C70 N11 -83.6(16) . . . . ?
 C69 C64 C65 C66 1.6(18) . . . . ?
 C69 C68 C67 C66 1.7(19) . . . . ?
 C69 C68 C67 C70 -177.5(13) . . . . ?
 C68 C67 C70 N11 95.5(17) . . . . ?
 C70 N11 C71 C72 -61.0(15) . . . . ?
 C70 N11 C71 C76 120.8(15) . . . . ?
 C71 N11 C70 C67 -85.1(15) . . . . ?
 C71 C72 C73 C74 -6(2) . . . . ?
 C72 C71 C76 N12 176.6(12) . . . . ?
 C72 C71 C76 C75 -4(2) . . . . ?
 C72 C73 C74 C75 2(3) . . . . ?
 C73 C74 C75 C76 2(2) . . . . ?
 C74 C75 C76 N12 178.3(11) . . . . ?
 C74 C75 C76 C71 -0.6(19) . . . . ?
 C76 N12 C77 C78 -60.2(14) . . . . ?
 C76 C71 C72 C73 8(2) . . . . ?
 C77 N12 C76 C71 -101.1(13) . . . . ?
 C77 N12 C76 C75 79.9(14) . . . . ?
 C77 C78 C79 C80 178.2(9) . . . . ?
 C78 C83 C82 C81 -1.8(14) . . . . ?
 C78 C79 C80 C81 -2.1(14) . . . . ?
 C80 C81 C84 N7 -88.9(9) . . . . ?
 O1E C2E C3E C4E 0.0 . . . . ?
 O1E C5E C6E O3E -54(4) . . . . ?
 C2E O1E C5E C4E 0.0 . . . . ?
 C2E O1E C5E C6E 179(3) . . . . ?
 C2E C3E C4E C5E 0.0 . . . . ?
 C2E C3E O2E C5E 0.0 . . . . ?
 C3E C2E C1E C5E 0.0 . . . . ?
 C3E C4E C5E O1E 0.0 . . . . ?
 C3E C4E C5E C6E -179(2) . . . . ?
 C4E C5E C6E O3E 126(3) . . . . ?
 C5E O1E C2E C3E 0.0 . . . . ?
 C6E C5E O2E C3E -179(2) . . . . ?
 C6E C5E C1E C2E 179(3) . . . . ?
 C5D O1D C2D C3D 0.0 . . . . ?
 O1D C5D C4D C3D 0.0 . . . . ?
 O1D C5D C6D O3D 68(3) . . . . ?
 O1D C2D C3D C4D 0.0 . . . . ?
 C2D C3D C4D C5D 0.0 . . . . ?
 C2D C3D O2D C5D 0.0 . . . . ?
 C3D C2D C1D C5D 0.0 . . . . ?
 C4D C5D O1D C2D 0.0 . . . . ?
 C4D C5D C6D O3D -112(3) . . . . ?
 O1A C1A C2A C3A 0.0 . . . . ?
 O1A C4A C5A O2A -61(3) . . . . ?
 C1A O1A C4A C3A 0.0 . . . . ?
 C1A O1A C4A C5A 174(2) . . . . ?
 C1A C2A C3A C4A 0.0 . . . . ?
 C2A C3A C4A O1A 0.0 . . . . ?
 C2A C3A C4A C5A -173(3) . . . . ?
 C3A C4A C5A O2A 111(3) . . . . ?
 C4A O1A C1A C2A 0.0 . . . . ?
 C3C C2C C1C O1C 0.5(19) . . . . ?
 C2C C3C C4C C5C -168(4) . . . . ?
 C2C C3C C4C O1C 3(3) . . . . ?
 C2C C1C O1C C4C 1.5(19) . . . . ?
 C1C O1C C4C C5C 170(3) . . . . ?
 C1C O1C C4C C3C -3(3) . . . . ?
 C4C C3C C2C C1C -2(3) . . . . ?
 O2C C5C C4C C3C -114(5) . . . . ?
 O2C C5C C4C O1C 76(5) . . . . ?
 O1B C4B C3B C2B 0.0 . . . . ?
 O1B C4B C5B O2B 59(5) . . . . ?
 C4B O1B C1B C2B 0.0 . . . . ?
 C4B C3B C2B C1B 0.0 . . . . ?
 C3B C4B C5B O2B -100(4) . . . . ?
 C3B C2B C1B O1B 0.0 . . . . ?
 C1B O1B C4B C3B 0.0 . . . . ?
 C1B O1B C4B C5B -162(4) . . . . ?
 C5B C4B C3B C2B 162(4) . . . . ?
 C6D C5D O1D C2D 180(3) . . . . ?
 C6D C5D C4D C3D -180(3) . . . . ?
 C6D C5D C1D C2D 180(3) . . . . ?
 C6D C5D O2D C3D -180(3) . . . . ?
 C1F C2F C3F C4F 0.0 . . . . ?
 C2F C1F C5F C4F 0.0 . . . . ?
 C2F C3F C4F C5F 0.0 . . . . ?
 C3F C4F C5F C1F 0.0 . . . . ?
 C5F C1F C2F C3F 0.0 . . . . ?
 C1D C5D C6D O3D 68(3) . . . . ?
 C1D C5D O2D C3D 0.0 . . . . ?
 C1D C2D C3D O2D 0.0 . . . . ?
 O2D C5D C6D O3D -112(3) . . . . ?
 O2D C5D C1D C2D 0.0 . . . . ?
 O2E C5E C6E O3E 126(3) . . . . ?
 O2E C5E C1E C2E 0.0 . . . . ?
 C1E C2E C3E O2E 0.0 . . . . ?
 C1E C5E C6E O3E -54(4) . . . . ?
 C1E C5E O2E C3E 0.0 . . . . ?

_shelx_res_file
;
TITL xcalibur
    shelxl.res
    created by SHELXL-2018/3 at 13:03:50 on 29-Nov-2022
CELL 1.54184 19.6199 52.2723 14.3024 90 91.5063 90
ZERR 4 0.00012 0.0004 0.00009 0 0.0006 0
LATT 1
SYMM -X,0.5+Y,0.5-Z
SFAC C H Cl N O Pd
UNIT 424.32 418.65 48 52 47.17 24
DFIX 2.23 C3A O1A
SIMU 0.04 0.08 1.7 O10W O11W
RIGU O10W O11W
DFIX 2.23 C4E O1E
SIMU 0.04 0.08 1.7 C4D C5D O1D C2D C3D C6D O3D
ISOR O10W
SIMU 0.04 0.08 1.7 O3E C5E O1E C4E C6E C2E C3E
ISOR 0.05 0.1 O2W
RIGU O3E C5E O1E C4E C6E C2E C3E
RIGU C5D C4D C3D O1D C2D C6D O3D
EADP O2E C4E
SIMU 0.04 0.08 1.7 C5F C2F C1F C3F C4F O1W
EADP O1E C1E
EADP C1D O1D
EADP O2D C4D
RIGU C1F C2F C3F C5F C4F O1W
DFIX 2.5 O1D C6D
DFIX 1.36 C5F C4F
ISOR 0.05 0.1 C2F C1F C5F O1W C4F C3F
DFIX 2.5 C4D C6D
SIMU 0.04 0.08 1.7 C4A O1A C3A C5A C1A C2A O2A
RIGU C3A C4A O1A C5A C1A C2A O2A
DFIX 2.5 O1A C5A
DFIX 2.5 C3A C5A
DFIX 1.42 C5B O2B
DFIX 1.49 C4B C5B
SIMU 0.04 0.08 1.7 C2B O2B C5B C4B O1B C3B C1B
SIMU 0.04 0.08 1.7 C2B C4B O1B C1B O4W C5B O2B
RIGU C2B O2B C5B C4B O1B C3B C1B
RIGU O2B O4W C4B C2B C1B O1B C5B
DFIX 1.42 C5A O2A
DFIX 2.23 O1C C3C
DFIX 1.36 C4C C3C
DFIX 1.36 C4C O1C
DFIX 1.36 C1C C2C
DFIX 1.42 C5C O2C
DFIX 1.49 C5C C4C
FLAT O1C C1C C2C C3C C4C
SIMU 0.04 0.08 1.7 C1C O1C C4C C3C C2C
SIMU 0.04 0.08 1.7 C5C C4C O2C
RIGU C3C C4C O1C C1C C2C
RIGU C4C C5C O2C
ISOR O7W
ISOR O6W
ISOR O4W
ISOR O2C
ISOR 0.05 0.1 O7W O9W O8W
ISOR 0.05 0.1 C1B C2B C3B C4B O1B C5B O2B
DFIX 2.5 C5B C3B
DFIX 2.5 C5B O1B
RIGU 0.002 0.002 C71 C72 C73 C74 C75 C76
EXYZ C1D O1D
EXYZ O2D C4D
EXYZ O2E C4E
EXYZ O1E C1E

L.S. 10
PLAN  112
SIZE 0.069 0.173 0.326
TEMP -180
CONF
WPDB -2
HTAB
LIST 6
MORE -1
BOND $H
fmap 2
acta
SHEL 17.673792 0.830009
OMIT 3 6 0
OMIT 2 8 0
OMIT 2 4 0
OMIT -4 8 1
OMIT 1 5 0
OMIT 0 6 1
OMIT 3 11 1
OMIT -3 10 2
OMIT 1 2 0
OMIT -2 8 4
REM <olex2.extras>
REM <HklSrc "%./shelxl.hkl">
REM </olex2.extras>

WGHT    0.193600   34.245403
FVAR       0.12134   0.82613   0.77869   0.68808   0.65505   0.58449   0.48377
PD1   6    0.581514    0.488986    0.511725    11.00000    0.03306    0.05174 =
         0.02115    0.00372    0.00134   -0.00051
PD2   6    0.713049    0.522124   -0.095162    11.00000    0.03859    0.05797 =
         0.02672    0.00159    0.00185   -0.00094
PD3   6    1.032277    0.487523    0.328014    11.00000    0.03655    0.06453 =
         0.03192    0.00345    0.00081    0.00328
PD4   6    0.562680    0.577392    0.219003    11.00000    0.05726    0.05288 =
         0.02726    0.00478    0.00373   -0.00732
PD5   6    0.800017    0.662167    0.739051    11.00000    0.07213    0.04437 =
         0.05960   -0.00483    0.00249    0.00071
PD6   6    0.663656    0.747680    0.280851    11.00000    0.15188    0.06464 =
         0.08891    0.01866    0.02975    0.02699
CL1   3    0.577178    0.492223    0.672462    11.00000    0.04509    0.06355 =
         0.02274    0.00300   -0.00228    0.00380
CL2   3    0.578206    0.532879    0.488091    11.00000    0.03923    0.05281 =
         0.03034    0.00433    0.00143   -0.00099
CL3   3    0.628481    0.551303   -0.126351    11.00000    0.04861    0.06025 =
         0.05678    0.00723   -0.00171    0.00417
CL4   3    0.792254    0.553474   -0.059967    11.00000    0.04846    0.06525 =
         0.04140   -0.00589    0.00709   -0.00718
CL5   3    1.125535    0.503815    0.253185    11.00000    0.04026    0.08653 =
         0.04173    0.00544    0.00426   -0.00483
CL6   3    1.002968    0.526766    0.386996    11.00000    0.06006    0.06429 =
         0.03697    0.00092    0.00070    0.00238
CL7   3    0.500717    0.576136    0.080239    11.00000    0.06908    0.07219 =
         0.03327    0.00539   -0.00277   -0.01116
CL8   3    0.468705    0.584601    0.308760    11.00000    0.05298    0.06905 =
         0.03676    0.01023    0.00602   -0.00570
CL9   3    0.908273    0.647875    0.774017    11.00000    0.07079    0.07020 =
         0.10363   -0.00733    0.00018    0.00702
CL10  3    0.841313    0.701936    0.699982    11.00000    0.08926    0.05113 =
         0.10396   -0.00128    0.01220   -0.00623
CL11  3    0.665326    0.786237    0.358373    11.00000    0.24037    0.05598 =
         0.10460    0.02046    0.06992    0.03592
CL12  3    0.544589    0.744863    0.276251    11.00000    0.14448    0.15751 =
         0.14912    0.01708    0.02030    0.06102
N1    4    0.589606    0.449877    0.521336    11.00000    0.03827    0.05460 =
         0.02866    0.00457    0.00050   -0.00062
AFIX  13
H1    2    0.555319    0.444439    0.567878    11.00000   -1.20000
AFIX   0
N2    4    0.571666    0.482467    0.371069    11.00000    0.03630    0.05613 =
         0.02694    0.00317    0.00346    0.00213
AFIX  13
H2    2    0.533117    0.493220    0.346232    11.00000   -1.20000
AFIX   0
N3    4    0.651884    0.491799   -0.133224    11.00000    0.03958    0.05616 =
         0.02471    0.00224   -0.00202   -0.00038
AFIX  13
H3    2    0.637231    0.495212   -0.199550    11.00000   -1.20000
AFIX   0
N4    4    0.783329    0.494203   -0.063607    11.00000    0.03988    0.06197 =
         0.03012    0.00319    0.00057    0.00039
AFIX  13
H4    2    0.827836    0.498843   -0.091599    11.00000   -1.20000
AFIX   0
N5    4    1.051335    0.451367    0.279518    11.00000    0.03493    0.07387 =
         0.04064   -0.00251    0.00497    0.01318
AFIX  13
H5    2    1.099639    0.447388    0.298268    11.00000   -1.20000
AFIX   0
N6    4    0.952749    0.470933    0.394089    11.00000    0.03623    0.06334 =
         0.03336    0.00507    0.00447    0.00251
AFIX  13
H6    2    0.954411    0.476607    0.460883    11.00000   -1.20000
AFIX   0

N7    4    0.652101    0.571867    0.150589    11.00000    0.06307    0.06102 =
         0.02721   -0.00197    0.01037    0.00003
AFIX  13
H7    2    0.644411    0.557018    0.107505    11.00000   -1.20000
AFIX   0
N8    4    0.623341    0.577198    0.337615    11.00000    0.05265    0.05212 =
         0.02970    0.00732    0.00224   -0.00808
AFIX  13
H8    2    0.601833    0.565887    0.384898    11.00000   -1.20000
AFIX   0
N9    4    0.759744    0.629633    0.792187    11.00000    0.07938    0.04413 =
         0.04031   -0.00162   -0.00073   -0.00111
AFIX  13
H9A   2    0.782573    0.627258    0.854923    11.00000   -1.20000
AFIX   0
N10   4    0.699736    0.671273    0.710841    11.00000    0.08036    0.05264 =
         0.06470   -0.00286   -0.00529    0.00343
AFIX  13
H10A  2    0.692501    0.689212    0.732750    11.00000   -1.20000
AFIX   0
N11   4    0.766891    0.747694    0.278107    11.00000    0.20245    0.04577 =
         0.09464    0.02180    0.05340    0.01483
AFIX  13
H11   2    0.779771    0.764723    0.252054    11.00000   -1.20000
AFIX   0
N12   4    0.669163    0.713638    0.210733    11.00000    0.12380    0.05812 =
         0.07594    0.00893    0.02428    0.01619
AFIX  13
H12A  2    0.633717    0.713459    0.159200    11.00000   -1.20000
AFIX   0

C41   1    0.787305    0.448877    0.367834    11.00000    0.04515    0.06514 =
         0.03365   -0.00346    0.00364    0.00779
AFIX  43
H41   2    0.798536    0.441513    0.309500    11.00000   -1.20000
AFIX   0
C40   1    0.734840    0.438850    0.417502    11.00000    0.03520    0.05752 =
         0.04247   -0.00260    0.00205    0.00194
AFIX  43
H40   2    0.711361    0.424129    0.394733    11.00000   -1.20000
AFIX   0
C39   1    0.715514    0.450171    0.501809    11.00000    0.03713    0.05586 =
         0.03180    0.00120   -0.00024    0.00503
C42   1    0.656925    0.439836    0.557146    11.00000    0.03666    0.06158 =
         0.03139    0.00688    0.00151    0.00388
AFIX  23
H42A  2    0.656770    0.420924    0.553426    11.00000   -1.20000
H42B  2    0.663491    0.444694    0.623678    11.00000   -1.20000
AFIX   0
C1    1    0.566463    0.439099    0.431750    11.00000    0.03129    0.06465 =
         0.02791    0.00121    0.00660   -0.00363
C2    1    0.553966    0.413206    0.421080    11.00000    0.05618    0.05451 =
         0.03702    0.00571    0.00979   -0.00145
AFIX  43
H2A   2    0.565125    0.401618    0.470309    11.00000   -1.20000
AFIX   0
C3    1    0.524990    0.404351    0.337795    11.00000    0.05618    0.05750 =
         0.04994   -0.00652    0.01073   -0.00975
AFIX  43
H3A   2    0.517030    0.386575    0.329029    11.00000   -1.20000
AFIX   0
C4    1    0.507666    0.421571    0.267288    11.00000    0.04636    0.06683 =
         0.03865   -0.00910    0.00198   -0.00086
AFIX  43
H4A   2    0.485883    0.415523    0.211447    11.00000   -1.20000
AFIX   0
C5    1    0.521459    0.447204    0.276824    11.00000    0.04412    0.06527 =
         0.02990    0.00132   -0.00041   -0.00261
AFIX  43
H5A   2    0.509642    0.458820    0.227953    11.00000   -1.20000
AFIX   0
C6    1    0.552785    0.455873    0.358540    11.00000    0.03073    0.05545 =
         0.03205    0.00278    0.00634   -0.00023
C7    1    0.635603    0.490470    0.321652    11.00000    0.03347    0.06208 =
         0.02959    0.00595    0.00220   -0.00421
AFIX  23
H7A   2    0.648222    0.508059    0.341075    11.00000   -1.20000
H7B   2    0.673531    0.478941    0.340640    11.00000   -1.20000
AFIX   0
C8    1    0.625909    0.489647    0.216468    11.00000    0.03186    0.06172 =
         0.02533    0.00422    0.00240   -0.00546
C9    1    0.596257    0.510525    0.171220    11.00000    0.04525    0.04936 =
         0.02888    0.00618    0.00567   -0.00074
AFIX  43
H9    2    0.584215    0.525158    0.206551    11.00000   -1.20000
AFIX   0
C10   1    0.584000    0.510361    0.075773    11.00000    0.03913    0.05373 =
         0.03443    0.00713    0.00114    0.00453
AFIX  43
H10   2    0.565011    0.525048    0.045888    11.00000   -1.20000
AFIX   0
C13   1    0.640910    0.468192    0.164137    11.00000    0.04299    0.05353 =
         0.03293    0.00672    0.00465    0.00212
AFIX  43
H13   2    0.661501    0.453740    0.193592    11.00000   -1.20000
AFIX   0
C12   1    0.626076    0.467737    0.069527    11.00000    0.04886    0.05341 =
         0.03384   -0.00051    0.00855   -0.00107
AFIX  43
H12   2    0.634404    0.452589    0.034949    11.00000   -1.20000
AFIX   0
C11   1    0.599058    0.489107    0.023601    11.00000    0.03126    0.06033 =
         0.03072    0.00404    0.00461   -0.00626
C14   1    0.586959    0.489210   -0.080548    11.00000    0.04216    0.06380 =
         0.02627   -0.00003    0.00142   -0.00311
AFIX  23
H14A  2    0.556203    0.503576   -0.097643    11.00000   -1.20000
H14B  2    0.563894    0.473106   -0.099455    11.00000   -1.20000
AFIX   0
C15   1    0.693423    0.468981   -0.136429    11.00000    0.05827    0.05712 =
         0.02021   -0.00507    0.00460   -0.00387
C16   1    0.666121    0.446251   -0.173896    11.00000    0.04825    0.07108 =
         0.03467   -0.00234    0.00270   -0.00441
AFIX  43
H16   2    0.619678    0.445542   -0.194255    11.00000   -1.20000
AFIX   0
C17   1    0.706326    0.425394   -0.180809    11.00000    0.07078    0.06318 =
         0.03867   -0.01285   -0.00010   -0.00252
AFIX  43
H17   2    0.688136    0.409979   -0.206281    11.00000   -1.20000
AFIX   0
C18   1    0.775033    0.426426   -0.150417    11.00000    0.06170    0.07354 =
         0.05304   -0.00651    0.00652    0.00995
AFIX  43
H18   2    0.803171    0.411712   -0.154985    11.00000   -1.20000
AFIX   0
C19   1    0.801957    0.449327   -0.113219    11.00000    0.05249    0.07239 =
         0.03967   -0.00544    0.00236    0.00503
AFIX  43
H19   2    0.848225    0.451022   -0.092900    11.00000   -1.20000
AFIX   0
C20   1    0.756526    0.468731   -0.108777    11.00000    0.03185    0.07077 =
         0.00952    0.01149    0.00819    0.01409
C21   1    0.792334    0.492796    0.040326    11.00000    0.04010    0.07307 =
         0.02821    0.00132   -0.00277    0.00120
AFIX  23
H21A  2    0.753415    0.483238    0.065805    11.00000   -1.20000
H21B  2    0.790859    0.510374    0.065959    11.00000   -1.20000
AFIX   0
C22   1    0.857062    0.480324    0.073823    11.00000    0.03949    0.06614 =
         0.03130    0.00318   -0.00410   -0.00281
C27   1    0.859605    0.454921    0.101128    11.00000    0.04660    0.07392 =
         0.03807    0.00095   -0.00544   -0.01105
AFIX  43
H27   2    0.819363    0.444809    0.098757    11.00000   -1.20000
AFIX   0
C26   1    0.921758    0.444077    0.132381    11.00000    0.05007    0.06356 =
         0.03674    0.00415   -0.00343   -0.00020
AFIX  43
H26   2    0.923423    0.426580    0.150254    11.00000   -1.20000
AFIX   0
C23   1    0.917419    0.494926    0.077197    11.00000    0.05589    0.06552 =
         0.03092    0.00546   -0.00124   -0.00719
AFIX  43
H23   2    0.916363    0.512233    0.056944    11.00000   -1.20000
AFIX   0
C24   1    0.977913    0.484418    0.109485    11.00000    0.04438    0.07959 =
         0.03386    0.00126    0.00030   -0.00947
AFIX  43
H24   2    1.018076    0.494562    0.113013    11.00000   -1.20000
AFIX   0
C25   1    0.980049    0.458626    0.137218    11.00000    0.03954    0.07376 =
         0.03382   -0.00686    0.00421    0.00404
C28   1    1.046003    0.447758    0.176358    11.00000    0.03441    0.08702 =
         0.04482   -0.00792    0.00246    0.01412
AFIX  23
H28A  2    1.048373    0.429283    0.161570    11.00000   -1.20000
H28B  2    1.084857    0.456347    0.146663    11.00000   -1.20000
AFIX   0
C29   1    1.008489    0.433510    0.331961    11.00000    0.03982    0.06222 =
         0.05257    0.00822    0.00005    0.00625
C30   1    1.017360    0.407109    0.324706    11.00000    0.07347    0.06753 =
         0.06367   -0.00422    0.01164    0.01669
AFIX  43
H30   2    1.049436    0.400383    0.282586    11.00000   -1.20000
AFIX   0
C31   1    0.980623    0.391192    0.377178    11.00000    0.07920    0.06282 =
         0.09114    0.00359   -0.00103    0.01249
AFIX  43
H31   2    0.985467    0.373215    0.370175    11.00000   -1.20000
AFIX   0
C32   1    0.935582    0.400867    0.441633    11.00000    0.07356    0.07034 =
         0.07648    0.02270    0.00468   -0.00126
AFIX  43
H32   2    0.911786    0.389374    0.480558    11.00000   -1.20000
AFIX   0
C33   1    0.924928    0.426261    0.450100    11.00000    0.04494    0.07149 =
         0.05084    0.00961   -0.00001    0.00256
AFIX  43
H33   2    0.892350    0.432907    0.491658    11.00000   -1.20000
AFIX   0
C34   1    0.966165    0.443136    0.391914    11.00000    0.06963    0.04925 =
         0.03298    0.00463   -0.01209    0.01239
C35   1    0.885226    0.479498    0.350605    11.00000    0.03794    0.06332 =
         0.04033    0.01092   -0.00091    0.01016
AFIX  23
H35A  2    0.883919    0.498428    0.349383    11.00000   -1.20000
H35B  2    0.882117    0.473389    0.285112    11.00000   -1.20000
AFIX   0
C36   1    0.824416    0.469807    0.402105    11.00000    0.03611    0.06384 =
         0.03130    0.00209    0.00194    0.00627
C37   1    0.806385    0.480720    0.484729    11.00000    0.04851    0.05183 =
         0.04508   -0.00226    0.00267   -0.00021
AFIX  43
H37   2    0.831358    0.495037    0.508016    11.00000   -1.20000
AFIX   0
C38   1    0.752315    0.471329    0.535418    11.00000    0.03839    0.06323 =
         0.03349   -0.00049    0.00314    0.00119
AFIX  43
H38   2    0.740423    0.479231    0.592538    11.00000   -1.20000
AFIX   0

C83   1    0.719232    0.652485    0.237132    11.00000    0.06535    0.05869 =
         0.06996    0.01552   -0.00937   -0.01212
AFIX  43
H83   2    0.757294    0.658927    0.272167    11.00000   -1.20000
AFIX   0
C82   1    0.724236    0.629306    0.189845    11.00000    0.06674    0.06484 =
         0.04901    0.01673    0.00346   -0.00197
AFIX  43
H82   2    0.766354    0.620331    0.191638    11.00000   -1.20000
AFIX   0
C81   1    0.669997    0.619205    0.141009    11.00000    0.06803    0.06524 =
         0.03397    0.01467    0.00728   -0.00761
C84   1    0.672918    0.594222    0.090236    11.00000    0.06879    0.07268 =
         0.03646    0.00852    0.01267   -0.00530
AFIX  23
H84A  2    0.719937    0.591396    0.068969    11.00000   -1.20000
H84B  2    0.642360    0.595006    0.034115    11.00000   -1.20000
AFIX   0
C43   1    0.704328    0.563972    0.219049    11.00000    0.07235    0.05431 =
         0.03152    0.00297    0.00409   -0.00611
C44   1    0.766256    0.553768    0.193138    11.00000    0.07396    0.06823 =
         0.03695   -0.00361    0.01968    0.01246
AFIX  43
H44   2    0.776905    0.552502    0.128890    11.00000   -1.20000
AFIX   0
C45   1    0.812360    0.545458    0.261018    11.00000    0.06760    0.07328 =
         0.04957    0.00449    0.01218    0.01957
AFIX  43
H45   2    0.855188    0.538855    0.243059    11.00000   -1.20000
AFIX   0
C46   1    0.797275    0.546585    0.354241    11.00000    0.07122    0.06367 =
         0.03957    0.00336    0.00340    0.01073
AFIX  43
H46   2    0.829091    0.540532    0.400322    11.00000   -1.20000
AFIX   0
C47   1    0.735074    0.556657    0.380495    11.00000    0.07030    0.04785 =
         0.03124    0.00170    0.00383    0.00050
AFIX  43
H47   2    0.723748    0.557130    0.444644    11.00000   -1.20000
AFIX   0
C48   1    0.689535    0.566018    0.313002    11.00000    0.06010    0.04369 =
         0.03572    0.00027    0.01174   -0.00308
C49   1    0.629414    0.603470    0.377488    11.00000    0.05956    0.04651 =
         0.03819    0.00439    0.00988    0.00031
AFIX  23
H49A  2    0.583128    0.610646    0.384456    11.00000   -1.20000
H49B  2    0.653750    0.614459    0.332926    11.00000   -1.20000
AFIX   0
C50   1    0.666500    0.604336    0.470718    11.00000    0.05414    0.04302 =
         0.03601   -0.00195    0.00223    0.00406
C55   1    0.734495    0.612463    0.479176    11.00000    0.06129    0.04476 =
         0.04034    0.00334    0.00870   -0.00290
AFIX  43
H55   2    0.757197    0.618089    0.425041    11.00000   -1.20000
AFIX   0
C54   1    0.769686    0.612470    0.565656    11.00000    0.05911    0.03829 =
         0.05090   -0.00396   -0.00773   -0.00546
AFIX  43
H54   2    0.816007    0.617735    0.569948    11.00000   -1.20000
AFIX   0
C51   1    0.634176    0.596295    0.551087    11.00000    0.06056    0.05899 =
         0.03496   -0.00659    0.01143   -0.00473
AFIX  43
H51   2    0.588071    0.590774    0.546685    11.00000   -1.20000
AFIX   0
C52   1    0.667976    0.596194    0.637345    11.00000    0.07045    0.05399 =
         0.03440    0.00109    0.00860   -0.00230
AFIX  43
H52   2    0.645199    0.590394    0.691177    11.00000   -1.20000
AFIX   0
C53   1    0.735929    0.604656    0.645450    11.00000    0.06428    0.04220 =
         0.04001   -0.00061   -0.00748    0.00772
C56   1    0.771611    0.604927    0.739363    11.00000    0.08483    0.04165 =
         0.04618   -0.00211   -0.01505   -0.00046
AFIX  23
H56A  2    0.821163    0.602622    0.731002    11.00000   -1.20000
H56B  2    0.755185    0.590370    0.776897    11.00000   -1.20000
AFIX  66
C62   1    0.661027    0.655101    0.767651    11.00000    0.14543    0.02708 =
         0.02208   -0.00367    0.01924    0.00930
C61   1    0.592795    0.660653    0.781876    11.00000    0.07625    0.07633 =
         0.07255   -0.01106    0.00763    0.00087
AFIX  43
H61   2    0.572428    0.675248    0.753095    11.00000   -1.20000
AFIX  65
C60   1    0.554361    0.644851    0.838212    11.00000    0.07925    0.10749 =
         0.05642   -0.02232    0.00537   -0.01427
AFIX  43
H60   2    0.507728    0.648645    0.847934    11.00000   -1.20000
AFIX  65
C59   1    0.584160    0.623496    0.880325    11.00000    0.09536    0.09415 =
         0.04185   -0.01046    0.01020   -0.02736
AFIX  43
H59   2    0.557893    0.612696    0.918828    11.00000   -1.20000
AFIX  65
C58   1    0.652392    0.617944    0.866100    11.00000    0.09592    0.08593 =
         0.02651    0.00383    0.00271   -0.01387
AFIX  43
H58   2    0.672758    0.603349    0.894882    11.00000   -1.20000
AFIX  65
C57   1    0.690826    0.633746    0.809764    11.00000    0.08088    0.05300 =
         0.04115   -0.00801    0.00306   -0.00626
AFIX   0
C63   1    0.679061    0.670286    0.609515    11.00000    0.08430    0.05187 =
         0.06189    0.00147   -0.01320    0.00450
AFIX  23
H63A  2    0.629262    0.673188    0.603810    11.00000   -1.20000
H63B  2    0.688226    0.652862    0.585808    11.00000   -1.20000
AFIX   0
C64   1    0.714294    0.689346    0.547777    11.00000    0.08547    0.05798 =
         0.07633   -0.00164    0.00505    0.00317
C65   1    0.692589    0.714705    0.547031    11.00000    0.10105    0.05531 =
         0.08139    0.00226    0.00037    0.01306
AFIX  43
H65   2    0.656868    0.719882    0.586418    11.00000   -1.20000
AFIX   0
C66   1    0.722352    0.732195    0.489990    11.00000    0.12073    0.05256 =
         0.06676    0.00859    0.01074    0.01517
AFIX  43
H66   2    0.706347    0.749347    0.490115    11.00000   -1.20000
AFIX   0
C69   1    0.766908    0.683162    0.491467    11.00000    0.08668    0.05964 =
         0.07208   -0.00330    0.00987    0.00061
AFIX  43
H69   2    0.783034    0.666026    0.491346    11.00000   -1.20000
AFIX   0
C68   1    0.796286    0.700152    0.437035    11.00000    0.11557    0.06725 =
         0.06545    0.00066    0.01428   -0.00706
AFIX  43
H68   2    0.833160    0.694909    0.399792    11.00000   -1.20000
AFIX   0
C67   1    0.774383    0.725811    0.432784    11.00000    0.12717    0.05828 =
         0.07264    0.00500    0.00706   -0.01446
C70   1    0.806257    0.745148    0.367299    11.00000    0.17564    0.07019 =
         0.08722   -0.00049    0.02918   -0.02384
AFIX  23
H70A  2    0.808737    0.762020    0.398653    11.00000   -1.20000
H70B  2    0.853364    0.739724    0.353984    11.00000   -1.20000
AFIX   0
C71   1    0.784145    0.727737    0.201020    11.00000    0.13183    0.05749 =
         0.09159    0.01029    0.04112    0.00356
C72   1    0.850946    0.727716    0.169750    11.00000    0.14252    0.08342 =
         0.12222    0.00731    0.05558   -0.00248
AFIX  43
H72   2    0.886645    0.737283    0.199194    11.00000   -1.20000
AFIX   0
C73   1    0.860823    0.711955    0.089194    11.00000    0.14711    0.09193 =
         0.13001    0.00189    0.06498    0.00053
AFIX  43
H73   2    0.903842    0.712443    0.060270    11.00000   -1.20000
AFIX   0
C74   1    0.813123    0.696795    0.053186    11.00000    0.14996    0.06922 =
         0.11806    0.00673    0.04686    0.02021
AFIX  43
H74   2    0.822059    0.686197    0.000957    11.00000   -1.20000
AFIX   0
C75   1    0.750069    0.696748    0.093330    11.00000    0.13787    0.05906 =
         0.08192    0.01317    0.02457    0.01319
AFIX  43
H75   2    0.714738    0.685795    0.070562    11.00000   -1.20000
AFIX   0
C76   1    0.739516    0.713168    0.168097    11.00000    0.13813    0.04280 =
         0.08276    0.01401    0.02951    0.01286
C77   1    0.654707    0.691712    0.278947    11.00000    0.10774    0.06226 =
         0.07512    0.00296    0.00783    0.00381
AFIX  23
H77A  2    0.687889    0.692513    0.332223    11.00000   -1.20000
H77B  2    0.608495    0.693915    0.303936    11.00000   -1.20000
AFIX   0
C78   1    0.659317    0.666016    0.233110    11.00000    0.08049    0.06345 =
         0.06362    0.01018    0.00733   -0.00643
C79   1    0.604553    0.656228    0.182945    11.00000    0.08392    0.07102 =
         0.05758    0.01328    0.00505    0.01105
AFIX  43
H79   2    0.563247    0.665697    0.179075    11.00000   -1.20000
AFIX   0
C80   1    0.608435    0.632855    0.137986    11.00000    0.06403    0.08093 =
         0.04332    0.00811    0.00270   -0.00236
AFIX  43
H80   2    0.569681    0.626102    0.105308    11.00000   -1.20000
AFIX   0

N1S   4    0.828851    0.553101    0.596961    11.00000    0.04656    0.07368 =
         0.06838    0.00503   -0.00405    0.00021
C2S   1    0.716493    0.532438    0.658399    11.00000    0.07040    0.06327 =
         0.04167    0.00496   -0.00369    0.00000
AFIX 137
H2SA  2    0.685348    0.528638    0.605528    11.00000   -1.50000
H2SB  2    0.694662    0.544483    0.700749    11.00000   -1.50000
H2SC  2    0.727508    0.516586    0.692122    11.00000   -1.50000
AFIX   0
C1S   1    0.781719    0.544261    0.622338    11.00000    0.07145    0.07397 =
         0.04834    0.00162   -0.01430    0.01204

PART 1
O11W  5    0.821686    0.618787   -0.029106    31.00000    0.10138    0.20852 =
         0.04180    0.01894   -0.01830   -0.01357

O2B   5    0.417103    0.285885   -0.047972    51.00000    0.11467    0.15731 =
         0.06318    0.01994    0.00523    0.02412
AFIX  56
O1E   5    0.765411    0.393781    0.101294    40.50000    0.12300    0.10419 =
         0.17592    0.02433    0.02374   -0.01460
PART 0
C2E   1    0.699887    0.399262    0.061750    41.00000    0.13023    0.10217 =
         0.13215    0.01389    0.03537    0.00578
PART 1
AFIX  43
H2E   2    0.689828    0.403032   -0.002108    40.50000   -1.20000
AFIX  43
PART 2
H2EA  2    0.689828    0.403032   -0.002108    40.50000   -1.20000
AFIX  55
PART 0
C3E   1    0.652037    0.398116    0.134417    41.00000    0.16273    0.07713 =
         0.12931    0.01179    0.04934    0.03604
PART 1
AFIX  43
H3E   2    0.604347    0.400986    0.127709    40.50000   -1.20000
AFIX  43
PART 2
H3EA  2    0.604347    0.400986    0.127709    40.50000   -1.20000
AFIX  55
PART 1
C4E   1    0.687989    0.391928    0.218872    40.50000    0.19850    0.09994 =
         0.12638   -0.00072    0.02382    0.01740
AFIX  43
H4E   2    0.668573    0.389930    0.278585    40.50000   -1.20000
AFIX  55
PART 0
C5E   1    0.758057    0.389249    0.198400    41.00000    0.16891    0.08617 =
         0.15739   -0.00238   -0.01878   -0.02463
AFIX   0

O3D   5    0.973697    0.662787    0.181287    21.00000    0.12340    0.25559 =
         0.18062    0.03391    0.01358   -0.00348
C6E   1    0.804667    0.383099    0.266504    41.00000    0.23925    0.12138 =
         0.22768   -0.00908   -0.09218   -0.00740
AFIX  23
H6EA  2    0.781795    0.379304    0.325806    41.00000   -1.20000
H6EB  2    0.836997    0.397402    0.277334    41.00000   -1.20000
AFIX   0

PART 1
O2A   5    1.047716    0.351851    0.003097    31.00000    0.21031    0.26284 =
         0.25835    0.02501    0.01653    0.08356

PART 0
AFIX  56
C5D   1    0.912768    0.639591    0.280906    21.00000    0.09894    0.30647 =
         0.18256   -0.00546    0.04403   -0.00163
PART 2
O1D   5    0.920819    0.651591    0.369581    20.50000    0.13632    0.27446 =
         0.20561   -0.02810    0.04415    0.01368
PART 0
C2D   1    0.920696    0.632222    0.439189    21.00000    0.09397    0.26319 =
         0.20027   -0.02707    0.02122    0.00924
PART 2
AFIX  43
H2DA  2    0.925252    0.634840    0.504785    20.50000   -1.20000
AFIX  43
PART 1
H2D   2    0.925252    0.634840    0.504785    20.50000   -1.20000
AFIX  55
PART 0
C3D   1    0.912569    0.608251    0.393534    21.00000    0.06950    0.27735 =
         0.17638   -0.03439    0.02801   -0.03126
PART 2
AFIX  43
H3DA  2    0.910733    0.592017    0.423223    20.50000   -1.20000
AFIX  43
PART 1
H3D   2    0.910733    0.592017    0.423223    20.50000   -1.20000
AFIX  55
PART 2
C4D   1    0.907669    0.612805    0.295709    20.50000    0.08790    0.29656 =
         0.19241   -0.03655   -0.01317   -0.02203
AFIX  43
H4D   2    0.901979    0.600153    0.248462    20.50000   -1.20000
AFIX  56

PART 1
O1A   5    1.054522    0.412407   -0.016910    31.00000    0.11717    0.12703 =
         0.09665   -0.01141    0.00790    0.00441
C1A   1    1.047912    0.433363   -0.079675    31.00000    0.15024    0.12001 =
         0.08355   -0.01578    0.00133    0.00443
AFIX  43
H1A   2    1.078744    0.447290   -0.084339    31.00000   -1.20000
AFIX  55
C2A   1    0.987126    0.429845   -0.134246    31.00000    0.16231    0.15785 =
         0.14480   -0.03443   -0.02852    0.03470
AFIX  43
H2AA  2    0.970150    0.441006   -0.181828    31.00000   -1.20000
AFIX  55
C3A   1    0.956167    0.406716   -0.105207    31.00000    0.14620    0.17509 =
         0.18932   -0.02634   -0.02204    0.01401
AFIX  43
H3AA  2    0.914844    0.399686   -0.129950    31.00000   -1.20000
AFIX  55
C4A   1    0.997821    0.395939   -0.032689    31.00000    0.13848    0.15202 =
         0.16204   -0.01881   -0.00043   -0.01367
AFIX   0

PART 0
O6W   5    1.047196    0.301620    0.110193    10.50000    0.23275    0.26904 =
         0.15466   -0.14536   -0.08239    0.06989

C5C   1    0.723067    0.371194    0.615718    61.00000    0.19274    0.23672 =
         0.16795    0.01605   -0.00520    0.04059
AFIX  23
H5CA  2    0.723145    0.353121    0.636417    61.00000   -1.20000
H5CB  2    0.690211    0.380579    0.654341    61.00000   -1.20000
AFIX   0
C3C   1    0.856707    0.372884    0.663008    61.00000    0.16891    0.25171 =
         0.12760    0.04923    0.02868    0.03826
AFIX  43
H3C   2    0.870987    0.355560    0.667954    61.00000   -1.20000
AFIX   0
C2C   1    0.895483    0.395674    0.683937    61.00000    0.14433    0.25168 =
         0.10511    0.03323    0.05147    0.04894
AFIX  43
H2C   2    0.941078    0.395166    0.707922    61.00000   -1.20000
AFIX   0
C1C   1    0.861167    0.418335    0.666395    61.00000    0.13547    0.25609 =
         0.05912    0.04647    0.05298    0.04721
AFIX  43
H1C   2    0.875710    0.435564    0.673944    61.00000   -1.20000
AFIX   0
O1C   5    0.798633    0.408366    0.634207    61.00000    0.16860    0.24486 =
         0.07022    0.04027    0.02386    0.03641
C4C   1    0.793576    0.382283    0.633927    61.00000    0.17358    0.24336 =
         0.10909    0.03738    0.02702    0.04224
O2C   5    0.700131    0.372200    0.521249    61.00000    0.25665    0.20870 =
         0.19051    0.01561   -0.04697    0.02241

PART 1
C5A   1    0.995197    0.372397    0.014760    31.00000    0.15959    0.14813 =
         0.26994    0.01682   -0.00473   -0.00407
AFIX  23
H5AA  2    0.950458    0.364631   -0.001743    31.00000   -1.20000
H5AB  2    0.994536    0.376416    0.082373    31.00000   -1.20000
AFIX   0

PART 2
O10W  5    0.876119    0.620827    0.016441   -31.00000    0.05054    0.18559 =
         0.08336    0.03341   -0.01951   -0.02030

PART 0
O3E   5    0.842248    0.359366    0.231475    41.00000    0.29431    0.25401 =
         0.43778   -0.12235   -0.21072    0.10302

O4W   5    0.641415    0.325410    0.186051    10.33333    0.18371    0.16110 =
         0.43236    0.09910    0.10304    0.05150
PART 1
AFIX  56
O1B   5    0.540346    0.330119   -0.023801    51.00000    0.23126    0.29852 =
         0.21892   -0.02209    0.03528   -0.01637
C4B   1    0.535016    0.306418   -0.071952    51.00000    0.15695    0.29313 =
         0.23643   -0.01727    0.03077   -0.01450
C3B   1    0.565693    0.309351   -0.160135    51.00000    0.19159    0.28355 =
         0.21822   -0.01118    0.02396   -0.00339
AFIX  43
H3B   2    0.569328    0.296500   -0.206707    51.00000   -1.20000
AFIX  55
C2B   1    0.589982    0.334865   -0.166485    51.00000    0.19824    0.29031 =
         0.22672   -0.01745    0.01188   -0.02345
AFIX  43
H2B   2    0.612720    0.342081   -0.218051    51.00000   -1.20000
AFIX  55
C1B   1    0.574317    0.347701   -0.082226    51.00000    0.18106    0.29231 =
         0.24039   -0.02412    0.02231   -0.02409
AFIX  43
H1B   2    0.584735    0.365012   -0.067523    51.00000   -1.20000
AFIX   0

O7W   5    0.901890    0.319848    0.394683    10.33333    0.27398    0.20660 =
         0.32028    0.04235    0.07342   -0.04749
C5B   1    0.489003    0.285926   -0.050132    51.00000    0.13560    0.27355 =
         0.23007   -0.00284    0.01400    0.01122
AFIX  23
H5BA  2    0.500474    0.271981   -0.093836    51.00000   -1.20000
H5BB  2    0.504182    0.279936    0.012694    51.00000   -1.20000
AFIX   0

PART 0
C6D   1    0.910160    0.652455    0.196215    21.00000    0.13732    0.38583 =
         0.22081    0.04902    0.03898   -0.03808
AFIX  23
H6DA  2    0.897495    0.640486    0.145003    21.00000   -1.20000
H6DB  2    0.875502    0.666204    0.197721    21.00000   -1.20000
AFIX   0

PART 1
O1W   5    0.473265    0.264877    0.503548   -71.00000    0.20339    0.27674 =
         0.17279   -0.00570   -0.00057    0.08143

AFIX  56
C1F   1    0.546463    0.343203    0.473505    71.00000    0.23564    0.17401 =
         0.20242    0.03140   -0.01634    0.01979
C2F   1    0.568807    0.342444    0.568708    71.00000    0.24652    0.19370 =
         0.21186    0.02686   -0.02876   -0.00260
C3F   1    0.537505    0.321097    0.611487    71.00000    0.22124    0.19549 =
         0.19407    0.02424   -0.02448    0.00176
C4F   1    0.495816    0.308663    0.542723    71.00000    0.20316    0.19577 =
         0.19648    0.02608   -0.02880    0.00913
C5F   1    0.501352    0.322325    0.457446    71.00000    0.20489    0.19271 =
         0.19104    0.01981   -0.02286    0.02194
AFIX   0

PART 2
O9W   5    0.933385    0.328546    0.514543    10.33333    0.29781    0.10597 =
         0.30076    0.07066   -0.04603   -0.02657

PART 3
O8W   5    1.002790    0.320254    0.420880    10.33333    0.28638    0.12149 =
         0.19259    0.03170    0.11261    0.04083

PART 2
O3W   5    0.493255    0.344892    0.538982   -71.00000    0.16173    0.11217 =
         0.55171   -0.09308    0.13282    0.01186

O2W   5    0.502985    0.294023    0.402145   -71.00000    0.21022    0.27482 =
         0.39174    0.10226    0.12846    0.03962
O5W   5    0.594913    0.365882   -0.164113   -51.00000    0.19974    0.33364 =
         0.18651    0.14342   -0.06461   -0.07826
PART 1
C1D   1    0.920819    0.651591    0.369581    20.50000    0.13632    0.27446 =
         0.20561   -0.02810    0.04415    0.01368
AFIX  43
H1D   2    0.925470    0.669444    0.380433    20.50000   -1.20000
AFIX   0
O2D   5    0.907669    0.612805    0.295709    20.50000    0.08790    0.29656 =
         0.19241   -0.03655   -0.01317   -0.02203

PART 2
O2E   5    0.687989    0.391928    0.218872    40.50000    0.19850    0.09994 =
         0.12638   -0.00072    0.02382    0.01740
C1E   1    0.765411    0.393781    0.101294    40.50000    0.12300    0.10419 =
         0.17592    0.02433    0.02374   -0.01460
AFIX  43
H1E   2    0.806885    0.393242    0.068535    40.50000   -1.20000
AFIX   0
HKLF 4


REM  xcalibur
REM wR2 = 0.2821, GooF = S = 1.093, Restrained GooF = 1.085 for all data
REM R1 = 0.1011 for 22800 Fo > 4sig(Fo) and 0.1090 for all 26837 data
REM 1463 parameters refined using 677 restraints

END

WGHT      0.1937     34.2032

REM Instructions for potential hydrogen bonds
EQIV $1 -x+1, -y+1, -z+1
HTAB N1 Cl8_$1
HTAB N2 Cl1_$1
EQIV $2 x, y, z-1
HTAB N3 Cl1_$2
EQIV $3 -x+2, -y+1, -z
HTAB N4 Cl5_$3
EQIV $4 -x+2, -y+1, -z+1
HTAB N5 N1S_$4
HTAB N6 Cl6_$4
HTAB N8 Cl2
EQIV $5 x, y, z+1
HTAB N9 O11W_$5
EQIV $6 x, -y+3/2, z+1/2
HTAB N10 Cl11_$6
EQIV $7 x, -y+3/2, z-1/2
HTAB N11 Cl10_$7
EQIV $8 -x+1, -y+1, -z
HTAB N12 O2B_$8
HTAB C7 Cl2
HTAB C14 Cl3
HTAB C14 Cl7_$8
HTAB C16 Cl8_$8
HTAB C21 Cl4
HTAB C28 Cl4_$3
HTAB C30 Cl9_$4
HTAB C35 Cl6
HTAB C44 Cl4
HTAB C49 Cl8
HTAB C56 Cl9
HTAB C58 Cl3_$5
HTAB C77 Cl12
HTAB C2S Cl2
HTAB C2S Cl3_$5
HTAB C5B Cl12_$8
HTAB C6D O2A_$3
HTAB C6D O10W

REM Highest difference peak  3.515,  deepest hole -1.427,  1-sigma level  0.247
Q1    1   0.5803  0.5077  0.5065  11.00000  0.05    3.52
Q2    1   0.6476  0.7436  0.2189  11.00000  0.05    3.36
Q3    1   0.5798  0.4716  0.5131  11.00000  0.05    3.16
Q4    1   1.0347  0.4686  0.3255  11.00000  0.05    3.01
Q5    1   0.5603  0.5595  0.2194  11.00000  0.05    3.00
Q6    1   0.6868  0.7373  0.2454  11.00000  0.05    2.97
Q7    1   0.5618  0.5954  0.2147  11.00000  0.05    2.93
Q8    1   0.7115  0.5410 -0.0967  11.00000  0.05    2.73
Q9    1   0.7097  0.5039 -0.0960  11.00000  0.05    2.73
Q10   1   1.0318  0.5064  0.3317  11.00000  0.05    2.60
Q11   1   0.5486  0.4881  0.5006  11.00000  0.05    2.60
Q12   1   0.6162  0.4891  0.5183  11.00000  0.05    2.45
Q13   1   0.5933  0.5722  0.1964  11.00000  0.05    2.36
Q14   1   0.7988  0.6428  0.7382  11.00000  0.05    2.23
Q15   1   0.8002  0.6822  0.7382  11.00000  0.05    2.07
Q16   1   0.7069  0.6567  0.7741  11.00000  0.05    2.05
Q17   1   0.6726  0.5214 -0.1073  11.00000  0.05    2.05
Q18   1   0.7531  0.6638  0.7316  11.00000  0.05    1.99
Q19   1   1.0733  0.4868  0.3468  11.00000  0.05    1.86
Q20   1   0.9910  0.4868  0.3153  11.00000  0.05    1.84
Q21   1   0.7529  0.5207 -0.0835  11.00000  0.05    1.80
Q22   1   0.5256  0.5770  0.2057  11.00000  0.05    1.73
Q23   1   0.7936  0.6596  0.6754  11.00000  0.05    1.56
Q24   1   0.6634  0.7673  0.2800  11.00000  0.05    1.41
Q25   1   1.0129  0.4861  0.3788  11.00000  0.05    1.31
Q26   1   0.7302  0.5217 -0.1547  11.00000  0.05    1.30
Q27   1   0.6105  0.7474  0.2962  11.00000  0.05    1.27
Q28   1   0.7434  0.4575 -0.1142  11.00000  0.05    1.26
Q29   1   0.4705  0.5686  0.3041  11.00000  0.05    1.26
Q30   1   0.5835  0.5095  0.6663  11.00000  0.05    1.24
Q31   1   1.0031  0.4371 -0.1108  11.00000  0.05    1.23
Q32   1   1.0871  0.4028 -0.0700  11.00000  0.05    1.20
Q33   1   0.4994  0.5943  0.0799  11.00000  0.05    1.15
Q34   1   0.5430  0.5336  0.5010  11.00000  0.05    1.14
Q35   1   0.9390  0.3749  0.0763  11.00000  0.05    1.11
Q36   1   0.9551  0.4481  0.3765  11.00000  0.05    1.09
Q37   1   0.6288  0.5677 -0.1380  11.00000  0.05    1.08
Q38   1   0.6150  0.5340  0.5006  11.00000  0.05    1.06
Q39   1   0.7909  0.5712 -0.0595  11.00000  0.05    1.05
Q40   1   0.5769  0.4751  0.6816  11.00000  0.05    1.05
Q41   1   0.6100  0.4934  0.6826  11.00000  0.05    1.02
Q42   1   0.5976  0.6808  0.7596  11.00000  0.05    1.01
Q43   1   0.5293  0.5698  0.0533  11.00000  0.05    1.00
Q44   1   0.7123  0.7555  0.2721  11.00000  0.05    1.00
Q45   1   1.0409  0.4324 -0.1583  11.00000  0.05    0.99
Q46   1   0.6953  0.7589  0.2662  11.00000  0.05    0.98
Q47   1   0.9173  0.3843 -0.0034  11.00000  0.05    0.97
Q48   1   0.7041  0.3991  0.0972  11.00000  0.05    0.97
Q49   1   0.8560  0.6595  0.7568  11.00000  0.05    0.95
Q50   1   0.5856  0.5463  0.4785  11.00000  0.05    0.95
Q51   1   1.0093  0.5434  0.3792  11.00000  0.05    0.93
Q52   1   0.9595  0.5245  0.3813  11.00000  0.05    0.91
Q53   1   0.4971  0.5586  0.0815  11.00000  0.05    0.90
Q54   1   0.4813  0.3216  0.4863  11.00000  0.05    0.89
Q55   1   1.1282  0.5221  0.2561  11.00000  0.05    0.89
Q56   1   0.4795  0.3303  0.5529  11.00000  0.05    0.87
Q57   1   1.1336  0.4858  0.2441  11.00000  0.05    0.86
Q58   1   0.8858  0.6320  0.3757  11.00000  0.05    0.86
Q59   1   0.8176  0.5533 -0.0957  11.00000  0.05    0.85
Q60   1   0.5162  0.3499  0.6013  11.00000  0.05    0.85
Q61   1   0.8374  0.3843  0.6549  11.00000  0.05    0.85
Q62   1   0.4884  0.5825  0.3525  11.00000  0.05    0.85
Q63   1   1.0461  0.5286  0.3957  11.00000  0.05    0.84
Q64   1   0.5581  0.2989  0.0996  11.00000  0.05    0.84
Q65   1   0.4336  0.5837  0.2973  11.00000  0.05    0.83
Q66   1   0.9148  0.5889  0.1550  11.00000  0.05    0.82
Q67   1   1.0185  0.2825  0.5497  11.00000  0.05    0.81
Q68   1   0.7798  0.3457 -0.1228  11.00000  0.05    0.80
Q69   1   0.8210  0.6329 -0.0197  11.00000  0.05    0.80
Q70   1   0.7282  0.3947  0.2115  11.00000  0.05    0.79
Q71   1   0.6606  0.5566 -0.1151  11.00000  0.05    0.79
Q72   1   1.0155  0.7035  0.2605  11.00000  0.05    0.79
Q73   1   0.9057  0.6372  0.3041  11.00000  0.05    0.77
Q74   1   1.0386  0.4130 -0.0272  11.00000  0.05    0.77
Q75   1   0.5656  0.7588  0.2641  11.00000  0.05    0.77
Q76   1   0.7582  0.5561 -0.0698  11.00000  0.05    0.77
Q77   1   1.1571  0.5029  0.2584  11.00000  0.05    0.77
Q78   1   0.5700  0.4620  0.3645  11.00000  0.05    0.77
Q79   1   0.8712  0.3275 -0.0652  11.00000  0.05    0.76
Q80   1   0.9986  0.3073  0.0850  11.00000  0.05    0.76
Q81   1   1.0000  0.5334  0.3387  11.00000  0.05    0.76
Q82   1   0.5942  0.3141  0.1060  11.00000  0.05    0.76
Q83   1   0.9739  0.7512  0.4504  11.00000  0.05    0.75
Q84   1   0.4755  0.5999  0.2953  11.00000  0.05    0.75
Q85   1   1.0525  0.4269 -0.0827  11.00000  0.05    0.74
Q86   1   0.4171  0.2975 -0.0308  11.00000  0.05    0.74
Q87   1   0.6433  0.7869  0.2963  11.00000  0.05    0.74
Q88   1   0.6703  0.3376  0.3894  11.00000  0.05    0.74
Q89   1   0.9077  0.4759  0.3825  11.00000  0.05    0.74
Q90   1   0.7620  0.5564 -0.0076  11.00000  0.05    0.74
Q91   1   0.7907  0.7033  0.6859  11.00000  0.05    0.72
Q92   1   0.9027  0.6192  0.2413  11.00000  0.05    0.72
Q93   1   0.5794  0.3007  0.1802  11.00000  0.05    0.72
Q94   1   0.4757  0.2906  0.3465  11.00000  0.05    0.72
Q95   1   0.7184  0.7088  0.1770  11.00000  0.05    0.72
Q96   1   0.5087  0.3056  0.5175  11.00000  0.05    0.71
Q97   1   0.9109  0.6294  0.7600  11.00000  0.05    0.71
Q98   1   0.9772  0.5235  0.4405  11.00000  0.05    0.71
Q99   1   0.4796  0.5755  0.0617  11.00000  0.05    0.71
Q100  1   0.9981  0.5279  0.4415  11.00000  0.05    0.70
Q101  1   0.6802  0.3977  0.1510  11.00000  0.05    0.70
Q102  1   0.5552  0.5284  0.4440  11.00000  0.05    0.69
Q103  1   0.6223  0.5670  0.3621  11.00000  0.05    0.69
Q104  1   0.6194  0.5505 -0.1779  11.00000  0.05    0.69
Q105  1   0.9779  0.4752  0.1462  11.00000  0.05    0.69
Q106  1   0.8099  0.5453 -0.0284  11.00000  0.05    0.68
Q107  1   0.6325  0.5625  0.3472  11.00000  0.05    0.68
Q108  1   0.5419  0.3035  0.0369  11.00000  0.05    0.68
Q109  1   1.0277  0.3083  0.4622  11.00000  0.05    0.68
Q110  1   0.7906  0.3355 -0.0440  11.00000  0.05    0.68
Q111  1   0.8049  0.6118 -0.0238  11.00000  0.05    0.67
Q112  1   0.8306  0.7016  0.6278  11.00000  0.05    0.67
;
_shelx_res_checksum                25214
_shelx_hkl_file
;
   1  -1   0 4411.00  407.81
   0   3   0    0.48    0.46
  -1  -2   0  233.22   21.58
   1  -2   0  247.99   21.62
   1   2   0  226.16   21.58
   0   0   1    0.36    0.43
   0   0  -1    0.44    0.27
   0   0  -1    0.73    0.24
   0   0  -1    0.22    0.47
   0   1  -1  299.67   26.35
   0  -1   1  272.42   26.35
   0  -1  -1  274.20   26.40
   0   4   0 6252.72  594.67
   0  -4   0 6615.03  594.68
   1   3   0   33.46    3.04
   1  -3   0   29.28    2.94
  -1   3   0   30.46    2.91
   0  -2   1  126.39   10.68
   0  -2  -1  104.43   10.74
   0   2  -1  106.48   10.68
   0  -2   1  107.38   10.65
   0   2  -1  124.85   10.66
  -1   0   1    0.17    0.37
   1   0  -1    1.14    0.40
  -1  -1   1 1076.54   96.95
   1   1  -1 1007.58   96.96
  -1  -1   1 1095.56   96.98
  -1  -1   1 1082.42   96.97
   1  -1  -1 1113.60   97.00
   1   1  -1  995.78   96.94
   1   0   1    0.85    0.78
  -1   0  -1    0.23    0.67
  -1  -1  -1  339.98   31.68
  -1   1  -1  342.21   31.66
   0   3  -1  211.66   18.05
   0  -3  -1  172.54   18.05
   0   3  -1  174.00   18.08
   0  -3   1  196.52   18.08
   0  -3   1  200.68   18.05
   0   3   1  205.36   18.05
   1   4   0  369.85   29.93
   1  -4   0  292.66   29.88
  -1   4   0  331.40   29.84
   1  -4   0  308.21   29.83
  -1  -4   0  325.42   29.89
   1  -2  -1  628.25   59.54
   1   2  -1  656.96   59.52
  -1  -2   1  703.60   59.53
   1   2  -1  620.77   59.48
  -1  -2   1  644.07   59.48
  -1  -2  -1 1861.37  177.77
  -1  -2  -1 2113.00  177.87
  -1   2  -1 1906.99  177.78
   0   5   0    0.84    0.76
   0  -5   0    0.86    0.70
   0   5   0   -0.03    1.16
   2   0   0  159.86   14.03
  -2   0   0  144.01   14.03
   1   3  -1    9.09    0.91
  -1  -3   1    7.58    0.94
  -1   3   1    5.52    0.80
  -1  -3   1    7.43    0.75
   1   3  -1    6.82    0.73
   0  -4   1  678.47   58.42
   0   4   1  624.74   58.43
   0  -4  -1  558.56   58.43
   0   4  -1  720.14   58.42
   0  -4   1  605.13   58.45
   0   4  -1  566.63   58.45
  -2  -1   0  970.82   93.12
   2  -1   0 1053.53   93.14
  -2   1   0 1012.54   93.13
   1   3   1  159.76   14.52
  -1   3  -1  156.86   14.53
   1   3   1  151.74   14.52
   1  -3   1  149.95   14.52
  -1  -3  -1  161.63   14.51
   1  -5   0  155.56   14.95
  -1  -5   0  169.66   15.02
   1   5   0  160.77   15.04
   2  -2   0 3890.85  339.68
  -2   2   0 3718.52  339.67
   2   2   0 3526.29  339.65
  -1  -4   1   91.32    8.80
   1   4  -1   95.52    8.73
  -1  -4   1   95.21    8.74
  -1   4   1   94.37    8.76
   1   4  -1   95.92    8.80
   1  -4  -1   88.23    8.76
   0   6   0 1186.89  111.13
   0  -6   0 1283.17  111.14
   0   6   0 1102.18  111.20
   1  -4   1 2752.94  267.79
   1   4   1 2919.83  267.78
  -1  -4  -1 2963.82  267.78
  -1   4  -1 2971.62  267.80
   1   4   1 2871.50  267.78
   2  -3   0   13.23    1.50
  -2   3   0   16.14    1.50
  -2  -3   0   14.42    1.43
   0   5   1  292.31   29.07
   0  -5  -1  287.81   29.08
   0  -5   1  278.93   29.09
   0   5  -1  275.23   29.10
   0   5  -1  368.29   29.06
   0  -5   1  357.11   29.06
  -2  -1   1  319.26   28.51
  -2   1   1  296.74   28.50
  -2   0  -1    1.24    0.46
   2   0   1    0.87    0.46
  -2   0  -1    1.03    1.22
   1  -6   0 1042.32  113.97
  -1  -6   0 1428.20  114.02
   1  -6   0 1266.61  113.94
   1   6   0 1237.06  114.02
  -2  -1  -1 6377.05  497.71
   2   1   1 5390.21  497.55
   2  -1   1 5194.18  497.55
  -2  -1  -1 5237.17  497.54
  -2  -4   0  315.97   31.95
   2  -4   0  363.30   31.87
   2   4   0  325.90   31.80
  -2   4   0  364.47   31.85
  -2   4   0  353.82   31.85
  -2  -2   1  503.04   41.94
  -2   2   1  402.64   41.94
   1  -5  -1 1248.85  117.15
   1   5  -1 1343.31  117.13
  -1  -5   1 1270.07  117.19
  -1  -5   1 1285.15  117.14
   1   5  -1 1220.79  117.17
  -1  -5   1 1202.64  117.14
  -1   5   1 1269.27  117.15
  -1   5  -1  780.25   69.52
  -1   5  -1  732.78   69.42
   1   5   1  768.39   69.50
  -1  -5  -1  785.72   69.50
   1  -5   1  719.26   69.50
  -2  -2  -1 2157.82  168.50
  -2  -2  -1 1766.26  168.32
   2   2   1 1876.11  168.32
   2  -2   1 1712.48  168.32
   0   7   0    0.47    0.93
   0   7   0    0.60    1.57
   0   6   1   81.71    8.99
   0   6  -1   99.63    8.80
   0  -6   1   72.34    8.90
   0   6   1   87.60    8.89
   0  -6  -1   86.72    8.91
   0  -6   1  109.44    8.88
   0   6  -1  114.02    8.88
   0   6  -1   85.27    8.95
  -2   3   1 3359.01  369.08
  -2  -3   1 4384.55  369.07
   2   3  -1 4185.31  369.06
   2   3   1 2076.03  191.23
  -2  -3  -1 2106.14  191.23
  -2  -3  -1 2102.09  191.25
   2  -3   1 1992.13  191.23
   2   5   0 1570.39  149.81
   2  -5   0 1685.52  149.91
  -2  -5   0 1640.48  149.96
  -2   5   0 1625.68  149.86
  -2   5   0 1648.06  149.87
   0   0  -2 3200.62  283.35
   0   0  -2 3114.86  283.34
   0   0   2 3052.49  283.34
   0   0   2 3115.05  283.34
   0   0   2 2732.24  283.39
   0  -1   2   30.75    2.78
   0   1   2   25.82    3.00
   0  -1   2   26.04    2.88
   0   1   2   32.71    2.82
   0   1  -2   30.18    2.78
   0  -1  -2   33.40    2.83
   0   1   2   33.39    2.80
   0  -1   2   27.08    2.70
   0   1  -2   31.26    2.80
   0   1  -2   22.17    2.73
  -1  -6   1   31.24    3.13
   1   6  -1   30.52    3.02
   1  -6  -1   33.07    3.10
  -1   6   1   31.40    3.13
   1   6  -1   28.09    3.13
  -1  -6   1   29.24    3.19
  -1  -6   1   32.03    3.05
   1  -7   0  221.25   23.72
   1   7   0  257.54   23.90
   1   7   0  269.77   23.77
   1  -7   0  247.57   23.67
  -1  -7   0  294.01   23.76
   2   4  -1  563.86   48.36
  -2   4   1  488.89   48.42
  -2   4   1  409.72   48.48
   2   4  -1  522.97   48.45
  -2  -4   1  542.08   48.46
   1  -6   1 1889.85  185.92
   1   6   1 1755.71  185.99
   1   6   1 2053.95  185.92
  -1   6  -1 2091.50  185.84
  -1  -6  -1 2156.33  185.93
  -1   6  -1 2139.80  185.95
  -1   6  -1 1857.98  185.89
   0  -2   2 2915.62  258.55
   0   2  -2 2283.70  258.51
   0  -2   2 3020.99  258.51
   0   2  -2 2895.61  258.53
   0   2   2 3029.48  258.56
   0   2   2 2387.27  258.61
   0  -2   2 2794.81  258.52
   0   2   2 3003.23  258.55
   0   2  -2 2851.66  258.53
  -2  -4  -1    9.24    1.20
  -2   4  -1    9.84    1.32
   2  -4   1   11.77    1.21
   2   4   1   12.34    1.23
  -2  -4  -1    7.97    1.27
   2   4   1   11.64    1.34
  -1   0   2   84.97    7.54
   1   0  -2   85.46    7.64
  -1   0   2   74.08    7.57
  -1   0   2   79.05    7.59
  -1   1   2 3611.58  334.66
   1   1  -2 3949.49  334.68
  -1  -1   2 3417.67  334.65
  -1  -1   2 3427.64  334.64
   1   1  -2 3539.87  334.62
  -1  -1   2 3826.75  334.64
  -1   1   2 3848.72  334.68
   1   1  -2 3436.15  334.64
   1  -1  -2 3864.18  334.72
  -1   0  -2  936.82   87.92
   1   0   2 1104.56   88.01
  -1   0  -2 1015.22   88.00
  -1   0  -2  854.63   87.90
   0   7  -1   87.02    9.42
   0  -7   1   85.93    9.41
   0   7   1   93.78    9.48
   0   7  -1  123.18    9.36
   0  -7   1  117.12    9.37
   0  -7  -1   93.22    9.38
   0   7  -1   98.46    9.26
   0   7   1   88.57    9.36
   0   3   2  463.45   41.39
   0  -3   2  513.67   41.35
   0   3   2  375.35   41.46
   0  -3  -2  372.95   41.30
   0   3  -2  375.37   41.35
   0  -3   2  481.33   41.35
   0   3   2  498.49   41.30
   0  -3   2  461.93   41.35
  -1  -1  -2 3859.13  338.29
   1   1   2 4036.88  338.29
  -1   1  -2 3523.32  338.18
  -1  -1  -2 3142.89  338.18
   1  -1   2 4227.15  338.26
  -1  -1  -2 3563.38  338.19
  -1   1  -2 3925.92  338.25
   1   2  -2  150.22   13.33
  -1   2   2  148.17   13.28
   1   2  -2  140.28   13.32
  -1  -2   2  132.82   13.30
   1   2  -2  137.42   13.31
  -1  -2   2  141.69   13.33
   1   2  -2  151.03   13.32
   3   0   0 4739.11  438.17
   0   8   0 1002.21   85.71
   0  -8   0  814.96   85.59
   0   8   0  984.03   85.60
   2  -6   0    0.91    1.12
  -2   6   0    2.51    0.90
   2   6   0    1.11    1.56
  -2   6   0    2.08    0.75
  -2  -6   0    2.51    1.24
   3  -1   0  308.21   26.02
  -3  -1   0  275.34   25.99
  -3   1   0  273.49   26.00
   3   1   0  272.46   25.99
  -1   2  -2 3303.71  332.09
  -1  -2  -2 3723.96  332.22
  -1   2  -2 3573.55  332.08
  -1  -2  -2 3477.29  332.05
  -1   2  -2 3789.60  332.13
   1   2   2 3802.28  332.21
   1  -2   2 3878.84  332.13
  -2  -5   1 2701.57  227.44
  -2   5   1 2054.35  227.46
   2   5  -1 2581.51  227.42
   2   5  -1 2481.06  227.34
  -2   5   1 2399.42  227.39
   2  -5   1 1596.43  151.77
   2   5   1 1639.98  151.76
   2   5   1 1649.77  151.80
  -2   5  -1 1658.50  151.81
  -2  -5  -1 1668.51  151.79
  -3   2   0  568.35   51.96
   3  -2   0  608.26   51.98
  -3  -2   0  528.62   51.93
   1   3  -2    9.01    0.99
  -1  -3   2    4.57    0.82
   1   3  -2    8.96    0.86
  -1   3   2    7.01    0.85
  -1  -3   2    7.90    1.10
   1   3  -2    7.24    0.84
   1   7  -1 3591.12  343.76
  -1  -7   1 3546.89  343.76
  -1   7   1 3700.49  343.75
  -1  -7   1 3726.04  343.78
   1   7  -1 3814.97  343.71
  -1  -7   1 4197.34  343.70
   1  -7  -1 3675.81  343.74
  -1   7   1 2869.64  343.89
   0   4   2 1023.31   88.41
   0   4   2  738.59   88.54
   0  -4   2 1117.25   88.39
   0   4  -2  937.73   88.43
   0  -4   2  949.65   88.45
   0  -4  -2  785.41   88.41
   0   4  -2 1021.04   88.37
   0   4  -2  785.07   88.45
   0  -4   2  935.63   88.43
  -1   7  -1 2267.76  199.66
   1   7   1 2264.02  199.62
  -1  -7  -1 2336.04  199.63
   1   7   1 1911.38  199.69
   1  -7   1 1947.66  199.61
  -1   7  -1 2180.32  199.59
  -1  -3  -2   89.89    8.18
   1   3   2   87.84    8.16
  -1  -3  -2   94.77    7.91
   1  -3   2   78.18    7.97
  -1   3  -2   93.63    7.99
  -1   3  -2   97.65    7.96
   1  -3   2   61.65    7.91
   1  -8   0   86.25    8.21
   1   8   0   95.58    8.54
   1   8   0   75.72    8.24
  -1  -8   0   92.87    8.24
   1  -8   0   84.32    8.12
  -3   3   0  140.03   12.93
   3   3   0  132.96   12.90
   3  -3   0  149.13   12.97
  -1   4   2   60.87    5.74
   1   4  -2   57.85    5.71
  -1  -4   2   60.00    5.71
  -1  -4   2   61.55    5.71
   1   4  -2   64.63    5.79
  -1  -4   2   62.58    5.83
   3   0  -1    0.87    0.90
  -3   0   1    0.29    0.27
   2   6  -1 2419.78  214.96
  -2  -6   1 2586.22  214.98
   2   6  -1 2211.57  214.88
  -2   6   1 2398.90  214.94
  -2   6   1 1979.93  215.02
  -2  -6   1 2356.76  214.97
   3  -1  -1  353.61   49.23
  -3   1   1  630.92   49.18
   0  -8  -1 6390.38  595.07
   0   8  -1 6201.28  595.10
   0   8   1 6134.48  595.06
   0   8  -1 5822.86  594.97
   0  -8   1 5972.34  595.08
   0   8   1 6552.18  595.15
   0   8  -1 7647.20  595.06
   0  -8   1 7464.50  595.09
  -2  -7   0 2689.30  226.83
   2  -7   0 2473.63  226.72
   2  -7   0 2429.76  226.82
   2   7   0 2566.28  226.89
  -2   7   0 2539.99  226.72
  -2   7   0 2336.25  226.74
   2  -7   0 2222.51  226.75
   1  -4   2 4820.44  455.72
   1   4   2 4961.39  455.70
  -1   4  -2 5291.67  455.72
  -1  -4  -2 5133.58  455.90
   1   4   2 4789.59  455.86
  -1  -4  -2 5181.98  455.71
  -1   4  -2 4716.93  455.72
   1  -4   2 4263.32  455.71
  -1   4  -2 5399.10  455.76
   0   5  -2    4.96    1.25
   0   5   2    5.94    0.89
   0   5  -2    4.08    0.86
   0  -5   2    5.82    1.05
   0  -5   2    4.88    0.82
   0  -5  -2    4.38    1.03
   2   6   1  161.64   14.70
   2  -6   1  137.39   14.41
   2   6   1  165.24   14.48
  -2   6  -1  155.66   14.48
   2   6   1  158.16   14.42
  -2  -6  -1  158.34   14.46
  -3   0  -1    0.16    0.57
   3   0   1    0.85    0.58
  -3  -2   1  353.53   32.03
  -3   2   1  394.46   31.96
  -2   0   2   41.77    3.83
  -2   0   2   37.33    3.71
  -2   0   2   38.85    3.66
   3  -1   1 1221.63  113.50
  -3  -1  -1 1204.58  113.50
  -3  -1  -1 1352.34  113.74
  -3   1  -1 1215.46  113.51
  -3  -4   0 2745.55  266.07
   3   4   0 2787.15  266.07
   3  -4   0 3155.23  266.14
  -3   4   0 3025.01  266.11
  -2  -1   2  794.05   69.93
  -2  -1   2  784.25   70.00
  -2  -1   2  757.30   69.96
   2  -1  -2  769.79   70.00
  -2  -1   2  705.11   69.91
  -2   1   2  797.08   70.03
   0  -9   0    2.12    1.51
   0   9   0    1.07    1.89
   0   9   0    2.39    1.31
   3   2   1  336.90   31.26
   3  -2   1  343.53   31.26
  -3   2  -1  329.78   31.26
  -3  -2  -1  352.75   31.52
  -3  -2  -1  333.19   31.25
  -2  -2   2 3013.62  262.32
  -2  -2   2 2996.43  262.33
  -2  -2   2 2836.59  262.25
   2  -2  -2 2998.94  262.36
  -2   2   2 3012.65  262.38
  -2  -2   2 2642.41  262.24
   2   0   2 1434.68  141.56
  -2   0  -2 1626.19  141.56
   1   8  -1  299.36   29.69
   1   8  -1  290.04   29.76
  -1  -8   1  317.87   29.80
   1   8  -1  329.93   29.74
  -1   8   1  330.20   29.77
  -1  -8   1  309.14   29.82
   1  -8  -1  324.32   29.74
  -1  -8   1  347.57   29.69
  -1  -5   2  107.21   10.05
   1  -5  -2  110.17   10.07
  -1   5   2  102.72   10.09
   1   5  -2  102.65   10.05
   1   5  -2  110.44   10.14
  -1  -5   2  113.46   10.03
  -1  -5   2  103.09   10.18
   3  -3  -1   75.62    9.48
  -3  -3   1  104.33    9.38
  -3   3   1  105.43    9.29
  -2   1  -2  182.26   14.61
   2   1   2  173.69   14.68
  -2  -1  -2  183.56   14.67
   1   8   1  307.79   33.20
   1   8   1  353.84   33.12
   1  -8   1  299.21   33.11
  -1   8  -1  385.36   33.10
   1  -8   1  365.81   33.00
  -1   8  -1  379.94   33.18
  -1  -8  -1  365.42   33.14
  -1  -8  -1  377.77   33.24
   1  -5   2  220.69   22.76
  -1   5  -2  253.31   22.83
  -1  -5  -2  244.80   23.02
   1  -5   2  229.93   22.78
  -1   5  -2  265.46   22.74
  -1   5  -2  231.41   22.77
   1   5   2  252.57   22.76
  -1  -5  -2  259.84   22.78
  -3  -3  -1   41.54    4.03
  -3   3  -1   38.54    3.95
   3  -3   1   43.02    3.96
  -3  -3  -1   41.64    3.94
  -3  -3  -1   35.30    4.43
   3   3   1   41.39    3.94
  -2   2  -2 2373.44  195.07
   2   2   2 2208.98  195.12
   2   2   2 1834.26  194.94
  -2  -2  -2 2388.87  195.12
   1   9   0   52.18    5.17
   1  -9   0   43.47    4.73
   1   9   0   41.88    4.75
  -1  -9   0   55.15    4.80
  -2  -3   2  556.67   53.44
   2   3  -2  577.14   53.51
   2  -3  -2  616.69   53.58
   2   3  -2  552.29   53.44
  -2  -3   2  640.92   53.54
  -2  -3   2  622.83   53.52
  -3  -5   0   89.24    8.64
  -3   5   0   89.52    8.34
  -3  -5   0   87.98    8.27
   3  -5   0   87.64    8.39
   0  -6   2 1500.72  127.25
   0  -6   2 1362.30  127.29
   0   6  -2 1504.33  127.25
   0  -6  -2 1215.79  127.24
   0   6  -2 1190.95  127.30
   0   6   2 1426.54  127.24
   2   7  -1 2729.62  237.44
   2  -7  -1 2253.84  237.41
   2   7  -1 2285.63  237.36
  -2   7   1 2171.31  237.49
  -2  -7   1 2949.46  237.45
   2  -7  -1 2709.88  237.42
  -2   7   1 2705.64  237.41
  -2  -7   1 2920.99  237.46
  -3   4   1  650.18   55.45
  -3  -4   1  667.63   55.51
  -2   7  -1  635.54   55.45
  -2  -7  -1  603.05   55.43
  -2   7  -1  607.18   55.33
   2   7   1  612.96   55.43
   2   7   1  621.33   55.61
   2  -7   1  490.97   55.40
   2   7   1  626.20   55.38
  -2   8   0  165.96   14.84
  -2   8   0  148.38   14.88
   2  -8   0  148.00   15.02
   2  -8   0  150.05   14.90
   2  -8   0  156.92   14.83
  -2  -8   0  181.12   14.97
   2   8   0  161.39   15.06
  -2   3  -2 1034.68   85.56
   2   3   2  994.99   85.66
   2   3   2  881.15   85.46
  -2   3  -2  888.42   85.46
  -2  -3  -2 1073.89   85.66
  -2  -3  -2  859.35   85.43
   0   9  -1   73.04    6.21
   0   9  -1   51.98    5.90
   0   9   1   63.86    6.11
   0  -9   1   64.19    6.15
   0  -9  -1   67.78    6.13
   0   9  -1   68.78    6.03
   0  -9   1   57.02    6.14
   0   9   1   60.10    6.20
  -3  -4  -1 1640.29  150.89
  -3   4  -1 1632.44  150.90
   3   4   1 1615.84  150.89
  -3  -4  -1 1607.86  150.94
   3  -4   1 1654.72  150.90
   1  -6  -2 5325.81  480.41
   1   6  -2 5112.76  480.46
  -1  -6   2 4739.94  480.47
  -1   6   2 4839.45  480.42
  -1  -6   2 5385.95  480.34
  -1  -6   2 5263.80  480.40
   1   6  -2 5233.84  480.39
  -2  -4   2 1875.97  152.34
  -2  -4   2 1679.48  152.23
   2   4  -2 1560.63  152.22
   2  -4  -2 1554.62  152.36
   2   4  -2 1677.89  152.31
  -2   4   2 1640.84  152.27
  -1  -6  -2 5879.24  583.98
  -1  -6  -2 6510.08  583.82
  -1   6  -2 6882.53  583.76
   1  -6   2 6080.57  583.84
   1  -6   2 5939.84  583.80
  -1   6  -2 5894.49  583.81
  -1   6  -2 6505.69  583.87
   1   6   2 6311.76  583.81
  -3   6   0  148.86   13.62
   3  -6   0  159.25   13.70
  -3   6   0  151.18   13.63
  -3  -6   0  149.59   13.86
   3   6   0  135.17   13.53
  -2   4  -2  148.15   12.73
   2   4   2  130.50   12.59
  -2  -4  -2  128.73   12.57
  -2   4  -2  139.63   12.62
   2   4   2  122.82   12.60
  -2  -4  -2  146.50   12.88
   2   4   2  148.81   12.94
   0  10   0    4.84    2.02
   0 -10   0    4.71    1.80
   0  10   0    6.35    1.60
   3  -5  -1  362.84   40.88
   3   5  -1  547.37   40.80
  -3   5   1  455.02   40.77
  -3   5   1  524.81   40.75
  -3  -5   1  555.09   40.81
   3   5  -1  343.98   40.64
  -1   9   1  255.19   21.05
   1   9  -1  209.26   20.91
   1   9  -1  222.03   20.89
   1  -9  -1  229.20   20.91
  -1  -9   1  200.86   21.05
  -1  -9   1  240.13   20.82
   1   9  -1  206.16   20.85
  -1  -9   1  200.75   20.99
  -1   9   1  243.95   20.94
   1  -9   1  177.58   16.10
  -1   9  -1  198.54   16.24
  -1  -9  -1  184.67   16.31
  -1  -9  -1  191.97   16.45
   1   9   1  176.19   16.26
   1   9   1  167.46   16.37
  -1   9  -1  191.40   16.35
   0   7  -2  636.90   53.56
   0   7   2  575.64   53.55
   0  -7  -2  510.96   53.56
   0   7  -2  515.46   53.62
   0  -7   2  636.10   53.55
   0  -7   2  566.24   53.60
  -3  -5  -1  213.49   19.66
   3   5   1  217.48   19.66
  -3  -5  -1  209.22   19.73
  -3   5  -1  194.05   19.67
   3  -5   1  220.82   19.69
  -2   8   1  528.49   45.46
  -2   8   1  444.45   45.57
   2  -8  -1  497.87   45.46
  -2  -8   1  543.41   45.52
   2   8  -1  414.99   45.40
   2  -8  -1  452.80   45.46
  -2  -8   1  568.53   45.48
   2   8  -1  500.96   45.50
  -2  -5   2 3991.99  362.04
   2   5  -2 3896.82  362.00
   2   5  -2 3715.72  362.02
   2   5  -2 3928.84  362.12
  -2   5   2 3928.49  362.08
   2  -5  -2 3938.75  362.17
  -2  -5   2 4395.95  362.15
   2   8   1  626.19   54.22
   2   8   1  541.24   54.37
  -2   8  -1  618.67   54.10
  -2   8  -1  471.45   54.17
  -2  -8  -1  654.84   54.34
  -2  -8  -1  593.01   54.20
  -1 -10   0   26.79    3.51
   1 -10   0   26.89    3.38
   1  10   0   30.83    3.99
   1  10   0   32.02    3.45
  -1 -10   0   35.94    3.41
  -1  -7   2  115.15   11.51
  -1   7   2  114.14   11.61
   1  -7  -2  148.76   11.60
   1   7  -2  133.16   11.53
  -1  -7   2  114.53   11.47
  -1  -7   2  108.14   11.67
   1   7  -2  140.21   11.68
  -2  -5  -2    3.57    1.09
  -2   5  -2    4.30    1.62
  -2  -5  -2    5.95    1.92
   2   5   2    5.23    1.15
  -2   5  -2    3.82    1.21
   2   5   2    1.71    2.00
  -2   9   0  145.58   16.44
  -2  -9   0  189.37   16.55
   2  -9   0  196.07   16.53
   2  -9   0  159.47   16.62
   2   9   0  176.62   16.69
   2  -9   0  187.63   16.42
   1  -7   2  463.05   47.23
  -1  -7  -2  519.33   47.26
  -1   7  -2  509.53   47.32
   1   7   2  518.24   47.25
   1  -7   2  469.04   47.26
  -1   7  -2  511.69   47.25
  -1   7  -2  561.98   47.17
  -1   7  -2  502.32   47.11
   3   6  -1  196.96   15.94
  -3   6   1  215.76   15.92
  -3   6   1  116.18   15.83
  -3  -6   1  228.62   15.97
   3  -6  -1  159.74   16.23
   3   6  -1  135.15   15.80
  -3   6   1  197.71   15.92
  -3  -7   0 3814.52  359.73
   3   7   0 3775.66  359.50
  -3   7   0 3904.96  359.59
   3  -7   0 4018.35  359.65
  -3   7   0 4027.10  359.58
   0  10   1 1742.01  145.38
   0  10  -1 1566.40  145.17
   0  10   1 1677.18  145.28
   0 -10  -1 1709.76  145.31
   0  10  -1 1798.80  145.27
   0 -10   1 1698.34  145.35
   0 -10   1 1575.72  145.29
   4   0   0 1331.48  120.85
  -4   0   0 1282.86  120.84
  -3   0   2 1894.33  175.30
  -4  -1   0  214.74   20.23
  -4   1   0  206.10   20.24
   4   1   0  225.35   20.24
   4  -1   0  228.10   20.26
   3   6   1  214.15   18.19
  -3   6  -1  181.64   18.23
   3   6   1  178.26   18.51
   3  -6   1  147.12   18.19
   3   6   1  196.63   18.27
  -3   6  -1  238.71   18.23
  -3  -6  -1  208.54   18.26
  -3   1   2  732.06   65.27
  -3  -1   2  772.76   65.25
  -3  -1   2  733.87   65.22
  -3  -1   2  684.38   65.09
   2   6  -2  325.98   30.42
   2   6  -2  336.18   30.55
  -2  -6   2  356.52   30.58
   2  -6  -2  292.76   30.59
  -2  -6   2  331.60   30.45
  -2   6   2  325.83   30.50
   0   8   2    5.33    1.40
   0  -8   2    5.41    1.60
   0  -8   2    3.32    1.14
   0   8  -2    2.76    1.85
   0   8  -2    2.03    1.03
   0  -8  -2    3.56    1.54
  -4  -2   0   49.32    4.69
   4   2   0   50.90    4.69
  -4   2   0   45.22    4.72
   4  -2   0   53.43    4.77
  -3  -2   2 1545.43  127.52
  -3   2   2 1402.56  127.56
  -3   2   2 1169.43  127.54
  -2  -6  -2  851.72   72.16
   2   6   2  768.54   71.94
  -2   6  -2  832.33   71.99
  -2  -6  -2  806.96   71.95
   2   6   2  682.90   71.94
   1  10  -1 2157.36  184.24
  -1  10   1 2266.32  184.38
  -1  10   1 1847.67  184.25
  -1 -10   1 1808.71  184.37
  -1 -10   1 2327.60  184.20
   1  10  -1 1914.63  184.21
   1 -10  -1 2016.49  184.25
  -1 -10   1 2074.01  184.32
   1  10  -1 1543.31  184.22
   0   0   3   -0.09    1.56
   0   0  -3    0.41    0.89
   0   0   3    1.32    0.89
   3   0   2   60.57    6.01
  -3   0  -2   71.16    6.54
  -3   0  -2   63.66    6.04
   1  10   1   32.09    4.15
   1  10   1   31.72    3.94
   1 -10   1   26.33    3.97
   1 -10   1   32.55    3.95
  -1 -10  -1   39.45    4.06
  -1  10  -1   28.03    3.94
  -1 -10  -1   45.80    4.30
  -1  10  -1   41.69    3.85
   1 -10   1   43.74    3.62
   0 -11   0    3.42    2.01
   0  11   0    3.67    2.24
   0  11   0    4.88    1.86
   0   1   3  401.15   39.56
   0   1  -3  477.03   39.58
   0  -1   3  461.15   39.57
   0   1   3  410.55   39.69
   0   1  -3  429.18   39.56
   0   1   3  390.07   39.55
   0  -1   3  460.18   39.66
   0   1  -3  414.51   39.47
   3   1   2    8.49    1.27
  -3  -1  -2    8.21    2.34
  -3   1  -2    7.02    1.30
  -3   1  -2    8.37    2.32
   3  -1   2    8.57    1.18
  -3  -1  -2    5.27    1.24
   2  -9  -1  499.02   46.31
   2   9  -1  502.45   46.33
  -2  -9   1  577.90   46.39
   2   9  -1  387.66   46.23
  -2  -9   1  564.30   46.31
   2  -9  -1  522.83   46.32
  -2   9   1  500.42   46.32
  -2   9   1  500.02   46.47
   4  -3   0   73.34    6.58
  -4   3   0   65.96    6.53
  -3  -3   2   68.12    6.35
  -3  -3   2   69.16    6.59
  -3   3   2   55.37    6.79
  -3   3   2   78.27    6.68
  -1  -8   2  370.12   32.90
  -1   8   2  333.02   33.04
   1  -8  -2  354.65   33.01
   1   8  -2  374.74   32.97
  -1  -8   2  333.37   33.11
   1   8  -2  321.15   33.06
  -1  -8   2  356.20   32.98
  -2  -9  -1  273.53   19.65
  -2   9  -1  255.82   19.31
   2   9   1  149.56   19.53
  -2   9  -1  100.24   19.33
   2   9   1  251.27   19.46
  -2  -9  -1  259.19   19.48
   0   2   3   14.53    1.85
   0  -2   3   14.65    1.74
   0   2  -3   14.82    1.76
   0   2   3   14.32    1.82
   0   2  -3   17.10    1.81
   0   2  -3   15.30    1.76
   0  -2   3   18.79    2.02
   0   2   3   13.30    2.36
   3  -2   2 1929.13  231.90
  -3  -2  -2 3633.66  232.02
   3   2   2 1182.06  231.86
  -3  -2  -2 4729.61  232.42
  -3   2  -2 3507.81  232.01
  -3  -2  -2 3750.61  232.01
  -3   2  -2 4520.99  232.36
   3   7  -1   87.38   32.39
  -3   7   1  420.34   32.58
   3  -7  -1  351.98   32.84
  -3  -7   1  461.97   32.69
  -3   7   1  196.59   32.42
   3   7  -1  467.37   32.34
  -3   7   1  448.70   32.56
   3   7  -1  335.44   32.47
  -3  -7   1  504.12   32.63
  -4   0   1    0.56    0.41
   4   0  -1    0.93    0.95
   1   8   2  818.70   75.49
  -1  -8  -2  831.44   75.50
  -1   8  -2  806.52   75.48
   1  -8   2  753.66   75.53
   1  -8   2  814.31   75.47
  -1   8  -2  873.97   75.58
   1   0  -3    2.53    1.19
  -1   0   3    1.28    0.90
  -1   0   3    2.47    0.99
  -4   1   1  354.18   32.49
   4  -1  -1  338.74   32.58
   4   1  -1  376.11   32.51
  -4  -1   1  339.89   32.46
  -1  -1   3 9049.33  861.41
  -1   1   3 9058.69  861.63
  -1   1   3 9934.95  861.52
  -1  -1   3 9067.43  861.47
  -1   1   3 9329.27  861.49
   1   1  -3 9999.00  861.52
  -3   7  -1   97.08   10.20
   3   7   1  105.01   10.22
   3   7   1  115.19   10.58
  -3  -7  -1  103.44   10.21
   3  -7   1  114.79   10.17
   3   7   1  108.64   10.12
  -3   7  -1  109.62   10.15
  -3   8   0 2486.18  225.46
   3   8   0 2465.27  225.38
   3  -8   0 1988.12  225.50
  -3  -8   0 2712.26  225.61
  -3   8   0 2561.49  225.48
   1 -11   0 1028.93  102.14
   1  11   0 1178.65  102.35
  -1  11   0 1262.84  102.18
  -1 -11   0 1068.88  102.19
   1  11   0  920.67  102.13
  -1 -11   0 1229.48  102.19
  -2 -10   0 2646.13  213.79
   2  10   0 2334.68  213.84
   2 -10   0 2072.57  213.84
   2 -10   0 2206.01  213.73
   2 -10   0 2291.61  213.66
  -2   7   2 2198.44  204.47
  -2  -7   2 2071.64  204.43
   2   7  -2 2247.23  204.40
   2   7  -2 2282.78  204.52
  -2  -7   2 2324.43  204.55
   1   0   3    0.59    1.63
  -1   0  -3    1.52    1.03
  -1   0  -3    0.89    0.80
  -1   0  -3    2.50    1.10
   1   0   3    0.86    1.04
  -1   0  -3    1.93    1.89
   4   2  -1  547.94   47.87
   4  -2  -1  440.08   48.01
  -4   2   1  505.03   47.91
  -4  -2   1  488.21   48.04
  -4   0  -1    0.89    0.97
   4   0   1    0.81    0.94
   0   3   3  269.85   23.34
   0   3  -3  245.46   23.27
   0  -3   3  278.07   23.31
   0  -3   3  274.65   23.23
   0   3  -3  205.91   23.24
   0   3   3  262.93   23.30
   0  -3   3  248.66   23.25
   0   3   3  195.36   23.44
   0   3  -3  255.81   23.28
  -3   3  -2 1221.99   89.34
  -3  -3  -2 1304.95   89.42
   3   3   2 1085.36   89.41
  -3  -3  -2 1055.61   89.10
   3   3   2  954.52   89.09
  -3  -3  -2 1038.80   89.10
   4   4   0    8.65    1.15
  -4  -4   0    8.31    1.19
  -4   4   0   10.63    1.25
   4  -4   0   11.75    1.50
   1   2  -3  241.88   21.88
  -1  -2   3  211.53   21.85
   1   2  -3  227.83   21.86
  -1   2   3  232.29   21.89
   1   2  -3  242.17   21.81
  -1   2   3  220.78   22.10
  -1   2   3  252.13   21.93
  -1  -2   3  230.12   21.84
   1   2  -3  259.39   21.89
  -1  -1  -3 3756.24  336.30
  -1   1  -3 3966.62  336.23
  -1   1  -3 3518.54  336.27
   1  -1   3 4039.41  336.37
  -1  -1  -3 3176.67  336.39
   1   1   3 3541.54  336.28
   1   1   3 3953.53  336.41
  -1   1  -3 2885.68  336.33
  -1   1  -3 3665.53  336.29
   4   1   1  702.06   65.63
   4  -1   1  735.26   65.65
  -4  -1  -1  708.91   65.63
  -4   1  -1  690.39   65.64
  -3   4   2 6742.27  753.03
   3  -4  -2 8671.75  753.01
  -3  -4   2 9086.98  752.99
  -3   4   2 7893.84  753.01
   2   7   2  386.81   34.93
  -2   7  -2  371.02   34.98
   2   7   2  380.65   34.92
  -2  -7  -2  362.66   34.92
   1   2   3  315.44   28.67
   1   2   3  300.37   28.68
  -1  -2  -3  310.48   28.56
  -1   2  -3  301.83   28.65
  -1   2  -3  234.86   28.71
  -1   2  -3  336.86   28.63
   1  -2   3  298.12   28.65
   1   2   3  329.76   28.85
   1  -2   3  353.20   28.75
  -1   2  -3  312.12   28.67
  -1  -2  -3  321.74   28.69
  -1  -2  -3  258.47   28.87
   4  -2   1   40.98    4.03
  -4  -2  -1   47.31    4.89
  -4  -2  -1   40.07    4.00
  -4  -3   1 5482.59  498.28
  -4   3   1 5709.12  498.17
   4  -3  -1 4645.40  498.27
   0  11   1  400.01   34.31
   0  11   1  373.19   34.20
   0 -11   1  394.55   34.35
   0  11  -1  399.98   34.16
   0  11  -1  317.90   34.17
   0 -11   1  324.21   34.18
   0 -11  -1  399.43   34.24
   0  11  -1  353.40   34.07
   0   9  -2 4153.46  333.93
   0   9   2 3410.60  333.93
   0  -9  -2 3460.04  333.95
   0  -9   2 3411.01  333.97
   0   9  -2 3160.06  334.00
   0  -9   2 3882.69  333.93
  -1   3   3 4812.76  465.85
  -1   3   3 5299.26  465.73
   1   3  -3 5420.09  465.64
   1   3  -3 4957.79  465.66
   1   3  -3 5348.70  465.67
  -1  -3   3 4329.46  465.64
   1   3  -3 5404.85  465.66
  -1  -3   3 4770.53  465.65
   0   4   3 4010.63  335.58
   0  -4   3 3912.91  335.52
   0  -4  -3 3515.73  335.45
   0   4  -3 3587.77  335.54
   0  -4   3 3444.40  335.52
   0   4   3 3000.27  335.67
   0   4  -3 3891.08  335.54
   0   4   3 4045.39  335.61
   0  -4   3 4259.70  335.54
   0   4  -3 2879.94  335.51
  -3  -4  -2  255.08   21.61
   3  -4   2  179.09   21.53
  -3  -4  -2  306.34   22.02
  -3  -4  -2  252.59   21.61
   3   4   2  226.46   21.58
   3   4   2  283.21   22.09
   1   3   3  216.20   21.05
  -1  -3  -3  234.76   20.96
  -1  -3  -3  215.21   21.31
   1   3   3  222.53   21.27
   1   3   3  213.94   21.07
  -1   3  -3  254.33   21.05
   1  -3   3  215.48   21.03
   1  -3   3  251.21   21.11
  -1   3  -3  232.88   21.05
  -1   3  -3  184.85   21.08
   4   3   1  768.76   70.22
  -4  -3  -1  739.76   70.22
  -4  -3  -1  743.24   70.52
  -4  -3  -1  751.97   70.29
   4  -3   1  775.16   70.23
  -4   3  -1  758.59   70.22
  -4   5   0   19.28    2.33
  -4  -5   0   20.50    2.24
   4   5   0   23.41    2.24
  -3   5   2 2609.57  282.37
   3   5  -2 3138.82  282.27
  -3   5   2 3136.77  282.23
   3  -5  -2 3315.00  282.32
  -3  -5   2 3426.58  282.30
   3   5  -2 3184.60  282.11
  -3  -5   2 2543.93  282.16
  -3  -8   1  162.82   12.73
   3  -8  -1  141.14   12.63
   3   8  -1  137.11   12.37
  -3   8   1  129.51   12.66
  -3   8   1  144.77   12.63
   3   8  -1  114.50   12.60
  -3   8   1  104.23   12.60
   3   8  -1  134.42   12.66
   3  -8  -1   92.51   13.11
  -3  -8   1  145.89   12.76
  -1  -9   2 1014.72   86.22
  -1  -9   2  971.54   86.33
   1   9  -2  994.25   86.30
   1  -9  -2  867.45   86.33
   1   9  -2  814.15   86.38
  -1  -9   2  855.28   86.42
  -1   9   2  833.17   86.36
  -2 -10   1 2564.12  206.71
   2  10  -1 1987.97  206.71
   2  10  -1 1825.38  206.66
  -2  10   1 2467.63  206.75
   2 -10  -1 2368.79  206.73
   2 -10  -1 2263.64  206.72
  -2  10   1 2094.20  206.84
  -2 -10   1 2450.24  206.79
   1  11  -1  244.78   25.21
  -1  11   1  283.40   25.28
   1 -11  -1  261.35   25.21
   1  11  -1  279.78   25.20
   1  11  -1  247.53   25.17
  -1 -11   1  191.94   25.38
  -1  11   1  320.60   25.41
  -1 -11   1  310.61   25.15
  -1 -11   1  271.05   25.31
   4  -4  -1  607.92   63.61
  -4  -4   1  657.21   63.37
  -4  -4   1  711.01   63.58
   4   4  -1  687.86   63.36
  -4   4   1  778.93   63.47
  -1   4   3  584.30   52.12
  -1   4   3  584.27   51.78
   1   4  -3  564.96   51.85
   1   4  -3  555.92   51.85
  -1  -4   3  498.80   51.86
   1   4  -3  583.27   51.86
  -1  -4   3  528.21   51.83
   1  11   1   27.53    3.78
  -1  11  -1   34.94    3.99
  -1  11  -1   41.66    3.65
   1  11   1   26.02    4.10
   1 -11   1   32.21    3.89
  -1 -11  -1   36.11    4.11
   1 -11   1   33.23    3.38
  -1 -11  -1   32.26    4.09
  -1  11  -1   34.97    3.71
  -1   9  -2 2776.00  242.53
  -1  -9  -2 2738.95  242.57
   1   9   2 2639.14  242.54
   1  -9   2 2618.96  242.52
  -1   9  -2 2298.46  242.59
   1  -9   2 2602.07  242.57
  -2 -10  -1   24.83    2.97
   2  10   1   20.83    2.49
  -2 -10  -1   24.57    2.76
  -2  10  -1    9.36    2.43
   2  10   1    7.96    2.92
  -3   8  -1  797.63   68.99
  -3   8  -1  511.88   68.95
   3   8   1  834.17   69.32
  -3   8  -1  801.21   68.93
  -3  -8  -1  849.51   69.20
   3   8   1  794.94   68.95
   3  -8   1  656.96   68.96
   3   8   1  783.96   69.04
  -3  -8  -1  821.76   69.03
  -2  -8   2    9.39    2.28
  -2   8   2    7.90    1.85
   2   8  -2    5.53    2.07
  -2  -8   2    7.94    1.65
   2   8  -2    7.57    1.21
  -2  -8   2    8.93    1.56
   2  -8  -2    5.36    1.65
   0  12   0 4512.52  424.74
   0 -12   0 4356.69  424.78
   0  12   0 5039.34  424.90
   3   9   0  602.19   47.70
   3  -9   0  618.41   47.98
  -3  -9   0  636.70   47.97
  -3   9   0  611.54   47.83
   1   4   3  267.15   26.89
  -1   4  -3  239.66   26.87
   1  -4   3  307.29   26.90
  -1   4  -3  290.81   26.88
  -1  -4  -3  277.73   27.18
  -1  -4  -3  315.23   26.81
   1   4   3  306.42   27.14
   1  -4   3  278.76   26.86
  -1   4  -3  309.80   26.91
   4  -4   1    9.04    1.41
   4   4   1    7.25    1.32
  -4  -4  -1    6.04    1.29
  -4  -4  -1   11.17    1.70
  -4   4  -1    7.37    1.30
   0   5  -3   22.40    2.28
   0  -5  -3   15.86    2.17
   0   5  -3   22.25    2.07
   0   5   3   21.63    2.09
   0  -5   3   18.38    2.25
   0   5   3   15.81    3.04
   0  -5   3   18.19    2.34
   0  -5   3   23.79    2.19
   0   5  -3   17.32    2.49
   0   5   3   22.14    2.54
   3   5   2   89.69    8.31
   3   5   2   96.07    7.65
  -3  -5  -2  119.72    8.26
  -3  -5  -2   95.70    7.68
  -3  -5  -2  101.59    7.67
  -3   5  -2  104.65    7.80
   2   0  -3    1.41    1.31
  -2   0   3    0.83    0.89
  -2   0   3    1.63    0.82
  -2   0   3    1.95    0.83
  -2   1   3 1042.79   93.16
   2   1  -3 1040.90   93.25
  -2   1   3  964.90   93.19
   2  -1  -3  976.79   93.27
  -2  -1   3  930.55   93.17
  -2  -1   3 1085.49   93.19
  -2  -1   3  973.66   93.19
  -2   1   3 1053.43   93.23
   2  -8   2  353.11   33.30
  -2   8  -2  391.37   33.36
   2   8   2  363.85   33.27
   2   8   2  351.89   33.27
  -2   8  -2  340.27   33.25
  -2  -8  -2  355.47   33.28
   2  11   0  442.86   35.77
   2 -11   0  416.32   35.37
  -2 -11   0  443.49   35.40
   2  11   0  417.89   35.52
   2 -11   0  386.05   35.24
  -2  -2   3  267.41   27.84
  -2  -2   3  338.06   27.91
   2  -2  -3  312.23   28.01
  -2   2   3  313.24   27.90
  -2   2   3  299.70   27.84
  -4  -6   0 1199.07  107.61
  -4  -6   0 1168.27  107.93
  -4   6   0 1103.36  107.66
   4  -6   0 1222.33  107.74
   4   6   0 1140.33  107.61
  -4  -5   1   13.02    1.25
  -4   5   1   18.39    1.91
  -4   5   1   15.23    1.62
   4  -5  -1    8.77    2.63
   4   5  -1   10.45    1.21
  -4  -5   1    9.53    2.09
   3   6  -2  813.46   74.13
  -3   6   2  846.76   74.07
  -3  -6   2  657.66   74.02
   3  -6  -2  781.79   74.13
  -3  -6   2  969.75   74.17
  -3   6   2  703.48   74.25
   3   6  -2  824.93   73.94
  -1   5   3  665.42   64.56
   1   5  -3  776.89   64.65
   1   5  -3  724.66   64.61
  -1   5   3  726.35   64.91
  -1  -5   3  626.85   64.65
  -1  -5   3  688.11   64.60
   1   5  -3  717.37   64.61
  -1 -12   0 2978.06  263.55
   1 -12   0 2617.42  263.52
   1  12   0 2387.66  263.51
  -1 -12   0 2845.06  263.59
   1  12   0 3260.18  263.79
  -1  12   0 3318.17  263.58
  -2   0  -3    4.60    2.62
  -2   0  -3    4.05    1.39
   2   0   3    8.67    2.34
  -2   0  -3    6.73    1.30
  -2   1  -3 7948.33  748.39
  -2   1  -3 7317.14  748.36
  -2  -1  -3 8324.43  748.53
  -2  -1  -3 7769.60  748.39
  -2   1  -3 9133.08  748.53
   2   1   3 8812.52  748.56
   2  -1   3 8560.31  748.52
   0 -10   2 3333.64  326.68
   0  10   2 3374.14  326.64
   0 -10   2 3905.43  326.64
   0  10   2 2590.82  326.71
   0 -10  -2 3554.01  326.66
   0  10  -2 4122.84  326.64
   0  10  -2 3614.40  326.73
   1  -5   3  417.69   39.68
  -1  -5  -3  413.96   39.99
  -1   5  -3  458.17   39.75
   1   5   3  423.68   39.94
  -1   5  -3  373.06   39.66
  -1  -5  -3  475.17   39.65
   4   5   1  564.68   52.49
  -4  -5  -1  514.26   52.50
  -4   5  -1  583.91   52.53
  -4  -5  -1  565.14   52.59
   4  -5   1  616.31   52.54
   2  -3  -3   41.66    4.33
   2   3  -3   42.65    3.93
   2   3  -3   40.67    3.96
  -2   3   3   38.30    3.89
  -2  -3   3   44.88    4.10
  -2  -3   3   39.40    3.89
  -2  -2  -3 1469.30  163.01
   2   2   3 2050.86  163.26
   2  -2   3 1877.57  163.13
  -2  -2  -3 1685.86  162.95
  -2   2  -3 1861.57  163.00
  -2   2  -3 1984.38  163.14
  -2   2  -3 1648.96  163.01
  -2  -2  -3 2003.90  163.24
   0   6  -3 1987.07  176.61
   0   6  -3 1474.04  176.74
   0  -6   3 2093.13  176.65
   0  -6   3 1860.10  176.72
   0   6   3 2113.60  176.68
   0   6   3 1600.89  176.90
   0  -6  -3 1558.78  176.67
   0  -6   3 1973.58  176.75
   0   6  -3 1887.32  176.73
   0   6   3 2099.12  176.82
  -3   6  -2   98.21    7.86
   3   6   2   79.66    7.68
   3   6   2   80.48    7.67
  -3  -6  -2   86.23    7.75
   3  -6   2   58.91    7.59
  -3  -6  -2   86.47    7.68
  -3  -6  -2  107.87    8.30
  -3  -9   1  474.31   39.28
   3   9  -1  345.28   39.16
  -3  -9   1  488.78   39.26
   3  -9  -1  455.47   39.19
  -3   9   1  397.47   39.23
   3   9  -1  359.37   39.14
  -3   9   1  475.85   39.20
   0  12   1 3429.79  291.07
   0  12   1 3246.68  291.30
   0  12  -1 3054.10  290.86
   0 -12   1 3414.87  291.13
   0 -12  -1 3500.11  291.01
   0  12  -1 3378.09  290.93
   0  12  -1 2646.80  290.95
   0 -12   1 2647.98  290.95
   0  12   1 3327.57  290.98
   1 -10  -2 4552.16  449.87
  -1  10   2 4657.62  449.90
   1  10  -2 5235.14  449.85
  -1 -10   2 5019.94  449.88
  -1 -10   2 5331.92  449.76
  -1 -10   2 4748.77  449.97
   1  10  -2 4211.86  449.90
  -1  10   2 4159.33  450.01
  -3   9  -1  447.01   38.73
   3  -9   1  452.25   38.83
  -3  -9  -1  476.30   39.02
   3   9   1  437.52   38.86
  -3   9  -1  436.31   38.79
  -3  -9  -1  454.67   38.86
  -3   9  -1  448.55   38.86
   3   9   1  417.60   38.75
  -2  -3  -3  369.96   37.03
  -2   3  -3  411.90   37.09
  -2   3  -3  378.22   37.08
  -2  -3  -3  447.20   37.38
   2   3   3  416.11   37.34
  -2   3  -3  440.17   37.21
  -2   9   2   10.94    2.07
  -2  -9   2   14.17    2.46
  -2  -9   2    7.85    1.99
  -2   9   2    5.04    3.39
   2   9  -2    8.78    1.37
   2  -9  -2    7.14    1.69
   2   9  -2    8.60    1.98
  -2  -9   2    8.81    1.74
  -4  -6   1  529.32   44.89
   4  -6  -1  409.05   45.00
   4   6  -1  485.37   44.65
  -4   6   1  514.17   44.80
  -4   6   1  485.80   44.85
   4   6  -1  443.01   44.79
  -1  10  -2 1212.28  103.54
  -1 -10  -2 1104.43  103.73
  -1  10  -2 1239.83  103.68
   1  10   2 1081.46  103.68
   1 -10   2 1154.28  103.72
   1 -10   2 1204.07  103.67
  -1  10  -2 1259.75  103.82
   2   4  -3 1280.27  126.79
   2  -4  -3 1500.71  126.98
  -2   4   3 1465.97  126.80
  -2  -4   3 1463.94  126.89
   2   4  -3 1347.52  126.83
  -2  -4   3 1302.74  126.79
   2  11  -1  226.63   20.46
   2 -11  -1  218.37   20.41
  -2 -11   1  231.57   20.51
  -2  11   1  227.80   20.47
   2 -11  -1  199.07   20.36
   2  11  -1  178.23   20.36
  -2 -11   1  247.17   20.38
  -2  11   1  223.32   20.65
  -1   6   3  209.54   19.10
  -1   6   3  186.11   18.64
  -1  -6   3  181.28   18.76
   1  -6  -3  208.82   18.63
   1   6  -3  204.97   18.75
  -1  -6   3  212.08   18.67
  -4   7   0  348.82   32.18
  -4  -7   0  350.88   32.46
  -4   7   0  336.91   32.20
   4  -7   0  350.25   32.26
  -4   0   2 1420.66  132.51
  -4   0   2 1516.74  132.71
  -3   7   2  530.35   48.35
  -3  -7   2  405.50   48.32
   3   7  -2  559.43   48.22
  -3   7   2  406.68   48.57
   3   7  -2  556.63   48.41
  -3  -7   2  593.54   48.44
  -2  11  -1 3044.01  273.59
  -2 -11  -1 3137.48  273.58
  -2 -11  -1 3264.28  273.68
   2  11   1 2478.07  273.63
   2  11   1 2872.30  273.55
   3  10   0   23.23    2.58
  -3 -10   0   24.72    3.35
  -3  10   0   22.79    3.15
   3 -10   0   28.42    3.55
  -3  10   0   22.08    2.95
  -3  10   0   25.21    2.76
  -1  12   1   17.16    2.79
   1  12  -1   17.65    2.52
   1  12  -1   12.84    2.37
   1 -12  -1   15.01    2.64
  -1  12   1   19.63    3.13
  -1 -12   1   17.80    2.27
  -1 -12   1   14.84    3.48
  -1 -12   1   18.00    3.06
  -4  -1   2  355.74   33.96
  -4   1   2  382.97   34.00
  -4   1   2  362.97   33.81
  -2   9  -2   17.75    2.62
  -2   9  -2   11.83    2.03
  -2  -9  -2   13.81    2.29
   2   9   2   11.82    2.26
  -2   9  -2   14.33    1.59
   2   9   2   14.42    2.06
   2  -9   2   13.17    2.22
  -1  -6  -3  320.80   27.76
   1   6   3  273.31   28.07
  -1  -6  -3  293.00   28.16
  -1   6  -3  284.28   27.79
   1  -6   3  312.13   27.80
  -1   6  -3  306.23   27.89
   1  -6   3  293.50   27.78
   1   6   3  311.45   27.74
  -1   6  -3  279.58   27.72
  -1 -12  -1  461.13   38.20
  -1  12  -1  440.45   38.21
   1 -12   1  401.64   37.93
   1  12   1  344.22   38.16
  -1  12  -1  408.67   38.08
   1  12   1  353.89   38.09
  -1 -12  -1  441.17   38.28
   1 -12   1  416.82   38.22
  -1  12  -1  437.51   38.04
   4   6   1   35.17    3.62
  -4   6  -1   36.07    3.70
   4  -6   1   40.98    3.77
  -4  -6  -1   32.23    3.62
  -4  -6  -1   38.87    3.91
  -4   2   2 1109.88  106.89
  -4   2   2 1206.19  107.05
  -4  -2   2 1213.44  107.01
  -2  -4  -3  778.32   64.89
   2  -4   3  524.46   64.55
  -2   4  -3  759.09   64.62
   2   4   3  790.70   64.87
  -2   4  -3  711.81   64.60
  -2   4  -3  795.31   64.68
  -2  -4  -3  709.03   64.54
   0 -13   0    2.48    2.67
   0  13   0    6.73    3.03
   0  13   0    1.81    1.92
   0   7  -3  213.34   22.34
   0   7   3  272.26   22.23
   0   7   3  222.96   22.57
   0  -7   3  246.79   22.25
   0   7  -3  244.96   22.26
   0  -7  -3  200.25   22.22
   0  -7   3  260.87   22.32
   3   7   2  221.28   16.79
  -3  -7  -2  226.80   17.17
   3   7   2  241.67   16.81
  -3  -7  -2  251.49   16.86
  -3   7  -2  255.47   16.92
  -2  -5   3 1221.18  117.55
   2   5  -3 1217.12  117.56
  -2  -5   3 1326.84  117.61
   2   5  -3 1252.93  117.55
   2   5  -3 1324.62  117.63
  -2  -5   3 1322.00  117.67
  -2   5   3 1295.71  117.58
   2  -5  -3 1294.35  117.74
   4   0   2   74.08    7.28
  -4   0  -2   89.08    7.95
  -4   0  -2   74.77    7.30
  -4   3   2 2195.49  194.41
  -4  -3   2 2140.06  194.37
  -4   3   2 2024.68  194.29
   4  -1   2  152.58   14.22
  -4   1  -2  172.09   14.79
   4   1   2  142.17   14.21
  -4  -1  -2  148.53   14.22
  -4   1  -2  151.18   14.23
  -4  -1  -2  178.36   14.76
  -2 -12   0 5234.10  410.75
   2  12   0 4323.63  410.79
   2  12   0 4887.25  410.99
   2 -12   0 4561.74  410.71
  -2 -12   0 4275.36  410.71
   2 -12   0 3879.86  410.86
   2 -12   0 4380.51  410.61
  -2  12   0 4121.06  410.69
   4   7  -1  457.52   45.45
   4  -7  -1  457.66   45.73
  -4   7   1  529.24   45.49
  -4  -7   1  584.85   45.56
   4   7  -1  510.77   45.51
  -4   7   1  451.29   45.48
  -4   7   1  456.74   45.42
   0  11   2  811.05   88.04
   0 -11   2  904.78   88.10
   0  11  -2 1109.00   88.04
   0 -11   2 1047.18   88.07
   0 -11  -2  949.23   88.08
   0  11  -2  970.04   88.15
   0 -11   2  984.23   87.83
  -1  -7   3  551.59   49.87
   1   7  -3  559.69   49.96
   1  -7  -3  613.11   49.87
  -1  -7   3  504.15   49.96
  -1   7   3  495.45   49.86
  -1   7   3  561.81   50.22
   1   7  -3  496.86   49.86
  -4  -2  -2  709.70   67.16
  -4   2  -2  839.23   67.51
  -4  -2  -2  886.96   67.54
   4  -2   2  670.12   67.15
  -4  -2  -2  721.20   67.15
  -4   2  -2  708.80   67.16
   3  10  -1 1530.41  163.82
  -3  10   1 1614.94  163.89
   3  10  -1 1806.59  163.89
  -3  10   1 1894.85  163.86
  -3 -10   1 1781.48  163.91
   3 -10  -1 1838.74  163.86
  -3 -10   1 1995.55  163.93
   1  13   0   22.46    3.65
  -1  13   0   27.59    3.52
  -1  13   0   20.71    3.68
   1 -13   0   29.16    3.80
  -1 -13   0   35.34    3.81
  -1 -13   0   30.43    3.89
   1  13   0   42.61    4.65
  -2   5  -3 1957.64  164.16
  -2  -5  -3 1942.11  164.39
  -2   5  -3 1885.96  164.16
  -2  -5  -3 1815.85  164.08
   2   5   3 1817.33  164.36
   2  -5   3 1464.81  164.08
  -5   0   0 3803.00  365.55
   5   0   0 4128.93  365.57
   4  -8   0 1487.77  128.31
  -4   8   0 1473.06  128.20
  -4  -8   0 1438.87  128.40
  -4   8   0 1140.51  128.20
  -4   8   0 1447.87  128.21
   1  -7   3 2514.60  246.29
   1   7   3 2744.03  246.27
  -1  -7  -3 2757.80  246.29
  -1  -7  -3 2615.52  246.58
  -1   7  -3 2460.15  246.30
   1   7   3 2197.18  246.49
   1  -7   3 2657.23  246.32
  -1   7  -3 2770.92  246.39
  -1   7  -3 2818.99  246.20
  -4   7  -1  655.07   59.50
   4  -7   1  703.59   59.54
  -4   7  -1  587.18   59.54
  -4  -7  -1  655.11   59.56
   4   7   1  615.45   59.46
  -3   8   2  262.87   27.99
   3   8  -2  318.82   27.88
   3   8  -2  300.39   28.06
  -3  -8   2  326.24   28.12
  -3   8   2  262.14   28.23
  -5   1   0  294.57   28.55
   5   1   0  310.93   28.55
   5  -1   0  337.28   28.58
  -5  -1   0  295.33   28.54
   3  10   1    2.58    3.48
   3  10   1   11.75    2.45
  -3  10  -1   14.68    2.01
   3 -10   1   23.25    2.37
  -3 -10  -1   12.76    2.58
  -3  10  -1   25.99    2.31
  -3  10  -1   13.47    2.20
  -3 -10  -1   15.52    3.04
   3  10   1   13.46    2.01
  -4  -4   2  414.59   35.12
  -4   4   2  388.35   35.15
  -4   4   2  345.21   35.03
  -3   0   3    3.62    1.65
  -3   0   3    3.03    0.77
  -3   0   3    3.81    1.11
   2  10  -2  232.65   23.07
  -2  10   2  222.37   23.50
   2  10  -2  258.60   22.92
   2 -10  -2  246.94   23.01
  -2 -10   2  251.52   23.17
  -2 -10   2  218.74   23.07
  -2  10   2  240.32   23.06
  -2 -10   2  264.04   22.96
  -4  -3  -2  638.91   49.08
   4  -3   2  505.50   48.67
   4   3   2  531.58   48.68
  -4   3  -2  510.84   48.68
  -4  -3  -2  500.01   48.70
  -4  -3  -2  536.03   48.68
   1  11  -2 4484.93  479.15
  -1 -11   2 5391.42  479.15
  -1  11   2 5151.83  479.32
  -1 -11   2 5486.00  479.00
   1  11  -2 5789.57  479.10
  -1  11   2 4687.38  479.15
  -1 -11   2 5146.00  479.22
   1 -11  -2 4810.61  479.12
  -3  -1   3 4281.52  386.38
  -3  -1   3 3928.17  386.22
  -3  -1   3 4356.07  386.30
  -3   1   3 4264.00  386.29
  -3  -1   3 4365.10  386.26
  -3   1   3 4135.63  386.24
  -5  -2   0 2914.85  278.48
  -5   2   0 2868.54  278.50
   5   2   0 3040.34  278.49
   5  -2   0 3327.20  278.54
  -2  -6   3 1324.53  119.31
  -2   6   3 1239.86  119.20
   2  -6  -3 1235.57  119.35
   2   6  -3 1288.89  119.16
  -2  -6   3 1264.06  119.18
   2   6  -3 1266.20  119.18
   2   6  -3 1351.28  119.26
  -2  -6   3 1354.45  119.21
   0  13  -1   20.88    3.24
   0  13   1   27.84    4.60
   0  13  -1   21.23    3.13
   0  13   1   24.06    3.49
   0 -13  -1   26.11    3.35
   0  13  -1   20.11    2.86
   0 -13   1   26.09    3.96
   0  13   1   23.28    3.26
  -1  11  -2 2811.38  240.02
  -1 -11  -2 2729.80  239.94
  -1  11  -2 2709.10  239.74
  -1  11  -2 2745.79  239.88
   1 -11   2 2610.02  239.93
   1  11   2 1654.95  239.94
   1  11   2 2586.56  239.89
   1 -11   2 2677.55  239.88
  -3  -2   3 2310.09  203.88
   3  -2  -3 2293.97  203.88
  -3  -2   3 2241.12  203.74
  -3  -2   3 2441.42  203.83
  -3  -2   3 2044.68  203.71
   2  10   2  700.49   93.02
   2  10   2 1030.31   92.92
  -2  10  -2 1012.72   92.89
  -2 -10  -2 1106.99   92.94
   2  10   2 1042.13   92.91
  -2  10  -2 1049.52   92.75
  -2  10  -2  904.23   92.95
   2 -10   2 1010.93   92.94
   0   8   3  232.81   19.32
   0  -8  -3  176.76   19.31
   0   8   3  177.76   19.67
   0   8  -3  193.31   19.45
   0  -8   3  209.52   19.31
   0   8  -3  221.86   19.33
   0  -8   3  217.12   19.41
   3  -8   2   51.67    5.04
  -3  -8  -2   55.01    5.26
  -3   8  -2   38.02    5.20
   3   8   2   57.29    5.20
   3   8   2   54.03    5.11
  -2 -12   1  580.79   51.19
  -2  12   1  565.80   51.30
   2 -12  -1  551.86   51.10
   2  12  -1  512.48   51.11
  -2  12   1  563.94   51.13
   2  12  -1  495.18   51.06
   2 -12  -1  505.73   51.05
  -2 -12   1  638.62   51.08
   3 -11   0 1444.72  149.61
  -3 -11   0 1812.55  149.58
   3  11   0 1673.24  149.72
  -3  11   0 1636.41  149.48
  -3  11   0 1528.70  149.49
   5  -3   0  533.81   45.36
   5   3   0  476.93   45.27
  -5   3   0  471.90   45.30
  -2 -12  -1   34.86    3.38
  -2 -12  -1   28.88    3.67
   2  12   1   29.69    3.25
  -4  -4  -2    5.76    1.37
  -4  -4  -2    5.26    2.73
  -4  -4  -2    9.31    1.73
   4   4   2    8.97    1.43
   4  -4   2    7.15    1.34
   2   6   3  467.31   45.44
  -2   6  -3  475.65   45.17
   2  -6   3  450.83   45.14
  -2  -6  -3  494.90   45.14
  -2  -6  -3  539.98   45.52
  -2   6  -3  512.08   45.19
  -2   6  -3  494.59   45.25
  -4   5   2   85.30    8.83
  -4  -5   2  101.32    8.91
  -5   0   1    0.31    0.51
   5   0  -1    1.55    1.03
   3  -3  -3  256.23   20.92
  -3  -3   3  210.07   20.66
  -3  -3   3  218.16   20.84
  -3  -3   3  247.86   20.82
  -3   0  -3    3.56    2.70
  -1 -13   1  347.40   28.99
   1  13  -1  276.98   29.01
  -1  13   1  347.19   29.21
   1  13  -1  293.42   29.07
  -1 -13   1  283.75   29.16
   1  13  -1  289.23   29.01
   1 -13  -1  306.59   29.06
  -1 -13   1  320.74   29.42
  -1  13   1  344.02   29.16
  -4  -8   1   56.86    5.98
   4   8  -1   51.62    5.69
  -4  -8   1   62.85    5.81
  -4   8   1   58.38    5.64
  -4   8   1   61.83    5.69
  -4   8   1   61.13    5.72
   4  -8  -1   43.01    6.51
   4   8  -1   49.23    5.71
  -5  -1   1  542.63   51.45
   5   1  -1  614.21   51.49
   5  -1  -1  558.21   51.56
  -5   1   1  531.08   51.46
  -3  -1  -3  354.45   12.30
  -3   1  -3  346.36   12.19
   3   1   3  304.62   12.29
   1  -8  -3   32.81    3.42
   1   8  -3   33.88    3.66
  -1  -8   3   32.91    3.22
  -1  -8   3   32.84    3.42
   1   8  -3   39.95    3.42
  -1   8   3   30.28    3.50
  -1  -8   3   26.55    3.74
  -1   8   3   40.20    4.46
  -1 -13  -1    1.34    2.57
   1  13   1    4.45    1.95
   1 -13   1    0.41    2.67
  -1 -13  -1    0.54    2.80
  -1  13  -1    2.22    1.73
   1  13   1   -0.28    2.40
  -1  13  -1    2.21    2.30
   1 -13   1    1.51    1.16
  -1  13  -1    0.74    1.77
   5  -2  -1    2.19    1.59
  -5   2   1    3.22    0.80
  -5  -2   1    3.14    1.75
   5   2  -1    4.05    0.75
   3   2   3   91.85    8.85
  -3   2  -3  112.40    8.80
  -3  -2  -3  110.66    8.87
   1   8   3 1138.54  101.41
   1  -8   3 1133.58  101.47
  -1  -8  -3 1136.68  101.78
  -1  -8  -3 1125.54  101.45
   1  -8   3 1108.16  101.43
  -1   8  -3 1015.03  101.52
   1   8   3  936.25  101.64
  -1   8  -3 1089.47  101.44
  -4  -8  -1  136.26   11.02
  -4  -8  -1  129.00   11.33
   4  -8   1  131.17   10.91
  -4   8  -1  125.25   10.88
  -5   0  -1    2.24    0.98
   5   0   1    1.11    1.07
   5  -4   0 2655.79  227.68
  -5  -4   0 2398.90  227.59
   5   4   0 2422.94  227.58
  -5   4   0 2455.85  227.63
   5   1   1 1470.41  133.97
   5  -1   1 1449.85  133.97
  -5   1  -1 1416.85  133.97
  -5  -1  -1 1452.43  133.97
  -2  -7   3   19.09    1.96
  -2  -7   3   15.86    2.02
  -2  -7   3   14.17    2.59
   2   7  -3   17.79    2.25
   2  -7  -3   20.58    2.70
  -2   7   3   16.58    2.24
   2   7  -3   18.50    1.87
   4  -9   0 2432.94  208.43
  -4   9   0 2030.50  208.32
   4   9   0 2158.55  208.19
  -4  -9   0 2395.32  208.50
  -4   9   0 2378.59  208.31
  -4   9   0 2318.52  208.30
  -3   9   2    0.25    2.73
   3   9  -2    3.81    1.78
   3   9  -2    4.49    0.91
  -3  -9   2    3.86    1.87
  -3   9   2    1.95    1.69
  -3  -9   2    4.06    1.84
  -3   4   3  334.02   33.60
  -3  -4   3  403.12   33.71
   3  -4  -3  358.02   33.76
  -3  -4   3  409.32   33.72
  -3  -4   3  353.38   33.54
   0  14   0  197.95   16.96
   0  14   0  166.87   16.71
   0 -14   0  169.58   16.76
  -4   5  -2  391.57   36.80
  -4  -5  -2  397.84   36.79
   4  -5   2  384.43   36.79
   4   5   2  405.99   36.80
  -4  -5  -2  468.31   37.20
  -4  -5  -2  371.47   36.83
   3  11  -1  212.67   21.30
  -3  11   1  257.07   21.32
  -3  11   1  218.07   21.38
   3 -11  -1  245.72   21.28
  -3 -11   1  257.79   21.41
  -3 -11   1  262.72   21.32
  -5   3   1 1411.84  140.41
   5  -3  -1 1348.59  140.54
   5   3  -1 1633.58  140.37
  -5  -3   1 1444.76  140.57
   2 -13   0  200.73   16.13
  -2  13   0  209.38   16.21
   2  13   0  171.45   16.26
   2  13   0  205.45   16.68
   2 -13   0  188.97   15.94
  -2 -13   0  210.77   16.15
  -2 -13   0  193.29   16.22
   0  12   2 4969.69  502.87
   0 -12   2 5374.63  502.51
   0 -12  -2 5363.18  502.74
   0 -12   2 5547.09  502.73
   0  12  -2 5525.17  502.82
   0  12  -2 6062.72  502.71
   0 -12   2 5095.83  502.77
   0  12  -2 5706.79  502.57
   0  12   2 4942.73  502.71
   5   2   1  942.53   91.58
   5  -2   1 1051.90   91.61
  -5  -2  -1  978.06   91.58
  -5   2  -1  995.34   91.60
  -3   3  -3 4533.06  370.13
  -3  -3  -3 3679.45  369.90
   3   3   3 4297.20  370.22
   3   3   3 3672.98  369.93
  -3  -3  -3 4898.12  370.26
  -4   6   2   68.51    7.71
  -4   6   2   77.33    7.62
  -3  11  -1   30.36    4.32
  -3 -11  -1   41.08    4.53
  -3  11  -1   38.34    4.24
  -3  11  -1   44.49    4.13
   3  11   1   41.04    4.45
   3  11   1   44.87    5.04
   3 -11   1   41.03    4.36
  -3 -11  -1   50.64    4.92
   3  11   1   42.59    4.19
  -2  -7  -3  140.97   12.85
  -2   7  -3  131.56   12.30
  -2   7  -3  157.64   12.49
   2   7   3  125.93   12.80
   2  -7   3  126.44   12.29
   2   7   3   96.29   12.29
  -2   7  -3  144.23   12.33
  -2  -7  -3  139.08   12.32
  -2 -11   2  391.58   34.79
  -2  11   2  375.99   35.16
  -2 -11   2  399.61   34.54
   2  11  -2  379.70   34.70
  -2 -11   2  322.13   34.73
  -2  11   2  398.42   34.70
   2 -11  -2  296.95   34.66
   2 -11  -2  394.59   34.65
   2  11  -2  370.08   34.55
   0   9  -3  280.44   30.54
   0   9   3  349.74   30.45
   0  -9  -3  295.20   30.47
   0   9  -3  345.43   30.47
   0  -9   3  346.82   30.46
   0  -9   3  332.88   30.54
   3   9   2  346.32   34.69
   3   9   2  363.50   34.75
  -3   9  -2  388.08   34.79
  -3  -9  -2  401.28   34.75
   5  -3   1 5238.74  451.22
  -5  -3  -1 4873.98  451.30
  -5   3  -1 4813.04  451.19
  -5  -3  -1 4995.31  451.54
   5   3   1 4636.99  451.17
  -5   5   0   26.50    2.69
  -5  -5   0   22.73    2.57
   5   5   0   23.98    2.56
   5  -5   0   32.73    2.85
   1  14   0  545.39   45.16
   1 -14   0  427.68   44.84
  -1  14   0  565.88   44.93
  -1  14   0  456.64   44.91
  -1 -14   0  520.15   44.97
  -1 -14   0  558.76   44.93
   1  14   0  408.30   44.83
  -1  14   0  431.39   44.89
   1  12  -2  282.73   31.01
  -1 -12   2  361.97   30.81
  -1 -12   2  331.02   31.12
   1 -12  -2  305.34   30.95
  -1  12   2  345.09   31.20
  -1 -12   2  330.40   31.02
   1  12  -2  344.16   30.90
  -1  12   2  318.43   30.99
  -5   4   1 1421.54  131.32
   5  -4  -1 1289.50  131.48
   5   4  -1 1434.96  131.25
  -5  -4   1 1446.12  131.49
   3   5  -3  131.30   12.60
   3   5  -3  133.74   12.74
  -3  -5   3  151.20   12.78
  -3  -5   3  155.02   12.85
   3  -5  -3  128.92   12.89
  -3  -5   3  135.41   12.61
  -3   5   3  127.78   12.69
  -3  -4  -3 5315.44  277.91
  -3   4  -3 4735.00  277.47
   3   4   3 4771.40  277.88
  -3   4  -3 5090.06  277.67
  -2 -11  -2 2206.08  173.93
  -2  11  -2 2052.86  173.86
   2  11   2 2052.87  173.90
   2 -11   2 2012.90  173.92
  -2  11  -2 2224.75  173.99
  -1 -12  -2  692.44   64.95
   1 -12   2  720.87   64.89
  -1  12  -2  718.68   65.03
   1  12   2  647.53   64.88
  -1  12  -2  720.78   64.73
  -1 -12  -2  772.21   65.19
  -1  12  -2  749.15   64.88
   1 -12   2  633.95   64.92
   1  12   2  612.79   65.06
  -4  -9   1  168.32   13.54
  -4   9   1  150.62   13.44
  -4   9   1  145.99   13.44
   4   9  -1  151.45   13.48
  -4  -9   1  160.85   13.64
  -4   9   1  147.46   13.45
   4  -9  -1  127.98   13.94
  -1  -9   3 1216.71  110.24
   1   9  -3 1243.57  110.24
   1  -9  -3 1303.33  110.26
  -1   9   3 1102.47  110.25
   1   9  -3 1125.51  110.32
  -1  -9   3 1112.54  110.34
  -4  -6  -2  303.85   27.92
   4   6   2  297.34   27.86
  -4  -6  -2  302.88   27.85
  -4   6  -2  286.78   27.85
  -4  -6  -2  344.58   28.29
  -4   6  -2  320.73   27.96
   4  -6   2  276.00   27.84
  -3 -12   0    2.55    2.11
   3 -12   0    8.22    2.85
  -3  12   0    3.06    1.81
  -3  12   0    4.32    2.16
   3  12   0    1.02    2.73
   3 -12   0    2.15    1.89
   0  14   1   10.13    3.85
   0  14   1    7.21    2.64
   0  14   1    4.57    2.46
   0  14  -1    4.66    1.97
   0  14  -1    9.21    2.27
   0  14  -1    3.87    1.71
   0 -14   1    6.26    3.21
   0 -14  -1    8.20    2.40
  -5  -4  -1  130.08   12.83
   5  -4   1  145.69   12.87
   5   4   1  139.16   12.83
  -5   4  -1  139.61   12.85
  -5  -4  -1  125.88   12.98
  -2   8   3  639.79   59.68
   2   8  -3  645.60   59.72
   2   8  -3  640.65   59.60
  -2  -8   3  627.06   59.77
   2  -8  -3  596.38   59.80
  -2  -8   3  677.62   59.60
   2   8  -3  618.65   59.57
  -2  -8   3  676.50   59.63
  -2  13   1 1167.41   99.39
   2 -13  -1 1065.46   99.34
   2  13  -1 1059.82   99.40
   2 -13  -1  941.72   99.27
  -2  13   1 1099.11   99.49
  -2 -13   1 1215.39   99.30
  -2 -13   1 1103.81   99.42
   2  13  -1 1008.96   99.34
   2  13  -1 1017.76   99.31
  -1   9  -3  217.25   20.24
   1  -9   3  219.59   20.06
  -1  -9  -3  215.90   20.11
  -1   9  -3  229.94   20.08
   1   9   3  220.59   20.04
   1  -9   3  220.94   20.13
  -1  -9  -3  225.70   20.56
   1   9   3  140.21   20.29
  -4   9  -1  125.99   12.31
  -4   9  -1  132.37   12.16
   4   9   1  122.90   12.16
  -4   9  -1  136.54   12.24
   4   9   1  122.34   12.35
  -4  -9  -1  127.18   12.31
   4  -9   1  135.51   12.30
  -4  -9  -1  129.57   12.61
   2  13   1 1111.95  105.56
  -2 -13  -1 1249.28  105.61
  -2  13  -1 1143.63  105.61
  -2 -13  -1 1271.71  105.70
   2  13   1  930.93  105.63
  -4   7   2  122.98   11.90
   4   7  -2  127.97   11.67
  -4   7   2  106.38   11.99
   4   7  -2  121.26   11.98
  -4  -7   2  134.14   12.03
   5   5  -1    5.40    0.73
  -5   5   1    6.28    1.16
  -5  -5   1    7.61    1.81
  -5  -5   1    7.06    0.80
  -5  -6   0 2951.56  282.74
   5  -6   0 3271.57  282.53
   5   6   0 2945.50  282.39
  -5  -6   0 3035.91  282.40
  -5   6   0 3137.50  282.46
   4 -10   0   40.57    4.99
  -4 -10   0   46.90    5.14
   4  10   0   47.98    4.45
  -4  10   0   47.30    4.71
  -4  10   0   39.36    4.80
  -4  10   0   47.09    4.69
  -3   5  -3  928.73   84.43
   3   5   3  878.90   84.39
  -3   5  -3 1057.94   84.56
  -3  -5  -3  815.19   84.38
  -3  -5  -3  890.62   84.36
   3   5   3  934.22   84.73
  -3  -5  -3 1022.64   84.72
   0   0   4   28.12    3.17
   0   0   4   26.24    3.55
   0   0  -4   33.39    3.25
   3  10  -2  107.18   11.02
  -3  10   2  120.79   10.98
  -3 -10   2  110.08   11.00
   3  10  -2  115.43   10.79
  -3 -10   2  122.03   11.12
  -3  10   2  113.90   11.36
   0  -1   4   34.27    3.94
   0   1  -4   38.50    3.71
   0   1   4   34.27    4.17
   0   1   4   33.93    3.63
   3   6  -3  210.41   20.17
  -3   6   3  197.95   20.25
  -3  -6   3  239.74   20.31
   3  -6  -3  214.64   20.44
  -3  -6   3  233.70   20.19
  -3  -6   3  251.93   20.42
   3   6  -3  185.53   20.29
   2   8   3  481.72   44.86
  -2   8  -3  501.44   44.84
   2   8   3  446.18   45.16
  -2  -8  -3  516.54   45.25
  -2   8  -3  531.17   45.00
  -2   8  -3  481.24   44.89
   2   8   3  414.62   44.91
   2  -8   3  476.61   44.86
  -2  -8  -3  502.57   44.89
   1 -14  -1  812.48   78.38
  -1 -14   1 1030.32   78.35
  -1 -14   1  808.14   78.44
  -1  14   1  910.89   78.45
  -1  14   1 1007.68   78.55
   1  14  -1  733.91   78.31
   1  14  -1  704.80   78.36
   1  14  -1  823.60   78.36
   1  14   1  813.89   72.56
  -1 -14  -1  815.79   72.21
  -1 -14  -1  894.86   72.30
   1  14   1  679.80   72.10
   1  14   1  730.97   72.22
  -1  14  -1  788.15   72.22
  -1  14  -1  893.07   72.09
  -1  14  -1  717.44   72.08
   1 -14   1  746.92   71.94
   1 -14   1  779.09   72.30
   0   2  -4 5934.91  537.36
   0   2   4 5803.98  537.35
   0   2  -4 6065.93  537.22
   0   2  -4 5572.06  537.33
   0  -2   4 6209.54  537.42
   0   2   4 5718.58  537.37
   0   2   4 5180.95  537.47
   0  -2   4 5521.33  537.31
  -5  -5  -1 3133.55  298.68
   5   5   1 3206.02  298.68
   5  -5   1 3451.23  298.73
  -5   5  -1 3184.76  298.70
  -5  -5  -1 3213.17  298.79
   1   0  -4  504.55   41.32
  -1   0   4  355.95   41.37
  -1   0   4  452.44   41.23
   3  12  -1  916.16   96.61
  -3 -12   1 1161.94   96.71
  -3 -12   1 1133.39   96.64
   3  12  -1 1022.25   96.66
   3 -12  -1  994.41   96.59
   3 -12  -1 1097.91   96.65
  -3  12   1 1114.15   96.65
  -3  12   1  935.39   96.66
  -1   1   4  840.73   74.52
   1   1  -4  883.65   74.54
  -1   1   4  670.26   74.65
  -1  -1   4  658.65   74.59
   1  -1  -4  890.74   74.60
  -1   1   4  819.45   74.50
  -4  -7  -2  514.99   48.27
  -4  -7  -2  509.59   48.51
   4   7   2  524.08   48.22
  -4   7  -2  551.42   48.32
  -4  -7  -2  514.04   48.21
  -4   7  -2  506.84   48.23
   4  -7   2  516.95   48.22
   0 -10   3  197.51   18.53
   0 -10  -3  183.88   18.46
   0  10  -3  205.45   18.43
   0 -10   3  203.95   18.42
   0  10   3  196.33   18.42
   0  10  -3  187.60   18.56
   3  10   2  205.07   19.82
  -3  10  -2  213.54   19.70
  -3 -10  -2  215.74   19.90
  -3  10  -2  231.22   19.97
   3  10   2  181.93   20.20
   3  10   2  209.81   19.89
   0 -13   2   10.14    2.09
   0 -13   2   10.40    2.41
   0  13   2    4.27    2.53
   0  13  -2    4.36    1.54
   0  13  -2    1.76    1.39
   0  13  -2    4.43    2.40
   0  13   2    7.84    1.96
   0 -13   2    6.23    0.94
   0 -13  -2    5.96    2.33
   3  12   1  519.99   49.21
  -3  12  -1  498.81   49.06
  -3 -12  -1  584.28   49.36
  -3  12  -1  492.82   49.18
  -3 -12  -1  594.48   49.24
   3 -12   1  549.09   49.22
   3  12   1  528.42   49.08
   3  12   1  492.07   49.45
   0   3  -4 1102.91  104.40
   0  -3   4 1084.75  104.38
   0   3   4  973.34  104.56
   0  -3   4 1245.87  104.47
   0   3  -4 1163.68  104.42
   0   3   4 1151.59  104.46
   0   3  -4 1118.41  104.32
   0   3   4 1164.34  104.44
  -1  -2   4    3.16    1.85
  -1   2   4    1.72    2.21
  -1   2   4    1.48    1.35
  -1  -2   4    2.61    0.61
  -1  -2   4    1.25    0.99
   1   2  -4    3.07    1.18
  -1   2   4    3.02    1.17
  -1   0  -4 4743.94  524.41
  -1   0  -4 6069.79  524.20
   1   0   4 5901.69  524.43
   1   0   4 5374.94  524.31
  -1   0  -4 5605.53  524.33
   2  12  -2  358.51   37.01
  -2 -12   2  463.75   36.89
  -2  12   2  376.25   37.40
  -2 -12   2  401.81   37.13
   2 -12  -2  384.49   36.99
  -2  12   2  405.63   37.03
   2 -12  -2  350.19   37.00
   2  12  -2  423.79   36.90
  -2 -12   2  340.31   37.07
  -1  -1  -4 2771.44  306.84
  -1   1  -4 3024.82  306.83
   1   1   4 3465.51  306.88
  -1   1  -4 3342.60  306.74
  -1   1  -4 3538.83  306.64
  -1   1  -4 3095.22  306.71
  -1  -1  -4 3708.82  306.60
  -1  -1  -4 3344.54  306.75
   1  -1   4 3026.61  306.70
   1   1   4 3131.58  306.72
   1  -1   4 3534.38  306.83
  -1  -1  -4 3221.83  306.58
  -5   6   1  835.13   77.19
  -5   6   1  846.17   77.08
  -5  -6   1  850.95   77.22
   5  -6  -1  766.01   77.33
   2  14   0 4451.91  355.71
   2  14   0 3449.79  355.43
  -2  14   0 3935.57  355.42
  -2 -14   0 4020.12  355.44
   2 -14   0 3815.98  355.38
  -2 -14   0 4446.80  355.43
   2 -14   0 3685.71  355.26
   2 -14   0 3093.88  355.56
  -3   6  -3  138.36   12.35
  -3  -6  -3  141.53   12.64
  -3  -6  -3  124.82   12.09
  -3   6  -3  127.33   12.18
   3   6   3  124.01   12.11
   3   6   3  121.43   12.65
   4 -10  -1  449.44   48.05
  -4 -10   1  594.07   47.81
   4  10  -1  447.35   47.72
  -4 -10   1  555.84   47.88
   4  10  -1  503.80   47.72
  -4  10   1  496.14   47.69
  -4  10   1  549.69   47.75
  -4  10   1  511.41   47.72
   0  15   0   -0.93    1.94
   0  15   0   -1.51    2.23
   0 -15   0    3.66    2.37
   0  15   0   -0.80    2.49
  -1  10   3  903.59   90.87
   1  10  -3  906.50   90.95
   1  10  -3 1075.48   90.87
  -1 -10   3  907.23   90.96
  -1 -10   3 1045.91   90.87
   1 -10  -3 1002.82   90.88
  -5   0   2  180.74   16.74
  -5  -7   0  482.27   45.45
   5  -7   0  536.27   45.22
   5   7   0  461.37   45.02
  -5  -7   0  480.78   45.03
  -5   7   0  505.62   45.17
  -5   7   0  488.31   45.10
  -2   9   3 1242.92  115.93
  -2  -9   3 1322.57  115.82
   2   9  -3 1239.33  115.85
   2   9  -3 1279.09  115.99
  -2  -9   3 1260.85  116.04
  -2  -9   3 1196.43  115.86
   2  -9  -3 1152.23  116.04
  -5   1   2  122.24   10.84
  -5  -1   2  110.89   10.82
  -5   1   2  112.09   10.52
   4   8  -2   81.07    7.54
  -4   8   2   75.93    7.97
   4   8  -2   74.61    7.86
  -4   8   2   83.08    7.81
  -4  -8   2   88.33    7.95
  -1  -2  -4 2510.18  297.38
  -1  -2  -4 3273.60  297.29
  -1   2  -4 3163.59  297.27
  -1   2  -4 3006.71  297.24
   1   2   4 3114.78  297.27
   1   2   4 3329.90  297.43
   1  -2   4 2869.00  297.23
  -1   2  -4 3153.77  297.35
  -1  -2  -4 3278.06  297.11
  -1  -2  -4 3470.02  297.12
   1  -2   4 3486.56  297.34
  -1   2  -4 3230.39  297.19
  -4   0   3    0.97    0.55
  -4   0   3    0.82    1.65
  -4   0   3    2.20    1.19
   1   3  -4  184.79   17.20
   1   3  -4  204.16   17.19
  -1  -3   4  209.64   17.10
  -1  -3   4  157.18   17.28
  -1   3   4  186.19   17.26
   1   3  -4  189.68   17.08
  -1   3   4  175.25   17.21
   1   3  -4  170.06   17.17
  -1   3   4  149.35   17.47
  -1  -3   4  162.65   17.14
   2  12   2    6.30    1.92
  -2  12  -2    3.97    1.70
   2 -12   2    6.98    2.21
   2  12   2    6.22    2.48
  -2 -12  -2    6.68    2.12
  -2 -12  -2    7.69    2.74
   2 -12   2    4.43    1.68
  -2  12  -2    7.98    2.38
  -1 -13   2    9.31    2.56
  -1 -13   2    9.51    2.74
  -1  13   2   12.09    2.42
   1 -13  -2   11.03    2.27
  -1 -13   2   14.34    1.81
   1  13  -2   14.37    2.11
   1  13  -2    9.19    2.47
  -3  -7   3   13.82    1.61
  -3  -7   3   15.89    1.80
  -3  -7   3   15.46    2.12
  -3   7   3   12.33    1.83
   3   7  -3   11.90    1.46
   3  -7  -3   14.24    2.25
   3   7  -3   14.50    2.03
  -4   1   3  527.18   48.61
  -4  -1   3  510.22   48.46
  -4   1   3  553.52   48.50
  -4  -1   3  547.43   48.64
  -4  -1   3  580.19   48.72
  -4   1   3  414.84   48.62
  -4   1   3  582.91   48.75
  -1  10  -3   78.28    7.48
   1 -10   3   73.31    7.44
  -1  10  -3   85.57    7.87
  -1 -10  -3   78.31    7.60
   1  10   3   74.69    7.46
  -1 -10  -3   80.09    8.26
   1 -10   3   77.83    7.56
  -4  10  -1   48.78    6.98
   4  10   1   77.07    6.86
  -4  10  -1   67.94    6.84
  -4 -10  -1   71.16    7.11
   4 -10   1   76.60    7.04
  -4 -10  -1   85.76    7.50
   4  10   1   73.78    7.11
  -4  10  -1   76.20    6.95
  -5  -6  -1   16.90    2.39
   5   6   1   16.08    1.89
   5  -6   1   18.88    2.24
  -5   6  -1   16.16    2.10
  -5  -6  -1   14.64    1.99
   0  -4   4  157.06   12.32
   0  -4   4  120.07   12.21
   0   4  -4  129.98   12.27
   0   4  -4  132.13   12.21
   0   4   4  110.01   12.53
   0   4   4  129.11   12.31
   0   4   4  129.99   12.29
   0   4  -4  128.10   12.24
  -5   2   2  417.47   39.05
  -5  -2   2  413.29   39.25
  -5   2   2  449.07   39.30
   1  13   2 1377.10  146.11
  -1  13  -2 1635.48  146.10
   1  13   2 1459.09  145.94
  -1  13  -2 1664.80  145.94
   1 -13   2 1471.32  145.98
  -1  13  -2 1596.70  145.79
   1 -13   2 1647.79  145.98
  -1 -13  -2 1756.07  146.24
  -1 -13  -2 1585.13  146.01
  -4  -2   3  910.22   77.54
  -4  -2   3  896.51   77.40
  -4   2   3  679.09   77.55
  -4  -2   3  957.68   77.62
  -4   2   3  912.67   77.65
  -4  -2   3  803.39   77.35
  -1  -3  -4 1094.04   94.02
   1  -3   4 1065.19   94.21
   1   3   4 1007.48   94.17
  -1   3  -4 1047.12   94.12
   1  -3   4  958.46   94.13
  -1   3  -4  958.77   94.15
  -1  -3  -4  848.49   94.33
  -1   3  -4  965.55   94.16
   1   3   4 1003.21   94.35
  -1 -15   0  242.89   19.97
   1  15   0  174.49   19.92
  -1  15   0  193.05   20.02
  -1 -15   0  221.36   20.04
  -1  15   0  223.11   20.04
   1  15   0  232.34   20.34
  -1  15   0  225.45   19.95
   1 -15   0  187.41   19.94
  -2  -9  -3 2544.67  212.43
   2   9   3 1716.59  212.58
  -2   9  -3 2328.35  212.33
   2  -9   3 2277.05  212.39
   2   9   3 1987.08  212.41
  -2  -9  -3 2590.57  212.77
   2   9   3 2300.39  212.40
  -2   9  -3 2347.44  212.41
  -2   9  -3 2599.87  212.52
  -3  13   0 1596.68  142.76
   3  13   0 1627.95  143.07
  -3  13   0 1477.17  142.72
  -3 -13   0 1373.20  142.74
  -3 -13   0 1764.54  142.83
   3 -13   0 1570.24  142.77
   3  13   0 1448.27  142.93
   3 -13   0 1529.17  142.99
  -4 -11   0 2872.21  252.81
   4 -11   0 2767.20  252.83
  -4  11   0 2814.01  252.63
  -4  11   0 2768.94  252.66
   4  11   0 2657.04  252.52
  -4  11   0 2621.39  252.68
  -1  -4   4 2527.19  258.33
   1   4  -4 2701.21  258.35
   1   4  -4 2925.99  258.31
  -1   4   4 2404.39  258.57
  -1   4   4 2927.93  258.41
  -1  -4   4 2561.34  258.41
  -1   4   4 2976.32  258.45
   1   4  -4 2854.84  258.37
   1   4  -4 2981.94  258.33
  -1  -4   4 2832.29  258.31
  -5   3   2 1395.97  130.39
  -5  -3   2 1398.81  130.37
  -5   3   2 1414.44  130.20
   4  -8   2   16.00    2.29
   4   8   2   17.19    2.20
  -4   8  -2   17.46    2.26
  -4  -8  -2   25.20    2.52
  -4   8  -2   19.19    2.59
  -3  11   2  202.48   19.45
   3  11  -2  217.45   19.30
   3  11  -2  206.35   19.50
  -3  11   2  198.48   19.77
  -3 -11   2  224.31   19.61
  -3 -11   2  216.02   19.47
   3 -11  -2  173.83   19.47
   5   0   2  289.15   26.86
  -5   0  -2  312.27   27.38
  -5   0  -2  280.62   26.85
   2 -14  -1  958.46   87.73
   2 -14  -1  861.36   87.66
   2  14  -1  831.57   87.76
   2  14  -1  874.17   87.73
   2  14  -1  947.80   87.74
  -2  14   1 1053.66   87.82
  -2 -14   1  944.83   87.82
  -2  14   1 1040.44   87.92
  -2 -14   1 1048.37   87.69
  -4  -3   3  160.30   14.04
  -4   3   3  110.59   14.09
  -4  -3   3  164.38   14.02
  -4   3   3  155.05   14.13
  -4  -3   3  148.04   13.79
  -5  -1  -2   11.95    1.70
   5   1   2   12.97    1.73
   5  -1   2   11.84    1.69
  -5  -1  -2   12.77    3.32
  -5   1  -2   12.77    3.30
  -5   1  -2   12.44    1.75
  -5  -7   1  509.21   43.28
  -5   7   1  456.13   43.21
   5  -7  -1  450.59   43.45
   5   7  -1  453.78   42.98
  -5   7   1  482.61   43.12
   3   7   3 2026.87  225.97
  -3  -7  -3 2493.66  225.99
   3   7   3 2433.17  226.32
  -3   7  -3 2737.93  226.08
  -3  -7  -3 2856.52  226.34
  -3   7  -3 2794.90  226.11
   3   7   3 2244.32  225.99
  -2   0   4  853.97   89.35
  -2   0   4 1042.98   89.46
  -2   0   4 1105.25   89.49
   2   0  -4 1199.03   89.58
   0  15   1  645.55   54.84
   0  15  -1  549.44   54.74
   0 -15   1  605.24   55.10
   0  15  -1  426.20   54.75
   0  15  -1  593.42   54.71
   0  15   1  676.15   54.94
   0  15   1  680.90   55.28
   0 -15  -1  650.13   54.86
   2  14   1 1226.67  129.35
  -2 -14  -1 1756.74  129.38
  -2  14  -1  995.27  129.20
  -2 -14  -1 1813.70  129.50
   2  14   1 1501.48  129.30
   0   5  -4  300.78   32.86
   0  -5   4  337.01   32.83
   0   5   4  368.39   32.96
   0   5   4  385.47   33.00
   0  -5   4  407.85   32.90
   0   5   4  282.78   33.11
   0   5  -4  389.63   32.82
   0   5  -4  352.70   32.90
   0   5  -4  354.67   32.91
   0  -5   4  337.10   32.87
  -1   4  -4 2575.05  240.81
   1   4   4 2569.25  241.04
  -1  -4  -4 2754.54  240.71
   1   4   4 2630.03  240.88
  -1   4  -4 2523.12  240.83
  -1  -4  -4 2288.87  241.05
   1  -4   4 2815.87  240.86
   1   4   4 2610.21  240.86
   1  -4   4 2433.26  240.80
  -1   4  -4 2523.61  240.83
   2  -1  -4  361.09   29.24
   2   1  -4  361.05   29.18
  -2  -1   4  277.90   29.02
  -2   1   4  336.23   29.15
  -2   1   4  314.80   29.10
  -2  -1   4  300.24   29.10
  -4   0  -3    5.54    2.73
   4   0   3    2.20    1.15
  -4   0  -3    4.45    1.32
  -5  -2  -2 1675.02  158.78
  -5  -2  -2 1646.96  158.80
   5   2   2 1678.04  158.78
  -5   2  -2 1695.85  158.79
  -5  -2  -2 2028.83  159.24
   5  -2   2 1723.33  158.79
  -5   2  -2 1902.06  159.18
  -4   1  -3 2496.73  226.01
  -4  -1  -3 2337.68  226.01
  -4   1  -3 3162.93  226.36
   4  -1   3 2040.27  225.96
  -4  -1  -3 3170.94  226.38
  -4  -1  -3 2439.08  225.99
   4   1   3 2440.89  226.00
   0  11  -3 1950.14  185.08
   0  11  -3 2194.65  184.99
   0 -11   3 1977.04  185.04
   0  11   3 1939.98  184.96
   0 -11   3 2157.03  184.98
   0 -11  -3 1766.51  184.98
  -3 -11  -2  206.51   18.47
   3  11   2  189.01   18.39
   3  11   2  160.05   18.72
  -3  11  -2  221.78   18.57
  -3  11  -2  200.07   18.26
   3  11   2  184.99   18.46
  -5  -8   0   29.98    4.02
   5   8   0   28.17    3.05
  -5   8   0   31.80    3.22
  -5   8   0   28.92    3.47
   5  -8   0   35.72    3.66
  -5   8   0   35.31    3.45
  -5   4   2  110.61    9.94
  -5  -4   2  101.41   10.14
  -5   4   2   98.72   10.16
   2  -2  -4   19.42    2.45
  -2   2   4   22.88    2.31
  -2   2   4   22.48    2.12
  -2  -2   4   13.33    1.99
   2   2  -4   17.15    2.10
  -2  -2   4   16.98    1.95
  -5   7  -1 3918.37  358.63
   5   7   1 3796.59  358.59
   5  -7   1 3943.58  358.66
  -5  -7  -1 3848.10  358.59
  -5  -7  -1 3927.46  358.71
  -3   8   3  303.98   26.58
  -3  -8   3  295.89   26.53
  -3  -8   3  266.83   26.50
   3  -8  -3  282.20   26.73
   3   8  -3  268.61   26.60
  -3  -8   3  304.22   26.72
  -4  -4   3 2541.04  218.45
  -4   4   3 1842.63  218.49
  -4  -4   3 2569.27  218.46
  -4   4   3 2449.60  218.54
  -1  -5   4  828.12   82.22
   1   5  -4  909.01   82.25
  -1   5   4  922.57   82.34
  -1   5   4  750.29   82.49
   1   5  -4  953.84   82.23
  -1  -5   4  923.10   82.23
   1   5  -4  860.65   82.24
  -1  -5   4  859.12   82.28
  -1   5   4  917.09   82.31
  -4   9   2  915.53   98.40
   4   9  -2 1065.04   98.17
  -4  -9   2 1202.55   98.45
   4   9  -2 1053.49   98.40
  -4   9   2 1075.93   98.35
  -4  -2  -3   59.91    6.10
  -4  -2  -3   59.44    6.08
   4  -2   3   57.65    6.06
  -4   2  -3   79.33    6.82
  -4  -2  -3   75.01    6.70
  -4   2  -3   62.43    6.08
  -3  13   1  246.98   22.10
   3  13  -1  234.20   22.09
   3 -13  -1  223.83   22.03
  -3  13   1  213.38   22.15
  -3 -13   1  263.32   22.09
   3  13  -1  201.43   22.05
  -3 -13   1  262.01   22.17
   3 -13  -1  237.75   22.09
   1  15  -1  135.13   12.84
   1 -15  -1  143.42   12.92
  -1  15   1  159.18   13.02
   1  15  -1  115.80   12.79
  -1  15   1  155.81   13.08
  -1 -15   1  169.05   12.83
   5  -3   2 2941.87  268.34
  -5  -3  -2 3415.99  268.77
  -5  -3  -2 2805.21  268.34
  -5   3  -2 2882.44  268.34
  -5  -3  -2 2778.65  268.39
  -2  10   3  861.35   82.06
  -2 -10   3  869.42   82.00
  -2 -10   3  866.15   81.95
   2  10  -3  912.08   82.11
   2  10  -3  894.64   81.97
  -2 -10   3  946.37   81.91
  -2 -10   3  879.97   82.18
   2 -10  -3  747.13   82.13
  -4  11   1  359.31   33.48
  -4  11   1  391.34   33.53
   4  11  -1  375.94   33.25
   4  11  -1  379.99   33.54
  -4 -11   1  418.72   33.59
   4 -11  -1  344.80   33.93
  -4 -11   1  391.80   33.62
  -1  15  -1  119.68   12.20
   1  15   1  110.79   12.22
  -1  15  -1  144.68   12.19
   1 -15   1  118.21   12.67
  -1  15  -1  146.76   12.49
   1  15   1  129.53   12.98
  -1 -15  -1  156.42   12.50
   1  15   1  120.23   12.42
  -1 -15  -1  139.17   12.43
   1 -15   1  115.21   11.96
  -2   0  -4  721.04   68.59
   2   0   4  785.85   68.78
  -2   0  -4  679.34   68.76
  -2   0  -4  682.81   68.56
  -2   0  -4  801.18   68.51
  -1 -11   3  357.32   33.14
  -1  11   3  341.32   33.02
   1 -11  -3  323.60   33.01
   1  11  -3  312.64   33.06
   1  11  -3  408.32   32.99
  -1 -11   3  370.75   32.98
  -2  -3   4 2547.00  263.27
  -2   3   4 3057.67  263.33
   2  -3  -4 3143.37  263.46
  -2   3   4 3263.64  263.39
  -2  -3   4 2656.50  263.26
  -2   1  -4  116.62   10.58
  -2  -1  -4  106.65   10.38
   2  -1   4  105.63   10.50
  -2   1  -4   94.24   10.77
  -2  -1  -4  105.07   10.91
   2   1   4  111.23   10.56
   2   1   4  119.54   10.90
   2  -1   4  107.75   10.76
  -2  -1  -4  114.38   10.56
  -2   1  -4  124.99   10.48
  -2   1  -4  108.45   10.52
   3  13   1   47.41    5.80
   3  13   1   50.92    4.91
  -3 -13  -1   47.69    5.22
   3 -13   1   48.51    5.23
   3  13   1   45.77    5.16
  -3  13  -1   50.22    5.21
  -3 -13  -1   52.06    5.55
  -1  -5  -4   66.41    7.24
   1   5   4   59.98    7.06
  -1   5  -4   69.10    6.64
   1   5   4   71.92    6.65
   1  -5   4   62.51    6.58
  -1  -5  -4   71.32    6.43
  -1   5  -4   63.36    6.54
  -1   5  -4   67.32    6.55
   1  -5   4   66.81    6.53
   1   5   4   69.25    6.60
  -2 -13   2  690.28   59.95
  -2  13   2  652.39   60.47
   2  13  -2  579.01   60.08
  -2  13   2  767.97   60.35
  -2 -13   2  664.17   60.20
  -2  13   2  693.21   60.14
   2  13  -2  652.57   59.98
  -2 -13   2  573.59   60.19
   2 -13  -2  665.21   60.07
   2 -13  -2  547.05   60.06
   4  -3   3 1640.56  205.25
  -4   3  -3 2863.85  205.67
  -4  -3  -3 2293.58  205.34
   4   3   3 2353.29  205.34
  -4  -3  -3 2880.19  205.72
  -4  -3  -3 2257.35  205.31
  -4   3  -3 2317.23  205.34
   0 -14   2  485.79   43.00
   0  14  -2  507.94   42.89
   0  14   2  476.70   43.12
   0  14   2  448.63   42.92
   0 -14  -2  485.71   42.98
   0  14  -2  414.91   42.72
   0 -14   2  480.56   43.01
   0  14  -2  481.79   43.04
   0 -14   2  452.66   42.65
   0   6  -4  190.50   21.23
   0  -6   4  216.63   21.22
   0  -6   4  232.38   21.22
   0   6  -4  233.92   21.11
   0  -6  -4  231.91   21.10
   0   6  -4  216.32   21.24
   0   6   4  188.03   21.54
   0   6   4  234.28   21.32
   0   6   4  234.70   21.36
   0  -6   4  254.26   21.19
   0   6  -4  228.92   21.26
   1 -11   3  703.90   68.03
  -1 -11  -3  744.61   68.04
   1 -11   3  722.06   67.97
   1  11   3  761.38   67.98
  -1  11  -3  727.54   67.98
  -1  11  -3  734.51   68.13
   4  11   1  834.86   80.45
   4  11   1  816.14   80.78
  -4 -11  -1  953.34   80.62
  -4  11  -1  872.08   80.32
   4 -11   1  862.99   80.43
  -4  11  -1  791.07   80.41
  -4  11  -1  896.20   80.38
  -4 -11  -1  877.14   80.44
   4  11   1  885.56   80.32
  -2  -2  -4 2553.92  242.52
   2   2   4 2444.20  242.63
   2  -2   4 2730.21  242.76
  -2   2  -4 2699.88  242.66
   2  -2   4 2537.01  242.62
  -2  -2  -4 2565.97  242.86
  -2   2  -4 2607.44  242.63
  -2  -2  -4 2666.06  242.67
  -2   2  -4 2175.91  242.70
  -2   2  -4 3012.85  242.60
   2   2   4 2956.08  242.89
  -5   5   2  101.66    9.59
  -5  -5   2  101.56    9.78
  -2  10  -3  769.77   72.43
   2 -10   3  788.63   72.53
   2  10   3  591.89   72.52
   2  10   3  812.25   72.54
  -2  10  -3  790.95   72.55
  -2 -10  -3  863.59   72.58
  -2  10  -3  866.87   72.70
  -2  10  -3  789.59   72.35
  -2 -10  -3  853.86   72.93
   2 -10   3  785.94   72.59
   5  -4   2 2246.64  209.11
  -5  -4  -2 2705.93  209.56
  -5   4  -2 2279.00  209.12
   5   4   2 2283.85  209.11
  -5  -4  -2 2152.51  209.11
  -5  -4  -2 2178.59  209.17
   4   9   2    9.53    1.60
  -4  -9  -2    5.11    1.77
   4   9   2    8.94    1.49
  -4   9  -2    2.29    1.74
  -4   9  -2    5.20    1.59
   4  -9   2    3.15    1.41
  -5  -8   1   75.87    7.03
   5   8  -1   68.14    6.58
   5  -8  -1   71.87    7.53
  -5   8   1   77.00    6.80
  -5   8   1   73.51    6.93
  -5   8   1   59.88    6.86
   5   8  -1   73.04    6.96
  -4   5   3 3916.77  397.94
  -4  -5   3 4847.75  398.03
  -4  -5   3 4946.27  398.05
  -4   5   3 3626.21  398.09
  -3  -8  -3   19.51    2.71
  -3   8  -3   26.65    2.97
  -3  -8  -3   21.97    3.45
  -3   8  -3   27.76    2.94
   3   8   3   13.05    2.49
   3   8   3   30.91    2.71
   3   8   3   25.38    3.97
  -2 -13  -2  508.82   43.11
   2  13   2  456.77   42.79
  -2 -13  -2  498.37   42.84
   2  13   2  297.76   42.87
  -2  13  -2  490.15   42.77
   2 -13   2  456.96   42.78
   2 -13   2  476.48   42.85
  -2  13  -2  501.21   42.93
   2 -15   0  352.88   34.12
  -2 -15   0  419.51   34.33
   2  15   0  289.68   34.31
  -2  15   0  384.23   34.36
  -2 -15   0  373.65   34.36
   2  15   0  429.69   34.69
   2 -15   0  356.49   34.27
  -2   4   4  837.12   71.83
  -2   4   4  871.62   71.89
   2  -4  -4  834.24   71.95
   2   4  -4  761.51   71.75
  -2  -4   4  696.50   71.78
   2   4  -4  771.74   71.73
  -2  -4   4  743.44   71.74
   1   6  -4  795.01   74.50
   1   6  -4  834.40   74.51
  -1   6   4  807.02   74.36
  -1   6   4  874.89   74.62
  -1  -6   4  801.55   74.50
  -1  -6   4  806.86   74.50
   1   6  -4  817.83   74.50
  -1   6   4  713.12   74.79
  -1  -6   4  755.92   74.47
  -2  -3  -4  682.17   62.14
  -2   3  -4  476.24   61.84
  -2   3  -4  777.51   61.81
  -2   3  -4  702.62   61.85
   2  -3   4  702.86   61.93
  -2  -3  -4  697.87   61.86
   2  -3   4  645.68   61.80
  -2  -3  -4  673.94   61.71
   2   3   4  737.16   62.11
   2   3   4  590.90   61.81
  -2   3  -4  691.03   61.83
   1 -14  -2  170.65   17.18
   1  14  -2  201.86   17.10
   1  14  -2  161.16   17.21
  -1  14   2  199.05   17.29
  -1 -14   2  202.93   17.36
  -1 -14   2  190.17   17.35
  -1  14   2  183.84   17.85
  -1  14   2  137.54   17.32
   6   0   0   47.83    4.42
  -6   0   0   43.40    4.39
   0  16   0  255.14   21.68
   0  16   0  265.22   21.84
   0 -16   0  229.09   21.70
  -4  -4  -3  967.03   78.02
  -4  -4  -3 1156.00   78.46
   4   4   3  653.24   77.93
  -4  -4  -3  937.36   77.99
  -4   4  -3 1183.82   78.35
   4  -4   3  649.65   77.91
  -4   4  -3  905.14   78.01
  -6   1   0  322.23   32.36
   6  -1   0  367.27   32.40
  -6  -1   0  333.89   32.35
   6   1   0  380.43   32.38
  -5   8  -1   88.00    7.21
  -5  -8  -1   82.05    7.82
   5  -8   1   88.63    7.31
  -5  -8  -1   89.80    7.42
   5   8   1   81.52    7.13
  -1  14  -2    3.22    1.49
   1 -14   2    1.83    1.96
  -1  14  -2    4.08    2.59
  -1 -14  -2    4.31    2.64
  -1  14  -2    2.81    1.23
  -1 -14  -2    6.60    2.35
   1  14   2    4.06    2.53
   1  14   2    3.83    1.89
   1 -14   2    4.31    2.04
  -4  12   0   70.23    6.64
   4  12   0   64.28    6.37
   4 -12   0   64.28    7.11
  -4 -12   0   71.78    6.88
  -4  12   0   66.49    6.52
  -4  12   0   65.49    6.72
   3 -12  -2  592.86   58.54
  -3  12   2  608.49   58.73
   3  12  -2  615.46   58.55
  -3 -12   2  658.66   58.47
  -3 -12   2  677.91   58.62
   3  12  -2  602.41   58.38
  -3  12   2  667.24   58.53
   5  -9   0  644.41   56.98
   5   9   0  598.14   56.73
  -5   9   0  616.33   56.87
  -5  -9   0  633.10   57.13
  -5   9   0  579.74   56.90
  -5   9   0  628.01   56.83
   1  -6   4   15.59    1.96
  -1  -6  -4   17.23    3.21
  -1   6  -4   17.52    2.39
   1   6   4   15.06    2.14
   1   6   4   17.17    2.11
  -1  -6  -4   15.25    1.89
  -1   6  -4   14.15    1.99
   1   6   4   15.61    2.88
   6  -2   0 4009.29  348.76
   6   2   0 3806.72  348.69
  -6  -2   0 3593.72  348.68
  -3  14   0 1131.63   96.59
   3 -14   0  863.97   96.73
  -3 -14   0 1177.35   96.61
   3 -14   0 1046.17   96.43
   3 -14   0 1082.32   96.56
   3  14   0  906.48   96.68
   3  14   0 1112.32   96.87
  -3  14   0  990.60   96.50
  -3 -14   0 1026.23   96.57
  -3  -9   3  144.29   13.09
   3   9  -3  139.05   12.78
  -3   9   3  129.88   12.95
   3   9  -3  137.47   13.01
   3  -9  -3  145.93   13.14
  -3  -9   3  131.72   12.89
   3   9  -3  136.40   12.71
   5  -5   2   48.15    4.69
  -5  -5  -2   44.10    4.62
   5   5   2   48.67    4.65
  -5   5  -2   43.31    4.64
  -5  -5  -2   49.61    4.81
  -5  -5  -2   51.03    5.63
  -5  -6   2   30.49    3.29
  -5   6   2   26.56    2.98
  -2  -4  -4    8.74    3.03
  -2   4  -4    8.77    1.61
   2  -4   4    6.84    1.42
  -2   4  -4    5.54    1.42
  -2   4  -4    4.59    2.01
   2   4   4    6.81    2.58
  -2  -4  -4    6.98    1.19
   0   7  -4 3903.39  331.35
   0  -7   4 3694.55  331.22
   0  -7   4 3820.82  331.32
   0   7   4 3824.75  331.21
   0  -7  -4 3233.67  331.21
   0   7   4 3153.54  331.55
   0   7  -4 2936.85  331.31
   0   7   4 4121.76  331.46
   0  -7   4 3602.82  331.31
  -4 -10   2   76.14    7.70
  -4  10   2   69.11    7.66
  -4  10   2   78.35    7.57
  -4 -10   2   87.53    7.72
   4  10  -2   75.97    7.28
   4  10  -2   79.75    7.62
   1  16   0   61.45    6.93
  -1  16   0   67.04    7.03
   1  16   0   73.51    7.24
  -1 -16   0   80.69    7.00
  -1 -16   0   68.21    7.07
  -1  16   0   61.18    7.06
   1 -16   0   57.31    6.86
  -1  16   0   71.08    6.90
  -2  -5   4   84.97    8.72
   2   5  -4   99.49    8.62
  -2  -5   4   86.22    8.58
  -2   5   4   83.49    8.51
  -2   5   4  105.31    8.79
  -2   5   4  103.04    9.27
   2  -5  -4   93.45    8.88
   2   5  -4   94.99    8.60
  -4  -6   3   57.34    4.86
  -4  -6   3   36.75    4.46
  -4  -6   3   57.39    4.74
  -4   6   3   42.35    5.24
  -4   6   3   52.63    4.65
   0  12  -3   97.10    9.36
   0 -12   3   94.53    9.27
   0  12  -3  103.40    9.13
   0 -12   3   96.05    9.13
   0  12   3   89.26    9.15
   0 -12  -3   89.20    9.17
  -3 -12  -2  543.57   46.08
   3  12   2  480.84   45.76
  -3 -12  -2  529.82   45.84
  -3  12  -2  507.94   45.64
  -3  12  -2  541.00   45.91
   3  12   2  495.30   45.83
   6   3   0  292.24   27.36
   6  -3   0  324.95   27.47
  -6   3   0  277.69   27.38
  -4  -5  -3 2306.49  195.43
  -4  -5  -3 2299.18  195.42
   4   5   3 2410.22  195.85
  -4   5  -3 2763.35  195.73
  -4   5  -3 2023.07  195.40
  -4   5  -3 2449.70  195.49
   4  -5   3 1636.99  195.35
  -4  -5  -3 2828.89  195.86
   4   5   3 1672.12  195.37
  -2  15   1  595.06   50.56
   2 -15  -1  567.77   50.47
  -2  15   1  697.76   50.66
  -2 -15   1  651.67   50.45
   2  15  -1  569.84   50.47
   2 -15  -1  500.30   50.38
   2  15  -1  538.10   50.53
  -2 -15   1  548.44   50.56
  -2  15   1  574.70   50.63
  -6   0   1    3.15    0.70
   6   0  -1    5.10    1.24
   2 -11  -3   49.11    5.40
   2  11  -3   48.30    5.56
  -2 -11   3   53.41    5.14
  -2 -11   3   49.77    5.74
  -2 -11   3   58.16    5.23
  -2 -11   3   58.21    5.43
   2  11  -3   61.72    5.31
  -2  11   3   44.96    5.53
  -6  -1   1 1741.67  163.36
  -6   1   1 1721.79  163.39
   6  -1  -1 1752.97  163.48
   6   1  -1 1882.47  163.42
  -2 -15  -1   13.91    2.75
  -2  15  -1    9.04    2.11
   2  15   1   10.88    2.22
   2 -15   1    9.99    1.65
  -2  15  -1    8.86    2.22
   2  15   1    9.83    2.64
  -2 -15  -1   11.17    2.66
  -1  -7   4   41.38    3.83
  -1  -7   4   37.52    3.81
  -1   7   4   32.26    4.88
  -1   7   4   43.14    4.16
   1   7  -4   39.04    3.97
  -1  -7   4   31.72    3.99
  -1   7   4   40.99    3.72
   1   7  -4   37.12    3.86
   1   7  -4   36.91    3.85
   4  12  -1  914.35   77.85
   4  12  -1  855.51   77.57
  -4 -12   1  944.02   77.90
  -4  12   1  925.06   77.83
  -4  12   1  822.28   77.80
   4 -12  -1  805.75   78.22
  -4 -12   1  943.36   77.91
   0  16  -1  743.82   90.38
   0  16   1 1099.24   90.57
   0  16  -1  923.32   90.39
   0 -16   1  941.62   90.73
   0  16   1 1093.09   90.86
   0 -16  -1 1103.18   90.51
   0  16  -1  975.89   90.36
   0  16   1 1057.22   90.48
  -5   9   1    5.28    1.50
   5  -9  -1    0.08    2.76
   5   9  -1    1.71    1.91
  -5   9   1    3.14    1.45
  -5  -9   1    1.78    1.74
  -5  -9   1    3.56    2.36
  -5   9   1    3.20    1.75
  -3  -9  -3  570.75   46.60
   3   9   3  350.12   46.53
  -3   9  -3  616.87   46.73
   3   9   3  497.37   46.59
  -3   9  -3  578.99   46.67
   3   9   3  459.38   46.93
  -3   9  -3  459.57   46.56
  -3  -9  -3  622.47   47.02
   1  12  -3   33.54    2.93
  -1  12   3   21.32    3.16
  -1 -12   3   25.08    3.49
  -1 -12   3   30.82    3.02
   1 -12  -3   20.57    3.01
   1  12  -3   22.44    3.33
   6   2  -1 1130.67   96.64
   6  -2  -1 1073.27   96.79
  -6   2   1  966.03   96.64
  -6  -2   1 1001.33   96.85
  -4  10  -2  243.81   20.14
   4  10   2  219.68   19.98
  -4  10  -2  238.56   20.03
   4 -10   2  231.23   20.02
  -4 -10  -2  219.65   20.06
   2   5   4  706.51   63.15
  -2  -5  -4  702.03   63.21
  -2  -5  -4  732.93   62.76
  -2   5  -4  661.23   62.84
  -2   5  -4  532.20   62.83
  -2   5  -4  791.83   62.90
   2  -5   4  645.72   62.82
  -3   0   4 3360.22  334.26
  -3   0   4 3513.34  334.30
  -3   0   4 3997.75  334.27
   6  -4   0    7.08    1.55
  -6  -4   0    7.49    1.22
   6   4   0    8.07    1.10
  -6   4   0    7.84    1.26
   3 -14  -1   42.16    4.79
  -3  14   1   39.18    5.03
  -3  14   1   47.36    4.99
   3  14  -1   48.76    4.97
   3 -14  -1   46.66    4.92
  -3 -14   1   49.26    4.95
  -3 -14   1   53.21    5.13
   3  14  -1   44.99    4.96
   1   7   4   54.05    5.17
  -1   7  -4   49.54    5.11
   1   7   4   49.48    5.74
  -1   7  -4   51.93    5.28
  -1  -7  -4   51.00    5.89
  -1  -7  -4   49.44    5.08
   1   7   4   56.55    5.22
   1  -7   4   48.86    5.05
  -6   0  -1    0.40    0.93
   6   0   1    1.14    0.92
   5  -6   2  198.67   18.73
  -5  -6  -2  198.07   18.70
  -5  -6  -2  232.42   19.25
  -5  -6  -2  195.38   18.81
   5   6   2  198.14   18.70
  -5   6  -2  196.60   18.71
  -3   1   4   48.68    4.69
   3  -1  -4   48.01    4.94
  -3  -1   4   55.00    4.77
  -3   1   4   43.78    4.68
  -3   1   4   49.99    4.78
  -3  -1   4   48.87    4.71
  -2  11  -3  252.30   24.56
  -2  11  -3  280.14   24.74
   2 -11   3  266.14   24.71
  -2 -11  -3  284.21   24.78
  -2  11  -3  300.82   24.91
   2 -11   3  263.06   24.78
   2  11   3  252.73   24.71
   2  11   3  243.88   24.73
  -1  12  -3  886.84   80.15
   1 -12   3  848.61   80.12
   1 -12   3  866.56   80.21
   1  12   3  862.18   80.13
  -1  12  -3  879.33   80.30
  -1 -12  -3  844.51   80.19
  -4 -12  -1  179.73   15.32
   4  12   1  161.49   15.11
   4  12   1  144.33   15.53
   4 -12   1  189.50   15.13
  -4 -12  -1  179.34   15.12
   4  12   1  159.88   14.91
  -4  12  -1  187.97   14.97
  -4  12  -1  175.22   15.02
   6   1   1   71.46    6.81
   6  -1   1   73.65    6.84
  -6   1  -1   70.37    6.82
  -6  -1  -1   69.45    6.79
   2   6  -4  916.85   73.91
  -2  -6   4  735.20   73.93
   2   6  -4  902.21   73.87
  -2   6   4  674.78   73.79
  -2  -6   4  756.26   73.83
   2   6  -4  858.82   73.86
   2  -6  -4  869.80   74.09
  -2   6   4  907.78   74.30
  -5   9  -1 2210.87  191.74
  -5  -9  -1 2377.57  192.08
  -5   9  -1 1523.29  191.73
  -5  -9  -1 2180.79  191.82
   5   9   1 2118.38  191.68
   5  -9   1 2259.14  191.78
   3  14   1 1249.18  107.92
   3  14   1 1163.58  108.14
  -3 -14  -1 1445.41  108.09
   3 -14   1 1286.07  108.01
  -3 -14  -1 1419.21  107.97
  -5   7   2   16.45    2.37
  -5  -7   2   22.14    2.71
  -5   7   2   19.54    2.32
   6  -3  -1  243.35   23.71
  -6  -3   1  235.71   23.75
   6   3  -1  271.02   23.49
  -6   3   1  238.38   23.52
  -3   2   4 1288.92  129.38
  -3   2   4 1492.72  129.35
  -3  -2   4 1255.75  129.33
  -3   2   4 1509.19  129.46
   3  -2  -4 1430.21  129.52
  -3  -2   4 1533.02  129.42
   2 -14  -2  133.32   12.92
  -2 -14   2  148.86   12.78
   2 -14  -2  110.89   12.95
  -2  14   2  139.49   13.06
  -2  14   2  155.02   13.27
  -2 -14   2  150.14   13.19
  -2  14   2  138.73   13.59
   2  14  -2  120.87   12.99
   2  14  -2  136.43   12.84
  -2 -14   2  119.41   13.19
   1  16  -1   12.16    2.43
  -1  16   1   20.32    3.10
  -1  16   1   13.98    2.80
   1  16  -1   13.23    2.39
   1 -16  -1   16.21    2.57
   1  16  -1    5.97    2.30
  -4  -6  -3   50.59    4.52
   4  -6   3   29.38    4.42
  -4   6  -3   57.80    4.74
  -4  -6  -3   46.47    4.54
   4   6   3   45.96    5.59
  -4   6  -3   52.00    5.14
  -4  -6  -3   60.75    5.41
   4   6   3   40.29    4.50
   6   2   1  137.95   13.45
  -6  -2  -1  139.28   13.45
  -6   2  -1  142.23   13.47
   6  -2   1  156.03   13.49
  -4  -7   3 1102.02   90.52
  -4   7   3  989.93   90.39
  -4   7   3  864.21   90.60
   4  -7  -3 1049.51   90.54
   4   7  -3  979.57   90.45
   4   7  -3  956.90   90.23
  -1 -16  -1 8251.60  615.79
  -1  16  -1 6015.56  615.53
  -1  16  -1 7459.43  615.54
   1  16   1 7556.83  616.08
   1  16   1 6147.70  615.58
   1 -16   1 5949.04  615.39
  -1 -16  -1 7362.45  615.70
   1  16   1 6485.67  615.69
  -1  16  -1 6784.02  615.68
   1 -16   1 6468.84  615.84
   5 -10   0   15.42    2.89
  -5  10   0   17.98    2.38
  -5  10   0   19.44    2.60
  -5  10   0   22.13    2.29
  -5 -10   0   13.88    3.14
   0   8   4  439.77   36.43
   0   8   4  446.86   36.19
   0  -8   4  397.58   36.26
   0   8   4  337.42   36.57
   0  -8   4  407.62   36.29
   0   8  -4  407.44   36.30
   0  -8  -4  381.55   36.19
   0 -15   2 1216.31  109.85
   0  15  -2 1320.33  109.87
   0 -15   2 1157.16  109.48
   0  15  -2 1306.46  109.71
   0  15  -2 1046.56  109.55
   0  15   2 1198.52  109.75
   0 -15  -2 1298.22  109.80
   0  15   2 1063.26  109.88
   0 -15   2 1287.29  109.84
  -3 -10   3  911.17   79.12
  -3 -10   3  804.56   78.95
   3  10  -3  853.18   78.78
   3 -10  -3  721.50   79.05
   3  10  -3  872.25   79.04
  -3  10   3  783.48   79.34
  -3  10   3  878.66   78.98
   3  10  -3  901.57   78.86
  -2 -14  -2  203.92   18.38
  -2  14  -2  224.52   18.52
   2 -14   2  184.05   18.34
  -2  14  -2  207.55   18.28
  -2 -14  -2  216.54   18.67
   2  14   2  136.13   18.44
   2  14   2  191.04   18.31
   2 -14   2  193.01   18.33
   3  -3  -4  651.24   61.03
  -3   3   4  666.75   60.91
  -3   3   4  727.96   60.99
  -3   3   4  687.41   60.85
  -3  -3   4  616.92   60.84
  -3   3   4  613.68   60.83
  -3  -3   4  713.56   60.94
   6   5   0   81.31    7.56
  -6  -5   0   73.68    7.58
   6  -5   0   92.65    7.81
  -6   5   0   79.91    7.62
   6   3   1 1100.92  102.79
  -6   3  -1 1082.17  102.81
   6  -3   1 1171.94  102.84
  -6  -3  -1 1069.09  102.94
  -6  -3  -1 1138.40  103.25
  -6   4   1   79.04    8.12
   6  -4  -1   81.74    8.47
   6   4  -1   91.73    8.05
  -6  -4   1   80.80    8.41
  -2   6  -4  188.73   17.32
  -2   6  -4  221.31   17.41
  -2  -6  -4  204.81   17.87
  -2   6  -4  137.92   17.27
   2  -6   4  176.14   17.28
  -2  -6  -4  202.27   17.24
   2   6   4  185.32   17.73
  -4  13   0 2676.43  241.02
  -4 -13   0 2833.66  241.10
  -4  13   0 2630.42  240.96
   4  13   0 2467.88  240.81
   4 -13   0 2620.11  241.23
  -1  -8   4   92.28   10.34
  -1  -8   4  108.36   10.27
   1   8  -4  115.78   10.31
   1   8  -4  117.22   10.28
  -1   8   4   98.46   10.78
   1   8  -4  108.73   10.36
  -1  -8   4  107.90   10.16
  -1   8   4  110.81   10.20
  -3  13   2    6.65    2.00
  -3  13   2    6.49    2.68
   3 -13  -2   11.57    2.09
   3  13  -2    7.55    1.41
   3  13  -2    8.24    2.15
  -3 -13   2    6.83    2.40
  -3 -13   2    6.67    1.67
  -3   0  -4 3966.97  377.22
   3   0   4 4000.59  377.42
  -3   0  -4 4356.85  377.43
   4  11  -2  463.75   43.46
  -4 -11   2  438.46   43.67
  -4  11   2  418.92   43.70
  -4 -11   2  521.98   43.76
   4 -11  -2  475.55   43.69
   4  11  -2  481.61   43.71
  -4  11   2  493.46   43.65
  -2  16   0   25.14    3.42
   2  16   0   22.02    3.81
   2  16   0   19.79    3.40
   2 -16   0   22.14    3.15
  -2 -16   0   23.90    3.48
  -2  16   0   29.51    3.27
   2 -16   0   22.72    2.71
  -2 -16   0   21.33    3.36
  -1  15   2  215.63   22.64
   1 -15  -2  218.59   22.12
  -1 -15   2  224.84   22.36
  -1  15   2  261.09   22.42
   1  15  -2  238.06   22.07
  -1 -15   2  263.70   22.31
  -1  15   2  250.54   22.19
   1  15  -2  211.21   22.20
  -3   1  -4  243.14   23.19
  -3  -1  -4  237.23   23.19
  -3   1  -4  255.83   23.40
   3   1   4  254.57   23.49
  -3  -1  -4  260.76   23.49
  -5   7  -2  187.12   16.96
   5   7   2  179.02   16.83
   5  -7   2  184.92   16.87
  -5   7  -2  170.28   16.85
  -5  -7  -2  190.82   17.33
  -5  -7  -2  177.91   16.82
  -5  -7  -2  174.17   16.92
  -1  15  -2  166.27   14.37
   1 -15   2  141.06   14.13
  -1  15  -2  147.73   14.01
   1  15   2  118.60   14.27
   1 -15   2  139.55   14.15
  -1 -15  -2  178.45   14.46
  -1 -15  -2  158.23   14.21
   1  15   2  137.18   14.04
  -1  15  -2  150.88   13.86
   1  -8   4  143.00   13.14
  -1  -8  -4  129.49   13.11
  -1  -8  -4  156.56   13.75
   1   8   4  120.04   13.52
   1  -8   4  147.81   13.16
  -1   8  -4  150.20   13.32
   1   8   4  144.52   13.24
  -1   8  -4  148.26   13.19
   1   8   4  118.70   13.21
   2   7  -4 1203.30  100.74
  -2   7   4 1206.77  101.18
  -2  -7   4  946.12  100.82
   2  -7  -4 1093.69  100.96
  -2  -7   4 1113.01  100.73
   2   7  -4 1172.21  100.80
   2   7  -4 1145.23  100.75
  -2   7   4  941.90  100.70
  -3  -4   4  587.26   48.15
  -3  -4   4  487.59   48.01
  -3   4   4  501.80   48.01
   3  -4  -4  574.26   48.26
  -3   2  -4 2954.23  307.03
  -3   2  -4 3630.59  307.04
   3   2   4 3650.93  307.36
  -3  -2  -4 2937.92  307.05
  -3  -2  -4 3769.53  307.37
  -3  -2  -4 3193.62  306.97
  -3   2  -4 3713.41  307.26
  -3   2  -4 3421.13  307.08
   6  -4   1   98.19    8.93
  -6  -4  -1   85.56    8.85
   6   4   1   94.86    8.84
  -6  -4  -1   97.88    9.07
   5 -10  -1   38.06    5.63
  -5  10   1   51.89    4.50
  -5  10   1   46.41    4.61
  -5 -10   1   48.98    4.91
   5  10  -1   30.15    4.55
   5  10  -1   40.97    4.65
  -5  10   1   42.19    4.57
  -5 -10   1   48.36    4.73
   3  10   3  456.46   42.85
   3  10   3  418.34   42.86
  -3 -10  -3  488.39   42.88
  -3 -10  -3  508.87   43.24
  -3  10  -3  492.24   42.96
  -3  10  -3  423.55   42.83
  -3  10  -3  477.77   42.89
  -3  15   0   14.71    2.49
   3 -15   0   15.02    2.47
  -3  15   0   18.65    2.65
   3 -15   0   12.90    2.17
   3  15   0   14.65    3.33
  -3 -15   0   21.07    2.75
   3  15   0   16.21    3.18
  -3 -15   0   17.07    2.73
   0  17   0    3.14    2.30
   0 -17   0    1.77    2.30
   0  17   0    3.60    2.11
   0  17   0   -0.61    2.40
  -4   7  -3  105.98    7.49
  -4   7  -3   91.88    7.13
   4   7   3   94.47    7.04
  -4  -7  -3  105.85    7.78
  -4  -7  -3   87.27    6.98
   4   7   3   84.73    7.94
   0 -13  -3   44.03    5.16
   0 -13   3   53.59    5.03
   0 -13   3   44.23    5.24
   0  13  -3   58.23    5.04
   0  13   3   44.96    5.04
   0  13  -3   48.73    5.42
  -3  13  -2  555.78   48.77
   3 -13   2  551.21   48.73
   3  13   2  551.46   48.72
  -3 -13  -2  637.38   49.01
  -3 -13  -2  601.73   48.74
   3  13   2  546.55   48.63
  -2  12   3    9.68    2.07
   2 -12  -3   11.85    1.79
  -2 -12   3    9.92    2.38
   2  12  -3    7.45    2.08
  -2 -12   3    8.99    1.75
  -2 -12   3   10.69    1.42
   2  12  -3   11.74    1.55
  -5  -8   2   75.93    6.60
  -5   8   2   60.19    6.39
  -5   8   2   63.27    6.35
  -5   0   3    0.18    0.32
  -5   0   3    1.21    1.45
  -5   0   3    0.08    0.36
  -5   0   3    1.20    1.29
   6   5  -1  264.37   23.65
  -6  -5   1  248.20   23.68
  -6   5   1  259.04   23.75
   6  -5  -1  262.26   24.10
  -6  -5   1  269.04   23.98
  -6   5   1  212.19   23.89
  -5   1   3   21.55    2.25
  -5   1   3   22.96    2.60
  -5   1   3   21.62    2.19
  -5  -1   3   27.50    2.90
  -5  -1   3   26.59    2.63
  -5   1   3   23.80    2.88
   6   6   0 1976.71  192.40
  -6  -6   0 1981.84  192.42
   6  -6   0 2396.93  192.60
  -6  -6   0 2161.80  192.90
  -6   6   0 2160.94  192.48
   4   8  -3   19.68    1.86
  -4  -8   3   13.82    2.61
   4  -8  -3   21.72    2.73
   4   8  -3   19.08    2.46
  -4   8   3   17.92    2.31
  -4   8   3   13.85    3.20
  -4 -11  -2   93.05    8.05
  -4  11  -2   82.70    7.79
   4  11   2   88.99    7.91
  -4  11  -2   83.15    8.11
  -4  11  -2   80.93    7.95
   4  11   2   85.99    8.09
   4 -11   2   72.43    7.93
  -3  -3  -4 1644.87  140.44
  -3   3  -4 1414.41  140.11
   3   3   4 1578.47  140.44
  -3   3  -4 1661.78  140.13
  -3  -3  -4 1395.19  140.04
  -3   3  -4 1587.05  140.28
  -5  10  -1  513.63   43.58
   5  10   1  525.26   43.55
  -5 -10  -1  523.98   43.72
  -5  10  -1  517.40   43.61
   5 -10   1  524.85   43.69
  -5 -10  -1  569.61   43.98
  -4 -13   1  339.27   26.05
   4  13  -1  313.17   26.00
   4  13  -1  305.12   25.67
  -4 -13   1  341.74   26.07
  -4  13   1  277.04   25.93
  -4  13   1  306.50   25.95
  -5  -2   3   53.16    5.26
  -5  -2   3   59.27    5.38
  -5   2   3   59.89    5.42
  -5   2   3   47.37    4.98
  -1 -13   3  126.33   10.24
   1  13  -3  126.50   10.14
   1 -13  -3  103.78   10.16
  -1 -13   3  115.25   10.37
   1  13  -3   93.12   10.28
  -1  13   3  117.96   10.22
   0   9   4  591.59   50.99
   0  -9  -4  496.94   50.98
   0  -9   4  587.48   51.11
   0  -9   4  576.79   51.05
   0   9   4  626.01   51.22
   0   9   4  519.33   51.39
   0   9  -4  462.36   51.10
  -2  -7  -4  526.99   45.83
   2   7   4  465.02   46.19
   2  -7   4  488.92   45.86
  -2   7  -4  511.41   45.90
  -2  -7  -4  514.76   46.30
  -2   7  -4  551.68   45.97
  -2   7  -4  421.68   45.82
   2 -12   3  225.02   20.56
  -2  12  -3  236.27   20.58
  -2  12  -3  251.97   20.81
   2  12   3  162.41   20.53
  -2 -12  -3  233.48   20.62
   2  12   3  233.81   20.59
  -2  12  -3  215.44   20.38
   2 -12   3  222.18   20.62
  -1 -17   0  423.28   36.68
   1  17   0  299.74   36.48
  -1  17   0  420.27   36.56
  -1  17   0  405.36   36.60
  -1  17   0  380.54   36.61
   1 -17   0  368.12   36.54
  -1 -17   0  465.08   36.60
   1  17   0  428.64   36.75
   1  17   0  363.50   36.56
  -3   5   4  494.11   47.04
  -3  -5   4  494.33   47.03
  -3  -5   4  549.71   47.19
   3  -5  -4  530.57   47.27
  -2 -16   1  884.62   69.48
   2  16  -1  580.47   69.43
   2  16  -1  809.21   69.52
   2 -16  -1  688.66   69.41
  -2 -16   1  698.38   69.58
  -2  16   1  823.05   69.61
   2  16  -1  668.12   69.53
  -2  16   1  806.30   69.66
  -2  16   1  924.96   69.71
   2 -16  -1  714.94   69.49
  -6  -5  -1  160.17   15.99
  -6  -5  -1  171.76   16.18
  -6   5  -1  170.40   16.03
   6   5   1  165.86   15.99
   6  -5   1  194.98   16.09
   1 -13   3  470.82   45.82
   1 -13   3  498.67   45.75
  -1  13  -3  511.83   45.76
  -1 -13  -3  482.01   45.84
   1  13   3  477.92   45.75
  -1  13  -3  511.42   45.95
   4  13   1  141.78   17.11
  -4  13  -1  182.28   16.59
  -4 -13  -1  208.66   17.01
  -4 -13  -1  190.91   16.77
  -4  13  -1  177.27   16.67
   4  13   1  168.93   16.55
   4  13   1  176.62   16.78
   4 -13   1  163.62   16.77
  -5  11   0    0.15    1.29
  -5 -11   0    0.52    1.98
  -5  11   0    0.28    1.70
   5 -11   0    2.19    2.24
  -5  11   0    1.16    1.40
   2  16   1  981.11   97.91
   2  16   1  917.22   98.02
  -2  16  -1  660.31   97.83
  -2 -16  -1 1313.85   98.16
   2 -16   1 1074.06   97.74
  -2  16  -1 1364.52   97.94
   2  16   1 1192.76   98.45
  -2 -16  -1 1227.26   98.06
  -2  16  -1 1064.27   97.90
  -5  -3   3    4.39    1.56
  -5   3   3    5.47    1.76
  -5  -3   3    3.57    0.59
  -5  -3   3    6.15    1.45
  -5   3   3    2.60    1.06
  -1  -9   4  107.51   10.56
  -1   9   4  112.36   11.15
   1   9  -4  102.91   10.67
  -1   9   4  112.97   10.52
  -1  -9   4  109.57   10.69
   1  -9  -4  119.94   10.52
  -3   4  -4  125.56   12.27
   3   4   4  126.00   12.53
  -3  -4  -4  135.85   12.53
  -3   4  -4  146.57   12.13
  -3  -4  -4  122.06   11.98
  -3   4  -4  116.68   12.06
  -5  -8  -2 2327.00  167.33
  -5   8  -2 2260.77  167.25
   5  -8   2 1311.41  167.13
   5   8   2 2312.54  167.24
  -5   8  -2 1319.65  167.19
   3  11  -3 1999.78  176.26
  -3 -11   3 2039.79  176.32
  -3  11   3 1970.51  176.20
  -3 -11   3 1843.06  176.14
  -3 -11   3 1731.84  176.19
   3  11  -3 1928.65  176.07
  -3  11   3 1816.00  176.58
   3 -15  -1  221.56   21.86
  -3 -15   1  250.28   21.91
   3  15  -1  225.28   21.96
  -3 -15   1  235.35   22.04
  -3  15   1  222.04   22.01
   3 -15  -1  238.24   21.95
  -3  15   1  249.40   22.03
   3  15  -1  220.67   21.96
   6   6  -1  154.30   12.81
   6  -6  -1  143.34   13.34
  -6   6   1  159.08   12.96
  -6  -6   1  144.49   12.84
  -6  -6   1  144.64   13.19
   2   8  -4   68.78    6.20
  -2   8   4   58.46    6.19
   2   8  -4   65.01    6.31
  -2  -8   4   69.23    6.19
  -2  -8   4   63.39    6.46
   2   8  -4   63.25    6.14
  -2   8   4   69.28    6.92
   2  -8  -4   57.92    6.54
   0  17   1  244.45   21.95
   0  17  -1  206.81   21.83
   0  17  -1  228.71   21.94
   0 -17  -1  255.95   21.99
   0  17   1  251.77   22.46
   0  17   1  251.51   22.02
   0 -17   1  220.51   22.28
   0  17  -1  214.85   21.80
  -3 -15  -1 1633.04  134.23
   3  15   1 1393.63  134.08
   3 -15   1 1389.12  134.17
   3  15   1 1221.70  134.24
  -3 -15  -1 1587.34  134.14
   1  -9   4  212.17   18.93
  -1  -9  -4  193.32   18.89
   1  -9   4  194.15   18.89
  -1   9  -4  196.07   19.06
   1   9   4  214.98   18.82
  -1  -9  -4  213.79   19.50
   1   9   4  172.30   19.27
  -6   1   2   39.38    3.82
  -6  -1   2   42.27    4.32
  -6   1   2   52.16    4.44
   4   8   3   11.68    2.05
  -4  -8  -3   18.50    3.07
  -4  -8  -3   13.62    2.06
   4  -8   3   14.30    1.89
  -4   8  -3   21.55    2.40
  -4   8  -3   16.99    2.77
   4   8   3   17.04    3.46
  -6   7   0   98.81    9.05
  -6  -7   0  100.61    9.73
   6   7   0   85.97    8.93
  -6  -7   0   95.44    8.96
   6  -7   0  113.11    9.25
   2 -15  -2   66.87    7.34
  -2  15   2   60.75    7.58
  -2  15   2   76.75    7.48
  -2 -15   2   87.17    7.17
  -2  15   2   70.54    8.00
   2  15  -2   67.31    7.17
  -2 -15   2   82.70    7.67
   2  15  -2   68.51    7.38
  -2 -15   2   76.98    7.82
   2 -15  -2   73.47    7.35
   5   0   3   -0.90    1.16
  -5   0  -3    0.90    2.39
  -5   0  -3    1.09    1.13
  -5  -4   3  531.55   46.50
  -5  -4   3  533.65   46.49
  -5   4   3  440.97   46.36
  -5   4   3  541.08   46.59
  -5   1  -3    9.37    2.66
  -5  -1  -3    6.78    2.78
   5  -1   3    8.18    1.41
  -5  -1  -3    5.35    1.39
  -5   1  -3    6.95    1.39
   5   1   3   11.30    1.42
  -5  -1  -3    6.01    1.45
   5   9  -2  255.57   23.38
  -5  -9   2  264.80   23.77
  -5   9   2  237.76   23.63
  -5   9   2  236.05   23.63
  -5   9   2  256.80   23.74
  -4  12   2   21.21    2.78
   4 -12  -2   20.89    2.87
  -4 -12   2   26.40    3.03
  -4  12   2   20.19    3.02
  -4 -12   2   25.00    3.14
   4  12  -2   22.40    2.89
   4  12  -2   22.79    2.39
  -6  -2   2 1756.45  157.61
  -6   2   2 1853.91  157.65
  -6   2   2 1659.60  157.35
  -3  -6   4 3202.27  270.18
  -3   6   4 2940.64  270.04
  -3  -6   4 2936.41  270.01
   3   6  -4 2953.43  270.02
   3   6  -4 2538.75  270.07
   3  -6  -4 3135.93  270.27
  -6  -6  -1    2.88    1.72
   6   6   1    1.75    1.00
   6  -6   1    3.91    1.40
  -6   6  -1    3.44    1.17
  -6  -6  -1    3.53    1.09
   4   9  -3   67.90    6.11
  -4   9   3   68.51    6.65
   4   9  -3   56.33    5.73
   4  -9  -3   58.79    6.21
  -4   9   3   64.83    6.00
  -4  -9   3   73.93    6.26
   2  15   2  681.46   66.53
   2  15   2  495.52   66.62
  -2 -15  -2  739.86   66.61
  -2  15  -2  846.57   66.42
   2 -15   2  722.10   66.58
  -2  15  -2  673.97   66.65
   2 -15   2  678.04   66.57
  -2  15  -2  741.70   66.51
  -2 -15  -2  785.99   66.82
  -3  -5  -4 1433.50  121.60
  -3  -5  -4 1283.00  121.16
  -3   5  -4 1237.20  121.31
  -3   5  -4 1427.19  121.27
  -3   5  -4 1222.54  121.24
   3   5   4 1348.42  121.58
   1  17  -1   11.36    2.39
  -1  17   1   13.45    2.73
   1  17  -1   14.22    2.47
   1  17  -1   12.93    2.52
  -1  17   1   14.50    2.70
   1 -17  -1   12.83    2.65
  -5 -11   1   45.88    4.75
   5  11  -1   41.49    4.51
  -5  11   1   42.88    4.36
  -5  11   1   43.08    4.33
   5 -11  -1   46.58    5.38
   5  11  -1   31.08    4.31
  -5  11   1   40.09    4.37
  -5 -11   1   48.20    4.55
   0  16   2   67.79    5.81
   0  16   2   56.22    5.33
   0 -16   2   53.17    5.56
   0  16  -2   42.24    4.99
   0 -16   2   45.95    4.82
   0 -16  -2   57.57    5.46
   0 -16   2   55.16    5.48
   0  16  -2   56.92    5.21
   0  16  -2   45.44    5.47
   5  -2   3  285.55   30.88
  -5  -2  -3  331.27   30.93
  -5  -2  -3  421.35   31.44
  -5  -2  -3  334.48   30.91
  -5   2  -3  413.56   31.44
  -5   2  -3  332.59   30.92
   5   2   3  323.17   30.90
  -4  14   0  399.48   37.97
   4  14   0  399.10   37.75
  -4  14   0  394.99   37.91
   4 -14   0  408.48   38.30
  -4 -14   0  448.56   38.07
   4  14   0  405.03   38.28
   3  11   3   35.10    4.16
   3  11   3   41.54    4.24
  -3  11  -3   40.86    4.45
  -3  11  -3   40.91    4.25
  -3 -11  -3   41.72    4.23
  -3  11  -3   38.72    4.13
  -3  11  -3   39.27    3.84
  -3 -11  -3   42.89    4.88
   1  17   1  909.38   74.76
  -1  17  -1  576.84   74.21
  -1 -17  -1  915.82   74.36
   1 -17   1  760.72   74.01
   1  17   1  761.56   74.23
   1 -17   1  773.43   74.57
  -1  17  -1  747.75   74.19
  -1  17  -1  892.25   74.21
  -1 -17  -1 1031.81   74.47
   1  17   1  834.01   74.38
  -3 -14   2  667.08   54.29
  -3  14   2  591.26   54.37
   3 -14  -2  584.48   54.13
  -3 -14   2  605.19   54.04
   3  14  -2  549.42   53.98
   3  14  -2  569.27   54.17
  -3  14   2  597.43   54.15
   3 -14  -2  528.79   54.12
  -2   8  -4  379.45   31.66
  -2   8  -4  308.39   31.44
  -2  -8  -4  350.52   32.00
  -2  -8  -4  357.93   31.50
  -2   8  -4  351.67   31.56
   2   8   4  301.12   31.83
   2  -8   4  331.72   31.50
  -6  -3   2  136.22   11.99
  -6   3   2  143.71   12.02
  -6   3   2  118.15   11.65
   0  10  -4  361.19   39.75
   0  10   4  462.12   39.64
   0  10   4  455.59   39.84
   0 -10   4  429.23   39.68
   0  10   4  391.71   40.03
   0  10  -4  446.14   39.70
   0 -10  -4  399.28   39.64
   0 -10   4  449.16   39.75
   5 -11   1  573.51   51.46
  -5 -11  -1  555.45   51.46
  -5  11  -1  547.44   51.33
  -5  11  -1  533.97   51.36
  -5 -11  -1  564.56   51.65
  -5   3  -3  313.68   28.86
  -5  -3  -3  316.03   28.88
   5  -3   3  262.21   28.81
  -5   3  -3  390.56   29.38
  -5  -3  -3  386.42   29.43
  -5  -3  -3  300.97   28.88
  -2 -13   3  936.45   89.19
  -2  13   3  942.55   89.09
  -2 -13   3  944.99   89.09
   2  13  -3  848.36   89.09
  -2 -13   3 1043.59   88.88
  -2  13   3  755.26   89.21
   2 -13  -3  961.36   89.04
   2  13  -3 1021.47   88.97
   6   7  -1   86.32    7.53
  -6   7   1   90.18    7.71
   6  -7  -1   93.58    8.35
  -6  -7   1   97.31    7.99
  -5  -5   3  131.61   12.23
  -5   5   3  134.37   12.36
  -5  -5   3  140.16   12.28
  -5   5   3  115.12   12.15
  -4  12  -2   13.76    2.53
  -4 -12  -2   21.46    2.51
  -4 -12  -2   21.91    3.36
   4  12   2   20.59    2.23
  -4  12  -2   20.12    2.07
   4  12   2   17.06    2.57
  -4  12  -2   15.58    2.32
   6   0   2 1204.85  111.89
  -6   0  -2 1166.09  111.88
  -6   0  -2 1364.32  112.41
  -1 -16   2  432.01   36.39
  -1  16   2  422.34   36.29
   1  16  -2  388.39   36.15
   1  16  -2  347.81   36.26
  -1 -16   2  365.35   36.45
  -1  16   2  316.16   36.63
   1 -16  -2  370.62   36.21
  -1  16   2  456.22   36.52
   0  14  -3   41.10    4.48
   0  14   3   32.89    4.49
   0 -14   3   34.81    4.29
   0 -14   3   42.90    4.16
   0  14  -3   44.14    4.03
   0 -14  -3   34.87    4.16
   0  14   3   35.41    4.13
   6   1   2    9.42    1.43
   6  -1   2   10.24    1.57
  -6  -1  -2    8.54    1.40
  -6   1  -2    9.40    1.46
  -6  -1  -2    9.29    2.89
  -6   1  -2   11.04    3.26
   3  14   2 1372.72  129.44
  -3  14  -2 1345.06  129.57
   3 -14   2 1416.22  129.55
   3  14   2 1156.21  129.70
  -3 -14  -2 1577.30  129.77
   3  14   2 1386.54  129.52
  -3 -14  -2 1535.64  129.57
   5   9   2  561.17   51.67
  -5  -9  -2  579.42   51.77
  -5   9  -2  554.09   51.71
   5  -9   2  551.20   51.70
  -5   9  -2  534.31   51.78
  -2  17   0  240.14   21.13
   2  17   0  256.20   21.35
  -2  17   0  256.87   21.04
   2  17   0  174.08   20.99
  -2 -17   0  254.89   21.09
   2 -17   0  201.12   20.78
   2 -17   0  203.20   20.96
  -2 -17   0  227.27   21.11
  -1 -16  -2   33.23    3.96
   1 -16   2   22.26    3.44
   1  16   2   23.17    3.31
  -1  16  -2   27.22    3.18
   1 -16   2   21.47    3.49
  -1  16  -2   29.11    2.86
   1  16   2   21.33    3.71
  -1 -16  -2   28.76    3.60
  -1  16  -2   30.03    3.70
  -1  10   4  220.48   21.85
  -1 -10   4  243.36   21.90
   1  10  -4  241.26   21.90
   1  10  -4  217.34   21.99
  -1  10   4  228.54   22.39
   1 -10  -4  258.37   21.87
  -1 -10   4  218.37   21.99
  -6  -4   2 6514.53  559.97
  -6   4   2 5903.62  559.95
  -6   4   2 5955.97  559.72
  -2  -9   4    4.67    1.04
   2   9  -4    2.96    1.37
  -2  -9   4    5.81    1.84
   2   9  -4    3.17    0.90
  -2   9   4    4.60    2.59
  -2   9   4    4.65    1.28
   2  -9  -4    4.91    2.03
   2   9  -4    3.96    1.02
  -4   0   4 2387.55  208.54
  -4   0   4 2352.64  208.50
  -4   0   4 2128.00  208.43
  -6  -2  -2  124.51   11.17
   6   2   2  105.83   10.40
  -6  -2  -2  110.55   10.43
  -6   2  -2  107.16   10.42
  -6  -2  -2  112.77   10.41
   6  -2   2  108.72   10.42
   6  -8   0  899.95   78.03
  -6  -8   0  850.55   78.27
  -6   8   0  854.67   77.96
  -6   8   0  841.54   77.88
   6   8   0  808.06   77.79
   3 -16   0   35.36    3.90
  -3  16   0   34.97    4.06
  -3 -16   0   44.38    4.32
   3 -16   0   35.09    4.28
   3  16   0   40.60    4.95
   3  16   0   36.04    4.55
  -3  16   0   45.79    4.44
  -3 -16   0   39.45    4.41
  -3  -6  -4  284.22   25.36
  -3   6  -4  259.23   25.42
   3  -6   4  233.21   25.36
  -3   6  -4  253.56   25.50
  -3  -6  -4  309.41   25.92
  -3   6  -4  324.04   25.51
   3   6   4  282.73   25.87
  -4  -1   4  853.54   85.40
  -4  -1   4 1062.08   85.55
  -4   1   4  984.92   85.52
  -4  -1   4  937.02   85.46
  -4   1   4  856.87   85.43
  -4   1   4 1001.74   85.52
   3   7  -4  126.69   12.27
   3  -7  -4  139.01   12.55
  -3   7   4  146.41   12.24
  -3  -7   4  145.52   12.45
   3   7  -4  121.49   12.15
  -3  -7   4  122.72   12.16
   2 -13   3  815.97   71.86
  -2  13  -3  900.55   72.01
   2  13   3  803.78   71.80
   2  13   3  641.95   71.75
  -2 -13  -3  864.24   71.86
  -2  13  -3  827.23   71.80
  -2  13  -3  723.66   71.58
   2 -13   3  789.63   71.77
  -4  14   1 1065.47   89.75
  -4 -14   1 1069.18   89.76
   4  14  -1  974.43   89.47
   4  14  -1  713.74   89.65
   4  14  -1 1070.87   89.77
  -4 -14   1 1086.91   89.83
  -4  14   1  887.95   89.69
  -4  -9  -3   67.48    5.89
  -4   9  -3   68.56    5.37
  -4   9  -3   56.49    5.58
   4   9   3   53.14    6.00
   4   9   3   48.79    5.09
  -4  -9  -3   63.76    5.16
  -6  -7  -1  324.71   31.28
   6  -7   1  363.09   31.39
  -6   7  -1  336.11   31.32
  -6  -7  -1  335.87   31.47
   6   7   1  330.61   31.28
  -5  -4  -3  779.86   69.70
   5   4   3  791.20   69.69
  -5  -4  -3  958.91   70.19
  -5  -4  -3  770.53   69.71
  -5   4  -3  932.59   70.12
  -5   4  -3  788.04   69.70
  -5  12   0  143.88   13.29
  -5  12   0  138.33   13.26
   5 -12   0  137.98   13.61
  -5 -12   0  149.53   13.60
  -5  12   0  131.16   13.37
   1  14  -3  295.75   30.20
  -1 -14   3  372.44   30.18
   1  14  -3  404.61   30.10
  -1  14   3  357.10   30.16
   1 -14  -3  322.06   30.11
  -1 -14   3  359.64   30.32
  -1  10  -4  119.04   10.85
   1 -10   4  121.96   10.66
   1  10   4   97.05   11.04
   1 -10   4  106.38   10.57
  -1 -10  -4  109.98   10.61
   1  10   4  111.69   10.50
  -1  10  -4  108.25   10.59
  -4   2   4  287.01   26.59
  -4  -2   4  273.78   26.57
  -4   2   4  313.34   26.66
  -4  -2   4  318.40   26.71
  -4  -2   4  269.96   26.53
  -4  -2   4  302.66   26.82
   3  12  -3  242.35   21.65
  -3 -12   3  259.81   21.78
  -3  12   3  243.04   21.60
  -3  12   3  232.61   22.10
  -3 -12   3  194.21   21.59
  -3 -12   3  223.43   21.47
   3  12  -3  228.76   21.39
   0  18   0  111.23    9.95
   0  18   0   99.09   10.06
   0 -18   0   95.84   10.01
   0  18   0   94.37    9.92
   6  -3   2  164.80   15.17
  -6  -3  -2  156.97   15.15
  -6   3  -2  160.61   15.16
  -6  -3  -2  193.87   15.92
  -6  -3  -2  158.23   15.28
   6   3   2  155.97   15.13
   1 -14   3  415.69   38.09
  -1 -14  -3  429.81   38.09
   1  14   3  417.60   38.01
  -1  14  -3  469.91   38.27
   1 -14   3  429.93   38.01
  -1  14  -3  457.67   38.02
  -4  14  -1   12.47    1.69
   4  14   1    7.34    1.51
  -4 -14  -1   14.36    2.25
   4  14   1   11.15    3.24
  -4 -14  -1   14.81    2.56
  -4  14  -1   12.36    1.95
   4  14   1   10.39    2.10
  -5 -10   2  234.00   23.61
  -5  10   2  239.85   23.45
  -5  10   2  226.50   23.43
   5  10  -2  255.63   23.20
   5  10  -2  244.42   23.52
  -5 -10   2  277.66   23.61
  -5  10   2  262.26   23.55
  -5  -6   3  332.09   26.83
  -5   6   3  271.83   26.68
  -5   6   3  256.60   26.70
  -5   6   3  309.21   26.90
  -2   9  -4  468.14   40.08
  -2  -9  -4  459.94   39.92
   2   9   4  394.37   40.27
   2  -9   4  399.44   39.90
  -2   9  -4  419.89   39.81
  -2  -9  -4  447.42   40.40
  -4  10   3 1100.34  100.11
   4  10  -3 1105.08   99.93
   4  10  -3 1083.68  100.17
  -4  10   3 1024.74  100.38
   4 -10  -3  886.63  100.17
  -4 -10   3 1218.68  100.26
  -6   5   2  104.48   10.12
  -6  -5   2  116.27   10.44
  -4  -3   4 1195.27  104.56
  -4  -3   4 1276.64  104.49
  -4   3   4 1135.23  104.38
  -4   3   4 1116.37  104.41
  -4  -3   4 1069.67  104.31
   2  17  -1   99.51   12.00
  -2  17   1  157.68   12.34
  -2 -17   1   96.03   12.14
   2  17  -1  108.75   12.13
  -2  17   1  133.33   12.17
   2 -17  -1  122.41   11.92
  -2  17   1  126.64   12.25
   2 -17  -1  119.67   12.00
  -2 -17   1  146.30   11.99
   2  17  -1  139.22   12.09
   6  -8  -1   50.70    5.55
  -6  -8   1   56.84    5.16
  -6   8   1   57.41    4.80
   5  -5   3    1.53    1.13
  -5  -5  -3    3.98    1.27
  -5   5  -3    3.36    1.27
   5   5   3    3.27    1.27
  -5  -5  -3    3.17    1.23
  -5  -5  -3    1.52    2.53
  -1  18   0 1009.89   91.29
  -1  18   0 1056.11   91.29
  -1  18   0 1071.64   91.23
   1  18   0 1127.66   91.44
   1  18   0  898.60   91.21
   1  18   0  814.67   91.16
   1 -18   0  932.48   91.21
  -1 -18   0 1036.78   91.30
  -6   4  -2  822.09   77.29
  -6  -4  -2  810.35   77.37
  -6  -4  -2  809.12   77.28
   6  -4   2  860.68   77.29
  -6  -4  -2  934.78   77.82
   6   4   2  828.48   77.26
   3 -16  -1  339.03   35.19
  -3 -16   1  369.77   35.37
  -3 -16   1  417.13   35.24
  -3  16   1  388.62   35.32
  -3  16   1  378.19   35.35
   3  16  -1  395.09   35.28
   3  16  -1  340.44   35.29
   3 -16  -1  390.90   35.29
   2  17   1  181.74   16.34
   2 -17   1  158.69   15.33
   2  17   1  142.11   15.56
  -2 -17  -1  179.19   15.79
  -2  17  -1  197.32   15.60
   2  17   1  136.26   15.78
  -2 -17  -1  191.22   15.86
  -2  17  -1  145.83   15.51
   4 -13  -2  358.18   36.07
  -4  13   2  374.30   36.15
  -4  13   2  395.41   36.06
   4  13  -2  383.29   36.11
  -4 -13   2  413.61   36.08
   4  13  -2  383.23   35.74
   4  13  -2  374.31   35.88
  -4 -13   2  448.94   36.21
  -5 -12   1  322.34   26.97
  -5  12   1  311.05   26.87
  -5  12   1  309.26   26.85
  -5 -12   1  317.90   27.02
  -5  12   1  295.53   26.80
   5 -12  -1  280.80   27.36
   5  12  -1  312.04   26.88
  -3  12  -3  334.56   30.68
   3  12   3  309.69   30.89
  -3 -12  -3  332.63   30.92
  -3  12  -3  352.04   31.05
  -3  12  -3  329.54   30.89
   3  12   3  325.42   30.90
  -3  -7  -4  556.93   50.63
  -3   7  -4  642.39   50.78
  -3   7  -4  536.54   50.69
   3  -7   4  501.81   50.65
  -3  -7  -4  616.59   51.13
   3   7   4  574.71   51.13
  -3   7  -4  529.38   50.71
   3   7   4  489.76   50.68
   0   0   5    3.36    1.98
  -3 -16  -1  652.19   54.36
  -3 -16  -1  621.65   54.28
   3  16   1  587.51   54.22
   3  16   1  457.34   54.35
   0  11   4 1227.63  125.91
   0  11   4 1420.73  125.74
   0 -11  -4 1211.25  125.55
   0 -11   4 1423.66  125.60
   0  11  -4 1448.19  125.61
   0  11  -4 1197.24  125.67
   0 -11   4 1418.18  125.67
   0  11   4 1455.30  125.56
   0   1   5 4272.97  402.53
   0  -1   5 4101.64  402.33
   0   1   5 4453.41  402.37
   0  -1   5 4707.25  402.50
  -4   4   4  431.73   41.85
  -4  -4   4  475.06   42.01
  -4  -4   4  437.64   41.77
  -4  -4   4  516.16   41.99
  -3  -8   4   47.76    5.21
  -3   8   4   53.15    4.97
   3   8  -4   50.31    4.82
   3  -8  -4   51.53    5.32
  -3  -8   4   46.93    4.84
   3   8  -4   53.51    5.05
   4   0   4   13.73    2.11
  -4   0  -4   26.29    3.05
   2  16  -2  243.46   28.30
   2 -16  -2  281.00   28.32
   2 -16  -2  323.81   28.33
  -2  16   2  327.36   28.41
   2  16  -2  255.59   28.17
  -2  16   2  346.88   28.62
  -2 -16   2  331.24   28.18
  -2 -16   2  348.11   28.54
  -2  16   2  312.36   28.74
  -6   8  -1   84.99    9.79
  -6  -8  -1  105.39    9.63
  -6  -8  -1   96.99   10.24
  -6   8  -1  101.65    9.70
   6  -8   1  111.15    9.77
  -6  -8  -1  102.93    9.86
   6   8   1  102.15    9.63
   5 -10   2  786.63   70.52
  -5  10  -2  751.62   70.50
   5  10   2  746.64   70.45
  -5 -10  -2  774.25   70.55
  -5  10  -2  740.07   70.57
  -6  -9   0  157.88   14.44
  -6   9   0  153.50   13.92
   6  -9   0  156.87   14.17
  -6   9   0  149.09   14.00
  -6   9   0  135.12   14.04
   6   9   0  143.38   13.80
  -4   1  -4   21.04    3.31
   4  -1   4   17.59    2.38
  -4  -1  -4   25.21    3.44
   4   1   4   20.88    2.39
   0  18   1 1798.80  159.62
   0  18  -1 1606.12  159.57
   0 -18  -1 1788.42  159.57
   0  18   1 1881.09  159.92
   0  18  -1 1645.41  159.47
   0  18  -1 1667.78  159.44
   0  18   1 1767.01  159.56
  -5  12  -1    8.84    1.52
  -5  12  -1    8.22    1.65
   5  12   1    6.49    1.85
  -5 -12  -1    7.84    2.51
   5 -12   1    8.15    1.99
  -5 -12  -1    7.95    2.01
   0  -2   5  160.44   15.97
   0  -2   5  187.57   16.16
   0   2  -5  174.12   16.04
   0   2   5  154.52   16.27
   0   2   5  174.80   16.03
  -2 -10   4   52.67    5.92
  -2  10   4   48.02    5.67
   2 -10  -4   50.19    6.06
   2  10  -4   61.51    5.80
  -2 -10   4   60.64    5.65
  -2  10   4   58.79    6.45
   2  10  -4   65.41    5.57
   4  15   0 1691.63  162.77
  -4 -15   0 1695.28  162.98
  -4  15   0 1819.16  163.00
  -4 -15   0 2048.95  163.09
  -4  15   0 1644.12  162.92
   4 -15   0 1721.52  163.31
   4  15   0 1881.40  163.31
   1   0  -5    1.73    1.20
  -1   0   5    2.18    1.96
  -1   0   5    0.16    0.95
  -6   6   2 3716.98  343.93
  -6  -6   2 3721.69  344.11
  -5   7   3  107.50   12.06
  -5   7   3  127.57   12.01
  -3  15   2  423.49   36.97
   3  15  -2  381.38   36.70
   3 -15  -2  338.99   36.64
   3 -15  -2  389.87   36.65
  -3 -15   2  433.93   36.83
   3  15  -2  349.44   36.50
  -3 -15   2  449.65   36.58
  -3  15   2  414.55   36.71
  -1   1   5  419.14   46.00
  -1  -1   5  473.06   45.81
   1  -1  -5  533.07   45.95
   1   1  -5  567.16   45.91
  -1   1   5  504.02   45.84
  -1  -1   5  448.11   45.98
  -4  -2  -4 3714.21  266.43
  -4  -2  -4 2893.52  265.93
   4  -2   4 2515.84  265.95
  -4   2  -4 3615.83  266.33
  -4   2  -4 2607.07  265.98
   1  11  -4 4454.97  399.79
   1  11  -4 3943.44  399.86
  -1  11   4 4339.44  400.19
  -1 -11   4 4437.36  399.79
   1 -11  -4 4645.48  399.77
  -1  11   4 4190.20  399.75
  -1 -11   4 4117.07  399.87
   2  16   2    6.08    2.08
   2  16   2    9.14    2.62
  -2 -16  -2    6.40    2.59
  -2  16  -2    8.16    1.88
   2 -16   2    4.62    1.94
  -2  16  -2    0.07    2.53
  -2 -16  -2    9.34    2.51
   2 -16   2    5.60    2.23
  -2  16  -2    8.96    1.54
   4  10   3   79.35    7.44
   4  10   3   79.31    7.46
  -4 -10  -3   81.06    7.48
  -4 -10  -3   93.97    8.10
   4 -10   3   62.03    7.33
  -4  10  -3   78.75    7.61
  -4  13  -2 1846.28  165.81
  -4 -13  -2 2179.12  166.29
   4  13   2 1907.55  166.02
   4 -13   2 1829.85  165.97
  -4  13  -2 1655.97  165.91
  -4  13  -2 1260.46  165.91
   4  13   2 1753.86  166.36
  -4 -13  -2 2076.92  166.03
   4  13   2 1885.34  165.91
  -6   5  -2  125.03   11.73
  -6  -5  -2  137.22   12.42
   6  -5   2  125.80   11.74
  -6  -5  -2  121.23   11.70
  -6  -5  -2  116.72   11.84
   5   6   3   97.85    8.72
  -5  -6  -3  106.73    8.80
  -5   6  -3  108.51    8.87
  -5   6  -3   85.28    8.70
  -5  -6  -3  111.44    9.38
  -5   6  -3  107.49    9.21
  -5  -6  -3   92.87    8.69
  -2 -14   3   20.73    2.26
  -2  14   3   27.90    3.59
  -2  14   3   19.41    2.91
  -2 -14   3   17.98    2.94
  -2 -14   3   20.87    3.35
   2  14  -3   18.44    2.95
   2  14  -3   22.43    2.42
  -2  14   3   22.88    4.34
   2 -14  -3   22.50    2.76
   0  17   2    6.03    2.48
   0  17   2    4.11    1.93
   0 -17   2    3.98    0.94
   0  17  -2    3.27    1.67
   0  17  -2    2.08    1.37
   0 -17   2    5.69    2.79
   0 -17   2    5.05    2.17
   0 -17  -2    4.18    2.05
   0  17  -2   -4.03    2.08
  -1  -2   5  273.76   26.30
  -1   2   5  278.90   26.37
  -1   2   5  233.56   26.57
   1   2  -5  308.96   26.37
  -1  -2   5  274.64   26.48
   1  -2  -5  294.42   26.48
  -1   2   5  294.25   26.36
   0  -3   5 4695.37  423.96
   0   3   5 4188.62  424.08
   0   3  -5 4402.38  423.88
   0   3  -5 4647.06  423.92
   0   3   5 4702.97  423.93
   0   3  -5 4688.22  423.72
   0   3   5 4687.40  423.95
   0  -3   5 4331.45  423.87
  -1   0  -5    0.76    1.16
   1   0   5    1.15    1.79
  -1   0  -5    0.06    0.36
  -1   0  -5    1.08    0.55
   1  18  -1  193.89   18.04
   1  18  -1  146.30   17.93
  -1  18   1  216.22   18.21
   1 -18  -1  193.04   18.08
  -1  18   1  217.45   18.22
   1  18  -1  195.81   18.11
  -1  11  -4 2375.42  215.76
  -1  11  -4 2441.32  215.63
   1  11   4 2271.97  215.56
   1 -11   4 2374.10  215.60
   1 -11   4 2464.66  215.66
  -1 -11  -4 2345.96  215.62
   1  11   4 1879.69  215.85
  -4   5   4  113.27   11.14
   4  -5  -4  121.67   11.39
  -4  -5   4  123.79   11.30
  -4  -5   4  114.92   11.04
  -4  -5   4  133.98   11.32
  -4  -3  -4  735.63   59.60
   4   3   4  634.75   59.55
  -4  -3  -4  590.64   59.12
  -4   3  -4  696.13   59.47
   4   3   4  576.36   59.18
  -4   3  -4  699.88   59.23
   1  -1   5  287.97   22.44
   1   1   5  258.48   22.25
   1   1   5  286.49   22.53
  -1   1  -5  184.80   22.01
  -1   1  -5  248.52   21.98
   1  -1   5  248.87   22.20
  -1   1  -5  276.03   22.27
  -1  18  -1 3051.20  301.97
   1  18   1 3174.19  302.02
   1 -18   1 3037.94  301.80
  -1 -18  -1 3516.38  302.13
  -1  18  -1 3819.49  301.99
   1  18   1 3286.16  302.15
   1  18   1 3574.59  302.49
   1 -18   1 3109.06  302.35
  -1  18  -1 3130.00  302.12
   0  15  -3   66.99    7.04
   0  15   3   59.17    6.68
   0 -15   3   64.81    6.74
   0 -15   3   69.70    6.87
   0  15   3   72.82    7.22
   0  15  -3   72.95    6.70
   0 -15  -3   68.83    6.80
  -3  15  -2  453.74   41.89
  -3 -15  -2  554.51   42.17
   3 -15   2  457.13   41.85
   3  15   2  501.57   41.84
   3  15   2  493.40   41.74
  -3 -15  -2  545.80   41.89
   2  10   4  220.07   22.96
  -2  10  -4  272.23   22.73
  -2  10  -4  244.06   22.94
  -2  10  -4  278.25   23.10
  -2 -10  -4  270.24   22.92
   2  10   4  208.61   23.29
  -2  10  -4  232.60   22.65
  -2 -10  -4  272.08   23.54
   2 -10   4  236.72   22.89
  -5 -13   0   28.98    3.76
   5 -13   0   33.98    3.96
  -5  13   0   28.30    3.20
  -5  13   0   32.26    3.47
   5  13   0   25.63    2.92
  -5  13   0   29.29    3.23
   5  11  -2    4.50    0.81
  -5 -11   2    6.35    1.92
  -5  11   2    5.20    1.70
   5  11  -2    4.75    1.65
  -5  11   2    4.37    1.46
  -5 -11   2    6.64    1.81
  -6   9   1  117.43   11.04
  -6  -9   1  112.85   11.54
  -6   9   1  110.58   11.18
   6  -9  -1  110.15   11.67
   6   9  -1  114.17   10.87
  -6   9   1  122.70   11.23
  -6  -9   1  123.21   11.27
   6   9  -1  125.35   11.21
   1   3  -5  134.72   11.73
  -1  -3   5  117.94   11.88
  -1   3   5   95.02   12.04
  -1   3   5  132.74   11.81
  -1  -3   5  118.23   11.71
  -1   3   5  133.28   11.82
  -2  14  -3   35.37    2.93
  -2  14  -3   36.83    3.92
  -2  14  -3   32.47    2.97
  -2  14  -3   35.03    3.39
   2  14   3   34.52    3.44
   2  14   3   26.48    4.05
   2 -14   3   28.95    3.30
  -2 -14  -3   32.55    3.57
   2 -14   3   27.22    3.52
   1  -2   5  407.60   32.46
   1  -2   5  375.89   32.29
  -1   2  -5  261.93   32.12
   1   2   5  394.46   32.35
  -1   2  -5  397.46   32.36
   1   2   5  411.69   32.60
  -1   2  -5  378.03   32.31
  -3   8  -4   36.22    4.36
   3   8   4   42.55    4.37
   3   8   4   37.62    5.14
  -3  -8  -4   39.64    5.14
  -3   8  -4   44.41    4.33
  -3   8  -4   50.89    4.54
  -3  -8  -4   42.93    4.27
   3   8   4   43.68    4.32
   3  -8   4   36.55    4.22
  -7   0   0  545.59   55.15
   7   0   0  665.21   55.21
  -1  17   2   18.22    3.15
  -1 -17   2   14.87    3.20
  -1  17   2   20.46    2.88
   1  17  -2    7.81    2.53
   1 -17  -2   17.41    2.70
  -1 -17   2   14.75    3.00
   1  17  -2   18.23    2.31
   3  13  -3 1632.67  140.41
  -3  13   3 1517.27  140.56
   3  13  -3 1539.46  140.60
  -3  13   3 1443.92  140.92
  -3 -13   3 1568.98  140.43
  -3 -13   3 1629.98  140.70
  -3 -13   3 1173.99  140.55
   4  11  -3   78.20    7.87
  -4  11   3   74.70    8.27
   4  11  -3   81.81    7.52
  -4 -11   3   71.05    7.82
  -4  11   3   79.57    7.78
  -4 -11   3   90.15    8.03
  -7  -1   0  575.03   56.34
   7   1   0  623.62   56.38
   7  -1   0  680.57   56.42
  -7   1   0  579.79   56.36
  -4  15   1  337.53   36.03
   4  15  -1  407.18   36.12
   4 -15  -1  387.10   36.02
  -4 -15   1  414.39   36.19
  -4  15   1  401.01   36.09
   4  15  -1  377.48   35.80
  -4 -15   1  407.89   36.08
   4  15  -1  379.17   36.12
   0   4  -5  349.77   31.76
   0   4  -5  318.61   31.88
   0   4   5  344.30   31.94
   0   4  -5  362.16   31.94
   0   4   5  296.39   32.13
   0   4   5  346.01   31.98
   0  -4   5  355.24   31.94
   0   4  -5  366.98   31.86
   0  -4   5  316.13   31.86
  -1  17  -2  238.91   19.31
   1 -17   2  196.60   19.64
   1  17   2  185.08   19.70
  -1 -17  -2  233.29   19.66
  -1  17  -2  177.91   19.62
   1 -17   2  206.27   19.56
   1  17   2  180.56   19.46
  -1  17  -2  201.00   19.44
   1 -15  -3  284.85   29.75
  -1 -15   3  326.50   29.85
  -1 -15   3  344.27   29.96
   1  15  -3  271.88   29.86
  -1  15   3  339.66   30.15
  -1  15   3  324.78   29.80
   1  15  -3  346.20   29.73
  -6  -6  -2  430.83   41.34
  -6  -6  -2  528.76   41.93
   6   6   2  433.61   41.35
   6  -6   2  458.50   41.38
  -6  -6  -2  426.47   41.45
  -4   4  -4 3868.76  306.22
   4   4   4 3379.79  306.00
   4   4   4 3407.27  306.36
  -4  -4  -4 2561.68  305.93
  -4  -4  -4 3250.12  305.92
  -4   4  -4 3621.47  306.01
  -4  -4  -4 3978.63  306.41
  -6   7   2  480.93   45.77
  -6  -7   2  517.91   45.98
   7   2   0 3622.94  334.62
   7  -2   0 3937.54  334.70
  -7   2   0 3395.08  334.62
   2 -18   0 1120.15  108.90
  -2  18   0 1302.28  108.97
  -2 -18   0 1317.95  108.97
   2 -18   0 1073.05  108.73
  -2 -18   0 1237.63  109.03
   2  18   0 1441.71  109.28
   2  18   0  883.79  108.91
  -2  18   0 1248.65  109.01
   3   9  -4  287.26   26.64
   3  -9  -4  280.34   26.94
  -3  -9   4  305.69   26.91
   3   9  -4  299.94   26.80
  -3   9   4  274.68   26.71
  -3  -9   4  280.23   26.65
  -3  -9   4  287.97   26.68
  -1   3  -5  626.25   77.79
   1   3   5  927.75   78.21
  -1   3  -5  964.87   77.99
   1  -3   5  986.04   78.06
   1  -3   5  886.67   77.93
   1   3   5  918.35   77.99
  -1   3  -5  928.74   77.96
   3  17   0    5.90    2.76
  -3  17   0    3.07    2.08
  -3  17   0    3.68    1.79
   3 -17   0    5.32    1.51
   3 -17   0    4.46    3.40
   3 -17   0    2.60    1.91
  -3 -17   0    4.55    2.17
   3  17   0    9.54    3.12
  -3 -17   0    6.47    2.26
  -6   9  -1  915.10   82.49
   6   9   1  892.47   82.42
  -6   9  -1  723.27   82.53
  -6  -9  -1  910.26   82.60
  -6  -9  -1  970.96   82.90
   6  -9   1  972.83   82.57
  -1 -15  -3  100.29    9.52
  -1  15  -3  106.96    9.71
   1 -15   3   95.66    9.38
   1 -15   3   90.67    9.45
   1  15   3   94.40    9.38
   1  15   3   86.25    9.82
  -1  15  -3  100.82    9.38
  -4 -15  -1   16.75    2.62
   4  15   1    7.34    2.10
   4  15   1    8.81    1.61
  -4  15  -1   11.30    1.98
   4  15   1    8.22    3.50
  -4 -15  -1   11.93    2.24
   4 -15   1   11.09    2.60
  -5   8   3 1630.95  150.24
  -5  -8   3 1867.81  150.39
  -5   8   3 1435.26  150.28
  -5  -7  -3  115.77   10.01
   5   7   3   96.85    9.36
  -5  -7  -3   91.45    9.33
   5  -7   3   94.66    9.34
  -5   7  -3   98.42    9.51
  -5   7  -3  105.56    9.93
  -5  -7  -3   97.77    9.40
  -1   4   5   57.88    7.46
  -1   4   5   77.90    7.14
   1   4  -5   74.69    6.99
   1   4  -5   66.98    6.85
   1   4  -5   79.59    7.08
  -1  -4   5   70.99    7.01
  -1   4   5   79.69    7.12
  -1  -4   5   78.79    7.15
   1   4  -5   78.03    7.05
  -4   6   4  106.69   10.14
   4  -6  -4  106.87   10.40
  -4  -6   4  114.61   10.27
  -4  -6   4  119.76   10.34
  -4  -6   4  102.34   10.02
   6 -10   0  369.39   34.21
  -6  10   0  376.97   34.00
  -6  10   0  366.66   34.06
  -6 -10   0  365.92   34.38
  -6  10   0  360.07   34.12
   6  10   0  356.78   33.89
  -7   3   0  511.45   49.32
   7  -3   0  538.28   49.39
   7   3   0  545.08   49.30
  -5 -11  -2   56.47    6.37
  -5  11  -2   59.36    6.14
   5  11   2   66.02    6.25
  -5  11  -2   63.59    6.29
  -5  11  -2   65.70    6.50
   5 -11   2   72.94    6.36
   5  13  -1   62.37    7.01
  -5  13   1   68.12    6.93
   5 -13  -1   66.75    7.84
  -5 -13   1   75.49    7.06
  -5  13   1   67.61    6.83
  -5 -13   1   71.50    7.05
   5  13  -1   71.10    7.06
  -2   0   5    0.42    0.98
   2   0  -5    0.15    1.23
  -7   0   1    1.52    0.62
   7   0  -1    0.60    1.08
   3  13   3    5.78    1.63
  -3 -13  -3    4.29    1.80
  -3  13  -3    3.73    0.85
   3 -13   3    4.97    1.42
   3  13   3   -0.38    1.33
  -3  13  -3    1.26    1.99
  -3  13  -3    4.35    1.43
   0 -12  -4 4980.01  540.98
   0  12   4 5890.56  541.39
   0  12  -4 5461.92  541.13
   0 -12   4 6361.33  541.05
   0  12   4 6099.43  541.01
   0  12  -4 6440.13  541.07
   0 -12   4 5925.92  541.11
  -2  -1   5   89.98   10.74
  -2  -1   5  109.02   10.43
  -2   1   5  100.33   10.85
   2  -1  -5  118.36   10.62
   2   1  -5  108.42   10.53
  -2   1   5  117.37   10.53
  -2   1   5  118.14   10.49
  -7   1   1  106.52   10.20
   7   1  -1  116.39   10.28
   7  -1  -1  104.10   10.38
  -4  14   2  123.01   11.46
   4  14  -2  116.29   10.90
   4  14  -2  107.54   11.06
   4  14  -2  116.44   11.39
  -4  14   2  128.42   11.36
  -4 -14   2  124.25   11.29
  -4 -14   2  126.85   11.47
   4 -14  -2  111.26   11.29
   0   5  -5 5639.88  489.46
   0  -5   5 5755.43  489.55
   0   5   5 4313.83  489.73
   0  -5   5 4960.56  489.51
   0   5  -5 5358.55  489.45
   0   5   5 5450.88  489.60
   0   5   5 5315.09  489.62
   0   5  -5 5039.64  489.53
   0   5  -5 5291.21  489.56
   2  11  -4  281.32   26.52
   2  11  -4  293.87   26.67
   2  11  -4  274.50   26.46
  -2 -11   4  295.48   26.56
  -2  11   4  277.73   26.57
  -2 -11   4  292.88   26.76
   2 -11  -4  253.84   26.79
  -2  11   4  285.60   27.06
  -2 -11   4  291.99   26.40
   1  -4   5    6.16    1.70
  -1   4  -5    5.09    1.33
   1   4   5    5.79    2.33
  -1   4  -5    4.90    1.27
  -1   4  -5    6.01    1.40
   1  -4   5    6.58    1.34
   1   4   5    5.27    1.44
  -4   5  -4   70.94    6.97
   4   5   4   66.57    6.92
  -4  -5  -4   68.94    6.82
  -4  -5  -4   73.49    6.94
  -4  -5  -4   78.97    7.55
  -4   5  -4   68.17    7.27
   4   5   4   69.08    7.62
   0  19   0    2.56    2.01
   0  19   0    1.76    2.27
   0 -19   0    0.41    2.28
   0  19   0    1.38    2.19
  -4  11  -3    9.29    2.02
  -4 -11  -3   10.88    1.83
   4  11   3    7.79    1.69
   4  11   3    5.56    1.53
  -4 -11  -3    9.14    2.66
   2  -2  -5 1259.92  105.78
  -2   2   5 1174.70  105.64
  -2   2   5 1187.59  105.68
   2   2  -5 1208.97  105.65
  -2  -2   5 1097.53  105.59
  -2   2   5 1029.03  105.90
  -2  -2   5  970.69  105.77
  -7   2   1 1221.15  118.73
   7  -2  -1 1235.96  118.88
   7   2  -1 1360.93  118.75
  -7  -2   1 1336.18  119.01
  -5 -13  -1    8.81    2.39
  -5 -13  -1   10.75    1.98
   5  13   1    8.80    1.97
  -5  13  -1    6.91    1.55
   5  13   1    9.20    1.37
   5 -13   1    5.80    2.13
  -5  13  -1    7.79    1.69
   1  12  -4  612.88   62.25
  -1 -12   4  650.12   62.26
  -1  12   4  614.72   62.13
   1 -12  -4  712.98   62.15
  -1 -12   4  698.85   62.16
   1  12  -4  705.79   62.16
  -1  12   4  689.29   62.60
  -1   5   5  239.10   25.75
   1   5  -5  279.77   25.43
  -1  -5   5  282.14   25.46
  -1   5   5  282.98   25.48
  -1  -5   5  264.13   25.38
  -1   5   5  292.67   25.53
   1   5  -5  266.54   25.29
   1   5  -5  284.15   25.33
   1   5  -5  256.89   25.40
  -1  -5   5  269.71   25.29
  -7   4   0 3266.41  319.06
   7   4   0 3584.72  319.04
   7  -4   0 3878.91  319.18
  -7  -4   0 3239.93  319.05
  -6   7  -2  694.28   67.82
  -6  -7  -2  806.05   68.27
  -6  -7  -2  711.52   67.80
   6  -7   2  769.20   67.86
   6   7   2  732.09   67.81
  -6  -7  -2  722.95   67.92
  -2 -18   1 1141.57   90.84
   2 -18  -1  912.05   90.83
  -2  18   1 1050.48   90.97
   2  18  -1  764.01   90.82
  -2  18   1 1156.29   91.04
   2 -18  -1  945.48   90.77
   2  18  -1 1096.10   90.89
   2  18  -1  854.80   90.84
  -3 -17   1    8.70    1.93
   3  17  -1    6.38    1.92
  -3 -17   1    8.27    2.40
  -3  17   1    6.68    2.34
   3 -17  -1    7.04    1.77
  -3  17   1    5.17    2.25
   3  17  -1    6.96    2.24
   3 -17  -1    7.45    2.16
  -3  -9  -4  222.82   18.40
   3  -9   4  184.04   17.75
  -3   9  -4  162.05   17.72
  -3   9  -4  212.24   17.92
  -3  -9  -4  195.25   17.74
   3   9   4  192.40   17.82
   3   9   4  188.80   17.83
   3   9   4  182.15   18.30
  -7   0  -1    9.77    1.52
   7   0   1   11.75    1.61
  -6  10   1  337.78   33.12
  -6  10   1  379.10   33.17
   6  10  -1  359.88   33.11
  -6 -10   1  381.09   33.22
   6 -10  -1  333.62   33.51
   6  10  -1  344.75   32.86
  -6  10   1  365.08   33.03
  -6 -10   1  348.74   33.37
   7   1   1 2369.39  212.89
  -7   1  -1 2237.44  212.88
  -7  -1  -1 2202.54  212.86
   7  -1   1 2420.58  212.91
  -2   3   5  323.85   29.36
  -2   3   5  322.38   29.40
  -2   3   5  278.80   29.67
  -2  -3   5  303.83   29.28
  -2  -3   5  267.24   29.47
  -2  -3   5  324.83   29.18
   2  -3  -5  343.50   29.51
  -6   0   3    2.13    1.67
  -6   0   3    1.94    1.45
   2  18   1  521.50   45.48
  -2  18  -1  556.69   44.90
   2  18   1  415.85   44.88
  -2  18  -1  464.89   44.86
  -2 -18  -1  537.76   45.06
   2 -18   1  440.03   44.66
  -2 -18  -1  566.87   45.14
   2  18   1  443.39   45.05
   7   3  -1 1696.39  141.17
  -7  -3   1 1559.47  141.45
  -7   3   1 1340.43  141.17
   7  -3  -1 1532.73  141.39
   1 -12   4  250.22   23.14
   1  12   4  207.58   23.44
   1 -12   4  251.64   23.08
  -1  12  -4  247.29   23.27
   1  12   4  259.81   23.04
  -1  12  -4  235.74   23.07
  -1 -12  -4  250.31   23.11
  -6  -8   2 3504.41  311.97
  -6   8   2 3110.86  311.86
  -6   8   2 3496.39  311.79
  -4 -14  -2  200.28   18.76
  -4  14  -2  202.55   18.53
  -4  14  -2  214.75   18.86
   4 -14   2  199.06   18.73
   4  14   2  190.35   18.62
  -4 -14  -2  231.38   19.09
   4  14   2  185.36   18.75
   4  14   2  156.38   19.14
   2 -11   4  849.38   81.18
  -2  11  -4  880.44   81.22
   2  11   4  702.72   81.47
  -2  11  -4  960.04   81.39
  -2 -11  -4  921.52   81.22
   2  11   4  862.26   81.16
   2  11   4  878.83   81.29
  -2 -11  -4  955.51   81.74
  -2   0  -5    1.25    0.94
   2   0   5    1.51    2.08
  -2   0  -5    0.64    0.66
  -2   0  -5    1.56    1.26
   2   0   5   -0.04    1.22
  -6   1   3  654.83   52.11
  -6  -1   3  725.70   52.22
  -6   1   3  574.05   51.77
  -6   1   3  694.67   52.23
  -6   1   3  515.93   51.76
  -6  -1   3  684.83   52.15
  -3 -17  -1 1599.19  129.91
  -3 -17  -1 1634.25  130.00
   3  17   1 1343.02  129.81
   1  19   0  428.72   36.70
   1  19   0  334.16   36.46
   1 -19   0  373.74   36.29
   1 -19   0  378.85   36.48
  -1  19   0  433.75   36.51
   1  19   0  341.85   36.45
  -1  19   0  424.35   36.59
  -1 -19   0  412.80   36.60
  -1  19   0  414.23   36.53
  -4  -7   4  434.80   41.31
  -4  -7   4  453.74   41.48
  -4   7   4  427.18   41.40
   4  -7  -4  450.99   41.61
  -4  -7   4  500.59   41.58
   2  -1   5  280.20   26.09
  -2  -1  -5  313.99   25.76
  -2  -1  -5  278.03   25.93
   2  -1   5  262.03   25.87
  -2   1  -5  212.59   26.04
  -2  -1  -5  216.82   26.10
  -2   1  -5  321.12   25.80
  -2  -1  -5  264.59   25.70
  -2   1  -5  265.66   25.91
  -2   1  -5  271.96   25.89
   2   1   5  296.03   26.17
   2 -17  -2 5335.50  516.71
   2  17  -2 4727.23  516.58
  -2 -17   2 6252.60  516.60
   2 -17  -2 5358.57  516.70
  -2 -17   2 6387.64  516.90
  -2  17   2 6575.61  517.15
   2  17  -2 4693.77  516.71
  -2  17   2 6059.99  516.96
  -2  17   2 6058.00  516.79
   1  -5   5    7.82    1.40
  -1   5  -5    7.72    1.54
   1   5   5    7.81    1.65
   1  -5   5    8.21    1.56
   1   5   5    6.05    2.45
  -1   5  -5    4.40    1.50
  -1   5  -5    6.20    1.47
   1   5   5    6.91    1.48
  -7   2  -1  149.27   14.07
  -7  -2  -1  146.38   14.04
   7   2   1  148.52   14.06
   7  -2   1  155.09   14.10
  -5  -8  -3  201.17   19.37
  -5   8  -3  218.03   19.71
   5   8   3  196.44   19.34
  -5  -8  -3  258.05   19.96
  -5   8  -3  221.23   19.50
   5  -8   3  196.53   19.35
  -5   8  -3  195.07   19.34
   4 -16   0  382.79   38.82
  -4  16   0  389.00   38.34
  -4 -16   0  453.04   38.48
  -4 -16   0  416.94   38.44
  -4  16   0  446.30   38.46
   4  16   0  427.17   38.77
   4  16   0  389.01   38.15
   5  12  -2 1155.24  109.41
  -5  12   2 1071.13  109.32
   5  12  -2 1185.18  109.13
  -5  12   2 1207.83  109.35
  -5 -12   2 1183.44  109.44
  -5 -12   2 1300.69  109.48
   0   6   5 1118.01  128.30
   0  -6   5 1516.14  128.07
   0   6   5 1357.88  128.18
   0  -6   5 1318.00  128.07
   0   6   5 1390.58  128.15
   0   6  -5 1438.59  127.97
   0   6  -5 1376.50  128.03
   0   6  -5 1410.82  128.12
   0   6  -5 1337.11  128.09
  -3 -16   2 1863.71  152.69
  -3 -16   2 1855.88  152.96
  -3  16   2 1832.82  152.86
   3 -16  -2 1512.76  152.76
   3 -16  -2 1719.83  152.80
  -3  16   2 1787.38  153.02
   3  16  -2 1559.52  152.80
   3  16  -2 1348.75  152.61
  -2 -15   3   78.67    8.58
  -2  15   3   97.98    8.96
  -2  15   3   87.85    8.51
  -2 -15   3   93.19    8.12
   2  15  -3   66.88    8.43
   2 -15  -3   86.68    8.42
   2  15  -3   87.97    8.24
  -2 -15   3   89.66    8.72
   2 -15  -3   73.13    8.48
  -2  15   3   89.87    9.40
  -6  -2   3 1674.56  139.92
  -6   2   3 1437.03  139.58
  -6   2   3 1662.51  139.95
  -6  -2   3 1649.81  139.87
  -5   9   3  136.12   14.80
  -5   9   3  162.57   14.73
  -5  -9   3  169.81   14.90
  -3 -10   4    2.08    0.98
   3  10  -4    0.83    1.34
   3  10  -4    1.03    0.77
   3 -10  -4   -0.24    1.87
  -3 -10   4    3.05    1.03
  -3 -10   4    1.18    1.81
  -3  10   4    1.30    1.43
   2   2   5 1439.56  133.75
  -2   2  -5 1461.91  133.77
  -2   2  -5 1588.19  133.66
  -2  -2  -5 1394.59  133.56
  -2   2  -5 1362.37  133.72
  -2   2  -5 1231.28  133.84
  -2  -2  -5 1476.78  133.77
  -2  -2  -5 1123.99  133.91
   2  -2   5 1438.14  133.87
  -2  -2  -5 1612.64  133.60
   2  -2   5 1383.79  133.71
   2   2   5 1597.49  134.02
   4   6   4 2597.19  248.22
  -4  -6  -4 2566.22  248.15
  -4  -6  -4 2573.13  248.21
  -4   6  -4 2874.16  248.27
  -4   6  -4 2851.05  248.37
  -4  -6  -4 2960.75  248.62
   4   6   4 2545.13  248.60
  -4  12   3    9.89    1.78
  -4 -12   3    5.31    1.61
  -4 -12   3   10.09    2.33
   4  12  -3    5.97    0.99
  -4  12   3    8.35    2.96
   4  12  -3    6.45    1.85
  -6  10  -1  470.90   45.06
  -6 -10  -1  490.43   45.19
   6  10   1  471.44   45.00
   6 -10   1  507.12   45.16
  -6  10  -1  477.40   45.07
  -6 -10  -1  521.90   45.48
  -2  17  -2  377.37   31.96
   2 -17   2  330.45   32.14
  -2  17  -2  326.54   32.04
  -2 -17  -2  381.31   32.44
  -2  17  -2  378.22   32.32
   2 -17   2  329.90   32.20
  -2 -17  -2  367.75   32.24
   2  17   2  299.73   32.07
   2  17   2  295.40   32.31
  -7  -5   0  449.97   43.07
   7   5   0  477.94   43.05
  -7   5   0  442.88   43.09
   7  -5   0  495.64   43.21
  -2   4   5  824.59   83.96
  -2   4   5  963.08   83.73
  -2   4   5  963.27   83.69
  -2  -4   5  796.67   83.75
  -2  -4   5  880.76   83.60
  -2  -4   5  906.09   83.53
   2  -4  -5  956.10   83.83
   5  14   0   14.96    1.89
  -5  14   0   17.20    2.32
  -5  14   0   18.37    2.60
   5 -14   0   15.38    3.48
  -5  14   0   15.36    2.38
  -5 -14   0   20.40    2.78
  -7   4   1  356.42   34.48
   7   4  -1  385.63   34.43
   7  -4  -1  362.93   34.76
  -7  -4   1  361.27   34.75
  -7   3  -1 1063.51  101.25
  -7  -3  -1 1176.17  101.81
   7   3   1 1058.88  101.23
   7  -3   1 1152.68  101.29
  -7  -3  -1 1080.30  101.42
   0  19   1   41.80    5.13
   0  19   1   42.42    4.65
   0  19  -1   39.40    4.31
   0  19  -1   36.76    4.64
   0  19  -1   37.58    4.20
   0 -19  -1   38.64    4.52
   0  19   1   30.36    4.40
  -1  -6   5  284.36   26.23
  -1   6   5  295.07   26.44
  -1  -6   5  260.45   26.28
  -1   6   5  289.45   26.39
   1   6  -5  269.28   26.30
  -1   6   5  237.24   26.63
   1   6  -5  279.48   26.32
   1   6  -5  301.25   26.24
  -1  -6   5  297.65   26.31
  -3 -14   3   80.27    9.05
   3  14  -3   84.08    8.84
  -3  14   3   84.89    8.83
  -3  14   3   76.87    9.47
   3  14  -3   98.02    8.61
  -3 -14   3   95.92    8.62
  -3 -14   3   88.89    9.08
  -6   3   3  569.05   50.61
  -6  -3   3  570.57   50.53
  -6   3   3  524.70   50.27
  -6  -3   3  562.24   50.56
   0 -16   3    7.46    1.94
   0  16   3    5.81    2.68
   0  16   3    4.77    1.77
   0 -16  -3    9.06    1.99
   0 -16   3    6.34    2.24
   0  16  -3    5.94    1.56
   0  16  -3    6.29    2.39
  -3 -16  -2  682.76   58.27
  -3  16  -2  562.66   58.10
  -3  16  -2  710.14   58.35
   3  16   2  482.52   58.39
   3  16   2  623.58   58.19
  -3 -16  -2  735.55   58.53
   3 -16   2  618.82   58.22
   3  16   2  631.03   58.11
  -2   3  -5    1.95    1.24
  -2  -3  -5    2.90    0.82
   2   3   5    3.45    1.39
  -2   3  -5    1.83    1.18
   2  -3   5    2.10    1.88
  -2   3  -5    2.73    1.34
  -2   3  -5    3.73    1.93
  -2  -3  -5    4.54    2.65
   2  -3   5    2.50    1.17
   2   3   5    2.19    1.94
  -6 -11   0  749.09   65.63
   6  11   0  681.19   65.16
  -6  11   0  682.28   65.37
  -6  11   0  718.75   65.28
  -6  11   0  713.44   65.33
   6 -11   0  715.61   65.51
   2  15   3   99.09    9.83
  -2 -15  -3   92.88   10.30
  -2  15  -3  116.61   10.21
  -2 -15  -3  104.13    9.97
   2 -15   3   99.53    9.82
   2 -15   3   95.51    9.91
   2  15   3   82.93   10.24
   2  15   3   96.02    9.80
  -2  15  -3  100.58    9.80
  -2  15  -3  106.06    9.49
   0  18   2  150.91   13.58
   0 -18  -2  154.19   13.42
   0  18   2  152.20   13.39
   0 -18   2  142.44   12.95
   0  18  -2  106.51   13.05
   0 -18   2  123.63   13.61
   0  18  -2  169.56   13.58
   0 -18   2  147.32   13.48
   0  18  -2  134.08   13.22
  -6   8  -2   64.45    6.26
  -6   8  -2   66.72    6.48
  -6  -8  -2   60.08    6.38
   6  -8   2   61.34    6.28
  -6  -8  -2   62.96    6.21
   6   8   2   65.68    6.23
  -1   6  -5  274.34   27.01
  -1   6  -5  333.23   27.08
   1   6   5  326.34   27.45
  -1  -6  -5  233.04   26.79
   1   6   5  356.08   27.18
   1   6   5  360.56   27.15
   1  -6   5  314.93   27.00
   1  -6   5  327.30   27.04
  -1   6  -5  341.71   27.10
  -5 -12  -2  105.79   10.27
  -5  12  -2  103.00   10.06
   5  12   2  105.73   10.14
  -5 -12  -2  121.50   10.67
   5 -12   2  107.99   10.22
  -5  12  -2  104.64   10.32
  -5  12  -2  102.06   10.17
  -1  19   1 2283.29  182.82
   1  19  -1 2070.14  182.67
  -1  19   1 2217.47  182.75
   1  19  -1 1538.92  182.54
   1  19  -1 1959.86  182.71
   1 -19  -1 2017.60  182.68
  -4 -16   1  110.11    9.45
  -4  16   1   92.78    9.30
   4  16  -1   98.38    9.36
   4 -16  -1   81.35    9.17
  -4  16   1   85.59    9.28
  -4 -16   1  103.18    9.29
   4  16  -1   96.07    9.35
  -7  -4  -1    3.19    1.16
   7   4   1    5.71    1.17
  -7  -4  -1    6.56    1.73
  -7   4  -1    6.83    1.24
   7  -4   1    5.66    1.30
  -5   0   4 6095.19  476.51
  -5   0   4 6054.42  476.24
  -5   0   4 6023.85  476.35
  -1  16   3   13.50    2.89
   1  16  -3   10.04    2.46
  -1  16   3   10.90    2.21
   1 -16  -3    8.58    2.20
   1  16  -3   13.37    1.88
  -1 -16   3   10.27    2.59
  -1 -16   3   13.28    2.40
   1  19   1   67.86    7.42
   1  19   1   69.64    7.31
   1  19   1   85.83    8.15
   1 -19   1   73.00    8.07
  -1  19  -1   68.40    7.40
  -1  19  -1   66.77    7.19
  -1 -19  -1   78.26    7.52
   1 -19   1   65.08    6.86
  -1  19  -1   77.44    7.10
   2  12  -4  145.23   13.93
  -2 -12   4  153.32   14.02
  -2  12   4  148.24   14.34
   2 -12  -4  132.26   14.05
  -2 -12   4  145.50   13.77
   2  12  -4  151.36   13.74
  -2  12   4  142.41   13.82
  -5  -1   4  123.60   11.64
  -5   1   4  148.08   12.15
  -5   1   4  148.89   11.93
  -5  -1   4  154.42   12.15
  -5   1   4  129.00   11.69
  -5  -1   4   93.56   11.74
  -5   1   4   91.89   11.85
  -5  -1   4  148.02   11.95
  -5  -1   4  141.72   11.76
  -2   5   5  177.27   18.67
  -2   5   5  208.63   18.34
  -2  -5   5  163.92   18.34
   2  -5  -5  216.73   18.50
  -2   5   5  200.16   18.28
  -2  -5   5  205.36   18.16
  -2  -5   5  184.53   18.17
  -6   4   3 2167.41  195.20
  -6   4   3 2022.28  194.90
  -6  -4   3 2184.83  195.13
  -6  -4   3 2224.60  195.15
  -7  -5   1   40.61    4.20
  -7  -5   1   36.78    3.67
   7   5  -1   42.20    3.64
  -7   5   1   35.20    3.74
   7  -5  -1   28.91    4.31
  -7   5   1   34.22    4.11
   0  13  -4  130.88   13.02
   0 -13   4  129.02   12.91
   0  13  -4  162.48   12.86
   0  13   4  133.81   12.78
   0 -13   4  152.46   12.84
   0  13   4  112.51   13.19
   0 -13  -4  114.72   12.77
   0   7  -5  996.38  100.01
   0   7   5 1134.03  100.15
   0   7   5 1162.52  100.19
   0   7  -5 1149.08  100.09
   0  -7   5 1045.67  100.03
   0   7  -5 1123.94  100.08
   0   7   5  889.79  100.30
   0  -7   5 1132.79   99.97
   0   7  -5 1065.01   99.89
  -4   8   4   46.00    4.80
  -4  -8   4   51.53    4.90
  -4  -8   4   53.53    5.14
  -4  -8   4   48.19    4.71
   4  -8  -4   49.42    5.15
   4   8  -4   46.60    4.89
   1 -18  -2 2565.71  239.52
  -1  18   2 2844.42  239.59
  -1 -18   2 2430.66  239.78
   1  18  -2 2216.26  239.40
  -1  18   2 2877.09  239.76
   1  18  -2 2546.05  239.60
  -1 -18   2 2931.42  239.69
  -2  -4  -5   87.72    8.36
   2   4   5   96.98    9.10
   2  -4   5   86.74    8.53
   2   4   5   92.68    8.60
  -2   4  -5   88.06    8.56
  -2   4  -5   90.18    8.55
  -2   4  -5   90.58    8.60
  -2  -4  -5   77.85    9.15
  -2   4  -5   87.27    8.72
   3  10   4 1747.99  156.88
   3  10   4 1622.58  157.21
  -3 -10  -4 1902.87  156.84
   3  10   4 1708.49  156.89
  -3 -10  -4 2007.51  157.35
   3 -10   4 1682.77  156.81
  -3  10  -4 1332.21  156.71
  -3  10  -4 2022.64  157.00
  -3  10  -4 1708.12  156.84
  -6   9   2 1037.23  102.11
  -6   9   2 1118.96  102.22
  -6   9   2 1097.47  102.04
  -6  -9   2 1178.36  102.24
  -7   6   0 1895.84  176.82
  -7  -6   0 1868.89  176.78
   7  -6   0 2089.47  176.96
  -7  -6   0 1963.47  177.32
   7   6   0 1873.61  176.75
   4  12   3  132.11   13.00
  -4 -12  -3  151.49   13.10
  -4  12  -3  125.86   12.79
  -4  12  -3  142.37   13.16
   4  12   3  150.02   13.05
  -5 -14   1  312.10   27.82
   5  14  -1  318.42   27.78
  -5  14   1  275.02   27.66
   5  14  -1  284.48   27.78
  -5 -14   1  289.71   27.77
  -5  14   1  298.89   27.73
  -4   7  -4   37.87    4.35
   4   7   4   34.53    4.93
  -4  -7  -4   34.59    3.90
  -4  -7  -4   38.16    4.92
  -4   7  -4   44.15    4.27
   4   7   4   37.54    4.06
   3  14   3  304.06   27.83
   3 -14   3  277.09   27.77
   3  14   3  294.18   27.80
   3  14   3  227.04   28.13
  -3 -14  -3  333.41   27.87
  -3  14  -3  298.06   27.79
  -3  14  -3  329.01   28.00
   1  16   3  375.39   35.42
  -1  16  -3  405.07   35.33
   1 -16   3  379.63   35.10
  -1 -16  -3  404.48   35.17
   1 -16   3  346.64   35.13
  -1  16  -3  393.68   35.05
   1  16   3  337.77   35.03
  -4 -16  -1  188.91   16.07
   4  16   1  157.52   15.86
   4  16   1  160.89   15.64
  -4  16  -1  164.74   15.77
   4 -16   1  168.38   16.06
  -4 -16  -1  181.18   15.90
   4  16   1  139.75   16.26
  -5   2   4 2866.24  232.18
  -5  -2   4 1796.53  232.12
  -5   2   4 3056.99  232.35
  -5  -2   4 3140.24  232.50
  -5  -2   4 2583.15  232.09
  -5   2   4 2044.22  232.29
  -5  -2   4 3010.17  232.37
  -5  -2   4 2834.61  232.17
  -6   0  -3   15.80    2.16
   6   0   3   15.81    2.19
  -6   0  -3   17.67    3.53
   1 -18   2  252.32   23.57
  -1 -18  -2  277.21   23.44
   1 -18   2  227.19   23.33
  -1  18  -2  262.38   23.09
   1  18   2  224.19   23.28
   1  18   2  265.46   23.59
  -1  18  -2  224.62   23.22
  -1  18  -2  248.57   23.47
  -6   1  -3 4230.61  399.13
  -6  -1  -3 4229.35  399.12
  -6   1  -3 5316.64  399.69
   6  -1   3 4065.58  399.12
  -6  -1  -3 5187.77  399.67
   6   1   3 4184.69  399.13
  -6  -1  -3 4252.35  399.16
  -5   9  -3    3.31    1.26
   5  -9   3    2.88    1.23
  -5   9  -3    4.99    1.74
  -5  -9  -3    3.51    2.58
  -5  -9  -3    2.73    1.50
   5   9   3    2.48    1.19
  -6  11   1    6.22    1.83
   6  11  -1    8.81    1.10
  -6  11   1    8.46    1.64
  -6 -11   1    8.83    2.11
   6  11  -1    8.98    2.07
  -6  11   1    9.05    1.91
   6 -11  -1    8.99    3.61
  -6 -11   1    8.62    2.51
  -1   7   5 2117.32  188.74
  -1  -7   5 1911.92  188.62
   1   7  -5 1933.61  188.64
  -1  -7   5 2206.33  188.61
  -1   7   5 1708.08  188.95
  -1   7   5 2103.83  188.79
   1   7  -5 2112.71  188.62
   1   7  -5 2077.90  188.66
  -1  -7   5 2016.95  188.60
   1  13  -4   49.57    5.89
  -1 -13   4   58.21    5.70
   1 -13  -4   60.15    5.72
  -1 -13   4   62.93    5.95
  -1  13   4   53.28    5.68
   1  13  -4   60.00    5.67
   3 -18   0  107.49   11.89
  -3 -18   0  122.82   11.30
   3  18   0   88.97   11.37
  -3  18   0  127.20   11.28
   3 -18   0  115.45   11.14
  -3  18   0   99.10   11.05
   3  18   0  139.63   11.67
   3 -18   0  104.39   10.89
  -3 -18   0  134.35   11.22
   4  15  -2  795.38   71.60
   4 -15  -2  757.05   71.53
  -4 -15   2  816.33   71.50
   4  15  -2  635.80   71.33
  -4  15   2  777.90   71.63
  -4 -15   2  906.97   71.70
  -4  15   2  874.90   71.58
   6   2   3   63.59    6.70
  -6  -2  -3   65.47    6.74
   6  -2   3   67.97    6.73
  -6   2  -3   70.71    6.75
  -6   2  -3   80.35    7.55
  -6  -2  -3   84.54    7.67
  -2  19   0  324.07   25.83
   2 -19   0  270.19   25.75
  -2  19   0  298.95   25.91
  -2 -19   0  325.99   25.86
   2  19   0  224.05   25.80
   2  19   0  328.10   26.12
   2  19   0  205.29   25.67
   2 -19   0  253.59   25.53
  -2 -19   0  290.21   25.93
  -5 -14  -1   93.55    8.83
   5  14   1   79.13    8.49
  -5  14  -1   89.01    8.68
   5  14   1   86.18    8.83
  -5  14  -1   96.43    8.62
   5 -14   1   91.42    8.88
  -5 -14  -1   96.93    9.05
  -7  -5  -1 1346.86  132.57
   7   5   1 1417.72  132.56
  -7  -5  -1 1433.31  132.76
   7  -5   1 1574.31  132.66
   5  10  -3 1759.27  170.81
   5  10  -3 2064.91  171.19
  -5  10   3 2139.24  171.12
  -5  10   3 1929.85  171.21
  -5  -3   4  425.02   35.33
  -5  -3   4  429.49   35.24
  -5   3   4  380.19   35.03
  -5   3   4  390.60   35.16
  -2  12  -4  160.86   13.95
   2 -12   4  138.77   13.64
   2  12   4  109.30   14.05
  -2 -12  -4  155.27   13.74
  -2  12  -4  136.99   13.66
  -2 -12  -4  170.83   14.37
   2  12   4  144.75   13.61
   2  12   4  143.15   13.75
  -3   0   5    0.94    0.38
  -3   0   5    2.63    0.93
  -3   0   5    1.35    0.64
  -3   1   5  715.52   59.49
  -3  -1   5  656.69   59.40
   3  -1  -5  725.20   59.58
  -3  -1   5  561.78   59.33
  -3   1   5  671.57   59.44
  -6  -5   3    4.82    1.82
  -6   5   3    7.43    1.19
   1  13   4 1150.58  133.95
  -1 -13  -4 1489.94  133.74
   1  13   4 1540.43  133.69
  -1  13  -4 1525.40  133.73
   1 -13   4 1426.65  133.76
  -1  13  -4 1481.58  133.90
   1 -13   4 1379.85  133.69
  -3 -11   4  351.11   33.83
   3  11  -4  370.30   33.96
  -3 -11   4  368.73   34.07
  -3  11   4  369.93   33.91
  -3 -11   4  353.91   33.76
   3 -11  -4  362.37   34.10
   3  11  -4  360.70   33.70
  -3  11   4  433.83   34.42
  -2   5  -5    3.60    1.56
   2   5   5    1.60    1.38
   2  -5   5    2.36    1.21
  -2   5  -5    3.45    1.36
  -2   5  -5    1.94    1.35
  -2   5  -5    2.64    1.28
  -2  -5  -5    1.30    0.89
  -2  -5  -5    0.09    2.36
   2   5   5    0.64    2.37
   1   7   5   54.37    5.27
   1   7   5   57.79    5.29
  -1   7  -5   56.07    5.23
   1   7   5   51.43    5.79
  -1   7  -5   57.06    5.21
  -1  -7  -5   47.77    4.92
   1  -7   5   52.57    5.13
  -1   7  -5   42.48    5.23
  -6  11  -1    6.19    1.48
  -6  11  -1    6.11    1.36
  -6 -11  -1    4.58    1.92
   6  11   1    2.69    1.15
  -6 -11  -1    4.75    2.42
   6 -11   1    7.54    1.81
   2  -6  -5  141.66   13.20
  -2  -6   5  128.40   12.85
  -2   6   5  133.04   13.44
   2   6  -5  137.21   12.87
   2   6  -5  131.94   12.81
  -2  -6   5  137.00   12.87
  -2   6   5  154.97   13.01
  -2   6   5  157.11   13.07
  -2  -6   5  124.30   12.98
   7  -6  -1  278.97   30.02
  -7   6   1  312.33   29.71
   7   6  -1  324.83   29.60
  -7  -6   1  317.87   29.64
  -7   6   1  329.73   29.95
  -7  -6   1  336.25   29.98
  -6  -3  -3   34.92    4.28
   6  -3   3   29.84    3.06
  -6   3  -3   30.51    3.09
  -6  -3  -3   26.74    3.05
  -6   3  -3   36.80    4.20
  -6  -3  -3   22.37    3.13
   6   3   3   24.11    2.99
  -7   0   2  377.13   35.27
   3  -2  -5 1931.66  160.35
  -3  -2   5 1503.00  160.10
  -3   2   5 1810.33  160.19
  -3  -2   5 1757.09  160.14
  -3   2   5 1934.83  160.26
   5  13  -2   10.14    1.43
  -5 -13   2   15.44    2.30
   5  13  -2   14.65    2.28
  -5  13   2   10.79    2.05
  -5  13   2    8.49    2.03
  -5 -13   2   11.73    2.16
  -7   1   2    9.50    1.02
  -7  -1   2    9.63    2.00
   4  15   2 3644.33  343.53
  -4 -15  -2 4040.76  343.76
  -4  15  -2 4068.51  343.60
   4 -15   2 3615.06  343.51
  -4 -15  -2 4029.23  343.55
   4  15   2 3543.11  343.39
   4  15   2 3065.36  343.77
  -6  -9  -2  328.29   30.62
  -6   9  -2  314.09   30.63
   6  -9   2  343.79   30.56
  -6   9  -2  321.05   30.53
   6   9   2  325.66   30.49
   4  13  -3   18.73    2.07
  -4  13   3   19.91    2.61
  -4 -13   3   17.64    2.54
   4  13  -3   20.60    2.72
  -4 -13   3   22.13    2.98
  -4  13   3   21.68    3.55
  -7  -7   0  411.59   37.98
   7  -7   0  455.65   38.22
   7   7   0  391.73   37.95
  -7   7   0  405.90   38.04
  -7  -7   0  410.99   38.56
  -5  -4   4  879.64   72.25
  -5  -4   4  871.80   72.30
   0   8  -5  219.06   24.41
   0   8   5  284.02   24.53
   0   8   5  289.39   24.59
   0  -8   5  263.61   24.39
   0  -8   5  264.82   24.36
   0   8   5  209.10   24.73
   0   8  -5  274.63   24.45
   0   8  -5  276.79   24.44
  -7   2   2  326.50   29.38
  -7  -2   2  300.70   29.33
  -3  -3   5  582.18   62.76
  -3  -3   5  672.00   62.77
  -3   3   5  712.78   62.84
  -3   3   5  763.33   62.92
   3  -3  -5  761.87   63.01
   6  12   0   31.93    3.45
  -6  12   0   34.11    3.80
  -6  12   0   36.43    3.68
   6 -12   0   39.69    4.45
  -6 -12   0   35.38    4.34
  -6  12   0   35.27    3.96
  -4   8  -4 2475.17  214.78
  -4  -8  -4 2544.16  215.12
  -4   8  -4 2354.14  214.79
  -4  -8  -4 2222.41  214.64
   4   8   4 2230.17  214.70
   4   8   4 2215.91  215.10
  -3 -18   1   78.22    8.68
  -3  18   1   90.72    8.66
   3 -18  -1   72.31    8.30
   3  18  -1   71.19    8.48
  -3  18   1   83.52    8.62
   3  18  -1   95.23    8.55
   3 -18  -1   86.36    8.53
  -3 -18   1   94.66    8.42
  -3  18   1   99.37    8.74
   0  20   0  634.69   61.68
   0  20   0  655.47   61.66
   0  20   0  705.38   61.76
   0 -20   0  654.31   61.70
   4   9  -4    4.05    1.42
  -4   9   4    4.54    1.27
  -4  -9   4   10.18    1.99
   4   9  -4    4.61    0.78
  -4  -9   4    6.59    1.33
  -4   9   4    5.84    3.03
   4  -9  -4    3.35    1.84
  -4  -9   4    5.17    1.17
   7   6   1  113.67   10.77
  -7  -6  -1  121.80   11.07
   7  -6   1  122.93   10.92
  -7  -6  -1  104.09   10.77
  -7   6  -1  115.29   10.83
  -6  -4  -3   11.74    1.85
  -6   4  -3   12.64    3.15
  -6  -4  -3   12.52    1.99
  -6   4  -3   10.39    1.77
  -6  -4  -3   15.55    3.18
   6   4   3   12.31    1.82
   6  -4   3   13.62    1.82
   2  16  -3  427.04   37.81
  -2  16   3  393.30   38.54
  -2 -16   3  376.13   38.05
  -2  16   3  436.91   37.98
   2 -16  -3  353.84   37.98
   2  16  -3  331.87   37.93
  -2 -16   3  438.76   37.67
  -2 -16   3  413.66   38.11
   2 -16  -3  393.69   37.89
  -2  16   3  433.42   38.29
   5   0   4 2065.00  185.46
  -5   0  -4 1997.93  185.46
  -5   0  -4 1737.51  185.44
   2 -19  -1   12.30    2.37
  -2  19   1   15.77    2.95
   2 -19  -1   11.23    2.73
   2  19  -1   13.32    2.53
  -2 -19   1   22.14    2.62
   2  19  -1   13.25    2.67
   2  19  -1    7.62    2.76
  -2  19   1   19.14    3.00
  -5  15   0  609.41   59.92
   5  15   0  621.02   59.74
   5 -15   0  645.18   60.35
  -5 -15   0  695.45   60.13
   5  15   0  699.24   60.35
  -5  15   0  669.56   60.02
  -4 -17   0 2196.77  194.31
   4  17   0 1977.15  194.02
   4  17   0 2264.08  194.60
  -4  17   0 1951.66  194.19
  -4  17   0 2204.87  194.31
   4 -17   0 1968.00  194.64
  -4 -17   0 2325.75  194.33
  -5   1  -4 1197.39  116.48
  -5  -1  -4 1572.56  116.98
   5  -1   4 1229.19  116.48
   5   1   4 1191.60  116.48
  -5  -1  -4 1240.95  116.49
  -5   1  -4 1555.76  116.94
  -5  -1  -4 1185.89  116.51
   1   8  -5    2.72    1.08
   1   8  -5    4.41    1.26
  -1   8   5    2.24    1.43
   1   8  -5    2.16    1.10
  -1   8   5    5.23    2.60
  -1  -8   5    2.70    1.04
  -1  -8   5    4.13    0.87
  -1   8   5    3.07    1.57
  -1  -8   5    3.41    1.21
  -6   6   3   57.44    5.41
  -6   6   3   48.07    4.93
  -6  -6   3   50.32    5.24
   3  18   1  891.60   88.99
   3  18   1 1023.62   89.52
  -3 -18  -1 1085.98   89.11
  -3 -18  -1 1140.98   89.23
  -6  10   2  280.73   26.15
  -6  10   2  277.77   26.32
  -6 -10   2  289.65   26.32
  -6  10   2  271.96   26.22
   3  17  -2 1188.87  148.05
  -3  17   2 2024.81  148.57
   3 -17  -2 1636.95  148.25
  -3  17   2 1844.31  148.54
  -3 -17   2 1771.61  148.43
   3 -17  -2 1499.05  148.22
  -3  17   2 1749.63  148.33
   3  17  -2 1444.32  148.26
  -3 -17   2 1850.60  148.16
  -7  -3   2  171.18   15.10
  -7   3   2  151.64   14.70
  -7   3   2  176.16   15.11
  -2  -6  -5  203.86   20.01
   2   6   5  211.06   19.57
   2   6   5  196.57   19.89
  -2  -6  -5  213.92   19.36
  -2   6  -5  211.74   19.55
  -2   6  -5  208.76   19.52
  -2   6  -5  208.51   19.54
   2  -6   5  194.39   19.47
   2  19   1   16.93    3.46
   2 -19   1   18.73    4.29
   2  19   1   22.19    4.47
   2  19   1   21.76    3.10
  -2 -19  -1   25.76    3.53
  -2 -19  -1   23.31    3.39
   2 -19   1   21.38    2.47
  -2  19  -1   23.03    2.87
  -2  19  -1   17.00    2.95
  -2  18   2  171.28   14.33
   2 -18  -2  139.23   13.97
  -2 -18   2  164.68   14.24
   2  18  -2  114.92   13.95
   2 -18  -2  131.60   13.95
  -2  18   2  169.11   14.15
   2  18  -2  112.51   13.80
  -2 -18   2  176.19   13.85
  -2  18   2  175.75   14.59
  -3  15   3    0.32    3.26
  -3  15   3    3.74    2.43
   3 -15  -3    2.45    1.94
  -3 -15   3    1.79    2.24
   3  15  -3    2.88    1.08
  -3 -15   3    4.95    1.21
  -3 -15   3    3.48    2.45
  -3  15   3    4.10    1.99
   3  15  -3    3.91    1.83
   3  11   4  506.42   43.08
  -3  11  -4  556.25   43.21
  -3  11  -4  346.83   42.83
   3  11   4  475.59   43.07
  -3 -11  -4  539.20   43.03
   3  11   4  420.75   43.42
   3 -11   4  475.64   42.99
  -3 -11  -4  568.80   43.63
  -3  11  -4  471.05   43.02
  -5  13  -2  310.83   29.44
   5 -13   2  310.25   29.58
  -5 -13  -2  368.53   29.98
   5  13   2  299.14   29.49
  -5  13  -2  310.03   29.55
  -5  13  -2  311.86   29.68
  -5 -13  -2  336.84   29.65
  -5  10  -3    4.70    1.69
   5 -10   3    1.72    1.38
  -5  10  -3    2.84    1.29
  -5 -10  -3    3.96    2.82
   5  10   3    2.76    1.33
  -5 -10  -3    5.39    1.58
  -5  -2  -4  827.57   78.38
  -5  -2  -4 1022.49   78.86
   5  -2   4  828.74   78.35
  -5   2  -4 1062.43   78.80
   5   2   4  798.13   78.34
  -5  -2  -4  795.37   78.32
  -5   2  -4  821.65   78.35
   3   0   5    0.68    1.18
  -3   0  -5    1.50    1.07
  -3   0  -5   -0.63    2.25
   3   0   5   -0.29    2.16
  -3   0  -5   -0.24    1.36
  -5  -5   4   14.43    2.09
  -5  -5   4   15.48    2.13
  -5   5   4   13.14    1.79
  -5   5   4   10.51    2.46
  -3  -4   5   96.59   10.87
   3  -4  -5  121.62   11.14
  -3   4   5  137.24   11.06
  -3  -4   5  112.58   10.82
  -3   4   5  123.85   10.93
  -2   7   5   63.47    5.74
  -2  -7   5   56.91    5.67
  -2  -7   5   57.98    5.71
   2   7  -5   58.92    5.58
  -2   7   5   50.63    6.44
   2  -7  -5   54.31    5.99
  -2   7   5   62.46    5.84
  -2  -7   5   55.20    5.56
   2   7  -5   55.07    5.57
   3  -1   5  179.16   17.19
  -3  -1  -5  168.55   16.76
  -3   1  -5  178.27   16.95
   3   1   5  189.67   17.29
   3   1   5  161.76   16.89
  -3   1  -5  168.05   16.89
   3  -1   5  182.25   16.91
  -3  -1  -5  165.50   17.26
  -3  -1  -5  176.47   16.94
  -3   1  -5  153.33   17.13
  -3   1  -5  217.98   16.88
  -3  -1  -5  197.80   16.83
   7  -7  -1  231.25   23.27
  -7  -7   1  253.83   23.12
  -7   7   1  257.15   23.09
  -7   7   1  252.01   22.87
   7   7  -1  240.66   22.73
   1  20   0  318.92   25.86
  -1  20   0  268.76   25.69
   1  20   0  243.59   25.58
  -1 -20   0  297.24   25.76
   1  20   0  247.12   25.64
   1 -20   0  260.14   25.41
  -1  20   0  275.18   25.60
   1 -20   0  270.75   25.65
  -1  20   0  281.33   25.66
  -2 -13   4  585.79   52.68
  -2 -13   4  550.94   52.49
   2  13  -4  586.09   52.45
   2 -13  -4  495.36   52.66
  -2  13   4  586.90   52.52
   2  13  -4  562.92   52.61
  -2  16  -3   13.14    2.99
  -2 -16  -3   14.46    3.35
  -2 -16  -3   12.66    2.56
   2 -16   3    9.36    2.41
   2  16   3   12.07    2.12
  -2  16  -3   14.64    1.48
   2  16   3   10.27    2.99
   2 -16   3   14.36    2.26
   2  16   3   12.08    2.12
  -2  16  -3   12.24    2.13
  -1   8  -5  157.41   13.69
   1   8   5  166.12   14.05
   1   8   5  163.50   14.09
   1   8   5  135.82   14.36
  -1   8  -5  128.57   13.97
   1  -8   5  153.06   13.91
  -1   8  -5  163.79   13.97
  -1  -8  -5  116.18   13.74
  -1   8  -5  160.28   13.98
   2 -18   2  382.12   39.61
  -2 -18  -2  495.66   39.94
  -2  18  -2  438.81   39.80
  -2  18  -2  413.65   39.53
   2  18   2  370.67   39.80
   2 -18   2  413.26   39.72
  -2  18  -2  484.39   39.45
   2  18   2  369.12   39.55
  -2 -18  -2  441.36   39.71
  -7   0  -2 1043.45  100.75
  -7   0  -2 1216.12  101.40
   7   0   2 1097.90  100.78
  -4  13  -3  581.26   50.67
  -4 -13  -3  585.81   50.57
  -4  13  -3  527.18   50.33
   4  13   3  526.97   50.51
   4  13   3  524.89   50.55
   0 -17   3    1.77    2.00
   0  17  -3    4.32    2.23
   0  17   3    0.91    2.47
   0 -17  -3    2.88    1.92
   0  17  -3    2.58    1.40
   0  17   3    4.71    1.81
   0 -17   3    5.71    2.10
  -3 -17  -2 2831.08  225.19
   3  17   2 2274.17  224.78
   3 -17   2 2457.44  224.93
  -3 -17  -2 2738.99  224.97
  -3  17  -2 2756.25  225.06
   3  17   2 2397.20  224.88
   3  17   2 1834.59  225.04
  -3  17  -2 2349.33  224.82
   7  -1   2 1198.71  109.62
  -7  -1  -2 1148.61  109.59
  -7   1  -2 1291.39  110.21
  -7   1  -2 1134.75  109.60
  -7  -1  -2 1308.43  110.21
   7   1   2 1185.07  109.61
  -3   2  -5    7.45    1.48
  -3   2  -5    7.28    2.24
   3  -2   5    5.68    1.33
   3   2   5    7.43    2.35
  -3   2  -5    4.80    1.38
  -3  -2  -5    6.40    1.61
  -3  -2  -5    6.51    2.64
  -3  -2  -5    6.15    1.13
  -3   2  -5    5.80    1.48
   0 -14   4  122.26   11.15
   0 -14  -4   97.17   11.12
   0 -14   4  119.93   11.27
   0  14   4  117.75   11.12
   0  14  -4  125.08   11.15
   0  14  -4  118.24   11.39
  -6  12   1 1305.16  117.67
   6 -12  -1 1118.32  118.03
  -6 -12   1 1246.89  117.82
   6  12  -1 1334.33  117.66
  -6  12   1 1207.31  117.65
   6  12  -1 1246.68  117.40
  -6  12   1 1280.61  117.58
  -6 -12   1 1397.71  117.76
   6  -5   3  194.00   19.67
  -6   5  -3  234.39   20.25
  -6  -5  -3  205.69   19.75
  -6  -5  -3  207.25   19.69
  -6   5  -3  205.73   19.70
  -6  -5  -3  259.49   20.34
  -7   4   2  932.37   88.45
  -7  -4   2 1043.40   88.50
  -7   4   2  934.33   88.17
  -5  -3  -4 1786.85  135.19
  -5  -3  -4 1427.21  134.70
  -5  -3  -4 1391.51  134.65
  -5   3  -4 1742.88  135.09
   5   3   4 1373.83  134.67
  -5   3  -4 1408.19  134.69
   5  -3   4 1424.77  134.68
  -5 -11   3   80.09    6.94
  -5  11   3   63.37    6.64
   5  11  -3   68.17    6.76
  -5  11   3   60.83    6.80
   7   8   0  745.80   73.96
  -7   8   0  824.90   74.07
  -7  -8   0  821.99   74.56
   7  -8   0  860.48   74.25
  -7   8   0  832.17   74.19
   7  -2   2  332.54   29.48
   7   2   2  316.95   29.45
  -7  -2  -2  347.55   30.11
  -7   2  -2  306.18   29.45
  -7  -2  -2  298.35   29.47
   0  20   1 2760.68  240.16
   0  20  -1 2434.15  239.98
   0  20   1 2587.55  240.04
   0 -20  -1 2667.02  240.07
   0  20   1 2953.20  240.41
   0  20  -1 2398.32  240.04
   0  20  -1 2550.69  239.95
  -5 -15   1   94.79    8.11
   5  15  -1   78.83    8.02
   5  15  -1   91.61    7.99
   5  15  -1   73.29    7.47
  -5  15   1   74.44    7.84
  -5 -15   1   81.13    8.03
  -5  15   1   86.27    7.96
  -3  15  -3  147.57   13.03
   3  15   3  101.63   13.38
   3  15   3  139.88   13.00
   3 -15   3  132.76   12.99
  -3  15  -3  146.75   13.24
  -3 -15  -3  145.42   13.09
   3  15   3  135.27   13.04
  -3 -15  -3  118.70   13.41
  -4 -17   1 1148.68   98.91
  -4 -17   1 1178.58   98.81
   4  17  -1 1002.53   98.82
  -4  17   1 1111.07   98.83
  -4  17   1  940.62   98.75
   4  17  -1 1169.91   98.83
   4 -17  -1  964.37   98.69
   7  -7   1  265.29   22.43
  -7  -7  -1  230.75   22.28
  -7   7  -1  231.78   22.31
  -7  -7  -1  233.49   22.50
   7   7   1  238.32   22.26
   0  19  -2  625.04   49.71
   0  19   2  597.27   49.77
   0 -19   2  608.61   49.65
   0  19   2  541.59   49.53
   0  19  -2  409.35   49.26
   0 -19   2  541.88   49.18
   0 -19   2  553.46   49.87
   0  19   2  517.45   50.03
   0 -19  -2  610.22   49.61
   0  19  -2  486.41   49.40
  -3  -3  -5  539.03   49.46
   3   3   5  569.00   49.44
  -3   3  -5  521.41   49.08
  -3   3  -5  622.89   49.05
  -3  -3  -5  523.86   48.90
  -3   3  -5  514.93   49.04
  -3  -3  -5  549.98   49.09
  -3   3  -5  398.93   49.13
   3  -3   5  511.78   49.02
  -1 -17   3   30.56    3.77
   1  17  -3   25.75    3.14
   1 -17  -3   29.87    3.35
  -1  17   3   34.52    5.00
  -1 -17   3   25.69    3.71
  -1  17   3   27.14    3.47
   1  17  -3   27.98    3.51
  -1  17   3   27.13    4.02
  -1  14   4   98.00    9.15
   1 -14  -4   98.06    9.14
   1  14  -4   76.16    9.26
   1  14  -4   99.02    9.10
  -1 -14   4   97.94    9.15
  -1 -14   4   93.94    9.34
   0  -9  -5 1643.74  148.89
   0  -9   5 1648.73  149.04
   0   9  -5 1674.75  149.08
   0   9  -5 1387.19  149.05
   0   9   5 1344.90  149.33
   0   9   5 1767.76  149.19
   0   9  -5 1644.68  149.09
   0   9   5 1754.24  149.22
   0  -9   5 1546.54  149.04
   6  10   2   22.30    2.98
   6 -10   2   31.05    3.21
  -6  10  -2   34.28    3.50
  -6 -10  -2   27.70    3.32
  -6  10  -2   27.36    3.10
  -2  13  -4    5.64    2.27
   2  13   4    5.45    1.70
  -2  13  -4    2.25    1.50
   2 -13   4    8.25    1.69
  -2 -13  -4    3.33    1.72
   2  13   4    6.25    1.47
   2 -13   4    5.06    1.43
  -2 -13  -4    2.14    2.94
   2  13   4    4.46    2.69
  -3   5   5   82.82    7.54
  -3  -5   5   60.85    6.85
  -3   5   5   76.76    6.86
  -3   5   5   82.62    7.02
   3  -5  -5   72.91    7.11
  -3  -5   5   65.75    6.71
  -3  12   4  636.75   52.99
  -3  12   4  565.90   52.53
  -3 -12   4  587.04   52.70
   3 -12  -4  530.38   52.69
  -3 -12   4  547.86   52.39
  -3 -12   4  540.84   52.35
   3  12  -4  586.04   52.39
  -3 -12   4  580.33   52.49
   3  12  -4  558.85   52.30
   3  12  -4  589.29   52.59
  -6   7   3   48.71    4.89
  -6   7   3   51.61    5.29
  -6  -7   3   54.58    5.23
  -6   7   3   46.05    5.00
  -6  12  -1  496.58   46.27
  -6 -12  -1  507.89   46.39
   6  12   1  484.56   46.18
  -6  12  -1  492.37   46.25
   6 -12   1  504.44   46.39
  -6 -12  -1  513.31   46.61
   2   7   5    7.32    2.62
  -2  -7  -5    7.42    3.15
   2   7   5    7.59    1.62
   2  -7   5    6.43    1.48
  -2   7  -5    6.90    1.56
  -2  -7  -5   10.73    1.39
  -2   7  -5   14.44    2.02
  -2   7  -5    5.89    1.47
   2   7   5    5.96    1.63
   4   9   4 2008.55  190.15
   4   9   4 1864.45  190.54
  -4  -9  -4 2246.15  190.59
  -4  -9  -4 2015.23  190.10
  -4   9  -4 1998.03  190.20
  -4   9  -4 2230.09  190.24
  -5   6   4  392.44   43.29
  -5  -6   4  508.74   43.26
  -5   6   4  443.45   43.11
  -5  -6   4  522.35   43.28
  -5   4  -4  267.91   23.07
   5  -4   4  223.06   22.63
  -5   4  -4  234.81   22.68
  -5  -4  -4  237.94   22.69
  -5  -4  -4  225.27   22.63
  -5   4  -4  266.80   22.76
  -5  -4  -4  288.70   23.25
  -7  -3  -2  358.11   35.25
  -7  -3  -2  444.96   35.92
   7  -3   2  388.35   35.25
   7   3   2  389.32   35.24
  -7   3  -2  355.75   35.24
  -7  -3  -2  382.15   35.39
  -1  17  -3   21.56    2.94
  -1  17  -3   29.71    3.69
   1  17   3   24.74    3.07
   1  17   3   22.22    3.81
   1 -17   3   26.36    3.35
   1 -17   3   22.78    3.19
  -1 -17  -3   28.19    3.40
   4  17   1   62.72    6.63
   4  17   1   44.46    7.08
   4  17   1   63.65    6.29
   4 -17   1   62.88    6.99
  -4  17  -1   59.46    6.44
  -4 -17  -1   77.91    6.87
  -4 -17  -1   75.20    6.79
   5 -15   1  870.88   82.72
  -5  15  -1  877.68   82.57
  -5 -15  -1  950.51   82.68
  -5  15  -1  895.63   82.50
   5  15   1  835.73   82.44
  -5 -15  -1  999.63   82.85
   5  15   1  871.73   82.67
  -4  16   2   59.31    5.78
  -4 -16   2   57.11    5.85
  -4  16   2   64.16    5.63
   4  16  -2   49.59    5.61
   4  16  -2   41.95    5.22
   4 -16  -2   49.62    5.51
  -4 -16   2   59.70    5.45
   1  14   4    7.85    1.61
  -1 -14  -4    7.63    1.94
   1 -14   4    6.63    1.57
  -1  14  -4    4.21    2.59
  -1  14  -4    5.75    1.58
   1  14   4    7.20    1.82
  -4 -10   4    0.63    1.11
  -4  10   4    2.20    2.83
  -4  10   4    1.68    1.30
   4  10  -4    1.07    0.62
   4 -10  -4    4.37    1.79
  -4 -10   4    1.05    1.20
  -4 -10   4    0.77    1.91
   4  10  -4    2.51    1.35
  -7  -5   2  258.47   21.42
  -7  -5   2  225.92   20.98
  -7   5   2  217.72   21.07
  -1  -9   5   70.30    7.15
  -1   9   5   71.79    8.06
   1   9  -5   81.30    7.40
  -1  -9   5   75.41    7.36
   1   9  -5   80.02    7.37
  -1   9   5   85.86    7.61
  -1  -9   5   83.63    7.43
   1   9  -5   84.51    7.45
   1  20  -1   83.74    8.33
  -1  20   1   92.01    8.49
   1  20  -1   65.48    8.26
  -1  20   1   87.29    8.66
   1  20  -1   73.71    8.37
  -1  20   1   91.76    8.56
   1 -20  -1   93.20    8.45
  -1  19   2  103.01    9.78
   1  19  -2  105.17    9.89
   1 -19  -2  105.96    9.74
  -1 -19   2   88.17   10.18
   1  19  -2   74.11    9.51
  -1  19   2  112.58   10.04
  -1 -19   2  116.18   10.00
   1  20   1  956.15   85.84
  -1  20  -1 1043.92   85.64
   1 -20   1  847.72   85.42
   1 -20   1  854.89   86.09
   1  20   1  871.43   85.69
  -1 -20  -1 1026.92   85.81
  -1  20  -1  873.26   85.64
   1  20   1  997.99   86.12
   6   6   3  102.48   10.10
   6  -6   3  104.01   10.11
  -6  -6  -3  127.95   10.82
  -6   6  -3  100.79   10.12
  -6   6  -3  110.75   10.75
  -6  -6  -3  107.09   10.18
  -6  -6  -3  103.67   10.10
  -2  -8   5  479.12   46.77
  -2   8   5  495.77   47.22
  -2   8   5  552.65   46.94
  -2  -8   5  489.80   46.75
   2  -8  -5  476.12   46.99
   2   8  -5  498.79   46.74
  -2  -8   5  486.45   46.71
   2   8  -5  526.59   46.76
   2   8  -5  527.07   46.73
   3  -4   5  105.44   10.29
  -3  -4  -5  115.11   10.40
  -3   4  -5  106.24   10.36
  -3  -4  -5  107.17   10.17
  -3   4  -5  106.10   10.35
  -3   4  -5  125.80   10.35
   3   4   5  111.55   10.91
  -3  -4  -5  109.85   10.92
  -3   4  -5   80.17   10.44
   7  -8  -1   23.23    3.60
   7   8  -1   19.75    2.02
  -7   8   1   21.53    2.32
  -7   8   1   21.12    2.65
  -7  -8   1   21.27    2.81
  -5  14   2  216.85   18.17
  -5  14   2  184.12   18.09
  -5 -14   2  226.36   18.31
   5  14  -2  170.36   17.83
  -5 -14   2  193.96   18.16
   5  14  -2  196.59   18.19
  -1  19  -2  104.67   11.97
   1 -19   2  125.95   12.54
  -1  19  -2  129.55   12.35
  -1  19  -2  135.05   11.89
   1  19   2  115.73   12.09
   1 -19   2  115.29   12.19
   1  19   2  130.92   13.02
   1  19   2  132.86   12.48
  -1 -19  -2  143.50   12.26
  -4 -14   3  687.03   57.21
  -4  14   3  662.68   57.06
   4 -14  -3  474.70   57.02
  -4 -14   3  629.13   56.96
  -4  14   3  593.29   57.31
   4  14  -3  572.09   57.07
   4  14  -3  647.01   56.82
   6  11  -2  241.65   23.47
   6  11  -2  258.76   23.48
  -6  11   2  251.42   23.83
  -6 -11   2  264.53   24.06
  -6  11   2  253.13   23.75
  -6 -11   2  304.69   24.00
  -6  11   2  279.29   23.96
   7   4   2  421.59   38.62
  -7  -4  -2  409.48   38.77
  -7  -4  -2  395.22   38.63
   7  -4   2  420.74   38.65
  -7  -4  -2  478.62   39.27
  -7   4  -2  406.47   38.64
   6 -13   0   15.74    3.25
  -6  13   0   20.93    2.56
   6  13   0   17.17    2.08
  -6  13   0   18.59    2.33
  -6 -13   0   18.90    3.13
  -6  13   0   19.71    2.70
  -1   9  -5 1154.51  113.01
   1  -9   5 1298.27  112.95
   1   9   5 1118.35  113.28
  -1  -9  -5 1032.03  112.80
  -1   9  -5 1385.63  113.01
   1   9   5 1393.12  113.11
   1   9   5 1423.67  113.08
   3  19   0  981.31  132.79
   3 -19   0 1412.82  132.77
  -3  19   0 1517.52  132.88
  -3 -19   0 1632.88  132.84
  -3 -19   0 1588.42  132.90
  -3  19   0 1268.72  132.68
   3  19   0 1674.65  133.09
  -3  19   0 1724.95  132.85
   3 -19   0 1334.32  132.58
   3 -19   0 1477.81  133.30
  -3  -6   5   37.01    3.89
  -3   6   5   41.66    3.80
  -3   6   5   28.02    3.46
  -3   6   5   38.96    3.45
   3  -6  -5   39.75    4.16
  -3   6   5   43.12    3.97
  -3   6   5   45.12    4.75
  -3  -6   5   41.68    3.61
   5 -11   3  423.06   41.38
  -5  11  -3  472.67   41.53
  -5 -11  -3  473.63   41.82
  -5 -11  -3  452.05   41.44
   5  11   3  443.17   41.38
  -5  11  -3  424.73   41.39
  -5  -5  -4  119.86   10.62
  -5  -5  -4   99.38    9.90
   5   5   4   97.94    9.87
  -5   5  -4  114.51   10.34
   5  -5   4   98.77    9.85
  -5   5  -4   97.80    9.87
  -5  -5  -4   98.31    9.83
  -5   5  -4  115.17   10.00
  -4 -16  -2  380.65   32.46
   4  16   2  272.83   32.73
   4  16   2  342.86   32.42
  -4 -16  -2  401.83   32.71
   4  16   2  318.86   32.25
   4 -16   2  339.11   32.41
  -4  16  -2  374.89   32.53
  -3  12  -4  770.75   68.34
  -3 -12  -4  864.56   69.17
  -3  12  -4  570.25   68.40
   3  12   4  736.96   68.64
  -3  12  -4  775.44   68.62
   3  12   4  792.03   68.67
  -3  12  -4  867.87   68.82
   3 -12   4  761.47   68.59
  -3 -12  -4  815.84   68.62
   3  12   4  636.11   68.98
   2  20   0  284.25   22.74
  -2 -20   0  276.69   22.49
   2  20   0  193.69   22.48
   2  20   0  186.48   22.32
   2 -20   0  217.08   22.19
   2 -20   0  229.58   22.42
  -2  20   0  270.84   22.49
  -2  20   0  261.03   22.59
  -2 -20   0  258.58   22.58
  -7   8  -1  568.25   53.21
   7  -8   1  617.97   53.30
  -7  -8  -1  572.62   53.69
  -7  -8  -1  570.24   53.37
  -7  -8  -1  550.19   53.15
  -7   9   0  362.58   35.28
   7  -9   0  381.22   35.34
  -7  -9   0  371.39   35.62
  -7   9   0  396.09   35.25
  -7   9   0  372.81   35.13
  -5   7   4   33.41    3.70
  -5  -7   4   38.88    3.89
  -5   7   4   30.42    4.25
  -5  -7   4   41.71    4.04
  -7   6   2  621.17   58.61
  -7  -6   2  662.55   58.89
  -3  -5  -5   85.50    8.74
  -3   5  -5   77.54    8.05
   3   5   5   80.25    8.67
  -3   5  -5   79.61    8.09
  -3   5  -5   96.93    8.12
   3  -5   5   77.50    8.00
  -3  -5  -5   90.65    7.89
  -3   5  -5   66.34    8.18
  -6   8   3   53.16    5.14
  -6  -8   3   49.72    5.31
  -6   8   3   50.57    5.06
  -6   8   3   46.76    5.42
   2   8   5   65.02    7.33
  -2   8  -5   71.34    7.29
  -2  -8  -5   77.89    8.13
   2  -8   5   74.21    7.24
   2   8   5   73.56    7.86
  -2  -8  -5   78.30    7.16
   2   8   5   75.60    7.38
  -2   8  -5   79.24    7.47
  -5  14  -2  419.56   38.46
   5  14   2  402.56   38.51
   5  14   2  354.42   39.10
  -5  14  -2  409.93   38.59
  -5  14  -2  429.44   38.71
  -5 -14  -2  483.06   39.00
   5 -14   2  408.96   38.62
   5  14   2  392.92   38.66
  -5 -14  -2  420.67   38.65
   5  16   0  143.11   14.11
  -5  16   0  154.58   14.48
   5 -16   0  154.13   15.01
  -5  16   0  140.71   14.33
  -5 -16   0  167.63   14.58
   5  16   0  167.37   14.95
   7  -5   2   36.12    4.05
  -7   5  -2   36.41    4.00
  -7  -5  -2   44.34    4.31
   7   5   2   39.32    3.96
  -7  -5  -2   38.20    3.99
  -7  -5  -2   42.61    5.14
   0  10  -5  600.78   67.64
   0  10  -5  750.24   67.65
   0 -10  -5  734.01   67.49
   0  10  -5  732.42   67.67
   0 -10   5  727.14   67.62
   0  10   5  817.76   67.82
   0  10   5  814.47   67.79
   0  10   5  640.96   67.99
   0 -10   5  750.38   67.64
   2  14  -4    1.76    1.08
   2 -14  -4    0.64    1.86
   2  14  -4    2.47    1.76
  -2 -14   4    0.09    1.39
  -2 -14   4    4.61    2.06
  -2  14   4   -0.61    1.53
   2 -14  -4    1.82    1.26
   5  12  -3 1856.03  170.40
   5  12  -3 1706.61  170.70
  -5 -12   3 2205.87  170.86
  -5  12   3 1683.23  170.72
  -5 -12   3 1790.79  170.73
  -5  12   3 1855.12  170.66
  -6   7  -3  359.25   30.49
  -6   7  -3  333.62   30.10
   6  -7   3  310.34   29.96
   6   7   3  307.55   29.96
  -6   7  -3  326.43   30.00
  -6  -7  -3  313.01   30.02
  -6  -7  -3  362.49   30.54
  -6  -7  -3  306.72   29.95
  -2 -17   3    4.35    2.31
  -2  17   3    0.85    2.31
  -2  17   3    4.72    3.37
   2  17  -3    1.72    2.01
   2 -17  -3    2.06    1.64
   2 -17  -3    2.42    1.97
  -2 -17   3    1.79    2.42
  -2  17   3    1.67    1.91
   2  17  -3    2.26    1.22
   6  13  -1  523.88   48.96
  -6  13   1  501.43   48.96
  -6  13   1  524.77   48.89
  -6 -13   1  584.77   49.07
   6  13  -1  501.69   49.02
  -6 -13   1  515.61   49.12
  -6  13   1  549.13   48.97
   6 -13  -1  485.05   49.44
  -3 -16   3  159.20   17.36
   3  16  -3  170.63   17.19
  -3  16   3  194.25   17.53
  -3  16   3  181.73   17.70
   3  16  -3  186.61   16.95
  -3  16   3  177.14   17.17
  -3 -16   3  196.62   17.40
   3 -16  -3  136.61   17.14
  -3 -16   3  202.58   16.93
  -4  10  -4  709.60   58.62
   4  10   4  607.08   58.48
  -4  10  -4  576.71   58.49
   4  10   4  570.11   58.94
  -4 -10  -4  692.55   58.94
  -4 -10  -4  639.17   58.45
  -4 -14  -3  435.16   38.45
  -4  14  -3  464.27   38.59
  -4  14  -3  422.20   38.18
   4  14   3  306.42   38.75
   4  14   3  398.29   38.37
   4  14   3  398.17   38.41
   6  11   2  310.27   30.14
   6 -11   2  324.07   30.24
  -6  11  -2  338.13   30.33
  -6 -11  -2  341.02   30.30
  -6  11  -2  311.72   30.19
   3  19  -1 1296.93  105.40
  -3 -19   1 1034.90  105.41
  -3  19   1 1215.65  105.42
  -3 -19   1 1250.96  105.31
  -3  19   1 1288.18  105.49
   3  19  -1  964.85  105.32
  -3  19   1 1207.02  105.44
   3 -19  -1 1007.87  105.20
   3 -19  -1 1052.67  105.31
  -4   0   5    1.48    0.93
  -4   0   5    1.93    0.79
   4  18   0  223.50   21.94
  -4  18   0  232.60   22.27
  -4 -18   0  262.11   22.32
  -4 -18   0  247.51   22.31
   4 -18   0  208.84   22.82
  -4  18   0  219.36   22.17
   4  18   0  268.80   22.67
   5  -6   4 1805.91  177.32
  -5   6  -4 2006.07  177.43
  -5   6  -4 1806.84  177.35
   5   6   4 1877.88  177.37
  -5  -6  -4 1822.82  177.32
  -5  -6  -4 1864.93  177.35
  -5   6  -4 2268.93  177.69
  -5  -6  -4 2347.12  177.89
   3  18  -2  205.52   24.68
  -3 -18   2  282.07   25.13
  -3  18   2  331.62   25.24
   3 -18  -2  257.37   24.88
   3 -18  -2  242.80   24.86
  -3  18   2  289.98   25.03
  -3 -18   2  312.57   24.78
  -3  18   2  299.59   25.18
   3  18  -2  229.91   24.91
  -2   9   5  957.78   87.96
  -2  -9   5  978.89   88.05
   2   9  -5  934.75   88.09
   2  -9  -5  893.69   88.35
   2   9  -5  962.88   88.13
  -2  -9   5  938.43   88.08
  -2   9   5  914.19   88.58
  -2  -9   5  896.52   88.15
   2   9  -5  954.38   88.07
  -2   9   5 1035.34   88.31
  -4  -1   5  370.27   38.46
  -4  -1   5  468.36   38.55
  -4   1   5  465.64   38.51
  -4   1   5  430.29   38.57
  -4  -1   5  395.93   38.51
  -4   1   5  392.54   38.49
  -1  10   5    8.42    1.10
  -1 -10   5    8.85    1.71
   1  10  -5    9.09    1.48
  -1  10   5   11.31    2.77
  -1 -10   5    9.45    1.48
  -1  10   5    9.62    1.82
   1  10  -5    7.67    1.69
   1  10  -5    8.63    1.45
  -7   9   1   47.91    4.21
  -7  -9   1   32.41    4.64
   7  -9  -1   45.22    4.91
  -7   9   1   46.53    4.18
  -7   9   1   38.64    3.86
   7   9  -1   33.27    3.57
   7   9  -1   41.25    4.07
  -7  -9   1   41.78    4.25
   0  15  -4 1012.30   92.24
   0  15  -4 1098.86   92.10
   0  15   4  980.32   92.05
   0 -15  -4  918.65   92.06
   0 -15   4  969.77   92.16
   0 -15   4  988.38   92.08
  -3   7   5    4.53    1.64
  -3  -7   5    5.27    1.75
   3  -7  -5    8.30    1.91
  -3   7   5    5.52    2.63
  -3   7   5    5.51    0.97
  -3   7   5    6.41    0.84
  -3  -7   5    5.93    1.03
  -3 -19  -1 1642.82  141.17
  -3 -19  -1 1690.55  141.24
   3  19   1 1565.94  141.55
   3  19   1 1330.42  141.02
   3  19   1 1111.16  141.16
  -3  19  -1 1820.85  141.06
  -4 -11   4  190.99   19.33
   4  11  -4  196.52   19.39
  -4  11   4  184.65   19.86
  -4 -11   4  221.72   19.55
  -4 -11   4  219.90   19.28
   4  11  -4  207.67   19.14
   4 -11  -4  200.22   19.53
  -4  11   4  207.39   19.34
  -3 -13   4  327.38   32.57
   3 -13  -4  322.20   32.96
   3  13  -4  355.51   32.87
  -3 -13   4  371.59   32.62
   3  13  -4  355.02   32.55
  -3 -13   4  335.10   32.76
   3  13  -4  364.00   32.65
  -3  13   4  358.59   32.81
  -3 -13   4  369.70   33.01
  -2  20   1  950.51   76.34
   2 -20  -1  780.90   76.13
   2 -20  -1  818.25   76.04
  -2  20   1  915.74   76.28
   2  20  -1  758.31   76.15
   2  20  -1  969.05   76.22
  -2 -20   1 1014.26   76.14
  -2  17  -3   38.36    3.60
   2  17   3   31.67    4.77
  -2 -17  -3   34.78    4.42
   2 -17   3   38.48    4.27
   2  17   3   34.24    4.08
  -2 -17  -3   44.74    4.97
  -2  17  -3   35.47    4.56
  -2  17  -3   36.38    4.06
   2 -17   3   34.82    4.19
  -2  19   2 1070.46   91.39
   2  19  -2  895.76   91.32
   2 -19  -2  880.28   91.25
  -2 -19   2 1130.94   91.51
  -2  19   2 1120.48   91.74
  -2  19   2 1070.63   91.54
   2 -19  -2  939.92   91.27
  -2 -19   2 1189.81   91.17
   2  19  -2  761.18   91.11
   0  21   0   -0.85    2.36
   0  21   0   -1.85    2.37
   0 -21   0    1.16    2.35
   0  21   0   -1.40    2.57
  -6  13  -1  317.71   30.24
   6  13   1  318.63   30.15
  -6  13  -1  326.56   30.22
  -6 -13  -1  332.02   30.39
  -6 -13  -1  338.12   30.61
   6 -13   1  315.46   30.39
  -4   2   5  319.08   26.45
  -4   2   5  301.68   26.54
  -4   2   5  279.39   26.46
  -4  -2   5  323.78   26.52
  -4   2   5  268.22   26.39
  -4  -2   5  252.37   26.39
  -3   6  -5   17.33    2.68
   3  -6   5   18.31    2.41
  -3   6  -5   18.97    2.47
  -3  -6  -5   19.55    2.22
  -3   6  -5   26.69    2.74
  -3   6  -5   20.92    2.58
  -3  -6  -5   16.36    3.74
   3   6   5   19.92    3.55
   2 -14   4  453.24   44.24
  -2 -14  -4  525.83   44.76
   2 -14   4  463.83   44.17
  -2 -14  -4  473.95   44.25
   2  14   4  465.94   44.26
   2  14   4  465.92   44.16
  -2  14  -4  500.46   44.45
  -2  14  -4  483.75   44.21
  -2  20  -1 1151.99  113.98
  -2  20  -1 1469.21  114.05
   2 -20   1 1101.87  113.77
   2  20   1 1080.75  113.99
   2 -20   1 1151.10  114.44
   2  20   1 1138.62  114.20
  -2 -20  -1 1496.56  114.27
  -2 -20  -1 1375.15  114.20
   2  20   1 1404.25  114.60
  -7  -7   2  457.20   40.35
  -7   7   2  421.10   40.06
  -1 -10  -5  102.46   10.29
   1  10   5   94.18   10.92
   1 -10   5  109.37   10.40
  -1  10  -5  109.57   10.59
   1  10   5  114.52   10.56
  -1  10  -5  116.63   10.47
   1  10   5  112.91   10.56
   1  15  -4  834.75   67.61
   1 -15  -4  697.26   67.58
  -1 -15   4  742.58   67.74
   1  15  -4  595.99   67.65
  -1 -15   4  785.45   67.63
  -1  15   4  707.20   67.58
   0 -18   3  878.11   82.25
   0  18  -3  880.35   82.08
   0  18   3  811.80   82.10
   0  18   3  906.26   82.43
   0  18  -3  911.51   82.29
   0 -18   3  890.87   82.23
   0 -18  -3  935.10   82.18
  -5  16   1 1506.13  148.92
   5  16  -1 1494.27  148.66
   5  16  -1 1785.76  149.00
   5  16  -1 1602.18  149.06
  -5  16   1 1673.99  149.00
  -5 -16   1 1731.24  149.03
  -5 -16   1 1790.49  149.10
  -3  18  -2   36.06    4.18
   3  18   2   34.75    4.07
   3  18   2   34.56    4.98
  -3  18  -2   45.76    4.76
  -3 -18  -2   39.38    4.86
   3  18   2   35.71    4.35
   3 -18   2   37.68    4.38
  -3 -18  -2   42.87    4.59
   7   6   2 1622.99  154.81
  -7   6  -2 1647.75  154.86
   7  -6   2 1735.98  154.88
  -7  -6  -2 1625.76  154.83
  -7  -6  -2 1671.68  154.98
  -7  -6  -2 1880.35  155.40
  -3  16  -3  329.65   27.30
  -3  16  -3  302.13   27.05
   3  16   3  286.09   27.07
   3 -16   3  300.07   27.07
   3  16   3  207.63   27.34
  -3 -16  -3  321.68   27.52
  -3 -16  -3  294.25   27.12
   3  16   3  265.84   27.00
  -2  19  -2  282.38   29.56
   2  19   2  278.56   29.89
  -2  19  -2  331.52   29.87
  -2  19  -2  360.93   29.50
  -2 -19  -2  374.51   30.02
  -2 -19  -2  329.87   29.78
   2 -19   2  295.86   29.68
   2 -19   2  319.15   29.90
   2  19   2  276.07   29.61
  -5  -8   4    3.82    1.88
  -5  -8   4    3.53    1.45
  -5   8   4    2.27    1.19
  -5   8   4    3.28    2.19
   7  -9   1    8.11    1.86
  -7  -9  -1    7.23    1.95
   7   9   1    6.92    1.26
  -7  -9  -1   11.28    2.88
  -7   9  -1    7.12    1.45
  -4   3   5    7.33    1.08
  -4  -3   5    6.34    0.96
  -4  -3   5    9.97    1.44
  -4   3   5    8.29    1.37
  -4   3   5    9.89    1.19
  -4   3   5    6.34    1.14
   6  12  -2  438.90   39.93
  -6  12   2  440.80   40.19
  -6 -12   2  431.50   40.41
  -6  12   2  453.43   40.26
  -6 -12   2  514.51   40.42
   6  12  -2  408.34   39.91
  -6   9   3  163.06   16.68
  -6   9   3  176.35   16.75
  -6  -9   3  205.18   16.94
   1  15   4    6.46    1.92
   1 -15   4    6.11    1.60
   1  15   4    6.94    1.69
  -1  15  -4    6.69    1.56
  -1 -15  -4    9.29    2.04
  -1  15  -4    8.25    2.38
   1 -15   4    5.60    1.85
  -7  10   0 1981.20  179.67
  -7 -10   0 2013.54  180.10
  -7  10   0 1991.89  179.76
  -7  10   0 1881.68  179.80
   7  10   0 1868.45  179.55
   7 -10   0 2039.10  179.90
  -1 -21   0  593.55   53.52
   1  21   0  631.30   53.61
  -1  21   0  626.86   53.53
   1 -21   0  531.25   53.21
  -1  21   0  627.31   53.46
   1  21   0  525.67   53.42
   1  21   0  510.21   53.44
   1 -21   0  556.45   53.44
  -1  21   0  602.57   53.51
  -2  -9  -5   90.45    8.43
  -2   9  -5   78.81    7.60
  -2  -9  -5   77.52    7.46
   2   9   5   81.20    7.66
   2  -9   5   73.87    7.49
  -2   9  -5   72.91    7.71
   2   9   5   70.16    8.11
   4  18  -1 1947.07  157.83
  -4  18   1 1636.54  157.75
  -4 -18   1 1806.04  157.75
  -4  18   1 1796.10  157.83
   4 -18  -1 1536.61  157.66
   4  18  -1 1548.83  157.78
  -4 -18   1 1723.13  157.86
  -6   8  -3  358.64   31.78
  -6  -8  -3  325.82   31.31
   6   8   3  327.88   31.32
   6  -8   3  332.95   31.33
  -6   8  -3  335.07   31.45
  -6  -8  -3  325.14   31.38
  -6  -8  -3  386.46   31.92
   5 -16   1   19.20    3.03
  -5 -16  -1   20.06    3.17
  -5 -16  -1   16.01    2.78
   5  16   1   14.73    2.09
   5  16   1   17.48    2.73
  -5  16  -1   16.68    2.44
  -5  12  -3  396.17   33.75
  -5  12  -3  357.38   33.58
  -5  12  -3  348.31   33.41
  -5 -12  -3  385.52   33.64
   5  12   3  353.14   33.56
   5 -12   3  338.73   33.56
   1 -18  -3  104.33   10.86
  -1  18   3  115.84   10.91
  -1  18   3  112.24   11.89
  -1 -18   3  126.40   11.12
  -1  18   3  117.35   11.29
  -1 -18   3   97.47   11.06
   1  18  -3  109.56   10.76
   1  18  -3  116.91   11.09
   5  -7   4  127.99   13.09
  -5   7  -4  145.57   13.48
  -5  -7  -4  142.81   13.15
  -5   7  -4  147.95   13.25
  -5   7  -4  114.54   13.10
   5   7   4  143.90   13.18
  -5  -7  -4  168.02   13.83
  -5  -7  -4  141.26   13.12
   5  15  -2   63.21    6.43
  -5  15   2   60.32    6.30
  -5 -15   2   70.12    6.55
  -5 -15   2   69.67    6.37
   5  15  -2   56.26    5.96
  -5  15   2   58.85    6.29
  -6  14   0  950.15   91.24
  -6  14   0 1002.49   91.27
   6 -14   0  990.07   91.65
  -6 -14   0 1021.43   91.51
  -6  14   0  971.49   91.35
  -4  17   2    4.58    2.39
  -4 -17   2    8.75    2.52
   4 -17  -2    5.89    2.00
  -4 -17   2    4.91    1.69
  -4  17   2    5.14    2.21
   4  17  -2    4.76    1.39
   4  17  -2    6.49    2.00
  -4  15   3  986.51   94.12
  -4 -15   3 1041.67   93.79
   4  15  -3  988.69   93.95
   4  15  -3 1043.94   93.69
   4 -15  -3  875.08   93.91
  -4  15   3 1020.76   93.91
  -4 -15   3 1084.89   94.07
  -1  18  -3   22.77    3.50
   1  18   3   23.60    3.03
   1 -18   3   21.70    3.28
   1 -18   3   22.66    3.23
   1  18   3   22.31    3.73
  -1  18  -3   21.97    2.93
  -1 -18  -3   27.19    3.37
   3  13   4  216.92   25.19
  -3 -13  -4  326.08   25.50
  -3  13  -4  217.01   24.54
  -3 -13  -4  312.49   24.86
   3 -13   4  274.66   24.77
  -3  13  -4  326.35   25.09
  -3  13  -4  284.36   24.81
   3  13   4  284.90   24.87
  -4 -18  -1    3.81    2.34
   4  18   1    3.03    1.20
  -4  18  -1    6.35    1.79
   4 -18   1    5.01    2.97
   4  18   1    3.85    3.11
   4  18   1    6.38    2.05
  -4 -18  -1    3.68    2.19
   0  20   2  432.22   38.74
   0 -20   2  462.10   38.30
   0  20  -2  349.84   38.04
   0 -20   2  403.44   37.82
   0  20   2  477.95   38.48
   0 -20  -2  484.06   38.30
   0  20  -2  485.98   38.37
   0 -20   2  379.58   38.50
   0  20   2  445.21   38.23
   0  20  -2  324.28   37.92
  -4   4   5 2087.87  179.78
  -4  -4   5 1942.08  179.74
  -4   4   5 1928.71  179.68
  -4   4   5 2119.12  179.62
  -4   4   5 1884.99  179.59
  -4  -4   5 1811.05  179.58
   0  21  -1  264.29   29.44
   0  21  -1  305.05   29.45
   0  21   1  357.71   29.89
   0 -21  -1  344.45   29.57
   0  21  -1  295.63   29.37
   0  21   1  319.60   29.52
   0  21   1  334.07   29.61
  -3  -8   5  169.79   16.04
   3  -8  -5  183.50   16.24
  -3  -8   5  171.20   15.84
   3   8  -5  167.60   15.90
  -3   8   5  193.86   16.60
   3   8  -5  164.26   15.83
  -3   8   5  164.65   15.79
   8   0   0 3504.98  294.39
  -8   0   0 2965.64  294.31
  -3  -7  -5  443.72   38.87
  -3  -7  -5  423.79   38.21
  -3   7  -5  366.82   38.32
  -3   7  -5  392.46   38.32
  -3   7  -5  477.16   38.41
   3   7   5  406.21   38.75
   3  -7   5  391.61   38.28
   0 -11   5 1267.53  117.38
   0  11  -5 1315.48  117.42
   0  11   5 1395.53  117.58
   0  11   5 1342.51  117.26
   0  11   5 1144.76  117.75
   0 -11   5 1312.51  117.41
   0 -11  -5 1280.68  117.27
   0  11  -5  993.98  117.39
  -8  -1   0  513.38   50.49
   8  -1   0  604.92   50.60
   8   1   0  584.34   50.55
  -8   1   0  508.08   50.50
   4  11   4  111.01   12.47
  -4  11  -4  117.60   11.81
  -4 -11  -4  141.86   12.44
  -4  11  -4  132.63   12.00
   4  11   4  114.64   11.79
  -4  11  -4  116.02   11.75
  -4 -11  -4  132.72   11.78
  -6   0   4 1620.88  150.56
  -6   0   4 1630.91  150.68
  -2 -10   5  177.40   16.22
  -2  10   5  166.22   16.93
   2  10  -5  172.43   16.34
  -2 -10   5  175.87   16.34
  -2  10   5  171.37   16.22
  -2  10   5  192.49   16.61
   2  10  -5  174.73   16.41
   2 -10  -5  152.78   16.62
  -2 -10   5  166.16   16.44
   2  10  -5  178.96   16.31
  -7   0   3    2.26    1.50
  -7   0   3    2.30    1.69
  -7  -7  -2  104.23   10.42
  -7  -7  -2  102.87    9.91
   7  -7   2  108.16    9.80
  -7  -7  -2   94.15    9.71
  -7 -10   1  914.07   81.57
   7  10  -1  844.55   80.94
   7  10  -1  879.56   81.19
   7 -10  -1  826.22   81.63
  -7 -10   1  945.70   81.37
  -7  10   1  892.39   81.12
  -7  10   1  864.02   81.26
  -7  10   1  938.71   81.31
  -4   0  -5    2.88    2.16
  -4   0  -5    0.97    1.46
  -6   1   4  157.44   13.84
  -6  -1   4  158.39   13.81
  -6   1   4  134.43   13.29
  -6  -1   4  158.54   13.66
  -6   1   4  153.90   13.63
  -6  -1   4  146.92   13.38
  -7  -8   2 1213.22  110.53
  -7   8   2 1180.48  110.28
  -7   1   3  375.93   36.40
  -7   1   3  412.44   36.51
  -7  -1   3  372.41   36.42
  -7  -1   3  403.76   36.48
   8   2   0  112.93   10.07
   8  -2   0  120.10   10.18
  -8   2   0  106.06   10.05
  -4  -1  -5  179.08   17.50
  -4  -1  -5  191.32   18.08
  -4   1  -5  203.34   17.61
  -4   1  -5  183.83   17.98
  -4   1  -5  184.58   17.66
  -4  -1  -5  181.00   17.66
  -5  13   3    4.69    2.24
   5  13  -3    7.32    1.97
  -5 -13   3    8.65    2.17
   5  13  -3    9.28    1.07
  -5 -13   3    7.76    2.19
  -5  13   3    4.99    1.86
  -6  12  -2   10.78    1.81
  -6  12  -2   13.63    1.75
  -6  12  -2   15.30    2.38
  -6 -12  -2    8.64    2.13
   6 -12   2   10.49    2.02
  -6 -12  -2    9.75    2.74
   6  12   2    7.68    1.60
   1  20  -2  458.91   37.85
  -1  20   2  497.30   37.83
  -1 -20   2  506.26   37.94
   1  20  -2  359.31   37.56
  -1  20   2  498.74   38.02
   1 -20  -2  448.35   37.76
  -1  11   5  137.13   12.47
  -1  11   5  130.10   13.23
   1  11  -5  129.68   12.62
   1  11  -5  132.11   12.70
  -1 -11   5  140.90   12.71
  -1  11   5  133.52   12.81
   1  11  -5  133.14   12.58
  -1 -11   5  124.71   12.58
   4  17   2   99.65   10.01
  -4 -17  -2  125.30   10.40
   4  17   2   77.47   10.48
   4 -17   2   97.72   10.04
  -4  17  -2  117.52   10.21
   4  17   2   90.15    9.76
  -4 -17  -2  113.02   10.09
   1 -21  -1  232.94   21.83
   1  21  -1  243.97   21.80
   1  21  -1  212.59   21.82
  -1  21   1  241.34   21.92
  -1  21   1  246.07   22.03
  -1  21   1  254.26   21.91
   1  21  -1  189.25   21.72
   5  15   2 2429.49  230.85
  -5 -15  -2 2771.18  231.11
   5  15   2 2327.77  230.69
   5 -15   2 2517.42  230.85
  -5  15  -2 2545.55  230.65
  -5  15  -2 2469.18  230.77
  -5  15  -2 2663.82  230.93
   5  15   2 1978.77  231.16
  -5 -15  -2 2704.86  230.87
  -6   2   4 2620.99  219.24
  -6   2   4 2197.76  218.82
  -6   2   4 2563.03  219.07
  -6  -2   4 2628.76  219.20
  -6  -2   4 2340.34  218.82
  -6   2   4 2332.45  218.81
  -6  -2   4 2666.55  219.10
  -1  20  -2  117.60   12.45
   1  20   2  118.99   12.53
   1  20   2  130.59   12.88
   1 -20   2  127.52   12.95
  -1  20  -2  146.80   12.86
   1 -20   2  123.90   12.63
   1  20   2  132.11   13.51
  -1 -20  -2  132.06   12.71
  -1  20  -2  137.76   12.33
  -7  -2   3 1024.58   74.80
  -7   2   3 1094.42   74.90
  -7  -2   3 1099.95   74.86
   1  21   1 1693.10  150.82
  -1  21  -1 1829.70  150.63
  -1  21  -1 1520.96  150.61
   1 -21   1 1483.89  150.39
   1  21   1 1544.34  150.66
   1  21   1 1847.02  151.15
  -1 -21  -1 1725.37  150.75
   6 -14  -1 1995.42  202.11
  -6 -14   1 2273.98  201.74
  -6  14   1 2137.32  201.65
   6  14  -1 2278.60  201.64
  -6 -14   1 2286.07  201.80
   6  14  -1 2050.28  201.70
  -6  14   1 2195.03  201.64
  -6  14   1 2138.64  201.57
  -4   2  -5  546.07   51.03
  -4  -2  -5  534.74   50.88
  -4   2  -5  608.06   50.99
  -4  -2  -5  494.10   51.00
  -4  -2  -5  596.86   51.41
  -4   2  -5  530.32   51.25
  -5   9   4  102.71   11.87
  -5   9   4  124.53   11.58
  -5  -9   4  129.43   11.65
  -5  -9   4  122.80   11.81
  -4  -5   5  248.42   24.62
  -4   5   5  256.24   24.65
  -4  -5   5  276.64   24.83
  -4   5   5  265.66   24.75
   4  -5  -5  263.02   24.96
  -4   5   5  281.30   24.66
  -4   5   5  287.90   24.88
   2  15  -4  244.49   22.31
  -2 -15   4  237.53   22.61
  -2  15   4  251.57   22.42
  -2 -15   4  233.46   22.43
   2 -15  -4  252.95   22.38
   2  15  -4  201.76   22.45
   4  12  -4  802.89   72.44
  -4 -12   4  646.94   72.33
   4  12  -4  788.88   72.18
  -4 -12   4  882.91   72.59
  -4 -12   4  830.29   72.27
  -4  12   4  701.16   72.76
   4 -12  -4  752.83   72.51
  -4  12   4  808.74   72.37
  -4 -12   4  778.26   72.35
   8   3   0  478.88   42.72
  -8   3   0  421.86   42.72
   8  -3   0  490.80   42.84
  -8   0   1    3.28    0.75
   8   0  -1    3.25    1.39
   3 -20   0   25.30    3.43
   3  20   0   34.09    4.26
   3  20   0   15.99    3.30
  -3  20   0   31.52    3.51
   3  20   0   17.03    3.99
   3 -20   0   22.84    3.01
  -3 -20   0   32.96    3.64
  -3 -20   0   28.40    3.97
  -3  20   0   29.68    3.77
   1 -11   5   78.14    7.81
   1  11   5   89.46    8.02
  -1  11  -5   80.14    7.88
  -1  11  -5   77.34    8.04
   1  11   5   79.10    8.00
   1  11   5   65.79    8.41
  -1 -11  -5   84.88    7.77
   8  -1  -1 1219.74  119.09
  -8   1   1 1302.26  118.95
  -8  -1   1 1336.81  119.29
   8   1  -1 1284.97  119.02
   7 -10   1  205.65   19.55
  -7 -10  -1  227.43   20.03
   7  10   1  209.41   19.37
  -7  10  -1  199.66   19.43
  -7 -10  -1  210.71   19.63
  -7  10  -1  200.68   19.48
   4  15   3  818.88   78.91
  -4 -15  -3  916.84   78.95
  -4  15  -3  872.19   78.67
   4  15   3  798.11   78.84
  -4  15  -3  952.13   79.08
   4  15   3  680.84   79.22
   5   8   4   15.74    3.68
   5  -8   4   14.18    2.09
   5   8   4   14.69    2.19
  -5   8  -4   17.39    2.54
  -5   8  -4   19.19    2.85
  -5  -8  -4   19.89    3.49
  -5  -8  -4   14.03    2.19
  -6  -9  -3   51.71    5.37
   6  -9   3   40.40    4.48
  -6   9  -3   40.26    4.69
   6   9   3   47.14    4.50
  -6  -9  -3   39.88    4.55
  -6   3   4    3.83    1.92
  -6  -3   4    4.69    1.82
  -6   3   4    4.02    1.46
  -6   3   4    4.02    0.73
  -6   3   4    3.93    0.98
  -6  -3   4    2.74    1.59
  -5  17   0  302.55   29.68
   5  17   0  347.92   30.21
   5  17   0  294.32   29.45
  -5 -17   0  309.22   29.81
  -5 -17   0  360.66   29.90
  -5  17   0  340.67   29.81
   5 -17   0  314.05   30.28
  -7   3   3  223.65   18.99
  -7  -3   3  207.67   18.87
  -7   3   3  191.50   18.48
  -7  -3   3  219.28   18.92
  -6 -10   3  771.70   61.70
  -6  10   3  613.36   61.46
  -6  10   3  646.32   61.50
   4   3   5   13.69    3.24
  -4   3  -5   15.44    3.03
  -4  -3  -5   15.90    3.37
  -4   3  -5   15.93    2.16
  -4   3  -5   21.56    2.34
  -4  -3  -5   14.46    2.01
  -4   3  -5   17.26    2.36
   3  14  -4    6.37    0.88
  -3  14   4    4.27    3.37
   3  14  -4    6.80    1.86
  -3  14   4    4.72    1.79
  -3 -14   4    6.80    1.11
   3  14  -4    6.13    1.14
   3 -14  -4    4.13    2.15
  -3 -14   4    4.96    1.86
  -3 -14   4    5.42    1.00
  -3 -14   4    5.44    2.40
   2 -10   5  313.02   31.17
  -2  10  -5  348.34   31.39
   2  10   5  282.89   31.57
  -2  10  -5  337.70   31.25
  -2 -10  -5  346.73   31.16
   2  10   5  339.06   31.29
  -2 -10  -5  382.69   31.90
   8  -2  -1   23.90    3.01
  -8  -2   1   28.56    3.22
  -8   2   1   20.99    2.37
   8   2  -1   23.53    2.52
   6 -14   1  660.10   60.25
  -6 -14  -1  668.49   60.21
   6  14   1  611.65   59.97
  -6  14  -1  645.87   60.04
  -6  14  -1  638.81   60.08
  -6 -14  -1  699.06   60.42
  -3 -17   3  256.35   23.98
   3 -17  -3  226.51   23.80
  -3  17   3  287.96   24.20
  -3 -17   3  270.74   23.54
   3 -17  -3  248.38   23.73
   3  17  -3  249.15   23.57
   3  17  -3  215.05   23.77
  -3  17   3  260.69   23.83
  -3  17   3  255.59   24.22
   7  11   0   17.00    2.02
  -7  11   0   20.37    2.56
   7 -11   0   15.24    3.05
  -7 -11   0   18.11    3.33
  -7  11   0   18.75    2.31
  -7  11   0   20.57    2.72
   2 -21   0  956.10   96.77
  -2  21   0 1104.58   97.10
  -2 -21   0 1092.74   97.10
  -2 -21   0 1225.88   97.06
   2 -21   0  971.66   96.95
   2  21   0  906.80   96.93
   2  21   0 1255.18   97.28
  -2  21   0 1185.80   97.04
   2  21   0  873.79   97.02
   2 -18  -3    4.61    1.85
  -2  18   3    3.85    2.50
  -2  18   3    7.87    3.39
   2  18  -3    1.54    2.01
  -2 -18   3    0.46    2.66
  -2  18   3    4.99    2.00
   2  18  -3    3.78    1.46
  -2 -18   3    7.15    2.50
   2 -18  -3    4.18    2.11
  -3  -8  -5   44.02    4.63
   3  -8   5   47.19    4.74
  -3   8  -5   41.57    4.78
  -3   8  -5   47.27    4.81
  -3   8  -5   50.95    5.00
  -3  -8  -5   50.12    5.84
   3   8   5   49.61    5.66
   0 -16   4  209.00   20.53
   0 -16   4  221.00   20.41
   0  16  -4  241.51   20.42
   0  16   4  206.40   20.37
   0  16  -4  203.78   20.58
   0 -16  -4  212.51   20.41
   8   4   0   24.61    2.40
  -8   4   0   22.95    2.48
   8  -4   0   26.73    2.76
  -8  -4   0   18.84    2.41
  -2  15  -4   49.68    5.00
  -2  15  -4   46.55    5.46
  -2 -15  -4   52.19    5.18
   2  15   4   53.22    4.98
   2  15   4   47.76    5.04
   2 -15   4   38.09    5.02
   2 -15   4   45.38    4.92
  -3  -9   5  149.73   14.85
   3   9  -5  158.88   14.63
  -3   9   5  171.30   15.40
  -3   9   5  140.22   14.60
   3   9  -5  164.16   14.74
   3  -9  -5  160.71   15.03
  -3  -9   5  165.67   14.65
   6  13  -2 1106.19  107.11
  -6 -13   2 1298.13  107.21
  -6  13   2 1110.18  106.99
   6  13  -2 1134.25  106.77
  -6  13   2 1169.00  107.06
  -6 -13   2 1205.33  107.21
   8   0   1   -0.03    0.99
  -8   0  -1    0.18    0.92
  -7  -8  -2  450.58   42.43
   7   8   2  440.78   42.43
   7  -8   2  479.59   42.53
  -7   8  -2  461.48   42.63
  -7  -8  -2  462.75   42.60
  -7   8  -2  450.24   42.47
   8  -3  -1 2677.74  258.62
  -8  -3   1 2898.04  258.71
  -8   3   1 2760.04  258.39
   8   3  -1 2836.95  258.38
   8  -1   1   22.55    2.60
   8   1   1   21.93    2.56
  -8   1  -1   25.24    2.57
  -8  -1  -1   23.46    2.54
  -6  -4   4    7.64    1.74
  -6  -4   4    8.19    1.81
  -6   4   4    4.27    1.15
  -6   4   4    3.92    1.85
  -4   6   5 2022.45  178.34
  -4  -6   5 1815.07  178.20
  -4  -6   5 1912.21  178.39
   4  -6  -5 1954.94  178.51
  -4   6   5 1918.69  178.23
  -4   6   5 2010.47  178.23
  -7   4   3  474.07   45.79
  -7   4   3  564.11   46.24
  -7  -4   3  525.93   46.14
  -4   4  -5 2366.85  219.25
  -4  -4  -5 2320.29  219.10
  -4   4  -5 2672.03  219.25
  -4  -4  -5 2613.56  219.67
  -4   4  -5 2240.15  219.20
   4   4   5 2442.03  219.64
  -4   4  -5 2072.99  219.34
  -5  13  -3   97.00    9.02
   5 -13   3   86.47    9.21
  -5 -13  -3   95.96    9.31
  -5  13  -3   90.14    9.22
  -5  13  -3  108.08    9.48
   5  13   3   94.47    9.21
   4 -19   0  398.88   39.67
  -4 -19   0  417.59   39.16
   4  19   0  436.24   39.42
  -4  19   0  452.79   39.17
  -4  19   0  361.72   38.97
  -4 -19   0  452.08   39.13
  -1 -16   4  947.97   79.84
  -1 -16   4  910.67   79.91
   1  16  -4  718.91   79.84
  -1  16   4  856.02   79.76
   1 -16  -4  790.22   79.73
   1  16  -4  942.45   79.76
  -3  19   2   70.90    7.53
  -3  19   2   82.35    7.78
  -3 -19   2   93.33    7.29
   3  19  -2   60.85    7.17
   3  19  -2   65.17    7.45
  -3 -19   2   80.80    7.80
  -3  19   2   81.38    7.80
   3 -19  -2   63.13    7.35
   3 -19  -2   67.71    7.34
  -7   9   2  910.83   85.21
  -7   9   2  947.78   85.47
  -7   9   2  865.59   85.35
  -7  -9   2  980.13   85.48
  -3 -20   1  723.75   58.61
   3  20  -1  505.16   58.54
  -3 -20   1  552.95   58.66
  -3  20   1  695.27   58.71
  -3  20   1  725.65   58.78
   3 -20  -1  570.82   58.46
  -3  20   1  651.70   58.70
   3 -20  -1  565.82   58.56
   3  20  -1  753.98   58.71
  -2  18  -3  313.55   30.44
  -2  18  -3  336.05   30.79
  -2 -18  -3  406.92   31.36
   2  18   3  310.29   31.15
  -2 -18  -3  355.71   30.94
  -2  18  -3  363.02   31.10
   2 -18   3  330.60   30.86
   2 -18   3  326.10   30.88
   2  18   3  306.06   30.78
   8  -2   1    2.30    1.21
  -8   2  -1    3.42    1.11
   8   2   1    4.08    1.10
   5  17  -1  447.08   44.15
   5  17  -1  458.89   44.55
  -5  17   1  514.87   44.54
  -5 -17   1  508.63   44.54
  -5  17   1  424.92   44.42
  -5 -17   1  530.86   44.63
   5  17  -1  540.10   44.55
   3  17   3  128.63   13.33
  -3 -17  -3  142.08   13.46
  -3  17  -3  150.45   13.35
  -3  17  -3  156.38   13.64
   3 -17   3  132.76   13.41
   3 -17   3  145.66   13.40
   3  17   3  131.44   13.29
   3  17   3  109.49   13.74
  -3 -17  -3  155.17   13.92
   0  12   5  342.34   29.36
   0 -12   5  330.46   29.47
   0  12   5  294.42   29.93
   0 -12   5  320.22   29.51
   0  12  -5  252.44   29.50
   0 -12  -5  299.39   29.35
   0  12  -5  332.12   29.52
   0  12   5  339.98   29.68
   2  11  -5  305.68   27.63
   2  11  -5  299.86   27.53
  -2  11   5  301.09   28.14
  -2 -11   5  285.52   27.65
  -2 -11   5  294.68   27.52
  -2  11   5  290.91   27.44
   2 -11  -5  262.57   27.82
   2  11  -5  306.14   27.49
  -3 -20  -1  311.16   27.27
   3  20   1  301.14   27.74
  -3  20  -1  340.42   27.08
  -3 -20  -1  307.45   27.26
   3  20   1  217.01   27.27
   3  20   1  247.22   27.05
  -7  11   1  254.86   23.64
  -7 -11   1  275.75   23.92
   7  11  -1  239.65   23.44
  -7  11   1  268.20   23.83
   7  11  -1  263.04   23.72
   7 -11  -1  239.30   24.26
  -7 -11   1  259.66   24.10
  -7  11   1  257.50   23.81
   1 -16   4   83.42    8.84
   1  16   4   88.70    8.95
   1 -16   4   87.92    8.97
  -1 -16  -4   95.70    8.96
  -1  16  -4   99.27    8.88
   1  16   4   89.69    8.82
  -1  16  -4   89.51    9.20
  -7   0  -3    1.32    1.18
   7   0   3    3.25    1.28
  -7   0  -3    2.95    2.84
   8  -5   0  305.16   27.10
  -8  -5   0  269.56   26.90
   8   5   0  299.34   26.89
   4  12   4   78.96    8.56
  -4 -12  -4   83.91    7.81
  -4  12  -4   66.81    7.73
  -4 -12  -4   95.09    8.62
  -4  12  -4   76.52    7.46
   4  12   4   81.60    7.81
  -4  12  -4   81.23    7.98
   4  12   4   83.56    7.80
  -4  12  -4   79.58    7.78
  -2 -20   2   14.60    3.01
  -2  20   2   17.87    3.20
  -2  20   2   17.79    3.42
   2  20  -2    9.79    2.60
  -2  20   2   15.47    2.75
   2  20  -2   10.01    2.25
   2 -20  -2   14.53    2.60
   2 -20  -2   15.47    2.57
   8   4  -1  978.27   87.40
   8  -4  -1  912.30   87.75
  -8  -4   1  962.90   87.77
  -8  -4   1  906.62   87.43
  -3 -14  -4  757.75   62.50
   3  14   4  690.93   61.96
  -3  14  -4  790.85   62.16
   3  14   4  689.90   61.90
  -3 -14  -4  707.22   61.93
  -3  14  -4  592.66   61.61
   3 -14   4  676.65   61.89
  -3  14  -4  713.99   61.93
  -7   1  -3  427.20   41.82
  -7   1  -3  511.19   42.49
  -7  -1  -3  435.68   41.83
  -7  -1  -3  439.78   41.87
   7  -1   3  448.81   41.84
   7   1   3  447.22   41.84
  -7  -1  -3  538.03   42.54
  -6  15   0  210.44   19.98
   6 -15   0  220.74   20.60
  -6 -15   0  226.06   20.26
  -6  15   0  210.52   20.10
  -6  15   0  201.31   19.97
  -8   3  -1  271.18   25.26
  -8  -3  -1  265.07   25.48
   8  -3   1  298.86   25.33
  -8  -3  -1  267.23   25.99
  -8  -3  -1  246.66   25.25
   8   3   1  275.51   25.25
  -5  10   4  485.62   46.54
  -5 -10   4  521.88   46.57
  -5 -10   4  548.22   46.76
  -5  10   4  440.12   46.79
   0   0   6   76.97    7.37
   0   0   6   68.99    6.98
   0  19   3   85.22    8.34
   0 -19   3   81.68    7.97
   0 -19   3   76.96    8.04
   0 -19  -3   72.21    7.85
   0  19   3   63.52    7.74
   0  19  -3   92.26    8.11
   0  19  -3   78.53    7.68
   3  19   2  767.19   80.95
   3  19   2  702.04   81.21
  -3  19  -2  816.68   80.91
  -3  19  -2  930.63   81.18
  -3 -19  -2  984.99   81.31
   3 -19   2  813.83   81.01
  -3  19  -2 1021.38   80.89
  -3 -19  -2  924.36   81.10
   2  21  -1    2.73    2.08
   2 -21  -1    2.56    2.20
   2  21  -1   -0.89    2.31
  -2 -21   1   -0.42    2.00
   2  21  -1   -0.60    2.53
  -2  21   1    3.07    2.54
  -2  21   1    1.54    2.35
   2 -21  -1    1.99    1.69
  -6   0  -4 1631.62  123.42
   6   0   4 1294.87  122.85
  -6   0  -4 1298.13  122.89
  -6   0  -4 1269.57  122.85
  -5  16   2   21.28    2.79
  -5  16   2   19.33    2.80
   5  16  -2   15.10    2.22
   5  16  -2   19.33    2.86
  -5 -16   2   23.40    2.76
  -5 -16   2   22.30    3.11
   0  -1   6   45.16    4.97
   0  -1   6   54.96    5.37
   0   1   6   53.95    5.44
  -6   5   4    5.12    1.26
  -6  -5   4    7.07    1.74
  -6  -5   4    5.61    1.72
   5  17   1  602.03   58.76
  -5 -17  -1  672.15   58.80
   5  17   1  597.51   58.51
  -5 -17  -1  708.36   58.94
  -5  17  -1  612.73   58.65
   5 -17   1  643.51   58.94
  -7   5   3   17.37    2.69
  -7   5   3   17.21    1.88
  -7  -5   3   19.86    2.57
  -5  -9  -4 1310.94  108.36
  -5  -9  -4 1162.50  107.84
  -5   9  -4 1240.14  108.09
   5   9   4 1154.96  107.87
   5  -9   4 1047.66  107.81
   5   9   4 1093.89  108.38
  -5   9  -4 1239.29  107.97
   1  12  -5   18.82    2.27
  -1  12   5   22.21    2.80
  -1  12   5   20.16    2.22
   1  12  -5   19.97    2.39
  -1  12   5   20.15    3.52
  -1 -12   5   21.24    2.41
   1  12  -5   18.28    2.61
  -1 -12   5   17.98    2.60
  -6   1  -4    8.60    1.89
  -6  -1  -4   11.89    3.12
  -6   1  -4   10.32    1.85
  -6  -1  -4   10.42    1.83
   6  -1   4   11.61    1.89
   6   1   4   13.90    1.90
  -6   1  -4   15.94    3.14
  -6  -1  -4   11.66    1.96
  -4  -5  -5  198.22   17.15
  -4   5  -5  173.65   16.61
  -4   5  -5  150.42   16.69
   4   5   5  181.39   17.18
   4   5   5  157.55   16.54
  -4   5  -5  204.39   16.63
  -4  -5  -5  181.67   16.45
  -4   5  -5  165.56   16.56
  -7   2  -3 1325.20  104.51
   7  -2   3 1096.04  103.85
  -7  -2  -3 1335.26  104.52
  -7   2  -3 1076.91  103.85
  -7  -2  -3 1075.69  103.87
   7   2   3 1116.98  103.85
  -7  -2  -3 1093.75  103.94
  -4 -16   3   12.87    2.70
  -4  16   3   11.90    2.94
  -4  16   3   13.63    2.34
   4  16  -3   11.61    2.28
   4  16  -3   10.10    1.50
  -4 -16   3   10.63    1.80
   4 -16  -3   10.89    2.21
   2  21   1   80.76    9.14
  -2  21  -1  100.64    8.77
  -2 -21  -1   91.24    9.05
   2 -21   1   84.02    9.55
   2 -21   1   79.81    8.44
  -2  21  -1   83.25    8.75
  -2 -21  -1  106.15    9.13
   2  21   1   99.39    9.76
   2  21   1   80.18    8.82
   2 -20   2  306.35   31.74
  -2  20  -2  385.40   31.56
  -2  20  -2  364.50   31.97
   2  20   2  295.04   31.68
  -2 -20  -2  353.31   31.84
  -2 -20  -2  404.87   32.08
   2 -20   2  335.64   32.01
   2  20   2  307.40   31.97
   2  20   2  322.87   32.35
  -2  20  -2  306.01   31.63
   0  22   0 3765.91  359.09
   0 -22   0 3762.98  359.08
   0  22   0 3932.84  359.08
   0  22   0 4063.80  359.14
   6  13   2 1007.10   97.78
  -6 -13  -2 1081.20   97.95
  -6  13  -2 1053.96   97.77
  -6  13  -2 1097.77   97.99
  -6  13  -2 1031.90   97.85
   6 -13   2 1035.90   97.89
  -6 -13  -2 1148.22   98.25
   0   2   6  895.29   84.09
   0  -2   6  960.52   84.21
   0   2   6  923.06   84.33
   0  -2   6  848.59   84.04
   0   2  -6  935.31   84.08
  -1   0   6 2195.27  213.77
   1   0  -6 2518.04  213.88
  -1   0   6 2249.79  213.98
  -6 -10  -3 1143.05  105.80
  -6  10  -3 1172.42  105.87
   6  10   3 1128.43  105.74
  -6 -10  -3 1330.26  106.27
  -6  10  -3 1082.85  105.74
   6 -10   3 1107.13  105.74
  -6   2  -4 1581.45  153.98
  -6   2  -4 2056.82  154.53
  -6  -2  -4 1645.40  154.02
  -6  -2  -4 1575.25  153.98
   6  -2   4 1632.96  153.99
  -6  -2  -4 2058.57  154.55
  -6   2  -4 1606.44  154.02
   6   2   4 1630.66  153.99
   4  19  -1 1916.71  156.32
   4 -19  -1 1502.69  156.14
   4  19  -1 1493.48  156.27
  -4  19   1 1660.25  156.28
  -4 -19   1 1800.81  156.25
  -4 -19   1 1730.76  156.38
  -4  19   1 1787.75  156.34
  -7  11  -1  169.57   16.50
  -7  11  -1  167.75   16.47
  -7 -11  -1  181.33   17.01
  -7 -11  -1  180.61   16.67
   7  11   1  179.84   16.40
   7 -11   1  170.34   16.61
   5  14  -3 3587.38  339.41
  -5  14   3 3487.62  339.44
   5  14  -3 3679.85  339.09
  -5 -14   3 3490.53  339.33
  -5 -14   3 4159.49  339.53
  -5  14   3 3687.05  339.34
   1  -1  -6  426.89   36.51
  -1  -1   6  358.97   36.34
  -1   1   6  367.13   36.61
   1   1  -6  425.05   36.43
  -1  -1   6  378.68   36.54
  -4  -7   5  740.48   70.06
   4  -7  -5  792.01   70.40
  -4   7   5  756.84   70.10
  -4  -7   5  768.00   70.28
  -3  -9  -5  688.07   59.45
  -3   9  -5  721.36   59.00
  -3  -9  -5  660.41   58.79
  -3   9  -5  608.87   58.87
   3   9   5  585.86   59.28
  -3   9  -5  614.52   58.79
   3  -9   5  587.19   58.81
  -1 -19   3 1190.48   99.47
  -1  19   3 1072.39   99.91
   1  19  -3 1083.51   99.42
  -1  19   3 1113.45   99.33
  -1 -19   3  998.10   99.47
  -1  19   3 1198.81   99.66
   1 -19  -3  992.31   99.28
   1  19  -3 1004.21   99.18
  -4  18   2  869.89   67.78
   4  18  -2  703.16   67.72
  -4 -18   2  898.29   67.94
  -4  18   2  870.19   67.86
  -4 -18   2  841.43   67.60
   4 -18  -2  732.24   67.64
  -6 -11   3  120.01   10.69
  -6  11   3  100.99   10.41
  -6  11   3  108.63   10.45
   1  12   5 1754.80  163.85
   1 -12   5 1845.32  163.72
   1 -12   5 1881.22  163.75
  -1 -12  -5 1591.77  163.63
  -1  12  -5 1921.10  163.78
   1  12   5 1546.54  164.07
  -1  12  -5 1831.12  163.87
  -8  -4  -1  772.55   72.98
   8   4   1  787.08   72.76
   8  -4   1  871.10   72.86
  -8   4  -1  761.86   72.78
  -8  -4  -1  746.76   72.77
  -7  -3  -3  141.78   14.21
   7  -3   3  154.90   14.22
  -7   3  -3  175.96   14.99
   7   3   3  148.10   14.19
  -7  -3  -3  178.40   15.00
  -7   3  -3  146.28   14.20
  -7  -3  -3  139.01   14.29
   4 -13  -4  501.23   49.00
  -4  13   4  557.85   48.88
  -4 -13   4  455.57   48.86
   4  13  -4  562.63   48.94
  -4 -13   4  584.66   49.10
  -4 -13   4  525.80   48.78
  -4  13   4  497.20   49.28
  -4 -13   4  521.69   48.72
  -2  11  -5   69.14    6.95
  -2 -11  -5   78.53    7.56
   2  11   5   54.92    7.25
  -2 -11  -5   65.63    6.56
   2 -11   5   64.63    6.53
   2  11   5   62.80    6.66
  -2  11  -5   70.25    6.65
   8   5  -1 2026.64  180.44
   8  -5  -1 1778.42  180.81
  -8  -5   1 2060.49  180.84
  -8  -5   1 1858.09  180.48
  -8   5   1 1911.39  180.51
  -8   5   1 2103.49  180.81
   1  -2  -6 2494.95  214.55
  -1   2   6 2343.92  214.43
  -1  -2   6 2383.28  214.56
  -1  -2   6 2162.06  214.38
   1   2  -6 2493.94  214.43
  -1   2   6 2005.90  214.61
  -7   9  -2  320.25   31.67
  -7  -9  -2  357.65   31.84
   7  -9   2  339.21   31.73
   7   9   2  347.62   31.65
  -7   9  -2  334.98   31.83
   1  19   3  860.87   78.09
  -1  19  -3  957.67   78.01
   1  19   3  746.49   77.70
   1 -19   3  803.53   77.81
  -1  19  -3  806.46   77.69
  -1 -19  -3  935.96   77.86
   1 -19   3  820.91   77.84
   4  19   1  568.21   55.63
  -4 -19  -1  704.20   55.99
   4 -19   1  623.52   56.26
  -4  19  -1  597.09   55.79
   4  19   1  583.53   55.87
   4  19   1  665.81   56.44
  -4 -19  -1  718.92   56.08
   0   3   6  350.58   32.62
   0  -3   6  323.48   32.54
   0  -3   6  378.69   32.70
   0   3  -6  369.41   32.56
   0   3   6  318.38   32.86
  -3 -10   5  126.33   12.24
   3 -10  -5  132.97   12.41
  -3 -10   5  127.24   12.00
   3  10  -5  129.51   12.12
  -3  10   5  124.57   11.98
  -3  10   5  147.83   12.85
   3  10  -5  122.65   11.97
  -8   6   0   50.44    5.41
  -8  -6   0   55.07    5.37
   8   6   0   57.09    5.34
   8  -6   0   61.91    5.75
  -8  -6   0   55.63    6.59
  -6  -3  -4    8.57    3.13
   6  -3   4    7.80    1.64
  -6  -3  -4    7.06    1.69
  -6   3  -4    9.92    1.69
  -6   3  -4    7.96    3.02
   6   3   4   11.51    1.72
  -6  -3  -4    5.77    1.66
  -6 -15   1   15.63    2.65
   6  15  -1   12.24    2.33
  -6  15   1   11.56    2.46
   6  15  -1   13.56    2.59
  -6 -15   1   14.80    2.81
  -6  15   1   11.97    2.22
  -1 -22   0   21.11    3.39
  -1  22   0   13.87    2.73
   1  22   0   13.67    3.10
   1  22   0   18.88    3.07
  -1  22   0   17.28    3.15
  -1  22   0   17.04    2.99
   1 -22   0   23.28    3.25
   1 -22   0   10.52    2.36
   1  22   0   17.29    3.27
   1   0   6  650.06   55.89
   1   0   6  569.35   55.65
  -7  12   0    5.36    1.71
   7 -12   0    5.69    2.48
  -7 -12   0    7.14    2.59
   7  12   0    5.85    1.03
  -7  12   0    3.95    1.40
  -7  12   0    4.97    1.94
   5  16   2 1180.50  124.17
  -5  16  -2 1406.99  124.15
  -5  16  -2 1365.54  124.29
   5 -16   2 1362.00  124.39
  -5 -16  -2 1454.70  124.61
  -5  16  -2 1423.71  124.43
  -5 -16  -2 1464.22  124.39
   5  16   2 1331.64  124.37
   5  16   2 1058.99  124.68
  -1   1  -6  728.66   64.79
   1   1   6  662.36   64.72
   1   1   6  737.03   64.98
   1  -1   6  721.22   64.90
   1  -1   6  666.94   64.72
  -6   6   4  211.31   20.38
  -6  -6   4  251.43   20.58
  -6   6   4  189.94   20.35
  -6  -6   4  242.67   20.56
  -7   6   3  102.15    9.71
  -7   6   3   93.58    9.21
  -7  -6   3  107.15    9.63
  -4   6  -5  393.63   32.02
  -4   6  -5  346.33   31.96
  -4  -6  -5  345.17   31.83
   4   6   5  349.48   32.50
  -4   6  -5  269.29   31.97
  -4  -6  -5  388.05   32.53
   4   6   5  331.38   31.95
   2  16  -4   64.09    7.65
   2 -16  -4   76.83    7.48
  -2  16   4   78.82    7.57
  -2 -16   4   83.02    7.88
  -2 -16   4   77.05    7.66
   2  16  -4   76.04    7.38
  -1   3   6  470.56   53.37
   1  -3  -6  585.01   53.32
  -1  -3   6  527.49   53.11
   1   3  -6  627.69   53.12
  -1   3   6  569.99   53.17
  -1  -3   6  634.15   53.30
  -7  10   2  927.19   93.66
  -7  10   2  999.08   93.55
  -7  10   2 1068.32   93.80
  -7 -10   2 1084.51   93.82
   0  21  -2   28.86    3.78
   0  21  -2   19.88    2.96
   0  21  -2   20.91    3.20
   0 -21   2   24.87    2.65
   0  21   2   29.20    5.04
   0 -21  -2   29.62    3.58
   0  21   2   24.59    3.40
   0  21   2   27.89    3.81
   0 -21   2   26.20    4.35
   0 -21   2   26.76    3.66
   7  -4   3  227.83   21.26
  -7   4  -3  271.97   22.05
  -7  -4  -3  215.37   21.25
   7   4   3  214.58   21.23
  -7  -4  -3  263.24   21.97
  -7  -4  -3  223.39   21.35
  -7   4  -3  224.08   21.26
  -4  18  -2   44.07    4.99
   4  18   2   42.25    4.49
   4  18   2   42.06    4.81
  -4 -18  -2   47.82    4.92
  -4 -18  -2   51.23    5.33
   1  -2   6  319.71   31.51
  -1   2  -6  342.98   31.60
   1  -2   6  356.79   31.71
   1   2   6  339.69   31.82
   4  16   3  383.27   37.21
  -4  16  -3  457.28   37.48
  -4 -16  -3  428.69   37.32
   4  16   3  294.67   37.60
  -4 -16  -3  434.76   37.69
   4  16   3  386.76   37.27
  -3 -15   4  600.80   61.88
   3  15  -4  698.29   61.70
   3  15  -4  664.35   61.92
  -3  15   4  658.80   62.46
  -3  15   4  695.06   61.88
  -3 -15   4  739.10   61.61
  -3 -15   4  598.85   61.56
  -3 -15   4  719.06   62.09
   8   5   1  205.05   18.75
  -8   5  -1  188.72   18.78
  -8  -5  -1  191.00   18.76
   8  -5   1  218.54   18.88
  -8  -5  -1  203.75   19.03
  -6 -15  -1   21.59    3.36
  -6 -15  -1   20.30    2.90
  -6  15  -1   22.34    2.59
  -6  15  -1   17.03    2.43
   6 -15   1   17.70    3.12
   0   4   6  370.02   39.59
   0   4   6  423.63   39.38
   0   4  -6  417.27   39.37
   0  -4   6  433.12   39.39
   0   4  -6  459.50   39.28
   0  -4   6  401.73   39.29
   0 -22  -1  964.98   88.39
   0  22   1  971.68   88.48
   0  22   1 1015.93   88.64
   0  22  -1  919.83   88.28
   0  22   1  943.71   88.39
   0  22  -1  914.73   88.32
  -6  -4  -4  710.09   69.58
  -6  -4  -4  725.93   69.59
   6  -4   4  727.30   69.57
  -6   4  -4  918.41   70.11
  -6  -4  -4  910.38   70.18
  -6   4  -4  732.44   69.59
   6   4   4  721.78   69.57
  -5   0   5    0.29    0.71
  -5   0   5    1.24    1.05
  -5   0   5    1.26    0.54
  -6 -14   2  447.20   34.37
   6  14  -2  385.05   34.27
  -6  14   2  377.69   34.17
   6  14  -2  338.17   33.85
  -6  14   2  356.34   34.09
  -6 -14   2  370.92   34.28
  -8   6   1    4.90    1.82
  -8  -6   1    5.73    1.96
  -8  -6   1    5.01    0.92
   8  -6  -1    1.96    2.55
  -8   6   1    4.24    1.09
   8   6  -1    6.15    0.82
  -8   0   2  438.97   41.07
  -5  -1   5  314.32   31.78
  -5   1   5  375.96   31.93
  -5  -1   5  329.14   31.85
  -5  -1   5  375.79   31.98
  -5   1   5  377.90   31.96
  -1   3  -6   75.72    7.13
   1   3   6   75.12    7.56
   1  -3   6   78.47    7.28
   1   3   6   74.52    7.13
  -1   3  -6   69.66    6.72
   1  -3   6   69.22    7.01
  -1 -21   2   26.25    3.96
   1  21  -2   18.63    3.44
   1 -21  -2   34.43    3.84
   1  21  -2   28.44    3.81
  -1  21   2   36.75    3.98
  -1  21   2   39.26    4.21
   1  21  -2   28.77    3.51
  -8  -1   2  377.79   32.79
  -8   1   2  345.70   32.31
  -1   4   6  863.76   78.26
   1  -4  -6  850.24   78.38
   1   4  -6  888.46   78.12
  -1  -4   6  910.78   78.29
  -1  -4   6  784.95   78.15
  -1   4   6  872.36   78.24
  -1   4   6  685.43   78.41
   2  12  -5   49.19    4.80
  -2  12   5   44.87    4.81
   2  12  -5   51.72    5.10
  -2  12   5   49.53    5.83
  -2 -12   5   51.46    5.20
  -2 -12   5   50.15    4.92
   2 -12  -5   45.70    5.43
   2  12  -5   50.63    4.89
   5  14   3  648.83   77.79
   5 -14   3  818.12   77.38
  -5  14  -3  927.69   77.56
   5  14   3  854.62   77.37
  -5  14  -3  855.82   77.20
  -5 -14  -3  887.09   77.43
  -5  14  -3  801.90   77.36
   5  14   3  796.14   77.34
  -4   8   5   38.23    3.74
  -4  -8   5   33.97    3.57
   4  -8  -5   37.08    4.13
  -4  -8   5   38.12    4.13
   5 -18   0 1697.77  165.39
  -5  18   0 1870.94  164.99
   5  18   0 1661.65  164.65
  -5  18   0 1666.76  164.85
  -5 -18   0 1828.60  165.00
   5  18   0 1989.55  165.33
  -5 -18   0 2012.84  165.05
  -5 -10  -4  224.34   19.31
  -5  10  -4  210.77   18.99
   5  10   4  184.71   19.44
  -5 -10  -4  186.48   18.70
   5  10   4  193.39   18.73
   5 -10   4  187.59   18.69
  -5  10  -4  217.55   18.89
  -7 -12   1  724.78   66.00
  -7 -12   1  776.07   65.85
   7  12  -1  671.75   65.42
   7  12  -1  708.61   65.66
   7 -12  -1  698.11   66.24
  -7  12   1  705.35   65.61
  -7  12   1  767.74   65.78
  -7  12   1  708.91   65.75
  -5  11   4   75.27    7.54
  -5 -11   4   82.55    7.52
  -5 -11   4   82.16    7.82
   5  11  -4   73.13    7.62
  -5  11   4   68.59    7.90
   2 -16   4  340.00   32.46
   2 -16   4  322.14   32.37
  -2  16  -4  375.29   32.72
  -2 -16  -4  351.67   32.48
   2  16   4  350.95   32.40
   2  16   4  342.80   32.46
  -2  16  -4  352.15   32.41
   1  21   2 3171.04  315.07
  -1  21  -2 2888.62  314.97
  -1  21  -2 3875.25  315.30
   1  21   2 3547.57  315.35
  -1  21  -2 3656.36  314.93
   1 -21   2 3072.42  315.35
   1 -21   2 3416.60  315.15
   1  21   2 3404.78  315.65
  -1 -21  -2 3774.27  315.20
   0  17   4   29.43    3.56
   0  17   4   26.58    4.11
   0 -17  -4   30.90    3.61
   0 -17   4   28.88    3.87
   0 -17   4   32.88    3.66
   0  17  -4   33.13    3.97
   0  17  -4   33.44    3.53
  -5  -2   5   12.99    1.71
  -5   2   5   11.36    1.58
  -5   2   5   10.25    1.35
  -5   2   5   12.22    1.55
  -5  -2   5   11.13    1.23
   0 -13  -5   23.46    2.60
   0  13   5   18.73    3.69
   0  13  -5   20.01    3.03
   0 -13   5   24.15    2.73
   0  13   5   26.06    3.11
   0 -13   5   26.95    2.93
   0  13   5   20.67    2.54
   2   0  -6 6390.02  532.44
  -2   0   6 5765.57  532.32
  -2   0   6 4909.26  532.55
  -8  -7   0  779.33   75.11
   8   7   0  811.18   74.48
  -8  -7   0  783.77   74.50
   8  -7   0  881.22   74.78
  -8   7   0  785.45   74.55
  -3 -18   3 1064.62   90.21
   3 -18  -3  941.46   89.96
  -3 -18   3 1071.57   89.79
   3  18  -3  826.23   89.99
  -3  18   3 1088.20   90.37
   3  18  -3  928.78   89.81
  -3  18   3 1072.98   90.48
   3 -18  -3  861.49   90.00
  -3  18   3  944.25   90.03
  -8   2   2  710.23   67.39
  -8   2   2  788.21   67.83
  -8  -2   2  778.45   67.82
  -1  22   1   99.03    9.43
   1  22  -1   74.38    9.09
  -1  22   1  105.39    9.33
   1  22  -1   90.16    9.11
   1  22  -1   72.35    9.12
   1 -22  -1  104.70    9.26
  -1  22   1   99.26    9.33
   7   5   3    3.47    1.27
  -7   5  -3    3.18    1.38
  -7  -5  -3    3.50    1.63
  -7  -5  -3    3.07    1.30
   7  -5   3    3.80    1.35
  -7  -5  -3    4.21    2.76
  -7   5  -3    4.35    2.94
  -2  -1   6   34.70    3.52
  -2   1   6   29.07    4.25
   2   1  -6   35.86    3.67
  -2  -1   6   27.92    4.08
   2  -1  -6   35.78    3.81
  -4  13  -4   36.78    4.56
   4  13   4   38.27    4.62
  -4 -13  -4   48.52    5.57
  -4  13  -4   52.79    5.01
  -4  13  -4   44.57    4.61
   4  13   4   41.98    4.62
   4  13   4   36.60    5.51
  -4 -13  -4   46.68    4.68
  -4  13  -4   44.90    4.21
   3  21   0  892.38  101.03
   3 -21   0  987.81  100.86
  -3  21   0 1316.74  101.21
  -3 -21   0 1199.11  101.26
  -3  21   0 1215.71  101.26
   3 -21   0 1021.80  101.09
   3  21   0 1423.36  101.50
  -3 -21   0 1261.55  101.21
   3  21   0  792.17  101.15
  -1  22  -1  268.93   21.68
   1  22   1  207.66   21.69
   1 -22   1  208.94   21.38
   1  22   1  253.38   22.22
  -1  22  -1  221.75   21.65
  -1 -22  -1  239.22   21.84
   1  22   1  227.30   21.87
  -3  10  -5  477.11   43.59
   3  10   5  430.58   43.99
  -3 -10  -5  508.34   43.50
  -3 -10  -5  512.75   44.19
  -3  10  -5  460.63   43.42
   3  10   5  394.15   43.56
  -3  10  -5  543.68   43.74
   3 -10   5  441.90   43.50
   0   5   6   22.03    3.33
   0   5   6   20.36    2.56
   0   5  -6   20.88    2.46
   0   5  -6   20.38    2.05
   0   5  -6   21.84    2.26
   0  -5   6   20.60    2.55
   0  -5   6   19.53    2.42
   0   5  -6   17.38    2.47
   6  11   3  258.08   24.37
  -6 -11  -3  251.41   24.43
  -6  11  -3  258.71   24.39
  -6  11  -3  267.91   24.54
   6 -11   3  248.51   24.38
  -6 -11  -3  293.26   24.96
  -6   7   4   51.78    5.70
  -6  -7   4   70.85    6.03
  -6   7   4   48.95    5.72
  -6  -7   4   68.86    5.93
  -7  -7   3  278.42   25.07
  -7   7   3  259.97   24.75
  -7   7   3  267.24   25.11
   2  19  -3   75.47    7.48
   2 -19  -3   70.20    7.76
  -2  19   3   84.79    8.79
  -2  19   3   93.44    7.85
   2  19  -3   62.62    7.76
  -2 -19   3   87.28    8.05
   2 -19  -3   69.16    7.61
  -2 -19   3   64.16    8.14
  -2  19   3   95.25    8.38
  -6   5  -4 1014.44   95.82
  -6  -5  -4  961.27   95.81
  -6   5  -4 1176.46   96.29
  -6  -5  -4 1229.44   96.40
  -6  -5  -4  985.64   95.82
  -6   5  -4 1104.08   95.92
   6  -5   4  981.15   95.79
  -4  -7  -5  532.61   44.32
   4   7   5  464.79   43.76
  -4   7  -5  564.02   43.84
   4   7   5  491.46   44.31
  -4   7  -5  363.35   43.72
  -4  -7  -5  506.39   43.65
   4  -7   5  432.68   43.68
  -4   7  -5  466.51   43.75
   1  -4   6   43.42    4.38
  -1   4  -6   41.00    4.40
  -1   4  -6   45.60    4.49
   1   4   6   39.53    5.01
  -1   4  -6   40.71    4.12
   1  -4   6   47.44    4.62
   1   4   6   42.17    4.48
  -2   2   6 5573.11  491.40
  -2  -2   6 4963.79  491.56
   2   2  -6 5647.68  491.40
  -2  -2   6 5226.50  491.34
  -2   2   6 4357.01  491.61
   2  -2  -6 5749.80  491.53
   1  13  -5   26.96    2.93
  -1  13   5   26.06    3.96
   1  13  -5   22.08    3.12
  -1 -13   5   23.15    2.87
  -1  13   5   23.10    3.20
  -1 -13   5   26.22    3.11
  -1  13   5   28.82    2.77
  -1  17   4 1361.71  122.62
   1 -17  -4 1200.99  122.59
   1  17  -4 1428.27  122.61
  -1 -17   4 1433.07  122.79
  -1  17   4 1265.49  122.99
   1  17  -4 1181.85  122.71
  -1 -17   4 1383.21  122.70
  -5   3   5  136.61   12.56
  -5  -3   5  151.26   12.75
  -5   3   5  123.41   12.57
  -5   3   5  150.05   12.71
  -5  -3   5  125.18   12.46
  -5   3   5  145.35   12.65
  -8   6  -1   22.78    2.65
   8  -6   1   28.42    2.89
   8   6   1   23.86    2.55
  -8  -6  -1   20.84    2.54
  -8  -6  -1   21.90    3.07
   7 -10   2   70.28    6.84
  -7  10  -2   68.73    6.75
   7  10   2   68.65    6.69
  -7 -10  -2   65.99    6.93
  -7  10  -2   66.31    6.96
  -8   3   2 2016.41  194.32
  -8  -3   2 2299.91  194.74
  -8   3   2 2322.58  194.74
  -3  15  -4 1282.26  104.55
  -3 -15  -4 1056.77  104.70
   3 -15   4 1089.46  104.26
  -3 -15  -4 1184.13  104.33
   3  15   4 1093.26  104.26
  -3  15  -4 1108.92  104.29
   3  15   4 1086.41  104.31
   7  12   1  430.91   41.78
  -7  12  -1  463.71   41.91
  -7 -12  -1  449.94   42.04
  -7 -12  -1  459.84   42.29
   7 -12   1  455.11   42.03
  -7  12  -1  451.52   41.89
  -1  -5   6   42.33    4.16
  -1   5   6   32.81    4.73
   1  -5  -6   43.76    4.45
  -1   5   6   36.98    4.15
  -1   5   6   42.60    4.16
  -1  -5   6   34.17    3.96
  -6  12   3  122.14   12.48
  -6 -12   3  157.67   12.77
  -6  12   3  121.45   12.47
  -6 -12   3  131.69   12.75
   6  14   2   45.04    5.53
  -6  14  -2   58.29    5.71
  -6  14  -2   59.89    5.58
  -6  14  -2   63.38    6.02
  -6 -14  -2   53.43    6.26
   6 -14   2   59.27    5.84
  -6 -14  -2   55.97    5.87
  -3  11   5   42.44    4.80
  -3 -11   5   37.59    4.07
   3 -11  -5   34.09    4.18
  -3 -11   5   32.68    3.57
  -3  11   5   34.58    3.60
   3  11  -5   33.60    3.53
   3  11  -5   37.32    3.79
   2 -12   5   69.62    7.11
   2  12   5   60.50    7.73
  -2  12  -5   75.80    7.53
  -2 -12  -5   89.47    8.19
  -2  12  -5   73.65    7.19
  -2 -12  -5   71.75    7.15
   6  16   0   39.36    5.10
  -6 -16   0   44.72    4.74
  -6  16   0   39.90    4.56
   6 -16   0   31.57    5.20
  -6  16   0   38.77    4.29
   1 -17   4    4.32    1.98
   1 -17   4    2.60    1.60
   1  17   4    4.62    1.57
   1  17   4    4.64    1.76
  -1  17  -4    1.76    2.14
  -1  17  -4    1.10    1.40
  -1 -17  -4    0.72    1.79
  -5 -18   1   23.77    3.01
   5  18  -1   15.36    2.01
   5  18  -1   15.92    2.92
   5  18  -1   17.88    2.84
  -5  18   1   26.23    3.06
  -5 -18   1   20.27    3.16
  -5  18   1   22.90    2.81
   2 -22   0  766.30   72.70
  -2  22   0  868.30   72.95
   2  22   0  924.47   73.17
  -2  22   0  821.05   73.03
   2  22   0  715.90   72.89
   2  22   0  645.84   72.95
  -2  22   0  776.10   72.91
   2 -22   0  766.30   72.92
  -2 -22   0  819.95   73.04
  -2  -3   6  326.79   32.24
   2  -3  -6  390.23   32.28
  -2   3   6  354.14   32.13
  -2  -3   6  339.08   32.01
  -2   3   6  283.79   32.38
  -2   3   6  354.14   32.09
  -2 -19  -3  109.55   10.41
  -2 -19  -3  127.13   10.86
   2  19   3   95.41   10.18
  -2  19  -3  105.02    9.78
   2  19   3   98.51   10.71
  -2  19  -3  105.36   10.55
   2 -19   3   93.81   10.29
  -2  19  -3  110.14   10.20
   2 -19   3   99.07   10.34
   1 -13   5  473.58   42.79
  -1 -13  -5  429.40   42.68
   1  13   5  399.50   43.15
   1 -13   5  475.26   42.75
   1  13   5  480.00   42.65
  -1  13  -5  464.75   42.92
   3  18   3  277.04   35.21
  -3 -18  -3  410.15   35.43
  -3  18  -3  406.98   35.22
  -3 -18  -3  382.06   35.03
   3 -18   3  369.60   34.99
   3 -18   3  351.59   34.99
  -3  18  -3  427.71   34.72
   3  18   3  336.17   34.88
   3  18   3  352.94   34.94
  -3  18  -3  370.18   34.93
  -8  -7   1   98.08    9.85
   8   7  -1  105.96    9.80
  -8   7   1  110.63    9.96
  -8   7   1  119.93   10.32
  -8  -7   1  101.56   10.32
   8  -7  -1  102.45   10.58
  -4 -20   0 1261.66  117.85
  -4 -20   0 1332.08  117.80
   4 -20   0 1178.38  118.26
  -4  20   0 1121.68  117.68
   4  20   0 1495.97  118.16
  -4  20   0 1305.76  117.84
  -3 -20   2   58.91    5.61
  -3  20   2   57.40    6.02
   3  20  -2   45.37    5.55
  -3  20   2   51.98    6.18
   3 -20  -2   52.87    5.74
  -3 -20   2   63.06    6.26
  -3  20   2   60.24    6.19
   3 -20  -2   58.79    5.84
   3  20  -2   47.68    5.86
   5  17  -2    1.75    1.91
   5  17  -2    1.23    1.12
  -5 -17   2    3.67    1.83
  -5  17   2    1.54    1.89
  -5  17   2    1.56    1.97
  -5 -17   2    4.68    2.37
  -5   4   5  506.27   51.37
  -5  -4   5  510.53   51.26
  -5   4   5  623.61   51.44
  -5   4   5  629.54   51.54
  -5  -4   5  630.28   51.56
  -5   4   5  575.74   51.39
  -7   6  -3  123.30   12.16
  -7  -6  -3  122.26   12.14
   7   6   3  125.31   12.13
  -7  -6  -3  142.47   12.90
  -7   6  -3  141.38   12.94
   7  -6   3  126.86   12.16
  -7  -6  -3  129.68   12.28
   5  15  -3   31.14    3.27
  -5  15   3   38.74    3.92
  -5 -15   3   38.85    4.27
  -5  15   3   33.74    4.18
   5  15  -3   30.38    3.93
  -5 -15   3   29.66    3.70
   5 -15  -3   34.24    3.90
  -4 -14   4  403.43   38.88
   4  14  -4  432.64   38.79
   4 -14  -4  350.03   39.08
  -4 -14   4  372.94   39.06
  -4 -14   4  407.49   38.82
  -4  14   4  460.36   39.06
  -4 -14   4  477.27   39.29
  -4  14   4  429.00   39.55
   4  14  -4  446.81   39.11
  -7 -11   2   65.74    7.67
  -7 -11   2   78.68    7.45
  -7  11   2   71.66    7.07
  -7  11   2   75.74    7.45
  -7  11   2   70.73    7.29
   2   0   6  646.02   50.59
   2   0   6  587.80   50.28
  -2   0  -6  578.51   49.99
  -2   0  -6  619.52   50.36
  -2   0  -6  444.65   50.01
  -8   4   2 2095.29  192.91
  -8  -4   2 2016.52  192.88
  -8  -4   2 2345.86  193.33
  -8   4   2 2164.38  193.28
  -8   0  -2 1002.68   83.61
   8   0   2  914.47   82.88
  -8   0  -2  845.84   82.85
   1   5   6  189.99   18.26
  -1   5  -6  175.45   17.69
  -1   5  -6  204.46   17.94
   1   5   6  205.07   17.96
   1  -5   6  194.34   17.93
   1  -5   6  188.03   17.85
  -1   5  -6  187.79   17.88
  -3 -21   1 1667.40  143.57
  -3  21   1 1689.93  143.70
  -3  21   1 1618.54  143.71
  -3  21   1 1736.13  143.76
   3  21  -1 1728.99  143.63
   3 -21  -1 1404.65  143.45
   3  21  -1 1241.26  143.54
   3 -21  -1 1458.04  143.59
  -2  -1  -6   21.39    2.65
  -2   1  -6   27.64    3.16
  -2  -1  -6   27.03    2.59
   2   1   6   35.84    3.90
   2   1   6   26.90    3.07
  -2   1  -6   25.44    2.77
   2  -1   6   34.52    3.70
  -2   1  -6   28.36    2.63
   2  -1   6   27.92    3.07
  -4 -17   3  213.06   20.02
  -4  17   3  227.81   20.13
   4  17  -3  180.32   19.80
   4  17  -3  210.87   19.54
   4 -17  -3  189.28   19.82
  -4  17   3  217.72   19.87
  -4 -17   3  220.73   19.63
  -7  13   0 1278.17  117.43
   7 -13   0 1277.71  117.80
  -7  13   0 1204.91  117.55
  -7  13   0 1301.50  117.50
   7  13   0 1248.24  117.29
  -7 -13   0 1330.38  117.81
   0   6   6  168.52   15.76
   0  -6   6  168.24   15.62
   0   6  -6  161.80   15.64
   0   6  -6  164.57   15.47
   0   6  -6  170.28   15.69
   0  -6   6  157.92   15.60
   0   6   6  174.87   15.75
   0   6   6  140.55   16.03
   0   6  -6  169.23   15.45
  -8   1  -2  456.72   44.31
   8   1   2  473.96   44.33
  -8  -1  -2  465.22   44.31
   8  -1   2  486.47   44.35
  -8  -1  -2  532.20   45.10
  -8   1  -2  511.63   45.09
  -5 -18  -1    5.21    2.30
  -5 -18  -1    2.64    2.10
   5 -18   1    5.63    2.88
  -5  18  -1    3.27    1.63
   5  18   1    2.01    1.94
   5  18   1    3.11    1.25
   6  -6   4  904.63   86.76
  -6   6  -4  904.21   86.78
  -6  -6  -4 1123.33   87.38
  -6  -6  -4  897.00   86.77
  -6  -6  -4  887.56   86.77
  -6   6  -4 1091.81   87.23
  -6   6  -4  943.46   86.87
   4  -9  -5    0.07    1.73
  -4  -9   5    1.55    1.93
  -4  -9   5    0.36    0.86
  -4   9   5    0.83    1.23
   8   8   0   36.92    3.49
   8  -8   0   39.08    4.15
  -8   8   0   34.79    3.94
  -8   8   0   30.75    3.61
  -8  -8   0   34.86    3.52
  -8  -8   0   37.93    4.95
  -2  -4   6 1051.24   98.51
  -2   4   6 1126.97   98.65
   2  -4  -6 1148.16   98.77
  -2   4   6 1087.34   98.59
  -2  -4   6 1027.70   98.68
  -2   4   6  898.99   98.86
  -2  -2  -6  115.34   13.09
  -2  -2  -6  155.76   13.09
   2  -2   6  147.69   13.42
  -2   2  -6  153.63   13.15
   2   2   6  165.43   13.90
   2  -2   6  153.98   13.70
  -2   2  -6  161.30   13.52
  -2   2  -6  127.67   13.23
   3  21   1 1562.06  180.86
  -3 -21  -1 2097.08  180.86
   3  21   1 1657.18  180.66
   3  21   1 2090.92  181.23
  -3  21  -1 2252.06  180.72
  -3 -21  -1 2131.49  180.90
  -8   2  -2  640.50   56.12
  -8   2  -2  580.13   55.38
  -8  -2  -2  581.53   55.40
  -8  -2  -2  569.29   55.56
  -8  -2  -2  670.79   56.13
   8  -2   2  600.62   55.40
   8   2   2  603.89   55.38
   0  20  -3  227.32   19.67
   0 -20  -3  207.15   19.49
   0 -20   3  204.53   19.54
   0 -20   3  190.44   19.64
   0  20   3  194.15   19.42
   0  20   3  239.80   19.90
   0  20  -3  189.01   19.32
  -3  20  -2  616.81   61.60
   3 -20   2  617.67   61.70
  -3  20  -2  746.63   61.93
  -3 -20  -2  745.10   62.01
  -3  20  -2  780.69   61.59
  -3 -20  -2  719.35   61.83
   3  20   2  591.21   61.65
   3  20   2  552.76   61.95
   3 -20   2  583.94   61.84
  -2  21   2  986.28   82.21
  -2 -21   2 1007.31   82.33
  -2  21   2  994.17   82.39
  -2  21   2  970.11   82.42
   2  21  -2  733.47   81.94
   2 -21  -2  903.97   82.09
   2 -21  -2  844.52   82.09
   2  21  -2  797.74   82.14
   8  -7   1    1.72    1.45
  -8  -7  -1    1.98    0.98
  -8  -7  -1    2.55    1.69
   8   7   1    2.36    0.94
  -1   6   6 3389.57  291.09
   1   6  -6 3231.13  290.97
  -1  -6   6 2950.31  290.92
   1   6  -6 3041.84  290.76
  -1   6   6 2549.99  291.22
  -1  -6   6 3569.81  290.98
  -1   6   6 3389.89  291.05
  -6  -8   4  174.80   15.08
  -6   8   4  162.74   14.87
  -6   8   4  136.36   14.85
  -6  -8   4  162.37   14.95
  -7  -8   3  261.21   22.05
  -7   8   3  236.31   21.70
  -7   8   3  213.38   21.84
  -7   8   3  221.84   22.03
  -6 -16   1 2791.91  264.88
   6  16  -1 3133.23  264.82
  -6 -16   1 3029.37  264.93
  -6  16   1 2657.36  264.72
  -6  16   1 2945.34  264.84
   6  16  -1 2659.87  264.86
  -4  -8  -5   15.74    2.07
  -4  -8  -5   18.36    3.57
  -4   8  -5   14.65    2.24
   4   8   5   18.03    2.28
  -4   8  -5   10.63    2.39
  -4   8  -5   18.98    2.60
   4   8   5   14.30    3.55
   4  -8   5   15.34    2.13
   5 -11   4 1774.39  181.80
  -5 -11  -4 2039.40  181.86
   5  11   4 1944.08  181.86
  -5  11  -4 2144.89  182.01
   5  11   4 1734.39  182.37
  -5  11  -4 1960.18  182.00
  -5 -11  -4 2267.11  182.39
  -5   5   5  121.85   10.58
  -5  -5   5  130.61   10.78
  -5   5   5  115.04   10.54
  -5   5   5   83.31   10.97
  -5  -5   5  109.75   10.39
  -5   5   5  104.06   10.53
  -4 -19   2 1113.18   87.31
   4 -19  -2  867.82   86.98
   4  19  -2  883.73   87.09
  -4  19   2 1087.11   87.20
  -4  19   2 1069.83   87.16
   4  19  -2  725.39   86.80
  -4 -19   2 1080.23   86.97
  -5   0  -5    8.04    2.76
   5   0   5    4.12    1.47
   2 -22  -1 3372.50  301.55
   2  22  -1 3021.16  301.66
   2  22  -1 3832.00  301.71
  -2  22   1 3790.44  301.83
  -2  22   1 3605.26  301.76
   2 -22  -1 3206.95  301.65
  -2  -3  -6  309.49   34.08
   2   3   6  468.04   34.54
   2  -3   6  447.19   34.45
  -2   3  -6  450.91   34.48
  -2  -3  -6  374.37   34.08
   2   3   6  450.61   34.88
   2  -3   6  459.29   34.64
  -2   3  -6  469.96   34.54
  -2   3  -6  335.46   34.24
  -8  -5   2  675.79   55.28
  -8   5   2  584.24   54.85
  -8  -5   2  584.21   54.79
  -2 -21  -2   23.29    3.56
   2  21   2   20.38    3.24
   2  21   2   20.48    4.87
  -2  21  -2   18.38    3.03
   2 -21   2   21.45    3.33
  -2 -21  -2   29.56    3.91
   2  21   2   21.35    3.78
   2 -21   2   22.28    4.10
  -2  21  -2   22.24    3.82
  -2  21  -2   27.14    2.84
  -4  20   1 1613.53  138.38
   4  20  -1 1759.28  138.34
   4 -20  -1 1324.87  138.14
  -4  20   1 1460.95  138.28
   4  20  -1 1285.51  138.27
  -4 -20   1 1583.96  138.26
  -4 -20   1 1505.11  138.43
  -5  17  -2 1042.55   99.24
   5 -17   2 1097.93   99.39
  -5 -17  -2 1201.63   99.60
  -5 -17  -2 1193.42   99.37
   5  17   2 1029.35   99.15
  -5  17  -2 1152.48   99.43
   5  17   2 1018.76   99.32
   5  17   2  816.50   99.64
  -5 -12   4 2889.70  238.85
   5  12  -4 2570.54  238.70
   5 -12  -4 2631.67  238.81
  -5 -12   4 2745.92  238.60
  -5  12   4 2537.82  238.89
   5  12  -4 2450.59  238.37
  -5  12   4 2726.29  238.64
  -8  -3  -2   90.39    9.32
  -8  -3  -2  104.93   10.07
  -8   3  -2   89.74    9.07
   8   3   2   97.10    9.07
  -8  -3  -2   93.69    9.08
   8  -3   2   96.29    9.12
  -5  -1  -5  655.69   54.72
  -5   1  -5  689.84   54.70
   5  -1   5  558.27   54.21
  -5  -1  -5  556.78   54.14
   5   1   5  562.33   54.23
  -1  20   3   68.61    6.66
  -1 -20   3   57.85    7.10
   1  20  -3   66.62    6.83
  -1  20   3   61.12    6.95
   1 -20  -3   67.64    6.64
   1  20  -3   54.30    6.37
  -1  20   3   65.69    7.78
  -1 -20   3   71.07    6.90
  -2  13   5   41.65    4.66
   2  13  -5   51.27    4.73
  -2 -13   5   42.55    4.99
   2  13  -5   49.50    4.92
   2  13  -5   49.59    4.61
   2 -13  -5   40.83    5.21
  -2  13   5   52.41    5.84
  -2 -13   5   46.14    4.71
   3  11   5    0.35    2.89
  -3  11  -5    1.71    2.16
   3  11   5    0.50    1.55
  -3  11  -5    2.03    0.99
   3 -11   5    0.87    1.27
  -3  11  -5   -0.17    1.47
  -3 -11  -5    1.80    1.42
  -3 -11  -5    0.96    3.00
  -2  22  -1  214.72   18.70
  -2 -22  -1  247.91   19.04
   2 -22   1  176.38   18.42
   2  22   1  222.52   19.38
   2  22   1  192.09   19.03
  -2 -22  -1  225.34   19.00
   2 -22   1  185.16   19.42
  -2  22  -1  178.41   18.68
   2  22   1  173.96   18.72
  -7  13   1    4.18    1.51
  -7  13   1    9.28    2.03
  -7  13   1    8.28    1.88
  -7 -13   1    3.09    2.05
  -7 -13   1    7.63    2.43
   7  13  -1    3.68    0.83
   7 -13  -1    4.90    3.60
   7  13  -1    2.13    1.71
  -2  17   4 1510.32  142.62
  -2 -17   4 1507.77  142.08
   2 -17  -4 1475.75  141.94
  -2 -17   4 1677.23  142.18
   2  17  -4 1232.56  142.00
   2  17  -4 1673.06  141.91
  -2  17   4 1614.81  142.00
  -2  17   4 1590.80  142.43
   1   6   6   25.40    2.86
   1  -6   6   19.12    2.65
  -1   6  -6   20.83    2.64
  -1   6  -6   22.78    2.39
   1   6   6   18.12    3.40
  -1   6  -6   22.77    2.73
   1  -6   6   25.98    2.62
  -1   6  -6   19.75    2.45
  -3 -16   4  811.69   67.27
   3  16  -4  729.62   67.11
  -3 -16   4  644.34   66.69
  -3 -16   4  646.47   67.08
  -3 -16   4  764.00   66.73
  -3  16   4  753.98   67.67
  -3  16   4  813.02   67.08
   3  16  -4  795.48   66.88
  -8   8   1 2209.58  191.93
  -8   8   1 2072.24  191.68
  -8  -8   1 2034.60  192.22
  -8  -8   1 2210.98  191.98
   8  -8  -1 1870.69  192.11
   8   8  -1 2054.66  191.53
   6  15  -2  121.52   12.98
  -6  15   2  155.77   13.39
  -6  15   2  146.51   13.32
  -6 -15   2  168.98   13.61
   6  15  -2  133.83   13.42
  -6 -15   2  149.76   13.48
  -7  -7  -3    7.46    1.91
  -7   7  -3    8.10    1.99
  -7   7  -3    4.19    3.12
  -7  -7  -3   12.50    3.27
  -7   7  -3    9.43    1.71
  -7  -7  -3    7.02    1.54
   7  -7   3    7.63    1.60
  -6  16  -1   78.61    7.47
   6  16   1   69.13    7.63
   6 -16   1   73.94    7.81
  -6 -16  -1   75.84    7.91
  -6 -16  -1   77.78    7.70
  -6  16  -1   73.23    7.37
  -2  -5   6 2421.08  226.30
  -2   5   6 2554.59  226.27
   2  -5  -6 2597.29  226.43
  -2   5   6 2076.12  226.53
  -2   5   6 2559.55  226.32
  -2  -5   6 2386.54  226.16
  -5   2  -5  822.76   85.81
  -5   2  -5 1018.98   85.85
  -5   2  -5  994.02   86.19
  -5  -2  -5 1100.46   86.33
  -5  -2  -5  885.44   85.72
   5   2   5  912.15   85.81
   5  -2   5  894.22   85.79
  -1  20  -3  300.82   30.47
   1 -20   3  324.92   30.72
  -1 -20  -3  361.98   30.69
   1 -20   3  316.75   30.64
  -1  20  -3  372.42   30.85
   1  20   3  291.33   30.51
   1  20   3  346.12   30.98
   0 -23   0    2.39    2.38
   0  23   0    8.82    2.56
   0  23   0    0.25    2.32
   0  23   0    0.52    2.41
   4  20   1   23.97    4.17
  -4  20  -1   13.82    2.51
  -4 -20  -1   18.97    3.15
   4  20   1    6.38    3.36
  -4 -20  -1   20.48    3.12
   4  20   1   11.92    2.13
   4  20   1   18.65    2.87
   4 -20   1   24.69    4.05
   4  17   3  364.88   35.88
  -4 -17  -3  408.42   36.01
  -4  17  -3  436.23   36.19
  -4 -17  -3  445.12   36.47
   4  17   3  380.51   35.97
   6  12   3  436.31   41.69
  -6  12  -3  445.51   41.72
  -6  12  -3  464.28   41.87
  -6 -12  -3  450.76   41.77
   6 -12   3  443.32   41.72
  -7  11  -2 1284.29  120.71
   7 -11   2 1367.13  120.78
  -7 -11  -2 1315.67  120.82
  -7  11  -2 1275.74  120.85
   7  11   2 1277.30  120.65
   0  14   5    6.56    2.64
   0  14  -5    1.48    1.26
   0  14   5    3.14    1.17
   0 -14   5    3.23    1.40
   0  14   5    1.57    1.74
   0 -14  -5    2.41    1.23
   0 -14   5    3.59    1.59
   0  14  -5    0.91    1.76
   0   7  -6  352.75   30.62
   0   7  -6  345.85   30.44
   0  -7   6  298.30   30.53
   0   7   6  280.09   30.91
   0   7   6  344.08   30.71
   0   7   6  347.96   30.67
   0   7  -6  320.77   30.57
   0  -7   6  313.33   30.47
   5  15   3    7.83    3.60
  -5 -15  -3    4.11    1.97
  -5  15  -3    6.83    1.29
   5  15   3    7.42    1.70
  -5  15  -3    7.31    1.77
  -5  15  -3   10.01    2.32
   5 -15   3    5.25    1.84
   5  15   3    6.25    1.59
  -6  -7  -4  902.74   68.45
  -6   7  -4  766.75   67.92
   6  -7   4  686.40   67.77
  -6  -7  -4  717.93   67.80
  -6   7  -4  821.76   68.23
  -6  -7  -4  718.24   67.80
  -6   7  -4  679.36   67.80
   6   7   4  711.89   67.81
   4 -14   4  222.26   23.14
  -4 -14  -4  280.71   23.86
   4  14   4  259.30   23.23
  -4  14  -4  261.03   22.89
  -4 -14  -4  264.96   23.22
  -4  14  -4  269.14   23.40
  -4  14  -4  190.16   23.03
   4  14   4  256.37   23.23
  -4  14  -4  246.83   23.18
   2   4   6 1284.07   94.81
  -2   4  -6 1286.13   94.44
   2  -4   6 1194.26   94.34
  -2   4  -6  943.21   94.19
  -2  -4  -6  987.33   93.99
  -2   4  -6 1223.94   94.37
  -2  -4  -6  915.59   94.00
   2   4   6 1281.35   94.44
   4  19   2  460.97   46.38
  -4 -19  -2  573.13   46.67
  -4 -19  -2  587.67   46.90
   4  19   2  487.47   46.57
  -4  19  -2  572.76   46.77
  -8  -4  -2   26.75    4.54
  -8   4  -2   28.55    2.95
  -8  -4  -2   24.67    3.27
   8   4   2   23.92    2.84
  -8  -4  -2   25.17    2.93
   8  -4   2   27.64    2.97
  -5  -3  -5  118.56   11.22
  -5  -3  -5  105.62   10.52
  -5   3  -5  121.60   11.09
  -5   3  -5  108.04   10.68
  -5   3  -5  124.02   10.68
   5   3   5  103.68   10.60
   5  -3   5  103.40   10.58
  -7 -13  -1  326.08   28.87
  -7 -13  -1  314.23   28.58
   7  13   1  296.41   28.30
  -7  13  -1  300.85   28.41
   7 -13   1  305.12   28.61
  -7  13  -1  295.31   28.40
  -1  -7   6  171.40   15.75
   1   7  -6  167.97   15.64
  -1   7   6  178.33   15.98
  -1   7   6  179.54   15.93
  -1  -7   6  160.14   15.76
  -1   7   6  136.42   16.23
   1   7  -6  175.28   15.83
   1   7  -6  159.42   15.80
  -3 -12   5  182.38   16.77
  -3  12   5  155.66   16.49
   3  12  -5  190.91   16.66
  -3 -12   5  171.68   16.39
  -3  12   5  194.34   17.30
   3  12  -5  182.33   16.47
  -3 -12   5  182.66   16.52
   3 -12  -5  160.30   16.87
  -1 -14   5   75.20    7.69
   1 -14  -5   78.77    7.42
  -1  14   5   79.16    8.24
  -1  14   5   76.86    7.43
  -1 -14   5   80.02    7.54
   1  14  -5   69.26    7.65
  -5  -6   5  113.73   11.64
  -5   6   5  131.14   11.81
  -5   6   5  111.22   12.30
  -5   6   5  134.17   11.83
  -5  -6   5  136.58   12.02
  -5   6   5  139.42   11.83
   2  17   4   20.24    2.80
  -2  17  -4   19.21    3.47
  -2  17  -4   22.83    2.74
  -2 -17  -4   18.81    3.04
   2  17   4   21.00    2.75
   2 -17   4   21.92    2.73
   2 -17   4   15.43    2.90
  -8  -9   0  169.01   16.31
  -8   9   0  159.97   15.65
   8  -9   0  184.73   16.02
   8   9   0  158.46   15.52
  -8   9   0  178.08   15.92
  -8   9   0  170.78   15.83
  -6  13   3    2.79    1.74
  -6 -13   3    3.76    2.18
  -6 -13   3    1.86    1.93
  -6  13   3    2.75    1.65
  -8  -6   2 1528.92  134.50
  -8   6   2 1423.95  134.15
  -3   0   6   70.87    7.58
  -3   0   6   73.33    7.01
  -8  -8  -1  127.76   12.15
   8  -8   1  139.12   12.37
  -8  -8  -1  126.36   12.47
  -8   8  -1  123.32   12.20
   8   8   1  127.92   12.12
  -8  -8  -1  128.25   12.89
  -1  23   0 2683.96  234.15
   1  23   0 2409.58  234.13
   1  23   0 2674.59  234.21
   1 -23   0 2473.09  234.09
  -1 -23   0 2562.75  234.15
   1  23   0 2412.43  234.09
  -1  23   0 2577.09  234.15
   1 -23   0 2373.81  233.87
  -1  23   0 2696.54  234.10
  -2  13  -5  882.91   76.34
   2  13   5  641.71   76.40
   2 -13   5  801.45   76.07
  -2 -13  -5  831.37   76.10
  -2 -13  -5 1015.43   76.84
  -3  -1   6   50.47    6.47
  -3   1   6   51.15    6.68
   3  -1  -6   69.71    6.24
  -3  -1   6   65.07    6.01
   0  22   2  961.66   80.36
   0  22  -2  746.45   79.62
   0 -22   2  762.01   80.10
   0  22  -2  978.08   79.95
   0 -22   2  916.63   79.87
   0  22  -2  717.41   79.53
   0 -22  -2  966.71   79.85
   0  22   2  993.51   80.05
   0  22   2  936.22   79.81
   0 -22   2  846.07   79.38
  -4 -10   5  113.41   10.48
  -4 -10   5  107.85   10.11
  -4  10   5   86.24   10.16
   4 -10  -5   99.95   10.49
   4  10  -5  115.13   10.04
   4  10  -5  112.12   10.25
   0 -18   4   21.84    2.99
   0  18   4   20.72    2.86
   0  18  -4   24.77    3.38
   0 -18  -4   20.93    2.91
   0 -18   4   17.98    3.16
   0  18  -4   23.10    2.76
   0  18   4   22.00    3.85
  -6   9   4  227.52   21.84
  -6  -9   4  247.53   21.95
  -6  -9   4  263.86   22.09
  -6   9   4  205.04   21.89
  -7  12   2  328.15   31.72
  -7  12   2  366.79   31.96
  -7  12   2  323.63   31.84
  -7 -12   2  305.86   32.05
  -7 -12   2  387.10   32.04
  -5  19   0  441.18   36.24
   5  19   0  433.01   36.57
  -5 -19   0  403.75   36.20
   5  19   0  341.65   35.80
  -5 -19   0  391.76   36.22
   5 -19   0  422.25   36.87
  -5  19   0  371.02   36.05
  -7   9   3   83.69    9.11
  -7  -9   3  107.82    9.36
  -7   9   3   94.66    8.97
  -4   9  -5   53.40    6.65
   4   9   5   68.21    6.77
   4   9   5   60.51    7.54
  -4  -9  -5   78.04    7.68
  -4   9  -5   70.58    6.75
  -4  -9  -5   70.88    6.62
   4  -9   5   61.13    6.62
  -4   9  -5   81.75    6.93
  -2   6   6 3192.70  274.47
   2  -6  -6 3202.96  274.59
  -2  -6   6 2880.08  274.16
  -2   6   6 2657.81  274.71
  -2  -6   6 2850.20  274.28
  -2  -6   6 3079.34  274.40
  -2   6   6 3101.19  274.41
   1  14   5    2.29    1.22
   1 -14   5    0.60    1.45
   1  14   5    6.77    2.68
  -1  14  -5    4.25    1.47
   1 -14   5    2.33    1.42
  -1 -14  -5    4.64    1.46
  -1  14  -5    2.69    2.02
  -3   2   6    4.49    1.20
   3  -2  -6    6.63    1.51
  -3   2   6    6.20    1.32
  -3  -2   6    4.57    1.07
  -3   2   6    4.59    2.53
  -3  -2   6    3.98    2.11
   3 -16   4   54.18    5.70
  -3 -16  -4   52.32    5.88
  -3  16  -4   64.44    6.25
   3  16   4   54.28    5.78
   3  16   4   57.28    5.75
  -3  16  -4   53.02    5.70
  -6 -15  -2  487.80   43.63
  -6  15  -2  492.21   43.40
  -6 -15  -2  478.66   43.33
  -6  15  -2  463.98   43.12
  -6  15  -2  467.14   43.24
   6  15   2  422.84   43.13
   6 -15   2  462.12   43.33
  -1   7  -6  707.38   84.93
  -1   7  -6  961.04   85.10
   1   7   6  863.35   85.42
  -1   7  -6  986.11   85.13
   1  -7   6  902.19   85.04
  -1   7  -6 1017.83   84.89
   1   7   6 1020.82   85.19
  -5   4  -5    3.84    1.66
   5   4   5    3.62    1.53
  -5   4  -5    4.14    2.47
  -5  -4  -5    5.37    2.76
   5  -4   5    7.51    1.54
  -5  -4  -5    3.86    1.33
  -5   4  -5    6.77    1.63
  -5  -4  -5    4.77    1.64
   3  19  -3  413.31   47.34
  -3 -19   3  562.50   47.13
  -3  19   3  545.44   47.81
   3 -19  -3  484.98   47.31
  -3  19   3  528.40   47.43
  -3  19   3  558.89   47.74
   3  19  -3  469.69   47.15
   3 -19  -3  470.72   47.38
  -3 -19   3  579.38   47.64
  -2   5  -6   21.78    2.56
   2   5   6   25.06    2.64
  -2  -5  -6   14.72    1.92
  -2  -5  -6   21.27    1.92
  -2   5  -6   22.18    2.58
   2   5   6   24.74    3.65
  -2   5  -6   16.46    2.49
   2  -5   6   21.99    2.53
  -8   5  -2    8.41    1.53
   8  -5   2    9.47    1.66
  -8  -5  -2    9.60    2.09
  -8  -5  -2    8.88    1.54
   8   5   2    7.83    1.48
  -8  -5  -2   13.35    3.44
   0  23  -1   68.96    8.21
   0  23  -1   77.17    8.20
   0 -23   1   76.77    7.87
   0  23   1   91.49    8.47
   0  23   1   79.77    8.54
   0 -23  -1   90.26    8.46
   0  23   1   94.89    8.86
   1  18  -4 1265.96  107.43
  -1 -18   4 1235.32  107.62
   1 -18  -4 1002.33  107.40
  -1  18   4 1177.61  107.46
  -1  18   4 1277.46  107.93
  -1 -18   4 1150.34  107.54
   1  18  -4 1078.25  107.57
  -7  -8  -3 1102.12  105.93
  -7   8  -3 1200.50  106.48
   7   8   3 1127.33  105.95
  -7  -8  -3 1327.25  106.56
  -7   8  -3 1171.21  106.11
  -7  -8  -3 1101.82  106.02
  -7   8  -3 1116.59  105.97
   7  -8   3 1147.21  105.97
  -1  22   2  625.02   48.20
   1  22  -2  501.08   47.96
  -1 -22   2  623.81   48.29
   1  22  -2  593.81   48.25
  -1  22   2  647.56   48.40
   1 -22  -2  589.24   48.14
   7 -14   0  363.70   34.62
  -7  14   0  374.53   34.19
  -7  14   0  357.40   34.27
  -7  14   0  375.95   34.14
   7  14   0  354.06   33.96
  -7 -14   0  376.99   34.50
  -4  15   4  704.38   62.64
  -4 -15   4  659.33   62.45
   4  15  -4  656.68   62.68
  -4 -15   4  738.28   62.87
   4  15  -4  708.31   62.39
  -4 -15   4  621.93   62.38
  -4  15   4  667.03   63.05
  -6 -17   0  984.12   88.94
   6  17   0 1001.39   89.17
  -6  17   0  895.32   88.70
  -6  17   0 1003.84   88.87
   6 -17   0  919.51   89.25
   8   9  -1  693.38   70.42
  -8   9   1  736.30   70.61
   8   9  -1  757.92   70.24
   8  -9  -1  709.75   70.96
  -8  -9   1  829.85   70.73
  -8   9   1  784.90   70.43
  -8  -9   1  802.00   71.03
  -8   9   1  810.20   70.66
  -3   3   6  396.28   36.02
   3  -3  -6  413.07   36.19
  -3   3   6  340.31   36.41
  -3  -3   6  388.43   35.95
  -3  -3   6  346.38   36.24
  -3   3   6  402.35   36.08
   0   8  -6  796.04   70.09
   0   8   6  618.71   70.36
   0   8  -6  775.60   69.96
   0  -8   6  731.76   70.01
   0   8   6  799.85   70.17
   0   8   6  791.74   70.20
   0   8  -6  722.08   70.06
  -1  22  -2   48.45    6.32
  -1  22  -2   61.73    6.20
   1  22   2   59.20    6.91
  -1  22  -2   70.95    6.89
   1 -22   2   63.45    7.35
   1 -22   2   64.63    6.73
  -1 -22  -2   72.28    6.75
   1  22   2   59.74    6.57
   1  22   2   62.78    7.48
   2  20  -3   36.63    4.72
  -2  20   3   50.76    5.20
  -2 -20   3   50.50    5.03
   2 -20  -3   42.22    4.67
  -2  20   3   45.08    4.67
   2 -20  -3   31.16    4.45
  -2  20   3   41.74    5.64
  -2 -20   3   39.30    5.14
   2  20  -3   36.40    4.23
   5  12   4  101.40   10.05
  -5  12  -4  113.69   10.31
  -5 -12  -4  117.97   10.77
   5  12   4   87.88   10.87
  -5  12  -4   92.63   10.20
  -5 -12  -4  106.85   10.07
   6   8   4  198.13   18.47
   6  -8   4  186.39   18.42
  -6   8  -4  205.16   18.91
  -6   8  -4  190.41   18.58
  -6   8  -4  193.49   18.47
  -6  -8  -4  187.51   18.44
  -6  -8  -4  233.35   19.15
  -5  16   3  353.69   33.83
   5  16  -3  335.06   33.78
   5  16  -3  363.98   33.44
  -5 -16   3  397.59   33.94
  -5 -16   3  362.86   33.66
   5 -16  -3  337.28   33.78
  -5  16   3  365.64   33.75
  -1  18  -4   32.62    3.44
  -1 -18  -4   31.82    3.69
   1  18   4   31.55    4.39
   1 -18   4   24.29    3.60
   1 -18   4   29.24    3.54
   1  18   4   26.59    3.46
  -1  18  -4   31.78    4.03
  -7   0   4  949.25   87.73
  -7   0   4  938.70   87.85
   3  22   0  724.01   54.76
   3  22   0  436.86   54.49
  -3 -22   0  656.67   54.63
  -3 -22   0  697.49   54.55
   3  22   0  491.10   54.37
  -3  22   0  664.81   54.52
   3 -22   0  543.00   54.20
   3 -22   0  513.57   54.39
  -3  22   0  645.28   54.61
  -5   7   5  869.84   73.91
  -5   7   5  731.35   74.28
  -5  -7   5  732.94   73.76
  -7  -1   4   33.88    3.34
  -7   1   4   32.63    4.08
  -7  -1   4   35.24    4.07
  -7   1   4   33.31    3.86
  -7  -1   4   34.80    3.82
  -8  -7   2 1370.24  120.21
  -8   7   2 1268.11  119.86
   1  23  -1  239.22   25.32
  -1  23   1  288.37   25.60
   1 -23  -1  273.80   25.42
   1  23  -1  233.13   25.37
  -1  23   1  287.81   25.51
   1  23  -1  288.18   25.38
  -1  23   1  271.21   25.41
  -1   8   6    5.88    1.71
  -1   8   6   10.05    2.83
   1   8  -6    6.36    1.39
   1   8  -6    6.78    1.39
  -1  -8   6    4.91    1.13
  -1  -8   6    5.08    1.33
  -1   8   6    6.04    1.76
   1   8  -6    8.09    1.18
  -5  19   1   39.31    4.58
   5  19  -1   45.69    4.70
  -5  19   1   44.92    4.88
  -5 -19   1   45.24    4.88
   5  19  -1   36.28    4.03
  -5 -19   1   45.71    4.69
   5  19  -1   43.64    4.82
  -5  -5  -5  778.66   62.79
  -5   5  -5  653.82   62.45
  -5   5  -5  647.38   62.25
  -5  -5  -5  629.14   62.22
  -5  -5  -5  642.04   62.12
  -5   5  -5  738.34   62.29
  -3  12  -5  186.56   18.71
   3 -12   5  211.48   19.09
  -3 -12  -5  258.45   20.01
   3  12   5  222.35   19.23
  -3  12  -5  252.64   19.46
  -3  12  -5  214.06   19.16
   3  12   5  190.83   19.71
  -3 -12  -5  250.44   19.14
  -3 -19  -3  482.92   40.74
  -3  19  -3  489.34   40.02
   3 -19   3  423.54   40.33
   3  19   3  345.81   40.58
   3  19   3  395.96   40.25
  -3  19  -3  460.33   40.54
   3  19   3  376.59   40.17
  -3  19  -3  434.05   40.24
   3 -19   3  411.84   40.31
  -3 -19  -3  444.08   40.37
  -5  18   2  196.70   16.63
  -5  18   2  215.74   16.68
  -5 -18   2  229.61   16.87
   5  18  -2  191.84   16.71
  -5 -18   2  209.85   16.54
   5  18  -2  163.90   16.03
  -1 -23  -1    4.61    2.48
  -1  23  -1    3.59    2.08
   1  23   1    3.20    3.08
  -1  23  -1    5.24    1.96
   1  23   1    3.90    2.26
   1 -23   1    3.79    1.37
   1  23   1    4.33    2.69
  -5 -13   4  193.57   16.93
  -5 -13   4  179.02   17.04
  -5  13   4  174.68   17.01
   5  13  -4  178.58   16.68
  -5  13   4  163.38   17.28
   5  13  -4  180.06   17.09
  -5 -13   4  196.78   17.28
   5 -13  -4  163.68   17.14
  -7   2   4 2772.41  235.93
  -7  -2   4 2405.64  235.44
  -7  -2   4 2745.07  235.79
  -7  -2   4 2781.43  235.90
  -7   2   4 2712.28  235.77
   2  -6   6 2638.69  226.81
  -2   6  -6 2884.35  226.92
  -2  -6  -6 1956.90  226.52
   2   6   6 2741.50  227.28
  -2   6  -6 2239.44  226.75
   2   6   6 2837.32  226.93
  -2  -6  -6 2753.57  226.53
  -2   6  -6 2710.14  226.86
   2 -20   3    0.17    2.10
  -2  20  -3    1.16    1.63
   2 -20   3    3.06    2.10
   2  20   3   -0.94    2.92
  -2 -20  -3    2.67    2.22
  -2 -20  -3    0.77    2.70
  -2  20  -3    0.19    2.48
  -2  20  -3    1.65    0.82
   2  20   3    2.17    1.85
  -4  18   3  106.56    9.46
   4  18  -3   75.87    9.00
   4 -18  -3   82.54    9.02
  -4  18   3  101.65    9.47
  -4  18   3   93.14    9.09
   4  18  -3   83.67    8.65
  -4 -18   3   96.68    9.32
  -4 -18   3   98.77    8.78
  -3  -4   6   13.74    2.57
  -3   4   6   18.55    2.06
  -3  -4   6   15.20    1.86
  -3   4   6   17.47    3.38
   3  -4  -6   19.26    2.50
  -3   4   6   17.69    2.17
  -3  -4   6   14.95    1.65
   8  -6   2   26.01    2.72
  -8  -6  -2   28.36    4.04
   8   6   2   17.87    2.43
  -8  -6  -2   19.36    2.52
  -8   6  -2   22.70    2.55
  -8  -6  -2   22.85    2.93
   2  -7  -6   10.48    2.47
  -2   7   6   13.05    2.08
  -2  -7   6   13.10    1.58
  -2   7   6   13.77    2.05
  -2  -7   6   10.84    1.69
  -2  -7   6   11.81    1.87
  -2   7   6   10.39    3.13
  -7  12  -2  111.74   10.79
  -7 -12  -2  115.64   11.03
   7 -12   2  115.53   10.97
  -7  12  -2  110.57   11.07
   7  12   2  106.34   10.78
  -7 -12  -2  125.02   11.49
  -7  12  -2  112.98   10.87
   8  -9   1 1171.17  102.90
  -8   9  -1 1067.89  102.76
  -8  -9  -1 1171.23  103.35
   8   9   1 1067.67  102.69
  -8  -9  -1 1159.56  102.98
  -2 -14   5    9.04    1.72
  -2  14   5    9.56    3.09
   2  14  -5   13.67    1.65
   2  14  -5   10.30    2.00
  -2  14   5    5.38    1.56
   2  14  -5   10.91    1.42
   2 -14  -5    9.33    2.50
  -2 -14   5   10.17    2.07
  -7  14   1   14.89    2.39
  -7  14   1   14.98    2.27
  -7 -14   1   21.07    2.65
   7 -14  -1   13.86    3.97
  -7  14   1   10.45    1.93
  -7 -14   1   11.82    2.75
   7  14  -1   10.81    2.12
   7  14  -1   11.07    1.44
   6  13   3  263.79   24.67
  -6 -13  -3  258.43   24.75
   6 -13   3  258.69   24.72
  -6  13  -3  274.48   24.86
  -6  13  -3  260.33   24.53
  -6  13  -3  261.83   24.70
  -3   0  -6 3327.09  331.30
   3   0   6 3756.92  331.79
  -3   0  -6 3728.64  331.58
   3   0   6 3526.58  331.50
  -3   0  -6 4246.34  331.40
  -3   0  -6 2825.71  331.68
   5 -19   1  819.13   77.13
  -5 -19  -1  905.72   76.90
   5  19   1  817.36   76.86
  -5  19  -1  802.41   76.72
  -5 -19  -1  931.77   77.00
   5  19   1  763.04   76.55
   8  10   0  131.21   13.47
   8 -10   0  157.28   14.05
  -8 -10   0  157.19   14.37
  -8  10   0  149.76   13.90
  -8  10   0  158.98   13.83
  -8  10   0  144.78   13.65
  -4  21   0 1900.94  189.32
  -4  21   0 2043.78  189.47
   4  21   0 2442.53  189.76
  -4 -21   0 2123.76  189.50
  -4 -21   0 2094.02  189.42
   4 -21   0 1846.94  189.37
   6  17  -1  671.27   66.87
  -6  17   1  664.73   66.72
  -6 -17   1  716.71   66.87
  -6 -17   1  775.51   66.95
   6  17  -1  771.07   66.79
  -6  17   1  719.61   66.83
   3  21  -2  174.40   21.09
   3  21  -2  203.12   20.94
  -3  21   2  245.48   21.26
  -3 -21   2  244.37   20.98
  -3  21   2  262.66   21.45
   3 -21  -2  197.84   21.07
   3 -21  -2  212.34   21.06
  -3 -21   2  246.64   21.38
  -3  21   2  248.29   21.42
  -3   1  -6  269.93   32.02
  -3   1  -6  326.78   31.59
  -3   1  -6  355.75   31.89
   3  -1   6  340.55   32.07
  -3  -1  -6  375.78   31.67
  -3  -1  -6  343.38   31.59
   3   1   6  337.56   31.82
   3   1   6  331.25   32.18
  -3   1  -6  380.84   31.72
  -3  -1  -6  242.20   32.03
   3  -1   6  340.01   31.82
  -3  -1  -6  354.24   31.89
   1  -8   6  955.21   86.85
   1   8   6 1025.46   86.99
  -1   8  -6  736.92   86.75
   1   8   6  826.30   87.21
   1   8   6  986.41   86.99
  -1   8  -6  966.21   86.91
  -1   8  -6  981.26   86.61
  -1   8  -6  985.92   86.90
  -7   3   4  212.90   17.18
  -7   3   4  173.26   16.52
  -7  -3   4  212.49   17.00
  -7   3   4  199.88   16.92
  -7   3   4  166.36   16.51
  -7  -3   4  226.06   17.14
  -6  10   4  476.52   46.39
  -6 -10   4  542.63   46.48
  -6 -10   4  577.15   46.65
  -6  10   4  433.03   46.43
   2  23   0 3325.15  273.63
  -2  23   0 3226.27  273.49
   2 -23   0 2777.63  273.22
  -2  23   0 3102.48  273.47
   2 -23   0 2858.23  273.45
  -2 -23   0 3167.34  273.57
  -2  23   0 3077.53  273.57
   2  23   0 2594.83  273.51
   2  23   0 2675.89  273.43
  -7 -10   3 1349.34  112.46
  -7  10   3 1212.80  112.17
  -7  10   3 1116.56  112.26
   4 -10   5  261.79   24.08
   4  10   5  238.93   24.68
  -4  10  -5  291.23   24.30
  -4  10  -5  204.95   24.00
  -4  10  -5  254.12   24.13
   4  10   5  261.19   24.15
  -4 -10  -5  298.60   24.86
  -4 -10  -5  278.48   24.05
  -3   2  -6 2272.51  249.51
  -3  -2  -6 2684.89  249.15
  -3  -2  -6 2091.45  249.58
   3   2   6 2724.20  249.69
  -3   2  -6 3054.45  249.29
  -3  -2  -6 3020.79  249.21
  -3  -2  -6 2658.52  249.41
   3  -2   6 2540.05  249.34
   3   2   6 2568.10  249.36
  -3   2  -6 2724.72  249.42
   4  11  -5  364.00   34.21
  -4  11   5  425.98   35.05
  -4  11   5  352.87   34.35
  -4 -11   5  360.08   34.31
   4  11  -5  368.42   34.41
  -4 -11   5  388.39   34.60
   4 -11  -5  375.30   34.64
   6  16  -2    9.06    1.41
  -6  16   2    9.03    2.20
  -6 -16   2   11.55    2.58
  -6 -16   2   12.70    2.41
   6  16  -2    9.66    2.31
  -6  16   2    9.50    2.00
   0  15   5    1.09    1.18
   0 -15   5    2.89    1.74
   0  15   5    2.91    2.70
   0  15  -5    2.64    2.00
   0 -15   5    0.84    1.34
   0  15   5    2.07    1.71
   0  15  -5    1.76    1.31
   0 -15  -5    1.85    1.34
   3  13  -5   16.22    2.38
   3 -13  -5   18.99    2.92
  -3 -13   5   17.51    2.75
   3  13  -5   19.58    2.00
  -3 -13   5   14.82    1.77
  -3 -13   5   16.02    1.83
   3  13  -5   15.33    1.80
  -3  13   5   18.92    3.80
  -3 -13   5   17.59    2.24
  -3  13   5   18.60    2.27
  -3 -22   1  182.29   15.94
  -3  22   1  181.24   16.09
   3 -22  -1  146.99   15.76
   3  22  -1  132.33   15.91
  -3  22   1  177.61   16.13
  -3  22   1  184.03   16.16
   3  22  -1  196.92   16.03
   3 -22  -1  142.79   15.90
  -7   9  -3   39.33    4.86
   7   9   3   46.03    4.64
   7  -9   3   49.01    4.75
  -7  -9  -3   51.91    5.66
  -7  -9  -3   42.58    4.76
  -7   9  -3   41.47    4.64
   5  18   2    4.76    2.17
  -5 -18  -2    8.26    2.65
   5 -18   2    8.59    2.65
  -5 -18  -2    7.61    2.32
   5  18   2    9.16    1.79
  -5  18  -2    6.85    2.06
  -5  18  -2   11.31    2.73
   5  18   2    6.19    3.61
   5   6   5  438.97   42.59
  -5  -6  -5  511.70   43.17
  -5   6  -5  473.49   42.65
  -5   6  -5  435.43   42.77
  -5  -6  -5  450.65   42.50
  -3  17   4  210.18   20.52
  -3  17   4  226.49   20.29
  -3 -17   4  226.90   19.36
   3  17  -4  244.51   19.57
  -3 -17   4  244.17   20.06
  -3 -17   4  180.89   19.30
   3  17  -4  199.48   19.80
  -3  17   4  227.45   19.78
  -3 -17   4  205.83   19.95
   4  15   4   39.47    4.46
  -4  15  -4   47.27    4.89
  -4  15  -4   28.88    4.19
  -4 -15  -4   51.19    4.59
  -4 -15  -4   47.20    5.35
   4  15   4   40.73    4.43
   4 -15   4   40.74    4.40
  -4  15  -4   44.28    4.46
  -3  -5   6  157.55   14.95
  -3  -5   6  153.13   15.02
  -3   5   6  153.88   15.72
  -3  -5   6  154.28   15.35
   3  -5  -6  169.06   15.36
  -3   5   6  178.94   15.26
  -3   5   6  162.95   15.16
  -7 -14  -1  216.21   19.23
  -7  14  -1  197.83   19.02
   7 -14   1  195.33   19.23
   7  14   1  196.24   18.91
  -7  14  -1  198.49   19.03
  -7 -14  -1  214.84   19.49
   6  17   1    2.31    1.90
  -6  17  -1    0.30    1.42
  -6 -17  -1    0.22    2.07
   6 -17   1    3.32    2.50
  -6 -17  -1    1.30    2.31
   0  21  -3  273.60   30.67
   0 -21   3  341.49   30.95
   0 -21   3  289.17   31.04
   0  21  -3  378.13   31.07
   0  21   3  371.02   31.24
   0  21   3  317.29   30.81
   0 -21  -3  372.07   30.91
   3  21   2  437.33   47.90
  -3 -21  -2  544.54   47.75
  -3  21  -2  596.34   47.50
  -3  21  -2  547.78   47.85
  -3 -21  -2  598.66   47.99
   3  21   2  449.13   47.56
   3 -21   2  487.37   47.64
  -3  21  -2  454.05   47.49
   3 -21   2  481.02   47.87
   5  16   3   49.08    7.42
  -5  16  -3   67.78    6.69
   5 -16   3   62.40    6.42
   5  16   3   57.15    6.26
  -5  16  -3   68.83    6.09
  -5 -16  -3   62.70    7.00
   5  16   3   60.47    6.32
  -5 -16  -3   57.82    6.44
   2  18  -4   98.41   12.16
   2 -18  -4  128.64   12.08
  -2  18   4  141.96   12.77
  -2  18   4  125.66   13.10
  -2 -18   4  109.09   12.25
   2  18  -4  127.22   11.96
  -2 -18   4  138.59   12.40
  -2  18   4  139.78   12.16
   0   9  -6 2054.66  191.91
   0   9  -6 2171.11  191.93
   0   9   6 2245.86  192.02
   0  -9   6 2007.67  191.86
   0   9   6 2231.67  192.07
   0   9  -6 2058.94  191.83
   0   9   6 1664.08  192.19
  -8   0   3    3.79    1.99
  -8   0   3    4.50    1.85
   6  14  -3 1695.77  160.94
  -6  14   3 1605.57  161.29
  -6 -14   3 1858.59  161.43
  -6  14   3 1852.82  161.34
   6  14  -3 1761.48  161.41
  -6 -14   3 2078.81  161.56
  -3 -22  -1  454.16   38.25
   3  22   1  464.43   38.75
   3  22   1  320.70   38.23
  -3  22  -1  458.94   38.02
  -3 -22  -1  415.42   38.19
   3  22   1  345.16   37.98
  -6  -9  -4  223.48   19.02
  -6  -9  -4  183.81   18.35
  -6   9  -4  211.41   18.53
  -6   9  -4  188.06   18.36
   6  -9   4  178.67   18.31
  -6   9  -4  214.35   18.81
   6   9   4  191.82   18.35
  -5   8   5  795.21   66.47
  -5  -8   5  635.33   66.32
  -5   8   5  692.51   66.90
   4 -20  -2   33.35    4.48
  -4  20   2   38.74    4.77
  -4  20   2   46.26    5.03
  -4 -20   2   47.91    5.11
  -4  20   2   42.45    4.78
   4  20  -2   33.59    4.21
  -4 -20   2   44.06    4.36
   4  20  -2   38.71    4.64
  -7 -13   2 2257.23  190.89
   7  13  -2 1905.09  190.23
  -7  13   2 2383.96  190.58
  -7 -13   2 2614.12  190.88
  -7  13   2 2445.43  190.79
  -7  13   2 2328.28  190.70
  -3   3  -6   54.56    6.33
  -3   3  -6   56.59    6.39
  -3   3  -6   50.89    6.60
  -3  -3  -6   78.76    6.16
  -3   3  -6   74.43    6.32
  -3  -3  -6   52.69    6.99
   3  -3   6   53.52    6.28
   3   3   6   55.15    6.91
  -3  -3  -6   65.41    6.07
  -7   4   4   16.20    1.79
  -7   4   4   18.00    1.80
  -7  -4   4   17.73    2.61
  -7   4   4   18.18    2.45
  -7  -4   4   15.66    2.55
  -7   4   4   19.50    2.88
  -8  -1   3  763.99   72.26
  -8  -1   3  788.55   72.32
  -8   1   3  748.52   72.25
  -8   1   3  812.21   72.34
   2  14   5 1406.57  143.52
  -2  14  -5 1705.33  143.72
   2  14   5 1252.14  143.78
   2 -14   5 1569.91  143.45
  -2  14  -5 1641.16  143.49
  -2 -14  -5 1630.81  143.47
  -1  15   5  365.45   32.63
  -1  15   5  357.40   33.26
  -1 -15   5  340.49   32.80
   1  15  -5  281.35   32.73
   1  15  -5  359.30   32.67
   1 -15  -5  383.11   32.64
  -1 -15   5  345.59   32.69
   2 -22  -2   18.18    3.00
  -2 -22   2   16.16    3.25
   2 -22  -2   14.42    2.72
  -2  22   2   17.76    3.34
  -2  22   2   18.05    3.55
  -2  22   2   17.35    3.00
   2  22  -2   13.55    2.46
   2  22  -2   15.11    2.96
  -8  10   1  892.75   77.88
   8  10  -1  833.49   77.67
  -8  10   1  908.18   78.11
   8 -10  -1  792.48   78.43
   8  10  -1  749.31   77.84
  -8 -10   1  849.21   78.40
  -8 -10   1  895.56   78.15
  -8  10   1  860.44   78.07
  -8  -8   2 2219.25  190.36
  -8   8   2 2056.40  190.01
  -8   8   2 1900.76  190.29
  -4 -18  -3  128.52   11.84
  -4  18  -3  132.84   11.63
  -4 -18  -3  128.79   11.38
   4  18   3  110.42   11.17
  -4  18  -3  116.09   11.21
   4  18   3  114.59   11.29
   2   7   6  313.67   24.28
  -2   7  -6  240.68   24.09
  -2   7  -6  300.48   24.21
   2  -7   6  282.60   24.12
   2   7   6  264.04   24.64
  -2   7  -6  289.75   24.18
  -2  -7  -6  221.26   23.82
  -8  -7  -2   19.68    3.54
  -8  -7  -2   15.27    2.07
  -8   7  -2   16.36    2.13
   8  -7   2   16.73    2.25
   8   7   2   15.99    2.04
  -8  -7  -2   13.94    2.47
   4 -21  -1   50.22    5.77
  -4  21   1   64.84    6.23
   4  21  -1   62.29    6.07
  -4 -21   1   52.52    6.34
  -4  21   1   56.82    6.06
  -4 -21   1   58.11    5.93
  -4  21   1   59.19    6.22
   4  21  -1   44.12    5.98
   1   9  -6  146.36   12.96
  -1  -9   6  133.03   12.91
  -1   9   6  154.67   13.19
   1   9  -6  139.29   12.96
  -1   9   6  155.04   13.12
  -1  -9   6  119.69   12.70
   1   9  -6  149.73   12.89
  -1   9   6  129.46   13.51
  -1  -9   6  141.49   12.85
  -8  -2   3  742.81   64.87
  -8  -2   3  702.42   64.81
  -8   2   3  700.37   64.85
  -8   2   3  647.76   64.76
  -1 -21   3  309.21   32.24
  -1  21   3  380.08   32.30
  -1 -21   3  372.62   32.13
   1  21  -3  363.50   32.11
  -1  21   3  337.17   32.58
  -1  21   3  361.48   31.97
   1  21  -3  287.28   31.76
   1 -21  -3  344.62   31.94
  -2  -8   6  307.48   30.06
  -2   8   6  344.82   30.27
  -2  -8   6  343.87   30.12
  -2   8   6  343.74   30.36
   2  -8  -6  316.98   30.44
  -2   8   6  299.31   30.69
   2   8  -6  322.78   30.14
   2   8  -6  312.49   30.04
  -2  -8   6  321.23   30.11
  -2  22  -2  893.75   74.23
   2 -22   2  748.18   73.98
  -2 -22  -2  905.22   74.14
  -2  22  -2  673.81   73.83
   2  22   2  788.40   74.26
   2  22   2  792.77   74.61
   2 -22   2  736.15   74.30
   2  22   2  683.82   73.90
  -2  22  -2  948.48   73.81
   1  15   5   49.76    6.42
  -1 -15  -5   56.16    5.69
  -1  15  -5   51.20    5.66
   1 -15   5   55.64    5.66
  -1  15  -5   57.28    6.00
   1  15   5   59.73    5.60
   1 -15   5   56.48    5.76
   2 -23  -1   27.30    3.59
   2  23  -1   18.95    3.88
   2  23  -1   29.48    3.72
  -2  23   1   33.64    4.10
   2  23  -1   19.83    3.71
  -2  23   1   27.73    3.97
   2 -23  -1   34.23    3.99
   1  21   3   57.55    5.99
  -1  21  -3   51.40    5.70
  -1 -21  -3   56.16    5.54
   1  21   3   43.38    5.22
  -1  21  -3   45.50    5.15
   1 -21   3   45.32    5.63
   1 -21   3   44.48    5.43
  -4  21  -1    3.04    1.81
   4 -21   1    3.11    3.39
   4  21   1    2.16    2.08
   4  21   1    1.52    3.37
  -4 -21  -1    6.22    2.60
   4  21   1    2.53    1.29
  -4 -21  -1    3.56    2.40
   4  21   1    9.19    3.26
  -3   4  -6   10.83    1.94
  -3   4  -6   12.75    1.87
  -3  -4  -6    8.28    1.33
  -3   4  -6   11.81    1.86
   3   4   6    9.26    3.04
   3   4   6    8.27    1.85
  -3  -4  -6    9.51    1.38
   3  -4   6    8.67    1.69
  -3   4  -6    9.36    2.24
  -3  -4  -6    9.36    2.98
  -2  18  -4  668.04   61.09
   2 -18   4  640.50   61.09
   2 -18   4  671.84   61.18
   2  18   4  614.25   61.12
   2  18   4  595.24   61.47
  -2  18  -4  732.69   61.41
   2  18   4  625.60   61.06
  -2 -18  -4  713.40   61.19
   5  13   4  489.58   46.22
   5  13   4  406.29   46.79
  -5  13  -4  483.77   45.98
  -5 -13  -4  566.46   46.79
  -5  13  -4  467.31   46.30
  -5 -13  -4  516.76   46.24
  -5  13  -4  556.69   46.43
  -4 -20  -2  343.16   27.98
  -4  20  -2  355.86   27.92
  -4 -20  -2  328.73   27.73
   4  20   2  270.01   27.41
   4  20   2  285.40   27.63
  -6  16  -2  561.41   52.47
  -6  16  -2  561.75   52.20
  -6 -16  -2  595.52   52.71
   6  16   2  547.66   52.25
   6 -16   2  560.95   52.45
  -6  16  -2  544.75   52.33
  -6 -16  -2  576.74   52.43
  -8  -3   3   88.81    7.81
  -8  -3   3   93.88    7.81
  -8   3   3  104.88    7.97
  -2  23  -1  693.32   54.61
  -2  23  -1  574.01   54.58
   2 -23   1  535.72   54.30
   2  23   1  522.45   54.59
   2  23   1  666.21   55.19
  -2 -23  -1  627.97   54.76
   2  23   1  561.63   54.85
  -3   6   6  601.95   51.39
  -3   6   6  587.50   51.30
  -3  -6   6  513.21   51.37
  -3   6   6  514.67   51.74
  -3  -6   6  531.82   51.12
  -3  -6   6  544.16   51.16
   3  -6  -6  581.80   51.49
  -8  10  -1  144.27   14.07
  -8  10  -1  137.52   13.97
   8 -10   1  151.80   14.16
  -8 -10  -1  155.13   14.22
  -8 -10  -1  160.21   14.71
  -1   9  -6 2626.38  216.86
   1  -9   6 2408.46  216.77
   1   9   6 2149.79  217.15
   1   9   6 2618.61  216.96
   1   9   6 2701.76  216.93
  -1   9  -6 2556.22  216.84
  -1   9  -6 1754.01  216.67
  -7   5   4   73.01    7.26
  -7  -5   4   78.94    7.74
  -7   5   4   81.96    7.92
  -7  -5   4   83.93    7.75
  -3  17  -4  492.09   45.72
   3 -17   4  462.73   45.68
  -3  17  -4  536.11   46.03
  -3 -17  -4  511.23   45.80
   3  17   4  467.96   45.73
   3  17   4  489.03   45.71
  -7  15   0  380.91   35.31
   7 -15   0  368.11   35.87
  -7 -15   0  391.50   35.66
   7  15   0  376.57   35.14
  -7  15   0  382.11   35.36
  -7  15   0  364.59   35.45
  -5   7  -5  869.15   90.23
  -5   7  -5 1105.86   90.22
  -5  -7  -5  965.32   90.02
   5   7   5  894.65   90.61
   5   7   5  922.57   90.11
  -5  -7  -5 1110.03   90.68
  -6   0   5    0.25    0.75
  -6   0   5    1.08    0.70
  -6   0   5    0.84    0.42
  -6   0   5    1.70    1.19
  -3 -13  -5  228.57   19.44
  -3 -13  -5  205.76   18.60
  -3  13  -5  227.96   18.91
   3 -13   5  188.53   18.56
   3  13   5  184.08   18.66
   3  13   5  153.57   19.07
   0 -19  -4 2110.32  194.08
   0  19  -4 2197.35  194.04
   0  19  -4 2232.20  194.27
   0 -19   4 2058.19  194.16
   0  19   4 1889.71  194.01
   0  19   4 2248.36  194.50
   0 -19   4 2055.72  194.12
   4  16  -4   73.60    7.05
   4  16  -4   66.57    7.47
  -4 -16   4   70.56    7.11
  -4  16   4   86.02    7.56
  -4 -16   4   70.01    7.04
  -4  16   4   89.18    8.35
  -4 -16   4   79.36    7.78
   9   0   0 1187.69  101.96
  -9   0   0 1042.79  101.86
  -6  -1   5  176.92   16.46
  -6   1   5  193.02   16.55
  -6  -1   5  209.03   16.73
  -6   1   5  211.15   16.69
  -6   1   5  156.19   16.47
  -6   1   5  166.16   16.39
   8  11   0 1391.33  131.55
  -8  11   0 1354.62  131.86
  -8 -11   0 1453.51  132.19
   8 -11   0 1525.14  132.07
  -8  11   0 1481.05  131.83
  -8  11   0 1414.51  131.69
   0 -24   0  500.01   47.73
   0  24   0  533.32   47.77
   0  24   0  510.50   47.73
   0  24   0  492.28   47.73
   7   0   4  432.58   41.38
  -7   0  -4  427.55   41.37
  -7   0  -4  433.26   41.42
  -7   0  -4  550.85   42.11
  -9  -1   0  287.60   27.48
   9  -1   0  311.68   27.23
   9   1   0  315.17   27.19
  -9   1   0  263.11   27.11
   5  14  -4  154.33   15.35
  -5 -14   4  166.42   15.53
   5  14  -4  155.86   14.94
  -5  14   4  174.56   15.33
  -5 -14   4  155.48   15.25
  -5  14   4  155.30   15.57
  -5 -14   4  167.72   15.15
  -7  -1  -4 1077.56   81.79
   7  -1   4  866.14   81.11
  -7  -1  -4  823.57   81.13
   7   1   4  862.01   81.10
  -7   1  -4 1079.19   81.77
  -7  -1  -4  866.97   81.14
  -7   1  -4  839.70   81.14
  -7   1  -4  830.04   81.09
   5  20   0  260.82   27.06
  -5  20   0  276.87   27.33
  -5 -20   0  307.07   27.53
  -5 -20   0  307.20   27.49
   5  20   0  341.97   27.84
  -5  20   0  312.39   27.51
   5 -20   0  293.91   28.17
  -7  13  -2   56.49    5.77
   7  13   2   58.53    5.78
  -7 -13  -2   64.76    6.67
  -7  13  -2   54.04    6.12
  -7 -13  -2   57.09    6.06
   7 -13   2   61.64    6.01
  -7  13  -2   54.13    5.85
[truncated: 4,375,655 more chars]
